# Supplementary material for: Interruption of p53-MDM2 Interaction by Nutlin-3a in Human Lymphoma Cell Models Initiates a Cell-Dependent Global Effect on Transcriptome and Proteome Level
Source: Cancers (Basel). 2023 Jul 31;15(15):3903. doi: 10.3390/cancers15153903 (PMC10417430; doi:10.3390/cancers15153903)
Supplement: Supplementary file 1 [file cancers-15-03903-s001.zip]

Archive with 33 entries (33 files):
- 2023_Cancers_Supplemental Information_Psatha Revised.pdf
- 2023_Cancers_Supplemental_Uncropped_raw WBs_Psatha.pdf
- Figure S10_N3a_Cell_viability_apoptosis new.pdf
- Figure S11 Additional Western Blots.pdf
- Figure S11_WBs_Validation of selected proteins.pdf
- Figure S12 TEM.pdf
- Figure S12_TEM.pdf
- Figure S13 HCI.pdf
- Figure S13_HCI_Mitotracker.pdf
- Figure S1_Overview of the omics data.pdf
- Figure S2_mRNA_commo_der_genes.pdf
- Figure S3_GO_Der_Selected.pdf
- Figure S4_Deregulated_pathways.pdf
- Figure S5_GO_unique_trans_proteom.pdf
- Figure S6_Energy_metabolism.pdf
- Figure S7_mTOR_HSR.pdf
- Figure S8_Hsp90 inhibition.pdf
- Figure S9_mTOR inhibition.pdf
- Graphical Abstract Psatha et al Final.pdf
- Raw data_Antibodies PSatha et al. 2023.pdf
- Table S1_Lymphoma_cell_lines_CI.xls
- Table S2_Lists_Total_omics_Dereg_common_unique.xls
- Table S3_Dereg_Common_Unique_mRNAs_prot_GO.xls
- Table_S10_PeptideShaker_Export_For Progenesis_JMP-1.xlsx
- Table_S11_PeptideShaker_Export_For Progenesis_MDA-V.xlsx
- Table_S12_PeptideShaker_Export_For Progenesis_SUP-M2.xlsx
- Table_S13_WBs Intensities Ratio.xlsx
- Table_S4_Peptide Report for JMP1_SFD.xls
- Table_S5_Peptide Report for MDAV_SFD.xls
- Table_S6_Peptide Report for SUP-M2_SFD.xls
- Table_S7_Protein Report for JMP1_SFD.xls
- Table_S8_Protein Report for MDAV_SFD.xls
- Table_S9_Protein Report for SUP-M2_SFD.xls
