# Supplementary material for: Interruption of p53-MDM2 Interaction by Nutlin-3a in Human Lymphoma Cell Models Initiates a Cell-Dependent Global Effect on Transcriptome and Proteome Level
Source: Cancers (Basel). 2023 Jul 31;15(15):3903. doi: 10.3390/cancers15153903 (PMC10417430; doi:10.3390/cancers15153903)
Supplement: Supplementary file 1 [file cancers-15-03903-s001.zip › Table S1_Lymphoma_cell_lines_CI.xls]

## Sheet: Cell lines used
Supplementary Table S1A. Properties of the lymphoma cell lines used in this study
Lymphoma's Classification	Lymhoma subtype	Origin	Genotype	Cell lines name	Cell lines source	Oncogenic proteins	Immunology	Genetic lesions	EBV status	P53 status	Genomics Studies	Transcriptomics studies	Proteomics Studies	Other studies
HL	NScHL	preapoptotic GC B cells	B-cell	MDA-V	Novel	several e.g. AP-1, JNK, c-Jun, JunB, NF‐Kb	CD15+, CD20+, CD21+, CD40+; CD3-, CD30-, CD45-	several (e.g.involving Ig loci, NF-κB/Jak- Stat signaling pathways)	+	wt	11	1, 3, 4, 5, 10, 18, 19	-	23,19
NHL	MCL	blastoid variant of MCL, pre-GC cells of the mantle zone		JMP-1 (M-1)	Commercial (ATCC)	CCND1	CD5+, CD19+, CD20+, CD21+, sIgM+, FMC7; CD3-, CD10-, CD23-	t(11;14)(q13;q32); other chromosome 3, 9, 10 abnormalities	+	wt	2, 12	3, 4	-	23,24
	ALCL, ALK+	T- or null-cell lineage	T-cell	SUP-M2	Commercial (DSMZ)	NPM-ALK	CD30+, CD2+, CD4+, CD25+, CD71+, HLA-DR+; CD3-, CD13-, CD14-, CD19-, CD21-, CD34-	t(2;5)(p23;q35)	-	wt	13,20,21	1, 6, 7, 9, 14	8, 15, 16, 17,22	25,26,27
Abbreviations: NHL, Non-Hodgkin's lymphoma; HL, Hodgkin's lymphoma; nodular sclerosing classical Hodgkin lymphoma, NScHL; ALCL, Anaplastic Large Cell Lymphoma; ALK, anaplastic lymphoma kinase; MCL, mantle cell lymphoma; CCND1, Cyclin D1; NPM-ALK, Nucleophosmin-Anaplastic Lymphoma Kinase; GC, Germinal Center
1 Zhang Q et al. J. Immunol. 2002;168;466-474
2 Amin HM et al. Arch Pathol Lab Med—Vol 127, April 2003
3 Cho-Vega JH et al. Leukemia (2004) 18, 1872–1878
4 Raymond Lai et al. American Journal of Pathology, Vol. 164, No. 6, June 2004
5 Rust R et al. Journal of Pathology 2005;206:445-450
6 Rust R et al. British Journal of Haematology, 2005;131:596-608
7 Rust R et al.Journal of Clinical Pathology 2005;58:520-524
8 Fujii K et al. Proteomics 2005, 5, 4274–4286
9 T. Nagasawa et al. Leukemia Research 30 (2006) 303–312
10 Drakos E et al. Human Pathology (2007) 38, 500 – 507
11 Drakos E et al. Clin Cancer Res 2007;13(11) June 1, 2007
12 Drakos E et al. Leukemia (2009) 23, 784–790
13 Drakos E et al. Leukemia (2009), 1–10
14 Zhang Q et al. Proc Natl Acad Sci USA. 2009; 106(37):15843-15848
15 Boccalatte FA et al. Blood 2009 113:2776-2790
16 Conlon KP et al. Mol Cell Proteomics. 2013 Oct;12(10):2714-23
17 McDonnell SR et al., Blood. 2013 Aug 8;122(6):958-68
18 Vassilis Atsaves et al. British Journal of Haematology, 2014, 167, 514–523
19 Drakos E. et Am J Surg Pathol.2009 Nov 33;1725-1731
20.Barretina J. et al Nature 483, 603–607 2012 March
21.Iorio F.et al Cell 166,740-754 2016 July
22.Li J. et al Cell 31, 225-239 2017 Feb.
23.Leventaki V. et al Human Pathology (2014) 45, 565–572
24.Goy A.et al Leukemia & Lymphoma, June 2004 Vol. 45 (6), pp. 1255–1260
25.Vardaki I. et al BLOOD, DECEMBER 2016 x VOLUME 128, NUMBER 23
26.Atsaves V. et al Leukemia. 2015 November ; 29(11): 2162–217
27.Andorsky D. et al Clin Cancer Res; 17(13) July 1, 2011 4232-4244

## Sheet: CI values
Supplementary Table S1B. Comparison of dose-response curves and ED50, ED75 and ED90 values among the three lymphoma cell lines tested after Nutlin-3a and 17-AAG treatment.
Cell line	ED50	ED75	ED90		Nutlin-3a (μM)	17-AAG (μM)	Combination Index			Nutlin-3a (μM)	17-AAG (μM)	Combination Index
HL	0.785	0.428	0.271				HL	MCL				ALCL
MCL	0.239	0.125	0.065		1.5	0.25	0.80068	0.42377		1.5	0.05	0.5582
ALCL	0.399	0.613	0.995		3	0.5	0.61019	0.44938		3	0.1	0.71881
					6	1	0.20225	0.12874		6	0.2	1.00237
										12	0.4	1.48995
