# Supplementary material for: Interruption of p53-MDM2 Interaction by Nutlin-3a in Human Lymphoma Cell Models Initiates a Cell-Dependent Global Effect on Transcriptome and Proteome Level
Source: Cancers (Basel). 2023 Jul 31;15(15):3903. doi: 10.3390/cancers15153903 (PMC10417430; doi:10.3390/cancers15153903)
Supplement: Supplementary file 1 [file cancers-15-03903-s001.zip › Table S2_Lists_Total_omics_Dereg_common_unique.xls]

## Sheet: Tot_omics_uniprot
Supplementary Table S2A. Total omics dataset in three Nutlin-3a-treated human lymphoma cell lines.
Probe Set ID	Uniprot ID	Gene names	Protein names	GO_BP	GO_MF	GO_CC	Pathway	KEGG	Reactome	BioCyc	UniPathway	tr_ALCL	tr_HL	tr_MCL	p_ALCL	p_HL	p_MCL
	Q9NVA2	Septin-11	Septin-11	cell cycle [GO:0007049]; cell division [GO:0051301]; protein heterooligomerization [GO:0051291]	GTP binding [GO:0005525]	axon [GO:0030424]; cell junction [GO:0030054]; cytoplasm [GO:0005737]; dendritic spine [GO:0043197]; extracellular exosome [GO:0070062]; stress fiber [GO:0001725]		hsa:55752;				-	-	-	-1.0376	-1.13148	-1.01183
	Q9NVK5	FGFR1OP2 HSPC123	FGFR1 oncogene partner 2	wound healing [GO:0042060]	protein tyrosine kinase activity [GO:0004713]	cytosol [GO:0005829]		hsa:26127;	R-HSA-1839117;R-HSA-5655302;	ZFISH:ENSG00000111790-MONOMER;		-	-	-	-	-	2.18548
	Q9NVS9	PNPO	Pyridoxine-5'-phosphate oxidase (EC 1.4.3.5) (Pyridoxamine-phosphate oxidase)	pyridoxal phosphate biosynthetic process [GO:0042823]; pyridoxine biosynthetic process [GO:0008615]; vitamin B6 metabolic process [GO:0042816]	FMN binding [GO:0010181]; pyridoxamine-phosphate oxidase activity [GO:0004733]	cytoplasm [GO:0005737]; cytosol [GO:0005829]; extracellular exosome [GO:0070062]; nucleoplasm [GO:0005654]	PATHWAY: Cofactor metabolism; pyridoxal 5'-phosphate salvage; pyridoxal 5'-phosphate from pyridoxamine 5'-phosphate: step 1/1.; PATHWAY: Cofactor metabolism; pyridoxal 5'-phosphate salvage; pyridoxal 5'-phosphate from pyridoxine 5'-phosphate: step 1/1.	hsa:55163;	R-HSA-964975;	MetaCyc:HS03105-MONOMER;ZFISH:HS03105-MONOMER;		-	-	-	1.32808	1.40905	1.14808
	Q9NWK9	ZNHIT6 BCD1 C1orf181	Box C/D snoRNA protein 1 (Serologically defined breast cancer antigen NY-BR-75) (Zinc finger HIT domain-containing protein 6)	box C/D snoRNP assembly [GO:0000492]; protein oligomerization [GO:0051259]; ribosome biogenesis [GO:0042254]; snoRNA localization [GO:0048254]	ATPase binding [GO:0051117]; enzyme binding [GO:0019899]; identical protein binding [GO:0042802]; metal ion binding [GO:0046872]; TFIID-class transcription factor binding [GO:0001094]	extracellular exosome [GO:0070062]; pre-snoRNP complex [GO:0070761]		hsa:54680;				-	-	-	-	-	-1.52228
	Q9NZ45	CISD1 C10orf70 ZCD1 MDS029	CDGSH iron-sulfur domain-containing protein 1 (MitoNEET)	regulation of cellular respiration [GO:0043457]	2 iron, 2 sulfur cluster binding [GO:0051537]; metal ion binding [GO:0046872]	extracellular exosome [GO:0070062]; integral component of membrane [GO:0016021]; mitochondrial outer membrane [GO:0005741]; mitochondrion [GO:0005739]		hsa:55847;		ZFISH:ENSG00000122873-MONOMER;		-	-	-	1.56835	4.38145	3.0873
	Q9NZ63	C9orf78 HCA59	Uncharacterized protein C9orf78 (Hepatocellular carcinoma-associated antigen 59)			cytoplasm [GO:0005737]; nucleoplasm [GO:0005654]		hsa:51759;				-	-	-	-1.58854	-2.22745	1.1084
	Q9NZJ9	NUDT4 DIPP2 KIAA0487 HDCMB47P	Diphosphoinositol polyphosphate phosphohydrolase 2 (DIPP-2) (EC 3.6.1.52) (Diadenosine 5',5'''-P1,P6-hexaphosphate hydrolase 2) (EC 3.6.1.-) (Nucleoside diphosphate-linked moiety X motif 4) (Nudix motif 4)	adenosine 5'-(hexahydrogen pentaphosphate) catabolic process [GO:1901911]; calcium-mediated signaling [GO:0019722]; cyclic-nucleotide-mediated signaling [GO:0019935]; cyclic nucleotide metabolic process [GO:0009187]; diadenosine hexaphosphate catabolic process [GO:1901909]; diadenosine pentaphosphate catabolic process [GO:1901907]; diphosphoinositol polyphosphate metabolic process [GO:0071543]; i…	bis(5'-adenosyl)-hexaphosphatase activity [GO:0034431]; bis(5'-adenosyl)-pentaphosphatase activity [GO:0034432]; diphosphoinositol-polyphosphate diphosphatase activity [GO:0008486]; endopolyphosphatase activity [GO:0000298]; inositol-1,5-bisdiphosphate-2,3,4,6-tetrakisphosphate 1-diphosphatase activity [GO:0052846]; inositol-1,5-bisdiphosphate-2,3,4,6-tetrakisphosphate 5-diphosphatase activity [G…	cytoplasm [GO:0005737]; cytosol [GO:0005829]; intracellular [GO:0005622]; nucleus [GO:0005634]		hsa:11163;	R-HSA-1855167;	MetaCyc:HS10696-MONOMER;ZFISH:HS10696-MONOMER;		-	-	-	1.35688	1.74641	-1.0254
	Q9NZM3	ITSN2 KIAA1256 SH3D1B SWAP	Intersectin-2 (SH3 domain-containing protein 1B) (SH3P18) (SH3P18-like WASP-associated protein)	endocytosis [GO:0006897]; positive regulation of dendrite extension [GO:1903861]; regulation of Rho protein signal transduction [GO:0035023]	calcium ion binding [GO:0005509]; Rho guanyl-nucleotide exchange factor activity [GO:0005089]; SH3/SH2 adaptor activity [GO:0005070]	centrosome [GO:0005813]; cytoplasm [GO:0005737]; extracellular exosome [GO:0070062]		hsa:50618;	R-HSA-8856825;R-HSA-8856828;			-	-	-	-	-1.04054	-1.12189
	Q9NZZ3	CHMP5 C9orf83 SNF7DC2 CGI-34 HSPC177 PNAS-114 PNAS-2	Charged multivesicular body protein 5 (Chromatin-modifying protein 5) (SNF7 domain-containing protein 2) (Vacuolar protein sorting-associated protein 60) (Vps60) (hVps60)	cell separation after cytokinesis [GO:0000920]; endosomal transport [GO:0016197]; endosome to lysosome transport [GO:0008333]; ESCRT III complex disassembly [GO:1904903]; lysosome organization [GO:0007040]; mitotic metaphase plate congression [GO:0007080]; multivesicular body assembly [GO:0036258]; multivesicular body sorting pathway [GO:0071985]; nucleus organization [GO:0006997]; protein transp…	cadherin binding involved in cell-cell adhesion [GO:0098641]	cell-cell adherens junction [GO:0005913]; cytosol [GO:0005829]; endosome membrane [GO:0010008]; extracellular exosome [GO:0070062]; nucleus [GO:0005634]		hsa:51510;	R-HSA-162588;R-HSA-917729;			-	-	-	1.05606	-1.0298	1.05991
	Q9P2J5	LARS KIAA1352	Leucine--tRNA ligase, cytoplasmic (EC 6.1.1.4) (Leucyl-tRNA synthetase) (LeuRS)	leucyl-tRNA aminoacylation [GO:0006429]; tRNA aminoacylation for protein translation [GO:0006418]	aminoacyl-tRNA editing activity [GO:0002161]; ATP binding [GO:0005524]; leucine-tRNA ligase activity [GO:0004823]	cytoplasm [GO:0005737]; cytosol [GO:0005829]; nucleus [GO:0005634]		hsa:51520;	R-HSA-2408517;R-HSA-379716;	ZFISH:HS05781-MONOMER;		-	-	-	1.03188	1.21474	1.02821
	Q9P2K5	MYEF2 KIAA1341	Myelin expression factor 2 (MEF-2) (MyEF-2) (MST156)	myotube differentiation [GO:0014902]; neuron differentiation [GO:0030182]; transcription, DNA-templated [GO:0006351]	DNA binding [GO:0003677]; nucleotide binding [GO:0000166]; poly(A) RNA binding [GO:0044822]	cytoplasm [GO:0005737]; nucleoplasm [GO:0005654]; nucleus [GO:0005634]		hsa:50804;		ZFISH:ENSG00000104177-MONOMER;		-	-	-	1.20683	-1.38876	1.03298
	Q9P2T1	GMPR2	GMP reductase 2 (GMPR 2) (EC 1.7.1.7) (Guanosine 5'-monophosphate oxidoreductase 2) (Guanosine monophosphate reductase 2)	GMP metabolic process [GO:0046037]; purine-containing compound salvage [GO:0043101]; purine nucleobase metabolic process [GO:0006144]; purine ribonucleotide interconversion [GO:0015951]	GMP reductase activity [GO:0003920]; metal ion binding [GO:0046872]	cytoplasm [GO:0005737]; cytosol [GO:0005829]; GMP reductase complex [GO:1902560]		hsa:51292;	R-HSA-74217;	ZFISH:HS02169-MONOMER;		-	-	-	-1.66658	1.06179	-1.5975
	Q9UBB6	NCDN KIAA0607	Neurochondrin	bone resorption [GO:0045453]; neuron projection development [GO:0031175]; regulation of neuronal synaptic plasticity [GO:0048168]		cytosol [GO:0005829]; dendrite [GO:0030425]; membrane [GO:0016020]; neuronal cell body [GO:0043025]		hsa:23154;		ZFISH:ENSG00000020129-MONOMER;		-	-	-	1.62528	1.88734	1.8893
	Q9UBL3	ASH2L ASH2L1	Set1/Ash2 histone methyltransferase complex subunit ASH2 (ASH2-like protein)	beta-catenin-TCF complex assembly [GO:1904837]; cellular response to DNA damage stimulus [GO:0006974]; hemopoiesis [GO:0030097]; histone H3-K4 methylation [GO:0051568]; positive regulation of cell proliferation [GO:0008284]; positive regulation of transcription from RNA polymerase II promoter [GO:0045944]; regulation of transcription, DNA-templated [GO:0006355]; response to estrogen [GO:0043627];…	beta-catenin binding [GO:0008013]; DNA binding [GO:0003677]; euchromatin binding [GO:1990188]; histone-lysine N-methyltransferase activity [GO:0018024]; metal ion binding [GO:0046872]; transcription regulatory region DNA binding [GO:0044212]	histone methyltransferase complex [GO:0035097]; MLL1 complex [GO:0071339]; MLL3/4 complex [GO:0044666]; nuclear euchromatin [GO:0005719]; nucleoplasm [GO:0005654]; nucleus [GO:0005634]; Set1C/COMPASS complex [GO:0048188]		hsa:9070;	R-HSA-201722;R-HSA-3214841;R-HSA-3769402;R-HSA-5617472;	ZFISH:ENSG00000129691-MONOMER;		-	-	-	-1.17329	-1.28901	-1.41497
	A0AV96	RBM47	RNA-binding protein 47 (RNA-binding motif protein 47)	cytidine to uridine editing [GO:0016554]; hematopoietic progenitor cell differentiation [GO:0002244]	nucleotide binding [GO:0000166]; poly(A) RNA binding [GO:0044822]	nucleus [GO:0005634]	-	hsa:54502;	-	-	-	-	-	-	-	-1.06049	-
219990_at	A0AVK6	E2F8	Transcription factor E2F8 (E2F-8)	cell cycle comprising mitosis without cytokinesis [GO:0033301]; cell proliferation [GO:0008283]; chorionic trophoblast cell differentiation [GO:0060718]; hepatocyte differentiation [GO:0070365]; negative regulation of cytokinesis [GO:0032466]; negative regulation of transcription from RNA polymerase II promoter [GO:0000122]; placenta development [GO:0001890]; positive regulation of DNA endoredupl…	core promoter binding [GO:0001047]; RNA polymerase II core promoter proximal region sequence-specific DNA binding [GO:0000978]; transcriptional repressor activity, RNA polymerase II core promoter proximal region sequence-specific binding [GO:0001078]; transcription corepressor activity [GO:0003714]; transcription factor activity, sequence-specific DNA binding [GO:0003700]	nucleus [GO:0005634]; transcription factor complex [GO:0005667]	-	hsa:79733;	-	-	-	-	-2.34296	-	-	-	-
	A0AVT1	UBA6 MOP4 UBE1L2	Ubiquitin-like modifier-activating enzyme 6 (Ubiquitin-activating enzyme 6) (EC 6.2.1.45) (Monocyte protein 4) (MOP-4) (Ubiquitin-activating enzyme E1-like protein 2) (E1-L2)	amygdala development [GO:0021764]; dendritic spine development [GO:0060996]; hippocampus development [GO:0021766]; learning [GO:0007612]; locomotory behavior [GO:0007626]; protein ubiquitination [GO:0016567]; protein ubiquitination involved in ubiquitin-dependent protein catabolic process [GO:0042787]; ubiquitin-dependent protein catabolic process [GO:0006511]	ATP binding [GO:0005524]; FAT10 activating enzyme activity [GO:0019780]; ubiquitin activating enzyme activity [GO:0004839]	cytoplasm [GO:0005737]; cytosol [GO:0005829]	PATHWAY: Protein modification; protein ubiquitination. {ECO:0000250|UniProtKB:P22314}.	hsa:55236;	R-HSA-983168;	ZFISH:HS00492-MONOMER;	-	-	-	-	1.01466	-1.19528	-1.23281
	A0FGR8	ESYT2 FAM62B KIAA1228	Extended synaptotagmin-2 (E-Syt2) (Chr2Syt)	endocytosis [GO:0006897]; lipid transport [GO:0006869]	cadherin binding involved in cell-cell adhesion [GO:0098641]; calcium-dependent phospholipid binding [GO:0005544]; calcium ion binding [GO:0005509]; phosphatidylcholine binding [GO:0031210]; phosphatidylethanolamine binding [GO:0008429]; phosphatidylinositol binding [GO:0035091]	cell-cell adherens junction [GO:0005913]; extrinsic component of cytoplasmic side of plasma membrane [GO:0031234]; integral component of plasma membrane [GO:0005887]; intrinsic component of endoplasmic reticulum membrane [GO:0031227]; membrane [GO:0016020]; organelle membrane contact site [GO:0044232]	-	hsa:57488;	R-HSA-1660662;	-	-	-	-	-	3.50508	-	-
	A0JNW5	UHRF1BP1L KIAA0701	UHRF1-binding protein 1-like	-	-	-	-	hsa:23074;	-	-	-	-	-	-	1.10533	-	-
	A0MZ66	SHTN1 KIAA1598	Shootin-1 (Shootin1)	actin filament bundle retrograde transport [GO:0061573]; axonogenesis [GO:0007409]; Cdc42 protein signal transduction [GO:0032488]; cytoplasmic actin-based contraction involved in cell motility [GO:0060327]; endoplasmic reticulum polarization [GO:0061163]; netrin-activated signaling pathway [GO:0038007]; neuron projection morphogenesis [GO:0048812]; positive regulation of axon extension [GO:00457…	actin filament binding [GO:0051015]; cadherin binding involved in cell-cell adhesion [GO:0098641]	axon [GO:0030424]; axonal growth cone [GO:0044295]; cell-cell adherens junction [GO:0005913]; cell leading edge [GO:0031252]; cytoplasm [GO:0005737]; filopodium [GO:0030175]; growth cone [GO:0030426]; lamellipodium [GO:0030027]; microtubule associated complex [GO:0005875]; microtubule cytoskeleton [GO:0015630]; perikaryon [GO:0043204]; perinuclear region of cytoplasm [GO:0048471]	-	hsa:57698;	R-HSA-437239;	-	-	-	-	-	1.11176	-	-
	A1A4S6	ARHGAP10 GRAF2	Rho GTPase-activating protein 10 (GTPase regulator associated with focal adhesion kinase 2) (Graf-related protein 2) (Rho-type GTPase-activating protein 10)	cytoskeleton organization [GO:0007010]; negative regulation of apoptotic process [GO:0043066]; regulation of small GTPase mediated signal transduction [GO:0051056]; signal transduction [GO:0007165]	GTPase activator activity [GO:0005096]	cytosol [GO:0005829]; perinuclear region of cytoplasm [GO:0048471]; plasma membrane [GO:0005886]	-	hsa:79658;	R-HSA-194840;R-HSA-211728;	-	-	-	-	-	-	1.30157	-
237460_x_at	A1A4T8	LINC01588 C14orf182	Uncharacterized protein encoded by LINC01588	-	-	-	-	-	-	ZFISH:G66-31003-MONOMER;	-	-	2.38984	2.17825	-	-	-
	A1L0T0	ILVBL AHAS	Acetolactate synthase-like protein (EC 2.2.1.-) (IlvB-like protein)	-	magnesium ion binding [GO:0000287]; thiamine pyrophosphate binding [GO:0030976]; transferase activity [GO:0016740]	integral component of membrane [GO:0016021]; membrane [GO:0016020]	-	hsa:10994;	-	-	-	-	-	-	-1.4169	-	-
	A1L390	PLEKHG3 KIAA0599	Pleckstrin homology domain-containing family G member 3 (PH domain-containing family G member 3)	regulation of Rho protein signal transduction [GO:0035023]	Rho guanyl-nucleotide exchange factor activity [GO:0005089]	-	-	hsa:26030;	-	-	-	-	-	-	-8.67234	-	-
1559263_s_at	A2A288	ZC3H12D C6orf95 MCPIP4 TFL	Probable ribonuclease ZC3H12D (EC 3.1.-.-) (MCP-induced protein 4) (Transformed follicular lymphoma) (Zinc finger CCCH domain-containing protein 12D) (p34)	3'-UTR-mediated mRNA destabilization [GO:0061158]; negative regulation of cell growth [GO:0030308]; negative regulation of G1/S transition of mitotic cell cycle [GO:2000134]	endonuclease activity [GO:0004519]; metal ion binding [GO:0046872]	cytoplasm [GO:0005737]; cytoplasmic mRNA processing body [GO:0000932]; nucleus [GO:0005634]	-	hsa:340152;	-	-	-	-	2.11682	-	-	-	-
	A2RTX5	TARSL2	Probable threonine--tRNA ligase 2, cytoplasmic (EC 6.1.1.3) (Threonyl-tRNA synthetase) (ThrRS) (Threonyl-tRNA synthetase-like protein 2)	threonyl-tRNA aminoacylation [GO:0006435]	ATP binding [GO:0005524]; RNA binding [GO:0003723]; threonine-tRNA ligase activity [GO:0004829]	cytoplasm [GO:0005737]	-	hsa:123283;	-	ZFISH:HS11920-MONOMER;	-	-	-	-	1.05	-	-
	A3KN83	SBNO1 MOP3	Protein strawberry notch homolog 1 (Monocyte protein 3) (MOP-3)	regulation of transcription, DNA-templated [GO:0006355]	-	-	-	hsa:55206;	-	-	-	-	-	-	-2.94606	-1.34653	-1.12603
228600_x_at	A4D161	FAM221A C7orf46	Protein FAM221A	-	-	-	-	hsa:340277;	-	ZFISH:G66-32083-MONOMER;	-	-	-	2.68887	-	-	-
	A4D1E9	GTPBP10 OBGH2 UG0751c10	GTP-binding protein 10 (Protein obg homolog 2) (ObgH2)	ribosome biogenesis [GO:0042254]	GTPase activity [GO:0003924]; GTP binding [GO:0005525]; magnesium ion binding [GO:0000287]; poly(A) RNA binding [GO:0044822]	chromosome [GO:0005694]; mitochondrion [GO:0005739]; nucleolus [GO:0005730]	-	hsa:85865;	-	-	-	-	-	-	-	4.15458	-
	A4D2P6	GRID2IP	Delphilin (Glutamate receptor, ionotropic, delta 2-interacting protein 1)	long term synaptic depression [GO:0060292]	-	cell junction [GO:0030054]; dendritic spine [GO:0043197]; postsynaptic membrane [GO:0045211]	-	hsa:392862;	-	ZFISH:G66-33888-MONOMER;	-	-	-	-	-20.5454	-	-
	A4UGR9	XIRP2 CMYA3	Xin actin-binding repeat-containing protein 2 (Beta-xin) (Cardiomyopathy-associated protein 3) (Xeplin)	actin cytoskeleton organization [GO:0030036]; cardiac muscle tissue morphogenesis [GO:0055008]; cell-cell junction organization [GO:0045216]; ventricular septum development [GO:0003281]	-	cell junction [GO:0030054]; Z disc [GO:0030018]	-	hsa:129446;	-	-	-	-	-	-	-	-	191.721
	A5A3E0	POTEF A26C1B	POTE ankyrin domain family member F (ANKRD26-like family C member 1B) (Chimeric POTE-actin protein)	retina homeostasis [GO:0001895]	-	blood microparticle [GO:0072562]; cell cortex [GO:0005938]; extracellular exosome [GO:0070062]; extracellular space [GO:0005615]	-	hsa:728378;	-	ZFISH:G66-31379-MONOMER;	-	-	-	-	-1.27846	-	1.6498
	A5YKK6	CNOT1 CDC39 KIAA1007 NOT1 AD-005	CCR4-NOT transcription complex subunit 1 (CCR4-associated factor 1) (Negative regulator of transcription subunit 1 homolog) (NOT1H) (hNOT1)	DNA damage response, signal transduction by p53 class mediator resulting in cell cycle arrest [GO:0006977]; gene silencing by miRNA [GO:0035195]; multicellular organism development [GO:0007275]; negative regulation of intracellular estrogen receptor signaling pathway [GO:0033147]; negative regulation of retinoic acid receptor signaling pathway [GO:0048387]; negative regulation of transcription fr…	armadillo repeat domain binding [GO:0070016]; estrogen receptor binding [GO:0030331]; poly(A) RNA binding [GO:0044822]; protein complex scaffold [GO:0032947]; protein domain specific binding [GO:0019904]; retinoic acid receptor binding [GO:0042974]	CCR4-NOT complex [GO:0030014]; CCR4-NOT core complex [GO:0030015]; cytoplasm [GO:0005737]; cytoplasmic mRNA processing body [GO:0000932]; cytosol [GO:0005829]; extracellular space [GO:0005615]; intracellular membrane-bounded organelle [GO:0043231]; membrane [GO:0016020]; nucleus [GO:0005634]; peroxisomal membrane [GO:0005778]	-	hsa:23019;	R-HSA-429947;R-HSA-6804115;	-	-	-	-	-	1.37428	7.95432	1.85876
	A6H8Y1	BDP1 KIAA1241 KIAA1689 TFNR	Transcription factor TFIIIB component B'' homolog (Transcription factor IIIB 150) (TFIIIB150) (Transcription factor-like nuclear regulator)	transcription, DNA-templated [GO:0006351]	DNA binding [GO:0003677]; TFIIIB-type transcription factor activity [GO:0001026]	cytoplasm [GO:0005737]; nucleoplasm [GO:0005654]; transcription factor TFIIIB complex [GO:0000126]	-	hsa:55814;	R-HSA-749476;R-HSA-76061;R-HSA-76066;R-HSA-76071;	-	-	-	-	-	-20.5993	-	-
	A6NC98	CCDC88B BRLZ	Coiled-coil domain-containing protein 88B (Brain leucine zipper domain-containing protein) (Hook-related protein 3) (HkRP3)	defense response to protozoan [GO:0042832]; positive regulation of cytokine production [GO:0001819]; positive regulation of T cell activation [GO:0050870]; positive regulation of T cell proliferation [GO:0042102]	-	membrane [GO:0016020]	-	hsa:283234;	-	-	-	-	-	-	-	-	1.34047
	A6NCJ1	C19orf71	Uncharacterized protein C19orf71	-	-	-	-	hsa:100128569;	-	ZFISH:G66-33092-MONOMER;	-	-	-	-	-	-	-136.109
	A6NCL7	ANKRD33B	Ankyrin repeat domain-containing protein 33B	-	-	-	-	hsa:651746;	-	-	-	-	-	-	-	-3.0922	-
	A6NDG6	PGP	Glycerol-3-phosphate phosphatase (G3PP) (EC 3.1.3.21) (Aspartate-based ubiquitous Mg(2+)-dependent phosphatase) (AUM) (EC 3.1.3.48) (Phosphoglycolate phosphatase) (PGP)	dephosphorylation [GO:0016311]; glycerol biosynthetic process [GO:0006114]; glycerophospholipid metabolic process [GO:0006650]; negative regulation of gluconeogenesis [GO:0045721]; peptidyl-tyrosine dephosphorylation [GO:0035335]	glycerol-1-phosphatase activity [GO:0000121]; glycerol-3-phosphatase activity [GO:0043136]; magnesium ion binding [GO:0000287]; nucleotide phosphatase activity, acting on free nucleotides [GO:0098519]; phosphoglycolate phosphatase activity [GO:0008967]; phosphoprotein phosphatase activity [GO:0004721]; protein tyrosine phosphatase activity [GO:0004725]	cytosol [GO:0005829]	-	hsa:283871;	-	ZFISH:HS11952-MONOMER;	-	-	-	-	-1.2541	-1.27641	-1.23954
	A6NDU8	C5orf51	UPF0600 protein C5orf51	-	-	-	-	hsa:285636;	-	ZFISH:G66-31424-MONOMER;	-	-	-	-	1.12103	-	-
	A6NE01	FAM186A	Protein FAM186A	-	-	-	-	hsa:121006;	-	ZFISH:G66-31542-MONOMER;	-	-	-	-	5.77455	-	-
	A6NED2	RCCD1	RCC1 domain-containing protein 1	-	-	cytoplasm [GO:0005737]; plasma membrane [GO:0005886]	-	hsa:91433;	-	-	-	-	-	-	-	-	-3.41245
	A6NGR9	MROH6 C8orf73	Maestro heat-like repeat-containing protein family member 6	-	-	-	-	hsa:642475;	-	ZFISH:G66-32400-MONOMER;	-	-	-	-	-1.15546	1.52995	2.08575
	A6NHL2	TUBAL3	Tubulin alpha chain-like 3	microtubule-based process [GO:0007017]	GTPase activity [GO:0003924]; GTP binding [GO:0005525]; structural constituent of cytoskeleton [GO:0005200]	cytoplasm [GO:0005737]; microtubule [GO:0005874]	-	hsa:79861;	R-HSA-1445148;R-HSA-190840;R-HSA-190861;R-HSA-2132295;R-HSA-2467813;R-HSA-2500257;R-HSA-380320;R-HSA-389960;R-HSA-389977;R-HSA-437239;R-HSA-5617833;R-HSA-5626467;R-HSA-5663220;R-HSA-6807878;R-HSA-6811434;R-HSA-6811436;R-HSA-68877;R-HSA-8852276;R-HSA-983189;	-	-	-	-	-	-	-	-1.05125
	A6NHR9	SMCHD1 KIAA0650	Structural maintenance of chromosomes flexible hinge domain-containing protein 1 (SMC hinge domain-containing protein 1)	chromosome organization [GO:0051276]; inactivation of X chromosome by DNA methylation [GO:0060821]	ATP binding [GO:0005524]	Barr body [GO:0001740]	-	hsa:23347;	-	-	-	-	-	-	1.09217	-1.04891	1.04759
	A6NJA2	USP14	Ubiquitin carboxyl-terminal hydrolase 14	protein deubiquitination [GO:0016579]; ubiquitin-dependent protein catabolic process [GO:0006511]	thiol-dependent ubiquitinyl hydrolase activity [GO:0036459]	cytoplasm [GO:0005737]	-	-	-	-	-	-	-	-	-	-1.00578	-
219018_s_at	A6NKD9	CCDC85C	Coiled-coil domain-containing protein 85C	cerebral cortex development [GO:0021987]	-	apical junction complex [GO:0043296]; bicellular tight junction [GO:0005923]	-	hsa:317762;	-	ZFISH:G66-31320-MONOMER;	-	-	2.48639	-	-	-	-
	A6NKG5	RTL1 MAR1 MART1 PEG11	Retrotransposon-like protein 1 (Mammalian retrotransposon derived protein 1) (Paternally expressed gene 11 protein) (Retrotransposon-derived protein PEG11)	multicellular organism development [GO:0007275]	-	integral component of membrane [GO:0016021]	-	hsa:388015;	-	-	-	-	-	-	-	1.41908	-
	A6NKH3	RPL37AP8 RPL37L	Putative 60S ribosomal protein L37a-like protein (Ribosomal protein L37a pseudogene 8)	translation [GO:0006412]	metal ion binding [GO:0046872]; structural constituent of ribosome [GO:0003735]	ribosome [GO:0005840]	-	-	-	-	-	-	-	-	-	-	1.01598
	A6NLN1	PTBP1 hCG_20560	Polypyrimidine tract binding protein 1, isoform CRA_b (Polypyrimidine tract-binding protein 1)	mRNA processing [GO:0006397]	nucleotide binding [GO:0000166]; RNA binding [GO:0003723]	nucleus [GO:0005634]	-	-	-	-	-	-	-	-	-	-1.13834	-
1559828_at	A6NMN3	FAM170B C10orf73	Protein FAM170B (Acrosome-related protein)	positive regulation of acrosome reaction [GO:2000344]; regulation of fertilization [GO:0080154]	-	acrosomal vesicle [GO:0001669]; outer acrosomal membrane [GO:0002081]	-	hsa:170370;	-	-	-	-	-	-2.09786	-	-	-
	A6NNE9	MARCH11	E3 ubiquitin-protein ligase MARCH11 (EC 6.3.2.-) (Membrane-associated RING finger protein 11) (Membrane-associated RING-CH protein XI) (MARCH-XI)	protein ubiquitination [GO:0016567]	ligase activity [GO:0016874]; zinc ion binding [GO:0008270]	cytoplasmic vesicle membrane [GO:0030659]; integral component of membrane [GO:0016021]	PATHWAY: Protein modification; protein ubiquitination.	hsa:441061;	-	-	-	-	-	-	1.19494	-1.92913	-1.82431
	A6NNT2	C16orf96	Uncharacterized protein C16orf96	-	-	-	-	hsa:342346;	-	-	-	-	-	-	-	-	-5.95234
	A6PVC2	TTLL8	Protein monoglycylase TTLL8 (EC 6.3.2.-) (Tubulin--tyrosine ligase-like protein 8)	cilium assembly [GO:0042384]; protein polyglycylation [GO:0018094]	ATP binding [GO:0005524]; protein-glycine ligase activity [GO:0070735]; protein-glycine ligase activity, initiating [GO:0070736]	axoneme [GO:0005930]; cilium [GO:0005929]; cytoplasm [GO:0005737]; microtubule [GO:0005874]; microtubule cytoskeleton [GO:0015630]	-	-	-	-	-	-	-	-	-	-	-52.1592
	A7E2V4	ZSWIM8 KIAA0913	Zinc finger SWIM domain-containing protein 8	-	zinc ion binding [GO:0008270]	-	-	hsa:23053;	-	ZFISH:G66-31679-MONOMER;	-	-	-	-	17.6855	-	-
	A7E2Y1	MYH7B KIAA1512	Myosin-7B (Antigen MLAA-21) (Myosin cardiac muscle beta chain) (Myosin heavy chain 7B, cardiac muscle beta isoform) (Slow A MYH14)	-	ATP binding [GO:0005524]; motor activity [GO:0003774]	cardiac myofibril [GO:0097512]; membrane [GO:0016020]; myosin filament [GO:0032982]	-	hsa:57644;	R-HSA-1445148;	-	-	-	-	-	-55	-	-
	A8K8P3	SFI1 KIAA0542	Protein SFI1 homolog (hSFI1)	G2/M transition of mitotic cell cycle [GO:0000086]; negative regulation of phosphatase activity [GO:0010923]	phosphatase binding [GO:0019902]	centriole [GO:0005814]; cytosol [GO:0005829]	-	hsa:9814;	R-HSA-2565942;R-HSA-380259;R-HSA-380270;R-HSA-5620912;R-HSA-8854518;	ZFISH:G66-31822-MONOMER;	-	-	-	-	-	-6.53499	-
	A8MXV4	NUDT19	Nucleoside diphosphate-linked moiety X motif 19 (Nudix motif 19) (EC 3.6.1.-)	fatty acid beta-oxidation using acyl-CoA oxidase [GO:0033540]	acyl-CoA hydrolase activity [GO:0047617]; metal ion binding [GO:0046872]; receptor binding [GO:0005102]	mitochondrion [GO:0005739]; peroxisomal matrix [GO:0005782]	-	hsa:390916;	R-HSA-389887;	-	-	-	-	-	-	-	-2.45797
1553883_at	A8MXY4	ZNF99 C19orf9	Zinc finger protein 99	regulation of transcription, DNA-templated [GO:0006355]; transcription, DNA-templated [GO:0006351]	DNA binding [GO:0003677]; metal ion binding [GO:0046872]	nucleus [GO:0005634]	-	hsa:7652;	R-HSA-212436;	ZFISH:G66-32167-MONOMER;	-	-2.16856	-	-	-	-	-
	A9UHW6	MIF4GD SLIP1	MIF4G domain-containing protein (SLBP-interacting protein 1) (hSLIP1)	regulation of translation [GO:0006417]	protein C-terminus binding [GO:0008022]; RNA binding [GO:0003723]	cytoplasm [GO:0005737]; nucleolus [GO:0005730]	-	hsa:57409;	-	-	-	-	-	-	1.18625	-	-
	B0I1T2	MYO1G HA2	Unconventional myosin-Ig [Cleaved into: Minor histocompatibility antigen HA-2 (mHag HA-2)]	cell gliding [GO:0071976]; cell-substrate adhesion [GO:0031589]; exocytosis [GO:0006887]; Fc-gamma receptor signaling pathway involved in phagocytosis [GO:0038096]; T cell mediated immunity [GO:0002456]; T cell migration [GO:0072678]	ATP binding [GO:0005524]; motor activity [GO:0003774]; phosphatidylinositol-3,4,5-trisphosphate binding [GO:0005547]; phosphatidylinositol-3,4-bisphosphate binding [GO:0043325]; phosphatidylinositol-4,5-bisphosphate binding [GO:0005546]	extracellular exosome [GO:0070062]; filopodium [GO:0030175]; lamellipodium [GO:0030027]; leading edge membrane [GO:0031256]; membrane [GO:0016020]; microvillus [GO:0005902]; myosin complex [GO:0016459]; phagocytic cup [GO:0001891]; plasma membrane [GO:0005886]	-	hsa:64005;	-	-	-	-	-	-	1.23423	2.30072	2.04976
1563961_at	B1AJZ9	FHAD1 KIAA1937	Forkhead-associated domain-containing protein 1 (FHA domain-containing protein 1)	-	-	-	-	hsa:114827;	-	-	-	-2.10503	-	-	-82.657	-	-66.19
	C4AMC7	WASH3P FAM39DP	Putative WAS protein family homolog 3 (Protein FAM39DP)	Arp2/3 complex-mediated actin nucleation [GO:0034314]; early endosome to late endosome transport [GO:0045022]; endosomal transport [GO:0016197]; endosome organization [GO:0007032]; protein targeting to lysosome [GO:0006622]; retrograde transport, endosome to Golgi [GO:0042147]	alpha-tubulin binding [GO:0043014]	autophagosome [GO:0005776]; centriole [GO:0005814]; cytoplasmic vesicle [GO:0031410]; cytosol [GO:0005829]; early endosome [GO:0005769]; early endosome membrane [GO:0031901]; filopodium [GO:0030175]; lamellipodium [GO:0030027]; recycling endosome [GO:0055037]; recycling endosome membrane [GO:0055038]; WASH complex [GO:0071203]	-	-	-	ZFISH:G66-33377-MONOMER;	-	-	-	-	-	-	-1.21383
239776_at	C9JQI7	TMEM232	Transmembrane protein 232	-	-	integral component of membrane [GO:0016021]	-	hsa:642987;	-	ZFISH:G66-32271-MONOMER;	-	2.10268	2.63968	-	-	-	-
1568686_at	D3DRN8	LOC158381 hCG_1789093	Uncharacterized protein (Fragment)	-	DNA binding [GO:0003677]; zinc ion binding [GO:0008270]	-	-	-	-	-	-	-	2.06004	-	-	-	-
	E7ETH6	ZNF587B	Zinc finger protein 587B	negative regulation of transcription, DNA-templated [GO:0045892]	metal ion binding [GO:0046872]; RNA polymerase II regulatory region sequence-specific DNA binding [GO:0000977]; transcription factor activity, sequence-specific DNA binding [GO:0003700]	nucleus [GO:0005634]	-	hsa:100293516;	-	-	-	-	-	-	-	-	1.13824
	E9PLD3	-	Uncharacterized protein	-	-	-	-	-	-	-	-	-	-	-	-	-1.19509	-
	O00115	DNASE2 DNASE2A DNL2	Deoxyribonuclease-2-alpha (EC 3.1.22.1) (Acid DNase) (Deoxyribonuclease II alpha) (DNase II alpha) (Lysosomal DNase II) (R31240_2)	apoptotic DNA fragmentation [GO:0006309]; DNA metabolic process [GO:0006259]; erythrocyte differentiation [GO:0030218]	deoxyribonuclease II activity [GO:0004531]; DNA binding [GO:0003677]	extracellular exosome [GO:0070062]; lysosome [GO:0005764]	-	hsa:1777;	R-HSA-432720;	ZFISH:HS02772-MONOMER;	-	-	-	-	1.14293	1.0163	1.2394
	O00116	AGPS AAG5	Alkyldihydroxyacetonephosphate synthase, peroxisomal (Alkyl-DHAP synthase) (EC 2.5.1.26) (Aging-associated gene 5 protein) (Alkylglycerone-phosphate synthase)	ether lipid biosynthetic process [GO:0008611]; lipid biosynthetic process [GO:0008610]	alkylglycerone-phosphate synthase activity [GO:0008609]; FAD binding [GO:0071949]; oxidoreductase activity, acting on CH-OH group of donors [GO:0016614]	intracellular membrane-bounded organelle [GO:0043231]; membrane [GO:0016020]; mitochondrion [GO:0005739]; nucleolus [GO:0005730]; peroxisomal matrix [GO:0005782]; peroxisomal membrane [GO:0005778]; peroxisome [GO:0005777]	PATHWAY: Glycerolipid metabolism; ether lipid biosynthesis.	hsa:8540;	R-HSA-75896;	MetaCyc:HS00389-MONOMER;ZFISH:HS00389-MONOMER;	-	-	-	-	1.19982	1.27223	1.2635
	O00124	UBXN8 D8S2298E REP8 UBXD6	UBX domain-containing protein 8 (Reproduction 8 protein) (Rep-8 protein) (UBX domain-containing protein 6)	ER-associated ubiquitin-dependent protein catabolic process [GO:0030433]; single fertilization [GO:0007338]	-	integral component of endoplasmic reticulum membrane [GO:0030176]	-	hsa:7993;	-	ZFISH:ENSG00000104691-MONOMER;	-	-	-	-	135.2	-	-
	O00139	KIF2A KIF2 KNS2	Kinesin-like protein KIF2A (Kinesin-2) (hK2)	antigen processing and presentation of exogenous peptide antigen via MHC class II [GO:0019886]; cell differentiation [GO:0030154]; cell division [GO:0051301]; microtubule-based movement [GO:0007018]; mitotic spindle assembly [GO:0090307]; mitotic spindle organization [GO:0007052]; nervous system development [GO:0007399]; retrograde vesicle-mediated transport, Golgi to ER [GO:0006890]; sister chro…	ATPase activity [GO:0016887]; ATP binding [GO:0005524]; microtubule motor activity [GO:0003777]; motor activity [GO:0003774]	centrosome [GO:0005813]; cytosol [GO:0005829]; kinesin complex [GO:0005871]; membrane [GO:0016020]; microtubule [GO:0005874]; nucleolus [GO:0005730]; nucleus [GO:0005634]; sperm principal piece [GO:0097228]; spindle pole [GO:0000922]	-	hsa:3796;	R-HSA-2132295;R-HSA-2467813;R-HSA-2500257;R-HSA-5663220;R-HSA-6811434;R-HSA-68877;R-HSA-983189;	ZFISH:ENSG00000068796-MONOMER;	-	-	-	-	-1.25555	-1.1749	-1.32073
201739_at	O00141	SGK1 SGK	Serine/threonine-protein kinase Sgk1 (EC 2.7.11.1) (Serum/glucocorticoid-regulated kinase 1)	apoptotic process [GO:0006915]; cellular response to DNA damage stimulus [GO:0006974]; cellular sodium ion homeostasis [GO:0006883]; intracellular signal transduction [GO:0035556]; ion transmembrane transport [GO:0034220]; long-term memory [GO:0007616]; neuron projection morphogenesis [GO:0048812]; peptidyl-serine phosphorylation [GO:0018105]; positive regulation of sodium ion transport [GO:00107…	ATP binding [GO:0005524]; calcium channel regulator activity [GO:0005246]; chloride channel regulator activity [GO:0017081]; potassium channel regulator activity [GO:0015459]; protein serine/threonine/tyrosine kinase activity [GO:0004712]; protein serine/threonine kinase activity [GO:0004674]; sodium channel regulator activity [GO:0017080]	cytoplasm [GO:0005737]; cytosol [GO:0005829]; endoplasmic reticulum membrane [GO:0005789]; mitochondrion [GO:0005739]; nucleoplasm [GO:0005654]; nucleus [GO:0005634]; plasma membrane [GO:0005886]	-	hsa:6446;	R-HSA-2672351;R-HSA-6804757;	ZFISH:HS04230-MONOMER;	-	-	-	2.03693	-	-	-
	O00148	DDX39A DDX39	ATP-dependent RNA helicase DDX39A (EC 3.6.4.13) (DEAD box protein 39) (Nuclear RNA helicase URH49)	cellular response to DNA damage stimulus [GO:0006974]; mRNA 3'-end processing [GO:0031124]; mRNA export from nucleus [GO:0006406]; mRNA splicing, via spliceosome [GO:0000398]; regulation of gene expression [GO:0010468]; RNA export from nucleus [GO:0006405]; RNA secondary structure unwinding [GO:0010501]; termination of RNA polymerase II transcription [GO:0006369]	ATPase activity [GO:0016887]; ATP binding [GO:0005524]; ATP-dependent RNA helicase activity [GO:0004004]; poly(A) RNA binding [GO:0044822]	cytoplasm [GO:0005737]; membrane [GO:0016020]; nucleoplasm [GO:0005654]; nucleus [GO:0005634]; spliceosomal complex [GO:0005681]	-	hsa:10212;	R-HSA-109688;R-HSA-159236;R-HSA-72187;	-	-	-	-	-	1.0738	-1.17721	-1.23193
	O00151	PDLIM1 CLIM1 CLP36	PDZ and LIM domain protein 1 (C-terminal LIM domain protein 1) (Elfin) (LIM domain protein CLP-36)	regulation of transcription, DNA-templated [GO:0006355]; response to hypoxia [GO:0001666]; response to oxidative stress [GO:0006979]	cadherin binding involved in cell-cell adhesion [GO:0098641]; transcription coactivator activity [GO:0003713]; zinc ion binding [GO:0008270]	cell-cell adherens junction [GO:0005913]; cytoplasm [GO:0005737]; cytoskeleton [GO:0005856]; focal adhesion [GO:0005925]; transcription factor complex [GO:0005667]	-	hsa:9124;	-	-	-	-	-	-	1.1816	-1.0297	1.01381
	O00154	ACOT7 BACH	Cytosolic acyl coenzyme A thioester hydrolase (EC 3.1.2.2) (Acyl-CoA thioesterase 7) (Brain acyl-CoA hydrolase) (BACH) (CTE-IIa) (CTE-II) (Long chain acyl-CoA thioester hydrolase)	coenzyme A biosynthetic process [GO:0015937]; long-chain fatty-acyl-CoA biosynthetic process [GO:0035338]; long-chain fatty-acyl-CoA catabolic process [GO:0036116]; medium-chain fatty acid biosynthetic process [GO:0051792]; medium-chain fatty-acyl-CoA catabolic process [GO:0036114]; palmitic acid biosynthetic process [GO:1900535]	acyl-CoA hydrolase activity [GO:0047617]; carboxylic ester hydrolase activity [GO:0052689]; fatty-acyl-CoA binding [GO:0000062]; long-chain fatty acyl-CoA binding [GO:0036042]; palmitoyl-CoA hydrolase activity [GO:0016290]; protein homodimerization activity [GO:0042803]	cytoplasm [GO:0005737]; cytosol [GO:0005829]; extracellular exosome [GO:0070062]; mitochondrion [GO:0005739]; nucleoplasm [GO:0005654]	-	hsa:11332;	R-HSA-75105;	ZFISH:HS01875-MONOMER;	-	-	-	-	-1.07343	-1.30319	-1.21296
	O00159	MYO1C	Unconventional myosin-Ic (Myosin I beta) (MMI-beta) (MMIb)	Fc-gamma receptor signaling pathway involved in phagocytosis [GO:0038096]; mRNA transport [GO:0051028]; positive regulation of actin filament polymerization [GO:0030838]; positive regulation of cell migration [GO:0030335]; positive regulation of cell migration by vascular endothelial growth factor signaling pathway [GO:0038089]; positive regulation of cellular response to insulin stimulus [GO:190…	actin-dependent ATPase activity [GO:0030898]; ATP binding [GO:0005524]; microfilament motor activity [GO:0000146]; Ral GTPase binding [GO:0017160]; receptor binding [GO:0005102]	basal plasma membrane [GO:0009925]; brush border [GO:0005903]; cytoplasm [GO:0005737]; cytoplasmic, membrane-bounded vesicle [GO:0016023]; cytosol [GO:0005829]; extracellular exosome [GO:0070062]; filamentous actin [GO:0031941]; lateral plasma membrane [GO:0016328]; membrane [GO:0016020]; membrane raft [GO:0045121]; microvillus [GO:0005902]; myosin I complex [GO:0045160]; nuclear pore [GO:0005643…	-	hsa:4641;	R-HSA-1445148;R-HSA-2029482;R-HSA-5250924;	-	-	-	-	-	-	1.22183	-
	O00161	SNAP23	Synaptosomal-associated protein 23 (SNAP-23) (Vesicle-membrane fusion protein SNAP-23)	histamine secretion by mast cell [GO:0002553]; membrane fusion [GO:0061025]; post-Golgi vesicle-mediated transport [GO:0006892]; protein transport [GO:0015031]; synaptic vesicle fusion to presynaptic active zone membrane [GO:0031629]; synaptic vesicle priming [GO:0016082]; vesicle targeting [GO:0006903]	SNAP receptor activity [GO:0005484]; syntaxin binding [GO:0019905]	azurophil granule [GO:0042582]; cell-cell junction [GO:0005911]; cytoplasm [GO:0005737]; extracellular exosome [GO:0070062]; focal adhesion [GO:0005925]; mast cell granule [GO:0042629]; neuron projection [GO:0043005]; nucleoplasm [GO:0005654]; plasma membrane [GO:0005886]; presynapse [GO:0098793]; SNARE complex [GO:0031201]; specific granule [GO:0042581]	-	hsa:8773;	R-HSA-1236974;R-HSA-1445148;R-HSA-421837;	-	-	-	-	-	1.0582	-1.15931	-1.02286
	O00165	HAX1 HS1BP1	HCLS1-associated protein X-1 (HS1-associating protein X-1) (HAX-1) (HS1-binding protein 1) (HSP1BP-1)	cellular response to cytokine stimulus [GO:0071345]; negative regulation of apoptotic process [GO:0043066]; positive regulation of actin cytoskeleton reorganization [GO:2000251]; positive regulation of granulocyte differentiation [GO:0030854]; positive regulation of peptidyl-serine phosphorylation [GO:0033138]; positive regulation of peptidyl-tyrosine phosphorylation [GO:0050731]; positive regula…	interleukin-1 binding [GO:0019966]; protein N-terminus binding [GO:0047485]	actin cytoskeleton [GO:0015629]; cytoplasmic, membrane-bounded vesicle [GO:0016023]; endoplasmic reticulum [GO:0005783]; lamellipodium [GO:0030027]; mitochondrial intermembrane space [GO:0005758]; mitochondrial outer membrane [GO:0005741]; mitochondrion [GO:0005739]; nuclear envelope [GO:0005635]; nuclear membrane [GO:0031965]; sarcoplasmic reticulum [GO:0016529]; transcription factor complex [GO…	-	hsa:10456;	-	ZFISH:ENSG00000143575-MONOMER;	-	-	-	-	1.37643	1.78685	-
	O00170	AIP XAP2	AH receptor-interacting protein (AIP) (Aryl-hydrocarbon receptor-interacting protein) (HBV X-associated protein 2) (XAP-2) (Immunophilin homolog ARA9)	negative regulation of cyclic-nucleotide phosphodiesterase activity [GO:0051344]; protein maturation by protein folding [GO:0022417]; protein targeting to mitochondrion [GO:0006626]; regulation of protein kinase A signaling [GO:0010738]; xenobiotic metabolic process [GO:0006805]	GAF domain binding [GO:0036004]; signal transducer activity [GO:0004871]; transcription coactivator activity [GO:0003713]; transcription factor binding [GO:0008134]; unfolded protein binding [GO:0051082]	aryl hydrocarbon receptor complex [GO:0034751]; cytoplasm [GO:0005737]; cytosol [GO:0005829]; membrane [GO:0016020]; nucleoplasm [GO:0005654]	-	hsa:9049;	-	ZFISH:ENSG00000110711-MONOMER;	-	-	-	-	-1.0781	1.16101	1.12928
	O00178	GTPBP1	GTP-binding protein 1 (G-protein 1) (GP-1) (GP1)	immune response [GO:0006955]; positive regulation of mRNA catabolic process [GO:0061014]; signal transduction [GO:0007165]; translational elongation [GO:0006414]	GTPase activity [GO:0003924]; GTP binding [GO:0005525]; poly(A) RNA binding [GO:0044822]; translation elongation factor activity [GO:0003746]	cytoplasmic exosome (RNase complex) [GO:0000177]; cytosol [GO:0005829]; intracellular [GO:0005622]; membrane [GO:0016020]	-	hsa:9567;	-	ZFISH:ENSG00000100226-MONOMER;	-	-	-	-	1.24025	1.26224	-1.36366
	O00186	STXBP3	Syntaxin-binding protein 3 (Platelet Sec1 protein) (PSP) (Protein unc-18 homolog 3) (Unc18-3) (Protein unc-18 homolog C) (Unc-18C)	brain development [GO:0007420]; glucose transport [GO:0015758]; insulin secretion [GO:0030073]; negative regulation of calcium ion-dependent exocytosis [GO:0045955]; neutrophil degranulation [GO:0043312]; platelet aggregation [GO:0070527]; protein heterooligomerization [GO:0051291]; protein to membrane docking [GO:0022615]; response to insulin [GO:0032868]; vesicle docking involved in exocytosis …	syntaxin binding [GO:0019905]	apical plasma membrane [GO:0016324]; basolateral plasma membrane [GO:0016323]; cytosol [GO:0005829]; extracellular exosome [GO:0070062]; plasma membrane [GO:0005886]; platelet alpha granule [GO:0031091]; specific granule [GO:0042581]; tertiary granule [GO:0070820]	-	hsa:6814;	R-HSA-114516;R-HSA-1445148;	ZFISH:ENSG00000116266-MONOMER;	-	-	-	-	1.05693	1.50101	-1.06089
	O00193	SMAP C11orf58	Small acidic protein	-	-	-	-	hsa:10944;	-	ZFISH:ENSG00000110696-MONOMER;	-	-	-	-	-1.2515	-1.69176	-1.54683
	O00203	AP3B1 ADTB3A	AP-3 complex subunit beta-1 (Adaptor protein complex AP-3 subunit beta-1) (Adaptor-related protein complex 3 subunit beta-1) (Beta-3A-adaptin) (Clathrin assembly protein complex 3 beta-1 large chain)	anterograde axonal transport [GO:0008089]; anterograde synaptic vesicle transport [GO:0048490]; antigen processing and presentation, exogenous lipid antigen via MHC class Ib [GO:0048007]; blood coagulation [GO:0007596]; intracellular protein transport [GO:0006886]; melanosome organization [GO:0032438]; positive regulation of NK T cell differentiation [GO:0051138]; protein targeting to lysosome [G…	GTP-dependent protein binding [GO:0030742]; protein phosphatase binding [GO:0019903]	AP-3 adaptor complex [GO:0030123]; axon cytoplasm [GO:1904115]; clathrin adaptor complex [GO:0030131]; clathrin-coated vesicle membrane [GO:0030665]; Golgi apparatus [GO:0005794]; lysosomal membrane [GO:0005765]; membrane [GO:0016020]	-	hsa:8546;	R-HSA-432722;	ZFISH:ENSG00000132842-MONOMER;	-	-	-	-	1.21285	1.42194	1.42466
	O00214	LGALS8	Galectin-8 (Gal-8) (Po66 carbohydrate-binding protein) (Po66-CBP) (Prostate carcinoma tumor antigen 1) (PCTA-1)	xenophagy [GO:0098792]	carbohydrate binding [GO:0030246]	cytosol [GO:0005829]; extracellular exosome [GO:0070062]; extracellular space [GO:0005615]; membrane [GO:0016020]	-	hsa:3964;	-	ZFISH:ENSG00000116977-MONOMER;	-	-	-	-	1.19479	-1.24972	1.79838
	O00217	NDUFS8	NADH dehydrogenase [ubiquinone] iron-sulfur protein 8, mitochondrial (EC 1.6.5.3) (EC 1.6.99.3) (Complex I-23kD) (CI-23kD) (NADH-ubiquinone oxidoreductase 23 kDa subunit) (TYKY subunit)	mitochondrial electron transport, NADH to ubiquinone [GO:0006120]; mitochondrial respiratory chain complex I assembly [GO:0032981]; response to oxidative stress [GO:0006979]	4 iron, 4 sulfur cluster binding [GO:0051539]; metal ion binding [GO:0046872]; NADH dehydrogenase (ubiquinone) activity [GO:0008137]	mitochondrial matrix [GO:0005759]; mitochondrial respiratory chain complex I [GO:0005747]; mitochondrion [GO:0005739]	-	hsa:4728;	R-HSA-611105;R-HSA-6799198;	ZFISH:HS03332-MONOMER;	-	-	-	-	1.30924	1.55776	1.92302
	O00220	TNFRSF10A APO2 DR4 TRAILR1	Tumor necrosis factor receptor superfamily member 10A (Death receptor 4) (TNF-related apoptosis-inducing ligand receptor 1) (TRAIL receptor 1) (TRAIL-R1) (CD antigen CD261)	activation of cysteine-type endopeptidase activity involved in apoptotic process [GO:0006919]; activation of cysteine-type endopeptidase activity involved in apoptotic signaling pathway [GO:0097296]; activation of NF-kappaB-inducing kinase activity [GO:0007250]; apoptotic process [GO:0006915]; cell surface receptor signaling pathway [GO:0007166]; cellular response to mechanical stimulus [GO:00712…	death receptor activity [GO:0005035]; protease binding [GO:0002020]; receptor activity [GO:0004872]; TRAIL binding [GO:0045569]; transcription factor binding [GO:0008134]; tumor necrosis factor-activated receptor activity [GO:0005031]	cell surface [GO:0009986]; integral component of membrane [GO:0016021]; integral component of plasma membrane [GO:0005887]; intracellular [GO:0005622]; plasma membrane [GO:0005886]	-	hsa:8797;	R-HSA-140534;R-HSA-3371378;R-HSA-5213460;R-HSA-5218900;R-HSA-6803211;R-HSA-69416;R-HSA-75158;	ZFISH:ENSG00000104689-MONOMER;	-	-	-	-	2.44281	-1.27976	1.7417
	O00221	NFKBIE IKBE	NF-kappa-B inhibitor epsilon (NF-kappa-BIE) (I-kappa-B-epsilon) (IkB-E) (IkB-epsilon) (IkappaBepsilon)	cytoplasmic sequestering of transcription factor [GO:0042994]; D-serine transport [GO:0042942]	-	cytoplasm [GO:0005737]; cytosol [GO:0005829]; Golgi apparatus [GO:0005794]; perinuclear region of cytoplasm [GO:0048471]	-	hsa:4794;	R-HSA-1169091;	ZFISH:ENSG00000146232-MONOMER;	-	-	-	-	-2.1089	-	-
	O00231	PSMD11	26S proteasome non-ATPase regulatory subunit 11 (26S proteasome regulatory subunit RPN6) (26S proteasome regulatory subunit S9) (26S proteasome regulatory subunit p44.5)	anaphase-promoting complex-dependent catabolic process [GO:0031145]; antigen processing and presentation of exogenous peptide antigen via MHC class I, TAP-dependent [GO:0002479]; Fc-epsilon receptor signaling pathway [GO:0038095]; MAPK cascade [GO:0000165]; negative regulation of canonical Wnt signaling pathway [GO:0090090]; negative regulation of ubiquitin-protein ligase activity involved in mit…	structural molecule activity [GO:0005198]	cytosol [GO:0005829]; extracellular exosome [GO:0070062]; membrane [GO:0016020]; nucleoplasm [GO:0005654]; nucleus [GO:0005634]; proteasome accessory complex [GO:0022624]; proteasome complex [GO:0000502]; proteasome regulatory particle, lid subcomplex [GO:0008541]	-	hsa:5717;	R-HSA-1169091;R-HSA-1236974;R-HSA-1236978;R-HSA-174084;R-HSA-174113;R-HSA-174154;R-HSA-174178;R-HSA-174184;R-HSA-180534;R-HSA-180585;R-HSA-187577;R-HSA-195253;R-HSA-202424;R-HSA-211733;R-HSA-2467813;R-HSA-2871837;R-HSA-349425;R-HSA-350562;R-HSA-382556;R-HSA-450408;R-HSA-4608870;R-HSA-4641257;R-HSA-4641258;R-HSA-5358346;R-HSA-5362768;R-HSA-5607761;R-HSA-5607764;R-HSA-5610780;R-HSA-5610783;R-HSA-56…	ZFISH:ENSG00000108671-MONOMER;	-	-	-	-	1.13509	1.09869	1.02275
	O00232	PSMD12	26S proteasome non-ATPase regulatory subunit 12 (26S proteasome regulatory subunit RPN5) (26S proteasome regulatory subunit p55)	anaphase-promoting complex-dependent catabolic process [GO:0031145]; antigen processing and presentation of exogenous peptide antigen via MHC class I, TAP-dependent [GO:0002479]; Fc-epsilon receptor signaling pathway [GO:0038095]; MAPK cascade [GO:0000165]; negative regulation of canonical Wnt signaling pathway [GO:0090090]; negative regulation of ubiquitin-protein ligase activity involved in mit…	-	cytoplasm [GO:0005737]; cytosol [GO:0005829]; extracellular exosome [GO:0070062]; membrane [GO:0016020]; nuclear proteasome complex [GO:0031595]; nucleoplasm [GO:0005654]; proteasome accessory complex [GO:0022624]; proteasome complex [GO:0000502]; proteasome regulatory particle [GO:0005838]; proteasome regulatory particle, lid subcomplex [GO:0008541]	-	hsa:5718;	R-HSA-1169091;R-HSA-1236974;R-HSA-1236978;R-HSA-174084;R-HSA-174113;R-HSA-174154;R-HSA-174178;R-HSA-174184;R-HSA-180534;R-HSA-180585;R-HSA-187577;R-HSA-195253;R-HSA-202424;R-HSA-211733;R-HSA-2467813;R-HSA-2871837;R-HSA-349425;R-HSA-350562;R-HSA-382556;R-HSA-450408;R-HSA-4608870;R-HSA-4641257;R-HSA-4641258;R-HSA-5358346;R-HSA-5362768;R-HSA-5607761;R-HSA-5607764;R-HSA-5610780;R-HSA-5610783;R-HSA-56…	ZFISH:G66-31067-MONOMER;	-	-	-	-	1.0259	-1.04188	-1.08014
	O00233	PSMD9	26S proteasome non-ATPase regulatory subunit 9 (26S proteasome regulatory subunit p27)	anaphase-promoting complex-dependent catabolic process [GO:0031145]; antigen processing and presentation of exogenous peptide antigen via MHC class I, TAP-dependent [GO:0002479]; Fc-epsilon receptor signaling pathway [GO:0038095]; MAPK cascade [GO:0000165]; negative regulation of canonical Wnt signaling pathway [GO:0090090]; negative regulation of insulin secretion [GO:0046676]; negative regulati…	bHLH transcription factor binding [GO:0043425]; transcription coactivator activity [GO:0003713]	cytoplasm [GO:0005737]; cytosol [GO:0005829]; nucleoplasm [GO:0005654]; nucleus [GO:0005634]; proteasome regulatory particle [GO:0005838]	-	hsa:5715;	R-HSA-1169091;R-HSA-1236974;R-HSA-1236978;R-HSA-174084;R-HSA-174113;R-HSA-174154;R-HSA-174178;R-HSA-174184;R-HSA-180534;R-HSA-180585;R-HSA-187577;R-HSA-195253;R-HSA-202424;R-HSA-211733;R-HSA-2467813;R-HSA-2871837;R-HSA-349425;R-HSA-350562;R-HSA-382556;R-HSA-450408;R-HSA-4608870;R-HSA-4641257;R-HSA-4641258;R-HSA-5358346;R-HSA-5362768;R-HSA-5607761;R-HSA-5607764;R-HSA-5610780;R-HSA-5610783;R-HSA-56…	ZFISH:ENSG00000110801-MONOMER;	-	-	-	-	-1.30107	-1.3842	-1.14225
	O00264	PGRMC1 HPR6.6 PGRMC	Membrane-associated progesterone receptor component 1 (mPR)	-	heme binding [GO:0020037]; steroid binding [GO:0005496]	endomembrane system [GO:0012505]; endoplasmic reticulum [GO:0005783]; endoplasmic reticulum membrane [GO:0005789]; extracellular exosome [GO:0070062]; integral component of membrane [GO:0016021]; membrane [GO:0016020]; nucleolus [GO:0005730]; organelle membrane [GO:0031090]	-	hsa:10857;	-	ZFISH:ENSG00000101856-MONOMER;	-	-	-	-	1.13269	-1.01517	2.45419
	O00267	SUPT5H SPT5 SPT5H	Transcription elongation factor SPT5 (hSPT5) (DRB sensitivity-inducing factor 160 kDa subunit) (DSIF p160) (DRB sensitivity-inducing factor large subunit) (DSIF large subunit) (Tat-cotransactivator 1 protein) (Tat-CT1 protein)	7-methylguanosine mRNA capping [GO:0006370]; cell cycle [GO:0007049]; chromatin remodeling [GO:0006338]; DNA-templated transcription, elongation [GO:0006354]; negative regulation of DNA-templated transcription, elongation [GO:0032785]; negative regulation of mRNA polyadenylation [GO:1900364]; negative regulation of transcription from RNA polymerase II promoter [GO:0000122]; positive regulation of…	chromatin binding [GO:0003682]; enzyme binding [GO:0019899]; poly(A) RNA binding [GO:0044822]; protein heterodimerization activity [GO:0046982]	DSIF complex [GO:0032044]; nucleoplasm [GO:0005654]; nucleus [GO:0005634]	-	hsa:6829;	R-HSA-112382;R-HSA-113418;R-HSA-167152;R-HSA-167158;R-HSA-167160;R-HSA-167200;R-HSA-167238;R-HSA-167242;R-HSA-167243;R-HSA-167246;R-HSA-167287;R-HSA-167290;R-HSA-674695;R-HSA-6796648;R-HSA-72086;R-HSA-75955;R-HSA-77075;	MetaCyc:G66-31601-MONOMER;ZFISH:G66-31601-MONOMER;	-	-	-	-	-1.13798	-1.19404	-1.248
	O00268	TAF4 TAF2C TAF2C1 TAF4A TAFII130 TAFII135	Transcription initiation factor TFIID subunit 4 (RNA polymerase II TBP-associated factor subunit C) (TBP-associated factor 4) (Transcription initiation factor TFIID 130 kDa subunit) (TAF(II)130) (TAFII-130) (TAFII130) (Transcription initiation factor TFIID 135 kDa subunit) (TAF(II)135) (TAFII-135) (TAFII135)	DNA-templated transcription, initiation [GO:0006352]; ovarian follicle development [GO:0001541]; positive regulation of transcription, DNA-templated [GO:0045893]; regulation of signal transduction by p53 class mediator [GO:1901796]; regulation of transcription from RNA polymerase II promoter [GO:0006357]; transcription elongation from RNA polymerase II promoter [GO:0006368]; transcription from RN…	DNA binding [GO:0003677]; transcription coactivator activity [GO:0003713]; transcription factor activity, sequence-specific DNA binding [GO:0003700]	cytoplasm [GO:0005737]; MLL1 complex [GO:0071339]; nucleoplasm [GO:0005654]; transcription factor TFIID complex [GO:0005669]; transcription factor TFTC complex [GO:0033276]	-	hsa:6874;	R-HSA-167161;R-HSA-167162;R-HSA-167172;R-HSA-674695;R-HSA-6804756;R-HSA-73776;R-HSA-73779;R-HSA-75953;R-HSA-76042;	ZFISH:ENSG00000130699-MONOMER;	-	-	-	-	-	-1.56545	-2.61048
	O00273	DFFA DFF1 DFF45 H13	DNA fragmentation factor subunit alpha (DNA fragmentation factor 45 kDa subunit) (DFF-45) (Inhibitor of CAD) (ICAD)	apoptotic DNA fragmentation [GO:0006309]; negative regulation of apoptotic DNA fragmentation [GO:1902511]; negative regulation of execution phase of apoptosis [GO:1900118]; positive regulation of apoptotic process [GO:0043065]; thymocyte apoptotic process [GO:0070242]	-	cytoplasm [GO:0005737]; cytosol [GO:0005829]; nuclear chromatin [GO:0000790]; nucleoplasm [GO:0005654]; nucleus [GO:0005634]	-	hsa:1676;	R-HSA-211227;	ZFISH:ENSG00000160049-MONOMER;	-	-	-	-	-1.08485	-1.49998	-1.26696
	O00291	HIP1	Huntingtin-interacting protein 1 (HIP-1) (Huntingtin-interacting protein I) (HIP-I)	activation of cysteine-type endopeptidase activity involved in apoptotic process [GO:0006919]; apoptotic process [GO:0006915]; apoptotic signaling pathway [GO:0097190]; cell differentiation [GO:0030154]; clathrin coat assembly [GO:0048268]; clathrin-dependent endocytosis [GO:0072583]; positive regulation of receptor-mediated endocytosis [GO:0048260]; regulation of apoptotic process [GO:0042981]; …	clathrin binding [GO:0030276]; phosphatidylinositol binding [GO:0035091]; structural constituent of cytoskeleton [GO:0005200]	clathrin-coated vesicle [GO:0030136]; clathrin-coated vesicle membrane [GO:0030665]; cytoplasm [GO:0005737]; cytoskeleton [GO:0005856]; Golgi apparatus [GO:0005794]; intracellular membrane-bounded organelle [GO:0043231]; membrane [GO:0016020]; nucleus [GO:0005634]	-	hsa:3092;	R-HSA-8856828;	ZFISH:ENSG00000127946-MONOMER;	-	-	-	-	-	-1.13364	1.8175
	O00299	CLIC1 G6 NCC27	Chloride intracellular channel protein 1 (Chloride channel ABP) (Nuclear chloride ion channel 27) (NCC27) (Regulatory nuclear chloride ion channel protein) (hRNCC)	chloride transport [GO:0006821]; platelet aggregation [GO:0070527]; positive regulation of osteoblast differentiation [GO:0045669]; regulation of cell cycle [GO:0051726]; regulation of mitochondrial membrane potential [GO:0051881]; signal transduction [GO:0007165]	cadherin binding involved in cell-cell adhesion [GO:0098641]; chloride channel activity [GO:0005254]; voltage-gated ion channel activity [GO:0005244]	blood microparticle [GO:0072562]; brush border [GO:0005903]; cell-cell adherens junction [GO:0005913]; chloride channel complex [GO:0034707]; cytoplasm [GO:0005737]; extracellular exosome [GO:0070062]; extracellular space [GO:0005615]; membrane [GO:0016020]; mitochondrion [GO:0005739]; nuclear envelope [GO:0005635]; nuclear membrane [GO:0031965]; nucleus [GO:0005634]; perinuclear region of cytopl…	-	hsa:1192;	-	ZFISH:ENSG00000096238-MONOMER;	-	-	-	-	1.01165	-1.05449	-1.03537
	O00303	EIF3F EIF3S5	Eukaryotic translation initiation factor 3 subunit F (eIF3f) (Deubiquitinating enzyme eIF3f) (EC 3.4.19.12) (Eukaryotic translation initiation factor 3 subunit 5) (eIF-3-epsilon) (eIF3 p47)	formation of translation preinitiation complex [GO:0001731]; IRES-dependent viral translational initiation [GO:0075522]; protein deubiquitination [GO:0016579]; regulation of translational initiation [GO:0006446]; translational initiation [GO:0006413]	thiol-dependent ubiquitin-specific protease activity [GO:0004843]; translation initiation factor activity [GO:0003743]; translation initiation factor binding [GO:0031369]	cytosol [GO:0005829]; eukaryotic 43S preinitiation complex [GO:0016282]; eukaryotic 48S preinitiation complex [GO:0033290]; eukaryotic translation initiation factor 3 complex [GO:0005852]; eukaryotic translation initiation factor 3 complex, eIF3m [GO:0071541]; membrane [GO:0016020]	-	hsa:8665;	R-HSA-156827;R-HSA-72649;R-HSA-72689;R-HSA-72695;R-HSA-72702;R-HSA-72706;	ZFISH:ENSG00000175390-MONOMER;	-	-	-	-	-1.01504	-1.04525	1.07117
	O00329	PIK3CD	Phosphatidylinositol 4,5-bisphosphate 3-kinase catalytic subunit delta isoform (PI3-kinase subunit delta) (PI3K-delta) (PI3Kdelta) (PtdIns-3-kinase subunit delta) (EC 2.7.1.153) (Phosphatidylinositol 4,5-bisphosphate 3-kinase 110 kDa catalytic subunit delta) (PtdIns-3-kinase subunit p110-delta) (p110delta)	adaptive immune response [GO:0002250]; B cell activation [GO:0042113]; B cell chemotaxis [GO:0035754]; B cell receptor signaling pathway [GO:0050853]; cytokine production [GO:0001816]; inflammatory response [GO:0006954]; innate immune response [GO:0045087]; mast cell chemotaxis [GO:0002551]; mast cell degranulation [GO:0043303]; mast cell differentiation [GO:0060374]; natural killer cell activati…	1-phosphatidylinositol-3-kinase activity [GO:0016303]; 1-phosphatidylinositol-4-phosphate 3-kinase activity [GO:0035005]; ATP binding [GO:0005524]; kinase activity [GO:0016301]; phosphatidylinositol 3-kinase activity [GO:0035004]; phosphatidylinositol-4,5-bisphosphate 3-kinase activity [GO:0046934]	cytosol [GO:0005829]; mast cell granule [GO:0042629]; phosphatidylinositol 3-kinase complex [GO:0005942]; plasma membrane [GO:0005886]	PATHWAY: Phospholipid metabolism; phosphatidylinositol phosphate biosynthesis.	hsa:5293;	R-HSA-114604;R-HSA-1257604;R-HSA-1660499;R-HSA-2219530;R-HSA-392451;R-HSA-512988;R-HSA-6811558;R-HSA-8853659;R-HSA-912526;R-HSA-912631;R-HSA-983695;	MetaCyc:ENSG00000171608-MONOMER;ZFISH:ENSG00000171608-MONOMER;	-	-	-	-	3.37928	2.55391	3.84622
	O00330	PDHX PDX1	Pyruvate dehydrogenase protein X component, mitochondrial (Dihydrolipoamide dehydrogenase-binding protein of pyruvate dehydrogenase complex) (E3-binding protein) (E3BP) (Lipoyl-containing pyruvate dehydrogenase complex component X) (proX)	glyoxylate metabolic process [GO:0046487]; mitochondrial acetyl-CoA biosynthetic process from pyruvate [GO:0061732]; pyruvate metabolic process [GO:0006090]; regulation of acetyl-CoA biosynthetic process from pyruvate [GO:0010510]	transferase activity, transferring acyl groups [GO:0016746]	mitochondrial matrix [GO:0005759]; pyruvate dehydrogenase complex [GO:0045254]	-	hsa:8050;	R-HSA-204174;R-HSA-389661;R-HSA-5362517;R-HSA-70268;	MetaCyc:ENSG00000110435-MONOMER;ZFISH:ENSG00000110435-MONOMER;	-	-	-	-	1.24329	1.19844	1.74342
	O00399	DCTN6 WS3	Dynactin subunit 6 (Dynactin subunit p27) (Protein WS-3)	antigen processing and presentation of exogenous peptide antigen via MHC class II [GO:0019886]; ER to Golgi vesicle-mediated transport [GO:0006888]	-	centrosome [GO:0005813]; condensed chromosome kinetochore [GO:0000777]; cytosol [GO:0005829]; dynactin complex [GO:0005869]	-	hsa:10671;	R-HSA-2132295;R-HSA-6807878;R-HSA-6811436;	ZFISH:ENSG00000104671-MONOMER;	-	-	-	-	1.13262	1.11971	1.07567
	O00408	PDE2A	cGMP-dependent 3',5'-cyclic phosphodiesterase (EC 3.1.4.17) (Cyclic GMP-stimulated phosphodiesterase) (CGS-PDE) (cGSPDE)	cAMP catabolic process [GO:0006198]; cAMP-mediated signaling [GO:0019933]; cellular response to cGMP [GO:0071321]; cellular response to drug [GO:0035690]; cellular response to granulocyte macrophage colony-stimulating factor stimulus [GO:0097011]; cellular response to macrophage colony-stimulating factor stimulus [GO:0036006]; cellular response to mechanical stimulus [GO:0071260]; cellular respon…	3',5'-cyclic-AMP phosphodiesterase activity [GO:0004115]; 3',5'-cyclic-GMP phosphodiesterase activity [GO:0047555]; calcium channel activity [GO:0005262]; cAMP binding [GO:0030552]; cGMP binding [GO:0030553]; cGMP-stimulated cyclic-nucleotide phosphodiesterase activity [GO:0004118]; cyclic-nucleotide phosphodiesterase activity [GO:0004112]; drug binding [GO:0008144]; metal ion binding [GO:0046872…	cytoplasm [GO:0005737]; cytosol [GO:0005829]; endoplasmic reticulum [GO:0005783]; Golgi apparatus [GO:0005794]; mitochondrial matrix [GO:0005759]; nucleus [GO:0005634]; perinuclear region of cytoplasm [GO:0048471]; plasma membrane [GO:0005886]; presynaptic membrane [GO:0042734]	-	hsa:5138;	R-HSA-418457;R-HSA-418555;	ZFISH:HS10579-MONOMER;	-	-	-	-	-1.30653	-	-
	O00410	IPO5 KPNB3 RANBP5	Importin-5 (Imp5) (Importin subunit beta-3) (Karyopherin beta-3) (Ran-binding protein 5) (RanBP5)	cellular response to amino acid stimulus [GO:0071230]; NLS-bearing protein import into nucleus [GO:0006607]; positive regulation of protein import into nucleus [GO:0042307]; protein import into nucleus, docking [GO:0000059]; protein import into nucleus, translocation [GO:0000060]; ribosomal protein import into nucleus [GO:0006610]; viral process [GO:0016032]	GTPase inhibitor activity [GO:0005095]; nuclear localization sequence binding [GO:0008139]; poly(A) RNA binding [GO:0044822]; protein transporter activity [GO:0008565]; Ran GTPase binding [GO:0008536]	cytoplasm [GO:0005737]; Golgi apparatus [GO:0005794]; intracellular membrane-bounded organelle [GO:0043231]; membrane [GO:0016020]; nuclear membrane [GO:0031965]; nuclear periphery [GO:0034399]; nuclear pore [GO:0005643]; nucleolus [GO:0005730]; nucleoplasm [GO:0005654]; nucleus [GO:0005634]	-	hsa:3843;	R-HSA-192905;	ZFISH:ENSG00000065150-MONOMER;	-	-	-	-	1.13933	1.12013	1.57734
	O00411	POLRMT	DNA-directed RNA polymerase, mitochondrial (MtRPOL) (EC 2.7.7.6)	mitochondrion organization [GO:0007005]; transcription from mitochondrial promoter [GO:0006390]; transcription initiation from mitochondrial promoter [GO:0006391]	DNA binding [GO:0003677]; DNA-directed RNA polymerase activity [GO:0003899]; poly(A) RNA binding [GO:0044822]	mitochondrial matrix [GO:0005759]; mitochondrial nucleoid [GO:0042645]; mitochondrion [GO:0005739]	-	hsa:5442;	R-HSA-163282;R-HSA-2151201;	ZFISH:HS01915-MONOMER;	-	-	-	-	-	-1.32759	-
	O00418	EEF2K	Eukaryotic elongation factor 2 kinase (eEF-2 kinase) (eEF-2K) (EC 2.7.11.20) (Calcium/calmodulin-dependent eukaryotic elongation factor 2 kinase)	cellular response to anoxia [GO:0071454]; cellular response to brain-derived neurotrophic factor stimulus [GO:1990416]; cellular response to calcium ion [GO:0071277]; cellular response to cAMP [GO:0071320]; cellular response to insulin stimulus [GO:0032869]; negative regulation of apoptotic process [GO:0043066]; positive regulation of dendritic spine morphogenesis [GO:0061003]; positive regulatio…	ATP binding [GO:0005524]; calcium ion binding [GO:0005509]; calmodulin binding [GO:0005516]; elongation factor-2 kinase activity [GO:0004686]; protein kinase activity [GO:0004672]; translation factor activity, RNA binding [GO:0008135]	cytoplasm [GO:0005737]; cytosol [GO:0005829]; postsynaptic density [GO:0014069]	-	hsa:101930123;hsa:29904;	R-HSA-166208;	ZFISH:HS02489-MONOMER;	-	-	-	-	4.48113	-	-
	O00422	SAP18 GIG38	Histone deacetylase complex subunit SAP18 (18 kDa Sin3-associated polypeptide) (2HOR0202) (Cell growth-inhibiting gene 38 protein) (Sin3-associated polypeptide p18)	mRNA processing [GO:0006397]; negative regulation of mRNA splicing, via spliceosome [GO:0048025]; positive regulation of apoptotic process [GO:0043065]; regulation of alternative mRNA splicing, via spliceosome [GO:0000381]; regulation of transcription from RNA polymerase II promoter [GO:0006357]; RNA splicing [GO:0008380]; transcription, DNA-templated [GO:0006351]	histone deacetylase activity [GO:0004407]; poly(A) RNA binding [GO:0044822]; transcription corepressor activity [GO:0003714]	ASAP complex [GO:0061574]; cytoplasm [GO:0005737]; histone deacetylase complex [GO:0000118]; nuclear speck [GO:0016607]; nucleoplasm [GO:0005654]	-	hsa:10284;	R-HSA-3214815;R-HSA-427413;	ZFISH:ENSG00000150459-MONOMER;	-	-	-	-	-1.26361	1.4749	2.65413
	O00425	IGF2BP3 IMP3 KOC1 VICKZ3	Insulin-like growth factor 2 mRNA-binding protein 3 (IGF2 mRNA-binding protein 3) (IMP-3) (IGF-II mRNA-binding protein 3) (KH domain-containing protein overexpressed in cancer) (hKOC) (VICKZ family member 3)	anatomical structure morphogenesis [GO:0009653]; gene expression [GO:0010467]; mRNA transport [GO:0051028]; negative regulation of translation [GO:0017148]; regulation of cytokine biosynthetic process [GO:0042035]; translation [GO:0006412]	mRNA 3'-UTR binding [GO:0003730]; mRNA 5'-UTR binding [GO:0048027]; nucleotide binding [GO:0000166]; poly(A) RNA binding [GO:0044822]; RNA binding [GO:0003723]; translation regulator activity [GO:0045182]	cytoplasm [GO:0005737]; cytosol [GO:0005829]; nucleus [GO:0005634]	-	hsa:10643;	R-HSA-428359;	ZFISH:ENSG00000136231-MONOMER;	-	-	-	-	1.10374	1.16148	-1.11451
	O00429	DNM1L DLP1 DRP1	Dynamin-1-like protein (EC 3.6.5.5) (Dnm1p/Vps1p-like protein) (DVLP) (Dynamin family member proline-rich carboxyl-terminal domain less) (Dymple) (Dynamin-like protein) (Dynamin-like protein 4) (Dynamin-like protein IV) (HdynIV) (Dynamin-related protein 1)	cellular component disassembly involved in execution phase of apoptosis [GO:0006921]; dynamin family protein polymerization involved in mitochondrial fission [GO:0003374]; endocytosis [GO:0006897]; heart contraction [GO:0060047]; intracellular distribution of mitochondria [GO:0048312]; membrane fusion [GO:0061025]; mitochondrial fission [GO:0000266]; mitochondrial fragmentation involved in apopto…	GTPase activator activity [GO:0005096]; GTPase activity [GO:0003924]; GTP binding [GO:0005525]; GTP-dependent protein binding [GO:0030742]; identical protein binding [GO:0042802]; lipid binding [GO:0008289]; microtubule binding [GO:0008017]; protein homodimerization activity [GO:0042803]; Rab GTPase binding [GO:0017137]; ubiquitin protein ligase binding [GO:0031625]	brush border [GO:0005903]; cell junction [GO:0030054]; clathrin-coated pit [GO:0005905]; cytoplasm [GO:0005737]; cytosol [GO:0005829]; endoplasmic reticulum [GO:0005783]; endoplasmic reticulum membrane [GO:0005789]; Golgi apparatus [GO:0005794]; intracellular membrane-bounded organelle [GO:0043231]; membrane [GO:0016020]; microtubule [GO:0005874]; microtubule cytoskeleton [GO:0015630]; mitochondr…	-	hsa:10059;	R-HSA-75153;	ZFISH:HS01578-MONOMER;	-	-	-	-	1.47759	1.86711	1.89737
	O00442	RTCA RPC RPC1 RTC1 RTCD1	RNA 3'-terminal phosphate cyclase (RNA cyclase) (RNA-3'-phosphate cyclase) (EC 6.5.1.4) (RNA terminal phosphate cyclase domain-containing protein 1) (RTC domain-containing protein 1)	RNA processing [GO:0006396]	ATP binding [GO:0005524]; poly(A) RNA binding [GO:0044822]; RNA-3'-phosphate cyclase activity [GO:0003963]; RNA binding [GO:0003723]	nucleoplasm [GO:0005654]; nucleus [GO:0005634]	-	hsa:8634;	-	ZFISH:HS06433-MONOMER;	-	-	-	-	1.05854	1.29407	1.16016
211088_s_at	O00444	PLK4 SAK STK18	Serine/threonine-protein kinase PLK4 (EC 2.7.11.21) (Polo-like kinase 4) (PLK-4) (Serine/threonine-protein kinase 18) (Serine/threonine-protein kinase Sak)	centriole replication [GO:0007099]; de novo centriole assembly [GO:0098535]; G2/M transition of mitotic cell cycle [GO:0000086]; positive regulation of centriole replication [GO:0046601]; protein phosphorylation [GO:0006468]; trophoblast giant cell differentiation [GO:0060707]	ATP binding [GO:0005524]; protein serine/threonine kinase activity [GO:0004674]	centriole [GO:0005814]; centrosome [GO:0005813]; cleavage furrow [GO:0032154]; cytosol [GO:0005829]; deuterosome [GO:0098536]; nucleolus [GO:0005730]; XY body [GO:0001741]	-	hsa:10733;	R-HSA-2565942;R-HSA-380259;R-HSA-380270;R-HSA-5620912;R-HSA-8854518;	ZFISH:HS06956-MONOMER;	-	-	-2.68025	-	-	-	-
	O00459	PIK3R2	Phosphatidylinositol 3-kinase regulatory subunit beta (PI3-kinase regulatory subunit beta) (PI3K regulatory subunit beta) (PtdIns-3-kinase regulatory subunit beta) (Phosphatidylinositol 3-kinase 85 kDa regulatory subunit beta) (PI3-kinase subunit p85-beta) (PtdIns-3-kinase regulatory subunit p85-beta)	cellular glucose homeostasis [GO:0001678]; cellular response to insulin stimulus [GO:0032869]; Fc-epsilon receptor signaling pathway [GO:0038095]; Fc-gamma receptor signaling pathway involved in phagocytosis [GO:0038096]; insulin receptor signaling pathway [GO:0008286]; leukocyte migration [GO:0050900]; phosphatidylinositol 3-kinase signaling [GO:0014065]; phosphatidylinositol biosynthetic proces…	1-phosphatidylinositol-3-kinase activity [GO:0016303]; 1-phosphatidylinositol-3-kinase regulator activity [GO:0046935]; GTPase activator activity [GO:0005096]; phosphatidylinositol-4,5-bisphosphate 3-kinase activity [GO:0046934]; protein heterodimerization activity [GO:0046982]; protein phosphatase binding [GO:0019903]; receptor tyrosine kinase binding [GO:0030971]	cytosol [GO:0005829]; nucleus [GO:0005634]; phosphatidylinositol 3-kinase complex [GO:0005942]	-	hsa:5296;	R-HSA-109704;R-HSA-114604;R-HSA-1257604;R-HSA-1266695;R-HSA-1433557;R-HSA-1660499;R-HSA-186763;R-HSA-194840;R-HSA-198203;R-HSA-202424;R-HSA-2029485;R-HSA-210993;R-HSA-2219530;R-HSA-2424491;R-HSA-2730905;R-HSA-373753;R-HSA-388841;R-HSA-389357;R-HSA-392451;R-HSA-416476;R-HSA-416482;R-HSA-4420097;R-HSA-512988;R-HSA-6811558;R-HSA-8853659;R-HSA-912526;R-HSA-912631;	MetaCyc:ENSG00000105647-MONOMER;ZFISH:ENSG00000105647-MONOMER;	-	-	-	-	-	-	-13.6756
	O00461	GOLIM4 GIMPC GOLPH4 GPP130	Golgi integral membrane protein 4 (Golgi integral membrane protein, cis) (GIMPc) (Golgi phosphoprotein 4) (Golgi-localized phosphoprotein of 130 kDa) (Golgi phosphoprotein of 130 kDa)	transport [GO:0006810]	-	cis-Golgi network [GO:0005801]; endocytic vesicle [GO:0030139]; endosome membrane [GO:0010008]; Golgi apparatus [GO:0005794]; Golgi cisterna membrane [GO:0032580]; Golgi lumen [GO:0005796]; Golgi membrane [GO:0000139]; integral component of membrane [GO:0016021]; membrane [GO:0016020]; nucleoplasm [GO:0005654]; transport vesicle [GO:0030133]	-	hsa:27333;	R-HSA-6811438;	ZFISH:ENSG00000173905-MONOMER;	-	-	-	-	1.16917	-1.22638	1.77643
212285_s_at	O00468	AGRN AGRIN	Agrin [Cleaved into: Agrin N-terminal 110 kDa subunit; Agrin C-terminal 110 kDa subunit; Agrin C-terminal 90 kDa fragment (C90); Agrin C-terminal 22 kDa fragment (C22)]	clustering of voltage-gated sodium channels [GO:0045162]; extracellular matrix organization [GO:0030198]; glycosaminoglycan biosynthetic process [GO:0006024]; glycosaminoglycan catabolic process [GO:0006027]; glycosaminoglycan metabolic process [GO:0030203]; G-protein coupled acetylcholine receptor signaling pathway [GO:0007213]; positive regulation of filopodium assembly [GO:0051491]; positive r…	calcium ion binding [GO:0005509]; chondroitin sulfate binding [GO:0035374]; dystroglycan binding [GO:0002162]; heparan sulfate proteoglycan binding [GO:0043395]; laminin binding [GO:0043236]; sialic acid binding [GO:0033691]; structural constituent of cytoskeleton [GO:0005200]	basal lamina [GO:0005605]; cell junction [GO:0030054]; cytoplasm [GO:0005737]; extracellular exosome [GO:0070062]; extracellular matrix [GO:0031012]; extracellular region [GO:0005576]; Golgi lumen [GO:0005796]; integral component of membrane [GO:0016021]; lysosomal lumen [GO:0043202]; plasma membrane [GO:0005886]; synapse [GO:0045202]	-	hsa:375790;	R-HSA-1971475;R-HSA-2022928;R-HSA-2024096;R-HSA-216083;R-HSA-3000171;R-HSA-3000178;R-HSA-3560783;R-HSA-3560801;R-HSA-3656237;R-HSA-3656253;R-HSA-419037;R-HSA-4420332;R-HSA-975634;	ZFISH:G66-33274-MONOMER;	-	-	3.22351	3.62515	-55	-	-
	O00469	PLOD2	Procollagen-lysine,2-oxoglutarate 5-dioxygenase 2 (EC 1.14.11.4) (Lysyl hydroxylase 2) (LH2)	cellular protein modification process [GO:0006464]; response to hypoxia [GO:0001666]	iron ion binding [GO:0005506]; L-ascorbic acid binding [GO:0031418]; procollagen-lysine 5-dioxygenase activity [GO:0008475]	endoplasmic reticulum [GO:0005783]; endoplasmic reticulum membrane [GO:0005789]; extracellular exosome [GO:0070062]; rough endoplasmic reticulum membrane [GO:0030867]	-	hsa:5352;	R-HSA-1650814;	ZFISH:HS07866-MONOMER;	-	-	-	-	1.69919	-4.96619	-
	O00471	EXOC5 SEC10 SEC10L1	Exocyst complex component 5 (Exocyst complex component Sec10) (hSec10)	cilium assembly [GO:0042384]; exocytosis [GO:0006887]; post-Golgi vesicle-mediated transport [GO:0006892]; protein transport [GO:0015031]; vesicle docking [GO:0048278]	Ral GTPase binding [GO:0017160]	cytoplasm [GO:0005737]; cytosol [GO:0005829]; exocyst [GO:0000145]	-	hsa:10640;	R-HSA-1445148;R-HSA-264876;R-HSA-5620916;	ZFISH:ENSG00000070367-MONOMER;	-	-	-	-	1.62095	1.40683	-
	O00483	NDUFA4	Cytochrome c oxidase subunit NDUFA4 (Complex I-MLRQ) (CI-MLRQ) (NADH-ubiquinone oxidoreductase MLRQ subunit)	hydrogen ion transmembrane transport [GO:1902600]; mitochondrial electron transport, cytochrome c to oxygen [GO:0006123]; mitochondrial electron transport, NADH to ubiquinone [GO:0006120]	NADH dehydrogenase (ubiquinone) activity [GO:0008137]; protein complex binding [GO:0032403]	extracellular exosome [GO:0070062]; mitochondrial inner membrane [GO:0005743]; mitochondrial respiratory chain complex I [GO:0005747]; mitochondrial respiratory chain complex IV [GO:0005751]; mitochondrion [GO:0005739]	-	hsa:4697;	R-HSA-5628897;R-HSA-611105;	ZFISH:HS08711-MONOMER;	-	-	-	-	1.45011	1.16255	1.15518
	O00487	PSMD14 POH1	26S proteasome non-ATPase regulatory subunit 14 (EC 3.4.19.-) (26S proteasome regulatory subunit RPN11) (26S proteasome-associated PAD1 homolog 1)	anaphase-promoting complex-dependent catabolic process [GO:0031145]; antigen processing and presentation of exogenous peptide antigen via MHC class I, TAP-dependent [GO:0002479]; double-strand break repair via homologous recombination [GO:0000724]; double-strand break repair via nonhomologous end joining [GO:0006303]; Fc-epsilon receptor signaling pathway [GO:0038095]; MAPK cascade [GO:0000165]; …	endopeptidase activator activity [GO:0061133]; metal ion binding [GO:0046872]; metallopeptidase activity [GO:0008237]; proteasome binding [GO:0070628]	cytosol [GO:0005829]; cytosolic proteasome complex [GO:0031597]; extracellular exosome [GO:0070062]; nucleoplasm [GO:0005654]; nucleus [GO:0005634]; proteasome accessory complex [GO:0022624]; proteasome complex [GO:0000502]; proteasome regulatory particle, lid subcomplex [GO:0008541]	-	hsa:10213;	R-HSA-1169091;R-HSA-1236974;R-HSA-1236978;R-HSA-174084;R-HSA-174113;R-HSA-174154;R-HSA-174178;R-HSA-174184;R-HSA-180534;R-HSA-180585;R-HSA-187577;R-HSA-195253;R-HSA-202424;R-HSA-211733;R-HSA-2467813;R-HSA-2871837;R-HSA-349425;R-HSA-350562;R-HSA-382556;R-HSA-450408;R-HSA-4608870;R-HSA-4641257;R-HSA-4641258;R-HSA-5358346;R-HSA-5362768;R-HSA-5607761;R-HSA-5607764;R-HSA-5610780;R-HSA-5610783;R-HSA-56…	ZFISH:HS03852-MONOMER;	-	-	-	-	1.00035	1.2737	1.55638
	O00488	ZNF593 ZT86	Zinc finger protein 593 (Zinc finger protein T86)	negative regulation of transcription from RNA polymerase II promoter [GO:0000122]; transcription, DNA-templated [GO:0006351]	DNA binding [GO:0003677]; transcription corepressor activity [GO:0003714]; zinc ion binding [GO:0008270]	nucleolus [GO:0005730]; nucleus [GO:0005634]	-	hsa:51042;	-	ZFISH:ENSG00000142684-MONOMER;	-	-	-	-	-1.56642	-2.16138	-2.95833
	O00499	BIN1 AMPHL	Myc box-dependent-interacting protein 1 (Amphiphysin II) (Amphiphysin-like protein) (Box-dependent myc-interacting protein 1) (Bridging integrator 1)	cell proliferation [GO:0008283]; endocytosis [GO:0006897]; lipid tube assembly [GO:0060988]; muscle cell differentiation [GO:0042692]; nucleus localization [GO:0051647]; nucleus organization [GO:0006997]; positive regulation of apoptotic process [GO:0043065]; positive regulation of astrocyte differentiation [GO:0048711]; regulation of cell cycle arrest [GO:0071156]; regulation of endocytosis [GO:…	actin filament binding [GO:0051015]; RNA polymerase binding [GO:0070063]; tau protein binding [GO:0048156]	actin cytoskeleton [GO:0015629]; axon [GO:0030424]; axon initial segment [GO:0043194]; cytoplasm [GO:0005737]; I band [GO:0031674]; lipid tube [GO:0060987]; membrane [GO:0016020]; node of Ranvier [GO:0033268]; nuclear envelope [GO:0005635]; T-tubule [GO:0030315]; Z disc [GO:0030018]	-	hsa:274;	R-HSA-8856828;	ZFISH:ENSG00000136717-MONOMER;	-	-	-	-	-	-	-1.09434
	O00505	KPNA3 QIP2	Importin subunit alpha-4 (Importin alpha Q2) (Qip2) (Karyopherin subunit alpha-3) (SRP1-gamma)	intracellular transport of virus [GO:0075733]; modulation by virus of host process [GO:0019054]; NLS-bearing protein import into nucleus [GO:0006607]; protein complex assembly [GO:0006461]; viral entry into host cell [GO:0046718]; viral penetration into host nucleus [GO:0075732]	nuclear localization sequence binding [GO:0008139]; protein transporter activity [GO:0008565]	cytosol [GO:0005829]; nuclear pore [GO:0005643]; nucleoplasm [GO:0005654]	-	hsa:3839;	R-HSA-1169408;R-HSA-168276;	ZFISH:ENSG00000102753-MONOMER;	-	-	-	-	-1.03152	-1.09029	1.33496
	O00534	VWA5A BCSC1 LOH11CR2A	von Willebrand factor A domain-containing protein 5A (Breast cancer suppressor candidate 1) (BCSC-1) (Loss of heterozygosity 11 chromosomal region 2 gene A protein)	-	-	nucleoplasm [GO:0005654]; nucleus [GO:0005634]	-	hsa:4013;	-	ZFISH:ENSG00000110002-MONOMER;	-	-	-	-	1.16433	-	-
	O00541	PES1	Pescadillo homolog	cell proliferation [GO:0008283]; maturation of 5.8S rRNA from tricistronic rRNA transcript (SSU-rRNA, 5.8S rRNA, LSU-rRNA) [GO:0000466]; maturation of LSU-rRNA from tricistronic rRNA transcript (SSU-rRNA, 5.8S rRNA, LSU-rRNA) [GO:0000463]; nucleolus organization [GO:0007000]; protein localization to organelle [GO:0033365]; regulation of cell cycle [GO:0051726]; ribosomal large subunit biogenesis …	poly(A) RNA binding [GO:0044822]; ribonucleoprotein complex binding [GO:0043021]; RNA binding [GO:0003723]	condensed chromosome [GO:0000793]; cytoplasm [GO:0005737]; membrane [GO:0016020]; nucleolus [GO:0005730]; nucleoplasm [GO:0005654]; nucleus [GO:0005634]; PeBoW complex [GO:0070545]; preribosome, large subunit precursor [GO:0030687]	-	hsa:23481;	R-HSA-6791226;	ZFISH:ENSG00000100029-MONOMER;	-	-	-	-	1.12826	2.55317	1.32955
	O00555	CACNA1A CACH4 CACN3 CACNL1A4	Voltage-dependent P/Q-type calcium channel subunit alpha-1A (Brain calcium channel I) (BI) (Calcium channel, L type, alpha-1 polypeptide isoform 4) (Voltage-gated calcium channel subunit alpha Cav2.1)	adult walking behavior [GO:0007628]; behavioral response to pain [GO:0048266]; calcium ion-regulated exocytosis of neurotransmitter [GO:0048791]; cell death [GO:0008219]; cell growth [GO:0016049]; cellular chloride ion homeostasis [GO:0030644]; cerebellar molecular layer development [GO:0021679]; cerebellar Purkinje cell differentiation [GO:0021702]; cerebellum maturation [GO:0021590]; dendrite m…	calcium channel activity [GO:0005262]; high voltage-gated calcium channel activity [GO:0008331]; metal ion binding [GO:0046872]; syntaxin binding [GO:0019905]; voltage-gated calcium channel activity [GO:0005245]	cell projection [GO:0042995]; cytoplasm [GO:0005737]; dendrite [GO:0030425]; integral component of membrane [GO:0016021]; neuronal cell body [GO:0043025]; nucleus [GO:0005634]; plasma membrane [GO:0005886]; presynapse [GO:0098793]; voltage-gated calcium channel complex [GO:0005891]	-	hsa:773;	R-HSA-112308;R-HSA-422356;	ZFISH:ENSG00000141837-MONOMER;	-	-	-	-	-10.0604	-	-
	O00560	SDCBP MDA9 SYCL	Syntenin-1 (Melanoma differentiation-associated protein 9) (MDA-9) (Pro-TGF-alpha cytoplasmic domain-interacting protein 18) (TACIP18) (Scaffold protein Pbp1) (Syndecan-binding protein 1)	actin cytoskeleton organization [GO:0030036]; chemical synaptic transmission [GO:0007268]; ephrin receptor signaling pathway [GO:0048013]; intracellular signal transduction [GO:0035556]; negative regulation of proteasomal ubiquitin-dependent protein catabolic process [GO:0032435]; negative regulation of receptor internalization [GO:0002091]; positive regulation of cell growth [GO:0030307]; positi…	cadherin binding involved in cell-cell adhesion [GO:0098641]; cytoskeletal adaptor activity [GO:0008093]; frizzled binding [GO:0005109]; glycoprotein binding [GO:0001948]; identical protein binding [GO:0042802]; interleukin-5 receptor binding [GO:0005137]; protein heterodimerization activity [GO:0046982]; protein N-terminus binding [GO:0047485]; syndecan binding [GO:0045545]	adherens junction [GO:0005912]; blood microparticle [GO:0072562]; cell-cell adherens junction [GO:0005913]; cytoplasm [GO:0005737]; cytoskeleton [GO:0005856]; cytosol [GO:0005829]; endoplasmic reticulum membrane [GO:0005789]; extracellular exosome [GO:0070062]; extracellular space [GO:0005615]; extracellular vesicle [GO:1903561]; focal adhesion [GO:0005925]; interleukin-5 receptor complex [GO:000…	-	hsa:6386;	R-HSA-3928664;R-HSA-447043;	ZFISH:ENSG00000137575-MONOMER;	-	-	-	-	-	1.73341	-1.05556
	O00566	MPHOSPH10 MPP10	U3 small nucleolar ribonucleoprotein protein MPP10 (M phase phosphoprotein 10)	maturation of SSU-rRNA [GO:0030490]; negative regulation of phosphatase activity [GO:0010923]; RNA processing [GO:0006396]; RNA splicing [GO:0008380]; RNA splicing, via transesterification reactions [GO:0000375]; rRNA processing [GO:0006364]	poly(A) RNA binding [GO:0044822]	chromosome [GO:0005694]; Mpp10 complex [GO:0034457]; nucleolus [GO:0005730]; nucleoplasm [GO:0005654]; small nucleolar ribonucleoprotein complex [GO:0005732]; small-subunit processome [GO:0032040]	-	hsa:10199;	R-HSA-6790901;R-HSA-6791226;	ZFISH:ENSG00000124383-MONOMER;	-	-	-	-	1.0818	-1.34496	1.02878
	O00567	NOP56 NOL5A	Nucleolar protein 56 (Nucleolar protein 5A)	rRNA modification [GO:0000154]; rRNA processing [GO:0006364]	cadherin binding involved in cell-cell adhesion [GO:0098641]; histone methyltransferase binding [GO:1990226]; poly(A) RNA binding [GO:0044822]; RNA binding [GO:0003723]; snoRNA binding [GO:0030515]	box C/D snoRNP complex [GO:0031428]; cell-cell adherens junction [GO:0005913]; cytoplasm [GO:0005737]; membrane [GO:0016020]; nucleolus [GO:0005730]; nucleoplasm [GO:0005654]; pre-snoRNP complex [GO:0070761]; small nucleolar ribonucleoprotein complex [GO:0005732]; small-subunit processome [GO:0032040]	-	hsa:10528;	R-HSA-390471;R-HSA-6790901;R-HSA-6791226;	ZFISH:ENSG00000101361-MONOMER;	-	-	-	-	1.26202	1.405	1.36847
	O00571	DDX3X DBX DDX3	ATP-dependent RNA helicase DDX3X (EC 3.6.4.13) (DEAD box protein 3, X-chromosomal) (DEAD box, X isoform) (Helicase-like protein 2) (HLP2)	cellular response to arsenic-containing substance [GO:0071243]; cellular response to osmotic stress [GO:0071470]; chromosome segregation [GO:0007059]; extrinsic apoptotic signaling pathway via death domain receptors [GO:0008625]; innate immune response [GO:0045087]; intracellular signal transduction [GO:0035556]; intrinsic apoptotic signaling pathway [GO:0097193]; mature ribosome assembly [GO:004…	ATPase activity [GO:0016887]; ATP binding [GO:0005524]; ATP-dependent DNA helicase activity [GO:0004003]; ATP-dependent RNA helicase activity [GO:0004004]; cadherin binding involved in cell-cell adhesion [GO:0098641]; CTPase activity [GO:0043273]; DNA binding [GO:0003677]; eukaryotic initiation factor 4E binding [GO:0008190]; GTPase activity [GO:0003924]; mRNA 5'-UTR binding [GO:0048027]; nucleos…	cell-cell adherens junction [GO:0005913]; cytoplasm [GO:0005737]; cytoplasmic stress granule [GO:0010494]; extracellular exosome [GO:0070062]; mitochondrial outer membrane [GO:0005741]; nuclear speck [GO:0016607]; nucleus [GO:0005634]	-	hsa:1654;	-	-	-	-	-	-	1.19051	1.8989	1.72925
	O00584	RNASET2 RNASE6PL	Ribonuclease T2 (EC 3.1.27.-) (Ribonuclease 6)	RNA catabolic process [GO:0006401]	ribonuclease activity [GO:0004540]; ribonuclease T2 activity [GO:0033897]; RNA binding [GO:0003723]	endoplasmic reticulum lumen [GO:0005788]; extracellular exosome [GO:0070062]; extracellular region [GO:0005576]; extracellular space [GO:0005615]; lysosomal lumen [GO:0043202]; lysosome [GO:0005764]	-	hsa:8635;	-	ZFISH:HS00449-MONOMER;	-	-	-	-	1.27355	1.10589	1.51313
201578_at	O00592	PODXL PCLP PCLP1	Podocalyxin (GCTM-2 antigen) (Gp200) (Podocalyxin-like protein 1) (PC) (PCLP-1)	cell adhesion [GO:0007155]; cell migration [GO:0016477]; epithelial tube formation [GO:0072175]; glomerular visceral epithelial cell development [GO:0072015]; leukocyte migration [GO:0050900]; negative regulation of cell adhesion [GO:0007162]; negative regulation of cell-cell adhesion [GO:0022408]; positive regulation of cell-cell adhesion mediated by integrin [GO:0033634]; positive regulation of…	-	apical plasma membrane [GO:0016324]; cell body [GO:0044297]; cytoplasm [GO:0005737]; extracellular exosome [GO:0070062]; extracellular space [GO:0005615]; filopodium [GO:0030175]; integral component of plasma membrane [GO:0005887]; intracellular membrane-bounded organelle [GO:0043231]; lamellipodium [GO:0030027]; membrane raft [GO:0045121]; microvillus membrane [GO:0031528]; plasma membrane [GO:0…	-	hsa:5420;	-	ZFISH:ENSG00000128567-MONOMER;	-	-	-	3.2908	1.35089	4.52048	9.01056
	O00625	PIR	Pirin (EC 1.13.11.24) (Probable quercetin 2,3-dioxygenase PIR) (Probable quercetinase)	monocyte differentiation [GO:0030224]; regulation of transcription, DNA-templated [GO:0006355]; transcription from RNA polymerase II promoter [GO:0006366]	metal ion binding [GO:0046872]; quercetin 2,3-dioxygenase activity [GO:0008127]; transcription cofactor activity [GO:0003712]	cytoplasm [GO:0005737]; nucleus [GO:0005634]	PATHWAY: Flavonoid metabolism; quercetin degradation.	hsa:8544;	-	ZFISH:ENSG00000087842-MONOMER;	-	-	-	-	-1.04869	-1.56419	-1.48471
	O00629	KPNA4 QIP1	Importin subunit alpha-3 (Importin alpha Q1) (Qip1) (Karyopherin subunit alpha-4)	intracellular transport of virus [GO:0075733]; modulation by virus of host process [GO:0019054]; NLS-bearing protein import into nucleus [GO:0006607]; response to hydrogen peroxide [GO:0042542]	nuclear localization sequence binding [GO:0008139]; protein transporter activity [GO:0008565]	cytosol [GO:0005829]; extracellular exosome [GO:0070062]; nuclear pore [GO:0005643]; nucleoplasm [GO:0005654]	-	hsa:3840;	R-HSA-1169408;R-HSA-168276;	ZFISH:ENSG00000144975-MONOMER;	-	-	-	-	-1.11594	-1.1113	-1.07236
	O00635	TRIM38 RNF15 RORET	E3 ubiquitin-protein ligase TRIM38 (EC 6.3.2.-) (RING finger protein 15) (Tripartite motif-containing protein 38) (Zinc finger protein RoRet)	interferon-gamma-mediated signaling pathway [GO:0060333]; negative regulation of defense response to virus [GO:0050687]; positive regulation of I-kappaB kinase/NF-kappaB signaling [GO:0043123]; positive regulation of NF-kappaB transcription factor activity [GO:0051092]; positive regulation of sequence-specific DNA binding transcription factor activity [GO:0051091]; positive regulation of viral en…	ligase activity [GO:0016874]; signal transducer activity [GO:0004871]; zinc ion binding [GO:0008270]	cytosol [GO:0005829]	PATHWAY: Protein modification; protein ubiquitination.	hsa:10475;	R-HSA-877300;	ZFISH:ENSG00000112343-MONOMER;	-	-	-	-	1.53223	2.99564	16.9563
	O00743	PPP6C PPP6	Serine/threonine-protein phosphatase 6 catalytic subunit (PP6C) (EC 3.1.3.16) [Cleaved into: Serine/threonine-protein phosphatase 6 catalytic subunit, N-terminally processed]	COPII vesicle coating [GO:0048208]; G1/S transition of mitotic cell cycle [GO:0000082]; protein dephosphorylation [GO:0006470]	metal ion binding [GO:0046872]; protein serine/threonine phosphatase activity [GO:0004722]	cytosol [GO:0005829]; Golgi membrane [GO:0000139]	-	hsa:5537;	R-HSA-204005;	ZFISH:HS04296-MONOMER;	-	-	-	-	-1.11765	-2.41158	-1.43492
	O00754	MAN2B1 LAMAN MANB	Lysosomal alpha-mannosidase (Laman) (EC 3.2.1.24) (Lysosomal acid alpha-mannosidase) (Mannosidase alpha class 2B member 1) (Mannosidase alpha-B) [Cleaved into: Lysosomal alpha-mannosidase A peptide; Lysosomal alpha-mannosidase B peptide; Lysosomal alpha-mannosidase C peptide; Lysosomal alpha-mannosidase D peptide; Lysosomal alpha-mannosidase E peptide]	cellular protein modification process [GO:0006464]; mannose metabolic process [GO:0006013]; oligosaccharide catabolic process [GO:0009313]; protein deglycosylation [GO:0006517]	alpha-mannosidase activity [GO:0004559]; carbohydrate binding [GO:0030246]; zinc ion binding [GO:0008270]	extracellular exosome [GO:0070062]; extracellular space [GO:0005615]; lysosomal lumen [GO:0043202]	-	hsa:4125;	R-HSA-8853383;	ZFISH:HS02616-MONOMER;	-	-	-	-	1.30277	1.97264	2.99993
	O00762	UBE2C UBCH10	Ubiquitin-conjugating enzyme E2 C (EC 2.3.2.23) ((E3-independent) E2 ubiquitin-conjugating enzyme C) (EC 2.3.2.24) (E2 ubiquitin-conjugating enzyme C) (UbcH10) (Ubiquitin carrier protein C) (Ubiquitin-protein ligase C)	anaphase-promoting complex-dependent catabolic process [GO:0031145]; cell division [GO:0051301]; exit from mitosis [GO:0010458]; free ubiquitin chain polymerization [GO:0010994]; negative regulation of cyclin-dependent protein serine/threonine kinase by cyclin degradation [GO:0008054]; negative regulation of ubiquitin-protein ligase activity involved in mitotic cell cycle [GO:0051436]; positive r…	ATP binding [GO:0005524]; ubiquitin conjugating enzyme activity [GO:0061631]; ubiquitin protein ligase activity [GO:0061630]; ubiquitin protein ligase binding [GO:0031625]; ubiquitin-protein transferase activity [GO:0004842]	anaphase-promoting complex [GO:0005680]; cytoplasm [GO:0005737]; cytosol [GO:0005829]; nucleoplasm [GO:0005654]	PATHWAY: Protein modification; protein ubiquitination. {ECO:0000255|PROSITE-ProRule:PRU00388, ECO:0000269|PubMed:18485873}.	hsa:11065;	R-HSA-141430;R-HSA-174048;R-HSA-174084;R-HSA-174154;R-HSA-174178;R-HSA-174184;R-HSA-176407;R-HSA-176408;R-HSA-176409;R-HSA-176412;R-HSA-179409;R-HSA-2467813;R-HSA-2559582;R-HSA-983168;	ZFISH:HS10872-MONOMER;	-	-	-	-	-9.65507	-5.06495	-1.79939
	O00763	ACACB ACC2 ACCB	Acetyl-CoA carboxylase 2 (EC 6.4.1.2) (ACC-beta) [Includes: Biotin carboxylase (EC 6.3.4.14)]	acetyl-CoA metabolic process [GO:0006084]; biotin metabolic process [GO:0006768]; carnitine shuttle [GO:0006853]; energy homeostasis [GO:0097009]; fatty acid biosynthetic process [GO:0006633]; malonyl-CoA biosynthetic process [GO:2001295]; negative regulation of catalytic activity [GO:0043086]; negative regulation of fatty acid beta-oxidation [GO:0031999]; negative regulation of gene expression […	acetyl-CoA carboxylase activity [GO:0003989]; ATP binding [GO:0005524]; biotin binding [GO:0009374]; biotin carboxylase activity [GO:0004075]; metal ion binding [GO:0046872]	cytosol [GO:0005829]; endomembrane system [GO:0012505]; mitochondrial outer membrane [GO:0005741]; mitochondrion [GO:0005739]; nucleus [GO:0005634]	PATHWAY: Lipid metabolism; malonyl-CoA biosynthesis; malonyl-CoA from acetyl-CoA: step 1/1.	hsa:32;	R-HSA-163765;R-HSA-196780;R-HSA-200425;R-HSA-2426168;R-HSA-3371599;	MetaCyc:HS01211-MONOMER;ZFISH:HS01211-MONOMER;	-	-	-	-	-	-	-16.7485
	O00764	PDXK C21orf124 C21orf97 PKH PNK PRED79	Pyridoxal kinase (EC 2.7.1.35) (Pyridoxine kinase)	cell proliferation [GO:0008283]; pyridoxal 5'-phosphate salvage [GO:0009443]; pyridoxal phosphate biosynthetic process [GO:0042823]; vitamin B6 metabolic process [GO:0042816]	ATP binding [GO:0005524]; lithium ion binding [GO:0031403]; magnesium ion binding [GO:0000287]; potassium ion binding [GO:0030955]; protein homodimerization activity [GO:0042803]; pyridoxal kinase activity [GO:0008478]; pyridoxal phosphate binding [GO:0030170]; sodium ion binding [GO:0031402]; zinc ion binding [GO:0008270]	cytoplasm [GO:0005737]; cytosol [GO:0005829]; extracellular exosome [GO:0070062]; nucleoplasm [GO:0005654]; nucleus [GO:0005634]	-	hsa:8566;	R-HSA-964975;	MetaCyc:HS08466-MONOMER;ZFISH:HS08466-MONOMER;	-	-	-	-	-1.07371	-1.02936	-1.01923
	O14497	ARID1A BAF250 BAF250A C1orf4 OSA1 SMARCF1	AT-rich interactive domain-containing protein 1A (ARID domain-containing protein 1A) (B120) (BRG1-associated factor 250) (BAF250) (BRG1-associated factor 250a) (BAF250A) (Osa homolog 1) (hOSA1) (SWI-like protein) (SWI/SNF complex protein p270) (SWI/SNF-related, matrix-associated, actin-dependent regulator of chromatin subfamily F member 1) (hELD)	androgen receptor signaling pathway [GO:0030521]; ATP-dependent chromatin remodeling [GO:0043044]; cardiac chamber development [GO:0003205]; cardiac muscle cell differentiation [GO:0055007]; chromatin-mediated maintenance of transcription [GO:0048096]; chromatin modification [GO:0016569]; chromatin remodeling [GO:0006338]; forebrain development [GO:0030900]; glucocorticoid receptor signaling path…	DNA binding [GO:0003677]; ligand-dependent nuclear receptor binding [GO:0016922]; transcription coactivator activity [GO:0003713]	nBAF complex [GO:0071565]; npBAF complex [GO:0071564]; nuclear chromatin [GO:0000790]; nucleoplasm [GO:0005654]; nucleus [GO:0005634]; SWI/SNF complex [GO:0016514]	-	hsa:8289;	R-HSA-3214858;	ZFISH:ENSG00000117713-MONOMER;	-	-	-	-	-1.16127	-1.30977	-1.90596
	O14526	FCHO1 KIAA0290	F-BAR domain only protein 1	clathrin coat assembly [GO:0048268]; clathrin-dependent endocytosis [GO:0072583]	AP-2 adaptor complex binding [GO:0035612]	clathrin-coated pit [GO:0005905]; plasma membrane [GO:0005886]	-	hsa:23149;	R-HSA-8856825;R-HSA-8856828;	ZFISH:ENSG00000130475-MONOMER;	-	-	-	-	-	1.14979	-
	O14530	TXNDC9 APACD	Thioredoxin domain-containing protein 9 (ATP-binding protein associated with cell differentiation) (Protein 1-4)	cell redox homeostasis [GO:0045454]; queuosine biosynthetic process [GO:0008616]	cadherin binding involved in cell-cell adhesion [GO:0098641]	cell-cell adherens junction [GO:0005913]; centrosome [GO:0005813]; cytoplasm [GO:0005737]; midbody [GO:0030496]; nucleus [GO:0005634]	-	hsa:10190;	-	ZFISH:ENSG00000115514-MONOMER;	-	-	-	-	-1.68813	-1.57644	-1.52644
	O14545	TRAFD1 FLN29	TRAF-type zinc finger domain-containing protein 1 (Protein FLN29)	negative regulation of innate immune response [GO:0045824]	metal ion binding [GO:0046872]	-	-	hsa:10906;	-	ZFISH:ENSG00000135148-MONOMER;	-	-	-	-	1.08776	-1.09834	-1.7229
	O14548	COX7A2L COX7AR COX7RP	Cytochrome c oxidase subunit 7A-related protein, mitochondrial (COX7a-related protein) (Cytochrome c oxidase subunit VIIa-related protein) (EB1)	mitochondrial electron transport, cytochrome c to oxygen [GO:0006123]	cytochrome-c oxidase activity [GO:0004129]	mitochondrial inner membrane [GO:0005743]; mitochondrial respiratory chain [GO:0005746]	-	hsa:9167;	R-HSA-5628897;R-HSA-611105;	ZFISH:HS03956-MONOMER;	-	-	-	-	1.58668	-	-
	O14559	ARHGAP33 SNX26 TCGAP	Rho GTPase-activating protein 33 (Rho-type GTPase-activating protein 33) (Sorting nexin-26) (Tc10/CDC42 GTPase-activating protein)	protein transport [GO:0015031]; regulation of small GTPase mediated signal transduction [GO:0051056]; small GTPase mediated signal transduction [GO:0007264]	GTPase activator activity [GO:0005096]; phosphatidylinositol binding [GO:0035091]	cytoplasm [GO:0005737]; cytosol [GO:0005829]; plasma membrane [GO:0005886]	-	hsa:115703;	R-HSA-194840;	ZFISH:ENSG00000004777-MONOMER;	-	-	-	-	-	70.6831	-
	O14561	NDUFAB1	Acyl carrier protein, mitochondrial (ACP) (CI-SDAP) (NADH-ubiquinone oxidoreductase 9.6 kDa subunit)	fatty acid biosynthetic process [GO:0006633]; glyoxylate metabolic process [GO:0046487]; mitochondrial electron transport, NADH to ubiquinone [GO:0006120]; mitochondrial respiratory chain complex I assembly [GO:0032981]; protein lipoylation [GO:0009249]	ACP phosphopantetheine attachment site binding involved in fatty acid biosynthetic process [GO:0000036]; calcium ion binding [GO:0005509]; fatty acid binding [GO:0005504]; NADH dehydrogenase (ubiquinone) activity [GO:0008137]	mitochondrial inner membrane [GO:0005743]; mitochondrial matrix [GO:0005759]; mitochondrial membrane [GO:0031966]; mitochondrial respiratory chain complex I [GO:0005747]	-	hsa:4706;	R-HSA-389661;R-HSA-611105;R-HSA-6799198;	ZFISH:ENSG00000004779-MONOMER;	-	-	-	-	-1.05876	-1.48352	-1.10329
	O14562	UBFD1 UBPH	Ubiquitin domain-containing protein UBFD1 (Ubiquitin-binding protein homolog)	-	cadherin binding involved in cell-cell adhesion [GO:0098641]; poly(A) RNA binding [GO:0044822]	cell-cell adherens junction [GO:0005913]	-	hsa:56061;	-	ZFISH:ENSG00000103353-MONOMER;	-	-	-	-	-1.1492	-1.01908	-1.01382
	O14579	COPE	Coatomer subunit epsilon (Epsilon-coat protein) (Epsilon-COP)	ER to Golgi vesicle-mediated transport [GO:0006888]; intra-Golgi vesicle-mediated transport [GO:0006891]; protein transport [GO:0015031]; retrograde vesicle-mediated transport, Golgi to ER [GO:0006890]	structural molecule activity [GO:0005198]	COPI vesicle coat [GO:0030126]; cytosol [GO:0005829]; endoplasmic reticulum membrane [GO:0005789]; Golgi apparatus [GO:0005794]; Golgi membrane [GO:0000139]; nucleoplasm [GO:0005654]; transport vesicle [GO:0030133]	-	hsa:11316;	R-HSA-6807878;R-HSA-6811434;	ZFISH:ENSG00000105669-MONOMER;	-	-	-	-	1.24252	1.03465	-1.15027
	O14602	EIF1AY	Eukaryotic translation initiation factor 1A, Y-chromosomal (eIF-1A Y isoform) (Eukaryotic translation initiation factor 4C) (eIF-4C)	-	ribosomal large subunit binding [GO:0043023]; translation initiation factor activity [GO:0003743]	-	-	hsa:9086;	-	ZFISH:ENSG00000173674-MONOMER;	-	-	-	-	-	-1.18641	-1.12205
	O14617	AP3D1 PRO0039	AP-3 complex subunit delta-1 (AP-3 complex subunit delta) (Adaptor-related protein complex 3 subunit delta-1) (Delta-adaptin)	anterograde axonal transport [GO:0008089]; anterograde synaptic vesicle transport [GO:0048490]; antigen processing and presentation, exogenous lipid antigen via MHC class Ib [GO:0048007]; endosome to melanosome transport [GO:0035646]; eye pigment biosynthetic process [GO:0006726]; intracellular protein transport [GO:0006886]; melanosome organization [GO:0032438]; positive regulation of NK T cell …	transporter activity [GO:0005215]	AP-3 adaptor complex [GO:0030123]; axon cytoplasm [GO:1904115]; endosome membrane [GO:0010008]; Golgi apparatus [GO:0005794]; Golgi membrane [GO:0000139]; lysosomal membrane [GO:0005765]; membrane [GO:0016020]; nucleoplasm [GO:0005654]; terminal bouton [GO:0043195]	-	hsa:8943;	-	ZFISH:ENSG00000065000-MONOMER;	-	-	-	-	1.76994	2.91795	5.36058
	O14618	CCS	Copper chaperone for superoxide dismutase (Superoxide dismutase copper chaperone)	intracellular copper ion transport [GO:0015680]; positive regulation of oxidoreductase activity [GO:0051353]; removal of superoxide radicals [GO:0019430]; response to reactive oxygen species [GO:0000302]; superoxide metabolic process [GO:0006801]	cadherin binding involved in cell-cell adhesion [GO:0098641]; copper ion binding [GO:0005507]; protein disulfide oxidoreductase activity [GO:0015035]; superoxide dismutase activity [GO:0004784]; superoxide dismutase copper chaperone activity [GO:0016532]; zinc ion binding [GO:0008270]	cell-cell adherens junction [GO:0005913]; cytoplasm [GO:0005737]; cytosol [GO:0005829]; nucleus [GO:0005634]	-	hsa:9973;	R-HSA-3299685;	ZFISH:ENSG00000173992-MONOMER;	-	-	-	-	1.12558	1.1195	-1.01215
	O14646	CHD1	Chromodomain-helicase-DNA-binding protein 1 (CHD-1) (EC 3.6.4.12) (ATP-dependent helicase CHD1)	chromatin modification [GO:0016569]; chromatin remodeling [GO:0006338]; positive regulation by host of viral transcription [GO:0043923]; regulation of transcription from RNA polymerase II promoter [GO:0006357]; transcription, DNA-templated [GO:0006351]	ATP binding [GO:0005524]; ATP-dependent DNA helicase activity [GO:0004003]; DNA binding [GO:0003677]; methylated histone binding [GO:0035064]	cytoplasm [GO:0005737]; nucleus [GO:0005634]	-	hsa:1105;	-	ZFISH:ENSG00000153922-MONOMER;	-	-	-	-	-1.16282	1.35072	-
1569761_x_at	O14653	GOSR2 GS27	Golgi SNAP receptor complex member 2 (27 kDa Golgi SNARE protein) (Membrin)	COPII vesicle coating [GO:0048208]; ER to Golgi vesicle-mediated transport [GO:0006888]; Golgi to vacuole transport [GO:0006896]; intra-Golgi vesicle-mediated transport [GO:0006891]; IRE1-mediated unfolded protein response [GO:0036498]; membrane fusion [GO:0061025]; protein targeting to vacuole [GO:0006623]; retrograde transport, endosome to Golgi [GO:0042147]; vesicle fusion with Golgi apparatus…	SNAP receptor activity [GO:0005484]; SNARE binding [GO:0000149]; transporter activity [GO:0005215]	cytosol [GO:0005829]; endoplasmic reticulum-Golgi intermediate compartment membrane [GO:0033116]; endoplasmic reticulum membrane [GO:0005789]; ER to Golgi transport vesicle membrane [GO:0012507]; Golgi apparatus [GO:0005794]; Golgi membrane [GO:0000139]; integral component of membrane [GO:0016021]; late endosome membrane [GO:0031902]; membrane [GO:0016020]; SNARE complex [GO:0031201]	-	hsa:9570;	R-HSA-204005;R-HSA-381038;R-HSA-5694530;R-HSA-6807878;R-HSA-6811438;	ZFISH:ENSG00000108433-MONOMER;	-	-	-	-4.17931	-1.00688	-	-
	O14656	TOR1A DQ2 DYT1 TA TORA	Torsin-1A (Dystonia 1 protein) (Torsin ATPase-1A) (EC 3.6.4.-) (Torsin family 1 member A)	cell adhesion [GO:0007155]; chaperone-mediated protein folding [GO:0061077]; chaperone mediated protein folding requiring cofactor [GO:0051085]; chaperone-mediated protein transport [GO:0072321]; ER-associated misfolded protein catabolic process [GO:0071712]; intermediate filament cytoskeleton organization [GO:0045104]; neuron projection development [GO:0031175]; nuclear envelope organization [GO…	ATPase activity [GO:0016887]; ATP binding [GO:0005524]; cytoskeletal protein binding [GO:0008092]; kinesin binding [GO:0019894]; unfolded protein binding [GO:0051082]	cell junction [GO:0030054]; cytoplasmic vesicle membrane [GO:0030659]; cytoskeleton [GO:0005856]; endoplasmic reticulum [GO:0005783]; endoplasmic reticulum lumen [GO:0005788]; extracellular exosome [GO:0070062]; extrinsic component of endoplasmic reticulum membrane [GO:0042406]; growth cone [GO:0030426]; membrane [GO:0016020]; nuclear envelope [GO:0005635]; nuclear membrane [GO:0031965]; secretor…	-	hsa:1861;	R-HSA-8856825;	ZFISH:ENSG00000136827-MONOMER;	-	-	-	-	1.3328	2.65065	5.35005
	O14672	ADAM10 KUZ MADM	Disintegrin and metalloproteinase domain-containing protein 10 (ADAM 10) (EC 3.4.24.81) (CDw156) (Kuzbanian protein homolog) (Mammalian disintegrin-metalloprotease) (CD antigen CD156c)	cell-cell signaling [GO:0007267]; constitutive protein ectodomain proteolysis [GO:0051089]; ephrin receptor signaling pathway [GO:0048013]; extracellular matrix disassembly [GO:0022617]; integrin-mediated signaling pathway [GO:0007229]; in utero embryonic development [GO:0001701]; membrane protein ectodomain proteolysis [GO:0006509]; monocyte activation [GO:0042117]; negative regulation of cell a…	endopeptidase activity [GO:0004175]; integrin binding [GO:0005178]; metal ion binding [GO:0046872]; metalloendopeptidase activity [GO:0004222]; metallopeptidase activity [GO:0008237]; protein homodimerization activity [GO:0042803]; protein kinase binding [GO:0019901]; receptor binding [GO:0005102]	cell surface [GO:0009986]; cytoplasm [GO:0005737]; extracellular exosome [GO:0070062]; focal adhesion [GO:0005925]; Golgi apparatus [GO:0005794]; Golgi-associated vesicle [GO:0005798]; integral component of membrane [GO:0016021]; intracellular membrane-bounded organelle [GO:0043231]; membrane [GO:0016020]; nucleus [GO:0005634]; perinuclear endoplasmic reticulum [GO:0097038]; plasma membrane [GO:0…	-	hsa:102;	R-HSA-1442490;R-HSA-1474228;R-HSA-177929;R-HSA-1980148;R-HSA-1980150;R-HSA-2122948;R-HSA-2644606;R-HSA-2660826;R-HSA-2691232;R-HSA-2894862;R-HSA-2979096;R-HSA-3928665;	MetaCyc:ENSG00000137845-MONOMER;ZFISH:G66-33962-MONOMER;	-	-	-	-	1.23294	1.14682	1.20611
	O14678	ABCD4 PXMP1L	ATP-binding cassette sub-family D member 4 (PMP70-related protein) (P70R) (Peroxisomal membrane protein 1-like) (PXMP1-L) (Peroxisomal membrane protein 69) (PMP69)	cobalamin metabolic process [GO:0009235]; transmembrane transport [GO:0055085]	ATPase activity, coupled to transmembrane movement of substances [GO:0042626]; ATP binding [GO:0005524]	ATP-binding cassette (ABC) transporter complex [GO:0043190]; endoplasmic reticulum membrane [GO:0005789]; integral component of membrane [GO:0016021]; lysosomal membrane [GO:0005765]; peroxisomal membrane [GO:0005778]; peroxisome [GO:0005777]	-	hsa:5826;	R-HSA-196741;R-HSA-5683329;	ZFISH:ENSG00000119688-MONOMER;	-	-	-	-	-1.25127	-	-
208289_s_at	O14681	EI24 PIG8	Etoposide-induced protein 2.4 homolog (p53-induced gene 8 protein)	apoptotic process [GO:0006915]; macroautophagy [GO:0016236]; negative regulation of cell growth [GO:0030308]	-	cytoplasm [GO:0005737]; endoplasmic reticulum [GO:0005783]; endoplasmic reticulum membrane [GO:0005789]; Golgi apparatus [GO:0005794]; integral component of membrane [GO:0016021]; membrane [GO:0016020]; nuclear membrane [GO:0031965]	-	hsa:9538;	-	ZFISH:ENSG00000149547-MONOMER;	-	-	2.26236	2.02292	-	-	-
	O14686	KMT2D ALR MLL2 MLL4	Histone-lysine N-methyltransferase 2D (Lysine N-methyltransferase 2D) (EC 2.1.1.43) (ALL1-related protein) (Myeloid/lymphoid or mixed-lineage leukemia protein 2)	beta-catenin-TCF complex assembly [GO:1904837]; chromatin silencing [GO:0006342]; histone H3-K4 methylation [GO:0051568]; oocyte growth [GO:0001555]; oogenesis [GO:0048477]; positive regulation of cell proliferation [GO:0008284]; positive regulation of intracellular estrogen receptor signaling pathway [GO:0033148]; positive regulation of transcription from RNA polymerase II promoter [GO:0045944];…	DNA binding [GO:0003677]; histone-lysine N-methyltransferase activity [GO:0018024]; histone methyltransferase activity (H3-K4 specific) [GO:0042800]; transcription regulatory region DNA binding [GO:0044212]; zinc ion binding [GO:0008270]	histone methyltransferase complex [GO:0035097]; MLL3/4 complex [GO:0044666]; nucleoplasm [GO:0005654]; nucleus [GO:0005634]	-	hsa:8085;	R-HSA-201722;R-HSA-3214841;R-HSA-3769402;R-HSA-5617472;	ZFISH:HS09574-MONOMER;	-	-	-	-	-	-	15.7426
204859_s_at	O14727	APAF1 KIAA0413	Apoptotic protease-activating factor 1 (APAF-1)	activation of cysteine-type endopeptidase activity involved in apoptotic process [GO:0006919]; activation of cysteine-type endopeptidase activity involved in apoptotic process by cytochrome c [GO:0008635]; aging [GO:0007568]; apoptotic process [GO:0006915]; cardiac muscle cell apoptotic process [GO:0010659]; cell differentiation [GO:0030154]; cellular response to transforming growth factor beta s…	ADP binding [GO:0043531]; ATP binding [GO:0005524]; cysteine-type endopeptidase activator activity involved in apoptotic process [GO:0008656]; nucleotide binding [GO:0000166]	apoptosome [GO:0043293]; cytosol [GO:0005829]; extracellular exosome [GO:0070062]; nucleus [GO:0005634]	-	hsa:317;	R-HSA-111458;R-HSA-111459;R-HSA-6803207;	ZFISH:ENSG00000120868-MONOMER;	-	-	2.18374	2.68233	-	1.68377	-
	O14732	IMPA2 IMP.18P	Inositol monophosphatase 2 (IMP 2) (IMPase 2) (EC 3.1.3.25) (Inositol-1(or 4)-monophosphatase 2) (Myo-inositol monophosphatase A2)	inositol biosynthetic process [GO:0006021]; inositol metabolic process [GO:0006020]; inositol phosphate dephosphorylation [GO:0046855]; inositol phosphate metabolic process [GO:0043647]; phosphate-containing compound metabolic process [GO:0006796]; phosphatidylinositol phosphorylation [GO:0046854]; signal transduction [GO:0007165]	inositol monophosphate 1-phosphatase activity [GO:0008934]; inositol monophosphate 3-phosphatase activity [GO:0052832]; inositol monophosphate 4-phosphatase activity [GO:0052833]; magnesium ion binding [GO:0000287]; protein homodimerization activity [GO:0042803]	cytoplasm [GO:0005737]; cytosol [GO:0005829]	PATHWAY: Polyol metabolism; myo-inositol biosynthesis; myo-inositol from D-glucose 6-phosphate: step 2/2.	hsa:3613;	R-HSA-1855183;	MetaCyc:HS06822-MONOMER;ZFISH:HS06822-MONOMER;	-	-	-	-	-1.60949	-	-
	O14737	PDCD5 TFAR19	Programmed cell death protein 5 (TF-1 cell apoptosis-related protein 19) (Protein TFAR19)	apoptotic process [GO:0006915]; cellular response to transforming growth factor beta stimulus [GO:0071560]; negative regulation of cell proliferation [GO:0008285]; negative regulation of chaperone-mediated protein folding [GO:1903645]; positive regulation of apoptotic process [GO:0043065]; positive regulation of cysteine-type endopeptidase activity involved in apoptotic process [GO:0043280]; posi…	acetyltransferase activator activity [GO:0010698]; beta-tubulin binding [GO:0048487]; DNA binding [GO:0003677]; heparin binding [GO:0008201]	cytoplasm [GO:0005737]; cytosol [GO:0005829]; extracellular exosome [GO:0070062]; nucleus [GO:0005634]	-	hsa:9141;	-	ZFISH:ENSG00000105185-MONOMER;	-	-	-	-	-1.31073	-1.46861	1.00274
	O14744	PRMT5 HRMT1L5 IBP72 JBP1 SKB1	Protein arginine N-methyltransferase 5 (EC 2.1.1.320) (72 kDa ICln-binding protein) (Histone-arginine N-methyltransferase PRMT5) (Jak-binding protein 1) (Shk1 kinase-binding protein 1 homolog) (SKB1 homolog) (SKB1Hs) [Cleaved into: Protein arginine N-methyltransferase 5, N-terminally processed]	cell proliferation [GO:0008283]; circadian regulation of gene expression [GO:0032922]; DNA-templated transcription, termination [GO:0006353]; endothelial cell activation [GO:0042118]; Golgi ribbon formation [GO:0090161]; histone H4-R3 methylation [GO:0043985]; liver regeneration [GO:0097421]; negative regulation of cell differentiation [GO:0045596]; peptidyl-arginine methylation [GO:0018216]; pep…	core promoter sequence-specific DNA binding [GO:0001046]; histone-arginine N-methyltransferase activity [GO:0008469]; histone methyltransferase activity (H4-R3 specific) [GO:0044020]; methyl-CpG binding [GO:0008327]; methyltransferase activity [GO:0008168]; protein-arginine N-methyltransferase activity [GO:0016274]; protein-arginine omega-N symmetric methyltransferase activity [GO:0035243]; prote…	cytoplasm [GO:0005737]; cytosol [GO:0005829]; Golgi apparatus [GO:0005794]; histone methyltransferase complex [GO:0035097]; methylosome [GO:0034709]; nucleoplasm [GO:0005654]; nucleus [GO:0005634]	-	hsa:10419;	R-HSA-191859;R-HSA-3214858;R-HSA-6804760;	MetaCyc:HS02092-MONOMER;ZFISH:HS02092-MONOMER;	-	-	-	-	1.03184	-1.14143	-1.23698
	O14745	SLC9A3R1 NHERF NHERF1	Na(+)/H(+) exchange regulatory cofactor NHE-RF1 (NHERF-1) (Ezrin-radixin-moesin-binding phosphoprotein 50) (EBP50) (Regulatory cofactor of Na(+)/H(+) exchanger) (Sodium-hydrogen exchanger regulatory factor 1) (Solute carrier family 9 isoform A3 regulatory factor 1)	actin cytoskeleton organization [GO:0030036]; adenylate cyclase-activating dopamine receptor signaling pathway [GO:0007191]; auditory receptor cell stereocilium organization [GO:0060088]; bile acid secretion [GO:0032782]; cAMP-mediated signaling [GO:0019933]; cellular phosphate ion homeostasis [GO:0030643]; establishment of epithelial cell apical/basal polarity [GO:0045198]; establishment of Golg…	beta-2 adrenergic receptor binding [GO:0031698]; beta-catenin binding [GO:0008013]; chloride channel regulator activity [GO:0017081]; growth factor receptor binding [GO:0070851]; PDZ domain binding [GO:0030165]; phosphatase binding [GO:0019902]; protein self-association [GO:0043621]; receptor binding [GO:0005102]	actin cytoskeleton [GO:0015629]; apical plasma membrane [GO:0016324]; brush border membrane [GO:0031526]; cell periphery [GO:0071944]; centrosome [GO:0005813]; cytoplasm [GO:0005737]; endomembrane system [GO:0012505]; extracellular exosome [GO:0070062]; filopodium [GO:0030175]; intracellular membrane-bounded organelle [GO:0043231]; membrane [GO:0016020]; membrane raft [GO:0045121]; microvillus [G…	-	hsa:9368;	-	ZFISH:ENSG00000109062-MONOMER;	-	-	-	-	-1.09436	-1.37009	1.33291
	O14746	TERT EST2 TCS1 TRT	Telomerase reverse transcriptase (EC 2.7.7.49) (HEST2) (Telomerase catalytic subunit) (Telomerase-associated protein 2) (TP2)	beta-catenin-TCF complex assembly [GO:1904837]; cellular response to hypoxia [GO:0071456]; DNA biosynthetic process [GO:0071897]; DNA strand elongation [GO:0022616]; establishment of protein localization to telomere [GO:0070200]; mitochondrion organization [GO:0007005]; negative regulation of cellular senescence [GO:2000773]; negative regulation of endothelial cell apoptotic process [GO:2000352];…	DNA binding [GO:0003677]; metal ion binding [GO:0046872]; nucleotidyltransferase activity [GO:0016779]; protein homodimerization activity [GO:0042803]; RNA binding [GO:0003723]; RNA-directed DNA polymerase activity [GO:0003964]; telomerase activity [GO:0003720]; telomerase RNA binding [GO:0070034]; telomerase RNA reverse transcriptase activity [GO:0003721]; telomeric DNA binding [GO:0042162]; tra…	chromosome, telomeric region [GO:0000781]; mitochondrial nucleoid [GO:0042645]; nuclear chromosome, telomeric region [GO:0000784]; nuclear telomere cap complex [GO:0000783]; nucleolus [GO:0005730]; nucleoplasm [GO:0005654]; nucleus [GO:0005634]; plasma membrane [GO:0005886]; PML body [GO:0016605]; RNA-directed RNA polymerase complex [GO:0031379]; telomerase catalytic core complex [GO:0000333]; te…	-	hsa:7015;	R-HSA-171319;R-HSA-201722;	ZFISH:HS09070-MONOMER;	-	-	-	-	-	1.7769	-
205393_s_at	O14757	CHEK1 CHK1	Serine/threonine-protein kinase Chk1 (EC 2.7.11.1) (CHK1 checkpoint homolog) (Cell cycle checkpoint kinase) (Checkpoint kinase-1)	cellular response to DNA damage stimulus [GO:0006974]; cellular response to mechanical stimulus [GO:0071260]; chromatin-mediated maintenance of transcription [GO:0048096]; DNA damage checkpoint [GO:0000077]; DNA damage induced protein phosphorylation [GO:0006975]; DNA repair [GO:0006281]; DNA replication [GO:0006260]; G2/M transition of mitotic cell cycle [GO:0000086]; G2 DNA damage checkpoint [G…	ATP binding [GO:0005524]; histone kinase activity (H3-T11 specific) [GO:0035402]; kinase activity [GO:0016301]; protein kinase activity [GO:0004672]; protein serine/threonine kinase activity [GO:0004674]	centrosome [GO:0005813]; chromatin [GO:0000785]; condensed nuclear chromosome [GO:0000794]; cytosol [GO:0005829]; extracellular space [GO:0005615]; intracellular membrane-bounded organelle [GO:0043231]; nucleoplasm [GO:0005654]; nucleus [GO:0005634]; replication fork [GO:0005657]	-	hsa:1111;	R-HSA-1433557;R-HSA-176187;R-HSA-5693607;R-HSA-5693616;R-HSA-6796648;R-HSA-6804756;R-HSA-69473;R-HSA-69601;R-HSA-75035;	ZFISH:HS07626-MONOMER;	-	-	-2.33724	-	-	-	-
209295_at	O14763	TNFRSF10B DR5 KILLER TRAILR2 TRICK2 ZTNFR9 UNQ160/PRO186	Tumor necrosis factor receptor superfamily member 10B (Death receptor 5) (TNF-related apoptosis-inducing ligand receptor 2) (TRAIL receptor 2) (TRAIL-R2) (CD antigen CD262)	activation of cysteine-type endopeptidase activity involved in apoptotic process [GO:0006919]; activation of cysteine-type endopeptidase activity involved in apoptotic signaling pathway [GO:0097296]; activation of NF-kappaB-inducing kinase activity [GO:0007250]; apoptotic process [GO:0006915]; cell surface receptor signaling pathway [GO:0007166]; cellular response to mechanical stimulus [GO:00712…	receptor activity [GO:0004872]; TRAIL binding [GO:0045569]; tumor necrosis factor-activated receptor activity [GO:0005031]	cell surface [GO:0009986]; integral component of membrane [GO:0016021]; integral component of plasma membrane [GO:0005887]; intracellular [GO:0005622]; plasma membrane [GO:0005886]	-	hsa:8795;	R-HSA-140534;R-HSA-3371378;R-HSA-5213460;R-HSA-5218900;R-HSA-6803211;R-HSA-69416;R-HSA-75158;	ZFISH:ENSG00000120889-MONOMER;	-	-	2.40042	3.1249	1.85566	1.66334	31.9509
	O14773	TPP1 CLN2 GIG1 UNQ267/PRO304	Tripeptidyl-peptidase 1 (TPP-1) (EC 3.4.14.9) (Cell growth-inhibiting gene 1 protein) (Lysosomal pepstatin-insensitive protease) (LPIC) (Tripeptidyl aminopeptidase) (Tripeptidyl-peptidase I) (TPP-I)	bone resorption [GO:0045453]; central nervous system development [GO:0007417]; epithelial cell differentiation [GO:0030855]; IRE1-mediated unfolded protein response [GO:0036498]; lipid metabolic process [GO:0006629]; lysosome organization [GO:0007040]; nervous system development [GO:0007399]; neuromuscular process controlling balance [GO:0050885]; peptide catabolic process [GO:0043171]; protein c…	endopeptidase activity [GO:0004175]; metal ion binding [GO:0046872]; peptidase activity [GO:0008233]; peptide binding [GO:0042277]; serine-type endopeptidase activity [GO:0004252]; serine-type peptidase activity [GO:0008236]; tripeptidyl-peptidase activity [GO:0008240]	extracellular exosome [GO:0070062]; lysosomal lumen [GO:0043202]; lysosome [GO:0005764]; melanosome [GO:0042470]; mitochondrion [GO:0005739]	-	hsa:1200;	R-HSA-381038;	ZFISH:HS09379-MONOMER;	-	-	-	-	-1.0488	-1.24411	1.35181
	O14776	TCERG1 CA150 TAF2S	Transcription elongation regulator 1 (TATA box-binding protein-associated factor 2S) (Transcription factor CA150)	negative regulation of transcription from RNA polymerase II promoter [GO:0000122]; transcription from RNA polymerase II promoter [GO:0006366]	poly(A) RNA binding [GO:0044822]; RNA polymerase II repressing transcription factor binding [GO:0001103]; RNA polymerase II transcription corepressor activity [GO:0001106]; transcription coactivator activity [GO:0003713]	actin cytoskeleton [GO:0015629]; nucleolus [GO:0005730]; nucleus [GO:0005634]	-	hsa:10915;	-	ZFISH:ENSG00000113649-MONOMER;	-	-	-	-	-1.14861	-1.19783	-1.24452
204162_at	O14777	NDC80 HEC HEC1 KNTC2	Kinetochore protein NDC80 homolog (Highly expressed in cancer protein) (Kinetochore protein Hec1) (HsHec1) (Kinetochore-associated protein 2) (Retinoblastoma-associated protein HEC)	attachment of mitotic spindle microtubules to kinetochore [GO:0051315]; attachment of spindle microtubules to kinetochore [GO:0008608]; cell division [GO:0051301]; chromosome segregation [GO:0007059]; establishment of mitotic spindle orientation [GO:0000132]; metaphase plate congression [GO:0051310]; mitotic nuclear division [GO:0007067]; mitotic sister chromatid segregation [GO:0000070]; mitotic…	structural constituent of cytoskeleton [GO:0005200]	chromosome, centromeric region [GO:0000775]; condensed chromosome kinetochore [GO:0000777]; condensed nuclear chromosome outer kinetochore [GO:0000942]; cytosol [GO:0005829]; kinetochore [GO:0000776]; membrane [GO:0016020]; Ndc80 complex [GO:0031262]; nucleus [GO:0005634]	-	hsa:10403;	R-HSA-2467813;R-HSA-2500257;R-HSA-5663220;R-HSA-68877;	ZFISH:ENSG00000080986-MONOMER;	-	-	-2.38318	-	-1.12961	-	-
	O14787	TNPO2	Transportin-2 (Karyopherin beta-2b)	NLS-bearing protein import into nucleus [GO:0006607]; protein import into nucleus, docking [GO:0000059]; protein import into nucleus, translocation [GO:0000060]; ribosomal protein import into nucleus [GO:0006610]	nuclear localization sequence binding [GO:0008139]; protein transporter activity [GO:0008565]	cytoplasm [GO:0005737]; nuclear membrane [GO:0031965]; nuclear periphery [GO:0034399]; nucleus [GO:0005634]	-	hsa:30000;	-	ZFISH:ENSG00000105576-MONOMER;	-	-	-	-	1.73541	1.22646	2.49352
	O14791	APOL1 APOL	Apolipoprotein L1 (Apolipoprotein L) (Apo-L) (ApoL) (Apolipoprotein L-I) (ApoL-I)	chloride transmembrane transport [GO:1902476]; cholesterol metabolic process [GO:0008203]; cytolysis [GO:0019835]; innate immune response [GO:0045087]; killing of cells of other organism [GO:0031640]; lipid transport [GO:0006869]; lipoprotein metabolic process [GO:0042157]; receptor-mediated endocytosis [GO:0006898]	chloride channel activity [GO:0005254]; lipid binding [GO:0008289]	blood microparticle [GO:0072562]; extracellular region [GO:0005576]; extracellular space [GO:0005615]; high-density lipoprotein particle [GO:0034364]; intrinsic component of membrane [GO:0031224]; very-low-density lipoprotein particle [GO:0034361]	-	hsa:8542;	R-HSA-2168880;	ZFISH:ENSG00000100342-MONOMER;	-	-	-	-	1.70265	-	-
	O14793	MSTN GDF8	Growth/differentiation factor 8 (GDF-8) (Myostatin)	cell development [GO:0048468]; cellular response to dexamethasone stimulus [GO:0071549]; muscle cell cellular homeostasis [GO:0046716]; muscle organ development [GO:0007517]; negative regulation of insulin receptor signaling pathway [GO:0046627]; negative regulation of kinase activity [GO:0033673]; negative regulation of muscle hypertrophy [GO:0014741]; negative regulation of myoblast differentia…	cytokine activity [GO:0005125]; growth factor activity [GO:0008083]; heparin binding [GO:0008201]; receptor binding [GO:0005102]; transforming growth factor beta receptor binding [GO:0005160]	cytoplasm [GO:0005737]; extracellular space [GO:0005615]	-	hsa:2660;	-	ZFISH:ENSG00000138379-MONOMER;	-	-	-	-	-	1.01971	-
	O14818	PSMA7 HSPC	Proteasome subunit alpha type-7 (EC 3.4.25.1) (Proteasome subunit RC6-1) (Proteasome subunit XAPC7)	anaphase-promoting complex-dependent catabolic process [GO:0031145]; antigen processing and presentation of exogenous peptide antigen via MHC class I, TAP-dependent [GO:0002479]; Fc-epsilon receptor signaling pathway [GO:0038095]; MAPK cascade [GO:0000165]; negative regulation of canonical Wnt signaling pathway [GO:0090090]; negative regulation of ubiquitin-protein ligase activity involved in mit…	threonine-type endopeptidase activity [GO:0004298]	cytosol [GO:0005829]; extracellular exosome [GO:0070062]; nucleoplasm [GO:0005654]; nucleus [GO:0005634]; proteasome complex [GO:0000502]; proteasome core complex [GO:0005839]; proteasome core complex, alpha-subunit complex [GO:0019773]	-	hsa:5688;	R-HSA-1169091;R-HSA-1236974;R-HSA-1236978;R-HSA-174084;R-HSA-174113;R-HSA-174154;R-HSA-174178;R-HSA-174184;R-HSA-180534;R-HSA-180585;R-HSA-187577;R-HSA-195253;R-HSA-202424;R-HSA-211733;R-HSA-2467813;R-HSA-2871837;R-HSA-349425;R-HSA-350562;R-HSA-382556;R-HSA-450408;R-HSA-4608870;R-HSA-4641257;R-HSA-4641258;R-HSA-5358346;R-HSA-5362768;R-HSA-5607761;R-HSA-5607764;R-HSA-5610780;R-HSA-5610783;R-HSA-56…	ZFISH:HS02209-MONOMER;	-	-	-	-	-1.02962	-1.56097	-1.66568
	O14828	SCAMP3 C1orf3 PROPIN1	Secretory carrier-associated membrane protein 3 (Secretory carrier membrane protein 3)	post-Golgi vesicle-mediated transport [GO:0006892]; protein transport [GO:0015031]; response to retinoic acid [GO:0032526]	ubiquitin protein ligase binding [GO:0031625]	extracellular exosome [GO:0070062]; Golgi membrane [GO:0000139]; integral component of membrane [GO:0016021]; intracellular membrane-bounded organelle [GO:0043231]	-	hsa:10067;	-	ZFISH:ENSG00000116521-MONOMER;	-	-	-	-	1.83784	2.29162	1.81433
208411_x_at	O14830	PPEF2	Serine/threonine-protein phosphatase with EF-hands 2 (PPEF-2) (EC 3.1.3.16)	detection of stimulus involved in sensory perception [GO:0050906]; negative regulation of MAPK cascade [GO:0043409]; negative regulation of peptidyl-threonine phosphorylation [GO:0010801]; protein dephosphorylation [GO:0006470]; regulation of JUN kinase activity [GO:0043506]; regulation of MAP kinase activity [GO:0043405]; visual perception [GO:0007601]	calcium ion binding [GO:0005509]; Hsp70 protein binding [GO:0030544]; Hsp90 protein binding [GO:0051879]; iron ion binding [GO:0005506]; manganese ion binding [GO:0030145]; mitogen-activated protein kinase kinase kinase binding [GO:0031435]; protein serine/threonine phosphatase activity [GO:0004722]	cytoplasm [GO:0005737]; photoreceptor inner segment [GO:0001917]; photoreceptor outer segment [GO:0001750]	-	hsa:5470;	-	ZFISH:HS08103-MONOMER;	-	-2.03548	-	-	-	-	-
203335_at	O14832	PHYH PAHX	Phytanoyl-CoA dioxygenase, peroxisomal (EC 1.14.11.18) (Phytanic acid oxidase) (Phytanoyl-CoA alpha-hydroxylase) (PhyH)	fatty acid alpha-oxidation [GO:0001561]; isoprenoid metabolic process [GO:0006720]; methyl-branched fatty acid metabolic process [GO:0097089]	cofactor binding [GO:0048037]; L-ascorbic acid binding [GO:0031418]; metal ion binding [GO:0046872]; phytanoyl-CoA dioxygenase activity [GO:0048244]	mitochondrion [GO:0005739]; peroxisomal matrix [GO:0005782]; peroxisome [GO:0005777]	PATHWAY: Lipid metabolism; fatty acid metabolism.	hsa:5264;	R-HSA-389599;	MetaCyc:HS03003-MONOMER;ZFISH:HS03003-MONOMER;	-	-	-	2.2622	-	-	-
	O14836	TNFRSF13B TACI	Tumor necrosis factor receptor superfamily member 13B (Transmembrane activator and CAML interactor) (CD antigen CD267)	adaptive immune response [GO:0002250]; B cell homeostasis [GO:0001782]; cell surface receptor signaling pathway [GO:0007166]; hematopoietic progenitor cell differentiation [GO:0002244]; negative regulation of B cell proliferation [GO:0030889]; tumor necrosis factor-mediated signaling pathway [GO:0033209]	receptor activity [GO:0004872]	external side of plasma membrane [GO:0009897]; integral component of plasma membrane [GO:0005887]; plasma membrane [GO:0005886]	-	hsa:23495;	R-HSA-5669034;	ZFISH:ENSG00000108516-MONOMER;	-	-	-	-	1.05586	1.71869	1.22032
	O14841	OPLAH	5-oxoprolinase (EC 3.5.2.9) (5-oxo-L-prolinase) (5-OPase) (Pyroglutamase)	glutathione biosynthetic process [GO:0006750]; glutathione metabolic process [GO:0006749]	5-oxoprolinase (ATP-hydrolyzing) activity [GO:0017168]; ATP binding [GO:0005524]	cytosol [GO:0005829]	-	hsa:26873;	R-HSA-174403;R-HSA-5578998;	ZFISH:HS11319-MONOMER;	-	-	-	-	-	1.35768	-1.52803
204747_at	O14879	IFIT3 CIG-49 IFI60 IFIT4 ISG60	Interferon-induced protein with tetratricopeptide repeats 3 (IFIT-3) (CIG49) (ISG-60) (Interferon-induced 60 kDa protein) (IFI-60K) (Interferon-induced protein with tetratricopeptide repeats 4) (IFIT-4) (Retinoic acid-induced gene G protein) (P60) (RIG-G)	cellular response to interferon-alpha [GO:0035457]; defense response to virus [GO:0051607]; negative regulation of apoptotic process [GO:0043066]; negative regulation of cell proliferation [GO:0008285]; response to virus [GO:0009615]; type I interferon signaling pathway [GO:0060337]	RNA binding [GO:0003723]	cytoplasm [GO:0005737]; cytosol [GO:0005829]; mitochondrion [GO:0005739]	-	hsa:3437;	R-HSA-909733;	ZFISH:ENSG00000119917-MONOMER;	-	3.91324	3.27344	2.38579	2.12735	1.5746	1.47417
	O14893	GEMIN2 SIP1	Gem-associated protein 2 (Gemin-2) (Component of gems 2) (Survival of motor neuron protein-interacting protein 1) (SMN-interacting protein 1)	mRNA processing [GO:0006397]; nuclear import [GO:0051170]; RNA splicing [GO:0008380]; RNA splicing, via transesterification reactions [GO:0000375]; spliceosomal complex assembly [GO:0000245]; spliceosomal snRNP assembly [GO:0000387]	-	cytoplasm [GO:0005737]; cytosol [GO:0005829]; Gemini of coiled bodies [GO:0097504]; nucleolus [GO:0005730]; nucleoplasm [GO:0005654]; nucleus [GO:0005634]; SMN complex [GO:0032797]; SMN-Sm protein complex [GO:0034719]; spliceosomal complex [GO:0005681]	-	hsa:8487;	R-HSA-191859;	ZFISH:ENSG00000092208-MONOMER;ZFISH:ENSG00000169554-MONOMER;	-	-	-	-	1.03304	-1.2143	2.03747
215464_s_at	O14907	TAX1BP3 TIP1	Tax1-binding protein 3 (Glutaminase-interacting protein 3) (Tax interaction protein 1) (TIP-1) (Tax-interacting protein 1)	activation of GTPase activity [GO:0090630]; negative regulation of cell proliferation [GO:0008285]; negative regulation of protein localization to cell surface [GO:2000009]; negative regulation of Wnt signaling pathway [GO:0030178]; Rho protein signal transduction [GO:0007266]; Wnt signaling pathway [GO:0016055]	protein C-terminus binding [GO:0008022]	cytoplasm [GO:0005737]; cytosol [GO:0005829]; extracellular exosome [GO:0070062]; nucleus [GO:0005634]; plasma membrane [GO:0005886]	-	hsa:30851;	R-HSA-5666185;	ZFISH:G66-33830-MONOMER;	-	-	-	2.9703	1.49661	2.79106	-1.26852
	O14908	GIPC1 C19orf3 GIPC RGS19IP1	PDZ domain-containing protein GIPC1 (GAIP C-terminus-interacting protein) (RGS-GAIP-interacting protein) (RGS19-interacting protein 1) (Synectin) (Tax interaction protein 2) (TIP-2)	chemical synaptic transmission [GO:0007268]; endothelial cell migration [GO:0043542]; glutamate secretion [GO:0014047]; G-protein coupled receptor signaling pathway [GO:0007186]; negative regulation of proteasomal ubiquitin-dependent protein catabolic process [GO:0032435]; positive regulation of cytokinesis [GO:0032467]; positive regulation of transforming growth factor beta receptor signaling pa…	actin binding [GO:0003779]; cadherin binding involved in cell-cell adhesion [GO:0098641]; myosin binding [GO:0017022]; protein homodimerization activity [GO:0042803]; receptor binding [GO:0005102]	brush border [GO:0005903]; cell-cell adherens junction [GO:0005913]; cell cortex [GO:0005938]; cytoplasm [GO:0005737]; cytoplasmic, membrane-bounded vesicle [GO:0016023]; cytosol [GO:0005829]; dendritic shaft [GO:0043198]; dendritic spine [GO:0043197]; endocytic vesicle [GO:0030139]; extracellular exosome [GO:0070062]; membrane [GO:0016020]; synaptic vesicle [GO:0008021]; vesicle membrane [GO:001…	-	hsa:10755;	-	ZFISH:ENSG00000123159-MONOMER;	-	-	-	-	1.51378	-	-
	O14924	RGS12	Regulator of G-protein signaling 12 (RGS12)	negative regulation of signal transduction [GO:0009968]; regulation of G-protein coupled receptor protein signaling pathway [GO:0008277]; transcription, DNA-templated [GO:0006351]	GTPase activator activity [GO:0005096]; GTPase regulator activity [GO:0030695]; receptor signaling protein activity [GO:0005057]	cell junction [GO:0030054]; condensed nuclear chromosome [GO:0000794]; cytoplasm [GO:0005737]; dendrite [GO:0030425]; nuclear matrix [GO:0016363]; nucleus [GO:0005634]; plasma membrane [GO:0005886]; synapse [GO:0045202]	-	hsa:6002;	R-HSA-418594;	ZFISH:ENSG00000159788-MONOMER;	-	-	-	-	-	-	-20.7167
	O14929	HAT1 KAT1	Histone acetyltransferase type B catalytic subunit (EC 2.3.1.48) (Histone acetyltransferase 1)	chromatin silencing at telomere [GO:0006348]; DNA packaging [GO:0006323]; DNA replication-dependent nucleosome assembly [GO:0006335]; DNA replication-independent nucleosome assembly [GO:0006336]; histone H4 acetylation [GO:0043967]; internal protein amino acid acetylation [GO:0006475]; response to nutrient [GO:0007584]	H4 histone acetyltransferase activity [GO:0010485]; histone acetyltransferase activity [GO:0004402]; histone binding [GO:0042393]	cytoplasm [GO:0005737]; intracellular membrane-bounded organelle [GO:0043231]; nuclear chromatin [GO:0000790]; nuclear chromosome, telomeric region [GO:0000784]; nuclear matrix [GO:0016363]; nucleoplasm [GO:0005654]; nucleus [GO:0005634]; protein complex [GO:0043234]	-	hsa:8520;	R-HSA-3214847;	ZFISH:HS13275-MONOMER;	-	-	-	-	-1.17808	-1.27322	-1.07126
	O14933	UBE2L6 UBCH8	Ubiquitin/ISG15-conjugating enzyme E2 L6 (EC 2.3.2.23) (E2 ubiquitin-conjugating enzyme L6) (Retinoic acid-induced gene B protein) (RIG-B) (UbcH8) (Ubiquitin carrier protein L6) (Ubiquitin-protein ligase L6)	cellular protein metabolic process [GO:0044267]; cellular protein modification process [GO:0006464]; ISG15-protein conjugation [GO:0032020]; modification-dependent protein catabolic process [GO:0019941]; negative regulation of type I interferon production [GO:0032480]; translesion synthesis [GO:0019985]	ISG15 transferase activity [GO:0042296]; ubiquitin binding [GO:0043130]; ubiquitin-protein transferase activity [GO:0004842]	cytosol [GO:0005829]; nucleoplasm [GO:0005654]	PATHWAY: Protein modification; protein ubiquitination. {ECO:0000255|PROSITE-ProRule:PRU00388}.	hsa:9246;	R-HSA-1169408;R-HSA-168928;R-HSA-5656169;R-HSA-936440;R-HSA-977225;R-HSA-983168;	ZFISH:HS08142-MONOMER;	-	-	-	-	1.16728	1.37101	1.34318
	O14936	CASK LIN2	Peripheral plasma membrane protein CASK (hCASK) (EC 2.7.11.1) (Calcium/calmodulin-dependent serine protein kinase) (Protein lin-2 homolog)	calcium ion import [GO:0070509]; cell adhesion [GO:0007155]; negative regulation of cell-matrix adhesion [GO:0001953]; negative regulation of cellular response to growth factor stimulus [GO:0090288]; negative regulation of keratinocyte proliferation [GO:0010839]; negative regulation of wound healing [GO:0061045]; neurotransmitter secretion [GO:0007269]; positive regulation of calcium ion import […	ATP binding [GO:0005524]; guanylate kinase activity [GO:0004385]; protein serine/threonine kinase activity [GO:0004674]	actin cytoskeleton [GO:0015629]; basement membrane [GO:0005604]; basolateral plasma membrane [GO:0016323]; cell-cell junction [GO:0005911]; ciliary membrane [GO:0060170]; cytoplasm [GO:0005737]; cytosol [GO:0005829]; focal adhesion [GO:0005925]; nuclear lamina [GO:0005652]; nuclear matrix [GO:0016363]; nucleolus [GO:0005730]; plasma membrane [GO:0005886]; presynaptic membrane [GO:0042734]; vesicl…	-	hsa:8573;	R-HSA-212676;R-HSA-3000170;R-HSA-373753;R-HSA-6794361;	ZFISH:HS07384-MONOMER;	-	-	-	-	1.08389	1.29432	1.48487
236995_x_at	O14948	TFEC BHLHE34 TCFEC TFECL	Transcription factor EC (TFE-C) (Class E basic helix-loop-helix protein 34) (bHLHe34) (Transcription factor EC-like) (hTFEC-L)	cellular response to heat [GO:0034605]; transcription, DNA-templated [GO:0006351]	DNA binding [GO:0003677]; transcription coactivator activity [GO:0003713]; transcription corepressor activity [GO:0003714]; transcription factor activity, sequence-specific DNA binding [GO:0003700]	cytoplasm [GO:0005737]; nucleoplasm [GO:0005654]	-	hsa:22797;	-	ZFISH:ENSG00000105967-MONOMER;	-	-	2.80846	-	-	-	-
	O14949	UQCRQ	Cytochrome b-c1 complex subunit 8 (Complex III subunit 8) (Complex III subunit VIII) (Ubiquinol-cytochrome c reductase complex 9.5 kDa protein) (Ubiquinol-cytochrome c reductase complex ubiquinone-binding protein QP-C)	cerebellar Purkinje cell layer development [GO:0021680]; hippocampus development [GO:0021766]; hypothalamus development [GO:0021854]; midbrain development [GO:0030901]; mitochondrial electron transport, ubiquinol to cytochrome c [GO:0006122]; pons development [GO:0021548]; pyramidal neuron development [GO:0021860]; subthalamus development [GO:0021539]; thalamus development [GO:0021794]	ubiquinol-cytochrome-c reductase activity [GO:0008121]	mitochondrial inner membrane [GO:0005743]; mitochondrion [GO:0005739]; respiratory chain [GO:0070469]	-	hsa:27089;	R-HSA-611105;	ZFISH:HS09077-MONOMER;	-	-	-	-	1.53957	1.42538	1.33605
	O14964	HGS HRS	Hepatocyte growth factor-regulated tyrosine kinase substrate (Hrs) (Protein pp110)	autophagy [GO:0006914]; endosomal transport [GO:0016197]; membrane invagination [GO:0010324]; multivesicular body assembly [GO:0036258]; negative regulation of cell proliferation [GO:0008285]; negative regulation of epidermal growth factor receptor signaling pathway [GO:0042059]; negative regulation of JAK-STAT cascade [GO:0046426]; positive regulation of exosomal secretion [GO:1903543]; positive…	metal ion binding [GO:0046872]; protein domain specific binding [GO:0019904]	cytoplasm [GO:0005737]; cytosol [GO:0005829]; early endosome [GO:0005769]; early endosome membrane [GO:0031901]; endosome [GO:0005768]; ESCRT-0 complex [GO:0033565]; extracellular exosome [GO:0070062]; intracellular membrane-bounded organelle [GO:0043231]; multivesicular body membrane [GO:0032585]	-	hsa:9146;	R-HSA-182971;R-HSA-432720;R-HSA-5689880;R-HSA-917729;	-	-	-	-	-	1.04851	-1.03068	1.12174
208079_s_at	O14965	AURKA AIK AIRK1 ARK1 AURA AYK1 BTAK IAK1 STK15 STK6	Aurora kinase A (EC 2.7.11.1) (Aurora 2) (Aurora/IPL1-related kinase 1) (ARK-1) (Aurora-related kinase 1) (hARK1) (Breast tumor-amplified kinase) (Serine/threonine-protein kinase 15) (Serine/threonine-protein kinase 6) (Serine/threonine-protein kinase aurora-A)	anaphase-promoting complex-dependent catabolic process [GO:0031145]; anterior/posterior axis specification [GO:0009948]; cell division [GO:0051301]; centrosome localization [GO:0051642]; DNA damage response, signal transduction by p53 class mediator resulting in cell cycle arrest [GO:0006977]; G2/M transition of mitotic cell cycle [GO:0000086]; meiotic spindle organization [GO:0000212]; mitotic c…	ATP binding [GO:0005524]; histone serine kinase activity [GO:0035174]; protein kinase activity [GO:0004672]; protein kinase binding [GO:0019901]; protein serine/threonine/tyrosine kinase activity [GO:0004712]; protein serine/threonine kinase activity [GO:0004674]	axon hillock [GO:0043203]; centriole [GO:0005814]; centrosome [GO:0005813]; chromosome passenger complex [GO:0032133]; cilium [GO:0005929]; condensed nuclear chromosome, centromeric region [GO:0000780]; cytosol [GO:0005829]; germinal vesicle [GO:0042585]; meiotic spindle [GO:0072687]; microtubule [GO:0005874]; microtubule cytoskeleton [GO:0015630]; midbody [GO:0030496]; mitotic spindle [GO:007268…	-	hsa:6790;	R-HSA-174178;R-HSA-2565942;R-HSA-4615885;R-HSA-6804114;R-HSA-6804756;R-HSA-8854518;R-HSA-8854521;	ZFISH:HS01581-MONOMER;	-	-	-2.00353	-	-	-	-
205830_at	O14967	CLGN	Calmegin	binding of sperm to zona pellucida [GO:0007339]; protein complex assembly [GO:0006461]; protein folding [GO:0006457]; single fertilization [GO:0007338]	calcium ion binding [GO:0005509]; unfolded protein binding [GO:0051082]	endoplasmic reticulum [GO:0005783]; endoplasmic reticulum membrane [GO:0005789]; integral component of membrane [GO:0016021]; nuclear envelope [GO:0005635]	-	hsa:1047;	-	ZFISH:ENSG00000153132-MONOMER;	-	-	-	2.86806	-	-	-
	O14974	PPP1R12A MBS MYPT1	Protein phosphatase 1 regulatory subunit 12A (Myosin phosphatase-targeting subunit 1) (Myosin phosphatase target subunit 1) (Protein phosphatase myosin-binding subunit)	cellular response to drug [GO:0035690]; centrosome organization [GO:0051297]; G2/M transition of mitotic cell cycle [GO:0000086]; mitotic nuclear division [GO:0007067]; negative regulation of catalytic activity [GO:0043086]; positive regulation of myosin-light-chain-phosphatase activity [GO:0035508]; positive regulation of transcription from RNA polymerase II promoter [GO:0045944]; protein dephos…	14-3-3 protein binding [GO:0071889]; enzyme inhibitor activity [GO:0004857]; phosphatase regulator activity [GO:0019208]; protein kinase binding [GO:0019901]; signal transducer activity [GO:0004871]	A band [GO:0031672]; actin cytoskeleton [GO:0015629]; centrosome [GO:0005813]; contractile fiber [GO:0043292]; cytoplasm [GO:0005737]; cytosol [GO:0005829]; focal adhesion [GO:0005925]; kinetochore [GO:0000776]; nucleoplasm [GO:0005654]; PTW/PP1 phosphatase complex [GO:0072357]; Z disc [GO:0030018]	-	hsa:4659;	R-HSA-2565942;R-HSA-5625740;R-HSA-5627117;R-HSA-5627123;	ZFISH:ENSG00000058272-MONOMER;	-	-	-	-	-1.00806	-1.22609	1.07893
	O14975	SLC27A2 ACSVL1 FACVL1 FATP2 VLACS	Very long-chain acyl-CoA synthetase (VLACS) (VLCS) (EC 6.2.1.-) (Fatty acid transport protein 2) (FATP-2) (Fatty-acid-coenzyme A ligase, very long-chain 1) (Long-chain-fatty-acid--CoA ligase) (EC 6.2.1.3) (Solute carrier family 27 member 2) (THCA-CoA ligase) (Very long-chain-fatty-acid-CoA ligase)	bile acid biosynthetic process [GO:0006699]; fatty acid alpha-oxidation [GO:0001561]; fatty acid beta-oxidation [GO:0006635]; long-chain fatty acid import [GO:0044539]; long-chain fatty acid metabolic process [GO:0001676]; methyl-branched fatty acid metabolic process [GO:0097089]; very long-chain fatty acid catabolic process [GO:0042760]	ATP binding [GO:0005524]; decanoate--CoA ligase activity [GO:0102391]; enzyme binding [GO:0019899]; fatty acid transporter activity [GO:0015245]; long-chain fatty acid-CoA ligase activity [GO:0004467]; phytanate-CoA ligase activity [GO:0050197]; pristanate-CoA ligase activity [GO:0070251]; receptor binding [GO:0005102]; very long-chain fatty acid-CoA ligase activity [GO:0031957]	endoplasmic reticulum lumen [GO:0005788]; endoplasmic reticulum membrane [GO:0005789]; extracellular exosome [GO:0070062]; integral component of endoplasmic reticulum membrane [GO:0030176]; integral component of peroxisomal membrane [GO:0005779]; mitochondrion [GO:0005739]; peroxisomal membrane [GO:0005778]	-	hsa:11001;	R-HSA-193368;R-HSA-193775;R-HSA-389599;	MetaCyc:HS06695-MONOMER;ZFISH:HS06695-MONOMER;	-	-	-	-	-1.43037	-	1.07379
	O14976	GAK	Cyclin-G-associated kinase (EC 2.7.11.1)	cell cycle [GO:0007049]; clathrin coat disassembly [GO:0072318]; clathrin-dependent endocytosis [GO:0072583]; endoplasmic reticulum organization [GO:0007029]; establishment of protein localization to Golgi [GO:0072600]; establishment of protein localization to plasma membrane [GO:0090002]; Golgi organization [GO:0007030]; Golgi to lysosome transport [GO:0090160]; negative regulation of neuron pro…	ATP binding [GO:0005524]; cyclin binding [GO:0030332]; protein serine/threonine kinase activity [GO:0004674]	cytosol [GO:0005829]; focal adhesion [GO:0005925]; Golgi apparatus [GO:0005794]; intracellular membrane-bounded organelle [GO:0043231]; membrane [GO:0016020]; perinuclear region of cytoplasm [GO:0048471]; vesicle [GO:0031982]	-	hsa:2580;	R-HSA-432722;R-HSA-8856828;	ZFISH:HS11332-MONOMER;	-	-	-	-	2.09091	2.55375	-
213747_at	O14977	AZIN1 OAZI OAZIN	Antizyme inhibitor 1 (AZI) (Ornithine decarboxylase antizyme inhibitor)	negative regulation of protein catabolic process [GO:0042177]; positive regulation of polyamine transmembrane transport [GO:1902269]; putrescine biosynthetic process from ornithine [GO:0033387]; regulation of cellular amino acid metabolic process [GO:0006521]	catalytic activity [GO:0003824]; ornithine decarboxylase activator activity [GO:0042978]	cytoplasm [GO:0005737]; cytosol [GO:0005829]; nucleus [GO:0005634]	-	hsa:51582;	R-HSA-350562;	ZFISH:ENSG00000155096-MONOMER;	-	-	-	-2.47123	-	-	-
	O14979	HNRNPDL HNRPDL JKTBP	Heterogeneous nuclear ribonucleoprotein D-like (hnRNP D-like) (hnRNP DL) (AU-rich element RNA-binding factor) (JKT41-binding protein) (Protein laAUF1)	regulation of gene expression [GO:0010468]; regulation of transcription, DNA-templated [GO:0006355]; RNA processing [GO:0006396]; transcription, DNA-templated [GO:0006351]	DNA binding [GO:0003677]; double-stranded DNA binding [GO:0003690]; nucleotide binding [GO:0000166]; poly(A) binding [GO:0008143]; poly(A) RNA binding [GO:0044822]; poly(G) binding [GO:0034046]; single-stranded DNA binding [GO:0003697]	cytoplasm [GO:0005737]; extracellular exosome [GO:0070062]; nucleoplasm [GO:0005654]; nucleus [GO:0005634]; spliceosomal complex [GO:0005681]	-	hsa:9987;	-	-	-	-	-	-	-1.18702	-1.31109	-1.27044
	O14980	XPO1 CRM1	Exportin-1 (Exp1) (Chromosome region maintenance 1 protein homolog)	intracellular transport of virus [GO:0075733]; mRNA transport [GO:0051028]; negative regulation of transcription from RNA polymerase II promoter [GO:0000122]; protein export from nucleus [GO:0006611]; protein localization to nucleus [GO:0034504]; regulation of centrosome duplication [GO:0010824]; regulation of mRNA stability [GO:0043488]; regulation of protein catabolic process [GO:0042176]; regu…	nuclear export signal receptor activity [GO:0005049]; nucleocytoplasmic transporter activity [GO:0005487]; RNA binding [GO:0003723]; transporter activity [GO:0005215]	annulate lamellae [GO:0005642]; Cajal body [GO:0015030]; cytoplasm [GO:0005737]; cytosol [GO:0005829]; intracellular membrane-bounded organelle [GO:0043231]; intracellular ribonucleoprotein complex [GO:0030529]; kinetochore [GO:0000776]; membrane [GO:0016020]; nuclear envelope [GO:0005635]; nuclear membrane [GO:0031965]; nucleolus [GO:0005730]; nucleoplasm [GO:0005654]; nucleus [GO:0005634]	-	hsa:7514;	R-HSA-165054;R-HSA-168333;R-HSA-2173788;R-HSA-2467813;R-HSA-2500257;R-HSA-3769402;R-HSA-450520;R-HSA-5663220;R-HSA-68877;R-HSA-69273;	ZFISH:ENSG00000082898-MONOMER;	-	-	-	-	1.46064	2.63682	2.53186
	O15015	ZNF646 KIAA0296	Zinc finger protein 646	regulation of transcription, DNA-templated [GO:0006355]; transcription, DNA-templated [GO:0006351]	DNA binding [GO:0003677]; metal ion binding [GO:0046872]	nucleus [GO:0005634]	-	hsa:9726;	-	ZFISH:ENSG00000167395-MONOMER;	-	-	-	-	-	-80.4142	-
	O15020	SPTBN2 KIAA0302 SCA5	Spectrin beta chain, non-erythrocytic 2 (Beta-III spectrin) (Spinocerebellar ataxia 5 protein)	actin filament capping [GO:0051693]; adult behavior [GO:0030534]; antigen processing and presentation of exogenous peptide antigen via MHC class II [GO:0019886]; axon guidance [GO:0007411]; cerebellar Purkinje cell layer morphogenesis [GO:0021692]; ER to Golgi vesicle-mediated transport [GO:0006888]; MAPK cascade [GO:0000165]; multicellular organism growth [GO:0035264]; synapse assembly [GO:00074…	actin binding [GO:0003779]; cadherin binding involved in cell-cell adhesion [GO:0098641]; phospholipid binding [GO:0005543]; Ras guanyl-nucleotide exchange factor activity [GO:0005088]; structural constituent of cytoskeleton [GO:0005200]	apical plasma membrane [GO:0016324]; cell-cell adherens junction [GO:0005913]; cell junction [GO:0030054]; cytoplasm [GO:0005737]; cytosol [GO:0005829]; extracellular space [GO:0005615]; neuronal cell body [GO:0043025]; spectrin [GO:0008091]	-	hsa:6712;	R-HSA-2132295;R-HSA-375165;R-HSA-445095;R-HSA-5673001;R-HSA-6807878;	ZFISH:ENSG00000173898-MONOMER;	-	-	-	-	1.18345	-	-
	O15021	MAST4 KIAA0303	Microtubule-associated serine/threonine-protein kinase 4 (EC 2.7.11.1)	intracellular signal transduction [GO:0035556]; peptidyl-serine phosphorylation [GO:0018105]	ATP binding [GO:0005524]; magnesium ion binding [GO:0000287]; protein serine/threonine kinase activity [GO:0004674]	cytoplasm [GO:0005737]; intracellular [GO:0005622]	-	hsa:375449;	-	ZFISH:HS00954-MONOMER;	-	-	-	-	236.261	-	-20.3913
	O15027	SEC16A KIAA0310 SEC16 SEC16L	Protein transport protein Sec16A (SEC16 homolog A)	COPII vesicle coating [GO:0048208]; endoplasmic reticulum organization [GO:0007029]; protein transport [GO:0015031]; substantia nigra development [GO:0021762]	-	cytoplasm [GO:0005737]; cytosol [GO:0005829]; endoplasmic reticulum membrane [GO:0005789]; Golgi apparatus [GO:0005794]; Golgi membrane [GO:0000139]	-	hsa:9919;	R-HSA-204005;	ZFISH:ENSG00000148396-MONOMER;	-	-	-	-	1.10388	-1.53689	-1.74089
208890_s_at	O15031	PLXNB2 KIAA0315	Plexin-B2 (MM1)	brain development [GO:0007420]; homophilic cell adhesion via plasma membrane adhesion molecules [GO:0007156]; negative regulation of cell adhesion [GO:0007162]; neural tube closure [GO:0001843]; neuroblast proliferation [GO:0007405]; positive regulation of axonogenesis [GO:0050772]; positive regulation of neuron projection development [GO:0010976]; regulation of cell migration [GO:0030334]; regul…	semaphorin receptor activity [GO:0017154]	cell surface [GO:0009986]; extracellular exosome [GO:0070062]; integral component of plasma membrane [GO:0005887]; semaphorin receptor complex [GO:0002116]	-	hsa:23654;	-	ZFISH:G66-31920-MONOMER;	-	-	3.12398	3.94629	2.37779	2.66478	3.91582
	O15034	RIMBP2 KIAA0318 RBP2	RIMS-binding protein 2 (RIM-BP2)	negative regulation of phosphatase activity [GO:0010923]	-	cell junction [GO:0030054]; plasma membrane [GO:0005886]; synapse [GO:0045202]	-	hsa:23504;	-	ZFISH:ENSG00000060709-MONOMER;	-	-	-	-	-	-	2.56081
	O15042	U2SURP KIAA0332 SR140	U2 snRNP-associated SURP motif-containing protein (140 kDa Ser/Arg-rich domain protein) (U2-associated protein SR140)	RNA processing [GO:0006396]	nucleotide binding [GO:0000166]; poly(A) RNA binding [GO:0044822]	nucleoplasm [GO:0005654]; nucleus [GO:0005634]	-	hsa:23350;	R-HSA-72163;	ZFISH:ENSG00000163714-MONOMER;	-	-	-	-	-1.32966	-1.10337	-1.58586
	O15067	PFAS KIAA0361	Phosphoribosylformylglycinamidine synthase (FGAM synthase) (FGAMS) (EC 6.3.5.3) (Formylglycinamide ribonucleotide amidotransferase) (FGAR amidotransferase) (FGAR-AT) (Formylglycinamide ribotide amidotransferase)	'de novo' IMP biosynthetic process [GO:0006189]; glutamine metabolic process [GO:0006541]; purine nucleotide biosynthetic process [GO:0006164]; purine ribonucleoside monophosphate biosynthetic process [GO:0009168]; response to drug [GO:0042493]; ribonucleoside monophosphate biosynthetic process [GO:0009156]	ATP binding [GO:0005524]; metal ion binding [GO:0046872]; phosphoribosylformylglycinamidine synthase activity [GO:0004642]	cytoplasm [GO:0005737]; cytosol [GO:0005829]; extracellular exosome [GO:0070062]	PATHWAY: Purine metabolism; IMP biosynthesis via de novo pathway; 5-amino-1-(5-phospho-D-ribosyl)imidazole from N(2)-formyl-N(1)-(5-phospho-D-ribosyl)glycinamide: step 1/2.	hsa:5198;	R-HSA-73817;	MetaCyc:HS11329-MONOMER;ZFISH:HS11329-MONOMER;	-	-	-	-	-1.06209	-1.54027	-1.32309
	O15068	MCF2L KIAA0362 OST	Guanine nucleotide exchange factor DBS (DBL's big sister) (MCF2-transforming sequence-like protein)	intracellular signal transduction [GO:0035556]; positive regulation of apoptotic process [GO:0043065]; positive regulation of Rho protein signal transduction [GO:0035025]; regulation of Rho protein signal transduction [GO:0035023]; regulation of small GTPase mediated signal transduction [GO:0051056]	guanyl-nucleotide exchange factor activity [GO:0005085]; phosphatidylinositol binding [GO:0035091]; Rho guanyl-nucleotide exchange factor activity [GO:0005089]	cytoplasm [GO:0005737]; cytosol [GO:0005829]; endomembrane system [GO:0012505]; extracellular space [GO:0005615]; extrinsic component of cytoplasmic side of plasma membrane [GO:0031234]; plasma membrane [GO:0005886]	-	hsa:23263;	R-HSA-193648;R-HSA-194840;R-HSA-416482;	ZFISH:ENSG00000126217-MONOMER;	-	-	-	-	-1.36274	-	3.73621
	O15069	NACAD KIAA0363	NAC-alpha domain-containing protein 1	protein transport [GO:0015031]	-	cytoplasm [GO:0005737]; nucleus [GO:0005634]	-	hsa:23148;	-	ZFISH:ENSG00000136274-MONOMER;	-	-	-	-	-	-	10.5091
	O15084	ANKRD28 KIAA0379	Serine/threonine-protein phosphatase 6 regulatory ankyrin repeat subunit A (PP6-ARS-A) (Serine/threonine-protein phosphatase 6 regulatory subunit ARS-A) (Ankyrin repeat domain-containing protein 28) (Phosphatase interactor targeting protein hnRNP K) (PITK)	COPII vesicle coating [GO:0048208]	-	cytosol [GO:0005829]; Golgi membrane [GO:0000139]; nucleoplasm [GO:0005654]	-	hsa:23243;	R-HSA-204005;	ZFISH:G66-30864-MONOMER;	-	-	-	-	-1.02061	-	-
	O15091	KIAA0391 MRPP3	Mitochondrial ribonuclease P protein 3 (Mitochondrial RNase P protein 3)	mitochondrial tRNA processing [GO:0090646]; tRNA 5'-leader removal [GO:0001682]	ribonuclease P activity [GO:0004526]	mitochondrial matrix [GO:0005759]; mitochondrial nucleoid [GO:0042645]	-	hsa:9692;	R-HSA-6785470;R-HSA-8868766;	ZFISH:HS12429-MONOMER;	-	-	-	-	-	2.19384	-
	O15116	LSM1 CASM	U6 snRNA-associated Sm-like protein LSm1 (Cancer-associated Sm-like) (Small nuclear ribonuclear CaSm)	deadenylation-dependent decapping of nuclear-transcribed mRNA [GO:0000290]; exonucleolytic nuclear-transcribed mRNA catabolic process involved in deadenylation-dependent decay [GO:0043928]; histone mRNA catabolic process [GO:0071044]; mRNA processing [GO:0006397]; negative regulation of neuron differentiation [GO:0045665]; RNA splicing [GO:0008380]; RNA splicing, via transesterification reactions…	mRNA binding [GO:0003729]; poly(A) RNA binding [GO:0044822]; pre-mRNA binding [GO:0036002]; RNA cap binding [GO:0000339]	axon [GO:0030424]; cytoplasm [GO:0005737]; cytoplasmic mRNA processing body [GO:0000932]; cytosol [GO:0005829]; dendrite [GO:0030425]; messenger ribonucleoprotein complex [GO:1990124]; neuronal cell body [GO:0043025]; nucleus [GO:0005634]	-	hsa:27257;	R-HSA-430039;	ZFISH:ENSG00000175324-MONOMER;	-	-	-	-	-1.00076	-1.10641	-1.23491
	O15118	NPC1	Niemann-Pick C1 protein	adult walking behavior [GO:0007628]; autophagy [GO:0006914]; bile acid metabolic process [GO:0008206]; cellular response to low-density lipoprotein particle stimulus [GO:0071404]; cellular response to steroid hormone stimulus [GO:0071383]; cholesterol efflux [GO:0033344]; cholesterol homeostasis [GO:0042632]; cholesterol metabolic process [GO:0008203]; cholesterol transport [GO:0030301]; endocyto…	cholesterol binding [GO:0015485]; receptor activity [GO:0004872]; sterol transporter activity [GO:0015248]; transmembrane signaling receptor activity [GO:0004888]; virus receptor activity [GO:0001618]	endoplasmic reticulum [GO:0005783]; extracellular exosome [GO:0070062]; extracellular region [GO:0005576]; Golgi apparatus [GO:0005794]; integral component of membrane [GO:0016021]; integral component of plasma membrane [GO:0005887]; late endosome membrane [GO:0031902]; lysosomal membrane [GO:0005765]; lysosome [GO:0005764]; membrane [GO:0016020]; membrane raft [GO:0045121]; nuclear envelope [GO:…	-	hsa:4864;	-	ZFISH:ENSG00000141458-MONOMER;	-	-	-	-	1.49904	1.72107	2.47058
	O15126	SCAMP1 SCAMP	Secretory carrier-associated membrane protein 1 (Secretory carrier membrane protein 1)	exocytosis [GO:0006887]; post-Golgi vesicle-mediated transport [GO:0006892]; protein transport [GO:0015031]	-	cell junction [GO:0030054]; clathrin-coated vesicle [GO:0030136]; integral component of membrane [GO:0016021]; intracellular membrane-bounded organelle [GO:0043231]; nucleoplasm [GO:0005654]; recycling endosome membrane [GO:0055038]; synaptic vesicle membrane [GO:0030672]; trans-Golgi network [GO:0005802]; zymogen granule membrane [GO:0042589]	-	hsa:9522;	-	-	-	-	-	-	1.68267	-1.11193	-1.135
	O15127	SCAMP2	Secretory carrier-associated membrane protein 2 (Secretory carrier membrane protein 2)	post-Golgi vesicle-mediated transport [GO:0006892]; protein transport [GO:0015031]	-	extracellular exosome [GO:0070062]; Golgi apparatus [GO:0005794]; integral component of membrane [GO:0016021]; intracellular membrane-bounded organelle [GO:0043231]; nucleoplasm [GO:0005654]; recycling endosome membrane [GO:0055038]; trans-Golgi network membrane [GO:0032588]; transport vesicle [GO:0030133]	-	hsa:10066;	-	ZFISH:ENSG00000140497-MONOMER;	-	-	-	-	1.0314	1.18282	1.35204
	O15143	ARPC1B ARC41	Actin-related protein 2/3 complex subunit 1B (Arp2/3 complex 41 kDa subunit) (p41-ARC)	Arp2/3 complex-mediated actin nucleation [GO:0034314]; ephrin receptor signaling pathway [GO:0048013]; Fc-gamma receptor signaling pathway involved in phagocytosis [GO:0038096]; movement of cell or subcellular component [GO:0006928]; response to estrogen [GO:0043627]	structural constituent of cytoskeleton [GO:0005200]	actin cytoskeleton [GO:0015629]; Arp2/3 protein complex [GO:0005885]; cytosol [GO:0005829]; extracellular exosome [GO:0070062]; focal adhesion [GO:0005925]; tubulobulbar complex [GO:0036284]	-	hsa:10095;	R-HSA-2029482;R-HSA-3928662;R-HSA-5663213;	ZFISH:ENSG00000130429-MONOMER;	-	-	-	-	-1.14677	1.13348	-1.34035
	O15144	ARPC2 ARC34 PRO2446	Actin-related protein 2/3 complex subunit 2 (Arp2/3 complex 34 kDa subunit) (p34-ARC)	Arp2/3 complex-mediated actin nucleation [GO:0034314]; ephrin receptor signaling pathway [GO:0048013]; Fc-gamma receptor signaling pathway involved in phagocytosis [GO:0038096]; movement of cell or subcellular component [GO:0006928]; positive regulation of lamellipodium assembly [GO:0010592]; positive regulation of substrate adhesion-dependent cell spreading [GO:1900026]	structural constituent of cytoskeleton [GO:0005200]	actin cytoskeleton [GO:0015629]; Arp2/3 protein complex [GO:0005885]; cell leading edge [GO:0031252]; cytoplasm [GO:0005737]; cytosol [GO:0005829]; endosome [GO:0005768]; extracellular exosome [GO:0070062]; focal adhesion [GO:0005925]; Golgi apparatus [GO:0005794]; muscle cell projection membrane [GO:0036195]; neuron projection [GO:0043005]; synapse [GO:0045202]	-	hsa:10109;	R-HSA-2029482;R-HSA-3928662;R-HSA-5663213;R-HSA-8856828;	ZFISH:ENSG00000163466-MONOMER;	-	-	-	-	1.02987	1.30402	-1.0788
	O15145	ARPC3 ARC21	Actin-related protein 2/3 complex subunit 3 (Arp2/3 complex 21 kDa subunit) (p21-ARC)	Arp2/3 complex-mediated actin nucleation [GO:0034314]; cellular response to nerve growth factor stimulus [GO:1990090]; ephrin receptor signaling pathway [GO:0048013]; Fc-gamma receptor signaling pathway involved in phagocytosis [GO:0038096]; movement of cell or subcellular component [GO:0006928]	structural constituent of cytoskeleton [GO:0005200]	actin cytoskeleton [GO:0015629]; Arp2/3 protein complex [GO:0005885]; cytosol [GO:0005829]; extracellular exosome [GO:0070062]; focal adhesion [GO:0005925]; growth cone [GO:0030426]; lamellipodium [GO:0030027]; membrane [GO:0016020]	-	hsa:10094;	R-HSA-2029482;R-HSA-3928662;R-HSA-5663213;R-HSA-8856828;	ZFISH:ENSG00000111229-MONOMER;	-	-	-	-	-1.09101	1.20319	-1.06388
	O15160	POLR1C POLR1E	DNA-directed RNA polymerases I and III subunit RPAC1 (DNA-directed RNA polymerase I subunit C) (RNA polymerases I and III subunit AC1) (AC40) (DNA-directed RNA polymerases I and III 40 kDa polypeptide) (RPA40) (RPA39) (RPC40)	positive regulation of gene expression, epigenetic [GO:0045815]; positive regulation of type I interferon production [GO:0032481]; termination of RNA polymerase I transcription [GO:0006363]; transcription elongation from RNA polymerase I promoter [GO:0006362]; transcription from RNA polymerase III promoter [GO:0006383]; transcription from RNA polymerase I promoter [GO:0006360]; transcription init…	DNA binding [GO:0003677]; DNA-directed RNA polymerase activity [GO:0003899]	cytosol [GO:0005829]; DNA-directed RNA polymerase I complex [GO:0005736]; DNA-directed RNA polymerase III complex [GO:0005666]; nucleoplasm [GO:0005654]	-	hsa:9533;	R-HSA-1834949;R-HSA-427413;R-HSA-5250924;R-HSA-73762;R-HSA-73772;R-HSA-73777;R-HSA-73780;R-HSA-73863;R-HSA-73980;R-HSA-749476;R-HSA-76061;R-HSA-76066;R-HSA-76071;	ZFISH:HS10309-MONOMER;	-	-	-	-	1.01363	1.1417	1.1111
202430_s_at	O15162	PLSCR1	Phospholipid scramblase 1 (PL scramblase 1) (Ca(2+)-dependent phospholipid scramblase 1) (Erythrocyte phospholipid scramblase) (MmTRA1b)	acute-phase response [GO:0006953]; apoptotic process [GO:0006915]; defense response to virus [GO:0051607]; negative regulation of viral genome replication [GO:0045071]; phosphatidylserine biosynthetic process [GO:0006659]; phospholipid scrambling [GO:0017121]; platelet activation [GO:0030168]; positive regulation of DNA topoisomerase (ATP-hydrolyzing) activity [GO:2000373]; positive regulation of…	calcium ion binding [GO:0005509]; CD4 receptor binding [GO:0042609]; DNA binding [GO:0003677]; enzyme binding [GO:0019899]; epidermal growth factor receptor binding [GO:0005154]; phospholipid scramblase activity [GO:0017128]; SH3 domain binding [GO:0017124]; transcriptional activator activity, RNA polymerase II core promoter proximal region sequence-specific binding [GO:0001077]	cytosol [GO:0005829]; extracellular exosome [GO:0070062]; extracellular matrix [GO:0031012]; Golgi apparatus [GO:0005794]; integral component of plasma membrane [GO:0005887]; membrane [GO:0016020]; membrane raft [GO:0045121]; nucleolus [GO:0005730]; nucleus [GO:0005634]; plasma membrane [GO:0005886]	-	hsa:5359;	-	ZFISH:G66-31063-MONOMER;	-	-	-	2.31005	-	-	-
209574_s_at	O15165	LDLRAD4 C18orf1	Low-density lipoprotein receptor class A domain-containing protein 4	negative regulation of cell migration [GO:0030336]; negative regulation of epithelial to mesenchymal transition [GO:0010719]; negative regulation of pathway-restricted SMAD protein phosphorylation [GO:0060394]; negative regulation of SMAD protein complex assembly [GO:0010991]; negative regulation of transforming growth factor beta receptor signaling pathway [GO:0030512]	R-SMAD binding [GO:0070412]	early endosome membrane [GO:0031901]; integral component of membrane [GO:0016021]	-	hsa:753;	-	ZFISH:ENSG00000168675-MONOMER;	-	-	-	2.01107	-	-	-
	O15173	PGRMC2 DG6 PMBP	Membrane-associated progesterone receptor component 2 (Progesterone membrane-binding protein) (Steroid receptor protein DG6)	-	heme binding [GO:0020037]; steroid binding [GO:0005496]; steroid hormone receptor activity [GO:0003707]	endomembrane system [GO:0012505]; integral component of membrane [GO:0016021]; membrane [GO:0016020]; nuclear envelope [GO:0005635]	-	hsa:10424;	-	ZFISH:ENSG00000164040-MONOMER;	-	-	-	-	1.13664	-1.54835	1.13561
	O15178	T	Brachyury protein (Protein T)	anterior/posterior axis specification, embryo [GO:0008595]; BMP signaling pathway [GO:0030509]; bone morphogenesis [GO:0060349]; canonical Wnt signaling pathway [GO:0060070]; cellular response to retinoic acid [GO:0071300]; determination of heart left/right asymmetry [GO:0061371]; embryonic skeletal system development [GO:0048706]; heart morphogenesis [GO:0003007]; mesoderm development [GO:000749…	RNA polymerase II activating transcription factor binding [GO:0001102]; RNA polymerase II core promoter proximal region sequence-specific DNA binding [GO:0000978]; RNA polymerase II distal enhancer sequence-specific DNA binding [GO:0000980]; RNA polymerase II transcription factor binding [GO:0001085]; transcriptional repressor activity, RNA polymerase II transcription factor binding [GO:0001191];…	cytoplasm [GO:0005737]; nuclear chromatin [GO:0000790]; nucleus [GO:0005634]	-	hsa:6862;	-	ZFISH:HS09084-MONOMER;	-	-	-	-	-	-	-1.0289
	O15182	CETN3 CEN3	Centrin-3	cell division [GO:0051301]; centrosome cycle [GO:0007098]; mitotic nuclear division [GO:0007067]	calcium ion binding [GO:0005509]	centriole [GO:0005814]; centrosome [GO:0005813]; nucleolus [GO:0005730]	-	hsa:1070;	-	ZFISH:ENSG00000153140-MONOMER;	-	-	-	-	-	-	1.20512
	O15212	PFDN6 HKE2 PFD6	Prefoldin subunit 6 (Protein Ke2)	chaperone-mediated protein complex assembly [GO:0051131]; protein folding [GO:0006457]	chaperone binding [GO:0051087]; unfolded protein binding [GO:0051082]	cytoplasm [GO:0005737]; prefoldin complex [GO:0016272]	-	hsa:10471;	R-HSA-389957;	ZFISH:ENSG00000112489-MONOMER;	-	-	-	-	-1.1123	-1.51807	-1.09533
	O15213	WDR46 BING4 C6orf11 FP221	WD repeat-containing protein 46 (WD repeat-containing protein BING4)	maturation of SSU-rRNA from tricistronic rRNA transcript (SSU-rRNA, 5.8S rRNA, LSU-rRNA) [GO:0000462]; positive regulation of protein targeting to mitochondrion [GO:1903955]; rRNA processing [GO:0006364]	poly(A) RNA binding [GO:0044822]	90S preribosome [GO:0030686]; nucleolus [GO:0005730]; nucleoplasm [GO:0005654]; small-subunit processome [GO:0032040]	-	hsa:9277;	R-HSA-6790901;R-HSA-6791226;	ZFISH:ENSG00000007816-MONOMER;	-	-	-	-	-	-	1.52091
	O15228	GNPAT DAPAT DHAPAT	Dihydroxyacetone phosphate acyltransferase (DAP-AT) (DHAP-AT) (EC 2.3.1.42) (Acyl-CoA:dihydroxyacetonephosphateacyltransferase) (Glycerone-phosphate O-acyltransferase)	cerebellum morphogenesis [GO:0021587]; ether lipid biosynthetic process [GO:0008611]; glycerophospholipid metabolic process [GO:0006650]; membrane organization [GO:0061024]; paranodal junction assembly [GO:0030913]; phosphatidic acid biosynthetic process [GO:0006654]; response to drug [GO:0042493]; response to fatty acid [GO:0070542]; response to nutrient [GO:0007584]; response to starvation [GO:…	glycerone-phosphate O-acyltransferase activity [GO:0016287]; palmitoyl-CoA hydrolase activity [GO:0016290]; receptor binding [GO:0005102]	membrane [GO:0016020]; mitochondrion [GO:0005739]; peroxisomal matrix [GO:0005782]; peroxisomal membrane [GO:0005778]; peroxisome [GO:0005777]	PATHWAY: Membrane lipid metabolism; glycerophospholipid metabolism.	hsa:8443;	R-HSA-1483166;R-HSA-75896;	MetaCyc:HS04068-MONOMER;ZFISH:HS04068-MONOMER;	-	-	-	-	-1.14705	-1.18375	-1.41087
	O15234	CASC3 MLN51	Protein CASC3 (Cancer susceptibility candidate gene 3 protein) (Metastatic lymph node gene 51 protein) (MLN 51) (Protein barentsz) (Btz)	intracellular mRNA localization [GO:0008298]; mRNA 3'-end processing [GO:0031124]; mRNA export from nucleus [GO:0006406]; mRNA splicing, via spliceosome [GO:0000398]; nuclear-transcribed mRNA catabolic process, nonsense-mediated decay [GO:0000184]; regulation of translation [GO:0006417]; RNA export from nucleus [GO:0006405]; RNA metabolic process [GO:0016070]; termination of RNA polymerase II tra…	enzyme binding [GO:0019899]; identical protein binding [GO:0042802]; poly(A) RNA binding [GO:0044822]; ubiquitin protein ligase binding [GO:0031625]	cytosol [GO:0005829]; exon-exon junction complex [GO:0035145]; intracellular ribonucleoprotein complex [GO:0030529]; nuclear speck [GO:0016607]; nucleoplasm [GO:0005654]; perinuclear region of cytoplasm [GO:0048471]	-	hsa:22794;	R-HSA-109688;R-HSA-159236;R-HSA-72163;R-HSA-72187;R-HSA-975957;	ZFISH:ENSG00000108349-MONOMER;	-	-	-	-	-1.46569	-1.31213	-1.13737
	O15235	MRPS12 RPMS12 RPSM12	28S ribosomal protein S12, mitochondrial (MRP-S12) (S12mt) (MT-RPS12)	mitochondrial translation [GO:0032543]; mitochondrial translational elongation [GO:0070125]; mitochondrial translational termination [GO:0070126]; translation [GO:0006412]	poly(A) RNA binding [GO:0044822]; structural constituent of ribosome [GO:0003735]	mitochondrial inner membrane [GO:0005743]; mitochondrial ribosome [GO:0005761]; mitochondrial small ribosomal subunit [GO:0005763]	-	hsa:6183;	R-HSA-5368286;R-HSA-5389840;R-HSA-5419276;	ZFISH:ENSG00000128626-MONOMER;	-	-	-	-	-	1.349	-
	O15247	CLIC2	Chloride intracellular channel protein 2 (XAP121)	negative regulation of ryanodine-sensitive calcium-release channel activity [GO:0060315]; positive regulation of binding [GO:0051099]; regulation of cardiac muscle contraction by regulation of the release of sequestered calcium ion [GO:0010881]; regulation of release of sequestered calcium ion into cytosol by sarcoplasmic reticulum [GO:0010880]; signal transduction [GO:0007165]; transport [GO:000…	chloride channel activity [GO:0005254]; glutathione peroxidase activity [GO:0004602]; voltage-gated ion channel activity [GO:0005244]	chloride channel complex [GO:0034707]; cytoplasm [GO:0005737]; intracellular [GO:0005622]; nucleus [GO:0005634]	-	hsa:1193;	R-HSA-2672351;R-HSA-5578775;	ZFISH:ENSG00000155962-MONOMER;	-	-	-	-	-1.21857	1.49311	6.46526
	O15258	RER1	Protein RER1	positive regulation of establishment of protein localization to plasma membrane [GO:0090004]; retrograde vesicle-mediated transport, Golgi to ER [GO:0006890]; skeletal muscle acetylcholine-gated channel clustering [GO:0071340]	-	cell surface [GO:0009986]; endoplasmic reticulum-Golgi intermediate compartment [GO:0005793]; Golgi apparatus [GO:0005794]; integral component of Golgi membrane [GO:0030173]; plasma membrane [GO:0005886]	-	hsa:11079;	-	ZFISH:ENSG00000157916-MONOMER;	-	-	-	-	1.58414	2.34831	2.35688
	O15260	SURF4 SURF-4	Surfeit locus protein 4	Golgi organization [GO:0007030]; positive regulation of organelle organization [GO:0010638]; retrograde vesicle-mediated transport, Golgi to ER [GO:0006890]	-	endoplasmic reticulum-Golgi intermediate compartment [GO:0005793]; endoplasmic reticulum-Golgi intermediate compartment membrane [GO:0033116]; endoplasmic reticulum membrane [GO:0005789]; Golgi membrane [GO:0000139]; integral component of membrane [GO:0016021]; transport vesicle [GO:0030133]	-	hsa:6836;	R-HSA-6811434;	ZFISH:ENSG00000148248-MONOMER;	-	-	-	-	-1.57581	4.53974	4.8811
	O15269	SPTLC1 LCB1	Serine palmitoyltransferase 1 (EC 2.3.1.50) (Long chain base biosynthesis protein 1) (LCB 1) (Serine-palmitoyl-CoA transferase 1) (SPT 1) (SPT1)	ceramide biosynthetic process [GO:0046513]; positive regulation of lipophagy [GO:1904504]; sphinganine biosynthetic process [GO:0046511]; sphingolipid biosynthetic process [GO:0030148]; sphingolipid metabolic process [GO:0006665]; sphingomyelin biosynthetic process [GO:0006686]; sphingosine biosynthetic process [GO:0046512]	pyridoxal phosphate binding [GO:0030170]; serine C-palmitoyltransferase activity [GO:0004758]	endoplasmic reticulum membrane [GO:0005789]; integral component of membrane [GO:0016021]; serine C-palmitoyltransferase complex [GO:0017059]; SPOTS complex [GO:0035339]	PATHWAY: Lipid metabolism; sphingolipid metabolism.	hsa:10558;	R-HSA-1660661;	MetaCyc:HS01673-MONOMER;ZFISH:HS01673-MONOMER;	-	-	-	-	-1.08466	-1.01529	1.28591
	O15270	SPTLC2 KIAA0526 LCB2	Serine palmitoyltransferase 2 (EC 2.3.1.50) (Long chain base biosynthesis protein 2) (LCB 2) (Long chain base biosynthesis protein 2a) (LCB2a) (Serine-palmitoyl-CoA transferase 2) (SPT 2)	ceramide biosynthetic process [GO:0046513]; positive regulation of lipophagy [GO:1904504]; sphinganine biosynthetic process [GO:0046511]; sphingolipid biosynthetic process [GO:0030148]; sphingomyelin biosynthetic process [GO:0006686]; sphingosine biosynthetic process [GO:0046512]	pyridoxal phosphate binding [GO:0030170]; serine C-palmitoyltransferase activity [GO:0004758]	endoplasmic reticulum membrane [GO:0005789]; integral component of membrane [GO:0016021]; mitochondrion [GO:0005739]; serine C-palmitoyltransferase complex [GO:0017059]	PATHWAY: Lipid metabolism; sphingolipid metabolism.	hsa:9517;	R-HSA-1660661;	MetaCyc:HS02117-MONOMER;ZFISH:HS02117-MONOMER;	-	-	-	-	-	1.21435	-1.61567
	O15294	OGT	UDP-N-acetylglucosamine--peptide N-acetylglucosaminyltransferase 110 kDa subunit (EC 2.4.1.255) (O-GlcNAc transferase subunit p110) (O-linked N-acetylglucosamine transferase 110 kDa subunit) (OGT)	apoptotic process [GO:0006915]; cellular response to retinoic acid [GO:0071300]; circadian regulation of gene expression [GO:0032922]; histone H3-K4 trimethylation [GO:0080182]; histone H4-K16 acetylation [GO:0043984]; histone H4-K5 acetylation [GO:0043981]; histone H4-K8 acetylation [GO:0043982]; negative regulation of protein ubiquitination [GO:0031397]; phosphatidylinositol-mediated signaling …	acetylglucosaminyltransferase activity [GO:0008375]; enzyme activator activity [GO:0008047]; phosphatidylinositol-3,4,5-trisphosphate binding [GO:0005547]; protein N-acetylglucosaminyltransferase activity [GO:0016262]; protein O-GlcNAc transferase activity [GO:0097363]	cytosol [GO:0005829]; histone acetyltransferase complex [GO:0000123]; mitochondrion [GO:0005739]; MLL5-L complex [GO:0070688]; nucleoplasm [GO:0005654]; nucleus [GO:0005634]; plasma membrane [GO:0005886]	PATHWAY: Protein modification; protein glycosylation.	hsa:8473;	R-HSA-3214847;R-HSA-5689603;	MetaCyc:ENSG00000147162-MONOMER;ZFISH:ENSG00000147162-MONOMER;	-	-	-	-	-1.41133	-1.04682	-1.2839
204566_at	O15297	PPM1D WIP1	Protein phosphatase 1D (EC 3.1.3.16) (Protein phosphatase 2C isoform delta) (PP2C-delta) (Protein phosphatase magnesium-dependent 1 delta) (p53-induced protein phosphatase 1)	cellular response to starvation [GO:0009267]; G2/M transition of mitotic cell cycle [GO:0000086]; negative regulation of cell proliferation [GO:0008285]; peptidyl-threonine dephosphorylation [GO:0035970]; protein dephosphorylation [GO:0006470]; response to bacterium [GO:0009617]; response to radiation [GO:0009314]	metal ion binding [GO:0046872]; mitogen-activated protein kinase binding [GO:0051019]; protein serine/threonine phosphatase activity [GO:0004722]	nucleus [GO:0005634]	-	hsa:8493;	-	ZFISH:HS10191-MONOMER;	-	-	2.52545	3.38567	-	-	-
	O15305	PMM2	Phosphomannomutase 2 (PMM 2) (EC 5.4.2.8)	GDP-mannose biosynthetic process [GO:0009298]; protein glycosylation [GO:0006486]	phosphomannomutase activity [GO:0004615]	cytosol [GO:0005829]; extracellular exosome [GO:0070062]; neuronal cell body [GO:0043025]	PATHWAY: Nucleotide-sugar biosynthesis; GDP-alpha-D-mannose biosynthesis; alpha-D-mannose 1-phosphate from D-fructose 6-phosphate: step 2/2.	hsa:5373;	R-HSA-4043911;R-HSA-446205;	ZFISH:HS06747-MONOMER;	-	-	-	-	1.18804	1.01454	-1.02088
	O15320	CTAGE5 MEA11 MEA6 MGEA11 MGEA6	cTAGE family member 5 (Protein cTAGE-5) (Meningioma-expressed antigen 6/11)	cargo loading into vesicle [GO:0035459]; ER to Golgi vesicle-mediated transport [GO:0006888]; protein exit from endoplasmic reticulum [GO:0032527]; protein localization to endoplasmic reticulum exit site [GO:0070973]	enzyme activator activity [GO:0008047]	endoplasmic reticulum exit site [GO:0070971]; endoplasmic reticulum membrane [GO:0005789]; integral component of membrane [GO:0016021]; membrane [GO:0016020]	-	hsa:4253;	R-HSA-5694530;	ZFISH:ENSG00000150527-MONOMER;	-	-	-	-	-	-1.12991	-
	O15321	TM9SF1	Transmembrane 9 superfamily member 1 (MP70 protein family member) (hMP70)	autophagy [GO:0006914]	-	autophagosome membrane [GO:0000421]; cytoplasmic vesicle [GO:0031410]; integral component of membrane [GO:0016021]; lysosomal membrane [GO:0005765]	-	hsa:10548;	-	ZFISH:ENSG00000100926-MONOMER;	-	-	-	-	-	-	1.42574
	O15347	HMGB3 HMG2A HMG4	High mobility group protein B3 (High mobility group protein 2a) (HMG-2a) (High mobility group protein 4) (HMG-4)	DNA geometric change [GO:0032392]; DNA recombination [GO:0006310]; innate immune response [GO:0045087]; multicellular organism development [GO:0007275]; negative regulation of cell differentiation [GO:0045596]; regulation of transcription, DNA-templated [GO:0006355]; transcription, DNA-templated [GO:0006351]	DNA binding, bending [GO:0008301]; double-stranded DNA binding [GO:0003690]; four-way junction DNA binding [GO:0000400]; poly(A) RNA binding [GO:0044822]	chromosome [GO:0005694]; cytoplasm [GO:0005737]; nucleus [GO:0005634]	-	hsa:3149;	-	ZFISH:ENSG00000029993-MONOMER;	-	-	-	-	-1.24399	-1.22411	1.00816
	O15355	PPM1G PPM1C	Protein phosphatase 1G (EC 3.1.3.16) (Protein phosphatase 1C) (Protein phosphatase 2C isoform gamma) (PP2C-gamma) (Protein phosphatase magnesium-dependent 1 gamma)	cell cycle arrest [GO:0007050]; peptidyl-threonine dephosphorylation [GO:0035970]; protein dephosphorylation [GO:0006470]	metal ion binding [GO:0046872]; protein serine/threonine phosphatase activity [GO:0004722]	cytoplasm [GO:0005737]; membrane [GO:0016020]; nucleoplasm [GO:0005654]; nucleus [GO:0005634]	-	hsa:5496;	-	ZFISH:HS03855-MONOMER;	-	-	-	-	-1.23414	-1.47829	-1.00247
	O15357	INPPL1 SHIP2	Phosphatidylinositol 3,4,5-trisphosphate 5-phosphatase 2 (EC 3.1.3.86) (Inositol polyphosphate phosphatase-like protein 1) (INPPL-1) (Protein 51C) (SH2 domain-containing inositol 5'-phosphatase 2) (SH2 domain-containing inositol phosphatase 2) (SHIP-2)	actin filament organization [GO:0007015]; cell adhesion [GO:0007155]; endochondral ossification [GO:0001958]; endocytosis [GO:0006897]; glucose metabolic process [GO:0006006]; immune system process [GO:0002376]; inositol phosphate metabolic process [GO:0043647]; negative regulation of cell proliferation [GO:0008285]; negative regulation of gene expression [GO:0010629]; phosphatidylinositol biosyn…	inositol-1,3,4,5-tetrakisphosphate 5-phosphatase activity [GO:0052659]; phosphatidylinositol-3,4,5-trisphosphate 5-phosphatase activity [GO:0034485]; SH2 domain binding [GO:0042169]	cytoplasm [GO:0005737]; cytoskeleton [GO:0005856]; cytosol [GO:0005829]; filopodium [GO:0030175]; Golgi apparatus [GO:0005794]; lamellipodium [GO:0030027]; plasma membrane [GO:0005886]	-	hsa:3636;	R-HSA-1660499;R-HSA-1855204;R-HSA-912526;	MetaCyc:HS09233-MONOMER;ZFISH:HS09233-MONOMER;	-	-	-	-	-	-1.71643	-
	O15371	EIF3D EIF3S7	Eukaryotic translation initiation factor 3 subunit D (eIF3d) (Eukaryotic translation initiation factor 3 subunit 7) (eIF-3-zeta) (eIF3 p66)	formation of cytoplasmic translation initiation complex [GO:0001732]; formation of translation preinitiation complex [GO:0001731]; IRES-dependent viral translational initiation [GO:0075522]; regulation of translational initiation [GO:0006446]; translational initiation [GO:0006413]; viral translational termination-reinitiation [GO:0075525]	poly(A) RNA binding [GO:0044822]; translation initiation factor activity [GO:0003743]	cytosol [GO:0005829]; eukaryotic 43S preinitiation complex [GO:0016282]; eukaryotic 48S preinitiation complex [GO:0033290]; eukaryotic translation initiation factor 3 complex [GO:0005852]; eukaryotic translation initiation factor 3 complex, eIF3m [GO:0071541]; membrane [GO:0016020]	-	hsa:8664;	R-HSA-156827;R-HSA-72649;R-HSA-72689;R-HSA-72695;R-HSA-72702;R-HSA-72706;	ZFISH:ENSG00000100353-MONOMER;	-	-	-	-	-1.1931	1.20868	1.04137
	O15372	EIF3H EIF3S3	Eukaryotic translation initiation factor 3 subunit H (eIF3h) (Eukaryotic translation initiation factor 3 subunit 3) (eIF-3-gamma) (eIF3 p40 subunit)	formation of translation preinitiation complex [GO:0001731]; regulation of translational initiation [GO:0006446]; translational initiation [GO:0006413]	poly(A) RNA binding [GO:0044822]; translation initiation factor activity [GO:0003743]	cytosol [GO:0005829]; eukaryotic 43S preinitiation complex [GO:0016282]; eukaryotic 48S preinitiation complex [GO:0033290]; eukaryotic translation initiation factor 3 complex [GO:0005852]; eukaryotic translation initiation factor 3 complex, eIF3m [GO:0071541]; extracellular exosome [GO:0070062]; membrane [GO:0016020]	-	hsa:8667;	R-HSA-156827;R-HSA-72649;R-HSA-72689;R-HSA-72695;R-HSA-72702;R-HSA-72706;	ZFISH:ENSG00000147677-MONOMER;	-	-	-	-	-1.10529	-1.22078	-1.22499
205234_at	O15374	SLC16A4 MCT4 MCT5	Monocarboxylate transporter 5 (MCT 5) (Monocarboxylate transporter 4) (MCT 4) (Solute carrier family 16 member 4)	monocarboxylic acid transport [GO:0015718]; plasma membrane lactate transport [GO:0035879]	lactate transmembrane transporter activity [GO:0015129]; monocarboxylic acid transmembrane transporter activity [GO:0008028]; symporter activity [GO:0015293]	integral component of plasma membrane [GO:0005887]; membrane [GO:0016020]	-	hsa:9122;	-	ZFISH:ENSG00000168679-MONOMER;	-	-	2.03093	-	-	-	-
	O15379	HDAC3	Histone deacetylase 3 (HD3) (EC 3.5.1.98) (RPD3-2) (SMAP45)	cellular lipid metabolic process [GO:0044255]; cellular response to fluid shear stress [GO:0071498]; chromatin organization [GO:0006325]; circadian rhythm [GO:0007623]; negative regulation of apoptotic process [GO:0043066]; negative regulation of JNK cascade [GO:0046329]; negative regulation of transcription, DNA-templated [GO:0045892]; negative regulation of transcription from RNA polymerase II …	chromatin binding [GO:0003682]; cyclin binding [GO:0030332]; enzyme binding [GO:0019899]; histone deacetylase activity [GO:0004407]; histone deacetylase binding [GO:0042826]; NAD-dependent histone deacetylase activity (H3-K14 specific) [GO:0032041]; NF-kappaB binding [GO:0051059]; protein deacetylase activity [GO:0033558]; transcription corepressor activity [GO:0003714]; transcription factor bind…	cytoplasm [GO:0005737]; cytosol [GO:0005829]; Golgi apparatus [GO:0005794]; histone deacetylase complex [GO:0000118]; nucleoplasm [GO:0005654]; nucleus [GO:0005634]; plasma membrane [GO:0005886]; spindle microtubule [GO:0005876]; transcriptional repressor complex [GO:0017053]	-	hsa:8841;	R-HSA-1368071;R-HSA-1368082;R-HSA-1368108;R-HSA-193670;R-HSA-1989781;R-HSA-2122947;R-HSA-2151201;R-HSA-2644606;R-HSA-2894862;R-HSA-3214815;R-HSA-381340;R-HSA-390471;R-HSA-400206;R-HSA-400253;R-HSA-5617472;	ZFISH:HS10370-MONOMER;	-	-	-	-	-1.1432	-1.02314	-1.34381
	O15381	NVL	Nuclear valosin-containing protein-like (NVLp) (Nuclear VCP-like protein)	positive regulation of telomerase activity [GO:0051973]; ribosome biogenesis [GO:0042254]	ATP binding [GO:0005524]; poly(A) RNA binding [GO:0044822]; preribosome binding [GO:1990275]	membrane [GO:0016020]; mitochondrion [GO:0005739]; nucleolus [GO:0005730]; nucleoplasm [GO:0005654]; nucleus [GO:0005634]; telomerase holoenzyme complex [GO:0005697]	-	hsa:4931;	-	ZFISH:ENSG00000143748-MONOMER;	-	-	-	-	1.07462	1.46615	1.58268
	O15382	BCAT2 BCATM BCT2 ECA40	Branched-chain-amino-acid aminotransferase, mitochondrial (BCAT(m)) (EC 2.6.1.42) (Placental protein 18) (PP18)	aspartate biosynthetic process [GO:0006532]; branched-chain amino acid biosynthetic process [GO:0009082]; branched-chain amino acid catabolic process [GO:0009083]; isoleucine catabolic process [GO:0006550]; leucine biosynthetic process [GO:0009098]; regulation of hormone levels [GO:0010817]; valine biosynthetic process [GO:0009099]	branched-chain-amino-acid transaminase activity [GO:0004084]; L-isoleucine transaminase activity [GO:0052656]; L-leucine transaminase activity [GO:0052654]; L-valine transaminase activity [GO:0052655]; pyridoxal phosphate binding [GO:0030170]	mitochondrial matrix [GO:0005759]; mitochondrion [GO:0005739]	-	hsa:587;	R-HSA-70895;	ZFISH:HS02761-MONOMER;	-	-	-	-	1.23876	-1.36044	-1.37722
202095_s_at	O15392	BIRC5 API4 IAP4	Baculoviral IAP repeat-containing protein 5 (Apoptosis inhibitor 4) (Apoptosis inhibitor survivin)	apoptotic process [GO:0006915]; cell division [GO:0051301]; cytokinesis [GO:0000910]; establishment of chromosome localization [GO:0051303]; G2/M transition of mitotic cell cycle [GO:0000086]; inhibition of cysteine-type endopeptidase activity involved in apoptotic process [GO:1990001]; mitotic nuclear division [GO:0007067]; mitotic spindle assembly [GO:0090307]; negative regulation of apoptotic …	chaperone binding [GO:0051087]; cobalt ion binding [GO:0050897]; cofactor binding [GO:0048037]; cysteine-type endopeptidase inhibitor activity [GO:0004869]; cysteine-type endopeptidase inhibitor activity involved in apoptotic process [GO:0043027]; enzyme binding [GO:0019899]; metal ion binding [GO:0046872]; microtubule binding [GO:0008017]; protein heterodimerization activity [GO:0046982]; protei…	centriole [GO:0005814]; chromosome, centromeric region [GO:0000775]; chromosome passenger complex [GO:0032133]; condensed chromosome kinetochore [GO:0000777]; cytoplasm [GO:0005737]; cytoplasmic microtubule [GO:0005881]; cytosol [GO:0005829]; interphase microtubule organizing center [GO:0031021]; microtubule [GO:0005874]; midbody [GO:0030496]; nuclear chromosome [GO:0000228]; nucleoplasm [GO:0005…	-	hsa:332;	R-HSA-2467813;R-HSA-2500257;R-HSA-4615885;R-HSA-5663220;R-HSA-6803205;R-HSA-68877;	ZFISH:ENSG00000089685-MONOMER;	-	-	-2.03974	-	-	-	-
	O15400	STX7	Syntaxin-7	intracellular protein transport [GO:0006886]; organelle assembly [GO:0070925]; organelle localization [GO:0051640]; positive regulation of receptor localization to synapse [GO:1902685]; positive regulation of T cell mediated cytotoxicity [GO:0001916]; regulation of protein localization to plasma membrane [GO:1903076]; vesicle docking [GO:0048278]; vesicle fusion [GO:0006906]	chloride channel inhibitor activity [GO:0019869]; SNAP receptor activity [GO:0005484]; SNARE binding [GO:0000149]; syntaxin binding [GO:0019905]	azurophil granule [GO:0042582]; early endosome [GO:0005769]; early endosome membrane [GO:0031901]; endocytic vesicle [GO:0030139]; endosome [GO:0005768]; extracellular exosome [GO:0070062]; immunological synapse [GO:0001772]; integral component of membrane [GO:0016021]; intracellular membrane-bounded organelle [GO:0043231]; late endosome [GO:0005770]; lysosomal membrane [GO:0005765]; lysosome [GO…	-	hsa:8417;	-	ZFISH:ENSG00000079950-MONOMER;	-	-	-	-	2.35651	4.58652	4.5352
215108_x_at	O15405	TOX3 CAGF9 TNRC9	TOX high mobility group box family member 3 (CAG trinucleotide repeat-containing gene F9 protein) (Trinucleotide repeat-containing gene 9 protein)	apoptotic process [GO:0006915]; negative regulation of neuron apoptotic process [GO:0043524]; positive regulation of transcription, DNA-templated [GO:0045893]; transcription, DNA-templated [GO:0006351]	chromatin binding [GO:0003682]; estrogen response element binding [GO:0034056]; phosphoprotein binding [GO:0051219]; protein homodimerization activity [GO:0042803]	nucleus [GO:0005634]	-	hsa:27324;	-	ZFISH:ENSG00000103460-MONOMER;	-	-5.0373	-	-	-	-	-
	O15417	TNRC18 CAGL79 KIAA1856	Trinucleotide repeat-containing gene 18 protein (Long CAG trinucleotide repeat-containing gene 79 protein)	chromatin silencing [GO:0006342]; heterochromatin assembly [GO:0031507]	chromatin binding [GO:0003682]; transcription regulatory region sequence-specific DNA binding [GO:0000976]	chromatin [GO:0000785]; chromatin silencing complex [GO:0005677]; cytoplasm [GO:0005737]; mitochondrion [GO:0005739]; nuclear membrane [GO:0031965]; nucleoplasm [GO:0005654]; nucleus [GO:0005634]	-	hsa:84629;	-	ZFISH:G66-31941-MONOMER;	-	-	-	-	-55	-	-
	O15427	SLC16A3 MCT4	Monocarboxylate transporter 4 (MCT 4) (Solute carrier family 16 member 3)	leukocyte migration [GO:0050900]; monocarboxylic acid transport [GO:0015718]; plasma membrane lactate transport [GO:0035879]; pyruvate metabolic process [GO:0006090]	lactate transmembrane transporter activity [GO:0015129]; monocarboxylic acid transmembrane transporter activity [GO:0008028]; poly(A) RNA binding [GO:0044822]; symporter activity [GO:0015293]	actin cytoskeleton [GO:0015629]; integral component of plasma membrane [GO:0005887]; membrane [GO:0016020]; nuclear membrane [GO:0031965]; plasma membrane [GO:0005886]	-	hsa:9123;	R-HSA-210991;R-HSA-433692;R-HSA-70268;	ZFISH:ENSG00000141526-MONOMER;	-	-	-	-	1.76226	-	-
	O15439	ABCC4 MRP4	Multidrug resistance-associated protein 4 (ATP-binding cassette sub-family C member 4) (MRP/cMOAT-related ABC transporter) (Multi-specific organic anion transporter B) (MOAT-B)	cilium assembly [GO:0042384]; platelet degranulation [GO:0002576]; positive regulation of smooth muscle cell proliferation [GO:0048661]; prostaglandin secretion [GO:0032310]; response to drug [GO:0042493]; response to organic cyclic compound [GO:0014070]; response to organonitrogen compound [GO:0010243]; transmembrane transport [GO:0055085]	15-hydroxyprostaglandin dehydrogenase (NAD+) activity [GO:0016404]; ATPase activity, coupled to transmembrane movement of ions, phosphorylative mechanism [GO:0015662]; ATPase-coupled anion transmembrane transporter activity [GO:0043225]; ATP binding [GO:0005524]	basolateral plasma membrane [GO:0016323]; integral component of membrane [GO:0016021]; membrane [GO:0016020]; plasma membrane [GO:0005886]; platelet dense granule membrane [GO:0031088]	-	hsa:10257;	R-HSA-114608;R-HSA-382556;	ZFISH:ENSG00000125257-MONOMER;	-	-	-	-	-	1.05188	-
	O15446	CD3EAP ASE1 CAST PAF49	DNA-directed RNA polymerase I subunit RPA34 (A34.5) (Antisense to ERCC-1 protein) (ASE-1) (CD3-epsilon-associated protein) (CAST) (CD3E-associated protein) (RNA polymerase I-associated factor PAF49)	positive regulation of gene expression, epigenetic [GO:0045815]; rRNA transcription [GO:0009303]; termination of RNA polymerase I transcription [GO:0006363]; transcription elongation from RNA polymerase I promoter [GO:0006362]; transcription initiation from RNA polymerase I promoter [GO:0006361]; transmembrane receptor protein tyrosine kinase signaling pathway [GO:0007169]	DNA-directed RNA polymerase activity [GO:0003899]; poly(A) RNA binding [GO:0044822]	chromosome [GO:0005694]; cytoplasm [GO:0005737]; DNA-directed RNA polymerase I complex [GO:0005736]; mitochondrion [GO:0005739]; nucleolus [GO:0005730]; nucleoplasm [GO:0005654]; nucleus [GO:0005634]; RNA polymerase I transcription factor complex [GO:0000120]	-	hsa:10849;	R-HSA-427413;R-HSA-5250924;R-HSA-73762;R-HSA-73772;R-HSA-73777;R-HSA-73863;	ZFISH:HS04177-MONOMER;	-	-	-	-	-1.32984	-1.2639	-1.29891
	O15460	P4HA2 UNQ290/PRO330	Prolyl 4-hydroxylase subunit alpha-2 (4-PH alpha-2) (EC 1.14.11.2) (Procollagen-proline,2-oxoglutarate-4-dioxygenase subunit alpha-2)	-	electron carrier activity [GO:0009055]; iron ion binding [GO:0005506]; L-ascorbic acid binding [GO:0031418]; oxidoreductase activity, acting on single donors with incorporation of molecular oxygen, incorporation of two atoms of oxygen [GO:0016702]; procollagen-proline 4-dioxygenase activity [GO:0004656]	cytoplasm [GO:0005737]; endoplasmic reticulum [GO:0005783]; endoplasmic reticulum lumen [GO:0005788]; intracellular membrane-bounded organelle [GO:0043231]; nucleus [GO:0005634]	-	hsa:8974;	R-HSA-1650814;	ZFISH:HS01076-MONOMER;	-	-	-	-	1.46036	-	-
209325_s_at	O15492	RGS16 RGSR	Regulator of G-protein signaling 16 (RGS16) (A28-RGS14P) (Retinal-specific RGS) (RGS-r) (hRGS-r) (Retinally abundant regulator of G-protein signaling)	G-protein coupled receptor signaling pathway [GO:0007186]; negative regulation of signal transduction [GO:0009968]; positive regulation of GTPase activity [GO:0043547]; regulation of G-protein coupled receptor protein signaling pathway [GO:0008277]; visual perception [GO:0007601]	calmodulin binding [GO:0005516]; GTPase activator activity [GO:0005096]	cytoplasm [GO:0005737]; intrinsic component of membrane [GO:0031224]; plasma membrane [GO:0005886]	-	hsa:6004;	R-HSA-418594;	ZFISH:ENSG00000143333-MONOMER;	-	-	-	2.21244	-	-	-
	O15498	YKT6	Synaptobrevin homolog YKT6 (EC 2.3.1.-)	ER to Golgi vesicle-mediated transport [GO:0006888]; protein transport [GO:0015031]; retrograde transport, endosome to Golgi [GO:0042147]; vesicle docking involved in exocytosis [GO:0006904]; vesicle fusion [GO:0006906]; vesicle targeting [GO:0006903]	cadherin binding involved in cell-cell adhesion [GO:0098641]; protein-cysteine S-palmitoyltransferase activity [GO:0019706]; SNAP receptor activity [GO:0005484]; SNARE binding [GO:0000149]	apical dendrite [GO:0097440]; basilar dendrite [GO:0097441]; cell-cell adherens junction [GO:0005913]; cytoplasm [GO:0005737]; cytoplasmic vesicle membrane [GO:0030659]; cytosol [GO:0005829]; endoplasmic reticulum [GO:0005783]; endoplasmic reticulum-Golgi intermediate compartment membrane [GO:0033116]; endosome [GO:0005768]; extracellular exosome [GO:0070062]; Golgi apparatus [GO:0005794]; Golgi …	-	hsa:10652;	R-HSA-204005;R-HSA-6807878;R-HSA-6811438;	ZFISH:ENSG00000106636-MONOMER;	-	-	-	-	1.0709	1.24044	1.06952
	O15511	ARPC5 ARC16	Actin-related protein 2/3 complex subunit 5 (Arp2/3 complex 16 kDa subunit) (p16-ARC)	actin cytoskeleton organization [GO:0030036]; actin filament network formation [GO:0051639]; Arp2/3 complex-mediated actin nucleation [GO:0034314]; cell migration [GO:0016477]; ephrin receptor signaling pathway [GO:0048013]; Fc-gamma receptor signaling pathway involved in phagocytosis [GO:0038096]; lamellipodium organization [GO:0097581]; maintenance of cell polarity [GO:0030011]; microtubule org…	structural constituent of cytoskeleton [GO:0005200]	actin cytoskeleton [GO:0015629]; Arp2/3 protein complex [GO:0005885]; cytoplasm [GO:0005737]; cytosol [GO:0005829]; extracellular exosome [GO:0070062]; focal adhesion [GO:0005925]; neuron projection [GO:0043005]	-	hsa:10092;	R-HSA-2029482;R-HSA-3928662;R-HSA-5663213;R-HSA-8856828;	ZFISH:ENSG00000162704-MONOMER;	-	-	-	-	-1.03123	1.20031	1.24821
	O15514	POLR2D	DNA-directed RNA polymerase II subunit RPB4 (RNA polymerase II subunit B4) (DNA-directed RNA polymerase II subunit D) (RNA polymerase II 16 kDa subunit) (RPB16)	7-methylguanosine mRNA capping [GO:0006370]; fibroblast growth factor receptor signaling pathway [GO:0008543]; gene expression [GO:0010467]; gene silencing by RNA [GO:0031047]; mRNA export from nucleus in response to heat stress [GO:0031990]; mRNA splicing, via spliceosome [GO:0000398]; nuclear-transcribed mRNA catabolic process, deadenylation-dependent decay [GO:0000288]; positive regulation of …	DNA-directed RNA polymerase activity [GO:0003899]; nucleic acid binding [GO:0003676]; nucleotide binding [GO:0000166]; translation initiation factor binding [GO:0031369]	cytoplasmic mRNA processing body [GO:0000932]; DNA-directed RNA polymerase II, core complex [GO:0005665]; nucleoplasm [GO:0005654]; nucleus [GO:0005634]	-	hsa:5433;	R-HSA-112382;R-HSA-113418;R-HSA-167152;R-HSA-167158;R-HSA-167160;R-HSA-167161;R-HSA-167162;R-HSA-167172;R-HSA-167200;R-HSA-167238;R-HSA-167242;R-HSA-167243;R-HSA-167246;R-HSA-167287;R-HSA-167290;R-HSA-168325;R-HSA-203927;R-HSA-452723;R-HSA-5578749;R-HSA-5601884;R-HSA-5617472;R-HSA-674695;R-HSA-6781823;R-HSA-6781827;R-HSA-6782135;R-HSA-6782210;R-HSA-6796648;R-HSA-6803529;R-HSA-6807505;R-HSA-72086;…	ZFISH:HS07161-MONOMER;	-	-	-	-	-1.39312	-1.24101	1.05539
	O15523	DDX3Y DBY	ATP-dependent RNA helicase DDX3Y (EC 3.6.4.13) (DEAD box protein 3, Y-chromosomal)	chromosome segregation [GO:0007059]; regulation of gene expression [GO:0010468]; RNA secondary structure unwinding [GO:0010501]; translational initiation [GO:0006413]	ATP binding [GO:0005524]; ATP-dependent RNA helicase activity [GO:0004004]; DNA binding [GO:0003677]; RNA binding [GO:0003723]	cytoplasm [GO:0005737]; cytoplasmic ribonucleoprotein granule [GO:0036464]; membrane [GO:0016020]; nucleus [GO:0005634]	-	hsa:8653;	-	ZFISH:ENSG00000067048-MONOMER;	-	-	-	-	-	-1.10631	1.2663
	O15533	TAPBP NGS17 TAPA	Tapasin (TPN) (TPSN) (NGS-17) (TAP-associated protein) (TAP-binding protein)	antigen processing and presentation of endogenous peptide antigen via MHC class I [GO:0019885]; antigen processing and presentation of peptide antigen via MHC class I [GO:0002474]; immune response [GO:0006955]; peptide antigen stabilization [GO:0050823]; protein complex assembly [GO:0006461]; regulation of gene expression [GO:0010468]; regulation of protein complex stability [GO:0061635]; retrogr…	MHC class I protein binding [GO:0042288]; peptide antigen binding [GO:0042605]; peptide antigen-transporting ATPase activity [GO:0015433]; TAP1 binding [GO:0046978]; TAP2 binding [GO:0046979]; unfolded protein binding [GO:0051082]	endoplasmic reticulum [GO:0005783]; endoplasmic reticulum membrane [GO:0005789]; Golgi membrane [GO:0000139]; integral component of lumenal side of endoplasmic reticulum membrane [GO:0071556]; integral component of membrane [GO:0016021]; MHC class I peptide loading complex [GO:0042824]	-	hsa:6892;	R-HSA-1236974;R-HSA-983170;	ZFISH:ENSG00000112493-MONOMER;	-	-	-	-	1.07759	1.41614	1.45586
	O15541	RNF113A RNF113 ZNF183	RING finger protein 113A (Zinc finger protein 183)	mRNA cis splicing, via spliceosome [GO:0045292]; snoRNA splicing [GO:0034247]	zinc ion binding [GO:0008270]	U2-type spliceosomal complex [GO:0005684]	-	hsa:7737;	-	ZFISH:ENSG00000125352-MONOMER;	-	-	-	-	-1.00166	-1.20192	1.21614
208262_x_at	O15553	MEFV MEF TRIM20	Pyrin (Marenostrin)	inflammatory response [GO:0006954]; negative regulation of cytokine production involved in inflammatory response [GO:1900016]; negative regulation of inflammatory response [GO:0050728]; negative regulation of interleukin-12 production [GO:0032695]; negative regulation of interleukin-1 beta production [GO:0032691]; negative regulation of macrophage inflammatory protein 1 alpha production [GO:00716…	actin binding [GO:0003779]; zinc ion binding [GO:0008270]	autophagosome [GO:0005776]; cytoplasm [GO:0005737]; cytoplasmic vesicle [GO:0031410]; cytosol [GO:0005829]; lamellipodium [GO:0030027]; microtubule [GO:0005874]; microtubule associated complex [GO:0005875]; nucleus [GO:0005634]; ruffle [GO:0001726]	-	hsa:4210;	R-HSA-844456;	ZFISH:ENSG00000103313-MONOMER;	-	-	-	-2.72603	-	-	-
	O43143	DHX15 DBP1 DDX15	Pre-mRNA-splicing factor ATP-dependent RNA helicase DHX15 (EC 3.6.4.13) (ATP-dependent RNA helicase #46) (DEAH box protein 15)	mRNA processing [GO:0006397]; mRNA splicing, via spliceosome [GO:0000398]; response to alkaloid [GO:0043279]; response to toxic substance [GO:0009636]; RNA splicing [GO:0008380]	ATP binding [GO:0005524]; ATP-dependent RNA helicase activity [GO:0004004]; double-stranded RNA binding [GO:0003725]; poly(A) RNA binding [GO:0044822]; RNA helicase activity [GO:0003724]	cytoplasm [GO:0005737]; nucleolus [GO:0005730]; nucleus [GO:0005634]; U12-type spliceosomal complex [GO:0005689]	-	hsa:1665;	R-HSA-72163;	ZFISH:ENSG00000109606-MONOMER;	-	-	-	-	-1.69991	2.24508	1.83589
	O43148	RNMT KIAA0398	mRNA cap guanine-N7 methyltransferase (EC 2.1.1.56) (RG7MT1) (mRNA (guanine-N(7)-)-methyltransferase) (mRNA cap methyltransferase) (hCMT1) (hMet) (hcm1p)	7-methylguanosine mRNA capping [GO:0006370]; transcription from RNA polymerase II promoter [GO:0006366]	mRNA (guanine-N7-)-methyltransferase activity [GO:0004482]; RNA binding [GO:0003723]	mRNA cap binding complex [GO:0005845]; nucleolus [GO:0005730]; nucleoplasm [GO:0005654]; nucleus [GO:0005634]; receptor complex [GO:0043235]	-	hsa:8731;	R-HSA-167160;R-HSA-72086;R-HSA-77075;	MetaCyc:HS02296-MONOMER;ZFISH:HS02296-MONOMER;	-	-	-	-	1.03024	-1.11669	-1.08698
	O43156	TTI1 KIAA0406 SMG10	TELO2-interacting protein 1 homolog (Protein SMG10)	regulation of TOR signaling [GO:0032006]	-	cytoplasm [GO:0005737]; TORC1 complex [GO:0031931]; TORC2 complex [GO:0031932]	-	hsa:9675;	-	ZFISH:ENSG00000101407-MONOMER;	-	-	-	-	1.94176	4.51869	41.0444
	O43159	RRP8 KIAA0409 NML hucep-1	Ribosomal RNA-processing protein 8 (EC 2.1.1.-) (Cerebral protein 1) (Nucleomethylin)	cellular response to glucose starvation [GO:0042149]; chromatin modification [GO:0016569]; chromatin silencing at rDNA [GO:0000183]; intrinsic apoptotic signaling pathway by p53 class mediator [GO:0072332]; positive regulation of cell cycle arrest [GO:0071158]; regulation of transcription by glucose [GO:0046015]; rRNA processing [GO:0006364]; transcription, DNA-templated [GO:0006351]	methylated histone binding [GO:0035064]; poly(A) RNA binding [GO:0044822]; S-adenosylmethionine-dependent methyltransferase activity [GO:0008757]	chromatin silencing complex [GO:0005677]; cytoplasm [GO:0005737]; nucleolus [GO:0005730]; nucleoplasm [GO:0005654]; nucleus [GO:0005634]; plasma membrane [GO:0005886]; rDNA heterochromatin [GO:0033553]	-	hsa:23378;	R-HSA-427359;	ZFISH:ENSG00000132275-MONOMER;	-	-	-	-	-	-1.26438	-1.03703
	O43164	PJA2 KIAA0438 RNF131	E3 ubiquitin-protein ligase Praja-2 (Praja2) (EC 6.3.2.-) (RING finger protein 131)	hippo signaling [GO:0035329]; long-term memory [GO:0007616]; protein ubiquitination [GO:0016567]; regulation of protein kinase A signaling [GO:0010738]	ligase activity [GO:0016874]; protein kinase A catalytic subunit binding [GO:0034236]; protein kinase A regulatory subunit binding [GO:0034237]; ubiquitin protein ligase activity [GO:0061630]; ubiquitin-protein transferase activity [GO:0004842]; zinc ion binding [GO:0008270]	cell junction [GO:0030054]; cytoplasm [GO:0005737]; endoplasmic reticulum membrane [GO:0005789]; Golgi membrane [GO:0000139]; intermediate filament cytoskeleton [GO:0045111]; plasma membrane [GO:0005886]; postsynaptic density [GO:0014069]; postsynaptic membrane [GO:0045211]	PATHWAY: Protein modification; protein ubiquitination.	hsa:9867;	R-HSA-983168;	-	-	-	-	-	1.29623	-	-
	O43166	SIPA1L1 E6TP1 KIAA0440	Signal-induced proliferation-associated 1-like protein 1 (SIPA1-like protein 1) (High-risk human papilloma viruses E6 oncoproteins targeted protein 1) (E6-targeted protein 1)	actin cytoskeleton reorganization [GO:0031532]; activation of GTPase activity [GO:0090630]; ephrin receptor signaling pathway [GO:0048013]; regulation of axonogenesis [GO:0050770]; regulation of dendritic spine morphogenesis [GO:0061001]; regulation of GTPase activity [GO:0043087]; regulation of small GTPase mediated signal transduction [GO:0051056]; regulation of synaptic plasticity [GO:0048167]	GTPase activator activity [GO:0005096]	cell junction [GO:0030054]; cytoplasm [GO:0005737]; cytoskeleton [GO:0005856]; dendritic spine [GO:0043197]; postsynaptic density [GO:0014069]; postsynaptic membrane [GO:0045211]	-	hsa:26037;	R-HSA-6794361;	ZFISH:G66-33916-MONOMER;	-	-	-	-	1.39375	-	-
	O43169	CYB5B CYB5M OMB5	Cytochrome b5 type B (Cytochrome b5 outer mitochondrial membrane isoform)	oxidation-reduction process [GO:0055114]	heme binding [GO:0020037]; metal ion binding [GO:0046872]	integral component of membrane [GO:0016021]; membrane [GO:0016020]; mitochondrial outer membrane [GO:0005741]	-	hsa:80777;	-	ZFISH:ENSG00000103018-MONOMER;	-	-	-	-	1.11693	2.32515	3.31621
	O43172	PRPF4 PRP4	U4/U6 small nuclear ribonucleoprotein Prp4 (PRP4 homolog) (hPrp4) (U4/U6 snRNP 60 kDa protein) (WD splicing factor Prp4)	mRNA splicing, via spliceosome [GO:0000398]; RNA processing [GO:0006396]; RNA splicing [GO:0008380]; RNA splicing, via transesterification reactions [GO:0000375]	U4 snRNA binding [GO:0030621]; U6 snRNA binding [GO:0017070]	Cajal body [GO:0015030]; nuclear speck [GO:0016607]; nucleoplasm [GO:0005654]; nucleus [GO:0005634]; spliceosomal complex [GO:0005681]; spliceosomal snRNP complex [GO:0097525]; U4/U6 snRNP [GO:0071001]; U4/U6 x U5 tri-snRNP complex [GO:0046540]	-	hsa:9128;	R-HSA-72163;	ZFISH:ENSG00000136875-MONOMER;	-	-	-	-	-1.18038	-1.06895	-1.27034
	O43175	PHGDH PGDH3	D-3-phosphoglycerate dehydrogenase (3-PGDH) (EC 1.1.1.95)	brain development [GO:0007420]; G1 to G0 transition [GO:0070314]; gamma-aminobutyric acid metabolic process [GO:0009448]; glial cell development [GO:0021782]; glutamine metabolic process [GO:0006541]; glycine metabolic process [GO:0006544]; L-serine biosynthetic process [GO:0006564]; neural tube development [GO:0021915]; neuron projection development [GO:0031175]; regulation of gene expression [G…	electron carrier activity [GO:0009055]; NAD binding [GO:0051287]; phosphoglycerate dehydrogenase activity [GO:0004617]	cytosol [GO:0005829]; extracellular exosome [GO:0070062]; myelin sheath [GO:0043209]	PATHWAY: Amino-acid biosynthesis; L-serine biosynthesis; L-serine from 3-phospho-D-glycerate: step 1/3.	hsa:26227;	R-HSA-977347;	MetaCyc:HS01776-MONOMER;ZFISH:HS01776-MONOMER;	-	-	-	-	-1.01321	1.14975	1.21782
	O43181	NDUFS4	NADH dehydrogenase [ubiquinone] iron-sulfur protein 4, mitochondrial (Complex I-18 kDa) (CI-18 kDa) (Complex I-AQDQ) (CI-AQDQ) (NADH-ubiquinone oxidoreductase 18 kDa subunit)	brain development [GO:0007420]; cAMP-mediated signaling [GO:0019933]; cellular respiration [GO:0045333]; mitochondrial electron transport, NADH to ubiquinone [GO:0006120]; mitochondrial respiratory chain complex I assembly [GO:0032981]; positive regulation of fibroblast proliferation [GO:0048146]; reactive oxygen species metabolic process [GO:0072593]; regulation of protein phosphorylation [GO:00…	NADH dehydrogenase (ubiquinone) activity [GO:0008137]	mitochondrial inner membrane [GO:0005743]; mitochondrial respiratory chain complex I [GO:0005747]; mitochondrion [GO:0005739]	-	hsa:4724;	R-HSA-611105;R-HSA-6799198;	ZFISH:ENSG00000164258-MONOMER;	-	-	-	-	1.36826	1.3327	1.82466
	O43237	DYNC1LI2 DNCLI2 LIC2	Cytoplasmic dynein 1 light intermediate chain 2 (Dynein light intermediate chain 2, cytosolic) (LIC-2) (LIC53/55)	antigen processing and presentation of exogenous peptide antigen via MHC class II [GO:0019886]; centrosome localization [GO:0051642]; ER to Golgi vesicle-mediated transport [GO:0006888]; microtubule-based movement [GO:0007018]; microtubule cytoskeleton organization [GO:0000226]	ATP binding [GO:0005524]; microtubule motor activity [GO:0003777]	centrosome [GO:0005813]; cytoplasmic dynein complex [GO:0005868]; cytosol [GO:0005829]; membrane [GO:0016020]; microtubule [GO:0005874]	-	hsa:1783;	R-HSA-2132295;R-HSA-6807878;R-HSA-6811436;	ZFISH:ENSG00000135720-MONOMER;	-	-	-	-	1.0803	1.4623	1.61943
	O43242	PSMD3	26S proteasome non-ATPase regulatory subunit 3 (26S proteasome regulatory subunit RPN3) (26S proteasome regulatory subunit S3) (Proteasome subunit p58)	anaphase-promoting complex-dependent catabolic process [GO:0031145]; antigen processing and presentation of exogenous peptide antigen via MHC class I, TAP-dependent [GO:0002479]; Fc-epsilon receptor signaling pathway [GO:0038095]; MAPK cascade [GO:0000165]; negative regulation of canonical Wnt signaling pathway [GO:0090090]; negative regulation of ubiquitin-protein ligase activity involved in mit…	enzyme regulator activity [GO:0030234]	cytoplasm [GO:0005737]; cytosol [GO:0005829]; extracellular exosome [GO:0070062]; membrane [GO:0016020]; nucleoplasm [GO:0005654]; nucleus [GO:0005634]; proteasome accessory complex [GO:0022624]; proteasome complex [GO:0000502]; proteasome regulatory particle, lid subcomplex [GO:0008541]	-	hsa:5709;	R-HSA-1169091;R-HSA-1236974;R-HSA-1236978;R-HSA-174084;R-HSA-174113;R-HSA-174154;R-HSA-174178;R-HSA-174184;R-HSA-180534;R-HSA-180585;R-HSA-187577;R-HSA-195253;R-HSA-202424;R-HSA-211733;R-HSA-2467813;R-HSA-2871837;R-HSA-349425;R-HSA-350562;R-HSA-382556;R-HSA-450408;R-HSA-4608870;R-HSA-4641257;R-HSA-4641258;R-HSA-5358346;R-HSA-5362768;R-HSA-5607761;R-HSA-5607764;R-HSA-5610780;R-HSA-5610783;R-HSA-56…	ZFISH:HS03089-MONOMER;	-	-	-	-	1.01	1.59631	1.58944
	O43252	PAPSS1 ATPSK1 PAPSS	Bifunctional 3'-phosphoadenosine 5'-phosphosulfate synthase 1 (PAPS synthase 1) (PAPSS 1) (Sulfurylase kinase 1) (SK 1) (SK1) [Includes: Sulfate adenylyltransferase (EC 2.7.7.4) (ATP-sulfurylase) (Sulfate adenylate transferase) (SAT); Adenylyl-sulfate kinase (EC 2.7.1.25) (3'-phosphoadenosine-5'-phosphosulfate synthase) (APS kinase) (Adenosine-5'-phosphosulfate 3'-phosphotransferase) (Adenylylsul…	3'-phosphoadenosine 5'-phosphosulfate biosynthetic process [GO:0050428]; skeletal system development [GO:0001501]; sulfate assimilation [GO:0000103]	adenylylsulfate kinase activity [GO:0004020]; ATP binding [GO:0005524]; nucleotidyltransferase activity [GO:0016779]; sulfate adenylyltransferase (ATP) activity [GO:0004781]	cytosol [GO:0005829]	PATHWAY: Sulfur metabolism; sulfate assimilation.	hsa:9061;	R-HSA-174362;R-HSA-2408550;	MetaCyc:HS06566-MONOMER;ZFISH:HS06566-MONOMER;	-	-	-	-	-1.19274	-1.01736	-1.14472
	O43264	ZW10	Centromere/kinetochore protein zw10 homolog	cell division [GO:0051301]; ER to Golgi vesicle-mediated transport [GO:0006888]; establishment of mitotic spindle orientation [GO:0000132]; Golgi organization [GO:0007030]; meiotic nuclear division [GO:0007126]; mitotic cell cycle checkpoint [GO:0007093]; mitotic metaphase plate congression [GO:0007080]; mitotic sister chromatid segregation [GO:0000070]; mitotic spindle assembly checkpoint [GO:00…	centromeric DNA binding [GO:0019237]	condensed chromosome kinetochore [GO:0000777]; cytoplasm [GO:0005737]; cytosol [GO:0005829]; Dsl1/NZR complex [GO:0070939]; endoplasmic reticulum [GO:0005783]; endoplasmic reticulum membrane [GO:0005789]; kinetochore [GO:0000776]; kinetochore microtubule [GO:0005828]; membrane [GO:0016020]; nucleus [GO:0005634]; RZZ complex [GO:1990423]; spindle pole [GO:0000922]	-	hsa:9183;	R-HSA-2467813;R-HSA-2500257;R-HSA-5663220;R-HSA-6811434;R-HSA-68877;	ZFISH:ENSG00000086827-MONOMER;	-	-	-	-	1.16216	1.19534	1.65339
	O43290	SART1	U4/U6.U5 tri-snRNP-associated protein 1 (SNU66 homolog) (hSnu66) (Squamous cell carcinoma antigen recognized by T-cells 1) (SART-1) (hSART-1) (U4/U6.U5 tri-snRNP-associated 110 kDa protein) (allergen Hom s 1)	cell cycle arrest [GO:0007050]; intrinsic apoptotic signaling pathway [GO:0097193]; maturation of 5S rRNA [GO:0000481]; mRNA cis splicing, via spliceosome [GO:0045292]; mRNA splicing, via spliceosome [GO:0000398]; positive regulation of cytotoxic T cell differentiation [GO:0045585]; spliceosomal snRNP assembly [GO:0000387]	poly(A) RNA binding [GO:0044822]	Cajal body [GO:0015030]; catalytic step 2 spliceosome [GO:0071013]; cytoplasm [GO:0005737]; cytosol [GO:0005829]; Golgi apparatus [GO:0005794]; nucleoplasm [GO:0005654]; U4/U6 x U5 tri-snRNP complex [GO:0046540]	-	hsa:9092;	R-HSA-72163;	ZFISH:ENSG00000175467-MONOMER;	-	-	-	-	-1.00403	-1.41721	-1.12214
	O43295	SRGAP3 ARHGAP14 KIAA0411 KIAA1156 MEGAP SRGAP2	SLIT-ROBO Rho GTPase-activating protein 3 (srGAP3) (Mental disorder-associated GAP) (Rho GTPase-activating protein 14) (WAVE-associated Rac GTPase-activating protein) (WRP)	negative regulation of cell migration [GO:0030336]; regulation of small GTPase mediated signal transduction [GO:0051056]; signal transduction [GO:0007165]	GTPase activator activity [GO:0005096]; Rac GTPase binding [GO:0048365]	cytoplasm [GO:0005737]; cytosol [GO:0005829]	-	hsa:9901;	R-HSA-194840;R-HSA-428543;	-	-	-	-	-	11.1418	-	-
	O43300	LRRTM2 KIAA0416 LRRN2	Leucine-rich repeat transmembrane neuronal protein 2 (Leucine-rich repeat neuronal 2 protein)	long-term synaptic potentiation [GO:0060291]; negative regulation of receptor internalization [GO:0002091]; positive regulation of synapse assembly [GO:0051965]; synapse organization [GO:0050808]	-	cell junction [GO:0030054]; excitatory synapse [GO:0060076]; integral component of membrane [GO:0016021]; postsynaptic membrane [GO:0045211]	-	hsa:26045;	R-HSA-6794361;	ZFISH:ENSG00000146006-MONOMER;	-	-	-	-	-1.56592	-1.74871	-2.12684
	O43314	PPIP5K2 HISPPD1 KIAA0433 VIP2	Inositol hexakisphosphate and diphosphoinositol-pentakisphosphate kinase 2 (EC 2.7.4.21) (EC 2.7.4.24) (Diphosphoinositol pentakisphosphate kinase 2) (Histidine acid phosphatase domain-containing protein 1) (InsP6 and PP-IP5 kinase 2) (VIP1 homolog 2) (hsVIP2)	inositol metabolic process [GO:0006020]; inositol phosphate biosynthetic process [GO:0032958]; inositol phosphate metabolic process [GO:0043647]	acid phosphatase activity [GO:0003993]; ATP binding [GO:0005524]; diphosphoinositol-pentakisphosphate kinase activity [GO:0033857]; inositol-1,3,4,5,6-pentakisphosphate kinase activity [GO:0000827]; inositol heptakisphosphate kinase activity [GO:0000829]; inositol hexakisphosphate 1-kinase activity [GO:0052723]; inositol hexakisphosphate 3-kinase activity [GO:0052724]; inositol hexakisphosphate 5…	cytosol [GO:0005829]	-	hsa:23262;	R-HSA-1855167;	ZFISH:HS07278-MONOMER;	-	-	-	-	-	-	-1.91162
205568_at	O43315	AQP9 SSC1	Aquaporin-9 (AQP-9) (Aquaglyceroporin-9) (Small solute channel 1)	amine transport [GO:0015837]; canalicular bile acid transport [GO:0015722]; carboxylic acid transport [GO:0046942]; cellular response to cAMP [GO:0071320]; cellular water homeostasis [GO:0009992]; excretion [GO:0007588]; glycerol transport [GO:0015793]; immune response [GO:0006955]; metabolic process [GO:0008152]; polyol transport [GO:0015791]; purine nucleobase transport [GO:0006863]; pyrimidine…	amine transmembrane transporter activity [GO:0005275]; carboxylic acid transmembrane transporter activity [GO:0046943]; glycerol channel activity [GO:0015254]; polyol transmembrane transporter activity [GO:0015166]; porin activity [GO:0015288]; purine nucleobase transmembrane transporter activity [GO:0005345]; pyrimidine nucleobase transmembrane transporter activity [GO:0005350]; urea channel act…	basolateral plasma membrane [GO:0016323]; integral component of membrane [GO:0016021]; integral component of plasma membrane [GO:0005887]; intracellular membrane-bounded organelle [GO:0043231]; plasma membrane [GO:0005886]	-	hsa:366;	R-HSA-432030;R-HSA-432047;	ZFISH:ENSG00000103569-MONOMER;	-	2.13078	-	-	-	-	-
	O43324	EEF1E1 AIMP3 P18	Eukaryotic translation elongation factor 1 epsilon-1 (Aminoacyl tRNA synthetase complex-interacting multifunctional protein 3) (Elongation factor p18) (Multisynthase complex auxiliary component p18)	glutathione metabolic process [GO:0006749]; negative regulation of cell proliferation [GO:0008285]; positive regulation of apoptotic process [GO:0043065]; positive regulation of cellular senescence [GO:2000774]; positive regulation of DNA damage response, signal transduction by p53 class mediator [GO:0043517]; tRNA aminoacylation for protein translation [GO:0006418]	glutathione transferase activity [GO:0004364]; translation elongation factor activity [GO:0003746]	cytoplasm [GO:0005737]; cytosol [GO:0005829]; extracellular exosome [GO:0070062]; nucleus [GO:0005634]	-	hsa:9521;	R-HSA-2408517;R-HSA-379716;	ZFISH:ENSG00000124802-MONOMER;	-	-	-	-	1.1359	1.54967	1.58797
	O43347	MSI1	RNA-binding protein Musashi homolog 1 (Musashi-1)	nervous system development [GO:0007399]	nucleotide binding [GO:0000166]; poly(A) RNA binding [GO:0044822]; poly(U) RNA binding [GO:0008266]; RNA binding [GO:0003723]	cytoplasm [GO:0005737]; nucleus [GO:0005634]; polysome [GO:0005844]	-	hsa:4440;	-	ZFISH:ENSG00000135097-MONOMER;	-	-	-	-	-55	-	-196.76
	O43390	HNRNPR HNRPR	Heterogeneous nuclear ribonucleoprotein R (hnRNP R)	circadian rhythm [GO:0007623]; gene expression [GO:0010467]; mRNA destabilization [GO:0061157]; mRNA processing [GO:0006397]; mRNA splicing, via spliceosome [GO:0000398]; negative regulation of catalytic activity [GO:0043086]; positive regulation of mRNA catabolic process [GO:0061014]	mRNA 3'-UTR binding [GO:0003730]; nucleotide binding [GO:0000166]; poly(A) RNA binding [GO:0044822]; RNA binding [GO:0003723]	axon terminus [GO:0043679]; catalytic step 2 spliceosome [GO:0071013]; dendrite [GO:0030425]; endoplasmic reticulum [GO:0005783]; growth cone [GO:0030426]; intracellular ribonucleoprotein complex [GO:0030529]; nucleoplasm [GO:0005654]; spliceosomal complex [GO:0005681]	-	hsa:10236;	R-HSA-72163;R-HSA-72203;	ZFISH:ENSG00000125944-MONOMER;	-	-	-	-	-1.10224	1.1631	1.03607
	O43395	PRPF3 HPRP3 PRP3	U4/U6 small nuclear ribonucleoprotein Prp3 (Pre-mRNA-splicing factor 3) (hPrp3) (U4/U6 snRNP 90 kDa protein)	mRNA processing [GO:0006397]; mRNA splicing, via spliceosome [GO:0000398]; RNA splicing [GO:0008380]; RNA splicing, via transesterification reactions [GO:0000375]; spliceosomal tri-snRNP complex assembly [GO:0000244]	poly(A) RNA binding [GO:0044822]	Cajal body [GO:0015030]; cytoplasm [GO:0005737]; nuclear speck [GO:0016607]; nucleoplasm [GO:0005654]; nucleus [GO:0005634]; protein complex [GO:0043234]; spliceosomal complex [GO:0005681]; U4/U6 x U5 tri-snRNP complex [GO:0046540]	-	hsa:9129;	R-HSA-72163;	-	-	-	-	-	-1.08326	-1.15726	-1.264
	O43396	TXNL1 TRP32 TXL TXNL	Thioredoxin-like protein 1 (32 kDa thioredoxin-related protein)	cell redox homeostasis [GO:0045454]; cellular response to oxidative stress [GO:0034599]; glycerol ether metabolic process [GO:0006662]; protein folding [GO:0006457]; sulfate assimilation [GO:0000103]	disulfide oxidoreductase activity [GO:0015036]; oxidoreductase activity, acting on a sulfur group of donors, disulfide as acceptor [GO:0016671]; protein disulfide oxidoreductase activity [GO:0015035]	cytoplasm [GO:0005737]; extracellular exosome [GO:0070062]; mitochondrion [GO:0005739]; nucleus [GO:0005634]; proteasome complex [GO:0000502]	-	hsa:9352;	-	ZFISH:ENSG00000091164-MONOMER;	-	-	-	-	-1.00209	-1.23979	-1.36955
	O43399	TPD52L2	Tumor protein D54 (hD54) (Tumor protein D52-like 2)	regulation of cell proliferation [GO:0042127]	poly(A) RNA binding [GO:0044822]; protein heterodimerization activity [GO:0046982]; protein homodimerization activity [GO:0042803]	cytoplasm [GO:0005737]; perinuclear region of cytoplasm [GO:0048471]	-	hsa:7165;	-	ZFISH:ENSG00000101150-MONOMER;	-	-	-	-	-1.05418	-1.55281	-1.21276
	O43402	EMC8 C16orf2 C16orf4 COX4AL COX4NB FAM158B NOC4	ER membrane protein complex subunit 8 (Neighbor of COX4) (Protein FAM158B)	-	-	cytoplasm [GO:0005737]; ER membrane protein complex [GO:0072546]; membrane [GO:0016020]; mitochondrion [GO:0005739]; nucleus [GO:0005634]	-	hsa:10328;	-	ZFISH:ENSG00000131148-MONOMER;	-	-	-	-	1.25537	1.44505	-1.01372
	O43414	ERI3 PINT1 PRNPIP PRNPIP1	ERI1 exoribonuclease 3 (EC 3.1.-.-) (Prion interactor 1) (Prion protein-interacting protein)	exonucleolytic trimming to generate mature 3'-end of 5.8S rRNA from tricistronic rRNA transcript (SSU-rRNA, 5.8S rRNA, LSU-rRNA) [GO:0000467]	exonuclease activity [GO:0004527]; metal ion binding [GO:0046872]; poly(A) RNA binding [GO:0044822]	-	-	hsa:79033;	-	ZFISH:ENSG00000117419-MONOMER;	-	-	-	-	1.24237	-1.23551	-
	O43426	SYNJ1 KIAA0910	Synaptojanin-1 (EC 3.1.3.36) (Synaptic inositol 1,4,5-trisphosphate 5-phosphatase 1)	inositol phosphate dephosphorylation [GO:0046855]; inositol phosphate metabolic process [GO:0043647]; learning [GO:0007612]; neurotransmitter transport [GO:0006836]; phosphatidylinositol biosynthetic process [GO:0006661]; phosphatidylinositol dephosphorylation [GO:0046856]; phosphatidylinositol metabolic process [GO:0046488]; positive regulation of endosome organization [GO:1904980]; synaptic ves…	inositol-1,3,4,5-tetrakisphosphate 5-phosphatase activity [GO:0052659]; inositol-1,4,5-trisphosphate 5-phosphatase activity [GO:0052658]; nucleotide binding [GO:0000166]; phosphatidylinositol-3,5-bisphosphate 3-phosphatase activity [GO:0052629]; phosphatidylinositol-3,5-bisphosphate 5-phosphatase activity [GO:0043813]; phosphatidylinositol-3-phosphatase activity [GO:0004438]; phosphatidylinositol…	clathrin coat of coated pit [GO:0030132]; cytosol [GO:0005829]; membrane coat [GO:0030117]; presynapse [GO:0098793]; synaptic membrane [GO:0097060]; terminal bouton [GO:0043195]; vesicle membrane [GO:0012506]	-	hsa:8867;	R-HSA-1660499;R-HSA-1855183;R-HSA-1855204;R-HSA-8856828;	MetaCyc:HS08354-MONOMER;ZFISH:HS08354-MONOMER;	-	-	-	-	8.45818	-	-
	O43432	EIF4G3	Eukaryotic translation initiation factor 4 gamma 3 (eIF-4-gamma 3) (eIF-4G 3) (eIF4G 3) (eIF-4-gamma II) (eIF4GII)	regulation of translational initiation [GO:0006446]; viral process [GO:0016032]	poly(A) RNA binding [GO:0044822]; RNA cap binding [GO:0000339]; translation factor activity, RNA binding [GO:0008135]; translation initiation factor activity [GO:0003743]	cytosol [GO:0005829]; eukaryotic translation initiation factor 4F complex [GO:0016281]	-	hsa:8672;	R-HSA-1169408;	ZFISH:ENSG00000075151-MONOMER;	-	-	-	-	-1.81036	-	-
	O43447	PPIH CYP20 CYPH	Peptidyl-prolyl cis-trans isomerase H (PPIase H) (EC 5.2.1.8) (Rotamase H) (Small nuclear ribonucleoprotein particle-specific cyclophilin H) (CypH) (U-snRNP-associated cyclophilin SnuCyp-20) (USA-CYP)	mRNA splicing, via spliceosome [GO:0000398]; positive regulation of viral genome replication [GO:0045070]; protein complex assembly [GO:0006461]; protein folding [GO:0006457]	cyclosporin A binding [GO:0016018]; peptidyl-prolyl cis-trans isomerase activity [GO:0003755]; ribonucleoprotein complex binding [GO:0043021]	cytoplasm [GO:0005737]; nuclear speck [GO:0016607]; nucleoplasm [GO:0005654]; spliceosomal complex [GO:0005681]; U4/U6 snRNP [GO:0071001]; U4/U6 x U5 tri-snRNP complex [GO:0046540]	-	hsa:10465;	R-HSA-72163;	ZFISH:HS10424-MONOMER;	-	-	-	-	-1.06586	-1.24423	-1.19269
	O43464	HTRA2 OMI PRSS25	Serine protease HTRA2, mitochondrial (EC 3.4.21.108) (High temperature requirement protein A2) (HtrA2) (Omi stress-regulated endoprotease) (Serine protease 25) (Serine proteinase OMI)	adult walking behavior [GO:0007628]; aging [GO:0007568]; cellular protein catabolic process [GO:0044257]; cellular response to growth factor stimulus [GO:0071363]; cellular response to heat [GO:0034605]; cellular response to interferon-beta [GO:0035458]; cellular response to oxidative stress [GO:0034599]; cellular response to retinoic acid [GO:0071300]; ceramide metabolic process [GO:0006672]; ex…	peptidase activity [GO:0008233]; serine-type endopeptidase activity [GO:0004252]; serine-type peptidase activity [GO:0008236]; unfolded protein binding [GO:0051082]	CD40 receptor complex [GO:0035631]; chromatin [GO:0000785]; cytoplasmic side of plasma membrane [GO:0009898]; cytoskeleton [GO:0005856]; cytosol [GO:0005829]; endoplasmic reticulum [GO:0005783]; endoplasmic reticulum membrane [GO:0005789]; membrane [GO:0016020]; mitochondrial intermembrane space [GO:0005758]; mitochondrial membrane [GO:0031966]; mitochondrion [GO:0005739]; nucleus [GO:0005634]	-	hsa:27429;	-	ZFISH:HS03870-MONOMER;	-	-	-	-	-1.10802	1.39621	-
	O43482	OIP5 MIS18B	Protein Mis18-beta (Cancer/testis antigen 86) (CT86) (Opa-interacting protein 5) (OIP-5)	cell communication [GO:0007154]; cell division [GO:0051301]; CENP-A containing nucleosome assembly [GO:0034080]; chromosome segregation [GO:0007059]; mitotic nuclear division [GO:0007067]	metal ion binding [GO:0046872]	Cajal body [GO:0015030]; chromatin [GO:0000785]; chromocenter [GO:0010369]; chromosome, centromeric region [GO:0000775]; cytoplasm [GO:0005737]; nucleoplasm [GO:0005654]; nucleus [GO:0005634]	-	hsa:11339;	R-HSA-606279;	ZFISH:ENSG00000104147-MONOMER;	-	-	-	-	-	-	-2.84007
	O43488	AKR7A2 AFAR AFAR1 AKR7	Aflatoxin B1 aldehyde reductase member 2 (EC 1.1.1.n11) (AFB1 aldehyde reductase 1) (AFB1-AR 1) (Aldoketoreductase 7) (Succinic semialdehyde reductase) (SSA reductase)	carbohydrate metabolic process [GO:0005975]; cellular aldehyde metabolic process [GO:0006081]; daunorubicin metabolic process [GO:0044597]; doxorubicin metabolic process [GO:0044598]; xenobiotic metabolic process [GO:0006805]	alditol:NADP+ 1-oxidoreductase activity [GO:0004032]; aldo-keto reductase (NADP) activity [GO:0004033]; electron carrier activity [GO:0009055]; phenanthrene-9,10-epoxide hydrolase activity [GO:0019119]	cytosol [GO:0005829]; extracellular exosome [GO:0070062]; Golgi apparatus [GO:0005794]; mitochondrion [GO:0005739]	-	hsa:8574;	R-HSA-5423646;	ZFISH:ENSG00000053371-MONOMER;	-	-	-	-	1.04863	1.09503	-1.11681
	O43491	EPB41L2	Band 4.1-like protein 2 (Generally expressed protein 4.1) (4.1G)	actomyosin structure organization [GO:0031032]; cortical actin cytoskeleton organization [GO:0030866]	structural constituent of cytoskeleton [GO:0005200]	cell junction [GO:0030054]; extracellular exosome [GO:0070062]; extrinsic component of membrane [GO:0019898]; focal adhesion [GO:0005925]; nucleoplasm [GO:0005654]; nucleus [GO:0005634]; plasma membrane [GO:0005886]; spectrin [GO:0008091]	-	hsa:2037;	R-HSA-6794361;	ZFISH:ENSG00000079819-MONOMER;	-	-	-	-	-1.26592	-1.51113	-1.3138
	O43493	TGOLN2 TGN46 TGN51	Trans-Golgi network integral membrane protein 2 (TGN38 homolog) (TGN46) (TGN48) (Trans-Golgi network protein TGN51)	Golgi to endosome transport [GO:0006895]	-	cytosol [GO:0005829]; endosome [GO:0005768]; Golgi apparatus [GO:0005794]; integral component of membrane [GO:0016021]; nucleoplasm [GO:0005654]; plasma membrane [GO:0005886]; trans-Golgi network [GO:0005802]; trans-Golgi network membrane [GO:0032588]; trans-Golgi network transport vesicle [GO:0030140]; transport vesicle [GO:0030133]	-	hsa:10618;	R-HSA-432722;R-HSA-6811440;R-HSA-8856825;R-HSA-8856828;	ZFISH:ENSG00000152291-MONOMER;	-	-	-	-	-	4.50833	1.79571
209849_s_at	O43502	RAD51C RAD51L2	DNA repair protein RAD51 homolog 3 (R51H3) (RAD51 homolog C) (RAD51-like protein 2)	blood coagulation [GO:0007596]; chromosome organization involved in meiotic cell cycle [GO:0070192]; DNA recombinase assembly [GO:0000730]; DNA recombination [GO:0006310]; DNA repair [GO:0006281]; DNA synthesis involved in DNA repair [GO:0000731]; double-strand break repair via homologous recombination [GO:0000724]; female meiosis sister chromatid cohesion [GO:0007066]; male meiosis I [GO:0007141…	ATP binding [GO:0005524]; crossover junction endodeoxyribonuclease activity [GO:0008821]; DNA binding [GO:0003677]; DNA-dependent ATPase activity [GO:0008094]; double-stranded DNA binding [GO:0003690]; recombinase activity [GO:0000150]; single-stranded DNA binding [GO:0003697]	condensed nuclear chromosome [GO:0000794]; cytoplasm [GO:0005737]; mitochondrion [GO:0005739]; nucleoplasm [GO:0005654]; nucleus [GO:0005634]; perinuclear region of cytoplasm [GO:0048471]; Rad51B-Rad51C-Rad51D-XRCC2 complex [GO:0033063]; Rad51C-XRCC3 complex [GO:0033065]; replication fork [GO:0005657]	-	hsa:5889;	R-HSA-5685942;R-HSA-5693554;R-HSA-5693568;R-HSA-5693579;R-HSA-5693616;R-HSA-912446;R-HSA-983231;	ZFISH:ENSG00000108384-MONOMER;	-	-	-	2.33093	-	-	-
	O43504	LAMTOR5 HBXIP XIP	Ragulator complex protein LAMTOR5 (Hepatitis B virus X-interacting protein) (HBV X-interacting protein) (HBX-interacting protein) (Late endosomal/lysosomal adaptor and MAPK and MTOR activator 5)	cell cycle arrest [GO:0007050]; cellular response to amino acid stimulus [GO:0071230]; macroautophagy [GO:0016236]; negative regulation of apoptotic process [GO:0043066]; negative regulation of cysteine-type endopeptidase activity involved in apoptotic process [GO:0043154]; positive regulation of GTPase activity [GO:0043547]; positive regulation of TOR signaling [GO:0032008]; protein localization…	-	cytosol [GO:0005829]; lysosomal membrane [GO:0005765]; lysosome [GO:0005764]; Ragulator complex [GO:0071986]	-	hsa:10542;	R-HSA-1632852;R-HSA-165159;R-HSA-166208;R-HSA-380972;R-HSA-5628897;	ZFISH:ENSG00000134248-MONOMER;	-	-	-	-	-1.04589	-1.5242	-1.27145
206529_x_at	O43511	SLC26A4 PDS	Pendrin (Sodium-independent chloride/iodide transporter) (Solute carrier family 26 member 4)	bicarbonate transport [GO:0015701]; inorganic anion transport [GO:0015698]; ion transport [GO:0006811]; regulation of intracellular pH [GO:0051453]; regulation of membrane potential [GO:0042391]; regulation of pH [GO:0006885]; regulation of protein localization [GO:0032880]; sensory perception of sound [GO:0007605]; sulfate transport [GO:0008272]	anion:anion antiporter activity [GO:0015301]; bicarbonate transmembrane transporter activity [GO:0015106]; chloride channel activity [GO:0005254]; chloride transmembrane transporter activity [GO:0015108]; iodide transmembrane transporter activity [GO:0015111]; oxalate transmembrane transporter activity [GO:0019531]; secondary active sulfate transmembrane transporter activity [GO:0008271]; sulfate…	apical plasma membrane [GO:0016324]; brush border membrane [GO:0031526]; extracellular exosome [GO:0070062]; integral component of membrane [GO:0016021]; integral component of plasma membrane [GO:0005887]; plasma membrane [GO:0005886]	-	hsa:5172;	R-HSA-427601;R-HSA-5619046;	ZFISH:ENSG00000091137-MONOMER;	-	2.57903	-	-	-	-	-
	O43516	WIPF1 WASPIP WIP	WAS/WASL-interacting protein family member 1 (Protein PRPL-2) (Wiskott-Aldrich syndrome protein-interacting protein) (WASP-interacting protein)	actin filament-based movement [GO:0030048]; actin polymerization or depolymerization [GO:0008154]; endocytosis [GO:0006897]; Fc-gamma receptor signaling pathway involved in phagocytosis [GO:0038096]; positive regulation of actin nucleation [GO:0051127]; protein complex assembly [GO:0006461]; regulation of cell shape [GO:0008360]; response to other organism [GO:0051707]	actin binding [GO:0003779]; actin filament binding [GO:0051015]; profilin binding [GO:0005522]	actin cytoskeleton [GO:0015629]; actin filament [GO:0005884]; cytoplasmic, membrane-bounded vesicle [GO:0016023]; cytosol [GO:0005829]; ruffle [GO:0001726]	-	hsa:7456;	R-HSA-2029482;R-HSA-5663213;	ZFISH:ENSG00000115935-MONOMER;	-	-	-	-	1.02722	-1.79183	-1.79742
	O43526	KCNQ2	Potassium voltage-gated channel subfamily KQT member 2 (KQT-like 2) (Neuroblastoma-specific potassium channel subunit alpha KvLQT2) (Voltage-gated potassium channel subunit Kv7.2)	chemical synaptic transmission [GO:0007268]; nervous system development [GO:0007399]; potassium ion transport [GO:0006813]	ankyrin binding [GO:0030506]; delayed rectifier potassium channel activity [GO:0005251]; potassium channel activity [GO:0005267]; voltage-gated potassium channel activity [GO:0005249]	axon initial segment [GO:0043194]; node of Ranvier [GO:0033268]; plasma membrane [GO:0005886]; voltage-gated potassium channel complex [GO:0008076]	-	hsa:3785;	R-HSA-1296072;R-HSA-445095;	ZFISH:ENSG00000075043-MONOMER;	-	-	-	-	-	-	1.82505
	O43566	RGS14	Regulator of G-protein signaling 14 (RGS14)	cell division [GO:0051301]; chromosome segregation [GO:0007059]; intracellular signal transduction [GO:0035556]; learning [GO:0007612]; long-term memory [GO:0007616]; long-term synaptic potentiation [GO:0060291]; mitotic nuclear division [GO:0007067]; negative regulation of ERK1 and ERK2 cascade [GO:0070373]; negative regulation of MAP kinase activity [GO:0043407]; negative regulation of synaptic…	GDP-dissociation inhibitor activity [GO:0005092]; GTPase activator activity [GO:0005096]; microtubule binding [GO:0008017]; receptor signaling complex scaffold activity [GO:0030159]; receptor signaling protein activity [GO:0005057]	cell junction [GO:0030054]; centrosome [GO:0005813]; cytoplasm [GO:0005737]; dendrite [GO:0030425]; dendritic spine [GO:0043197]; microtubule [GO:0005874]; nuclear body [GO:0016604]; nucleus [GO:0005634]; plasma membrane [GO:0005886]; PML body [GO:0016605]; postsynaptic density [GO:0014069]; postsynaptic membrane [GO:0045211]; spindle [GO:0005819]; spindle pole [GO:0000922]	-	hsa:10636;	R-HSA-418594;	ZFISH:ENSG00000169220-MONOMER;	-	-	-	-	-1.12594	1.33538	-
	O43583	DENR DRP1 H14	Density-regulated protein (DRP) (Protein DRP1) (Smooth muscle cell-associated protein 3) (SMAP-3)	formation of translation preinitiation complex [GO:0001731]; IRES-dependent translational initiation [GO:0002192]; ribosome disassembly [GO:0032790]	translation initiation factor activity [GO:0003743]	-	-	hsa:8562;	-	ZFISH:ENSG00000139726-MONOMER;	-	-	-	-	-1.25974	-1.21023	-1.0476
	O43592	XPOT	Exportin-T (Exportin(tRNA)) (tRNA exportin)	intracellular protein transport [GO:0006886]; tRNA export from nucleus [GO:0006409]; tRNA re-export from nucleus [GO:0071528]	nucleobase-containing compound transmembrane transporter activity [GO:0015932]; Ran GTPase binding [GO:0008536]; tRNA binding [GO:0000049]	cytoplasm [GO:0005737]; cytosol [GO:0005829]; nuclear matrix [GO:0016363]; nucleoplasm [GO:0005654]	-	hsa:11260;	R-HSA-6784531;	ZFISH:G66-33500-MONOMER;	-	-	-	-	1.3559	1.95335	2.19328
	O43598	DNPH1 C6orf108 RCL	2'-deoxynucleoside 5'-phosphate N-hydrolase 1 (EC 3.2.2.-) (c-Myc-responsive protein RCL)	cell proliferation [GO:0008283]; deoxyribonucleoside monophosphate catabolic process [GO:0009159]; epithelial cell differentiation [GO:0030855]; nucleoside metabolic process [GO:0009116]; nucleotide metabolic process [GO:0009117]; positive regulation of cell growth [GO:0030307]	deoxyribonucleoside 5'-monophosphate N-glycosidase activity [GO:0070694]; nucleoside deoxyribosyltransferase activity [GO:0050144]	cytoplasm [GO:0005737]; extracellular exosome [GO:0070062]; nucleus [GO:0005634]	-	hsa:10591;	-	ZFISH:ENSG00000112667-MONOMER;	-	-	-	-	-1.03465	1.12804	1.16461
	O43615	TIMM44 MIMT44 TIM44	Mitochondrial import inner membrane translocase subunit TIM44	protein import into mitochondrial matrix [GO:0030150]; protein targeting to mitochondrion [GO:0006626]	ATP binding [GO:0005524]; chaperone binding [GO:0051087]	mitochondrial inner membrane [GO:0005743]; mitochondrial matrix [GO:0005759]; mitochondrion [GO:0005739]	-	hsa:10469;	R-HSA-1268020;	ZFISH:ENSG00000104980-MONOMER;	-	-	-	-	1.03551	1.06446	1.03403
	O43617	TRAPPC3 BET3 CDABP0066	Trafficking protein particle complex subunit 3 (BET3 homolog)	COPII vesicle coating [GO:0048208]	-	cytoplasm [GO:0005737]; cytosol [GO:0005829]; endoplasmic reticulum [GO:0005783]; Golgi apparatus [GO:0005794]; Golgi membrane [GO:0000139]; TRAPP complex [GO:0030008]	-	hsa:27095;	R-HSA-204005;	ZFISH:ENSG00000054116-MONOMER;	-	-	-	-	1.22878	1.16934	1.16857
218009_s_at	O43633	CHMP2A BC2 CHMP2	Charged multivesicular body protein 2a (Chromatin-modifying protein 2a) (CHMP2a) (Putative breast adenocarcinoma marker BC-2) (Vacuolar protein sorting-associated protein 2-1) (Vps2-1) (hVps2-1)	autophagy [GO:0006914]; cell separation after cytokinesis [GO:0000920]; endosomal transport [GO:0016197]; ESCRT III complex disassembly [GO:1904903]; establishment of protein localization [GO:0045184]; exit from mitosis [GO:0010458]; membrane invagination [GO:0010324]; mitotic metaphase plate congression [GO:0007080]; multivesicular body assembly [GO:0036258]; negative regulation of cell death [G…	phosphatidylcholine binding [GO:0031210]; protein domain specific binding [GO:0019904]	cytosol [GO:0005829]; ESCRT III complex [GO:0000815]; extracellular exosome [GO:0070062]; late endosome membrane [GO:0031902]; membrane [GO:0016020]; membrane coat [GO:0030117]; nuclear envelope [GO:0005635]	-	hsa:27243;	R-HSA-162588;R-HSA-1632852;R-HSA-432720;R-HSA-917729;	ZFISH:ENSG00000130724-MONOMER;	-	-	-	-	1.12987	1.00582	-1.0899
	O43660	PLRG1	Pleiotropic regulator 1	mRNA splicing, via spliceosome [GO:0000398]; positive regulation of G1/S transition of mitotic cell cycle [GO:1900087]; protein localization to nucleus [GO:0034504]	-	catalytic step 2 spliceosome [GO:0071013]; Cul4-RING E3 ubiquitin ligase complex [GO:0080008]; nuclear membrane [GO:0031965]; nuclear speck [GO:0016607]; nucleolus [GO:0005730]; nucleoplasm [GO:0005654]; nucleus [GO:0005634]; precatalytic spliceosome [GO:0071011]; Prp19 complex [GO:0000974]	-	hsa:5356;	R-HSA-72163;	ZFISH:ENSG00000171566-MONOMER;	-	-	-	-	1.00006	-1.59559	-2.33196
	O43663	PRC1	Protein regulator of cytokinesis 1	cytokinesis [GO:0000910]; microtubule bundle formation [GO:0001578]; mitotic spindle elongation [GO:0000022]; positive regulation of cell proliferation [GO:0008284]	identical protein binding [GO:0042802]; kinesin binding [GO:0019894]; protein kinase binding [GO:0019901]	contractile ring [GO:0070938]; cytoplasm [GO:0005737]; cytosol [GO:0005829]; microtubule cytoskeleton [GO:0015630]; midbody [GO:0030496]; nucleoplasm [GO:0005654]; nucleus [GO:0005634]; plasma membrane [GO:0005886]; spindle [GO:0005819]; spindle microtubule [GO:0005876]; spindle pole [GO:0000922]	-	hsa:9055;	R-HSA-5625900;	ZFISH:G66-31815-MONOMER;	-	-	-2.43052	-	-2.5193	-4.70476	-1.32673
	O43665	RGS10	Regulator of G-protein signaling 10 (RGS10)	G-protein coupled acetylcholine receptor signaling pathway [GO:0007213]; negative regulation of signal transduction [GO:0009968]; positive regulation of GTPase activity [GO:0043547]	G-protein alpha-subunit binding [GO:0001965]; GTPase activator activity [GO:0005096]	axon terminus [GO:0043679]; cytosol [GO:0005829]; dendritic spine [GO:0043197]; neuronal cell body [GO:0043025]; nucleus [GO:0005634]; plasma membrane [GO:0005886]	-	hsa:6001;	R-HSA-418594;	ZFISH:ENSG00000148908-MONOMER;	-	-	-	-	-1.05932	-1.00387	1.29156
	O43670	ZNF207 BUGZ	BUB3-interacting and GLEBS motif-containing protein ZNF207 (BuGZ) (hBuGZ) (Zinc finger protein 207)	attachment of spindle microtubules to kinetochore [GO:0008608]; cell division [GO:0051301]; microtubule bundle formation [GO:0001578]; microtubule polymerization [GO:0046785]; mitotic sister chromatid segregation [GO:0000070]; mitotic spindle assembly [GO:0090307]; mitotic spindle assembly checkpoint [GO:0007094]; protein stabilization [GO:0050821]; regulation of chromosome segregation [GO:005198…	DNA binding [GO:0003677]; heparin binding [GO:0008201]; microtubule binding [GO:0008017]; poly(A) RNA binding [GO:0044822]; transcription factor activity, sequence-specific DNA binding [GO:0003700]; zinc ion binding [GO:0008270]	condensed chromosome kinetochore [GO:0000777]; cytoplasm [GO:0005737]; kinetochore [GO:0000776]; microtubule [GO:0005874]; nucleolus [GO:0005730]; nucleus [GO:0005634]; spindle [GO:0005819]; spindle matrix [GO:1990047]	-	hsa:7756;	-	ZFISH:ENSG00000010244-MONOMER;	-	-	-	-	-1.13479	-2.34023	-2.13137
	O43674	NDUFB5	NADH dehydrogenase [ubiquinone] 1 beta subcomplex subunit 5, mitochondrial (Complex I-SGDH) (CI-SGDH) (NADH-ubiquinone oxidoreductase SGDH subunit)	mitochondrial electron transport, NADH to ubiquinone [GO:0006120]; mitochondrial respiratory chain complex I assembly [GO:0032981]	NADH dehydrogenase (ubiquinone) activity [GO:0008137]	integral component of membrane [GO:0016021]; mitochondrial inner membrane [GO:0005743]; mitochondrial respiratory chain complex I [GO:0005747]; mitochondrion [GO:0005739]; nucleoplasm [GO:0005654]	-	hsa:4711;	R-HSA-611105;R-HSA-6799198;	ZFISH:HS06175-MONOMER;	-	-	-	-	1.72891	3.38245	4.56631
	O43678	NDUFA2	NADH dehydrogenase [ubiquinone] 1 alpha subcomplex subunit 2 (Complex I-B8) (CI-B8) (NADH-ubiquinone oxidoreductase B8 subunit)	mitochondrial electron transport, NADH to ubiquinone [GO:0006120]; mitochondrial respiratory chain complex I assembly [GO:0032981]	NADH dehydrogenase (ubiquinone) activity [GO:0008137]	mitochondrial inner membrane [GO:0005743]; mitochondrial membrane [GO:0031966]; mitochondrial respiratory chain complex I [GO:0005747]	-	hsa:4695;	R-HSA-611105;R-HSA-6799198;	ZFISH:HS05539-MONOMER;	-	-	-	-	1.38048	1.13616	1.97559
	O43681	ASNA1 ARSA TRC40	ATPase ASNA1 (EC 3.6.-.-) (Arsenical pump-driving ATPase) (Arsenite-stimulated ATPase) (Transmembrane domain recognition complex 40 kDa ATPase subunit) (hARSA-I) (hASNA-I)	IRE1-mediated unfolded protein response [GO:0036498]; protein insertion into ER membrane [GO:0045048]; transport [GO:0006810]	arsenite transmembrane transporter activity [GO:0015105]; ATPase activity, coupled to movement of substances [GO:0043492]; ATP binding [GO:0005524]; metal ion binding [GO:0046872]; transporter activity [GO:0005215]	cytoplasm [GO:0005737]; endoplasmic reticulum membrane [GO:0005789]; extracellular exosome [GO:0070062]; nucleolus [GO:0005730]; nucleus [GO:0005634]	-	hsa:439;	R-HSA-381038;	ZFISH:HS02764-MONOMER;	-	-	-	-	1.06329	1.17008	1.36435
209642_at	O43683	BUB1 BUB1L	Mitotic checkpoint serine/threonine-protein kinase BUB1 (hBUB1) (EC 2.7.11.1) (BUB1A)	apoptotic process [GO:0006915]; cell division [GO:0051301]; cell proliferation [GO:0008283]; mitotic cell cycle checkpoint [GO:0007093]; mitotic nuclear division [GO:0007067]; mitotic spindle assembly checkpoint [GO:0007094]; regulation of chromosome segregation [GO:0051983]; regulation of sister chromatid cohesion [GO:0007063]; sister chromatid cohesion [GO:0007062]; spindle assembly checkpoint …	ATP binding [GO:0005524]; protein kinase activity [GO:0004672]; protein serine/threonine kinase activity [GO:0004674]	condensed chromosome kinetochore [GO:0000777]; condensed nuclear chromosome outer kinetochore [GO:0000942]; cytoplasm [GO:0005737]; cytosol [GO:0005829]; kinetochore [GO:0000776]; membrane [GO:0016020]; nucleoplasm [GO:0005654]	-	hsa:699;	R-HSA-2467813;R-HSA-2500257;R-HSA-5663220;R-HSA-68877;	ZFISH:HS09986-MONOMER;	-	-	-2.37455	-	-	-	-3.53937
	O43684	BUB3	Mitotic checkpoint protein BUB3	anaphase-promoting complex-dependent catabolic process [GO:0031145]; attachment of spindle microtubules to kinetochore [GO:0008608]; cell division [GO:0051301]; meiotic cell cycle [GO:0051321]; mitotic sister chromatid segregation [GO:0000070]; mitotic spindle assembly checkpoint [GO:0007094]; negative regulation of ubiquitin-protein ligase activity involved in mitotic cell cycle [GO:0051436]; po…	ubiquitin binding [GO:0043130]	bub1-bub3 complex [GO:1990298]; condensed chromosome kinetochore [GO:0000777]; cytosol [GO:0005829]; kinetochore [GO:0000776]; mitotic checkpoint complex [GO:0033597]; nucleoplasm [GO:0005654]	-	hsa:9184;	R-HSA-141430;R-HSA-174184;R-HSA-176409;R-HSA-179409;R-HSA-2467813;R-HSA-2500257;R-HSA-5663220;R-HSA-68877;	ZFISH:ENSG00000154473-MONOMER;	-	-	-	-	-1.10659	-1.44917	-1.33775
	O43707	ACTN4	Alpha-actinin-4 (Non-muscle alpha-actinin 4)	actin filament bundle assembly [GO:0051017]; bicellular tight junction assembly [GO:0070830]; negative regulation of cellular component movement [GO:0051271]; negative regulation of substrate adhesion-dependent cell spreading [GO:1900025]; peroxisome proliferator activated receptor signaling pathway [GO:0035357]; platelet degranulation [GO:0002576]; positive regulation of cell migration [GO:00303…	actin binding [GO:0003779]; actin filament binding [GO:0051015]; calcium ion binding [GO:0005509]; chromatin DNA binding [GO:0031490]; integrin binding [GO:0005178]; ion channel binding [GO:0044325]; ligand-dependent nuclear receptor transcription coactivator activity [GO:0030374]; nuclear hormone receptor binding [GO:0035257]; nucleoside binding [GO:0001882]; poly(A) RNA binding [GO:0044822]; pr…	brush border [GO:0005903]; cell-cell junction [GO:0005911]; cortical cytoskeleton [GO:0030863]; cytoplasm [GO:0005737]; extracellular exosome [GO:0070062]; extracellular region [GO:0005576]; extracellular space [GO:0005615]; focal adhesion [GO:0005925]; intracellular [GO:0005622]; intracellular ribonucleoprotein complex [GO:0030529]; neuron projection [GO:0043005]; nucleus [GO:0005634]; perinucle…	-	hsa:81;	R-HSA-114608;R-HSA-373753;	ZFISH:ENSG00000130402-MONOMER;	-	-	-	-	-1.06864	1.02107	1.08584
	O43708	GSTZ1 MAAI	Maleylacetoacetate isomerase (MAAI) (EC 5.2.1.2) (GSTZ1-1) (Glutathione S-transferase zeta 1) (EC 2.5.1.18)	glutathione derivative biosynthetic process [GO:1901687]; glutathione metabolic process [GO:0006749]; L-phenylalanine catabolic process [GO:0006559]; tyrosine catabolic process [GO:0006572]	glutathione peroxidase activity [GO:0004602]; glutathione transferase activity [GO:0004364]; maleylacetoacetate isomerase activity [GO:0016034]; protein homodimerization activity [GO:0042803]	cytosol [GO:0005829]; mitochondrion [GO:0005739]	PATHWAY: Amino-acid degradation; L-phenylalanine degradation; acetoacetate and fumarate from L-phenylalanine: step 5/6.	hsa:2954;	R-HSA-156590;R-HSA-71182;	MetaCyc:HS02114-MONOMER;ZFISH:HS02114-MONOMER;	-	-	-	-	-	2.55652	-
	O43709	WBSCR22 MERM1 HUSSY-03 PP3381	Probable 18S rRNA (guanine-N(7))-methyltransferase (EC 2.1.1.-) (Bud site selection protein 23 homolog) (Metastasis-related methyltransferase 1) (Williams-Beuren syndrome chromosomal region 22 protein)	chromatin modification [GO:0016569]; regulation of transcription, DNA-templated [GO:0006355]; rRNA methylation [GO:0031167]; transcription, DNA-templated [GO:0006351]	methyltransferase activity [GO:0008168]; poly(A) RNA binding [GO:0044822]	cytoplasm [GO:0005737]; nucleolus [GO:0005730]; nucleoplasm [GO:0005654]	-	hsa:114049;	R-HSA-6790901;	ZFISH:ENSG00000071462-MONOMER;	-	-	-	-	-	-	-2.44586
218403_at	O43715	TRIAP1 15E1.1 HSPC132	TP53-regulated inhibitor of apoptosis 1 (Protein 15E1.1) (WF-1) (p53-inducible cell-survival factor) (p53CSV)	apoptotic process [GO:0006915]; cellular response to UV [GO:0034644]; DNA damage response, signal transduction by p53 class mediator [GO:0030330]; DNA damage response, signal transduction by p53 class mediator resulting in cell cycle arrest [GO:0006977]; negative regulation of apoptotic process [GO:0043066]; negative regulation of cysteine-type endopeptidase activity involved in apoptotic process…	p53 binding [GO:0002039]	mitochondrial intermembrane space [GO:0005758]; mitochondrion [GO:0005739]; perinuclear region of cytoplasm [GO:0048471]; protein complex [GO:0043234]	-	hsa:51499;	R-HSA-6803204;	ZFISH:ENSG00000170855-MONOMER;	-	-	2.4776	3.25107	-	-	-
	O43716	GATC 15E1.2	Glutamyl-tRNA(Gln) amidotransferase subunit C, mitochondrial (Glu-AdT subunit C) (EC 6.3.5.-) (Protein 15E1.2)	glutaminyl-tRNAGln biosynthesis via transamidation [GO:0070681]; mitochondrial translation [GO:0032543]; regulation of translational fidelity [GO:0006450]	ATP binding [GO:0005524]; glutaminyl-tRNA synthase (glutamine-hydrolyzing) activity [GO:0050567]	glutamyl-tRNA(Gln) amidotransferase complex [GO:0030956]; mitochondrion [GO:0005739]	-	hsa:283459;	-	ZFISH:ENSG00000111780-MONOMER;	-	-	-	-	-1.20164	-2.12063	-1.32313
	O43719	HTATSF1	HIV Tat-specific factor 1 (Tat-SF1)	mRNA splicing, via spliceosome [GO:0000398]; regulation of DNA-templated transcription, elongation [GO:0032784]; regulation of transcription from RNA polymerase II promoter [GO:0006357]; transcription, DNA-templated [GO:0006351]; viral genome replication [GO:0019079]	nucleotide binding [GO:0000166]; poly(A) RNA binding [GO:0044822]; RNA binding [GO:0003723]	nucleoplasm [GO:0005654]; nucleus [GO:0005634]; U2 snRNP [GO:0005686]; U2-type spliceosomal complex [GO:0005684]	-	hsa:27336;	-	ZFISH:ENSG00000102241-MONOMER;	-	-	-	-	-1.04789	-1.47973	-1.38048
202746_at	O43736	ITM2A UNQ603/PRO1189	Integral membrane protein 2A (Protein E25)	immunoglobulin production [GO:0002377]; negative regulation of amyloid precursor protein biosynthetic process [GO:0042985]; nervous system development [GO:0007399]; plasma cell differentiation [GO:0002317]	beta-amyloid binding [GO:0001540]	extracellular exosome [GO:0070062]; Golgi apparatus [GO:0005794]; integral component of membrane [GO:0016021]; plasma membrane [GO:0005886]	-	hsa:9452;	-	ZFISH:ENSG00000078596-MONOMER;	-	-	-	2.64629	-	-	8.17049
	O43739	CYTH3 ARNO3 GRP1 PSCD3	Cytohesin-3 (ARF nucleotide-binding site opener 3) (Protein ARNO3) (General receptor of phosphoinositides 1) (Grp1) (PH, SEC7 and coiled-coil domain-containing protein 3)	establishment of epithelial cell polarity [GO:0090162]; Golgi vesicle transport [GO:0048193]; positive regulation of cell adhesion [GO:0045785]; regulation of ARF protein signal transduction [GO:0032012]	ARF guanyl-nucleotide exchange factor activity [GO:0005086]; phosphatidylinositol-3,4,5-trisphosphate binding [GO:0005547]	cytosol [GO:0005829]; extrinsic component of cytoplasmic side of plasma membrane [GO:0031234]; Golgi membrane [GO:0000139]; plasma membrane [GO:0005886]; ruffle [GO:0001726]	-	hsa:9265;	R-HSA-6811438;	ZFISH:ENSG00000008256-MONOMER;	-	-	-	-	1.09404	-	-
1558027_s_at	O43741	PRKAB2	5'-AMP-activated protein kinase subunit beta-2 (AMPK subunit beta-2)	carnitine shuttle [GO:0006853]; cell cycle arrest [GO:0007050]; fatty acid biosynthetic process [GO:0006633]; macroautophagy [GO:0016236]; protein phosphorylation [GO:0006468]; regulation of fatty acid biosynthetic process [GO:0042304]; regulation of protein kinase activity [GO:0045859]; regulation of signal transduction by p53 class mediator [GO:1901796]; signal transduction [GO:0007165]	-	cytosol [GO:0005829]; nucleoplasm [GO:0005654]; nucleotide-activated protein kinase complex [GO:0031588]	-	hsa:5565;	R-HSA-1445148;R-HSA-1632852;R-HSA-163680;R-HSA-200425;R-HSA-2151209;R-HSA-380972;R-HSA-5628897;R-HSA-6804756;	ZFISH:ENSG00000131791-MONOMER;	-	-	-	2.40793	-	-	-
	O43747	AP1G1 ADTG CLAPG1	AP-1 complex subunit gamma-1 (Adaptor protein complex AP-1 subunit gamma-1) (Adaptor-related protein complex 1 subunit gamma-1) (Clathrin assembly protein complex 1 gamma-1 large chain) (Gamma1-adaptin) (Golgi adaptor HA1/AP1 adaptin subunit gamma-1)	antigen processing and presentation of exogenous peptide antigen via MHC class II [GO:0019886]; endosome to melanosome transport [GO:0035646]; Golgi to lysosome transport [GO:0090160]; intracellular protein transport [GO:0006886]; melanosome organization [GO:0032438]; positive regulation of natural killer cell degranulation [GO:0043323]; positive regulation of natural killer cell mediated cytotox…	GTP-dependent protein binding [GO:0030742]; kinesin binding [GO:0019894]; protein transporter activity [GO:0008565]; Rab GTPase binding [GO:0017137]; transporter activity [GO:0005215]	AP-type membrane coat adaptor complex [GO:0030119]; clathrin adaptor complex [GO:0030131]; clathrin-coated endocytic vesicle membrane [GO:0030669]; clathrin-coated vesicle [GO:0030136]; clathrin-coated vesicle membrane [GO:0030665]; cytoplasm [GO:0005737]; cytoplasmic vesicle membrane [GO:0030659]; cytosol [GO:0005829]; Golgi apparatus [GO:0005794]; Golgi membrane [GO:0000139]; intracellular memb…	-	hsa:164;	R-HSA-164940;R-HSA-2132295;R-HSA-432720;R-HSA-432722;	ZFISH:ENSG00000166747-MONOMER;	-	-	-	-	1.54976	3.27898	2.20325
212799_at	O43752	STX6	Syntaxin-6	endocytic recycling [GO:0032456]; endosome organization [GO:0007032]; Golgi ribbon formation [GO:0090161]; Golgi vesicle transport [GO:0048193]; intracellular protein transport [GO:0006886]; regulation of cellular protein localization [GO:1903827]; regulation of protein localization [GO:0032880]; retrograde transport, endosome to Golgi [GO:0042147]; vesicle docking [GO:0048278]; vesicle fusion [G…	SNAP receptor activity [GO:0005484]; syntaxin binding [GO:0019905]	clathrin-coated vesicle [GO:0030136]; cytosol [GO:0005829]; early endosome [GO:0005769]; Golgi apparatus [GO:0005794]; Golgi membrane [GO:0000139]; integral component of membrane [GO:0016021]; perinuclear region of cytoplasm [GO:0048471]; phagocytic vesicle [GO:0045335]; plasma membrane [GO:0005886]; SNARE complex [GO:0031201]; terminal bouton [GO:0043195]; trans-Golgi network [GO:0005802]; trans…	-	hsa:10228;	R-HSA-6811438;R-HSA-6811440;	ZFISH:ENSG00000135823-MONOMER;	-	-	-	2.0928	1.49441	2.18815	3.52903
	O43760	SYNGR2 UNQ352/PRO615	Synaptogyrin-2 (Cellugyrin)	-	-	extracellular exosome [GO:0070062]; integral component of membrane [GO:0016021]; neuromuscular junction [GO:0031594]; synaptic vesicle membrane [GO:0030672]	-	hsa:9144;	-	ZFISH:ENSG00000108639-MONOMER;	-	-	-	-	-	-	2.40795
	O43765	SGTA SGT SGT1	Small glutamine-rich tetratricopeptide repeat-containing protein alpha (Alpha-SGT) (Vpu-binding protein) (UBP)	positive regulation of ER-associated ubiquitin-dependent protein catabolic process [GO:1903071]; viral process [GO:0016032]	BAT3 complex binding [GO:1904288]	cytoplasm [GO:0005737]; cytosol [GO:0005829]; membrane [GO:0016020]	-	hsa:6449;	-	ZFISH:ENSG00000104969-MONOMER;	-	-	-	-	-1.07828	-1.36408	1.01098
	O43768	ENSA	Alpha-endosulfine (ARPP-19e)	cell division [GO:0051301]; G2/M transition of mitotic cell cycle [GO:0000086]; mitotic nuclear division [GO:0007067]; regulation of insulin secretion [GO:0050796]; response to glucose [GO:0009749]; response to nutrient [GO:0007584]; transport [GO:0006810]	ion channel inhibitor activity [GO:0008200]; phosphatase inhibitor activity [GO:0019212]; potassium channel inhibitor activity [GO:0019870]; protein phosphatase 2A binding [GO:0051721]; protein phosphatase inhibitor activity [GO:0004864]; protein phosphatase type 2A regulator activity [GO:0008601]; receptor binding [GO:0005102]	cytoplasm [GO:0005737]; nucleoplasm [GO:0005654]	-	hsa:2029;	R-HSA-2465910;	ZFISH:ENSG00000143420-MONOMER;	-	-	-	-	-1.18986	-1.94228	-1.48347
	O43776	NARS	Asparagine--tRNA ligase, cytoplasmic (EC 6.1.1.22) (Asparaginyl-tRNA synthetase) (AsnRS)	asparaginyl-tRNA aminoacylation [GO:0006421]; tRNA aminoacylation for protein translation [GO:0006418]	asparagine-tRNA ligase activity [GO:0004816]; ATP binding [GO:0005524]; nucleic acid binding [GO:0003676]	cytoplasm [GO:0005737]; cytosol [GO:0005829]; extracellular exosome [GO:0070062]; mitochondrion [GO:0005739]	-	hsa:4677;	R-HSA-379716;	ZFISH:HS05869-MONOMER;	-	-	-	-	1.00476	1.15183	-1.25941
	O43805	SSNA1 NA14	Sjoegren syndrome nuclear autoantigen 1 (Nuclear autoantigen of 14 kDa)	ciliary receptor clustering involved in smoothened signaling pathway [GO:0060830]; G2/M transition of mitotic cell cycle [GO:0000086]; intraciliary transport [GO:0042073]	identical protein binding [GO:0042802]	centrosome [GO:0005813]; ciliary basal body [GO:0036064]; cytosol [GO:0005829]; nucleus [GO:0005634]; plasma membrane [GO:0005886]	-	hsa:8636;	R-HSA-2565942;R-HSA-380259;R-HSA-380270;R-HSA-5620912;R-HSA-8854518;	ZFISH:ENSG00000176101-MONOMER;	-	-	-	-	-1.25894	-1.92371	-1.17271
	O43809	NUDT21 CFIM25 CPSF25 CPSF5	Cleavage and polyadenylation specificity factor subunit 5 (Cleavage and polyadenylation specificity factor 25 kDa subunit) (CFIm25) (CPSF 25 kDa subunit) (Nucleoside diphosphate-linked moiety X motif 21) (Nudix motif 21) (Pre-mRNA cleavage factor Im 25 kDa subunit)	mRNA 3'-end processing [GO:0031124]; mRNA polyadenylation [GO:0006378]; mRNA processing [GO:0006397]; mRNA splicing, via spliceosome [GO:0000398]; protein tetramerization [GO:0051262]; termination of RNA polymerase II transcription [GO:0006369]	AU-rich element binding [GO:0017091]; histone deacetylase binding [GO:0042826]; hydrolase activity [GO:0016787]; mRNA binding [GO:0003729]; poly(A) RNA binding [GO:0044822]; protein homodimerization activity [GO:0042803]	centrosome [GO:0005813]; microtubule organizing center [GO:0005815]; mRNA cleavage factor complex [GO:0005849]; nucleoplasm [GO:0005654]; nucleus [GO:0005634]; paraspeckles [GO:0042382]	-	hsa:11051;	R-HSA-109688;R-HSA-72163;R-HSA-72187;R-HSA-77595;	ZFISH:ENSG00000167005-MONOMER;	-	-	-	-	-1.10464	1.96006	-1.07961
	O43813	LANCL1 GPR69A	LanC-like protein 1 (40 kDa erythrocyte membrane protein) (p40)	G-protein coupled receptor signaling pathway [GO:0007186]	catalytic activity [GO:0003824]; glutathione binding [GO:0043295]; G-protein coupled receptor activity [GO:0004930]; low-density lipoprotein particle receptor binding [GO:0050750]; SH3 domain binding [GO:0017124]; zinc ion binding [GO:0008270]	cytoplasm [GO:0005737]; extracellular exosome [GO:0070062]; integral component of plasma membrane [GO:0005887]	-	hsa:10314;	-	ZFISH:ENSG00000115365-MONOMER;	-	-	-	-	1.0621	-1.42942	-1.82762
	O43815	STRN	Striatin	bicellular tight junction assembly [GO:0070830]; dendrite development [GO:0016358]; locomotory behavior [GO:0007626]; negative regulation of cell proliferation [GO:0008285]; Wnt signaling pathway [GO:0016055]	armadillo repeat domain binding [GO:0070016]; calmodulin binding [GO:0005516]; estrogen receptor binding [GO:0030331]; protein complex binding [GO:0032403]; protein phosphatase 2A binding [GO:0051721]	bicellular tight junction [GO:0005923]; cytoplasm [GO:0005737]; dendritic spine [GO:0043197]; membrane [GO:0016020]; neuronal cell body [GO:0043025]; postsynaptic density [GO:0014069]; postsynaptic membrane [GO:0045211]	-	hsa:6801;	-	ZFISH:ENSG00000115808-MONOMER;	-	-	-	-	-1.45262	-1.1225	-1.53842
	O43818	RRP9 RNU3IP2 U355K	U3 small nucleolar RNA-interacting protein 2 (RRP9 homolog) (U3 small nucleolar ribonucleoprotein-associated 55 kDa protein) (U3 snoRNP-associated 55 kDa protein) (U3-55K)	rRNA processing [GO:0006364]	poly(A) RNA binding [GO:0044822]	box C/D snoRNP complex [GO:0031428]; nucleolus [GO:0005730]; nucleoplasm [GO:0005654]; nucleus [GO:0005634]; small-subunit processome [GO:0032040]	-	hsa:9136;	R-HSA-6790901;R-HSA-6791226;	ZFISH:ENSG00000114767-MONOMER;	-	-	-	-	-1.19756	1.02622	-1.25618
	O43819	SCO2	Protein SCO2 homolog, mitochondrial	cell redox homeostasis [GO:0045454]; cellular copper ion homeostasis [GO:0006878]; copper ion transport [GO:0006825]; eye development [GO:0001654]; in utero embryonic development [GO:0001701]; muscle system process [GO:0003012]; oxidation-reduction process [GO:0055114]; respiratory chain complex IV assembly [GO:0008535]; respiratory electron transport chain [GO:0022904]; response to activity [GO:…	copper ion binding [GO:0005507]	mitochondrial inner membrane [GO:0005743]; mitochondrial matrix [GO:0005759]; mitochondrion [GO:0005739]; myofibril [GO:0030016]; nucleoplasm [GO:0005654]	-	hsa:9997;	R-HSA-5628897;R-HSA-611105;	ZFISH:ENSG00000130489-MONOMER;	-	-	-	-	-1.1071	-1.41122	-1.15535
	O43823	AKAP8 AKAP95	A-kinase anchor protein 8 (AKAP-8) (A-kinase anchor protein 95 kDa) (AKAP 95)	cell cycle G2/M phase transition [GO:0044839]; cellular response to lipopolysaccharide [GO:0071222]; cellular response to prostaglandin E stimulus [GO:0071380]; innate immune response [GO:0045087]; mitotic chromosome condensation [GO:0007076]; mitotic nuclear division [GO:0007067]; negative regulation of tumor necrosis factor production [GO:0032720]; positive regulation of histone deacetylation […	double-stranded DNA binding [GO:0003690]; histone deacetylase binding [GO:0042826]; poly(A) RNA binding [GO:0044822]; protein kinase A regulatory subunit binding [GO:0034237]; zinc ion binding [GO:0008270]	condensed chromosome [GO:0000793]; female pronucleus [GO:0001939]; Golgi apparatus [GO:0005794]; membrane [GO:0016020]; mitochondrion [GO:0005739]; nuclear matrix [GO:0016363]; nucleolus [GO:0005730]; nucleoplasm [GO:0005654]; nucleus [GO:0005634]	-	hsa:10270;	-	ZFISH:ENSG00000105127-MONOMER;	-	-	-	-	-1.10496	-1.47188	1.04995
	O43837	IDH3B	Isocitrate dehydrogenase [NAD] subunit beta, mitochondrial (EC 1.1.1.41) (Isocitric dehydrogenase subunit beta) (NAD(+)-specific ICDH subunit beta)	2-oxoglutarate metabolic process [GO:0006103]; isocitrate metabolic process [GO:0006102]; NADH metabolic process [GO:0006734]; tricarboxylic acid cycle [GO:0006099]	electron carrier activity [GO:0009055]; isocitrate dehydrogenase (NAD+) activity [GO:0004449]; magnesium ion binding [GO:0000287]; NAD binding [GO:0051287]	mitochondrial matrix [GO:0005759]; mitochondrion [GO:0005739]; nucleus [GO:0005634]	-	hsa:3420;	R-HSA-71403;	MetaCyc:ENSG00000101365-MONOMER;ZFISH:ENSG00000101365-MONOMER;	-	-	-	-	1.09057	1.6547	1.42318
	O43847	NRDC NRD1	Nardilysin (EC 3.4.24.61) (N-arginine dibasic convertase) (NRD convertase) (NRD-C) (Nardilysin convertase)	cell migration [GO:0016477]; cell proliferation [GO:0008283]; neuromuscular junction development [GO:0007528]; positive regulation of membrane protein ectodomain proteolysis [GO:0051044]; protein processing [GO:0016485]; proteolysis [GO:0006508]; regulation of endopeptidase activity [GO:0052548]	epidermal growth factor binding [GO:0048408]; metalloendopeptidase activity [GO:0004222]; zinc ion binding [GO:0008270]	cell surface [GO:0009986]; cytosol [GO:0005829]	-	hsa:4898;	-	ZFISH:HS01293-MONOMER;	-	-	-	-	1.07385	-1.15873	-1.19836
	O43852	CALU	Calumenin (Crocalbin) (IEF SSP 9302)	-	calcium ion binding [GO:0005509]	endoplasmic reticulum [GO:0005783]; endoplasmic reticulum membrane [GO:0005789]; extracellular region [GO:0005576]; Golgi apparatus [GO:0005794]; melanosome [GO:0042470]; membrane [GO:0016020]; sarcoplasmic reticulum lumen [GO:0033018]	-	hsa:813;	R-HSA-114608;	ZFISH:ENSG00000128595-MONOMER;	-	-	-	-	-1.21696	-1.3907	1.63388
	O43861	ATP9B ATPIIB NEO1L HUSSY-20	Probable phospholipid-transporting ATPase IIB (EC 3.6.3.1) (ATPase class II type 9B)	endocytosis [GO:0006897]; establishment of protein localization to Golgi [GO:0072600]; phospholipid translocation [GO:0045332]; retrograde vesicle-mediated transport, Golgi to ER [GO:0006890]	ATP binding [GO:0005524]; magnesium ion binding [GO:0000287]; phospholipid-translocating ATPase activity [GO:0004012]	endosome [GO:0005768]; integral component of membrane [GO:0016021]; perinuclear region of cytoplasm [GO:0048471]; plasma membrane [GO:0005886]; trans-Golgi network [GO:0005802]	-	hsa:374868;	R-HSA-936837;	ZFISH:HS09386-MONOMER;	-	-	-	-	-	-	-1.11336
	O43865	AHCYL1 DCAL IRBIT XPVKONA	Adenosylhomocysteinase 2 (AdoHcyase 2) (EC 3.3.1.1) (DC-expressed AHCY-like molecule) (IP(3)Rs binding protein released with IP(3)) (IRBIT) (S-adenosyl-L-homocysteine hydrolase 2) (S-adenosylhomocysteine hydrolase-like protein 1)	angiotensin-activated signaling pathway [GO:0038166]; epithelial fluid transport [GO:0042045]; mRNA polyadenylation [GO:0006378]; one-carbon metabolic process [GO:0006730]; positive regulation of sodium ion transport [GO:0010765]; protein export from nucleus [GO:0006611]; regulation of anion transport [GO:0044070]; regulation of cardiac conduction [GO:1903779]; regulation of ion transmembrane tra…	hydrolase activity [GO:0016787]; RNA binding [GO:0003723]	apical plasma membrane [GO:0016324]; cytoplasm [GO:0005737]; cytosol [GO:0005829]; endoplasmic reticulum membrane [GO:0005789]; extracellular exosome [GO:0070062]	PATHWAY: Amino-acid biosynthesis; L-homocysteine biosynthesis; L-homocysteine from S-adenosyl-L-homocysteine: step 1/1.	hsa:10768;	R-HSA-112043;R-HSA-1489509;R-HSA-2029485;R-HSA-2871809;R-HSA-422356;R-HSA-5218921;R-HSA-5578775;R-HSA-5607763;R-HSA-983695;	ZFISH:HS09809-MONOMER;	-	-	-	-	-1.1001	1.06982	-1.49846
	O43896	KIF1C KIAA0706	Kinesin-like protein KIF1C	cytoskeleton-dependent intracellular transport [GO:0030705]; microtubule-based movement [GO:0007018]; retrograde vesicle-mediated transport, Golgi to ER [GO:0006890]	ATPase activity [GO:0016887]; ATP binding [GO:0005524]; microtubule motor activity [GO:0003777]; motor activity [GO:0003774]; poly(A) RNA binding [GO:0044822]	endoplasmic reticulum [GO:0005783]; Golgi apparatus [GO:0005794]; kinesin complex [GO:0005871]; microtubule [GO:0005874]	-	hsa:10749;	R-HSA-6811434;R-HSA-983189;	ZFISH:ENSG00000129250-MONOMER;	-	-	-	-	-	1.27002	-
	O43920	NDUFS5	NADH dehydrogenase [ubiquinone] iron-sulfur protein 5 (Complex I-15 kDa) (CI-15 kDa) (NADH-ubiquinone oxidoreductase 15 kDa subunit)	mitochondrial electron transport, NADH to ubiquinone [GO:0006120]; mitochondrial respiratory chain complex I assembly [GO:0032981]	NADH dehydrogenase (ubiquinone) activity [GO:0008137]	mitochondrial inner membrane [GO:0005743]; mitochondrial intermembrane space [GO:0005758]; mitochondrial respiratory chain complex I [GO:0005747]; mitochondrion [GO:0005739]	-	hsa:4725;	R-HSA-611105;R-HSA-6799198;	ZFISH:ENSG00000168653-MONOMER;	-	-	-	-	1.33283	1.55739	1.89762
	O43924	PDE6D PDED	Retinal rod rhodopsin-sensitive cGMP 3',5'-cyclic phosphodiesterase subunit delta (GMP-PDE delta) (Protein p17)	response to stimulus [GO:0050896]; visual perception [GO:0007601]	3',5'-cyclic-nucleotide phosphodiesterase activity [GO:0004114]; GTPase inhibitor activity [GO:0005095]; Rab GTPase binding [GO:0017137]	cytoplasmic vesicle [GO:0031410]; cytoplasmic vesicle membrane [GO:0030659]; cytoskeleton [GO:0005856]; cytosol [GO:0005829]; primary cilium [GO:0072372]	-	hsa:5147;	R-HSA-5624958;	ZFISH:ENSG00000156973-MONOMER;	-	-	-	-	-1.09014	-1.10646	-1.57527
	O60216	RAD21 HR21 KIAA0078 NXP1	Double-strand-break repair protein rad21 homolog (hHR21) (Nuclear matrix protein 1) (NXP-1) (SCC1 homolog)	apoptotic process [GO:0006915]; cell division [GO:0051301]; DNA recombination [GO:0006310]; double-strand break repair [GO:0006302]; meiotic sister chromatid cohesion, centromeric [GO:0051754]; mitotic sister chromatid cohesion [GO:0007064]; protein localization to chromatin [GO:0071168]; protein sumoylation [GO:0016925]; reciprocal meiotic recombination [GO:0007131]; regulation of transcription …	chromatin binding [GO:0003682]; transcriptional activator activity, RNA polymerase II transcription regulatory region sequence-specific binding [GO:0001228]	chromatin [GO:0000785]; chromosome [GO:0005694]; chromosome, centromeric region [GO:0000775]; cohesin complex [GO:0008278]; cytosol [GO:0005829]; membrane [GO:0016020]; nuclear meiotic cohesin complex [GO:0034991]; nucleoplasm [GO:0005654]	-	hsa:5885;	R-HSA-1221632;R-HSA-2467813;R-HSA-2468052;R-HSA-2470946;R-HSA-2500257;R-HSA-3108214;	MetaCyc:ENSG00000164754-MONOMER;ZFISH:ENSG00000164754-MONOMER;	-	-	-	-	-1.17598	-1.48647	1.02093
	O60220	TIMM8A DDP DDP1 TIM8A	Mitochondrial import inner membrane translocase subunit Tim8 A (Deafness dystonia protein 1) (X-linked deafness dystonia protein)	chaperone-mediated protein transport [GO:0072321]; nervous system development [GO:0007399]	metal ion binding [GO:0046872]	mitochondrial inner membrane [GO:0005743]; mitochondrial intermembrane space [GO:0005758]; mitochondrion [GO:0005739]	-	hsa:1678;	R-HSA-1268020;	ZFISH:ENSG00000126953-MONOMER;	-	-	-	-	-1.15379	-1.79877	-1.08014
	O60231	DHX16 DBP2 DDX16 KIAA0577	Putative pre-mRNA-splicing factor ATP-dependent RNA helicase DHX16 (EC 3.6.4.13) (ATP-dependent RNA helicase #3) (DEAH-box protein 16)	mRNA splicing, via spliceosome [GO:0000398]; RNA splicing [GO:0008380]	ATPase activity [GO:0016887]; ATP binding [GO:0005524]; ATP-dependent RNA helicase activity [GO:0004004]; poly(A) RNA binding [GO:0044822]; RNA helicase activity [GO:0003724]	cytoplasm [GO:0005737]; nucleoplasm [GO:0005654]; nucleus [GO:0005634]; spliceosomal complex [GO:0005681]	-	hsa:8449;	R-HSA-72163;	ZFISH:ENSG00000137333-MONOMER;	-	-	-	-	-1.06882	-1.07804	-1.75229
	O60232	SSSCA1	Sjoegren syndrome/scleroderma autoantigen 1 (Autoantigen p27)	cell division [GO:0051301]; mitotic nuclear division [GO:0007067]	-	-	-	hsa:10534;	-	ZFISH:ENSG00000173465-MONOMER;	-	-	-	-	-1.21104	-1.92513	-1.61666
	O60234	GMFG	Glia maturation factor gamma (GMF-gamma)	actin filament debranching [GO:0071846]; negative regulation of Arp2/3 complex-mediated actin nucleation [GO:0034316]; protein phosphorylation [GO:0006468]; regulation of actin cytoskeleton reorganization [GO:2000249]	enzyme activator activity [GO:0008047]; protein kinase inhibitor activity [GO:0004860]	intracellular [GO:0005622]	-	hsa:9535;	-	ZFISH:ENSG00000130755-MONOMER;	-	-	-	-	-1.14085	-1.33464	-1.15697
	O60239	SH3BP5 SAB	SH3 domain-binding protein 5 (SH3BP-5) (SH3 domain-binding protein that preferentially associates with BTK)	intracellular signal transduction [GO:0035556]; negative regulation of protein tyrosine kinase activity [GO:0061099]; signal transduction [GO:0007165]	protein kinase inhibitor activity [GO:0004860]; SH3 domain binding [GO:0017124]	cytoplasm [GO:0005737]; mitochondrion [GO:0005739]	-	hsa:9467;	-	ZFISH:ENSG00000131370-MONOMER;	-	-	-	-	-1.31154	-	-
	O60242	ADGRB3 BAI3 KIAA0550	Adhesion G protein-coupled receptor B3 (Brain-specific angiogenesis inhibitor 3)	cell surface receptor signaling pathway [GO:0007166]; G-protein coupled receptor signaling pathway [GO:0007186]; maintenance of synapse structure [GO:0099558]; motor learning [GO:0061743]; myoblast fusion [GO:0007520]; negative regulation of angiogenesis [GO:0016525]; neuron remodeling [GO:0016322]; positive regulation of synapse assembly [GO:0051965]; regulation of dendrite morphogenesis [GO:004…	G-protein coupled receptor activity [GO:0004930]; GTPase activator activity [GO:0005096]	integral component of membrane [GO:0016021]; plasma membrane [GO:0005886]; postsynapse [GO:0098794]; synaptic cleft [GO:0043083]	-	hsa:577;	-	-	-	-	-	-	15.4727	-	-
	O60256	PRPSAP2	Phosphoribosyl pyrophosphate synthase-associated protein 2 (PRPP synthase-associated protein 2) (41 kDa phosphoribosypyrophosphate synthetase-associated protein) (PAP41)	bone development [GO:0060348]; nucleobase-containing compound metabolic process [GO:0006139]; nucleoside metabolic process [GO:0009116]; nucleotide biosynthetic process [GO:0009165]	enzyme inhibitor activity [GO:0004857]; magnesium ion binding [GO:0000287]; ribose phosphate diphosphokinase activity [GO:0004749]	ribose phosphate diphosphokinase complex [GO:0002189]	-	hsa:5636;	-	ZFISH:ENSG00000141127-MONOMER;	-	-	-	-	1.09789	-1.02132	1.24337
	O60264	SMARCA5 SNF2H WCRF135	SWI/SNF-related matrix-associated actin-dependent regulator of chromatin subfamily A member 5 (SWI/SNF-related matrix-associated actin-dependent regulator of chromatin A5) (EC 3.6.4.-) (Sucrose nonfermenting protein 2 homolog) (hSNF2H)	ATP-dependent chromatin remodeling [GO:0043044]; CENP-A containing nucleosome assembly [GO:0034080]; chromatin modification [GO:0016569]; chromatin remodeling [GO:0006338]; chromatin silencing at rDNA [GO:0000183]; DNA-templated transcription, initiation [GO:0006352]; double-strand break repair [GO:0006302]; nucleosome assembly [GO:0006334]; nucleosome positioning [GO:0016584]; positive regulatio…	ATPase activity [GO:0016887]; ATP binding [GO:0005524]; DNA binding [GO:0003677]; helicase activity [GO:0004386]	chromatin silencing complex [GO:0005677]; condensed chromosome [GO:0000793]; nucleolus [GO:0005730]; nucleoplasm [GO:0005654]; nucleus [GO:0005634]; NURF complex [GO:0016589]; RSF complex [GO:0031213]	-	hsa:8467;	R-HSA-427413;R-HSA-5250924;R-HSA-5693565;R-HSA-606279;	ZFISH:ENSG00000153147-MONOMER;	-	-	-	-	1.15936	1.31472	1.26402
	O60271	SPAG9 HSS KIAA0516 MAPK8IP4 SYD1 HLC6	C-Jun-amino-terminal kinase-interacting protein 4 (JIP-4) (JNK-interacting protein 4) (Cancer/testis antigen 89) (CT89) (Human lung cancer oncogene 6 protein) (HLC-6) (JNK-associated leucine-zipper protein) (JLP) (Mitogen-activated protein kinase 8-interacting protein 4) (Proliferation-inducing protein 6) (Protein highly expressed in testis) (PHET) (Sperm surface protein) (Sperm-associated antige…	activation of JUN kinase activity [GO:0007257]; negative regulation of protein homodimerization activity [GO:0090074]; positive regulation of cell migration [GO:0030335]; positive regulation of muscle cell differentiation [GO:0051149]; positive regulation of neuron differentiation [GO:0045666]; protein homooligomerization [GO:0051260]; retrograde transport, endosome to Golgi [GO:0042147]; spermat…	JUN kinase binding [GO:0008432]; kinesin binding [GO:0019894]; MAP-kinase scaffold activity [GO:0005078]; receptor signaling complex scaffold activity [GO:0030159]	acrosomal vesicle [GO:0001669]; cytoplasm [GO:0005737]; cytosol [GO:0005829]; extracellular exosome [GO:0070062]; integral component of membrane [GO:0016021]; microtubule organizing center [GO:0005815]; perinuclear region of cytoplasm [GO:0048471]	-	hsa:9043;	R-HSA-375170;	-	-	-	-	-	-1.02507	-1.18696	-1.09716
	O60281	ZNF292 KIAA0530	Zinc finger protein 292	-	DNA binding [GO:0003677]; metal ion binding [GO:0046872]; transcriptional activator activity, RNA polymerase II core promoter proximal region sequence-specific binding [GO:0001077]	nucleus [GO:0005634]	-	hsa:23036;	-	ZFISH:G66-33834-MONOMER;	-	-	-	-	-59.1398	-	-
	O60287	URB1 C21orf108 KIAA0539 NOP254 NPA1	Nucleolar pre-ribosomal-associated protein 1 (Nucleolar protein 254 kDa) (URB1 ribosome biogenesis 1 homolog)	-	poly(A) RNA binding [GO:0044822]	nucleolus [GO:0005730]	-	hsa:9875;	-	ZFISH:ENSG00000142207-MONOMER;	-	-	-	-	-	-1.1906	-
212576_at	O60291	MGRN1 KIAA0544 RNF156	E3 ubiquitin-protein ligase MGRN1 (EC 6.3.2.-) (Mahogunin RING finger protein 1) (RING finger protein 156)	endosome to lysosome transport [GO:0008333]; negative regulation of cAMP-mediated signaling [GO:0043951]; negative regulation of G-protein coupled receptor protein signaling pathway [GO:0045744]; protein monoubiquitination [GO:0006513]; protein polyubiquitination [GO:0000209]	ligase activity [GO:0016874]; ubiquitin protein ligase activity [GO:0061630]; ubiquitin-protein transferase activity [GO:0004842]; zinc ion binding [GO:0008270]	cytoplasm [GO:0005737]; cytosol [GO:0005829]; early endosome [GO:0005769]; extracellular exosome [GO:0070062]; membrane [GO:0016020]; nucleus [GO:0005634]; plasma membrane [GO:0005886]	PATHWAY: Protein modification; protein ubiquitination.	hsa:23295;	R-HSA-983168;	ZFISH:ENSG00000102858-MONOMER;	-	-	-	2.20398	-	-	-
	O60303	KIAA0556	Protein KIAA0556	-	-	cell projection [GO:0042995]; cytoplasm [GO:0005737]; cytoskeleton [GO:0005856]; extracellular space [GO:0005615]; nucleoplasm [GO:0005654]; nucleus [GO:0005634]; plasma membrane [GO:0005886]	-	hsa:23247;	-	ZFISH:ENSG00000047578-MONOMER;	-	-	-	-	48.7091	-	-
	O60306	AQR KIAA0560	Intron-binding protein aquarius (Intron-binding protein of 160 kDa) (IBP160)	mRNA splicing, via spliceosome [GO:0000398]; transcription-coupled nucleotide-excision repair [GO:0006283]	poly(A) RNA binding [GO:0044822]	catalytic step 2 spliceosome [GO:0071013]; membrane [GO:0016020]; nucleoplasm [GO:0005654]	-	hsa:9716;	R-HSA-6781823;R-HSA-6781827;R-HSA-6782135;R-HSA-6782210;R-HSA-72163;	ZFISH:ENSG00000021776-MONOMER;	-	-	-	-	-1.82337	1.37646	1.51304
	O60307	MAST3 KIAA0561	Microtubule-associated serine/threonine-protein kinase 3 (EC 2.7.11.1)	intracellular signal transduction [GO:0035556]; peptidyl-serine phosphorylation [GO:0018105]	ATP binding [GO:0005524]; magnesium ion binding [GO:0000287]; protein serine/threonine kinase activity [GO:0004674]	intracellular [GO:0005622]	-	hsa:23031;	-	ZFISH:HS01887-MONOMER;	-	-	-	-	-	-	59.5256
204075_s_at	O60308	CEP104 KIAA0562	Centrosomal protein of 104 kDa (Cep104)	-	glutamate binding [GO:0016595]; glycine binding [GO:0016594]; thienylcyclohexylpiperidine binding [GO:0016596]	centriole [GO:0005814]; cilium [GO:0005929]; spindle pole [GO:0000922]	-	hsa:9731;	-	ZFISH:ENSG00000116198-MONOMER;	-	-	2.1157	-	-	-	-
	O60312	ATP10A ATP10C ATPVA ATPVC KIAA0566	Probable phospholipid-transporting ATPase VA (EC 3.6.3.1) (ATPase class V type 10A) (Aminophospholipid translocase VA) (P4-ATPase flippase complex alpha subunit ATP10A)	ion transmembrane transport [GO:0034220]; phospholipid translocation [GO:0045332]; regulation of cell shape [GO:0008360]	ATP binding [GO:0005524]; magnesium ion binding [GO:0000287]; phospholipid-translocating ATPase activity [GO:0004012]	endoplasmic reticulum [GO:0005783]; endoplasmic reticulum membrane [GO:0005789]; integral component of membrane [GO:0016021]; plasma membrane [GO:0005886]	-	hsa:57194;	R-HSA-936837;	ZFISH:HS03738-MONOMER;	-	-	-	-	1.02104	-1.09222	1.31436
	O60313	OPA1 KIAA0567	Dynamin-like 120 kDa protein, mitochondrial (EC 3.6.5.5) (Optic atrophy protein 1) [Cleaved into: Dynamin-like 120 kDa protein, form S1]	apoptotic process [GO:0006915]; axonal transport of mitochondrion [GO:0019896]; cellular senescence [GO:0090398]; dynamin family protein polymerization involved in mitochondrial fission [GO:0003374]; inner mitochondrial membrane organization [GO:0007007]; mitochondrial fission [GO:0000266]; mitochondrial fusion [GO:0008053]; mitochondrial genome maintenance [GO:0000002]; mitochondrion organizatio…	GTPase activity [GO:0003924]; GTP binding [GO:0005525]; magnesium ion binding [GO:0000287]; microtubule binding [GO:0008017]	axon cytoplasm [GO:1904115]; cytoplasm [GO:0005737]; dendrite [GO:0030425]; extrinsic component of mitochondrial inner membrane [GO:0031314]; integral component of membrane [GO:0016021]; membrane [GO:0016020]; mitochondrial crista [GO:0030061]; mitochondrial inner membrane [GO:0005743]; mitochondrial intermembrane space [GO:0005758]; mitochondrial outer membrane [GO:0005741]; mitochondrion [GO:00…	-	hsa:4976;	-	ZFISH:G66-32818-MONOMER;	-	-	-	-	1.30066	1.51101	1.46594
	O60336	MAPKBP1 JNKBP1 KIAA0596	Mitogen-activated protein kinase-binding protein 1 (JNK-binding protein 1) (JNKBP-1)	-	-	-	-	hsa:23005;	-	ZFISH:ENSG00000137802-MONOMER;	-	-	-	-	-1.05592	-	-
	O60341	KDM1A AOF2 KDM1 KIAA0601 LSD1	Lysine-specific histone demethylase 1A (EC 1.-.-.-) (BRAF35-HDAC complex protein BHC110) (Flavin-containing amine oxidase domain-containing protein 2)	alternative mRNA splicing, via spliceosome [GO:0000380]; blood coagulation [GO:0007596]; cell proliferation [GO:0008283]; cellular response to cAMP [GO:0071320]; cellular response to gamma radiation [GO:0071480]; cellular response to UV [GO:0034644]; cerebral cortex development [GO:0021987]; granulocyte differentiation [GO:0030851]; guanine metabolic process [GO:0046098]; histone H3-K4 demethylat…	androgen receptor binding [GO:0050681]; chromatin binding [GO:0003682]; demethylase activity [GO:0032451]; enzyme binding [GO:0019899]; flavin adenine dinucleotide binding [GO:0050660]; histone deacetylase activity [GO:0004407]; histone demethylase activity [GO:0032452]; histone demethylase activity (H3-dimethyl-K4 specific) [GO:0034648]; histone demethylase activity (H3-K4 specific) [GO:0032453]…	DNA repair complex [GO:1990391]; nuclear chromatin [GO:0000790]; nuclear chromosome, telomeric region [GO:0000784]; nucleoplasm [GO:0005654]; nucleus [GO:0005634]; protein complex [GO:0043234]; transcription factor complex [GO:0005667]	-	hsa:23028;	R-HSA-3214815;R-HSA-3214842;R-HSA-5625886;R-HSA-983231;	ZFISH:ENSG00000004487-MONOMER;	-	-	-	-	-1.39312	-1.29171	-1.58511
	O60343	TBC1D4 AS160 KIAA0603	TBC1 domain family member 4 (Akt substrate of 160 kDa) (AS160)	activation of GTPase activity [GO:0090630]; cellular response to insulin stimulus [GO:0032869]; intracellular protein transport [GO:0006886]; membrane organization [GO:0061024]; negative regulation of vesicle fusion [GO:0031339]; regulation of vesicle fusion [GO:0031338]; vesicle-mediated transport [GO:0016192]	GTPase activator activity [GO:0005096]; Rab GTPase binding [GO:0017137]	cytoplasm [GO:0005737]; cytoplasmic vesicle membrane [GO:0030659]; endomembrane system [GO:0012505]; extracellular exosome [GO:0070062]; intracellular [GO:0005622]	-	hsa:9882;	R-HSA-1445148;	ZFISH:ENSG00000136111-MONOMER;	-	-	-	-	26.5727	-1.18435	1.12823
203987_at	O60353	FZD6	Frizzled-6 (Fz-6) (hFz6)	cell proliferation in midbrain [GO:0033278]; embryonic nail plate morphogenesis [GO:0035880]; establishment of planar polarity [GO:0001736]; hair follicle development [GO:0001942]; inner ear morphogenesis [GO:0042472]; midbrain morphogenesis [GO:1904693]; negative regulation of canonical Wnt signaling pathway [GO:0090090]; negative regulation of sequence-specific DNA binding transcription factor …	G-protein coupled receptor activity [GO:0004930]; ubiquitin protein ligase binding [GO:0031625]; Wnt-activated receptor activity [GO:0042813]; Wnt-protein binding [GO:0017147]	apical plasma membrane [GO:0016324]; apicolateral plasma membrane [GO:0016327]; cell surface [GO:0009986]; cytoplasmic vesicle membrane [GO:0030659]; integral component of membrane [GO:0016021]; integral component of plasma membrane [GO:0005887]; plasma membrane [GO:0005886]	-	hsa:8323;	R-HSA-373080;R-HSA-4086398;R-HSA-4086400;R-HSA-4641263;R-HSA-5340588;	ZFISH:ENSG00000164930-MONOMER;	-	-	-	2.35735	-	-	-
	O60391	GRIN3B	Glutamate receptor ionotropic, NMDA 3B (GluN3B) (N-methyl-D-aspartate receptor subtype 3B) (NMDAR3B) (NR3B)	ionotropic glutamate receptor signaling pathway [GO:0035235]; protein insertion into membrane [GO:0051205]; regulation of calcium ion transport [GO:0051924]	calcium channel activity [GO:0005262]; cation channel activity [GO:0005261]; extracellular-glutamate-gated ion channel activity [GO:0005234]; glycine binding [GO:0016594]; neurotransmitter binding [GO:0042165]; neurotransmitter receptor activity [GO:0030594]; NMDA glutamate receptor activity [GO:0004972]	cell junction [GO:0030054]; neuronal cell body [GO:0043025]; NMDA selective glutamate receptor complex [GO:0017146]; postsynaptic membrane [GO:0045211]	-	hsa:116444;	-	ZFISH:ENSG00000116032-MONOMER;	-	-	-	-	1.37491	-	-
203695_s_at	O60443	DFNA5 ICERE1	Non-syndromic hearing impairment protein 5 (Inversely correlated with estrogen receptor expression 1) (ICERE-1)	inner ear receptor cell differentiation [GO:0060113]; negative regulation of cell proliferation [GO:0008285]; positive regulation of intrinsic apoptotic signaling pathway [GO:2001244]; programmed cell death [GO:0012501]; sensory perception of sound [GO:0007605]	-	cytoplasm [GO:0005737]; cytosol [GO:0005829]; plasma membrane [GO:0005886]	-	hsa:1687;	-	ZFISH:ENSG00000105928-MONOMER;	-	2.78765	-	2.46009	1.38056	1.47283	1.3596
	O60449	LY75 CD205 CLEC13B	Lymphocyte antigen 75 (Ly-75) (C-type lectin domain family 13 member B) (DEC-205) (gp200-MR6) (CD antigen CD205)	endocytosis [GO:0006897]; immune response [GO:0006955]; inflammatory response [GO:0006954]	carbohydrate binding [GO:0030246]; receptor activity [GO:0004872]; transmembrane signaling receptor activity [GO:0004888]	extracellular exosome [GO:0070062]; integral component of plasma membrane [GO:0005887]	-	hsa:100526664;hsa:4065;	-	ZFISH:ENSG00000054219-MONOMER;	-	-	-	-	1.5414	1.10915	1.38548
	O60462	NRP2 VEGF165R2	Neuropilin-2 (Vascular endothelial cell growth factor 165 receptor 2)	angiogenesis [GO:0001525]; axon extension involved in axon guidance [GO:0048846]; axon guidance [GO:0007411]; cell adhesion [GO:0007155]; nerve development [GO:0021675]; positive regulation of endothelial cell migration [GO:0010595]; positive regulation of endothelial cell proliferation [GO:0001938]; semaphorin-plexin signaling pathway involved in neuron projection guidance [GO:1902285]; sympathe…	cytokine binding [GO:0019955]; growth factor binding [GO:0019838]; heparin binding [GO:0008201]; metal ion binding [GO:0046872]; receptor activity [GO:0004872]; semaphorin receptor activity [GO:0017154]; vascular endothelial growth factor-activated receptor activity [GO:0005021]	extracellular region [GO:0005576]; integral component of membrane [GO:0016021]; membrane [GO:0016020]; plasma membrane [GO:0005886]; semaphorin receptor complex [GO:0002116]	-	hsa:8828;	R-HSA-194306;R-HSA-447038;	ZFISH:ENSG00000118257-MONOMER;	-	-	-	-	1.72439	1.00845	-1.34493
	O60476	MAN1A2 MAN1B	Mannosyl-oligosaccharide 1,2-alpha-mannosidase IB (EC 3.2.1.113) (Mannosidase alpha class 1A member 2) (Processing alpha-1,2-mannosidase IB) (Alpha-1,2-mannosidase IB)	Golgi apparatus mannose trimming [GO:1904381]; lung alveolus development [GO:0048286]; N-glycan processing [GO:0006491]; respiratory gaseous exchange [GO:0007585]	calcium ion binding [GO:0005509]; mannosyl-oligosaccharide 1,2-alpha-mannosidase activity [GO:0004571]	endoplasmic reticulum [GO:0005783]; extracellular exosome [GO:0070062]; Golgi apparatus [GO:0005794]; Golgi membrane [GO:0000139]; integral component of membrane [GO:0016021]; membrane [GO:0016020]	PATHWAY: Protein modification; protein glycosylation. {ECO:0000250|UniProtKB:P32906}.	hsa:10905;	R-HSA-6811438;R-HSA-964827;	ZFISH:HS05846-MONOMER;	-	-	-	-	-1.32199	-	-
	O60477	BRINP1 DBC1 DBCCR1 FAM5A IB3089A	BMP/retinoic acid-inducible neural-specific protein 1 (Deleted in bladder cancer protein 1)	behavioral fear response [GO:0001662]; cell cycle arrest [GO:0007050]; cell death [GO:0008219]; cellular response to retinoic acid [GO:0071300]; negative regulation of cell cycle [GO:0045786]; negative regulation of mitotic cell cycle [GO:0045930]; negative regulation of neurogenesis [GO:0050768]; positive regulation of neuron differentiation [GO:0045666]; social behavior [GO:0035176]	-	cytoplasm [GO:0005737]; dendrite [GO:0030425]; endoplasmic reticulum [GO:0005783]; neuronal cell body [GO:0043025]	-	hsa:1620;	-	ZFISH:ENSG00000078725-MONOMER;	-	-	-	-	-	-1.15076	-
	O60488	ACSL4 ACS4 FACL4 LACS4	Long-chain-fatty-acid--CoA ligase 4 (EC 6.2.1.3) (Long-chain acyl-CoA synthetase 4) (LACS 4)	dendritic spine development [GO:0060996]; embryonic process involved in female pregnancy [GO:0060136]; fatty acid transport [GO:0015908]; lipid biosynthetic process [GO:0008610]; lipid metabolic process [GO:0006629]; long-chain fatty-acyl-CoA biosynthetic process [GO:0035338]; negative regulation of prostaglandin secretion [GO:0032307]; positive regulation of cell growth [GO:0030307]; response to…	arachidonate-CoA ligase activity [GO:0047676]; ATP binding [GO:0005524]; decanoate--CoA ligase activity [GO:0102391]; long-chain fatty acid-CoA ligase activity [GO:0004467]; very long-chain fatty acid-CoA ligase activity [GO:0031957]	cytoplasm [GO:0005737]; endoplasmic reticulum membrane [GO:0005789]; ER-mitochondrion membrane contact site [GO:0044233]; extracellular exosome [GO:0070062]; integral component of membrane [GO:0016021]; lipid particle [GO:0005811]; membrane [GO:0016020]; mitochondrial outer membrane [GO:0005741]; neuronal cell body [GO:0043025]; peroxisomal membrane [GO:0005778]	-	hsa:2182;	R-HSA-75876;	MetaCyc:HS00935-MONOMER;ZFISH:HS00935-MONOMER;	-	-	-	-	1.01906	-1.23648	-1.09542
	O60493	SNX3	Sorting nexin-3 (Protein SDP3)	intralumenal vesicle formation [GO:0070676]; membrane invagination [GO:0010324]; negative regulation of early endosome to late endosome transport [GO:2000642]; negative regulation of phagocytosis [GO:0050765]; negative regulation of protein catabolic process [GO:0042177]; negative regulation of protein transport [GO:0051224]; negative regulation of viral entry into host cell [GO:0046597]; positiv…	phosphatidylinositol-3,5-bisphosphate binding [GO:0080025]; phosphatidylinositol-3-phosphate binding [GO:0032266]; phosphatidylinositol-4-phosphate binding [GO:0070273]; phosphatidylinositol-5-phosphate binding [GO:0010314]; protein phosphatase binding [GO:0019903]	clathrin-coated vesicle [GO:0030136]; cytoplasm [GO:0005737]; cytosol [GO:0005829]; early endosome [GO:0005769]; early endosome membrane [GO:0031901]; early phagosome [GO:0032009]; endosome membrane [GO:0010008]; extracellular exosome [GO:0070062]; extrinsic component of membrane [GO:0019898]	-	hsa:8724;	R-HSA-3238698;R-HSA-5689880;	ZFISH:ENSG00000112335-MONOMER;	-	-	-	-	1.44788	-1.0889	-1.8562
	O60499	STX10 SYN10	Syntaxin-10 (Syn10)	Golgi vesicle transport [GO:0048193]; intracellular protein transport [GO:0006886]; regulation of protein localization [GO:0032880]; retrograde transport, endosome to Golgi [GO:0042147]; vesicle docking [GO:0048278]; vesicle fusion [GO:0006906]	SNAP receptor activity [GO:0005484]; syntaxin binding [GO:0019905]	cytosol [GO:0005829]; integral component of membrane [GO:0016021]; perinuclear region of cytoplasm [GO:0048471]; SNARE complex [GO:0031201]; trans-Golgi network [GO:0005802]; trans-Golgi network membrane [GO:0032588]; vesicle [GO:0031982]	-	hsa:8677;	R-HSA-6811440;	ZFISH:ENSG00000104915-MONOMER;	-	-	-	-	-1.45967	-1.14196	-1.03126
	O60502	MGEA5 HEXC KIAA0679 MEA5	Protein O-GlcNAcase (OGA) (EC 3.2.1.169) (Beta-N-acetylglucosaminidase) (EC 3.2.1.-) (Beta-N-acetylhexosaminidase) (Beta-hexosaminidase) (Meningioma-expressed antigen 5) (N-acetyl-beta-D-glucosaminidase) (N-acetyl-beta-glucosaminidase) (Nuclear cytoplasmic O-GlcNAcase and acetyltransferase) (NCOAT)	glycoprotein catabolic process [GO:0006516]; N-acetylglucosamine metabolic process [GO:0006044]; protein deglycosylation [GO:0006517]	beta-N-acetylglucosaminidase activity [GO:0016231]; hyalurononglucosaminidase activity [GO:0004415]	cytosol [GO:0005829]; membrane [GO:0016020]; nucleus [GO:0005634]	-	hsa:10724;	-	MetaCyc:HS03036-MONOMER;ZFISH:HS03036-MONOMER;	-	-	-	-	-1.03615	1.39392	1.18037
	O60506	SYNCRIP HNRPQ NSAP1	Heterogeneous nuclear ribonucleoprotein Q (hnRNP Q) (Glycine- and tyrosine-rich RNA-binding protein) (GRY-RBP) (NS1-associated protein 1) (Synaptotagmin-binding, cytoplasmic RNA-interacting protein)	cellular response to interferon-gamma [GO:0071346]; CRD-mediated mRNA stabilization [GO:0070934]; mRNA splicing, via spliceosome [GO:0000398]; negative regulation of translation [GO:0017148]; osteoblast differentiation [GO:0001649]; RNA processing [GO:0006396]; RNA splicing [GO:0008380]; viral process [GO:0016032]	nucleotide binding [GO:0000166]; poly(A) binding [GO:0008143]; poly(A) RNA binding [GO:0044822]; RNA binding [GO:0003723]	catalytic step 2 spliceosome [GO:0071013]; CRD-mediated mRNA stability complex [GO:0070937]; endoplasmic reticulum [GO:0005783]; GAIT complex [GO:0097452]; histone pre-mRNA 3'end processing complex [GO:0071204]; intracellular ribonucleoprotein complex [GO:0030529]; membrane [GO:0016020]; nucleoplasm [GO:0005654]; nucleus [GO:0005634]	-	hsa:10492;	-	-	-	-	-	-	-1.13401	-1.17191	-1.20477
	O60508	CDC40 EHB3 PRP17 PRPF17	Pre-mRNA-processing factor 17 (Cell division cycle 40 homolog) (EH-binding protein 3) (Ehb3) (PRP17 homolog) (hPRP17)	generation of catalytic spliceosome for second transesterification step [GO:0000350]; mRNA 3'-end processing [GO:0031124]; mRNA export from nucleus [GO:0006406]; mRNA splicing, via spliceosome [GO:0000398]; RNA export from nucleus [GO:0006405]; RNA splicing [GO:0008380]; termination of RNA polymerase II transcription [GO:0006369]	poly(A) RNA binding [GO:0044822]	catalytic step 2 spliceosome [GO:0071013]; nucleoplasm [GO:0005654]; spliceosomal complex [GO:0005681]	-	hsa:51362;	R-HSA-109688;R-HSA-159236;R-HSA-72163;R-HSA-72187;	ZFISH:ENSG00000168438-MONOMER;	-	-	-	-	-1.31459	1.28716	-2.13059
	O60524	NEMF SDCCAG1	Nuclear export mediator factor NEMF (Antigen NY-CO-1) (Serologically defined colon cancer antigen 1)	nuclear export [GO:0051168]	-	nucleus [GO:0005634]	-	hsa:9147;	-	ZFISH:ENSG00000165525-MONOMER;	-	-	-	-	22.973	-1.00067	1.26656
	O60547	GMDS	GDP-mannose 4,6 dehydratase (EC 4.2.1.47) (GDP-D-mannose dehydratase) (GMD)	'de novo' GDP-L-fucose biosynthetic process [GO:0042351]; GDP-mannose metabolic process [GO:0019673]; Notch signaling pathway [GO:0007219]	GDP-mannose 4,6-dehydratase activity [GO:0008446]; NADP+ binding [GO:0070401]	cytoplasm [GO:0005737]; cytosol [GO:0005829]; extracellular exosome [GO:0070062]	PATHWAY: Nucleotide-sugar biosynthesis; GDP-L-fucose biosynthesis via de novo pathway; GDP-L-fucose from GDP-alpha-D-mannose: step 1/2.	hsa:2762;	R-HSA-6787639;	ZFISH:HS03608-MONOMER;	-	-	-	-	1.00941	-1.20993	16.9563
	O60551	NMT2	Glycylpeptide N-tetradecanoyltransferase 2 (EC 2.3.1.97) (Myristoyl-CoA:protein N-myristoyltransferase 2) (NMT 2) (Peptide N-myristoyltransferase 2) (Type II N-myristoyltransferase)	intracellular transport of virus [GO:0075733]; N-terminal peptidyl-glycine N-myristoylation [GO:0018008]; regulation of rhodopsin mediated signaling pathway [GO:0022400]	glycylpeptide N-tetradecanoyltransferase activity [GO:0004379]	cytoplasm [GO:0005737]; cytosol [GO:0005829]; extrinsic component of membrane [GO:0019898]; Golgi apparatus [GO:0005794]; plasma membrane [GO:0005886]	-	hsa:9397;	R-HSA-174490;R-HSA-2514859;	ZFISH:HS07823-MONOMER;	-	-	-	-	-	-1.24741	-
	O60563	CCNT1	Cyclin-T1 (CycT1) (Cyclin-T)	cell cycle [GO:0007049]; cell division [GO:0051301]; negative regulation of mRNA polyadenylation [GO:1900364]; positive regulation by host of viral transcription [GO:0043923]; positive regulation of cyclin-dependent protein serine/threonine kinase activity [GO:0045737]; positive regulation of phosphorylation of RNA polymerase II C-terminal domain [GO:1901409]; positive regulation of transcription…	7SK snRNA binding [GO:0097322]; chromatin binding [GO:0003682]; cyclin-dependent protein serine/threonine kinase regulator activity [GO:0016538]; DNA binding [GO:0003677]; protein serine/threonine kinase activity [GO:0004674]; RNA polymerase binding [GO:0070063]; transcription factor binding [GO:0008134]; transcription regulatory region DNA binding [GO:0044212]	cyclin/CDK positive transcription elongation factor complex [GO:0008024]; nucleoplasm [GO:0005654]; nucleus [GO:0005634]	-	hsa:904;	R-HSA-112382;R-HSA-167152;R-HSA-167200;R-HSA-167238;R-HSA-167243;R-HSA-167246;R-HSA-167287;R-HSA-167290;R-HSA-176034;R-HSA-2173796;R-HSA-674695;R-HSA-6796648;R-HSA-6807505;R-HSA-75955;	ZFISH:ENSG00000129315-MONOMER;	-	-	-	-	1.22824	1.16749	-1.18627
	O60566	BUB1B BUBR1 MAD3L SSK1	Mitotic checkpoint serine/threonine-protein kinase BUB1 beta (EC 2.7.11.1) (MAD3/BUB1-related protein kinase) (hBUBR1) (Mitotic checkpoint kinase MAD3L) (Protein SSK1)	anaphase-promoting complex-dependent catabolic process [GO:0031145]; apoptotic process [GO:0006915]; cell division [GO:0051301]; cell proliferation [GO:0008283]; metaphase/anaphase transition of mitotic cell cycle [GO:0007091]; mitotic cell cycle checkpoint [GO:0007093]; mitotic nuclear division [GO:0007067]; mitotic spindle assembly checkpoint [GO:0007094]; negative regulation of ubiquitin-prote…	ATP binding [GO:0005524]; protein kinase activity [GO:0004672]; protein serine/threonine kinase activity [GO:0004674]	anaphase-promoting complex [GO:0005680]; condensed chromosome kinetochore [GO:0000777]; condensed chromosome outer kinetochore [GO:0000940]; condensed nuclear chromosome kinetochore [GO:0000778]; cytoplasm [GO:0005737]; cytosol [GO:0005829]; kinetochore [GO:0000776]; microtubule organizing center [GO:0005815]; perinuclear region of cytoplasm [GO:0048471]; spindle midzone [GO:0051233]	-	hsa:701;	R-HSA-141430;R-HSA-174184;R-HSA-176409;R-HSA-179409;R-HSA-2467813;R-HSA-2500257;R-HSA-5663220;R-HSA-68877;	ZFISH:HS08163-MONOMER;	-	-	-	-	-3.47588	-3.18546	-3.94064
	O60568	PLOD3	Procollagen-lysine,2-oxoglutarate 5-dioxygenase 3 (EC 1.14.11.4) (Lysyl hydroxylase 3) (LH3)	basement membrane assembly [GO:0070831]; cellular response to hormone stimulus [GO:0032870]; collagen fibril organization [GO:0030199]; endothelial cell morphogenesis [GO:0001886]; epidermis morphogenesis [GO:0048730]; in utero embryonic development [GO:0001701]; lung morphogenesis [GO:0060425]; neural tube development [GO:0021915]; protein localization [GO:0008104]; vasodilation [GO:0042311]	iron ion binding [GO:0005506]; L-ascorbic acid binding [GO:0031418]; procollagen galactosyltransferase activity [GO:0050211]; procollagen glucosyltransferase activity [GO:0033823]; procollagen-lysine 5-dioxygenase activity [GO:0008475]	endoplasmic reticulum membrane [GO:0005789]; extracellular exosome [GO:0070062]; rough endoplasmic reticulum membrane [GO:0030867]	-	hsa:8985;	R-HSA-1650814;	ZFISH:HS02902-MONOMER;	-	-	-	-	1.00379	1.55947	-1.44199
	O60610	DIAPH1 DIAP1	Protein diaphanous homolog 1 (Diaphanous-related formin-1) (DRF1)	actin filament polymerization [GO:0030041]; cellular response to histamine [GO:0071420]; cytoskeleton organization [GO:0007010]; positive regulation of cell migration [GO:0030335]; protein localization to microtubule [GO:0035372]; regulation of cell motility [GO:2000145]; regulation of cell shape [GO:0008360]; regulation of microtubule-based process [GO:0032886]; regulation of release of sequeste…	ion channel binding [GO:0044325]; poly(A) RNA binding [GO:0044822]; receptor binding [GO:0005102]	cytosol [GO:0005829]; microtubule organizing center [GO:0005815]; mitotic spindle [GO:0072686]; ruffle membrane [GO:0032587]	-	hsa:1729;	R-HSA-5663220;R-HSA-6785631;	ZFISH:ENSG00000131504-MONOMER;	-	-	-	-	-1.16906	-1.20883	1.00966
	O60613	2016-09-15	15 kDa selenoprotein	'de novo' posttranslational protein folding [GO:0051084]	selenium binding [GO:0008430]	endoplasmic reticulum lumen [GO:0005788]; extracellular exosome [GO:0070062]	-	hsa:9403;	-	ZFISH:G66-31597-MONOMER;	-	-	-	-	-1.15567	1.41945	2.18688
	O60637	TSPAN3 TM4SF8	Tetraspanin-3 (Tspan-3) (Tetraspanin TM4-A) (Transmembrane 4 superfamily member 8)	cell surface receptor signaling pathway [GO:0007166]	-	extracellular exosome [GO:0070062]; integral component of plasma membrane [GO:0005887]	-	hsa:10099;	-	ZFISH:ENSG00000140391-MONOMER;	-	-	-	-	-	-	2.83897
	O60664	PLIN3 M6PRBP1 TIP47	Perilipin-3 (47 kDa mannose 6-phosphate receptor-binding protein) (47 kDa MPR-binding protein) (Cargo selection protein TIP47) (Mannose-6-phosphate receptor-binding protein 1) (Placental protein 17) (PP17)	vesicle-mediated transport [GO:0016192]	cadherin binding involved in cell-cell adhesion [GO:0098641]	cell-cell adherens junction [GO:0005913]; cytoplasm [GO:0005737]; cytosol [GO:0005829]; endosome [GO:0005768]; endosome membrane [GO:0010008]; Golgi apparatus [GO:0005794]; intracellular membrane-bounded organelle [GO:0043231]; lipid particle [GO:0005811]; membrane [GO:0016020]; transport vesicle [GO:0030133]	-	hsa:10226;	R-HSA-535734;R-HSA-6811440;	ZFISH:ENSG00000105355-MONOMER;	-	-	-	-	1.00382	-1.30251	-1.35745
	O60667	FCMR FAIM3 TOSO	Fas apoptotic inhibitory molecule 3 (IgM Fc fragment receptor) (Regulator of Fas-induced apoptosis Toso)	cellular defense response [GO:0006968]; immune system process [GO:0002376]; negative regulation of apoptotic process [GO:0043066]	-	extracellular region [GO:0005576]; integral component of membrane [GO:0016021]	-	hsa:9214;	-	ZFISH:ENSG00000162894-MONOMER;	-	-	-	-	1.33402	3.97127	-1.08303
	O60678	PRMT3 HRMT1L3	Protein arginine N-methyltransferase 3 (EC 2.1.1.-) (Heterogeneous nuclear ribonucleoprotein methyltransferase-like protein 3)	negative regulation of protein ubiquitination [GO:0031397]; regulation of transcription, DNA-templated [GO:0006355]	histone-arginine N-methyltransferase activity [GO:0008469]; metal ion binding [GO:0046872]; methyltransferase activity [GO:0008168]; protein-arginine N-methyltransferase activity [GO:0016274]; protein-arginine omega-N asymmetric methyltransferase activity [GO:0035242]	cytoplasm [GO:0005737]; cytosol [GO:0005829]; ribosome [GO:0005840]	-	hsa:10196;	-	-	-	-	-	-	-1.15987	-3.01462	-1.70285
	O60684	KPNA6 IPOA7	Importin subunit alpha-7 (Karyopherin subunit alpha-6)	maternal process involved in female pregnancy [GO:0060135]; NLS-bearing protein import into nucleus [GO:0006607]; positive regulation of transcription from RNA polymerase II promoter [GO:0045944]	nuclear localization sequence binding [GO:0008139]; protein transporter activity [GO:0008565]	cytosol [GO:0005829]; membrane [GO:0016020]; nuclear pore [GO:0005643]; nucleoplasm [GO:0005654]	-	hsa:23633;	-	ZFISH:ENSG00000025800-MONOMER;	-	-	-	-	1.11777	1.11485	1.42477
	O60701	UGDH	UDP-glucose 6-dehydrogenase (UDP-Glc dehydrogenase) (UDP-GlcDH) (UDPGDH) (EC 1.1.1.22)	carbohydrate metabolic process [GO:0005975]; gastrulation with mouth forming second [GO:0001702]; glycosaminoglycan biosynthetic process [GO:0006024]; UDP-glucose metabolic process [GO:0006011]; UDP-glucuronate biosynthetic process [GO:0006065]	electron carrier activity [GO:0009055]; NAD binding [GO:0051287]; UDP-glucose 6-dehydrogenase activity [GO:0003979]	cytosol [GO:0005829]; extracellular exosome [GO:0070062]; nucleoplasm [GO:0005654]; nucleus [GO:0005634]	PATHWAY: Nucleotide-sugar biosynthesis; UDP-alpha-D-glucuronate biosynthesis; UDP-alpha-D-glucuronate from UDP-alpha-D-glucose: step 1/1.	hsa:7358;	R-HSA-173599;	ZFISH:HS03260-MONOMER;	-	-	-	-	1.20782	1.19122	1.39278
	O60711	LPXN LDLP	Leupaxin	cell adhesion [GO:0007155]; negative regulation of B cell receptor signaling pathway [GO:0050859]; negative regulation of cell adhesion [GO:0007162]; protein complex assembly [GO:0006461]; regulation of cell adhesion mediated by integrin [GO:0033628]; regulation of transcription, DNA-templated [GO:0006355]; signal transduction [GO:0007165]; transcription, DNA-templated [GO:0006351]	transcription cofactor activity [GO:0003712]; zinc ion binding [GO:0008270]	cell projection [GO:0042995]; cytoplasm [GO:0005737]; focal adhesion [GO:0005925]; membrane [GO:0016020]; nucleus [GO:0005634]; perinuclear region of cytoplasm [GO:0048471]; plasma membrane [GO:0005886]; podosome [GO:0002102]	-	hsa:9404;	-	ZFISH:ENSG00000110031-MONOMER;	-	-	-	-	1.13422	1.27071	-1.04419
	O60716	CTNND1 KIAA0384	Catenin delta-1 (Cadherin-associated Src substrate) (CAS) (p120 catenin) (p120(ctn)) (p120(cas))	adherens junction organization [GO:0034332]; brain development [GO:0007420]; cell adhesion [GO:0007155]; negative regulation of canonical Wnt signaling pathway [GO:0090090]; regulation of transcription, DNA-templated [GO:0006355]; single organismal cell-cell adhesion [GO:0016337]; transcription, DNA-templated [GO:0006351]; Wnt signaling pathway [GO:0016055]	cadherin binding [GO:0045296]; cadherin binding involved in cell-cell adhesion [GO:0098641]; receptor binding [GO:0005102]	cell-cell adherens junction [GO:0005913]; cell-cell junction [GO:0005911]; cytoplasm [GO:0005737]; cytosol [GO:0005829]; dendritic spine [GO:0043197]; extracellular exosome [GO:0070062]; growth cone [GO:0030426]; lamellipodium [GO:0030027]; midbody [GO:0030496]; nucleus [GO:0005634]; plasma membrane [GO:0005886]; zonula adherens [GO:0005915]	-	hsa:1500;	R-HSA-418990;R-HSA-5218920;	ZFISH:G66-32089-MONOMER;	-	-	-	-	1.07767	2.13	1.14728
	O60732	MAGEC1	Melanoma-associated antigen C1 (Cancer/testis antigen 7.1) (CT7.1) (MAGE-C1 antigen)	-	-	-	-	hsa:9947;	-	ZFISH:ENSG00000155495-MONOMER;	-	-	-	-	1.41445	-1.38636	2.5904
	O60733	PLA2G6 PLPLA9	85/88 kDa calcium-independent phospholipase A2 (CaI-PLA2) (EC 3.1.1.4) (Group VI phospholipase A2) (GVI PLA2) (Intracellular membrane-associated calcium-independent phospholipase A2 beta) (iPLA2-beta) (Patatin-like phospholipase domain-containing protein 9) (PNPLA9)	antibacterial humoral response [GO:0019731]; cardiolipin biosynthetic process [GO:0032049]; chemotaxis [GO:0006935]; Fc-gamma receptor signaling pathway involved in phagocytosis [GO:0038096]; lipid catabolic process [GO:0016042]; maternal process involved in female pregnancy [GO:0060135]; memory [GO:0007613]; negative regulation of synaptic transmission, glutamatergic [GO:0051967]; phosphatidylch…	calcium-independent phospholipase A2 activity [GO:0047499]; hydrolase activity [GO:0016787]; phospholipase A2 activity [GO:0004623]	cytoplasm [GO:0005737]; cytosol [GO:0005829]; extracellular space [GO:0005615]; membrane [GO:0016020]; microtubule organizing center [GO:0005815]; mitochondrion [GO:0005739]	-	hsa:8398;	R-HSA-1482788;R-HSA-1482798;R-HSA-1482839;R-HSA-2029485;R-HSA-6811436;	ZFISH:HS00055-MONOMER;	-	-	-	-	-	-	-190.256
	O60739	EIF1B	Eukaryotic translation initiation factor 1b (eIF1b) (Protein translation factor SUI1 homolog GC20)	regulation of translational initiation [GO:0006446]	poly(A) RNA binding [GO:0044822]; translation initiation factor activity [GO:0003743]	-	-	hsa:10289;	-	ZFISH:ENSG00000114784-MONOMER;	-	-	-	-	-1.07204	-	-
	O60749	SNX2 TRG9	Sorting nexin-2 (Transformation-related gene 9 protein) (TRG-9)	early endosome to Golgi transport [GO:0034498]; endocytosis [GO:0006897]; intracellular protein transport [GO:0006886]; lamellipodium morphogenesis [GO:0072673]; protein oligomerization [GO:0051259]; retrograde transport, endosome to Golgi [GO:0042147]; vesicle organization [GO:0016050]	cadherin binding involved in cell-cell adhesion [GO:0098641]; epidermal growth factor receptor binding [GO:0005154]; insulin receptor binding [GO:0005158]; leptin receptor binding [GO:1990460]; phosphatidylinositol binding [GO:0035091]; protein heterodimerization activity [GO:0046982]; protein homodimerization activity [GO:0042803]; transferrin receptor binding [GO:1990459]	cell-cell adherens junction [GO:0005913]; cytoplasm [GO:0005737]; cytosol [GO:0005829]; early endosome membrane [GO:0031901]; endosome membrane [GO:0010008]; extracellular exosome [GO:0070062]; extrinsic component of membrane [GO:0019898]; lamellipodium [GO:0030027]; membrane [GO:0016020]; protein complex [GO:0043234]; retromer, tubulation complex [GO:0030905]; retromer complex [GO:0030904]	-	hsa:6643;	R-HSA-432722;	ZFISH:G66-32471-MONOMER;	-	-	-	-	1.11925	1.32485	1.32293
	O60762	DPM1	Dolichol-phosphate mannosyltransferase subunit 1 (EC 2.4.1.83) (Dolichol-phosphate mannose synthase subunit 1) (DPM synthase subunit 1) (Dolichyl-phosphate beta-D-mannosyltransferase subunit 1) (Mannose-P-dolichol synthase subunit 1) (MPD synthase subunit 1)	dolichol metabolic process [GO:0019348]; GDP-mannose metabolic process [GO:0019673]; GPI anchor biosynthetic process [GO:0006506]; protein mannosylation [GO:0035268]; protein N-linked glycosylation [GO:0006487]; protein N-linked glycosylation via asparagine [GO:0018279]; protein O-linked mannosylation [GO:0035269]	alcohol binding [GO:0043178]; dolichyl-phosphate beta-D-mannosyltransferase activity [GO:0004582]; dolichyl-phosphate-mannose-protein mannosyltransferase activity [GO:0004169]; mannose binding [GO:0005537]	dolichol-phosphate-mannose synthase complex [GO:0033185]; endoplasmic reticulum [GO:0005783]; endoplasmic reticulum membrane [GO:0005789]; membrane [GO:0016020]; nucleus [GO:0005634]	PATHWAY: Protein modification; protein glycosylation.	hsa:8813;	R-HSA-162699;R-HSA-4717374;	ZFISH:ENSG00000000419-MONOMER;	-	-	-	-	-1.05592	-	-
	O60763	USO1 VDP	General vesicular transport factor p115 (Protein USO1 homolog) (Transcytosis-associated protein) (TAP) (Vesicle-docking protein)	COPII vesicle coating [GO:0048208]; ER to Golgi vesicle-mediated transport [GO:0006888]; Golgi organization [GO:0007030]; Golgi vesicle docking [GO:0048211]; intracellular protein transport [GO:0006886]; membrane fusion [GO:0061025]; transcytosis [GO:0045056]; vesicle fusion with Golgi apparatus [GO:0048280]	cadherin binding involved in cell-cell adhesion [GO:0098641]; poly(A) RNA binding [GO:0044822]; protein transporter activity [GO:0008565]	cell-cell adherens junction [GO:0005913]; cytosol [GO:0005829]; endoplasmic reticulum [GO:0005783]; ER to Golgi transport vesicle membrane [GO:0012507]; Golgi apparatus [GO:0005794]; Golgi membrane [GO:0000139]; Golgi stack [GO:0005795]; membrane [GO:0016020]; nucleolus [GO:0005730]; perinuclear region of cytoplasm [GO:0048471]; transport vesicle [GO:0030133]	-	hsa:8615;	R-HSA-162658;R-HSA-204005;R-HSA-6807878;	ZFISH:ENSG00000138768-MONOMER;	-	-	-	-	1.39127	1.43989	1.64586
	O60784	TOM1	Target of Myb protein 1	endocytosis [GO:0006897]; endosomal transport [GO:0016197]; intracellular protein transport [GO:0006886]; protein transport [GO:0015031]	clathrin binding [GO:0030276]	cytoplasm [GO:0005737]; cytosol [GO:0005829]; early endosome [GO:0005769]; endosome [GO:0005768]; extracellular exosome [GO:0070062]; membrane [GO:0016020]	-	hsa:10043;	-	ZFISH:ENSG00000100284-MONOMER;	-	-	-	-	1.02298	-1.21404	1.64538
	O60814	HIST1H2BK H2BFT HIRIP1	Histone H2B type 1-K (H2B K) (HIRA-interacting protein 1)	antibacterial humoral response [GO:0019731]; defense response to Gram-positive bacterium [GO:0050830]; innate immune response in mucosa [GO:0002227]; nucleosome assembly [GO:0006334]	DNA binding [GO:0003677]	cytoplasm [GO:0005737]; extracellular space [GO:0005615]; nuclear nucleosome [GO:0000788]; nucleoplasm [GO:0005654]; nucleus [GO:0005634]	-	hsa:85236;	R-HSA-1221632;R-HSA-171306;R-HSA-201722;R-HSA-212300;R-HSA-2299718;R-HSA-2559580;R-HSA-2559582;R-HSA-2559586;R-HSA-3214815;R-HSA-3214847;R-HSA-427359;R-HSA-427389;R-HSA-427413;R-HSA-5250924;R-HSA-5334118;R-HSA-5578749;R-HSA-5617472;R-HSA-5625886;R-HSA-5689880;R-HSA-5693565;R-HSA-5693571;R-HSA-5693607;R-HSA-606279;R-HSA-69473;R-HSA-73728;R-HSA-73777;R-HSA-912446;R-HSA-977225;	ZFISH:G66-31785-MONOMER;	-	-	-	-	-	2.42257	-
	O60826	CCDC22 CXorf37 JM1	Coiled-coil domain-containing protein 22	cellular copper ion homeostasis [GO:0006878]; cytoplasmic sequestering of NF-kappaB [GO:0007253]; Golgi to plasma membrane transport [GO:0006893]; negative regulation of I-kappaB kinase/NF-kappaB signaling [GO:0043124]; positive regulation of I-kappaB kinase/NF-kappaB signaling [GO:0043123]; positive regulation of protein ubiquitination involved in ubiquitin-dependent protein catabolic process [G…	cullin family protein binding [GO:0097602]	endosome [GO:0005768]	-	hsa:28952;	-	ZFISH:ENSG00000101997-MONOMER;	-	-	-	-	-	1.34601	-
	O60828	PQBP1 NPW38 JM26	Polyglutamine-binding protein 1 (PQBP-1) (38 kDa nuclear protein containing a WW domain) (Npw38) (Polyglutamine tract-binding protein 1)	alternative mRNA splicing, via spliceosome [GO:0000380]; neuron projection development [GO:0031175]; regulation of dendrite morphogenesis [GO:0048814]; regulation of RNA splicing [GO:0043484]; regulation of transcription, DNA-templated [GO:0006355]; transcription, DNA-templated [GO:0006351]	DNA binding [GO:0003677]; ribonucleoprotein complex binding [GO:0043021]; transcription coactivator activity [GO:0003713]	cytoplasm [GO:0005737]; cytoplasmic stress granule [GO:0010494]; neuronal ribonucleoprotein granule [GO:0071598]; nuclear speck [GO:0016607]; nucleoplasm [GO:0005654]; nucleus [GO:0005634]	-	hsa:10084;	R-HSA-72163;	-	-	-	-	-	-1.3481	-1.54447	-1.09816
	O60832	DKC1 NOLA4	H/ACA ribonucleoprotein complex subunit 4 (EC 5.4.99.-) (CBF5 homolog) (Dyskerin) (Nopp140-associated protein of 57 kDa) (Nucleolar protein NAP57) (Nucleolar protein family A member 4) (snoRNP protein DKC1)	box H/ACA snoRNA 3'-end processing [GO:0000495]; cell proliferation [GO:0008283]; mRNA pseudouridine synthesis [GO:1990481]; positive regulation of establishment of protein localization to telomere [GO:1904851]; positive regulation of telomerase activity [GO:0051973]; positive regulation of telomerase RNA localization to Cajal body [GO:1904874]; positive regulation of telomere maintenance via tel…	box H/ACA snoRNA binding [GO:0034513]; poly(A) RNA binding [GO:0044822]; pseudouridine synthase activity [GO:0009982]; RNA binding [GO:0003723]; telomerase activity [GO:0003720]; telomerase RNA binding [GO:0070034]	box H/ACA scaRNP complex [GO:0072589]; box H/ACA snoRNP complex [GO:0031429]; box H/ACA telomerase RNP complex [GO:0090661]; cytoplasm [GO:0005737]; nucleolus [GO:0005730]; nucleoplasm [GO:0005654]; nucleus [GO:0005634]; telomerase holoenzyme complex [GO:0005697]	-	hsa:1736;	R-HSA-171319;R-HSA-6790901;	ZFISH:ENSG00000130826-MONOMER;	-	-	-	-	-1.07436	1.91599	1.61074
	O60841	EIF5B IF2 KIAA0741	Eukaryotic translation initiation factor 5B (eIF-5B) (EC 3.6.5.3) (Translation initiation factor IF-2)	regulation of translational initiation [GO:0006446]	GTPase activity [GO:0003924]; GTP binding [GO:0005525]; metal ion binding [GO:0046872]; poly(A) RNA binding [GO:0044822]; translation initiation factor activity [GO:0003743]	cytoplasm [GO:0005737]; cytosol [GO:0005829]	-	hsa:9669;	R-HSA-72706;	ZFISH:ENSG00000158417-MONOMER;	-	-	-	-	-1.06431	1.03376	1.06752
	O60869	EDF1	Endothelial differentiation-related factor 1 (EDF-1) (Multiprotein-bridging factor 1) (MBF1)	endothelial cell differentiation [GO:0045446]; multicellular organism development [GO:0007275]; positive regulation of DNA binding [GO:0043388]; positive regulation of transcription, DNA-templated [GO:0045893]; regulation of lipid metabolic process [GO:0019216]; regulation of transcription, DNA-templated [GO:0006355]; transcription, DNA-templated [GO:0006351]	poly(A) RNA binding [GO:0044822]; sequence-specific DNA binding [GO:0043565]; transcription coactivator activity [GO:0003713]	cytoplasm [GO:0005737]; extracellular exosome [GO:0070062]; intracellular [GO:0005622]; nucleolus [GO:0005730]; nucleus [GO:0005634]	-	hsa:8721;	-	-	-	-	-	-	-1.2591	-1.24814	-1.13252
	O60879	DIAPH2 DIA	Protein diaphanous homolog 2 (Diaphanous-related formin-2) (DRF2)	actin filament organization [GO:0007015]; cytokinesis [GO:0000910]; female gamete generation [GO:0007292]; multicellular organism development [GO:0007275]; oogenesis [GO:0048477]	receptor binding [GO:0005102]	cytosol [GO:0005829]; early endosome [GO:0005769]; Golgi apparatus [GO:0005794]; intracellular membrane-bounded organelle [GO:0043231]; mitochondrion [GO:0005739]; nucleolus [GO:0005730]	-	hsa:1730;	R-HSA-5663220;	-	-	-	-	-	-	-	12.6152
	O60884	DNAJA2 CPR3 HIRIP4	DnaJ homolog subfamily A member 2 (Cell cycle progression restoration gene 3 protein) (Dnj3) (Dj3) (HIRA-interacting protein 4) (Renal carcinoma antigen NY-REN-14)	positive regulation of cell proliferation [GO:0008284]; protein refolding [GO:0042026]; response to heat [GO:0009408]	ATP binding [GO:0005524]; chaperone binding [GO:0051087]; metal ion binding [GO:0046872]; unfolded protein binding [GO:0051082]	cytosol [GO:0005829]; extracellular exosome [GO:0070062]; membrane [GO:0016020]	-	hsa:10294;	-	ZFISH:ENSG00000069345-MONOMER;	-	-	-	-	-1.10989	-1.0844	1.16405
	O60885	BRD4 HUNK1	Bromodomain-containing protein 4 (Protein HUNK1)	cellular response to DNA damage stimulus [GO:0006974]; chromatin modification [GO:0016569]; chromatin remodeling [GO:0006338]; negative regulation of DNA damage checkpoint [GO:2000002]; positive regulation of G2/M transition of mitotic cell cycle [GO:0010971]; positive regulation of I-kappaB kinase/NF-kappaB signaling [GO:0043123]; positive regulation of transcription elongation from RNA polymera…	chromatin binding [GO:0003682]; lysine-acetylated histone binding [GO:0070577]; p53 binding [GO:0002039]; RNA polymerase II core binding [GO:0000993]	chromosome [GO:0005694]; condensed nuclear chromosome [GO:0000794]; cytoplasm [GO:0005737]; nucleoplasm [GO:0005654]; nucleus [GO:0005634]	-	hsa:23476;	-	ZFISH:ENSG00000141867-MONOMER;	-	-	-	-	-1.46701	-1.72743	-2.6355
	O60888	CUTA ACHAP C6orf82	Protein CutA (Acetylcholinesterase-associated protein) (Brain acetylcholinesterase putative membrane anchor)	protein localization [GO:0008104]; response to metal ion [GO:0010038]	copper ion binding [GO:0005507]; enzyme binding [GO:0019899]	extracellular exosome [GO:0070062]; membrane [GO:0016020]	-	hsa:51596;	-	ZFISH:ENSG00000112514-MONOMER;	-	-	-	-	-1.17478	-1.78671	-1.39087
	O60925	PFDN1 PFD1	Prefoldin subunit 1	cell cycle [GO:0007049]	protein binding involved in protein folding [GO:0044183]; transcription factor activity, sequence-specific DNA binding [GO:0003700]	prefoldin complex [GO:0016272]	-	hsa:5201;	R-HSA-389957;	ZFISH:ENSG00000113068-MONOMER;	-	-	-	-	-1.19033	-1.331	1.19596
	O60927	PPP1R11 HCGV TCTE5	Protein phosphatase 1 regulatory subunit 11 (Hemochromatosis candidate gene V protein) (HCG V) (Protein phosphatase inhibitor 3)	negative regulation of phosphoprotein phosphatase activity [GO:0032515]	protein serine/threonine phosphatase inhibitor activity [GO:0004865]	cytoplasm [GO:0005737]; nucleus [GO:0005634]; protein phosphatase type 1 complex [GO:0000164]	-	hsa:6992;	-	ZFISH:ENSG00000112498-MONOMER;	-	-	-	-	-1.0353	-1.46575	-1.17379
	O60930	RNASEH1 RNH1	Ribonuclease H1 (RNase H1) (EC 3.1.26.4) (Ribonuclease H type II)	DNA replication, removal of RNA primer [GO:0043137]; RNA catabolic process [GO:0006401]	magnesium ion binding [GO:0000287]; nucleic acid binding [GO:0003676]; ribonuclease activity [GO:0004540]; RNA binding [GO:0003723]; RNA-DNA hybrid ribonuclease activity [GO:0004523]	cytoplasm [GO:0005737]	-	hsa:246243;	-	ZFISH:HS10407-MONOMER;	-	-	-	-	1.00504	-	-
	O60934	NBN NBS NBS1 P95	Nibrin (Cell cycle regulatory protein p95) (Nijmegen breakage syndrome protein 1)	blastocyst growth [GO:0001832]; cell cycle arrest [GO:0007050]; cell proliferation [GO:0008283]; DNA damage checkpoint [GO:0000077]; DNA damage response, signal transduction by p53 class mediator [GO:0030330]; DNA double-strand break processing [GO:0000729]; DNA duplex unwinding [GO:0032508]; DNA replication [GO:0006260]; DNA synthesis involved in DNA repair [GO:0000731]; double-strand break repa…	damaged DNA binding [GO:0003684]; protein N-terminus binding [GO:0047485]; transcription factor binding [GO:0008134]	cytosol [GO:0005829]; Mre11 complex [GO:0030870]; nuclear chromosome, telomeric region [GO:0000784]; nuclear inclusion body [GO:0042405]; nucleolus [GO:0005730]; nucleoplasm [GO:0005654]; nucleus [GO:0005634]; PML body [GO:0016605]; replication fork [GO:0005657]; site of double-strand break [GO:0035861]	-	hsa:4683;	R-HSA-2559586;R-HSA-5685938;R-HSA-5685939;R-HSA-5685942;R-HSA-5693548;R-HSA-5693554;R-HSA-5693565;R-HSA-5693568;R-HSA-5693571;R-HSA-5693579;R-HSA-5693607;R-HSA-5693616;R-HSA-6804756;R-HSA-69473;R-HSA-912446;	ZFISH:ENSG00000104320-MONOMER;	-	-	-	-	-	1.48533	-
	O60936	NOL3 ARC NOP	Nucleolar protein 3 (Apoptosis repressor with CARD) (Muscle-enriched cytoplasmic protein) (Myp) (Nucleolar protein of 30 kDa) (Nop30)	blood vessel remodeling [GO:0001974]; cardiac muscle cell apoptotic process [GO:0010659]; inhibition of cysteine-type endopeptidase activity involved in apoptotic process [GO:1990001]; intrinsic apoptotic signaling pathway [GO:0097193]; mRNA splice site selection [GO:0006376]; negative regulation of apoptotic process [GO:0043066]; negative regulation of cardiac muscle cell apoptotic process [GO:0…	calcium ion binding [GO:0005509]; caspase binding [GO:0089720]; cysteine-type endopeptidase inhibitor activity involved in apoptotic process [GO:0043027]; RNA binding [GO:0003723]	cytoplasm [GO:0005737]; cytosol [GO:0005829]; membrane [GO:0016020]; mitochondrion [GO:0005739]; nucleolus [GO:0005730]; sarcoplasmic reticulum [GO:0016529]	-	hsa:8996;	-	ZFISH:ENSG00000140939-MONOMER;	-	-	-	-	1.62	-	-
	O60942	RNGTT CAP1A	mRNA-capping enzyme (HCAP1) (HCE) [Includes: Polynucleotide 5'-triphosphatase (EC 3.1.3.33) (mRNA 5'-triphosphatase) (TPase); mRNA guanylyltransferase (EC 2.7.7.50) (GTP--RNA guanylyltransferase) (GTase)]	7-methylguanosine mRNA capping [GO:0006370]; RNA processing [GO:0006396]; transcription from RNA polymerase II promoter [GO:0006366]; viral process [GO:0016032]	GTP binding [GO:0005525]; mRNA guanylyltransferase activity [GO:0004484]; polynucleotide 5'-phosphatase activity [GO:0004651]; protein tyrosine/serine/threonine phosphatase activity [GO:0008138]; protein tyrosine phosphatase activity [GO:0004725]; RNA guanylyltransferase activity [GO:0008192]; triphosphatase activity [GO:0050355]	nucleoplasm [GO:0005654]; nucleus [GO:0005634]	-	hsa:8732;	R-HSA-167160;R-HSA-72086;R-HSA-77075;	MetaCyc:HS03479-MONOMER;ZFISH:HS03479-MONOMER;	-	-	-	-	-	1.14528	-1.08443
	O75037	KIF21B KIAA0449	Kinesin-like protein KIF21B	microtubule-based movement [GO:0007018]	ATPase activity [GO:0016887]; ATP binding [GO:0005524]; microtubule motor activity [GO:0003777]	cytoplasm [GO:0005737]; kinesin complex [GO:0005871]; microtubule [GO:0005874]	-	hsa:23046;	R-HSA-6811434;R-HSA-983189;	ZFISH:ENSG00000116852-MONOMER;	-	-	-	-	-	5.72513	1.17661
	O75044	SRGAP2 ARHGAP34 FNBP2 KIAA0456 SRGAP2A	SLIT-ROBO Rho GTPase-activating protein 2 (srGAP2) (Formin-binding protein 2) (Rho GTPase-activating protein 34)	actin filament severing [GO:0051014]; dendritic spine development [GO:0060996]; extension of a leading process involved in cell motility in cerebral cortex radial glia guided migration [GO:0021816]; filopodium assembly [GO:0046847]; lamellipodium assembly involved in ameboidal cell migration [GO:0003363]; negative regulation of neuron migration [GO:2001223]; neuron projection morphogenesis [GO:00…	GTPase activator activity [GO:0005096]; protein homodimerization activity [GO:0042803]; Rac GTPase binding [GO:0048365]	cell junction [GO:0030054]; cytoplasm [GO:0005737]; cytosol [GO:0005829]; dendritic spine head [GO:0044327]; lamellipodium [GO:0030027]; nucleus [GO:0005634]; phagocytic vesicle [GO:0045335]; plasma membrane [GO:0005886]; postsynaptic density [GO:0014069]; postsynaptic membrane [GO:0045211]	-	hsa:23380;	R-HSA-194840;R-HSA-428543;R-HSA-5663220;	ZFISH:ENSG00000163486-MONOMER;	-	-	-	-	-1.63523	-	-
	O75074	LRP3	Low-density lipoprotein receptor-related protein 3 (LRP-3) (105 kDa low-density lipoprotein receptor-related protein) (hLRp105)	receptor-mediated endocytosis [GO:0006898]	-	clathrin-coated pit [GO:0005905]; integral component of membrane [GO:0016021]	-	hsa:4037;	-	ZFISH:ENSG00000130881-MONOMER;	-	-	-	-	-	1.68338	-
	O75083	WDR1	WD repeat-containing protein 1 (Actin-interacting protein 1) (AIP1) (NORI-1)	apical junction assembly [GO:0043297]; maintenance of epithelial cell apical/basal polarity [GO:0045199]; platelet degranulation [GO:0002576]; positive regulation of actin filament depolymerization [GO:0030836]; regulation of actin filament depolymerization [GO:0030834]; regulation of oligodendrocyte differentiation [GO:0048713]; regulation of ventricular cardiac muscle cell membrane repolarizati…	actin filament binding [GO:0051015]	actin filament [GO:0005884]; cell-cell junction [GO:0005911]; cell projection [GO:0042995]; cytoplasm [GO:0005737]; cytosol [GO:0005829]; extracellular exosome [GO:0070062]; extracellular region [GO:0005576]; myelin sheath [GO:0043209]; podosome [GO:0002102]	-	hsa:9948;	R-HSA-114608;	ZFISH:ENSG00000071127-MONOMER;	-	-	-	-	1.12881	1.11599	-1.10416
	O75116	ROCK2 KIAA0619	Rho-associated protein kinase 2 (EC 2.7.11.1) (Rho kinase 2) (Rho-associated, coiled-coil-containing protein kinase 2) (Rho-associated, coiled-coil-containing protein kinase II) (ROCK-II) (p164 ROCK-2)	cellular response to testosterone stimulus [GO:0071394]; centrosome duplication [GO:0051298]; cortical actin cytoskeleton organization [GO:0030866]; cytokinesis [GO:0000910]; ephrin receptor signaling pathway [GO:0048013]; establishment of protein localization to plasma membrane [GO:0090002]; I-kappaB kinase/NF-kappaB signaling [GO:0007249]; negative regulation of angiogenesis [GO:0016525]; negat…	ATP binding [GO:0005524]; metal ion binding [GO:0046872]; poly(A) RNA binding [GO:0044822]; protein serine/threonine kinase activity [GO:0004674]; Rho-dependent protein serine/threonine kinase activity [GO:0072518]; structural molecule activity [GO:0005198]	centrosome [GO:0005813]; cytoplasmic ribonucleoprotein granule [GO:0036464]; cytosol [GO:0005829]; nucleus [GO:0005634]; plasma membrane [GO:0005886]	-	hsa:9475;	R-HSA-3928662;R-HSA-3928663;R-HSA-416482;R-HSA-416572;R-HSA-4420097;R-HSA-5627117;	ZFISH:HS05855-MONOMER;	-	-	-	-	-	-1.46144	-
205442_at	O75121	MFAP3L KIAA0626 HSD-39 HSD39	Microfibrillar-associated protein 3-like (Testis development protein NYD-SP9)	-	-	cytoplasm [GO:0005737]; integral component of membrane [GO:0016021]; nucleus [GO:0005634]; plasma membrane [GO:0005886]	-	hsa:9848;	-	ZFISH:G66-32236-MONOMER;	-	-	2.31709	-	-	-	-
	O75122	CLASP2 KIAA0627	CLIP-associating protein 2 (Cytoplasmic linker-associated protein 2) (Protein Orbit homolog 2) (hOrbit2)	cell division [GO:0051301]; establishment of protein localization to plasma membrane [GO:0090002]; establishment or maintenance of cell polarity [GO:0007163]; exit from mitosis [GO:0010458]; Golgi organization [GO:0007030]; microtubule anchoring [GO:0034453]; microtubule cytoskeleton organization [GO:0000226]; microtubule nucleation [GO:0007020]; microtubule organizing center organization [GO:003…	actin filament binding [GO:0051015]; dystroglycan binding [GO:0002162]; microtubule binding [GO:0008017]; microtubule plus-end binding [GO:0051010]; protein tyrosine kinase binding [GO:1990782]	axonal growth cone [GO:0044295]; basal cortex [GO:0045180]; cell cortex [GO:0005938]; cell leading edge [GO:0031252]; condensed chromosome kinetochore [GO:0000777]; cortical microtubule plus-end [GO:1903754]; cytoplasm [GO:0005737]; cytoplasmic microtubule [GO:0005881]; cytosol [GO:0005829]; Golgi apparatus [GO:0005794]; kinetochore microtubule [GO:0005828]; membrane [GO:0016020]; microtubule [GO…	-	hsa:23122;	R-HSA-2467813;R-HSA-2500257;R-HSA-428890;R-HSA-5663220;R-HSA-68877;	-	-	-	-	-	2.07638	1.04236	2.21613
	O75128	COBL KIAA0633	Protein cordon-bleu	actin filament network formation [GO:0051639]; actin filament polymerization [GO:0030041]; collateral sprouting in absence of injury [GO:0048669]; digestive tract development [GO:0048565]; embryonic axis specification [GO:0000578]; floor plate development [GO:0033504]; liver development [GO:0001889]; neural tube closure [GO:0001843]; notochord development [GO:0030903]; positive regulation of dend…	actin monomer binding [GO:0003785]	actin filament [GO:0005884]; axon [GO:0030424]; axonal growth cone [GO:0044295]; cell cortex [GO:0005938]; dendrite [GO:0030425]; dendritic growth cone [GO:0044294]; neuronal cell body [GO:0043025]; perinuclear region of cytoplasm [GO:0048471]; plasma membrane [GO:0005886]; ruffle [GO:0001726]	-	hsa:23242;	-	ZFISH:ENSG00000106078-MONOMER;	-	-	-	-	-	-29.371	-
209693_at	O75129	ASTN2 KIAA0634	Astrotactin-2	negative regulation of protein localization to cell surface [GO:2000009]; protein transport [GO:0015031]	calcium ion binding [GO:0005509]; inositol 1,3,4,5 tetrakisphosphate binding [GO:0043533]	cell cortex [GO:0005938]; cell pole [GO:0060187]; clathrin-coated vesicle [GO:0030136]; early endosome [GO:0005769]; integral component of membrane [GO:0016021]; late endosome [GO:0005770]; perikaryon [GO:0043204]	-	hsa:23245;	-	-	-	-	2.89148	3.68107	-	-	-
	O75131	CPNE3 CPN3 KIAA0636	Copine-3 (Copine III)	cellular response to calcium ion [GO:0071277]; cellular response to growth factor stimulus [GO:0071363]; ERBB2 signaling pathway [GO:0038128]; glycerophospholipid biosynthetic process [GO:0046474]; lipid metabolic process [GO:0006629]; positive regulation of cell migration [GO:0030335]; vesicle-mediated transport [GO:0016192]	calcium-dependent phospholipid binding [GO:0005544]; calcium-dependent protein binding [GO:0048306]; poly(A) RNA binding [GO:0044822]; protein serine/threonine kinase activity [GO:0004674]; receptor tyrosine kinase binding [GO:0030971]; transporter activity [GO:0005215]	cell junction [GO:0030054]; cytoplasm [GO:0005737]; cytosol [GO:0005829]; extracellular exosome [GO:0070062]; focal adhesion [GO:0005925]; nucleus [GO:0005634]; plasma membrane [GO:0005886]	-	hsa:8895;	R-HSA-1483206;	ZFISH:ENSG00000085719-MONOMER;	-	-	-	-	-	4.54334	4.35921
	O75145	PPFIA3 KIAA0654	Liprin-alpha-3 (Protein tyrosine phosphatase receptor type f polypeptide-interacting protein alpha-3) (PTPRF-interacting protein alpha-3)	glutamate secretion [GO:0014047]; neurotransmitter secretion [GO:0007269]; regulation of short-term neuronal synaptic plasticity [GO:0048172]	-	acrosomal vesicle [GO:0001669]; cytosol [GO:0005829]; epididymosome [GO:0098875]; presynaptic active zone [GO:0048786]	-	hsa:8541;	R-HSA-181429;R-HSA-181430;R-HSA-210500;R-HSA-212676;R-HSA-264642;	ZFISH:HS12560-MONOMER;	-	-	-	-	-	3.40743	-
	O75146	HIP1R HIP12 KIAA0655	Huntingtin-interacting protein 1-related protein (HIP1-related protein) (Huntingtin-interacting protein 12) (HIP-12)	apoptotic process [GO:0006915]; clathrin-dependent endocytosis [GO:0072583]; receptor-mediated endocytosis [GO:0006898]	phosphatidylinositol binding [GO:0035091]	clathrin-coated pit [GO:0005905]; clathrin-coated vesicle [GO:0030136]; clathrin-coated vesicle membrane [GO:0030665]; cytoplasm [GO:0005737]; cytoskeleton [GO:0005856]; intracellular membrane-bounded organelle [GO:0043231]; perinuclear region of cytoplasm [GO:0048471]	-	hsa:9026;	R-HSA-432722;R-HSA-8856828;	ZFISH:ENSG00000130787-MONOMER;	-	-	-	-	1.3727	-2.16852	1.26244
	O75150	RNF40 BRE1B KIAA0661	E3 ubiquitin-protein ligase BRE1B (BRE1-B) (EC 2.3.2.27) (95 kDa retinoblastoma-associated protein) (RBP95) (RING finger protein 40) (RING-type E3 ubiquitin transferase BRE1B)	histone H2B ubiquitination [GO:0033523]; histone monoubiquitination [GO:0010390]; negative regulation of mRNA polyadenylation [GO:1900364]; positive regulation of histone H2B ubiquitination [GO:2001168]; positive regulation of proteasomal protein catabolic process [GO:1901800]; positive regulation of protein polyubiquitination [GO:1902916]; response to peptide hormone [GO:0043434]; ubiquitin-depe…	ligase activity [GO:0016874]; mRNA 3'-UTR binding [GO:0003730]; protein homodimerization activity [GO:0042803]; ubiquitin protein ligase binding [GO:0031625]; ubiquitin-protein transferase activity [GO:0004842]; zinc ion binding [GO:0008270]	axon terminus [GO:0043679]; cytosol [GO:0005829]; extrinsic component of membrane [GO:0019898]; HULC complex [GO:0033503]; membrane [GO:0016020]; neuron projection [GO:0043005]; nucleoplasm [GO:0005654]; nucleus [GO:0005634]; ubiquitin ligase complex [GO:0000151]	PATHWAY: Protein modification; protein ubiquitination.	hsa:9810;	-	ZFISH:ENSG00000103549-MONOMER;	-	-	-	-	-1.19174	-1.28949	1.20266
	O75152	ZC3H11A KIAA0663 ZC3HDC11A	Zinc finger CCCH domain-containing protein 11A	mRNA 3'-end processing [GO:0031124]; mRNA export from nucleus [GO:0006406]; poly(A)+ mRNA export from nucleus [GO:0016973]; RNA export from nucleus [GO:0006405]; termination of RNA polymerase II transcription [GO:0006369]	metal ion binding [GO:0046872]; poly(A) RNA binding [GO:0044822]	nucleoplasm [GO:0005654]	-	hsa:9877;	R-HSA-109688;R-HSA-159236;R-HSA-72187;	ZFISH:ENSG00000058673-MONOMER;	-	-	-	-	-1.26298	-1.84882	-2.2073
	O75153	CLUH KIAA0664	Clustered mitochondria protein homolog	intracellular distribution of mitochondria [GO:0048312]; mitochondrion organization [GO:0007005]	mRNA binding [GO:0003729]	cytoplasm [GO:0005737]	-	hsa:23277;	-	-	-	-	-	-	-1.17524	-1.39116	-1.35739
	O75170	PPP6R2 KIAA0685 PP6R2 SAPS2	Serine/threonine-protein phosphatase 6 regulatory subunit 2 (SAPS domain family member 2)	-	-	cytoplasm [GO:0005737]; intracellular membrane-bounded organelle [GO:0043231]	-	hsa:9701;	-	-	-	-	-	-	1.15599	1.33114	-
	O75175	CNOT3 KIAA0691 LENG2 NOT3	CCR4-NOT transcription complex subunit 3 (CCR4-associated factor 3) (Leukocyte receptor cluster member 2)	DNA damage response, signal transduction by p53 class mediator resulting in cell cycle arrest [GO:0006977]; gene silencing by RNA [GO:0031047]; negative regulation of translation [GO:0017148]; nuclear-transcribed mRNA catabolic process, deadenylation-dependent decay [GO:0000288]; nuclear-transcribed mRNA poly(A) tail shortening [GO:0000289]; regulation of stem cell population maintenance [GO:2000…	-	CCR4-NOT complex [GO:0030014]; CCR4-NOT core complex [GO:0030015]; cytoplasmic mRNA processing body [GO:0000932]; cytosol [GO:0005829]; nucleus [GO:0005634]	-	hsa:4849;	R-HSA-429947;R-HSA-6804115;	ZFISH:ENSG00000088038-MONOMER;	-	-	-	-	-	-1.20134	-1.35897
	O75179	ANKRD17 GTAR KIAA0697	Ankyrin repeat domain-containing protein 17 (Gene trap ankyrin repeat protein) (Serologically defined breast cancer antigen NY-BR-16)	blood vessel maturation [GO:0001955]; defense response to bacterium [GO:0042742]; innate immune response [GO:0045087]; negative regulation of smooth muscle cell differentiation [GO:0051151]; positive regulation of cell cycle [GO:0045787]; positive regulation of G1/S transition of mitotic cell cycle [GO:1900087]; positive regulation of I-kappaB kinase/NF-kappaB signaling [GO:0043123]; positive reg…	chromatin binding [GO:0003682]; poly(A) RNA binding [GO:0044822]	chromatin [GO:0000785]; cytoplasm [GO:0005737]; membrane [GO:0016020]; nucleus [GO:0005634]	-	hsa:26057;	-	ZFISH:ENSG00000132466-MONOMER;	-	-	-	-	-1.9231	-1.83264	-2.32791
	O75208	COQ9 C16orf49 HSPC326 PSEC0129	Ubiquinone biosynthesis protein COQ9, mitochondrial	mitochondrial electron transport, NADH to ubiquinone [GO:0006120]; ubiquinone biosynthetic process [GO:0006744]	lipid binding [GO:0008289]; protein homodimerization activity [GO:0042803]	mitochondrial inner membrane [GO:0005743]; mitochondrion [GO:0005739]	PATHWAY: Cofactor biosynthesis; ubiquinone biosynthesis. {ECO:0000250|UniProtKB:Q8K1Z0}.	hsa:57017;	-	-	-	-	-	-	1.3762	1.39381	1.47341
	O75223	GGCT C7orf24 CRF21	Gamma-glutamylcyclotransferase (EC 2.3.2.4) (Cytochrome c-releasing factor 21)	glutathione biosynthetic process [GO:0006750]; release of cytochrome c from mitochondria [GO:0001836]	gamma-glutamylcyclotransferase activity [GO:0003839]; protein homodimerization activity [GO:0042803]	cytosol [GO:0005829]; extracellular exosome [GO:0070062]	-	hsa:79017;	R-HSA-174403;	ZFISH:HS12014-MONOMER;	-	-	-	-	-1.17713	-1.02278	1.07003
	O75251	NDUFS7	NADH dehydrogenase [ubiquinone] iron-sulfur protein 7, mitochondrial (EC 1.6.5.3) (EC 1.6.99.3) (Complex I-20kD) (CI-20kD) (NADH-ubiquinone oxidoreductase 20 kDa subunit) (PSST subunit)	mitochondrial electron transport, NADH to ubiquinone [GO:0006120]; mitochondrial respiratory chain complex I assembly [GO:0032981]	4 iron, 4 sulfur cluster binding [GO:0051539]; metal ion binding [GO:0046872]; NADH dehydrogenase (ubiquinone) activity [GO:0008137]; oxidoreductase activity, acting on NAD(P)H, quinone or similar compound as acceptor [GO:0016655]; quinone binding [GO:0048038]	mitochondrial matrix [GO:0005759]; mitochondrial respiratory chain complex I [GO:0005747]; neuronal cell body [GO:0043025]; neuron projection [GO:0043005]; synaptic membrane [GO:0097060]	-	hsa:374291;	R-HSA-611105;R-HSA-6799198;	ZFISH:HS03864-MONOMER;	-	-	-	-	-1.1835	-1.19478	-2.50616
	O75306	NDUFS2	NADH dehydrogenase [ubiquinone] iron-sulfur protein 2, mitochondrial (EC 1.6.5.3) (EC 1.6.99.3) (Complex I-49kD) (CI-49kD) (NADH-ubiquinone oxidoreductase 49 kDa subunit)	mitochondrial electron transport, NADH to ubiquinone [GO:0006120]; mitochondrial respiratory chain complex I assembly [GO:0032981]; response to oxidative stress [GO:0006979]	4 iron, 4 sulfur cluster binding [GO:0051539]; electron carrier activity [GO:0009055]; metal ion binding [GO:0046872]; NAD binding [GO:0051287]; NADH dehydrogenase (ubiquinone) activity [GO:0008137]; quinone binding [GO:0048038]; ubiquitin protein ligase binding [GO:0031625]	mitochondrial matrix [GO:0005759]; mitochondrial respiratory chain complex I [GO:0005747]; mitochondrion [GO:0005739]; nucleoplasm [GO:0005654]	-	hsa:4720;	R-HSA-611105;R-HSA-6799198;	ZFISH:HS08339-MONOMER;	-	-	-	-	1.10409	1.38321	1.3282
	O75312	ZPR1 ZNF259	Zinc finger protein ZPR1 (Zinc finger protein 259)	apoptotic process involved in development [GO:1902742]; axon development [GO:0061564]; Cajal body organization [GO:0030576]; cell proliferation [GO:0008283]; cellular response to epidermal growth factor stimulus [GO:0071364]; DNA endoreduplication [GO:0042023]; inner cell mass cell proliferation [GO:0001833]; microtubule cytoskeleton organization [GO:0000226]; mRNA processing [GO:0006397]; negati…	translation initiation factor binding [GO:0031369]; zinc ion binding [GO:0008270]	axon [GO:0030424]; Cajal body [GO:0015030]; cytoplasm [GO:0005737]; Gemini of coiled bodies [GO:0097504]; growth cone [GO:0030426]; neuronal cell body [GO:0043025]; nucleolus [GO:0005730]; nucleoplasm [GO:0005654]; nucleus [GO:0005634]; perikaryon [GO:0043204]; perinuclear region of cytoplasm [GO:0048471]; SMN complex [GO:0032797]	-	hsa:8882;	-	ZFISH:ENSG00000109917-MONOMER;	-	-	-	-	-1.093	-1.40261	-1.22177
	O75323	GBAS NIPSNAP2	Protein NipSnap homolog 2 (NipSnap2) (Glioblastoma-amplified sequence)	ATP biosynthetic process [GO:0006754]; negative regulation of ATP citrate synthase activity [GO:2000984]; oxidative phosphorylation [GO:0006119]	-	integral component of plasma membrane [GO:0005887]; membrane [GO:0016020]; mitochondrion [GO:0005739]	-	hsa:2631;	-	ZFISH:ENSG00000146729-MONOMER;	-	-	-	-	1.84061	2.43165	1.84754
	O75326	SEMA7A CD108 SEMAL	Semaphorin-7A (CDw108) (JMH blood group antigen) (John-Milton-Hargen human blood group Ag) (Semaphorin-K1) (Sema K1) (Semaphorin-L) (Sema L) (CD antigen CD108)	axon extension [GO:0048675]; immune response [GO:0006955]; inflammatory response [GO:0006954]; integrin-mediated signaling pathway [GO:0007229]; neural crest cell migration [GO:0001755]; olfactory lobe development [GO:0021988]; osteoblast differentiation [GO:0001649]; positive regulation of axon extension [GO:0045773]; positive regulation of cell migration [GO:0030335]; positive regulation of ERK…	integrin binding [GO:0005178]; neuropilin binding [GO:0038191]	anchored component of membrane [GO:0031225]; external side of plasma membrane [GO:0009897]; membrane [GO:0016020]; plasma membrane [GO:0005886]	-	hsa:8482;	R-HSA-416700;	ZFISH:ENSG00000138623-MONOMER;	-	-	-	-	1.04204	2.68718	2.1763
	O75330	HMMR IHABP RHAMM	Hyaluronan mediated motility receptor (Intracellular hyaluronic acid-binding protein) (Receptor for hyaluronan-mediated motility) (CD antigen CD168)	G2/M transition of mitotic cell cycle [GO:0000086]; hyaluronan catabolic process [GO:0030214]	hyaluronic acid binding [GO:0005540]	cell surface [GO:0009986]; cytosol [GO:0005829]; membrane [GO:0016020]; plasma membrane [GO:0005886]	-	hsa:3161;	R-HSA-2160916;R-HSA-8854518;	ZFISH:ENSG00000072571-MONOMER;	-	-	-	-	-6.76267	-5.02699	-1.24284
	O75339	CILP UNQ602/PRO1188	Cartilage intermediate layer protein 1 (CILP-1) (Cartilage intermediate-layer protein) [Cleaved into: Cartilage intermediate layer protein 1 C1; Cartilage intermediate layer protein 1 C2]	negative regulation of insulin-like growth factor receptor signaling pathway [GO:0043569]	-	extracellular exosome [GO:0070062]; extracellular matrix [GO:0031012]; extracellular space [GO:0005615]; proteinaceous extracellular matrix [GO:0005578]	-	hsa:8483;	-	ZFISH:ENSG00000138615-MONOMER;	-	-	-	-	-1.04085	-1.32698	1.72132
	O75340	PDCD6 ALG2	Programmed cell death protein 6 (Apoptosis-linked gene 2 protein) (Probable calcium-binding protein ALG-2)	activation of cysteine-type endopeptidase activity involved in apoptotic process [GO:0006919]; angiogenesis [GO:0001525]; apoptotic signaling pathway [GO:0097190]; cellular response to heat [GO:0034605]; intracellular protein transport [GO:0006886]; negative regulation of protein kinase B signaling [GO:0051898]; negative regulation of TOR signaling [GO:0032007]; negative regulation of vascular en…	binding, bridging [GO:0060090]; calcium-dependent cysteine-type endopeptidase activity [GO:0004198]; calcium-dependent protein binding [GO:0048306]; calcium ion binding [GO:0005509]; protein anchor [GO:0043495]; protein dimerization activity [GO:0046983]	cytoplasm [GO:0005737]; cytoplasmic vesicle [GO:0031410]; endoplasmic reticulum [GO:0005783]; endoplasmic reticulum exit site [GO:0070971]; endoplasmic reticulum membrane [GO:0005789]; endosome [GO:0005768]; extracellular exosome [GO:0070062]; nuclear membrane [GO:0031965]; nucleus [GO:0005634]	-	hsa:10016;	-	ZFISH:ENSG00000063438-MONOMER;	-	-	-	-	1.25188	1.6412	1.91915
	O75347	TBCA	Tubulin-specific chaperone A (TCP1-chaperonin cofactor A) (Tubulin-folding cofactor A) (CFA)	post-chaperonin tubulin folding pathway [GO:0007023]; protein folding [GO:0006457]; tubulin complex assembly [GO:0007021]	chaperone binding [GO:0051087]; poly(A) RNA binding [GO:0044822]	cytoplasm [GO:0005737]; extracellular exosome [GO:0070062]; microtubule [GO:0005874]; microtubule cytoskeleton [GO:0015630]; nucleolus [GO:0005730]	-	hsa:6902;	R-HSA-389977;	ZFISH:ENSG00000171530-MONOMER;	-	-	-	-	-1.27356	-2.40879	-1.67122
	O75348	ATP6V1G1 ATP6G ATP6G1 ATP6J	V-type proton ATPase subunit G 1 (V-ATPase subunit G 1) (V-ATPase 13 kDa subunit 1) (Vacuolar proton pump subunit G 1) (Vacuolar proton pump subunit M16)	insulin receptor signaling pathway [GO:0008286]; ion transmembrane transport [GO:0034220]; phagosome acidification [GO:0090383]; regulation of macroautophagy [GO:0016241]; transferrin transport [GO:0033572]	ATPase binding [GO:0051117]; hydrogen-exporting ATPase activity, phosphorylative mechanism [GO:0008553]	cytosol [GO:0005829]; extracellular exosome [GO:0070062]; lysosomal membrane [GO:0005765]; plasma membrane [GO:0005886]; vacuolar proton-transporting V-type ATPase complex [GO:0016471]	-	hsa:9550;	R-HSA-1222556;R-HSA-77387;R-HSA-917977;R-HSA-983712;	MetaCyc:HS06241-MONOMER;ZFISH:HS06241-MONOMER;	-	-	-	-	1.12646	1.08645	1.14136
	O75351	VPS4B SKD1 VPS42 MIG1	Vacuolar protein sorting-associated protein 4B (EC 3.6.4.6) (Cell migration-inducing gene 1 protein) (Suppressor of K(+) transport growth defect 1) (Protein SKD1)	autophagy [GO:0006914]; cell separation after cytokinesis [GO:0000920]; cholesterol transport [GO:0030301]; endosomal transport [GO:0016197]; endosome to lysosome transport via multivesicular body sorting pathway [GO:0032510]; ESCRT III complex disassembly [GO:1904903]; late endosomal microautophagy [GO:0061738]; mitotic metaphase plate congression [GO:0007080]; multivesicular body assembly [GO:0…	ATPase activity [GO:0016887]; ATPase activity, coupled [GO:0042623]; ATP binding [GO:0005524]; identical protein binding [GO:0042802]; protein C-terminus binding [GO:0008022]; protein homodimerization activity [GO:0042803]	centrosome [GO:0005813]; cytoplasm [GO:0005737]; cytosol [GO:0005829]; endosome [GO:0005768]; endosome membrane [GO:0010008]; extracellular exosome [GO:0070062]; Flemming body [GO:0090543]; late endosome membrane [GO:0031902]; nucleus [GO:0005634]; spindle pole [GO:0000922]	-	hsa:9525;	R-HSA-162588;R-HSA-917729;	ZFISH:ENSG00000119541-MONOMER;	-	-	-	-	1.36678	1.09532	-1.05605
	O75352	MPDU1	Mannose-P-dolichol utilization defect 1 protein (Suppressor of Lec15 and Lec35 glycosylation mutation homolog) (SL15)	dolichol-linked oligosaccharide biosynthetic process [GO:0006488]; oligosaccharide biosynthetic process [GO:0009312]; protein folding [GO:0006457]; transport [GO:0006810]	-	endoplasmic reticulum [GO:0005783]; endoplasmic reticulum membrane [GO:0005789]; extracellular exosome [GO:0070062]; integral component of membrane [GO:0016021]; membrane [GO:0016020]; mitochondrion [GO:0005739]	-	hsa:9526;	R-HSA-446193;R-HSA-4687000;	ZFISH:ENSG00000129255-MONOMER;	-	-	-	-	1.04002	1.67234	2.01012
	O75367	H2AFY MACROH2A1	Core histone macro-H2A.1 (Histone macroH2A1) (mH2A1) (Histone H2A.y) (H2A/y) (Medulloblastoma antigen MU-MB-50.205)	chromatin modification [GO:0016569]; chromatin silencing [GO:0006342]; dosage compensation [GO:0007549]; establishment of protein localization to chromatin [GO:0071169]; negative regulation of cell cycle G2/M phase transition [GO:1902750]; negative regulation of gene expression, epigenetic [GO:0045814]; negative regulation of histone H3-K27 methylation [GO:0061086]; negative regulation of histone…	chromatin DNA binding [GO:0031490]; core promoter sequence-specific DNA binding [GO:0001046]; DNA binding [GO:0003677]; double-stranded methylated DNA binding [GO:0010385]; enzyme binding [GO:0019899]; nucleosomal DNA binding [GO:0031492]; protein kinase binding [GO:0019901]; protein serine/threonine kinase inhibitor activity [GO:0030291]; rDNA binding [GO:0000182]; RNA polymerase II core promote…	Barr body [GO:0001740]; condensed chromosome [GO:0000793]; extracellular exosome [GO:0070062]; nuclear chromatin [GO:0000790]; nuclear chromosome [GO:0000228]; nuclear chromosome, telomeric region [GO:0000784]; nucleolus [GO:0005730]; nucleosome [GO:0000786]; nucleus [GO:0005634]; pericentric heterochromatin [GO:0005721]; sex chromatin [GO:0001739]	-	hsa:9555;	-	ZFISH:ENSG00000113648-MONOMER;	-	-	-	-	-1.06016	2.06923	1.27035
	O75368	SH3BGRL	SH3 domain-binding glutamic acid-rich-like protein	-	SH3/SH2 adaptor activity [GO:0005070]	cytoplasm [GO:0005737]; extracellular exosome [GO:0070062]; extracellular space [GO:0005615]; nucleus [GO:0005634]	-	hsa:6451;	-	ZFISH:ENSG00000131171-MONOMER;	-	-	-	-	-1.03568	-1.34529	-1.39184
	O75369	FLNB FLN1L FLN3 TABP TAP	Filamin-B (FLN-B) (ABP-278) (ABP-280 homolog) (Actin-binding-like protein) (Beta-filamin) (Filamin homolog 1) (Fh1) (Filamin-3) (Thyroid autoantigen) (Truncated actin-binding protein) (Truncated ABP)	actin cytoskeleton organization [GO:0030036]; cytoskeletal anchoring at plasma membrane [GO:0007016]; epithelial cell morphogenesis [GO:0003382]; keratinocyte development [GO:0003334]; signal transduction [GO:0007165]; skeletal muscle tissue development [GO:0007519]	actin binding [GO:0003779]; cadherin binding involved in cell-cell adhesion [GO:0098641]; poly(A) RNA binding [GO:0044822]	actin cytoskeleton [GO:0015629]; brush border [GO:0005903]; cell-cell adherens junction [GO:0005913]; cell cortex [GO:0005938]; cytoplasm [GO:0005737]; cytosol [GO:0005829]; extracellular exosome [GO:0070062]; extracellular matrix [GO:0031012]; focal adhesion [GO:0005925]; integral component of membrane [GO:0016021]; plasma membrane [GO:0005886]; stress fiber [GO:0001725]; Z disc [GO:0030018]	-	hsa:2317;	R-HSA-1169408;	ZFISH:ENSG00000136068-MONOMER;	-	-	-	-	-1.0363	-1.56292	-1.01937
	O75381	PEX14	Peroxisomal membrane protein PEX14 (PTS1 receptor-docking protein) (Peroxin-14) (Peroxisomal membrane anchor protein PEX14)	microtubule anchoring [GO:0034453]; negative regulation of protein binding [GO:0032091]; negative regulation of protein homotetramerization [GO:1901094]; negative regulation of sequence-specific DNA binding transcription factor activity [GO:0043433]; negative regulation of transcription, DNA-templated [GO:0045892]; peroxisome organization [GO:0007031]; peroxisome transport along microtubule [GO:0…	beta-tubulin binding [GO:0048487]; microtubule binding [GO:0008017]; protein N-terminus binding [GO:0047485]; receptor binding [GO:0005102]; transcription corepressor activity [GO:0003714]	integral component of membrane [GO:0016021]; intracellular [GO:0005622]; intracellular membrane-bounded organelle [GO:0043231]; membrane [GO:0016020]; nucleolus [GO:0005730]; nucleus [GO:0005634]; peroxisomal membrane [GO:0005778]; peroxisome [GO:0005777]; protein complex [GO:0043234]	-	hsa:5195;	-	ZFISH:ENSG00000142655-MONOMER;	-	-	-	-	1.11553	-1.39202	1.62294
	O75386	TULP3 TUBL3	Tubby-related protein 3 (Tubby-like protein 3)	anterior/posterior pattern specification [GO:0009952]; bone development [GO:0060348]; brain development [GO:0007420]; bronchus morphogenesis [GO:0060434]; central nervous system neuron differentiation [GO:0021953]; embryonic camera-type eye development [GO:0031076]; embryonic digit morphogenesis [GO:0042733]; embryonic neurocranium morphogenesis [GO:0048702]; ganglion development [GO:0061548]; G-…	enzyme binding [GO:0019899]; phosphatidylinositol-4,5-bisphosphate binding [GO:0005546]; phosphatidylinositol binding [GO:0035091]; protein complex binding [GO:0032403]	axoneme [GO:0005930]; ciliary base [GO:0097546]; cilium [GO:0005929]; cytoplasm [GO:0005737]; extracellular region [GO:0005576]; nucleolus [GO:0005730]; nucleus [GO:0005634]; plasma membrane [GO:0005886]; primary cilium [GO:0072372]	-	hsa:7289;	R-HSA-5610787;	ZFISH:ENSG00000078246-MONOMER;	-	-	-	-	-9.06544	-	-5.41653
	O75390	CS	Citrate synthase, mitochondrial (EC 2.3.3.1) (Citrate (Si)-synthase)	carbohydrate metabolic process [GO:0005975]; citrate metabolic process [GO:0006101]; tricarboxylic acid cycle [GO:0006099]	citrate (Si)-synthase activity [GO:0004108]; poly(A) RNA binding [GO:0044822]	extracellular exosome [GO:0070062]; mitochondrial matrix [GO:0005759]; mitochondrion [GO:0005739]; nucleus [GO:0005634]	PATHWAY: Carbohydrate metabolism; tricarboxylic acid cycle; isocitrate from oxaloacetate: step 1/2.	hsa:1431;	R-HSA-1268020;R-HSA-71403;	MetaCyc:ENSG00000062485-MONOMER;ZFISH:ENSG00000062485-MONOMER;	-	-	-	-	-1.04765	-1.04542	-1.32383
	O75391	SPAG7	Sperm-associated antigen 7	-	nucleic acid binding [GO:0003676]	nucleus [GO:0005634]	-	hsa:9552;	-	ZFISH:ENSG00000091640-MONOMER;	-	-	-	-	-2.07456	-1.5443	-1.0589
	O75396	SEC22B SEC22L1	Vesicle-trafficking protein SEC22b (ER-Golgi SNARE of 24 kDa) (ERS-24) (ERS24) (SEC22 vesicle-trafficking protein homolog B) (SEC22 vesicle-trafficking protein-like 1)	COPII vesicle coating [GO:0048208]; ER to Golgi vesicle-mediated transport [GO:0006888]; positive regulation of protein catabolic process [GO:0045732]; protein transport [GO:0015031]; regulation of organelle organization [GO:0033043]; retrograde vesicle-mediated transport, Golgi to ER [GO:0006890]; vesicle fusion with Golgi apparatus [GO:0048280]	SNAP receptor activity [GO:0005484]; SNARE binding [GO:0000149]	endoplasmic reticulum-Golgi intermediate compartment [GO:0005793]; endoplasmic reticulum-Golgi intermediate compartment membrane [GO:0033116]; endoplasmic reticulum membrane [GO:0005789]; ER to Golgi transport vesicle membrane [GO:0012507]; Golgi membrane [GO:0000139]; integral component of membrane [GO:0016021]; melanosome [GO:0042470]; SNARE complex [GO:0031201]; transport vesicle [GO:0030133]	-	hsa:9554;	R-HSA-1236974;R-HSA-204005;R-HSA-5694530;R-HSA-6811434;	ZFISH:G66-30837-MONOMER;	-	-	-	-	1.29004	2.24348	1.70855
	O75400	PRPF40A FBP11 FLAF1 FNBP3 HIP10 HYPA HSPC225	Pre-mRNA-processing factor 40 homolog A (Fas ligand-associated factor 1) (Formin-binding protein 11) (Formin-binding protein 3) (Huntingtin yeast partner A) (Huntingtin-interacting protein 10) (HIP-10) (Huntingtin-interacting protein A) (Renal carcinoma antigen NY-REN-6)	cell cycle [GO:0007049]; cell division [GO:0051301]; cell migration [GO:0016477]; cytoskeleton organization [GO:0007010]; mRNA splicing, via spliceosome [GO:0000398]; regulation of cell shape [GO:0008360]; regulation of cytokinesis [GO:0032465]	poly(A) RNA binding [GO:0044822]; RNA binding [GO:0003723]	cytoplasm [GO:0005737]; membrane [GO:0016020]; nuclear matrix [GO:0016363]; nuclear speck [GO:0016607]; nucleoplasm [GO:0005654]; U1 snRNP [GO:0005685]; U2-type prespliceosome [GO:0071004]	-	hsa:55660;	R-HSA-72163;	-	-	-	-	-	-1.17976	-1.15911	1.28615
	O75410	TACC1 KIAA1103	Transforming acidic coiled-coil-containing protein 1 (Gastric cancer antigen Ga55) (Taxin-1)	cell cycle [GO:0007049]; cell division [GO:0051301]; cell proliferation [GO:0008283]; cerebral cortex development [GO:0021987]; microtubule cytoskeleton organization [GO:0000226]	-	cytoplasm [GO:0005737]; intermediate filament cytoskeleton [GO:0045111]; membrane [GO:0016020]; microtubule cytoskeleton [GO:0015630]; microtubule organizing center [GO:0005815]; midbody [GO:0030496]; nucleus [GO:0005634]	-	hsa:6867;	-	ZFISH:ENSG00000147526-MONOMER;	-	-	-	-	-1.09769	-1.25899	1.09124
	Q9Y228	TRAF3IP3 T3JAM	TRAF3-interacting JNK-activating modulator	-	-	integral component of membrane	-	hsa:80342;	-	ZFISH:ENSG00000009790-MONOMER.	-	-	-	-	-1.07488	1.7171	1.25068
204126_s_at	O75419	CDC45 CDC45L CDC45L2 UNQ374/PRO710	Cell division control protein 45 homolog (PORC-PI-1)	DNA replication [GO:0006260]; DNA replication checkpoint [GO:0000076]; DNA replication initiation [GO:0006270]; double-strand break repair via break-induced replication [GO:0000727]; G1/S transition of mitotic cell cycle [GO:0000082]; mitotic DNA replication preinitiation complex assembly [GO:1902977]; positive regulation of G1/S transition of mitotic cell cycle [GO:1900087]; pre-replicative comp…	3'-5' DNA helicase activity [GO:0043138]; chromatin binding [GO:0003682]; DNA replication origin binding [GO:0003688]; single-stranded DNA binding [GO:0003697]	centrosome [GO:0005813]; cytoplasm [GO:0005737]; DNA replication preinitiation complex [GO:0031261]; nuclear pre-replicative complex [GO:0005656]; nucleoplasm [GO:0005654]; nucleus [GO:0005634]; replication fork protection complex [GO:0031298]	-	hsa:8318;	R-HSA-113510;R-HSA-176187;R-HSA-176974;R-HSA-68962;R-HSA-69205;	ZFISH:ENSG00000093009-MONOMER;	-	-	-2.96578	-	-	-	-
	O75420	GIGYF1 CDS2 PERQ1 PP3360	PERQ amino acid-rich with GYF domain-containing protein 1 (GRB10-interacting GYF protein 1)	insulin-like growth factor receptor signaling pathway [GO:0048009]	-	-	-	hsa:64599;	-	ZFISH:ENSG00000146830-MONOMER;	-	-	-	-	-	-	2.34023
	O75431	MTX2	Metaxin-2 (Mitochondrial outer membrane import complex protein 2)	mitochondrial transport [GO:0006839]; protein targeting to mitochondrion [GO:0006626]	-	mitochondrial outer membrane [GO:0005741]; mitochondrion [GO:0005739]	-	hsa:10651;	R-HSA-1268020;	ZFISH:ENSG00000128654-MONOMER;	-	-	-	-	1.70052	2.08188	3.05274
	O75436	VPS26A VPS26	Vacuolar protein sorting-associated protein 26A (Vesicle protein sorting 26A) (hVPS26)	intracellular protein transport [GO:0006886]; regulation of macroautophagy [GO:0016241]; retrograde transport, endosome to Golgi [GO:0042147]; retrograde transport, endosome to plasma membrane [GO:1990126]; Wnt signaling pathway [GO:0016055]	protein transporter activity [GO:0008565]	cytosol [GO:0005829]; early endosome [GO:0005769]; endosome [GO:0005768]; endosome membrane [GO:0010008]; extracellular exosome [GO:0070062]; intracellular membrane-bounded organelle [GO:0043231]; retromer, cargo-selective complex [GO:0030906]; retromer complex [GO:0030904]; tubular endosome [GO:0097422]; vesicle [GO:0031982]	-	hsa:9559;	R-HSA-3238698;	ZFISH:ENSG00000122958-MONOMER;	-	-	-	-	1.06669	1.35478	1.10833
	O75439	PMPCB MPPB	Mitochondrial-processing peptidase subunit beta (EC 3.4.24.64) (Beta-MPP) (P-52)	aerobic respiration [GO:0009060]; mitochondrial electron transport, ubiquinol to cytochrome c [GO:0006122]; protein processing [GO:0016485]	metalloendopeptidase activity [GO:0004222]; zinc ion binding [GO:0008270]	mitochondrial matrix [GO:0005759]; mitochondrial respiratory chain complex III [GO:0005750]	-	hsa:9512;	R-HSA-1268020;	ZFISH:HS02813-MONOMER;	-	-	-	-	1.1317	-1.08356	-1.31709
	O75459	PAGE1 GAGE9 GAGEB1	P antigen family member 1 (PAGE-1) (AL5) (G antigen 9) (GAGE-9) (G antigen family B member 1) (Prostate-associated gene 1 protein)	cellular defense response [GO:0006968]	-	-	-	hsa:8712;	-	ZFISH:ENSG00000068985-MONOMER;	-	-	-	-	-1.04478	-1.22496	1.19275
	O75475	PSIP1 DFS70 LEDGF PSIP2	PC4 and SFRS1-interacting protein (CLL-associated antigen KW-7) (Dense fine speckles 70 kDa protein) (DFS 70) (Lens epithelium-derived growth factor) (Transcriptional coactivator p75/p52)	establishment of integrated proviral latency [GO:0075713]; mRNA 5'-splice site recognition [GO:0000395]; nuclear transport [GO:0051169]; positive regulation of transcription from RNA polymerase II promoter [GO:0045944]; regulation of transcription, DNA-templated [GO:0006355]; response to heat [GO:0009408]; response to oxidative stress [GO:0006979]; transcription, DNA-templated [GO:0006351]	activating transcription factor binding [GO:0033613]; chromatin binding [GO:0003682]; poly(A) RNA binding [GO:0044822]; RNA polymerase II transcription coactivator activity [GO:0001105]; supercoiled DNA binding [GO:0097100]	cytosol [GO:0005829]; nuclear heterochromatin [GO:0005720]; nuclear periphery [GO:0034399]; nucleoplasm [GO:0005654]; nucleus [GO:0005634]; transcriptionally active chromatin [GO:0035327]	-	hsa:11168;	R-HSA-162592;R-HSA-164843;R-HSA-175567;R-HSA-177539;R-HSA-180689;R-HSA-180910;	-	-	-	-	-	-1.40195	1.13081	-1.16987
	O75477	ERLIN1 C10orf69 KE04 KEO4 SPFH1	Erlin-1 (Endoplasmic reticulum lipid raft-associated protein 1) (Protein KE04) (Stomatin-prohibitin-flotillin-HflC/K domain-containing protein 1) (SPFH domain-containing protein 1)	cholesterol metabolic process [GO:0008203]; ER-associated ubiquitin-dependent protein catabolic process [GO:0030433]; negative regulation of cholesterol biosynthetic process [GO:0045541]; negative regulation of fatty acid biosynthetic process [GO:0045717]; SREBP signaling pathway [GO:0032933]	cholesterol binding [GO:0015485]	endoplasmic reticulum [GO:0005783]; endoplasmic reticulum membrane [GO:0005789]; integral component of membrane [GO:0016021]; protein complex [GO:0043234]	-	hsa:10613;	R-HSA-382556;R-HSA-5678895;	-	-	-	-	-	3.37974	1.48795	-
	O75489	NDUFS3	NADH dehydrogenase [ubiquinone] iron-sulfur protein 3, mitochondrial (EC 1.6.5.3) (EC 1.6.99.3) (Complex I-30kD) (CI-30kD) (NADH-ubiquinone oxidoreductase 30 kDa subunit)	mitochondrial electron transport, NADH to ubiquinone [GO:0006120]; mitochondrial respiratory chain complex I assembly [GO:0032981]; negative regulation of cell growth [GO:0030308]; negative regulation of intrinsic apoptotic signaling pathway [GO:2001243]; reactive oxygen species metabolic process [GO:0072593]; substantia nigra development [GO:0021762]	electron carrier activity [GO:0009055]; NADH dehydrogenase (ubiquinone) activity [GO:0008137]; NADH dehydrogenase activity [GO:0003954]	mitochondrial matrix [GO:0005759]; mitochondrial membrane [GO:0031966]; mitochondrial respiratory chain complex I [GO:0005747]; mitochondrion [GO:0005739]; myelin sheath [GO:0043209]; nucleus [GO:0005634]	-	hsa:4722;	R-HSA-611105;R-HSA-6799198;	ZFISH:G66-32694-MONOMER;	-	-	-	-	1.27789	1.41907	1.73254
	O75494	SRSF10 FUSIP1 FUSIP2 SFRS13A TASR	Serine/arginine-rich splicing factor 10 (40 kDa SR-repressor protein) (SRrp40) (FUS-interacting serine-arginine-rich protein 1) (Splicing factor SRp38) (Splicing factor, arginine/serine-rich 13A) (TLS-associated protein with Ser-Arg repeats) (TASR) (TLS-associated protein with SR repeats) (TLS-associated serine-arginine protein) (TLS-associated SR protein)	cytosolic transport [GO:0016482]; mRNA export from nucleus [GO:0006406]; mRNA splice site selection [GO:0006376]; mRNA splicing, via spliceosome [GO:0000398]; negative regulation of mRNA splicing, via spliceosome [GO:0048025]; regulation of mRNA splicing, via spliceosome [GO:0048024]; regulation of transcription, DNA-templated [GO:0006355]; RNA splicing, via transesterification reactions [GO:0000…	nucleotide binding [GO:0000166]; poly(A) RNA binding [GO:0044822]; RNA binding [GO:0003723]; RS domain binding [GO:0050733]; unfolded protein binding [GO:0051082]	axon terminus [GO:0043679]; cytoplasm [GO:0005737]; cytosol [GO:0005829]; dendrite [GO:0030425]; neuronal cell body [GO:0043025]; nuclear speck [GO:0016607]; nucleoplasm [GO:0005654]; nucleus [GO:0005634]	-	hsa:10772;	R-HSA-72163;	ZFISH:G66-33709-MONOMER;	-	-	-	-	-1.24179	1.03703	-1.66499
	O75496	GMNN	Geminin	animal organ morphogenesis [GO:0009887]; cell cycle [GO:0007049]; negative regulation of cell cycle [GO:0045786]; negative regulation of DNA replication [GO:0008156]; negative regulation of transcription, DNA-templated [GO:0045892]; protein complex assembly [GO:0006461]	histone deacetylase binding [GO:0042826]; transcription corepressor activity [GO:0003714]	cytoplasm [GO:0005737]; cytosol [GO:0005829]; nucleoplasm [GO:0005654]; nucleus [GO:0005634]	-	hsa:51053;	R-HSA-68827;R-HSA-69298;R-HSA-69300;	ZFISH:ENSG00000112312-MONOMER;	-	-	-	-	-33.1121	-7.63053	-2.59616
	O75506	HSBP1 HSF1BP	Heat shock factor-binding protein 1 (Nasopharyngeal carcinoma-associated antigen 13) (NPC-A-13)	endodermal cell differentiation [GO:0035987]; muscle contraction [GO:0006936]; negative regulation of transcription from RNA polymerase II promoter [GO:0000122]; regulation of cellular response to heat [GO:1900034]	transcription corepressor activity [GO:0003714]	cytoskeleton [GO:0005856]; nucleoplasm [GO:0005654]; nucleus [GO:0005634]	-	hsa:3281;	R-HSA-3371511;R-HSA-3371568;R-HSA-3371571;	-	-	-	-	-	-2.5092	-1.04979	-
	O75521	ECI2 DRS1 HCA88 PECI	Enoyl-CoA delta isomerase 2, mitochondrial (EC 5.3.3.8) (DRS-1) (Delta(3),delta(2)-enoyl-CoA isomerase) (D3,D2-enoyl-CoA isomerase) (Diazepam-binding inhibitor-related protein 1) (DBI-related protein 1) (Dodecenoyl-CoA isomerase) (Hepatocellular carcinoma-associated antigen 88) (Peroxisomal 3,2-trans-enoyl-CoA isomerase) (pECI) (Renal carcinoma antigen NY-REN-1)	cellular lipid metabolic process [GO:0044255]; fatty acid beta-oxidation [GO:0006635]; fatty acid catabolic process [GO:0009062]	dodecenoyl-CoA delta-isomerase activity [GO:0004165]; fatty-acyl-CoA binding [GO:0000062]; receptor binding [GO:0005102]	intracellular membrane-bounded organelle [GO:0043231]; membrane [GO:0016020]; mitochondrion [GO:0005739]; nucleoplasm [GO:0005654]; peroxisomal matrix [GO:0005782]	-	hsa:10455;	R-HSA-390918;	MetaCyc:HS03615-MONOMER;ZFISH:HS03615-MONOMER;	-	-	-	-	1.10602	1.38062	1.77083
	O75530	EED	Polycomb protein EED (hEED) (WD protein associating with integrin cytoplasmic tails 1) (WAIT-1)	negative regulation of gene expression, epigenetic [GO:0045814]; negative regulation of transcription, DNA-templated [GO:0045892]; negative regulation of transcription from RNA polymerase II promoter [GO:0000122]; positive regulation of histone H3-K27 methylation [GO:0061087]; regulation of gene expression by genetic imprinting [GO:0006349]; spinal cord development [GO:0021510]; transcription, DN…	chromatin binding [GO:0003682]; histone methyltransferase activity [GO:0042054]	ESC/E(Z) complex [GO:0035098]; nucleolus [GO:0005730]; nucleoplasm [GO:0005654]; nucleus [GO:0005634]; pronucleus [GO:0045120]; sex chromatin [GO:0001739]	-	hsa:8726;	R-HSA-212300;R-HSA-2559580;R-HSA-3214841;R-HSA-5617472;	ZFISH:ENSG00000074266-MONOMER;	-	-	-	-	-	-	-1.31216
	O75531	BANF1 BAF BCRG1	Barrier-to-autointegration factor (Breakpoint cluster region protein 1) [Cleaved into: Barrier-to-autointegration factor, N-terminally processed]	DNA integration [GO:0015074]; establishment of integrated proviral latency [GO:0075713]; mitotic nuclear envelope disassembly [GO:0007077]; mitotic nuclear envelope reassembly [GO:0007084]; nuclear transport [GO:0051169]; response to virus [GO:0009615]	DNA binding [GO:0003677]	condensed chromosome [GO:0000793]; cytoplasm [GO:0005737]; cytosol [GO:0005829]; extracellular exosome [GO:0070062]; nucleoplasm [GO:0005654]; nucleus [GO:0005634]	-	hsa:8815;	R-HSA-162592;R-HSA-164843;R-HSA-175567;R-HSA-177539;R-HSA-180689;R-HSA-180910;R-HSA-2993913;R-HSA-2995383;	ZFISH:ENSG00000175334-MONOMER;	-	-	-	-	-1.3942	-1.21612	1.44932
	O75533	SF3B1 SAP155	Splicing factor 3B subunit 1 (Pre-mRNA-splicing factor SF3b 155 kDa subunit) (SF3b155) (Spliceosome-associated protein 155) (SAP 155)	mRNA splicing, via spliceosome [GO:0000398]; positive regulation of gene expression, epigenetic [GO:0045815]; RNA splicing, via transesterification reactions [GO:0000375]; spliceosomal complex assembly [GO:0000245]	mRNA binding [GO:0003729]; poly(A) RNA binding [GO:0044822]	catalytic step 2 spliceosome [GO:0071013]; nuclear speck [GO:0016607]; nucleoplasm [GO:0005654]; nucleus [GO:0005634]; spliceosomal complex [GO:0005681]; U11/U12 snRNP [GO:0034693]; U12-type spliceosomal complex [GO:0005689]; U2 snRNP [GO:0005686]; U2-type prespliceosome [GO:0071004]	-	hsa:23451;	R-HSA-5250924;R-HSA-72163;R-HSA-72165;	ZFISH:ENSG00000115524-MONOMER;	-	-	-	-	-1.17539	1.06658	-1.07354
	O75534	CSDE1 D1S155E KIAA0885 NRU UNR	Cold shock domain-containing protein E1 (N-ras upstream gene protein) (Protein UNR)	male gonad development [GO:0008584]; nuclear-transcribed mRNA catabolic process, no-go decay [GO:0070966]; regulation of transcription, DNA-templated [GO:0006355]	DNA binding [GO:0003677]; poly(A) RNA binding [GO:0044822]	CRD-mediated mRNA stability complex [GO:0070937]; cytoplasm [GO:0005737]; Golgi apparatus [GO:0005794]; mitochondrial inner membrane [GO:0005743]; plasma membrane [GO:0005886]	-	hsa:7812;	-	ZFISH:ENSG00000009307-MONOMER;	-	-	-	-	-1.08365	-1.56223	-1.87086
	O75541	ZNF821	Zinc finger protein 821	positive regulation of transcription from RNA polymerase II promoter [GO:0045944]; transcription, DNA-templated [GO:0006351]	metal ion binding [GO:0046872]; transcription factor activity, sequence-specific DNA binding [GO:0003700]; transcription regulatory region DNA binding [GO:0044212]	nucleus [GO:0005634]	-	hsa:55565;	-	ZFISH:ENSG00000102984-MONOMER;	-	-	-	-	11.3836	-	-
	O75554	WBP4 FBP21 FNBP21	WW domain-binding protein 4 (WBP-4) (Formin-binding protein 21) (WW domain-containing-binding protein 4)	mRNA cis splicing, via spliceosome [GO:0045292]	nucleic acid binding [GO:0003676]; proline-rich region binding [GO:0070064]; zinc ion binding [GO:0008270]	nuclear speck [GO:0016607]; nucleoplasm [GO:0005654]; plasma membrane [GO:0005886]; spliceosomal complex [GO:0005681]	-	hsa:11193;	R-HSA-72163;	ZFISH:ENSG00000120688-MONOMER;	-	-	-	-	-	-1.72185	1.44384
	O75558	STX11	Syntaxin-11	intracellular protein transport [GO:0006886]; membrane fusion [GO:0061025]; synaptic vesicle fusion to presynaptic active zone membrane [GO:0031629]; vesicle docking [GO:0048278]	SNAP receptor activity [GO:0005484]; SNARE binding [GO:0000149]	Golgi apparatus [GO:0005794]; integral component of membrane [GO:0016021]; plasma membrane [GO:0005886]; SNARE complex [GO:0031201]; synaptic vesicle [GO:0008021]	-	hsa:8676;	-	ZFISH:ENSG00000135604-MONOMER;	-	-	-	-	1.86222	-	-
	O75569	PRKRA PACT RAX HSD-14 HSD14	Interferon-inducible double-stranded RNA-dependent protein kinase activator A (PKR-associated protein X) (PKR-associating protein X) (Protein activator of the interferon-induced protein kinase) (Protein kinase, interferon-inducible double-stranded RNA-dependent activator)	cellular response to oxidative stress [GO:0034599]; gene silencing by RNA [GO:0031047]; immune response [GO:0006955]; middle ear morphogenesis [GO:0042474]; negative regulation of cell proliferation [GO:0008285]; outer ear morphogenesis [GO:0042473]; positive regulation of intrinsic apoptotic signaling pathway [GO:2001244]; pre-miRNA processing [GO:0031054]; production of miRNAs involved in gene …	double-stranded RNA binding [GO:0003725]; enzyme activator activity [GO:0008047]; enzyme binding [GO:0019899]; identical protein binding [GO:0042802]; poly(A) RNA binding [GO:0044822]; protein homodimerization activity [GO:0042803]	cytoplasm [GO:0005737]; cytosol [GO:0005829]; membrane [GO:0016020]; nucleoplasm [GO:0005654]; perinuclear region of cytoplasm [GO:0048471]	-	hsa:8575;	R-HSA-203927;R-HSA-426486;	ZFISH:ENSG00000180228-MONOMER;	-	-	-	-	1.14318	1.31521	1.27845
	O75575	CRCP	DNA-directed RNA polymerase III subunit RPC9 (RNA polymerase III subunit C9) (Calcitonin gene-related peptide-receptor component protein) (CGRP-RCP) (CGRP-receptor component protein) (CGRPRCP) (HsC17)	defense response to virus [GO:0051607]; innate immune response [GO:0045087]; neuropeptide signaling pathway [GO:0007218]; positive regulation of type I interferon production [GO:0032481]; transcription from RNA polymerase III promoter [GO:0006383]; transcription initiation from RNA polymerase III promoter [GO:0006384]	calcitonin gene-related peptide receptor activity [GO:0001635]; DNA-directed RNA polymerase activity [GO:0003899]; nucleotide binding [GO:0000166]	acrosomal vesicle [GO:0001669]; cytosol [GO:0005829]; DNA-directed RNA polymerase III complex [GO:0005666]; DNA polymerase III complex [GO:0009360]; nucleoplasm [GO:0005654]; plasma membrane [GO:0005886]	-	hsa:27297;	R-HSA-1834949;R-HSA-73780;R-HSA-73980;R-HSA-749476;R-HSA-76061;R-HSA-76066;R-HSA-76071;	ZFISH:ENSG00000126522-MONOMER;	-	-	-	-	-	-1.16161	1.40276
	O75581	LRP6	Low-density lipoprotein receptor-related protein 6 (LRP-6)	axis elongation involved in somitogenesis [GO:0090245]; beta-catenin destruction complex disassembly [GO:1904886]; canonical Wnt signaling pathway [GO:0060070]; canonical Wnt signaling pathway involved in neural crest cell differentiation [GO:0044335]; canonical Wnt signaling pathway involved in regulation of cell proliferation [GO:0044340]; cellular response to cholesterol [GO:0071397]; cerebell…	apolipoprotein binding [GO:0034185]; coreceptor activity involved in canonical Wnt signaling pathway [GO:1904928]; coreceptor activity involved in Wnt signaling pathway [GO:0071936]; frizzled binding [GO:0005109]; kinase inhibitor activity [GO:0019210]; low-density lipoprotein receptor activity [GO:0005041]; protein homodimerization activity [GO:0042803]; receptor binding [GO:0005102]; toxin tran…	cell surface [GO:0009986]; cytoplasmic vesicle [GO:0031410]; early endosome membrane [GO:0031901]; endoplasmic reticulum [GO:0005783]; extracellular region [GO:0005576]; integral component of membrane [GO:0016021]; neuronal cell body [GO:0043025]; plasma membrane [GO:0005886]; receptor complex [GO:0043235]; synapse [GO:0045202]; Wnt-Frizzled-LRP5/6 complex [GO:1990851]; Wnt signalosome [GO:199090…	-	hsa:4040;	R-HSA-201681;R-HSA-3772470;R-HSA-4641262;R-HSA-4641263;R-HSA-5340588;	ZFISH:ENSG00000070018-MONOMER;	-	-	-	-	-31.6456	-	-
	O75600	GCAT KBL	2-amino-3-ketobutyrate coenzyme A ligase, mitochondrial (AKB ligase) (EC 2.3.1.29) (Aminoacetone synthase) (Glycine acetyltransferase)	biosynthetic process [GO:0009058]; cellular amino acid metabolic process [GO:0006520]; L-threonine catabolic process to glycine [GO:0019518]	glycine C-acetyltransferase activity [GO:0008890]; pyridoxal phosphate binding [GO:0030170]	mitochondrial inner membrane [GO:0005743]; mitochondrion [GO:0005739]; nucleoplasm [GO:0005654]	PATHWAY: Amino-acid degradation; L-threonine degradation via oxydo-reductase pathway; glycine from L-threonine: step 2/2.	hsa:23464;	R-HSA-8849175;	MetaCyc:HS01980-MONOMER;ZFISH:HS01980-MONOMER;	-	-	-	-	-	-1.22911	-
	O75604	USP2 UBP41	Ubiquitin carboxyl-terminal hydrolase 2 (EC 3.4.19.12) (41 kDa ubiquitin-specific protease) (Deubiquitinating enzyme 2) (Ubiquitin thioesterase 2) (Ubiquitin-specific-processing protease 2)	cell cycle [GO:0007049]; circadian behavior [GO:0048512]; circadian regulation of gene expression [GO:0032922]; entrainment of circadian clock by photoperiod [GO:0043153]; locomotor rhythm [GO:0045475]; muscle organ development [GO:0007517]; negative regulation of skeletal muscle tissue development [GO:0048642]; negative regulation of transcription from RNA polymerase II promoter [GO:0000122]; po…	cyclin binding [GO:0030332]; cysteine-type endopeptidase activity [GO:0004197]; metal ion binding [GO:0046872]; thiol-dependent ubiquitin-specific protease activity [GO:0004843]; ubiquitin protein ligase binding [GO:0031625]	cell cortex [GO:0005938]; centrosome [GO:0005813]; nucleoplasm [GO:0005654]; perinuclear region of cytoplasm [GO:0048471]	-	hsa:9099;	R-HSA-5357786;R-HSA-5357905;R-HSA-5357956;R-HSA-5689880;R-HSA-6804757;	ZFISH:HS00519-MONOMER;	-	-	-	-	-	-	-1.02244
	O75607	NPM3	Nucleoplasmin-3	rRNA processing [GO:0006364]; rRNA transcription [GO:0009303]	poly(A) RNA binding [GO:0044822]	nucleolus [GO:0005730]	-	hsa:10360;	-	ZFISH:ENSG00000107833-MONOMER;	-	-	-	-	1.00559	-1.27566	1.07829
	O75608	LYPLA1 APT1 LPL1	Acyl-protein thioesterase 1 (APT-1) (hAPT1) (EC 3.1.2.-) (Lysophospholipase 1) (Lysophospholipase I) (LPL-I) (LysoPLA I)	fatty acid metabolic process [GO:0006631]; negative regulation of Golgi to plasma membrane protein transport [GO:0042997]; protein depalmitoylation [GO:0002084]; regulation of nitric-oxide synthase activity [GO:0050999]	lipase activity [GO:0016298]; lysophospholipase activity [GO:0004622]; palmitoyl-(protein) hydrolase activity [GO:0008474]	cytoplasm [GO:0005737]; cytosol [GO:0005829]; extracellular exosome [GO:0070062]; mitochondrion [GO:0005739]	-	hsa:10434;	R-HSA-203615;	ZFISH:HS04458-MONOMER;	-	-	-	-	1.05622	1.16725	1.11446
	O75616	ERAL1 HERA	GTPase Era, mitochondrial (H-ERA) (hERA) (Conserved ERA-like GTPase) (CEGA) (ERA-W) (ERA-like protein 1)	ribosomal small subunit assembly [GO:0000028]	GTPase activity [GO:0003924]; GTP binding [GO:0005525]; poly(A) RNA binding [GO:0044822]; ribosomal small subunit binding [GO:0043024]; rRNA binding [GO:0019843]	actin cytoskeleton [GO:0015629]; cytoplasm [GO:0005737]; intermediate filament cytoskeleton [GO:0045111]; mitochondrial inner membrane [GO:0005743]; mitochondrial matrix [GO:0005759]; mitochondrion [GO:0005739]	-	hsa:26284;	-	ZFISH:ENSG00000132591-MONOMER;	-	-	-	-	-1.05965	-1.14154	-
228964_at	O75626	PRDM1 BLIMP1	PR domain zinc finger protein 1 (EC 2.1.1.-) (BLIMP-1) (Beta-interferon gene positive regulatory domain I-binding factor) (PR domain-containing protein 1) (Positive regulatory domain I-binding factor 1) (PRDI-BF1) (PRDI-binding factor 1)	adaptive immune response [GO:0002250]; aorta development [GO:0035904]; artery morphogenesis [GO:0048844]; cell fate commitment [GO:0045165]; coronary vasculature development [GO:0060976]; eye photoreceptor cell development [GO:0042462]; germ cell development [GO:0007281]; heart valve development [GO:0003170]; innate immune response [GO:0045087]; intestinal epithelial cell development [GO:0060576]…	metal ion binding [GO:0046872]; methyltransferase activity [GO:0008168]; promoter-specific chromatin binding [GO:1990841]; RNA polymerase II core promoter proximal region sequence-specific DNA binding [GO:0000978]; transcriptional repressor activity, RNA polymerase II core promoter proximal region sequence-specific binding [GO:0001078]; transcription factor activity, sequence-specific DNA binding…	cytoplasm [GO:0005737]; nucleoplasm [GO:0005654]	-	hsa:639;	R-HSA-6804754;	ZFISH:ENSG00000057657-MONOMER;	-	-	-	2.37843	-	-	-
	O75629	CREG1 CREG UNQ727/PRO1409	Protein CREG1 (Cellular repressor of E1A-stimulated genes 1)	cell proliferation [GO:0008283]; multicellular organism development [GO:0007275]; regulation of growth [GO:0040008]; regulation of transcription from RNA polymerase II promoter [GO:0006357]	FMN binding [GO:0010181]; oxidoreductase activity [GO:0016491]; transcription corepressor activity [GO:0003714]	extracellular exosome [GO:0070062]; extracellular space [GO:0005615]; transcription factor complex [GO:0005667]	-	hsa:8804;	-	ZFISH:ENSG00000143162-MONOMER;	-	-	-	-	-	-	1.119
	O75643	SNRNP200 ASCC3L1 HELIC2 KIAA0788	U5 small nuclear ribonucleoprotein 200 kDa helicase (EC 3.6.4.13) (Activating signal cointegrator 1 complex subunit 3-like 1) (BRR2 homolog) (U5 snRNP-specific 200 kDa protein) (U5-200KD)	cis assembly of pre-catalytic spliceosome [GO:0000354]; mRNA splicing, via spliceosome [GO:0000398]; osteoblast differentiation [GO:0001649]	ATP binding [GO:0005524]; ATP-dependent helicase activity [GO:0008026]; ATP-dependent RNA helicase activity [GO:0004004]; poly(A) RNA binding [GO:0044822]	catalytic step 2 spliceosome [GO:0071013]; membrane [GO:0016020]; nucleoplasm [GO:0005654]; nucleus [GO:0005634]; spliceosomal complex [GO:0005681]; U5 snRNP [GO:0005682]	-	hsa:23020;	R-HSA-72163;R-HSA-72165;	ZFISH:ENSG00000144028-MONOMER;	-	-	-	-	-1.01688	-1.0245	-1.06508
	O75663	TIPRL	TIP41-like protein (Putative MAPK-activating protein PM10) (Type 2A-interacting protein) (TIP)	DNA damage checkpoint [GO:0000077]; negative regulation of protein phosphatase type 2A activity [GO:0034048]	-	cytoplasm [GO:0005737]; intracellular membrane-bounded organelle [GO:0043231]	-	hsa:261726;	-	ZFISH:ENSG00000143155-MONOMER;	-	-	-	-	-1.01797	1.59843	-1.04741
	O75665	OFD1 CXorf5	Oral-facial-digital syndrome 1 protein (Protein 71-7A)	cilium morphogenesis [GO:0060271]; epithelial cilium movement involved in determination of left/right asymmetry [GO:0060287]; G2/M transition of mitotic cell cycle [GO:0000086]	alpha-tubulin binding [GO:0043014]; gamma-tubulin binding [GO:0043015]	centriolar satellite [GO:0034451]; centriole [GO:0005814]; centrosome [GO:0005813]; ciliary basal body [GO:0036064]; cilium [GO:0005929]; cytosol [GO:0005829]; membrane [GO:0016020]; microtubule cytoskeleton [GO:0015630]; nucleus [GO:0005634]	-	hsa:8481;	R-HSA-2565942;R-HSA-380259;R-HSA-380270;R-HSA-5610787;R-HSA-5620912;R-HSA-8854518;	ZFISH:ENSG00000046651-MONOMER;	-	-	-	-	12.6	-	-
	O75683	SURF6 SURF-6	Surfeit locus protein 6	ribosomal large subunit biogenesis [GO:0042273]; ribosomal small subunit biogenesis [GO:0042274]	DNA binding [GO:0003677]; poly(A) RNA binding [GO:0044822]; RNA binding [GO:0003723]	cytosolic large ribosomal subunit [GO:0022625]; granular component [GO:0001652]; nucleolus [GO:0005730]; nucleoplasm [GO:0005654]	-	hsa:6838;	-	ZFISH:ENSG00000148296-MONOMER;	-	-	-	-	1.63682	1.52967	1.74867
	O75688	PPM1B PP2CB	Protein phosphatase 1B (EC 3.1.3.16) (Protein phosphatase 2C isoform beta) (PP2C-beta)	negative regulation of defense response to virus [GO:0050687]; negative regulation of I-kappaB kinase/NF-kappaB signaling [GO:0043124]; negative regulation of interferon-beta production [GO:0032688]; negative regulation of NF-kappaB import into nucleus [GO:0042347]; N-terminal protein myristoylation [GO:0006499]; peptidyl-threonine dephosphorylation [GO:0035970]; protein dephosphorylation [GO:000…	magnesium ion binding [GO:0000287]; manganese ion binding [GO:0030145]; protein serine/threonine phosphatase activity [GO:0004722]	cytosol [GO:0005829]; membrane [GO:0016020]	-	hsa:5495;	R-HSA-1169408;	ZFISH:HS06439-MONOMER;	-	-	-	-	-1.06669	-1.32278	1.26594
	O75694	NUP155 KIAA0791	Nuclear pore complex protein Nup155 (155 kDa nucleoporin) (Nucleoporin Nup155)	atrial cardiac muscle cell action potential [GO:0086014]; gene silencing by RNA [GO:0031047]; intracellular transport of virus [GO:0075733]; mitotic nuclear envelope disassembly [GO:0007077]; mRNA export from nucleus [GO:0006406]; nuclear envelope organization [GO:0006998]; protein import into nucleus [GO:0006606]; protein sumoylation [GO:0016925]; protein targeting to nuclear inner membrane [GO:…	structural constituent of nuclear pore [GO:0017056]; transporter activity [GO:0005215]	membrane [GO:0016020]; nuclear envelope [GO:0005635]; nuclear membrane [GO:0031965]; nuclear pore inner ring [GO:0044611]	-	hsa:9631;	R-HSA-1169408;R-HSA-159236;R-HSA-165054;R-HSA-168276;R-HSA-168325;R-HSA-170822;R-HSA-180746;R-HSA-180910;R-HSA-3108214;R-HSA-3301854;R-HSA-3371453;R-HSA-4570464;R-HSA-4615885;R-HSA-5578749;R-HSA-6784531;	ZFISH:ENSG00000113569-MONOMER;	-	-	-	-	-1.06411	-1.14617	2.35698
	O75695	RP2	Protein XRP2	cell morphogenesis [GO:0000902]; cytoskeleton organization [GO:0007010]; post-Golgi vesicle-mediated transport [GO:0006892]; protein folding [GO:0006457]; protein transport [GO:0015031]; visual perception [GO:0007601]	GTPase activator activity [GO:0005096]; GTP binding [GO:0005525]; unfolded protein binding [GO:0051082]	centriole [GO:0005814]; ciliary basal body [GO:0036064]; cytoplasm [GO:0005737]; cytoplasmic vesicle [GO:0031410]; extracellular exosome [GO:0070062]; Golgi apparatus [GO:0005794]; periciliary membrane compartment [GO:1990075]; plasma membrane [GO:0005886]; primary cilium [GO:0072372]	-	hsa:6102;	R-HSA-5624138;	ZFISH:ENSG00000102218-MONOMER;	-	-	-	-	-	2.41762	1.79666
	O75717	WDHD1 AND1	WD repeat and HMG-box DNA-binding protein 1 (Acidic nucleoplasmic DNA-binding protein 1) (And-1)	-	DNA binding [GO:0003677]	cytoplasm [GO:0005737]; nucleoplasm [GO:0005654]	-	hsa:11169;	-	ZFISH:G66-33162-MONOMER;	-	-	-	-	-3.30581	-2.66313	-2.00823
	O75746	SLC25A12 ARALAR1	Calcium-binding mitochondrial carrier protein Aralar1 (Mitochondrial aspartate glutamate carrier 1) (Solute carrier family 25 member 12)	aspartate transport [GO:0015810]; gluconeogenesis [GO:0006094]; L-glutamate transport [GO:0015813]; malate-aspartate shuttle [GO:0043490]; response to calcium ion [GO:0051592]; translation [GO:0006412]	acidic amino acid transmembrane transporter activity [GO:0015172]; calcium ion binding [GO:0005509]; L-aspartate transmembrane transporter activity [GO:0015183]; L-glutamate transmembrane transporter activity [GO:0005313]; structural constituent of ribosome [GO:0003735]	integral component of membrane [GO:0016021]; mitochondrial inner membrane [GO:0005743]; mitochondrion [GO:0005739]; myelin sheath [GO:0043209]	-	hsa:8604;	R-HSA-1268020;R-HSA-70263;	ZFISH:ENSG00000115840-MONOMER;	-	-	-	-	1.66122	1.86599	2.93691
	O75771	RAD51D RAD51L3	DNA repair protein RAD51 homolog 4 (R51H3) (RAD51 homolog D) (RAD51-like protein 3) (TRAD)	DNA repair [GO:0006281]; DNA synthesis involved in DNA repair [GO:0000731]; double-strand break repair via homologous recombination [GO:0000724]; interstrand cross-link repair [GO:0036297]; meiotic DNA recombinase assembly [GO:0000707]; mitotic recombination [GO:0006312]; nucleotide-excision repair [GO:0006289]; reciprocal meiotic recombination [GO:0007131]; regulation of cell cycle [GO:0051726];…	ATP binding [GO:0005524]; DNA binding [GO:0003677]; DNA-dependent ATPase activity [GO:0008094]; double-stranded DNA binding [GO:0003690]; gamma-tubulin binding [GO:0043015]; recombinase activity [GO:0000150]; single-stranded DNA binding [GO:0003697]	centrosome [GO:0005813]; chromosome, telomeric region [GO:0000781]; cytoplasm [GO:0005737]; nuclear chromosome, telomeric region [GO:0000784]; nucleoplasm [GO:0005654]; nucleus [GO:0005634]; Rad51B-Rad51C-Rad51D-XRCC2 complex [GO:0033063]; replication fork [GO:0005657]	-	hsa:5892;	R-HSA-5685942;R-HSA-5693554;R-HSA-5693568;R-HSA-5693579;R-HSA-5693616;R-HSA-6796648;	ZFISH:ENSG00000092871-MONOMER;	-	-	-	-	12.2382	-	-
	O75781	PALM KIAA0270	Paralemmin-1 (Paralemmin)	cellular response to electrical stimulus [GO:0071257]; cytoskeleton organization [GO:0007010]; movement of cell or subcellular component [GO:0006928]; negative regulation of adenylate cyclase activity [GO:0007194]; negative regulation of dopamine receptor signaling pathway [GO:0060160]; positive regulation of dendritic spine development [GO:0060999]; positive regulation of filopodium assembly [GO…	-	apicolateral plasma membrane [GO:0016327]; axon [GO:0030424]; basolateral plasma membrane [GO:0016323]; cytoplasmic, membrane-bounded vesicle [GO:0016023]; dendritic spine [GO:0043197]; dendritic spine membrane [GO:0032591]; filopodium membrane [GO:0031527]; integral component of plasma membrane [GO:0005887]; intracellular membrane-bounded organelle [GO:0043231]; nucleoplasm [GO:0005654]; nucleus…	-	hsa:5064;	-	ZFISH:ENSG00000099864-MONOMER;	-	-	-	-	6.60909	-	-
	O75791	GRAP2 GADS GRB2L GRID	GRB2-related adapter protein 2 (Adapter protein GRID) (GRB-2-like protein) (GRB2L) (GRBLG) (GRBX) (Grf40 adapter protein) (Grf-40) (Growth factor receptor-binding protein) (Hematopoietic cell-associated adapter protein GrpL) (P38) (Protein GADS) (SH3-SH2-SH3 adapter Mona)	cell-cell signaling [GO:0007267]; Fc-epsilon receptor signaling pathway [GO:0038095]; Ras protein signal transduction [GO:0007265]; T cell costimulation [GO:0031295]; T cell receptor signaling pathway [GO:0050852]	SH3/SH2 adaptor activity [GO:0005070]	cytoplasm [GO:0005737]; cytosol [GO:0005829]; endosome [GO:0005768]; nucleoplasm [GO:0005654]; nucleus [GO:0005634]	-	hsa:9402;	R-HSA-1433557;R-HSA-202433;R-HSA-2424491;R-HSA-2871796;R-HSA-2871809;R-HSA-389356;	-	-	-	-	-	-1.07873	1.00145	-1.16445
	O75792	RNASEH2A RNASEHI RNHIA	Ribonuclease H2 subunit A (RNase H2 subunit A) (EC 3.1.26.4) (Aicardi-Goutieres syndrome 4 protein) (AGS4) (RNase H(35)) (Ribonuclease HI large subunit) (RNase HI large subunit) (Ribonuclease HI subunit A)	DNA replication [GO:0006260]; DNA replication, removal of RNA primer [GO:0043137]; mismatch repair [GO:0006298]; RNA catabolic process [GO:0006401]	metal ion binding [GO:0046872]; ribonuclease activity [GO:0004540]; RNA binding [GO:0003723]; RNA-DNA hybrid ribonuclease activity [GO:0004523]	cytoplasm [GO:0005737]; nucleoplasm [GO:0005654]; ribonuclease H2 complex [GO:0032299]	-	hsa:10535;	-	ZFISH:HS02645-MONOMER;	-	-	-	-	-1.75228	-1.39004	-1.03074
	O75794	CDC123 C10orf7 D123	Cell division cycle protein 123 homolog (Protein D123) (HT-1080) (PZ32)	cell cycle arrest [GO:0007050]; cell division [GO:0051301]; eukaryotic translation initiation factor 2 complex assembly [GO:1905143]; formation of cytoplasmic translation initiation complex [GO:0001732]; positive regulation of cell proliferation [GO:0008284]; positive regulation of translational initiation [GO:0045948]; regulation of mitotic cell cycle [GO:0007346]; regulation of translation [GO:…	-	cytoplasm [GO:0005737]	-	hsa:8872;	-	ZFISH:ENSG00000151465-MONOMER;	-	-	-	-	-2.78442	-1.97661	-2.42047
207245_at	O75795	UGT2B17	UDP-glucuronosyltransferase 2B17 (UDPGT 2B17) (EC 2.4.1.17) (C19-steroid-specific UDP-glucuronosyltransferase) (C19-steroid-specific UDPGT)	cellular glucuronidation [GO:0052695]; flavonoid biosynthetic process [GO:0009813]; flavonoid glucuronidation [GO:0052696]; steroid metabolic process [GO:0008202]	glucuronosyltransferase activity [GO:0015020]	endoplasmic reticulum membrane [GO:0005789]; integral component of membrane [GO:0016021]; intracellular membrane-bounded organelle [GO:0043231]; membrane [GO:0016020]; organelle membrane [GO:0031090]	-	hsa:7367;	R-HSA-156588;	ZFISH:HS11276-MONOMER;	-	-	-	4.57858	-	-	-
	O75818	RPP40 RNASEP1	Ribonuclease P protein subunit p40 (RNaseP protein p40) (EC 3.1.26.5) (RNase P subunit 1)	rRNA processing [GO:0006364]; tRNA 5'-leader removal [GO:0001682]	ribonuclease P activity [GO:0004526]	nucleolar ribonuclease P complex [GO:0005655]; nucleoplasm [GO:0005654]; nucleus [GO:0005634]	-	hsa:10799;	R-HSA-6784531;R-HSA-6791226;	ZFISH:HS04834-MONOMER;	-	-	-	-	-1.23416	1.0319	-
	O75821	EIF3G EIF3S4	Eukaryotic translation initiation factor 3 subunit G (eIF3g) (Eukaryotic translation initiation factor 3 RNA-binding subunit) (eIF-3 RNA-binding subunit) (Eukaryotic translation initiation factor 3 subunit 4) (eIF-3-delta) (eIF3 p42) (eIF3 p44)	formation of translation preinitiation complex [GO:0001731]; regulation of translational initiation [GO:0006446]; translational initiation [GO:0006413]; viral translational termination-reinitiation [GO:0075525]	nucleotide binding [GO:0000166]; poly(A) RNA binding [GO:0044822]; translation initiation factor activity [GO:0003743]	cytoplasm [GO:0005737]; cytosol [GO:0005829]; eukaryotic 43S preinitiation complex [GO:0016282]; eukaryotic 48S preinitiation complex [GO:0033290]; eukaryotic translation initiation factor 3 complex [GO:0005852]; perinuclear region of cytoplasm [GO:0048471]	-	hsa:8666;	R-HSA-156827;R-HSA-72649;R-HSA-72689;R-HSA-72695;R-HSA-72702;R-HSA-72706;	ZFISH:ENSG00000130811-MONOMER;	-	-	-	-	-1.0123	-1.24631	-1.16585
	O75822	EIF3J EIF3S1 PRO0391	Eukaryotic translation initiation factor 3 subunit J (eIF3j) (Eukaryotic translation initiation factor 3 subunit 1) (eIF-3-alpha) (eIF3 p35)	cytoplasmic translation [GO:0002181]; formation of translation preinitiation complex [GO:0001731]; regulation of translational initiation [GO:0006446]; translational initiation [GO:0006413]	translation initiation factor activity [GO:0003743]	cytosol [GO:0005829]; eukaryotic 43S preinitiation complex [GO:0016282]; eukaryotic 48S preinitiation complex [GO:0033290]; eukaryotic translation initiation factor 3 complex [GO:0005852]	-	hsa:8669;	R-HSA-156827;R-HSA-72649;R-HSA-72689;R-HSA-72695;R-HSA-72702;R-HSA-72706;	ZFISH:ENSG00000104131-MONOMER;	-	-	-	-	1.00567	-1.18665	1.07067
	O75832	PSMD10	26S proteasome non-ATPase regulatory subunit 10 (26S proteasome regulatory subunit p28) (Gankyrin) (p28(GANK))	anaphase-promoting complex-dependent catabolic process [GO:0031145]; antigen processing and presentation of exogenous peptide antigen via MHC class I, TAP-dependent [GO:0002479]; apoptotic process [GO:0006915]; cytoplasmic sequestering of NF-kappaB [GO:0007253]; Fc-epsilon receptor signaling pathway [GO:0038095]; MAPK cascade [GO:0000165]; negative regulation of apoptotic process [GO:0043066]; ne…	transcription factor binding [GO:0008134]	cytoplasm [GO:0005737]; cytosol [GO:0005829]; intermediate filament cytoskeleton [GO:0045111]; nucleoplasm [GO:0005654]; nucleus [GO:0005634]; proteasome complex [GO:0000502]; proteasome regulatory particle [GO:0005838]	-	hsa:5716;	R-HSA-1169091;R-HSA-1236974;R-HSA-1236978;R-HSA-174084;R-HSA-174113;R-HSA-174154;R-HSA-174178;R-HSA-174184;R-HSA-180534;R-HSA-180585;R-HSA-187577;R-HSA-195253;R-HSA-202424;R-HSA-211733;R-HSA-2467813;R-HSA-2871837;R-HSA-349425;R-HSA-350562;R-HSA-382556;R-HSA-450408;R-HSA-4608870;R-HSA-4641257;R-HSA-4641258;R-HSA-5358346;R-HSA-5362768;R-HSA-5607761;R-HSA-5607764;R-HSA-5610780;R-HSA-5610783;R-HSA-56…	ZFISH:ENSG00000101843-MONOMER;	-	-	-	-	1.0894	1.11843	1.24416
	O75844	ZMPSTE24 FACE1 STE24	CAAX prenyl protease 1 homolog (EC 3.4.24.84) (Farnesylated proteins-converting enzyme 1) (FACE-1) (Prenyl protein-specific endoprotease 1) (Zinc metalloproteinase Ste24 homolog)	CAAX-box protein processing [GO:0071586]; nuclear envelope organization [GO:0006998]; prenylated protein catabolic process [GO:0030327]; proteolysis [GO:0006508]	metal ion binding [GO:0046872]; metalloendopeptidase activity [GO:0004222]; metalloexopeptidase activity [GO:0008235]	endoplasmic reticulum membrane [GO:0005789]; extracellular exosome [GO:0070062]; integral component of membrane [GO:0016021]; membrane [GO:0016020]; nuclear inner membrane [GO:0005637]	-	hsa:10269;	-	ZFISH:ENSG00000084073-MONOMER;ZFISH:G66-33961-MONOMER;	-	-	-	-	1.3083	27.0059	8.93427
	O75874	IDH1 PICD	Isocitrate dehydrogenase [NADP] cytoplasmic (IDH) (EC 1.1.1.42) (Cytosolic NADP-isocitrate dehydrogenase) (IDP) (NADP(+)-specific ICDH) (Oxalosuccinate decarboxylase)	2-oxoglutarate metabolic process [GO:0006103]; female gonad development [GO:0008585]; glutathione metabolic process [GO:0006749]; glyoxylate cycle [GO:0006097]; isocitrate metabolic process [GO:0006102]; NADPH regeneration [GO:0006740]; regulation of phospholipid biosynthetic process [GO:0071071]; regulation of phospholipid catabolic process [GO:0060696]; response to oxidative stress [GO:0006979]…	(R)-2-hydroxyglutarate dehydrogenase activity [GO:0051990]; cadherin binding involved in cell-cell adhesion [GO:0098641]; isocitrate dehydrogenase (NADP+) activity [GO:0004450]; magnesium ion binding [GO:0000287]; NAD binding [GO:0051287]; NADP binding [GO:0050661]; protein homodimerization activity [GO:0042803]; receptor binding [GO:0005102]	cell-cell adherens junction [GO:0005913]; cytoplasm [GO:0005737]; cytosol [GO:0005829]; extracellular exosome [GO:0070062]; mitochondrion [GO:0005739]; peroxisomal matrix [GO:0005782]; peroxisome [GO:0005777]	-	hsa:3417;	R-HSA-2978092;R-HSA-389542;	MetaCyc:HS06502-MONOMER;ZFISH:HS06502-MONOMER;	-	-	-	-	-1.02508	1.06672	-1.1359
	O75879	GATB PET112 PET112L HSPC199	Glutamyl-tRNA(Gln) amidotransferase subunit B, mitochondrial (Glu-AdT subunit B) (EC 6.3.5.-) (Cytochrome c oxidase assembly factor PET112 homolog)	glutaminyl-tRNAGln biosynthesis via transamidation [GO:0070681]; mitochondrial translation [GO:0032543]; translation [GO:0006412]	ATP binding [GO:0005524]; glutaminyl-tRNA synthase (glutamine-hydrolyzing) activity [GO:0050567]; translation factor activity, RNA binding [GO:0008135]	glutamyl-tRNA(Gln) amidotransferase complex [GO:0030956]; mitochondrion [GO:0005739]	-	hsa:5188;	-	ZFISH:HS00732-MONOMER;	-	-	-	-	-	1.17463	-
	O75886	STAM2 HBP	Signal transducing adapter molecule 2 (STAM-2) (Hrs-binding protein)	autophagy [GO:0006914]; endosomal transport [GO:0016197]; intracellular protein transport [GO:0006886]; multivesicular body assembly [GO:0036258]; negative regulation of epidermal growth factor receptor signaling pathway [GO:0042059]	-	cytoplasm [GO:0005737]; cytosol [GO:0005829]; early endosome membrane [GO:0031901]; ESCRT-0 complex [GO:0033565]; intracellular membrane-bounded organelle [GO:0043231]; nucleoplasm [GO:0005654]	-	hsa:10254;	R-HSA-182971;R-HSA-5689880;R-HSA-917729;	ZFISH:ENSG00000115145-MONOMER;	-	-	-	-	1.10889	1.10569	1.83346
225824_at	O75909	CCNK CPR4	Cyclin-K	cell division [GO:0051301]; cellular response to DNA damage stimulus [GO:0006974]; mitotic nuclear division [GO:0007067]; negative regulation by host of viral genome replication [GO:0044828]; negative regulation of cell cycle arrest [GO:0071157]; positive regulation of cyclin-dependent protein serine/threonine kinase activity [GO:0045737]; positive regulation of phosphorylation of RNA polymerase …	cyclin-dependent protein serine/threonine kinase activity [GO:0004693]; cyclin-dependent protein serine/threonine kinase regulator activity [GO:0016538]; protein kinase binding [GO:0019901]; protein serine/threonine kinase activity [GO:0004674]; RNA polymerase II carboxy-terminal domain kinase activity [GO:0008353]	cyclin K-CDK12 complex [GO:0002944]; cyclin K-CDK13 complex [GO:0002945]; nucleoplasm [GO:0005654]; nucleus [GO:0005634]	-	hsa:8812;	R-HSA-112382;R-HSA-167152;R-HSA-167287;R-HSA-167290;R-HSA-2173796;R-HSA-674695;R-HSA-6796648;R-HSA-6807505;R-HSA-75955;	ZFISH:ENSG00000090061-MONOMER;	-	-	2.36938	2.16308	1.13711	2.06261	-
236277_at	O75914	PAK3 OPHN3	Serine/threonine-protein kinase PAK 3 (EC 2.7.11.1) (Beta-PAK) (Oligophrenin-3) (p21-activated kinase 3) (PAK-3)	axonogenesis [GO:0007409]; cellular response to organic cyclic compound [GO:0071407]; dendrite development [GO:0016358]; dendritic spine morphogenesis [GO:0060997]; ephrin receptor signaling pathway [GO:0048013]; positive regulation of dendritic spine morphogenesis [GO:0061003]; positive regulation of DNA biosynthetic process [GO:2000573]; positive regulation of fibroblast migration [GO:0010763];…	ATP binding [GO:0005524]; MAP kinase kinase activity [GO:0004708]; metal ion binding [GO:0046872]; protein serine/threonine kinase activity [GO:0004674]; receptor signaling protein serine/threonine kinase activity [GO:0004702]	cytoplasm [GO:0005737]; cytosol [GO:0005829]; endosome [GO:0005768]; plasma membrane [GO:0005886]	-	hsa:5063;	R-HSA-202433;R-HSA-389359;R-HSA-3928664;R-HSA-399954;R-HSA-428540;R-HSA-5218920;R-HSA-5621575;R-HSA-5627123;R-HSA-5687128;	ZFISH:HS01238-MONOMER;	-	-	-	2.98241	-	-	-
	O75915	ARL6IP5 DERP11 JWA PRA2 PRAF3 HSPC127	PRA1 family protein 3 (ADP-ribosylation factor-like protein 6-interacting protein 5) (ARL-6-interacting protein 5) (Aip-5) (Cytoskeleton-related vitamin A-responsive protein) (Dermal papilla-derived protein 11) (GTRAP3-18) (Glutamate transporter EAAC1-interacting protein) (JM5) (Prenylated Rab acceptor protein 2) (Protein JWa) (Putative MAPK-activating protein PM27)	intrinsic apoptotic signaling pathway in response to oxidative stress [GO:0008631]; L-glutamate transport [GO:0015813]; negative regulation of L-glutamate transport [GO:0002037]; negative regulation of mitochondrial membrane potential [GO:0010917]; positive regulation of apoptotic process [GO:0043065]; positive regulation of cysteine-type endopeptidase activity involved in apoptotic process [GO:0…	-	cytoskeleton [GO:0005856]; endoplasmic reticulum [GO:0005783]; endoplasmic reticulum membrane [GO:0005789]; extracellular exosome [GO:0070062]; integral component of membrane [GO:0016021]; membrane [GO:0016020]; plasma membrane [GO:0005886]	-	hsa:10550;	R-HSA-210500;	ZFISH:ENSG00000144746-MONOMER;	-	-	-	-	1.00422	2.48921	1.6582
	O75934	BCAS2 DAM1	Pre-mRNA-splicing factor SPF27 (Breast carcinoma-amplified sequence 2) (DNA amplified in mammary carcinoma 1 protein) (Spliceosome-associated protein SPF 27)	mRNA splicing, via spliceosome [GO:0000398]; RNA splicing [GO:0008380]; RNA splicing, via transesterification reactions [GO:0000375]	-	catalytic step 1 spliceosome [GO:0071012]; catalytic step 2 spliceosome [GO:0071013]; cell junction [GO:0030054]; nucleolus [GO:0005730]; nucleoplasm [GO:0005654]; nucleus [GO:0005634]; precatalytic spliceosome [GO:0071011]; Prp19 complex [GO:0000974]; spliceosomal complex [GO:0005681]	-	hsa:10286;	R-HSA-72163;	ZFISH:ENSG00000116752-MONOMER;	-	-	-	-	-1.12024	-1.29319	1.14047
	O75935	DCTN3 DCTN22	Dynactin subunit 3 (Dynactin complex subunit 22 kDa subunit) (p22)	antigen processing and presentation of exogenous peptide antigen via MHC class II [GO:0019886]; cytokinesis [GO:0000910]; ER to Golgi vesicle-mediated transport [GO:0006888]; G2/M transition of mitotic cell cycle [GO:0000086]; microtubule-based process [GO:0007017]; mitotic nuclear division [GO:0007067]	structural molecule activity [GO:0005198]	centrosome [GO:0005813]; cleavage furrow [GO:0032154]; condensed chromosome kinetochore [GO:0000777]; cytosol [GO:0005829]; dynactin complex [GO:0005869]; midbody [GO:0030496]; perinuclear region of cytoplasm [GO:0048471]; spindle [GO:0005819]	-	hsa:11258;	R-HSA-2132295;R-HSA-2565942;R-HSA-380259;R-HSA-380270;R-HSA-5620912;R-HSA-6807878;R-HSA-6811436;R-HSA-8854518;	-	-	-	-	-	1.03737	-1.43349	1.44666
	O75937	DNAJC8 SPF31 HSPC315 HSPC331	DnaJ homolog subfamily C member 8 (Splicing protein spf31)	mRNA splicing, via spliceosome [GO:0000398]	-	cytoplasm [GO:0005737]; intercellular bridge [GO:0045171]; nucleoplasm [GO:0005654]	-	hsa:22826;	R-HSA-72163;	ZFISH:ENSG00000126698-MONOMER;	-	-	-	-	-1.31881	-1.53877	-1.10568
	O75940	SMNDC1 SMNR SPF30	Survival of motor neuron-related-splicing factor 30 (30 kDa splicing factor SMNrp) (SMN-related protein) (Survival motor neuron domain-containing protein 1)	apoptotic process [GO:0006915]; mRNA processing [GO:0006397]; RNA splicing, via transesterification reactions [GO:0000375]	poly(A) RNA binding [GO:0044822]	Cajal body [GO:0015030]; cytoplasm [GO:0005737]; nuclear speck [GO:0016607]; nucleus [GO:0005634]; spliceosomal complex [GO:0005681]	-	hsa:10285;	R-HSA-72163;	ZFISH:ENSG00000119953-MONOMER;	-	-	-	-	-1.35806	-1.55318	-1.23164
	O75947	ATP5H My032	ATP synthase subunit d, mitochondrial (ATPase subunit d)	ATP biosynthetic process [GO:0006754]; ATP synthesis coupled proton transport [GO:0015986]; mitochondrial ATP synthesis coupled proton transport [GO:0042776]	hydrogen ion transmembrane transporter activity [GO:0015078]; transmembrane transporter activity [GO:0022857]	cytoplasm [GO:0005737]; extracellular exosome [GO:0070062]; mitochondrial inner membrane [GO:0005743]; mitochondrial proton-transporting ATP synthase, stator stalk [GO:0000274]; mitochondrial proton-transporting ATP synthase complex [GO:0005753]; mitochondrion [GO:0005739]; nucleoplasm [GO:0005654]	-	hsa:10476;	R-HSA-163210;	ZFISH:HS09654-MONOMER;	-	-	-	-	1.01164	1.1075	1.99196
	O75955	FLOT1	Flotillin-1	axonogenesis [GO:0007409]; cellular response to exogenous dsRNA [GO:0071360]; dsRNA transport [GO:0033227]; establishment of protein localization to plasma membrane [GO:0090002]; extracellular matrix disassembly [GO:0022617]; membrane raft assembly [GO:0001765]; plasma membrane raft assembly [GO:0044854]; positive regulation of cell adhesion molecule production [GO:0060355]; positive regulation o…	protease binding [GO:0002020]; protein heterodimerization activity [GO:0046982]	basolateral plasma membrane [GO:0016323]; caveola [GO:0005901]; cell-cell adherens junction [GO:0005913]; cell-cell contact zone [GO:0044291]; cell-cell junction [GO:0005911]; centriolar satellite [GO:0034451]; cytoplasmic vesicle [GO:0031410]; early endosome [GO:0005769]; endosome [GO:0005768]; extracellular exosome [GO:0070062]; flotillin complex [GO:0016600]; focal adhesion [GO:0005925]; integ…	-	hsa:10211;	R-HSA-8849932;	ZFISH:ENSG00000137312-MONOMER;	-	-	-	-	1.57349	4.44324	3.47689
	O75962	TRIO	Triple functional domain protein (EC 2.7.11.1) (PTPRF-interacting protein)	positive regulation of apoptotic process [GO:0043065]; regulation of Rho protein signal transduction [GO:0035023]; regulation of small GTPase mediated signal transduction [GO:0051056]; transmembrane receptor protein tyrosine phosphatase signaling pathway [GO:0007185]	ATP binding [GO:0005524]; guanyl-nucleotide exchange factor activity [GO:0005085]; protein serine/threonine kinase activity [GO:0004674]; Rho guanyl-nucleotide exchange factor activity [GO:0005089]	cytosol [GO:0005829]	-	hsa:7204;	R-HSA-193648;R-HSA-194840;R-HSA-416476;R-HSA-416482;R-HSA-418885;	ZFISH:HS00534-MONOMER;	-	-	-	-	1.53377	-	-
	O75964	ATP5L	ATP synthase subunit g, mitochondrial (ATPase subunit g)	ATP biosynthetic process [GO:0006754]; mitochondrial ATP synthesis coupled proton transport [GO:0042776]	hydrogen ion transmembrane transporter activity [GO:0015078]; transmembrane transporter activity [GO:0022857]	extracellular exosome [GO:0070062]; mitochondrial inner membrane [GO:0005743]; mitochondrial proton-transporting ATP synthase complex [GO:0005753]; mitochondrial proton-transporting ATP synthase complex, coupling factor F(o) [GO:0000276]; mitochondrion [GO:0005739]	-	hsa:10632;	R-HSA-163210;	ZFISH:HS09535-MONOMER;	-	-	-	-	1.15363	2.10384	1.92286
	O75976	CPD	Carboxypeptidase D (EC 3.4.17.22) (Metallocarboxypeptidase D) (gp180)	peptide metabolic process [GO:0006518]; protein processing [GO:0016485]	metallocarboxypeptidase activity [GO:0004181]; serine-type carboxypeptidase activity [GO:0004185]; zinc ion binding [GO:0008270]	extracellular exosome [GO:0070062]; extracellular space [GO:0005615]; integral component of membrane [GO:0016021]; membrane [GO:0016020]; nucleus [GO:0005634]; plasma membrane [GO:0005886]; trans-Golgi network [GO:0005802]	-	hsa:1362;	R-HSA-432722;	ZFISH:HS03128-MONOMER;	-	-	-	-	1.83735	-	-
	O75995	SASH3 CXorf9 SLY	SAM and SH3 domain-containing protein 3 (SH3 protein expressed in lymphocytes homolog)	homeostasis of number of cells within a tissue [GO:0048873]; positive regulation of B cell proliferation [GO:0030890]; positive regulation of CD4-positive, alpha-beta T cell differentiation [GO:0043372]; positive regulation of immunoglobulin production [GO:0002639]; positive regulation of interferon-gamma production [GO:0032729]; positive regulation of interleukin-10 production [GO:0032733]; posi…	-	cytoplasm [GO:0005737]; nucleus [GO:0005634]	-	hsa:54440;	-	ZFISH:ENSG00000122122-MONOMER;	-	-	-	-	1.27336	1.12862	1.01322
	O76003	GLRX3 PICOT TXNL2 HUSSY-22	Glutaredoxin-3 (PKC-interacting cousin of thioredoxin) (PICOT) (PKC-theta-interacting protein) (PKCq-interacting protein) (Thioredoxin-like protein 2)	cell redox homeostasis [GO:0045454]; negative regulation of cardiac muscle hypertrophy [GO:0010614]; regulation of the force of heart contraction [GO:0002026]	electron carrier activity [GO:0009055]; iron-sulfur cluster binding [GO:0051536]; metal ion binding [GO:0046872]; poly(A) RNA binding [GO:0044822]; protein disulfide oxidoreductase activity [GO:0015035]	cell cortex [GO:0005938]; dendrite [GO:0030425]; extracellular exosome [GO:0070062]; nucleus [GO:0005634]; Z disc [GO:0030018]	-	hsa:10539;	-	ZFISH:ENSG00000108010-MONOMER;	-	-	-	-	-1.01204	-1.06195	1.18673
	O76021	RSL1D1 CATX11 CSIG PBK1 L12	Ribosomal L1 domain-containing protein 1 (CATX-11) (Cellular senescence-inhibited gene protein) (Protein PBK1)	maturation of LSU-rRNA [GO:0000470]; osteoblast differentiation [GO:0001649]; regulation of apoptotic process [GO:0042981]; regulation of cellular senescence [GO:2000772]; regulation of protein localization [GO:0032880]	cadherin binding involved in cell-cell adhesion [GO:0098641]; poly(A) RNA binding [GO:0044822]; RNA binding [GO:0003723]	90S preribosome [GO:0030686]; cell-cell adherens junction [GO:0005913]; membrane [GO:0016020]; nucleolus [GO:0005730]	-	hsa:26156;	-	ZFISH:ENSG00000171490-MONOMER;	-	-	-	-	1.04995	1.82744	-1.01781
	O76031	CLPX	ATP-dependent Clp protease ATP-binding subunit clpX-like, mitochondrial	protein folding [GO:0006457]; proteolysis involved in cellular protein catabolic process [GO:0051603]	ATPase activity [GO:0016887]; ATP binding [GO:0005524]; metal ion binding [GO:0046872]; peptidase activator activity [GO:0016504]	cytoplasm [GO:0005737]; endopeptidase Clp complex [GO:0009368]; mitochondrial endopeptidase Clp complex [GO:0009841]; mitochondrial inner membrane [GO:0005743]; mitochondrial matrix [GO:0005759]; mitochondrial nucleoid [GO:0042645]; mitochondrion [GO:0005739]; nucleoplasm [GO:0005654]	-	hsa:10845;	-	ZFISH:ENSG00000166855-MONOMER;	-	-	-	-	1.10518	-1.03426	-1.24815
	O76039	CDKL5 STK9	Cyclin-dependent kinase-like 5 (EC 2.7.11.22) (Serine/threonine-protein kinase 9)	neuron migration [GO:0001764]; positive regulation of axon extension [GO:0045773]; positive regulation of dendrite morphogenesis [GO:0050775]; positive regulation of GTPase activity [GO:0043547]; protein autophosphorylation [GO:0046777]; protein phosphorylation [GO:0006468]; regulation of dendrite development [GO:0050773]	ATP binding [GO:0005524]; cyclin-dependent protein serine/threonine kinase activity [GO:0004693]; kinase activity [GO:0016301]; protein kinase activity [GO:0004672]; protein serine/threonine kinase activity [GO:0004674]; Rac GTPase binding [GO:0048365]	cytoplasm [GO:0005737]; dendrite cytoplasm [GO:0032839]; dendritic growth cone [GO:0044294]; nucleoplasm [GO:0005654]; nucleus [GO:0005634]; ruffle membrane [GO:0032587]	-	hsa:6792;	-	ZFISH:HS00230-MONOMER;	-	-	-	-	-	-26.2843	-
	O76041	NEBL LNEBL	Nebulette (Actin-binding Z-disk protein)	cardiac muscle thin filament assembly [GO:0071691]	actin filament binding [GO:0051015]; cytoskeletal protein binding [GO:0008092]; filamin binding [GO:0031005]; structural constituent of muscle [GO:0008307]; tropomyosin binding [GO:0005523]	extracellular exosome [GO:0070062]; I band [GO:0031674]; stress fiber [GO:0001725]; Z disc [GO:0030018]	-	hsa:10529;	-	ZFISH:ENSG00000078114-MONOMER;	-	-	-	-	-	-1.30846	-
	O76071	CIAO1 WDR39	Probable cytosolic iron-sulfur protein assembly protein CIAO1 (WD repeat-containing protein 39)	chromosome segregation [GO:0007059]; iron-sulfur cluster assembly [GO:0016226]; positive regulation of cell proliferation [GO:0008284]; regulation of transcription from RNA polymerase II promoter [GO:0006357]	-	CIA complex [GO:0097361]; MMXD complex [GO:0071817]	-	hsa:9391;	R-HSA-2564830;	ZFISH:ENSG00000144021-MONOMER;	-	-	-	-	-1.10137	-1.1002	-1.33983
222295_x_at	O76075	DFFB CAD DFF2 DFF40	DNA fragmentation factor subunit beta (EC 3.-.-.-) (Caspase-activated deoxyribonuclease) (CAD) (Caspase-activated DNase) (Caspase-activated nuclease) (CPAN) (DNA fragmentation factor 40 kDa subunit) (DFF-40)	apoptotic chromosome condensation [GO:0030263]; apoptotic DNA fragmentation [GO:0006309]	deoxyribonuclease activity [GO:0004536]; enzyme binding [GO:0019899]	cytosol [GO:0005829]; nuclear chromatin [GO:0000790]; nucleolus [GO:0005730]; nucleoplasm [GO:0005654]; nucleus [GO:0005634]	-	hsa:1677;	R-HSA-211227;	ZFISH:ENSG00000169598-MONOMER;	-	-	-	-3.35216	-	-	-
	O76080	ZFAND5 ZA20D2 ZNF216	AN1-type zinc finger protein 5 (Zinc finger A20 domain-containing protein 2) (Zinc finger protein 216)	face development [GO:0060324]; fibroblast migration [GO:0010761]; in utero embryonic development [GO:0001701]; platelet-derived growth factor receptor signaling pathway [GO:0048008]; respiratory system process [GO:0003016]; skeletal system morphogenesis [GO:0048705]; smooth muscle tissue development [GO:0048745]; vasculature development [GO:0001944]	DNA binding [GO:0003677]; zinc ion binding [GO:0008270]	cytoplasm [GO:0005737]	-	hsa:7763;	-	ZFISH:ENSG00000107372-MONOMER;	-	-	-	-	-1.0787	-996.5	-
[truncated: 4,795 more rows]

## Sheet: Common_dereg_omics
Supplementary Table S2B. Commonly deregulated mRNAs & proteins in Nutlin-3a-treated HL, MCL and ALCL lymphoma cell lines.
mRNAs								Proteins																		Proteins
[truncated: 586 more rows]

## Sheet: Uniq_dereg_mRNAs_proteins_ALCL
Supplementary Table S2C. Uniquely deregulated mRNAs & proteins in ALCL lymphoma cell line after Nutlin-3a treatment.
[truncated: 463 more rows]

[truncated: 2 more sheets: Uniq_dereg_mRNAs_proteins_HL, Uniq_dereg_mRNAs_proteins_MCL]
