# Supplementary material for: Interruption of p53-MDM2 Interaction by Nutlin-3a in Human Lymphoma Cell Models Initiates a Cell-Dependent Global Effect on Transcriptome and Proteome Level
Source: Cancers (Basel). 2023 Jul 31;15(15):3903. doi: 10.3390/cancers15153903 (PMC10417430; doi:10.3390/cancers15153903)
Supplement: Supplementary file 1 [file cancers-15-03903-s001.zip › Table S3_Dereg_Common_Unique_mRNAs_prot_GO.xls]

## Sheet: Dereg_BP_mRNAs_proteins
Supplementary Table S3A. Deregulated mRNAs & proteins in HL, MCL and ALCL lymphoma cell lines assigned to Biological Process (BP) ontology analysis according to Gene Ontology Consortium enrichment analysis (GOC).
mRNAs																										Proteins
Term	ALCL								HL								MCL									Term	ALCL								HL								MCL
	Count	%	P-value	Enrichment-LOG10 (p-value)	Up	% Up	Down	% Down	Count	%	P-value	Enrichment-LOG10 (p-value)	Up	% Up	Down	% Down	Count	%	P-value	Enrichment-LOG10 (p-value)	Up	% Up	Down	% Down			Count	%	P-value	Enrichment-LOG10 (p-value)	Up	% Up	Down	% Down	Count	%	P-value	Enrichment-LOG10 (p-value)	Up	% Up	Down	% Down	Count	%	P-value	Enrichment-LOG10 (p-value)	Up	% Up	Down
mitotic cell cycle (GO:0000278)	-	-	-	-	-	-	-	-	79	24.5342	6.439e-41	40.1912	16	20.2532	63	79.7468	-	-	-	-	-	-	-	-		metabolic process (GO:0008152)	919	61.7193	1.613e-50	49.7924	512	55.7127	407	44.2873	1449	64.5434	3.655e-101	100.437	806	55.6246	643	44.3754	1396	64.6596	2.921e-96	95.5345	807	57.808	589
cell cycle (GO:0007049)	-	-	-	-	-	-	-	-	93	28.882	9.892e-38	37.0047	20	21.5054	73	78.4946	-	-	-	-	-	-	-	-		organelle organization (GO:0006996)	323	21.6924	1.837e-35	34.7359	157	48.6068	166	51.3932	484	21.559	8.434e-53	52.074	247	51.0331	237	48.9669	441	20.4261	3.68e-41	40.4342	271	61.4512	170
cell cycle process (GO:0022402)	-	-	-	-	-	-	-	-	83	25.7764	3.285e-37	36.4835	17	20.4819	66	79.5181	-	-	-	-	-	-	-	-		protein localization (GO:0008104)	230	15.4466	4.736e-31	30.3246	131	56.9565	99	43.0435	317	14.1203	2.736e-35	34.5629	212	66.877	105	33.123	313	14.4975	1.082e-36	35.9658	214	68.3706	99
mitotic cell cycle process (GO:1903047)	-	-	-	-	-	-	-	-	70	21.7391	3.006e-35	34.522	13	18.5714	57	81.4286	-	-	-	-	-	-	-	-		catabolic process (GO:0009056)	279	18.7374	3.355e-27	26.4743	133	47.6703	146	52.3297	447	19.9109	1.59e-51	50.7986	254	56.8233	193	43.1767	413	19.1292	1.506e-42	41.8222	224	54.2373	189
mitotic cell cycle phase (GO:0098763)	-	-	-	-	-	-	-	-	40	12.4224	4.061e-23	22.3914	4	10	36	90	-	-	-	-	-	-	-	-		protein transport (GO:0015031)	182	12.223	6.814e-27	26.1666	106	58.2418	76	41.7582	261	11.6258	2.833e-35	34.5478	181	69.3487	80	30.6513	264	12.2279	3.453e-39	38.4618	182	68.9394	82
cell cycle phase (GO:0022403)	-	-	-	-	-	-	-	-	40	12.4224	4.061e-23	22.3914	4	10	36	90	-	-	-	-	-	-	-	-		SRP-dependent cotranslational protein targeting to membrane (GO:0006614)	51	3.42512	5.417e-24	23.2662	9	17.6471	42	82.3529	51	2.27171	3.788e-16	15.4216	25	49.0196	26	50.9804	60	2.77906	1.481e-23	22.8294	16	26.6667	44
biological phase (GO:0044848)	-	-	-	-	-	-	-	-	40	12.4224	6.662e-23	22.1764	4	10	36	90	-	-	-	-	-	-	-	-		protein targeting to ER (GO:0045047)	51	3.42512	1.865e-23	22.7293	9	17.6471	42	82.3529	51	2.27171	1.183e-15	14.927	25	49.0196	26	50.9804	61	2.82538	9.994e-24	23.0003	17	27.8689	44
mitotic nuclear division (GO:0007067)	-	-	-	-	-	-	-	-	41	12.7329	7.53e-23	22.1232	4	9.7561	37	90.2439	-	-	-	-	-	-	-	-		mitotic cell cycle (GO:0000278)	133	8.93217	7.964e-22	21.0989	44	33.0827	89	66.9173	200	8.90869	3.179e-33	32.4977	57	28.5	143	71.5	180	8.33719	4.444e-26	25.3522	81	45	99
nuclear division (GO:0000280)	-	-	-	-	-	-	-	-	45	13.9752	4.139e-22	21.3831	4	8.88889	41	91.1111	-	-	-	-	-	-	-	-		protein localization to organelle (GO:0033365)	98	6.5816	3.98e-21	20.4001	40	40.8163	58	59.1837	130	5.79065	3.444e-23	22.4629	76	58.4615	54	41.5385	143	6.62344	1.908e-31	30.7194	82	57.3427	61
organelle fission (GO:0048285)	-	-	-	-	-	-	-	-	46	14.2857	5.273e-22	21.2779	5	10.8696	41	89.1304	-	-	-	-	-	-	-	-		translational elongation (GO:0006414)	47	3.15648	7.277e-21	20.138	4	8.51064	43	91.4894	41	1.82628	7.432e-10	9.12889	13	31.7073	28	68.2927	48	2.22325	5.437e-15	14.2646	4	8.33333	44
cell cycle checkpoint (GO:0000075)	-	-	-	-	-	-	-	-	35	10.8696	2.665e-20	19.5743	9	25.7143	26	74.2857	15	3.41	0.694	0.158828	11	73.33	4	26.67		nuclear-transcribed mRNA catabolic process, nonsense-mediated decay (GO:0000184)	49	3.2908	9.417e-21	20.0261	6	12.2449	43	87.7551	51	2.27171	1.029e-14	13.9876	19	37.2549	32	62.7451	57	2.64011	1.44e-19	18.8416	9	15.7895	48
DNA metabolic process (GO:0006259)	-	-	-	-	-	-	-	-	56	17.3913	9.855e-20	19.0063	10	17.8571	46	82.1429	-	-	-	-	-	-	-	-		cell cycle (GO:0007049)	183	12.2901	2.938e-20	19.5319	68	37.1585	115	62.8415	272	12.1158	3.473e-30	29.4593	92	33.8235	180	66.1765	240	11.1163	5.352e-21	20.2715	118	49.1667	122
cell division (GO:0051301)	-	-	-	-	-	-	-	-	43	13.354	2.016e-19	18.6955	5	11.6279	38	88.3721	-	-	-	-	-	-	-	-		organic substance transport (GO:0071702)	225	15.1108	5.172e-20	19.2863	130	57.7778	95	42.2222	333	14.833	1.286e-28	27.8908	225	67.5676	108	32.4324	341	15.7943	2.329e-34	33.6328	232	68.0352	109
regulation of cell cycle (GO:0051726)	-	-	-	-	-	-	-	-	56	17.3913	9.332e-19	18.03	20	35.7143	36	64.2857	37	8.41	0.0117	1.93033	29	78.38	8	21.62		protein targeting to membrane (GO:0006612)	55	3.69375	7.646e-20	19.1166	12	21.8182	43	78.1818	59	2.62806	2.682e-14	13.5715	30	50.8475	29	49.1525	67	3.10329	3.933e-20	19.4053	20	29.8507	47
single-organism cellular process (GO:0044763)	89	68.4615	0.001348	2.87031	52	58.427	37	41.573	230	71.4286	5.978e-17	16.2234	128	55.6522	102	44.3478	293	66.5909	4.511e-15	14.3457	227	77.4744	66	22.5256		DNA metabolic process (GO:0006259)	136	9.13365	1.414e-19	18.8496	45	33.0882	91	66.9118	199	8.86414	1.792e-27	26.7467	79	39.6985	120	60.3015	148	6.85503	2.719e-10	9.56559	77	52.027	71
single-organism process (GO:0044699)	97	74.6154	0.000408	3.38934	56	57.732	41	42.268	244	75.7764	1.212e-15	14.9165	138	56.5574	106	43.4426	318	72.2727	9.271e-16	15.0329	247	77.673	71	22.327		translational termination (GO:0006415)	42	2.82069	2.541e-19	18.595	1	2.38095	41	97.619	40	1.78174	1.721e-11	10.7642	13	32.5	27	67.5	47	2.17693	4.52e-17	16.3449	4	8.51064	43
cellular response to DNA damage stimulus (GO:0006974)	-	-	-	-	-	-	-	-	46	14.2857	1.858e-15	14.731	21	45.6522	25	54.3478	38	8.63636	1.04e-05	4.98297	32	84.2105	6	15.7895		protein localization to membrane (GO:0072657)	73	4.90262	9.369e-19	18.0283	24	32.8767	49	67.1233	76	3.3853	1.001e-10	9.99957	44	57.8947	32	42.1053	88	4.07596	2.021e-17	16.6944	40	45.4545	48
regulation of cell cycle process (GO:0010564)	-	-	-	-	-	-	-	-	38	11.8012	9.121e-15	14.04	12	31.5789	26	68.4211	25	5.68	0.016	1.79534	18	72	7	28		cell cycle process (GO:0022402)	148	9.93956	1.717e-18	17.7652	51	34.4595	97	65.5405	218	9.71047	2.184e-26	25.6607	66	30.2752	152	69.7248	193	8.93932	7.552e-19	18.1219	94	48.7047	99
mitotic prometaphase (GO:0000236)	-	-	-	-	-	-	-	-	21	6.52174	1.56e-14	13.8069	1	4.7619	20	95.2381	-	-	-	-	-	-	-	-		mRNA metabolic process (GO:0016071)	113	7.58899	1.962e-18	17.7073	25	22.1239	88	77.8761	194	8.64143	3.107e-40	39.5077	59	30.4124	135	69.5876	204	9.44882	5.241e-48	47.2806	54	26.4706	150
regulation of mitotic cell cycle (GO:0007346)	-	-	-	-	-	-	-	-	35	10.8696	5.828e-14	13.2345	11	31.4286	24	68.5714	20	4.55	0.606	0.217814	17	85	3	15		protein targeting (GO:0006605)	84	5.64137	2.139e-18	17.6698	33	39.2857	51	60.7143	106	4.7216	1.187e-17	16.9255	61	57.5472	45	42.4528	123	5.69708	1.059e-27	26.9751	67	54.4715	56
M phase (GO:0000279)	-	-	-	-	-	-	-	-	27	8.38509	1.782e-13	12.7491	2	7.40741	25	92.5926	-	-	-	-	-	-	-	-		nucleic acid metabolic process (GO:0090304)	388	26.0578	1.077e-17	16.9678	141	36.3402	247	63.6598	618	27.5278	3.733e-36	35.4279	246	39.8058	372	60.1942	565	26.1695	2.929e-26	25.5333	239	42.3009	326
mitotic M phase (GO:0000087)	-	-	-	-	-	-	-	-	27	8.38509	1.782e-13	12.7491	2	7.40741	25	92.5926	-	-	-	-	-	-	-	-		response to stress (GO:0006950)	324	21.7596	1.888e-16	15.724	191	58.9506	133	41.0494	490	21.8263	9.312e-26	25.031	280	57.1429	210	42.8571	477	22.0936	7.638e-26	25.117	308	64.5702	169
chromosome segregation (GO:0007059)	-	-	-	-	-	-	-	-	23	7.14286	1.297e-12	11.8871	0	0	23	100	-	-	-	-	-	-	-	-		chromosome organization (GO:0051276)	122	8.19342	3.56e-16	15.4486	39	31.9672	83	68.0328	185	8.24053	2.006e-25	24.6977	71	38.3784	114	61.6216	146	6.76239	3.869e-12	11.4124	69	47.2603	77
sister chromatid segregation (GO:0000819)	-	-	-	-	-	-	-	-	17	5.2795	2.546e-12	11.5941	0	0	17	100	-	-	-	-	-	-	-	-		translation (GO:0006412)	75	5.03694	1.17e-15	14.9318	25	33.3333	50	66.6667	104	4.63252	1.907e-19	18.7196	64	61.5385	40	38.4615	110	5.09495	8.893e-24	23.051	41	37.2727	69
cellular response to stress (GO:0033554)	23	17.6923	0.01604	1.7948	12	52.1739	11	47.8261	61	18.9441	5.093e-12	11.293	32	52.459	29	47.541	58	13.1818	6.92e-05	4.15989	46	79.3103	12	20.6897		translational initiation (GO:0006413)	45	3.02216	1.887e-14	13.7242	3	6.66667	42	93.3333	47	2.09354	3.048e-09	8.51599	18	38.2979	29	61.7021	58	2.68643	1.756e-16	15.7555	9	15.5172	49
mitotic sister chromatid segregation (GO:0000070)	-	-	-	-	-	-	-	-	16	4.96894	7.35e-12	11.1337	0	0	16	100	-	-	-	-	-	-	-	-		RNA processing (GO:0006396)	107	7.18603	2.364e-13	12.6264	36	33.6449	71	66.3551	178	7.92873	5.788e-28	27.2375	71	39.8876	107	60.1124	178	8.24456	8.613e-30	29.0648	70	39.3258	108
response to stress (GO:0006950)	39	30	0.006557	2.18329	25	64.1026	14	35.8974	98	30.4348	2.628e-11	10.5804	62	63.2653	36	36.7347	119	27.0455	3.087e-10	9.51046	98	82.3529	21	17.6471		cell division (GO:0051301)	95	6.38012	9.385e-12	11.0276	30	31.5789	65	68.4211	114	5.07795	8.364e-08	7.07759	34	29.8246	80	70.1754	110	5.09495	1.862e-07	6.73002	52	47.2727	58
single-organism organelle organization (GO:1902589)	-	-	-	-	-	-	-	-	68	21.118	6.74e-11	10.1713	13	19.1176	55	80.8824	-	-	-	-	-	-	-	-		DNA replication (GO:0006260)	50	3.35796	7.413e-11	10.13	6	12	44	88	70	3.11804	4.831e-14	13.316	16	22.8571	54	77.1429	46	2.13062	0.001284	2.89143	20	43.4783	26
negative regulation of cell cycle (GO:0045786)	-	-	-	-	-	-	-	-	32	9.93789	1.274e-10	9.89483	15	46.875	17	53.125	28	6.36364	0.0001274	3.89483	23	82.1429	5	17.8571		immune system process (GO:0002376)	209	14.0363	1.076e-10	9.96819	132	63.1579	77	36.8421	313	13.9421	3.529e-16	15.4523	177	56.5495	136	43.4505	299	13.849	9.687e-15	14.0138	202	67.5585	97
biological_process (GO:0008150)	112	86.1538	0.001527	2.81616	66	58.9286	46	41.0714	274	85.0932	1.477e-10	9.83062	165	60.219	109	39.781	371	84.3182	1.244e-14	13.9052	292	78.7062	79	21.2938		gene expression (GO:0010467)	337	22.6326	2.341e-10	9.6306	141	41.8398	196	58.1602	569	25.3452	1.185e-30	29.9263	253	44.464	316	55.536	555	25.7063	2.426e-31	30.6151	243	43.7838	312
DNA replication (GO:0006260)	-	-	-	-	-	-	-	-	23	7.14286	1.697e-10	9.77032	2	8.69565	21	91.3043	-	-	-	-	-	-	-	-		biosynthetic process (GO:0009058)	393	26.3936	1.461e-09	8.83535	172	43.7659	221	56.2341	627	27.9287	3.754e-22	21.4255	302	48.1659	325	51.8341	597	27.6517	1.78e-19	18.7496	294	49.2462	303
mitotic cell cycle phase transition (GO:0044772)	-	-	-	-	-	-	-	-	27	8.38509	1.754e-10	9.75597	3	11.1111	24	88.8889	-	-	-	-	-	-	-	-		cell death (GO:0008219)	145	9.73808	8.066e-08	7.09334	94	64.8276	51	35.1724	249	11.0913	1.26e-21	20.8996	149	59.8394	100	40.1606	227	10.5141	1.564e-16	15.8058	139	61.2335	88
organelle organization (GO:0006996)	-	-	-	-	-	-	-	-	86	26.7081	2.194e-10	9.65876	25	29.0698	61	70.9302	-	-	-	-	-	-	-	-		respiratory electron transport chain (GO:0022904)	31	2.08193	9.523e-08	7.02123	28	90.3226	3	9.67742	56	2.49443	1.157e-18	17.9367	50	89.2857	6	10.7143	60	2.77906	2.327e-22	21.6332	58	96.6667	2
cell cycle phase transition (GO:0044770)	-	-	-	-	-	-	-	-	27	8.38509	2.402e-10	9.61943	3	11.1111	24	88.8889	-	-	-	-	-	-	-	-		G-protein coupled receptor signaling pathway (GO:0007186)	24	1.61182	1.043e-07	6.98172	15	62.5	9	37.5	32	1.42539	1.67e-14	13.7773	15	46.875	17	53.125	30	1.38953	1.929e-14	13.7147	19	63.3333	11
cellular process (GO:0009987)	96	73.8462	0.3616	0.441772	54	56.25	42	43.75	246	76.3975	7.939e-10	9.10023	141	57.3171	105	42.6829	322	73.1818	2.033e-09	8.69186	248	77.0186	74	22.9814		chromatin organization (GO:0006325)	82	5.50705	1.301e-07	6.88572	34	41.4634	48	58.5366	132	5.87973	2.824e-15	14.5491	58	43.9394	74	56.0606	110	5.09495	1.926e-08	7.71534	53	48.1818	57
metabolic process (GO:0008152)	-	-	-	-	-	-	-	-	197	61.1801	1.381e-09	8.85981	110	55.8376	87	44.1624	241	54.7727	1.92e-05	4.7167	188	78.0083	53	21.9917		intracellular signal transduction (GO:0035556)	164	11.0141	1.31e-07	6.88273	90	54.878	74	45.122	236	10.5122	2.152e-09	8.66716	147	62.2881	89	37.7119	195	9.03196	0.01228	1.9108	111	56.9231	84
primary metabolic process (GO:0044238)	-	-	-	-	-	-	-	-	181	56.2112	2.004e-09	8.6981	95	52.4862	86	47.5138	223	50.6818	2.536e-06	5.59585	172	77.13	51	22.87		cellular response to stimulus (GO:0051716)	465	31.229	1.974e-07	6.70465	275	59.1398	190	40.8602	674	30.0223	8.757e-08	7.05764	385	57.1217	289	42.8783	657	30.4308	2.567e-08	7.59057	407	61.9482	250
regulation of mitotic cell cycle phase transition (GO:1901990)	-	-	-	-	-	-	-	-	22	6.8323	2.935e-09	8.53239	9	40.9091	13	59.0909	15	3.41	0.0972	1.01242	13	86.67	2	13.33		vesicle-mediated transport (GO:0016192)	118	7.92478	2.388e-07	6.62197	92	77.9661	26	22.0339	189	8.41871	3.953e-15	14.4031	138	73.0159	51	26.9841	175	8.1056	3.21e-12	11.4935	147	84	28
chromosome organization (GO:0051276)	-	-	-	-	-	-	-	-	41	12.7329	3.532e-09	8.45198	5	12.1951	36	87.8049	-	-	-	-	-	-	-	-		nuclear transport (GO:0051169)	45	3.02216	3.011e-07	6.52129	27	60	18	40	61	2.71715	2.257e-08	7.64647	34	55.7377	27	44.2623	73	3.38119	4.882e-15	14.3114	43	58.9041	30
mitotic cell cycle checkpoint (GO:0007093)	-	-	-	-	-	-	-	-	20	6.21118	3.843e-09	8.41533	9	45	11	55	13	2.95	0.167	0.777024	11	84.62	2	15.38		regulation of cell death (GO:0010941)	147	9.8724	5.982e-07	6.22315	84	57.1429	63	42.8571	250	11.1359	4.205e-19	18.3762	141	56.4	109	43.6	230	10.6531	5.846e-15	14.2331	136	59.1304	94
regulation of cell division (GO:0051302)	-	-	-	-	-	-	-	-	23	7.14286	4.817e-09	8.31722	3	13.0435	20	86.9565	-	-	-	-	-	-	-	-		cytoskeleton organization (GO:0007010)	93	6.2458	7.516e-07	6.12401	40	43.0108	53	56.9892	129	5.7461	1.387e-07	6.85792	56	43.4109	73	56.5891	114	5.28022	0.0001794	3.74618	68	59.6491	46
regulation of chromosome segregation (GO:0051983)	-	-	-	-	-	-	-	-	14	4.34783	5.153e-09	8.28794	1	7.14286	13	92.8571	-	-	-	-	-	-	-	-		RNA metabolic process (GO:0016070)	295	19.812	7.621e-07	6.11799	109	36.9492	186	63.0508	495	22.049	1.097e-21	20.9598	195	39.3939	300	60.6061	474	21.9546	6.317e-20	19.1995	189	39.8734	285
organic substance metabolic process (GO:0071704)	-	-	-	-	-	-	-	-	184	57.1429	5.673e-09	8.24619	98	53.2609	86	46.7391	225	51.1364	2.504e-05	4.60137	172	76.4444	53	23.5556		ncRNA metabolic process (GO:0034660)	54	3.6266	9.493e-07	6.0226	23	42.5926	31	57.4074	81	3.60802	1.137e-10	9.94424	48	59.2593	33	40.7407	71	3.28856	2.627e-07	6.58054	40	56.338	31
biological regulation (GO:0065007)	83	63.8462	0.02852	1.54485	51	61.4458	32	38.5542	205	63.6646	5.795e-09	8.23695	126	61.4634	79	38.5366	271	61.5909	2.158e-10	9.66595	215	79.3358	56	20.6642		DNA repair (GO:0006281)	62	4.16387	1.223e-06	5.91257	18	29.0323	44	70.9677	91	4.05345	1.029e-09	8.98758	37	40.6593	54	59.3407	63	2.91802	0.1767	0.752763	29	46.0317	34
negative regulation of mitotic cell cycle (GO:0045930)	-	-	-	-	-	-	-	-	22	6.8323	6.1e-09	8.21467	10	45.4545	12	54.5455	16	3.64	0.0363	1.44045	14	87.5	2	12.5		oxidation-reduction process (GO:0055114)	112	7.52183	1.479e-05	4.83003	82	73.2143	30	26.7857	200	8.90869	1.307e-18	17.8837	149	74.5	51	25.5	209	9.68041	1.042e-23	22.9821	150	71.7703	59
cellular component organization (GO:0016043)	-	-	-	-	-	-	-	-	118	36.646	7.217e-09	8.14164	47	39.8305	71	60.1695	125	28.41	0.0394	1.40494	91	72.8	34	27.2		regulation of apoptotic process (GO:0042981)	140	9.40228	1.697e-06	5.77032	79	56.4286	61	43.5714	236	10.5122	1.856e-17	16.7314	133	56.3559	103	43.6441	216	10.0046	2.679e-13	12.572	127	58.7963	89
regulation of cell cycle phase transition (GO:1901987)	-	-	-	-	-	-	-	-	22	6.8323	9.489e-09	8.02278	9	40.9091	13	59.0909	17	3.86	0.0112	1.95039	14	82.35	3	17.65		apoptotic signaling pathway (GO:0097190)	55	3.69375	1.932e-06	5.71399	35	63.6364	20	36.3636	75	3.34076	2.998e-07	6.52317	54	72	21	28	67	3.10329	5.2e-05	4.284	44	65.6716	23
DNA conformation change (GO:0071103)	-	-	-	-	-	-	-	-	21	6.52174	1.06e-08	7.97469	1	4.7619	20	95.2381	-	-	-	-	-	-	-	-		ncRNA processing (GO:0034470)	43	2.88784	3.235e-06	5.49013	16	37.2093	27	62.7907	58	2.58352	5.441e-07	6.26432	34	58.6207	24	41.3793	51	2.3622	0.0001145	3.94119	28	54.902	23
cellular component organization or biogenesis (GO:0071840)	-	-	-	-	-	-	-	-	118	36.646	4.065e-08	7.39094	47	39.8305	71	60.1695	125	28.41	0.136	0.866461	91	72.8	34	27.2		ribosome biogenesis (GO:0042254)	35	2.35057	3.653e-06	5.43735	13	37.1429	22	62.8571	52	2.31626	1.394e-09	8.85574	34	65.3846	18	34.6154	53	2.45484	1.072e-10	9.96981	33	62.2642	20
nucleobase-containing compound metabolic process (GO:0006139)	-	-	-	-	-	-	-	-	117	36.3354	4.911e-08	7.30883	49	41.8803	68	58.1197	-	-	-	-	-	-	-	-		apoptotic process (GO:0006915)	119	7.99194	3.937e-06	5.40483	77	64.7059	42	35.2941	208	9.26503	1.285e-18	17.8911	124	59.6154	84	40.3846	185	8.56878	7.422e-13	12.1295	112	60.5405	73
spindle organization (GO:0007051)	-	-	-	-	-	-	-	-	15	4.65839	6.4e-08	7.19382	1	6.66667	14	93.3333	-	-	-	-	-	-	-	-		cell proliferation (GO:0008283)	80	5.37273	3.611e-05	4.44237	37	46.25	43	53.75	101	4.49889	0.003713	2.43028	51	50.495	50	49.505	103	4.77073	0.0002549	3.59363	57	55.3398	46
response to radiation (GO:0009314)	-	-	-	-	-	-	-	-	29	9.00621	7.275e-08	7.13817	17	58.6207	12	41.3793	26	5.91	0.004	2.39761	22	84.62	4	15.38		regulation of signal transduction (GO:0009966)	216	14.5064	4.972e-05	4.30347	140	64.8148	76	35.1852	289	12.8731	0.01822	1.73945	179	61.9377	110	38.0623	288	13.3395	0.001558	2.80743	189	65.625	99
response to abiotic stimulus (GO:0009628)	17	13.0769	0.274	0.562249	10	58.8235	7	41.1765	44	13.6646	8.159e-08	7.08836	29	65.9091	15	34.0909	44	10	0.001112	2.9539	38	86.3636	6	13.6364		transmembrane receptor protein tyrosine kinase signaling pathway (GO:0007169)	74	4.96978	8.494e-05	4.07089	45	60.8108	29	39.1892	88	3.91982	0.09944	1.00244	64	72.7273	24	27.2727	77	3.56647	1	0	53	68.8312	24
chromosome condensation (GO:0030261)	-	-	-	-	-	-	-	-	10	3.10559	9.418e-08	7.02604	0	0	10	100	-	-	-	-	-	-	-	-		regulation of signaling (GO:0023051)	234	15.7152	0.0001106	3.95624	151	64.5299	83	35.4701	320	14.2539	0.009029	2.04436	201	62.8125	119	37.1875	318	14.729	0.0008091	3.092	217	68.239	101
organic cyclic compound metabolic process (GO:1901360)	-	-	-	-	-	-	-	-	123	38.1988	1.144e-07	6.94157	52	42.2764	71	57.7236	-	-	-	-	-	-	-	-		mRNA processing (GO:0006397)	58	3.89523	0.0001227	3.91116	17	29.3103	41	70.6897	109	4.85523	2.301e-16	15.6381	30	27.5229	79	72.4771	113	5.2339	2.309e-19	18.6366	34	30.0885	79
heterocycle metabolic process (GO:0046483)	-	-	-	-	-	-	-	-	119	36.9565	1.306e-07	6.88406	51	42.8571	68	57.1429	-	-	-	-	-	-	-	-		RNA splicing (GO:0008380)	49	3.2908	0.0002723	3.56495	15	30.6122	34	69.3878	104	4.63252	7.312e-21	20.136	29	27.8846	75	72.1154	96	4.4465	8.27e-18	17.0825	31	32.2917	65
response to UV (GO:0009411)	-	-	-	-	-	-	-	-	16	4.96894	1.398e-07	6.85449	9	56.25	7	43.75	12	2.73	0.0253	1.59671	11	91.67	1	8.33		phosphorylation (GO:0016310)	111	7.45467	0.0003479	3.45855	72	64.8649	39	35.1351	162	7.21604	9.539e-06	5.0205	115	70.9877	47	29.0123	144	6.66975	0.006333	2.19839	107	74.3056	37
positive regulation of cell cycle (GO:0045787)	-	-	-	-	-	-	-	-	23	7.14286	1.508e-07	6.8216	7	30.4348	16	69.5652	-	-	-	-	-	-	-	-		immune response (GO:0006955)	120	8.0591	0.001144	2.94157	82	68.3333	38	31.6667	175	7.7951	5.812e-05	4.23567	118	67.4286	57	32.5714	158	7.3182	0.01181	1.92775	123	77.8481	35
negative regulation of cell cycle process (GO:0010948)	-	-	-	-	-	-	-	-	20	6.21118	1.58e-07	6.80134	9	45	11	55	17	3.86	0.00438	2.35872	13	76.47	4	23.53		small GTPase mediated signal transduction (GO:0007264)	56	3.76091	0.002397	2.62033	39	69.6429	17	30.3571	65	2.89532	1	0	52	80	13	20	48	2.22325	1	0	36	75	12
DNA repair (GO:0006281)	-	-	-	-	-	-	-	-	27	8.38509	2.497e-07	6.60258	7	25.9259	20	74.0741	-	-	-	-	-	-	-	-		neurotrophin TRK receptor signaling pathway (GO:0048011)	41	2.75353	0.00249	2.6038	26	63.4146	15	36.5854	47	2.09354	0.5387	0.268653	33	70.2128	14	29.7872	43	1.99166	1	0	31	72.093	12
cellular aromatic compound metabolic process (GO:0006725)	-	-	-	-	-	-	-	-	118	36.646	2.974e-07	6.52666	49	41.5254	69	58.4746	-	-	-	-	-	-	-	-		extrinsic apoptotic signaling pathway (GO:0097191)	20	1.34318	0.008326	2.07956	11	55	9	45	19	0.846325	1	0	14	73.6842	5	26.3158	22	1.01899	0.248	0.605548	17	77.2727	5
positive regulation of biological process (GO:0048518)	50	38.4615	0.007049	2.15187	30	60	20	40	115	35.7143	3.234e-07	6.49026	73	63.4783	42	36.5217	150	34.0909	1.663e-08	7.77911	119	79.3333	31	20.6667		chromatin modification (GO:0016568)	56	3.76091	0.02255	1.64685	15	26.7857	41	73.2143	100	4.45434	2.683e-09	8.57138	38	38	62	62	82	3.79805	0.0003107	3.50766	31	37.8049	51
cell cycle G1/S phase transition (GO:0044843)	-	-	-	-	-	-	-	-	18	5.59006	3.735e-07	6.42771	2	11.1111	16	88.8889	-	-	-	-	-	-	-	-		intrinsic apoptotic signaling pathway (GO:0097193)	27	1.8133	0.03266	1.48598	13	48.1481	14	51.8519	42	1.87082	0.0001245	3.90483	31	73.8095	11	26.1905	38	1.76007	0.002355	2.62801	21	55.2632	17
G1/S transition of mitotic cell cycle (GO:0000082)	-	-	-	-	-	-	-	-	18	5.59006	3.735e-07	6.42771	2	11.1111	16	88.8889	-	-	-	-	-	-	-	-		positive regulation of apoptotic process (GO:0043065)	47	3.15648	0.07434	1.12878	28	59.5745	19	40.4255	66	2.93987	0.03333	1.47716	45	68.1818	21	31.8182	64	2.96434	0.03861	1.4133	39	60.9375	25
microtubule cytoskeleton organization (GO:0000226)	-	-	-	-	-	-	-	-	23	7.14286	4.406e-07	6.35596	3	13.0435	20	86.9565	-	-	-	-	-	-	-	-		posttranscriptional regulation of gene expression (GO:0010608)	51	3.42512	0.08096	1.09173	27	52.9412	24	47.0588	87	3.87528	1.537e-06	5.81333	48	55.1724	39	44.8276	103	4.77073	2.15e-13	12.6676	52	50.4854	51
regulation of biological process (GO:0050789)	80	61.5385	0.03982	1.3999	48	60	32	40	193	59.9379	5.104e-07	6.29209	122	63.2124	71	36.7876	261	59.3182	5.313e-10	9.27466	207	79.3103	54	20.6897		cell communication (GO:0007154)	381	25.5876	0.1327	0.877129	235	61.6798	146	38.3202	540	24.0535	1	0	330	61.1111	210	38.8889	542	25.1042	0.09975	1.00109	352	64.9446	190
cellular nitrogen compound metabolic process (GO:0034641)	-	-	-	-	-	-	-	-	121	37.5776	5.428e-07	6.26536	53	43.8017	68	56.1983	-	-	-	-	-	-	-	-		protein modification process (GO:0036211)	192	12.8946	0.1655	0.781202	112	58.3333	80	41.6667	318	14.1648	1.617e-07	6.79129	165	51.8868	153	48.1132	301	13.9416	3.925e-06	5.40616	162	53.8206	139
DNA integrity checkpoint (GO:0031570)	-	-	-	-	-	-	-	-	17	5.2795	5.602e-07	6.25166	7	41.1765	10	58.8235	12	2.73	0.282	0.550522	8	66.67	4	33.33		signal transduction (GO:0007165)	343	23.0356	0.2119	0.673869	208	60.6414	135	39.3586	492	21.9154	1	0	299	60.7724	193	39.2276	483	22.3715	0.4153	0.381638	312	64.5963	171
positive regulation of cell cycle process (GO:0090068)	-	-	-	-	-	-	-	-	20	6.21118	6.755e-07	6.17037	6	30	14	70	-	-	-	-	-	-	-	-		regulation of proteolysis (GO:0030162)	54	3.6266	0.2701	0.568475	35	64.8148	19	35.1852	87	3.87528	0.0003715	3.43004	52	59.7701	35	40.2299	88	4.07596	4.285e-05	4.36805	59	67.0455	29
nitrogen compound metabolic process (GO:0006807)	-	-	-	-	-	-	-	-	127	39.441	8.624e-07	6.06429	58	45.6693	69	54.3307	-	-	-	-	-	-	-	-		regulation of Ras protein signal transduction (GO:0046578)	47	3.15648	0.2804	0.552222	34	72.3404	13	27.6596	58	2.58352	1	0	42	72.4138	16	27.5862	48	2.22325	1	0	32	66.6667	16
cellular metabolic process (GO:0044237)	-	-	-	-	-	-	-	-	172	53.4161	1.222e-06	5.91293	90	52.3256	82	47.6744	208	47.27	0.00553	2.25727	159	76.44	49	23.56		protein localization to nucleus (GO:0034504)	21	1.41034	0.3282	0.483861	14	66.6667	7	33.3333	29	1.29176	0.1464	0.834459	20	68.9655	9	31.0345	36	1.66744	7.242e-05	4.14014	28	77.7778	8
mitotic spindle organization (GO:0007052)	-	-	-	-	-	-	-	-	11	3.41615	1.772e-06	5.75154	1	9.09091	10	90.9091	-	-	-	-	-	-	-	-		proteasome assembly (GO:0043248)	5	0.335796	0.3309	0.480303	1	20	4	80	3	0.13363	1	0	1	33.3333	2	66.6667	2	0.0926355	1	0	2	100	0
protein complex subunit organization (GO:0071822)	-	-	-	-	-	-	-	-	49	15.2174	1.907e-06	5.71965	11	22.449	38	77.551	-	-	-	-	-	-	-	-		negative regulation of apoptotic process (GO:0043066)	68	4.56682	0.3867	0.412626	34	50	34	50	136	6.05791	9.397e-12	11.027	70	51.4706	66	48.5294	121	5.60445	5.367e-08	7.27027	67	55.3719	54
regulation of apoptotic process (GO:0042981)	22	16.9231	0.02501	1.60189	15	68.1818	7	31.8182	49	15.2174	1.956e-06	5.70863	38	77.551	11	22.449	57	12.9545	2.967e-05	4.52768	49	85.9649	8	14.0351		response to oxidative stress (GO:0006979)	34	2.28341	0.578	0.238072	16	47.0588	18	52.9412	51	2.27171	0.03811	1.41896	35	68.6275	16	31.3725	48	2.22325	0.119	0.924453	32	66.6667	16
negative regulation of cell division (GO:0051782)	-	-	-	-	-	-	-	-	12	3.72671	2.178e-06	5.66194	2	16.6667	10	83.3333	-	-	-	-	-	-	-	-		aging (GO:0007568)	29	1.94762	0.6106	0.214243	15	51.7241	14	48.2759	43	1.91537	0.05837	1.23381	25	58.1395	18	41.8605	45	2.0843	0.005365	2.27043	26	57.7778	19
DNA packaging (GO:0006323)	-	-	-	-	-	-	-	-	16	4.96894	2.223e-06	5.65306	1	6.25	15	93.75	-	-	-	-	-	-	-	-		epidermal growth factor receptor signaling pathway (GO:0007173)	26	1.74614	0.7908	0.101933	13	50	13	50	31	1.38085	1	0	20	64.5161	11	35.4839	21	0.972673	1	0	17	80.9524	4
regulation of programmed cell death (GO:0043067)	22	16.9231	0.02826	1.54883	15	68.1818	7	31.8182	49	15.2174	2.522e-06	5.59825	38	77.551	11	22.449	57	12.9545	3.875e-05	4.41173	49	85.9649	8	14.0351		dephosphorylation (GO:0016311)	33	2.21625	0.8429	0.0742239	22	66.6667	11	33.3333	44	1.95991	1	0	24	54.5455	20	45.4545	40	1.85271	1	0	23	57.5	17
regulation of cellular process (GO:0050794)	77	59.2308	0.06798	1.16762	46	59.7403	31	40.2597	185	57.4534	2.543e-06	5.59465	117	63.2432	68	36.7568	247	56.1364	4.133e-08	7.38373	196	79.3522	51	20.6478		ERBB signaling pathway (GO:0038127)	26	1.74614	0.919	0.0366845	13	50	13	50	32	1.42539	1	0	21	65.625	11	34.375	22	1.01899	1	0	18	81.8182	4
response to stimulus (GO:0050896)	61	46.9231	0.3095	0.509339	40	65.5738	21	34.4262	150	46.5839	2.933e-06	5.53269	99	66	51	34	210	47.7273	2.096e-11	10.6786	168	80	42	20		cell surface receptor signaling pathway (GO:0007166)	188	12.6259	1	0	116	61.7021	72	38.2979	265	11.804	1	0	172	64.9057	93	35.0943	267	12.3668	1	0	185	69.2884	82
regulation of cellular protein metabolic process (GO:0032268)	26	20	0.104	0.982967	16	61.5385	10	38.4615	61	18.9441	3.113e-06	5.50682	35	57.377	26	42.623	75	17.0455	4.302e-06	5.36633	54	72	21	28		cytokine-mediated signaling pathway (GO:0019221)	38	2.55205	1	0	25	65.7895	13	34.2105	59	2.62806	0.08017	1.09599	40	67.7966	19	32.2034	64	2.96434	0.001019	2.99183	50	78.125	14
DNA-dependent DNA replication (GO:0006261)	-	-	-	-	-	-	-	-	13	4.03727	4.557e-06	5.34132	1	7.69231	12	92.3077	-	-	-	-	-	-	-	-		signal transduction in response to DNA damage (GO:0042770)	13	0.873069	1	0	9	69.2308	4	30.7692	38	1.69265	2.675e-08	7.57268	12	31.5789	26	68.4211	35	1.62112	5.631e-07	6.24941	12	34.2857	23
nucleic acid metabolic process (GO:0090304)	-	-	-	-	-	-	-	-	96	29.8137	6.855e-06	5.16399	35	36.4583	61	63.5417	-	-	-	-	-	-	-	-		signal transduction by phosphorylation (GO:0023014)	17	1.14171	1	0	7	41.1765	10	58.8235	24	1.06904	1	0	17	70.8333	7	29.1667	16	0.741084	1	0	10	62.5	6
mitotic chromosome condensation (GO:0007076)	-	-	-	-	-	-	-	-	7	2.17391	7.064e-06	5.15095	0	0	7	100	-	-	-	-	-	-	-	-		Fc receptor signaling pathway (GO:0038093)	26	1.74614	1	0	13	50	13	50	43	1.91537	0.09672	1.01448	26	60.4651	17	39.5349	25	1.15794	1	0	16	64	9
regulation of mitosis (GO:0007088)	-	-	-	-	-	-	-	-	14	4.34783	7.211e-06	5.142	1	7.14286	13	92.8571	-	-	-	-	-	-	-	-		Notch signaling pathway (GO:0007219)	11	0.738751	1	0	7	63.6364	4	36.3636	18	0.801782	1	0	7	38.8889	11	61.1111	21	0.972673	1	0	11	52.381	10
anaphase (GO:0051322)	-	-	-	-	-	-	-	-	16	4.96894	1.087e-05	4.96377	1	6.25	15	93.75	-	-	-	-	-	-	-	-		toll-like receptor signaling pathway (GO:0002224)	12	0.80591	1	0	7	58.3333	5	41.6667	21	0.935412	1	0	13	61.9048	8	38.0952	19	0.880037	1	0	14	73.6842	5
mitotic anaphase (GO:0000090)	-	-	-	-	-	-	-	-	16	4.96894	1.087e-05	4.96377	1	6.25	15	93.75	-	-	-	-	-	-	-	-		I-kappaB kinase/NF-kappaB signaling (GO:0007249)	4	0.268637	1	0	3	75	1	25	10	0.445434	1	0	6	60	4	40	5	0.231589	1	0	3	60	2
regulation of DNA metabolic process (GO:0051052)	-	-	-	-	-	-	-	-	20	6.21118	1.174e-05	4.93033	9	45	11	55	17	3.86	0.117	0.933301	13	76.47	4	23.53		regulation of I-kappaB kinase/NF-kappaB signaling (GO:0043122)	27	1.8133	1	0	22	81.4815	5	18.5185	37	1.64811	1	0	22	59.4595	15	40.5405	36	1.66744	1	0	23	63.8889	13
regulation of nuclear division (GO:0051783)	-	-	-	-	-	-	-	-	15	4.65839	1.18e-05	4.92812	2	13.3333	13	86.6667	-	-	-	-	-	-	-	-		Ras protein signal transduction (GO:0007265)	19	1.27602	1	0	12	63.1579	7	36.8421	21	0.935412	1	0	17	80.9524	4	19.0476	16	0.741084	1	0	10	62.5	6
cellular catabolic process (GO:0044248)	-	-	-	-	-	-	-	-	60	18.6335	1.222e-05	4.91293	26	43.3333	34	56.6667	63	14.32	0.0667	1.17613	45	71.43	18	28.57		TOR signaling (GO:0031929)	1	0.0671592	1	0	0	0	1	100	2	0.0890869	1	0	1	50	1	50	2	0.0926355	1	0	0	0	2
regulation of cell death (GO:0010941)	24	18.4615	0.004848	2.31444	17	70.8333	7	29.1667	49	15.2174	1.255e-05	4.90136	38	77.551	11	22.449	61	13.8636	5.085e-06	5.29371	52	85.2459	9	14.7541		regulation of TOR signaling (GO:0032006)	6	0.402955	1	0	4	66.6667	2	33.3333	10	0.445434	1	0	8	80	2	20	6	0.277906	1	0	5	83.3333	1
microtubule-based process (GO:0007017)	-	-	-	-	-	-	-	-	26	8.07453	2.437e-05	4.61314	3	11.5385	23	88.4615	-	-	-	-	-	-	-	-		positive regulation of TOR signaling (GO:0032008)	4	0.268637	1	0	3	75	1	25	5	0.222717	1	0	4	80	1	20	2	0.0926355	1	0	2	100	0
macromolecule metabolic process (GO:0043170)	-	-	-	-	-	-	-	-	145	45.0311	2.556e-05	4.59244	70	48.2759	75	51.7241	174	39.55	0.03	1.52346	131	75.29	43	24.71		negative regulation of TOR signaling (GO:0032007)	1	0.0671592	1	0	0	0	1	100	3	0.13363	1	0	2	66.6667	1	33.3333	3	0.138953	1	0	2	66.6667	1
regulation of molecular function (GO:0065009)	31	23.8462	0.08396	1.07593	17	54.8387	14	45.1613	70	21.7391	3.228e-05	4.49107	45	64.2857	25	35.7143	96	21.8182	2.875e-08	7.54136	75	78.125	21	21.875		protein phosphorylation (GO:0006468)	65	4.36535	1	0	40	61.5385	25	38.4615	93	4.14254	1	0	61	65.5914	32	34.4086	75	3.47383	1	0	47	62.6667	28
negative regulation of cellular process (GO:0048523)	49	37.6923	4.222e-06	5.37448	31	63.2653	18	36.7347	91	28.2609	3.316e-05	4.47939	56	61.5385	35	38.4615	123	27.9545	1.071e-07	6.97021	102	82.9268	21	17.0732		regulation of protein phosphorylation (GO:0001932)	82	5.50705	1	0	51	62.1951	31	37.8049	122	5.4343	1	0	76	62.2951	46	37.7049	127	5.88235	0.1264	0.898253	89	70.0787	38
apoptotic process (GO:0006915)	-	-	-	-	-	-	-	-	40	12.4224	3.811e-05	4.41896	29	72.5	11	27.5	46	10.4545	0.0005242	3.2805	38	82.6087	8	17.3913		positive regulation of protein phosphorylation (GO:0001934)	55	3.69375	1	0	35	63.6364	20	36.3636	80	3.56347	1	0	54	67.5	26	32.5	81	3.75174	1	0	62	76.5432	19
cellular response to radiation (GO:0071478)	-	-	-	-	-	-	-	-	14	4.34783	3.841e-05	4.41556	7	50	7	50	-	-	-	-	-	-	-	-		negative regulation of protein phosphorylation (GO:0001933)	23	1.54466	1	0	13	56.5217	10	43.4783	35	1.55902	1	0	20	57.1429	15	42.8571	39	1.80639	1	0	23	58.9744	16
mitotic interphase (GO:0051329)	-	-	-	-	-	-	-	-	14	4.34783	4.656e-05	4.33199	2	14.2857	12	85.7143	-	-	-	-	-	-	-	-		protein dephosphorylation (GO:0006470)	16	1.07455	1	0	10	62.5	6	37.5	23	1.0245	1	0	11	47.8261	12	52.1739	20	0.926355	1	0	10	50	10
interphase (GO:0051325)	-	-	-	-	-	-	-	-	14	4.34783	4.656e-05	4.33199	2	14.2857	12	85.7143	-	-	-	-	-	-	-	-		protein ubiquitination (GO:0016567)	46	3.08932	1	0	27	58.6957	19	41.3043	92	4.098	0.0003872	3.41206	40	43.4783	52	56.5217	86	3.98333	0.00333	2.47756	39	45.3488	47
cellular response to abiotic stimulus (GO:0071214)	-	-	-	-	-	-	-	-	18	5.59006	5.142e-05	4.28887	11	61.1111	7	38.8889	-	-	-	-	-	-	-	-		ubiquitin-dependent protein catabolic process (GO:0006511)	40	2.68637	1	0	21	52.5	19	47.5	83	3.6971	8.427e-08	7.07433	35	42.1687	48	57.8313	82	3.79805	3.651e-08	7.43759	35	42.6829	47
cell proliferation (GO:0008283)	-	-	-	-	-	-	-	-	30	9.31677	6.127e-05	4.21275	12	40	18	60	-	-	-	-	-	-	-	-		proteasome-mediated ubiquitin-dependent protein catabolic process (GO:0043161)	26	1.74614	1	0	13	50	13	50	59	2.62806	1.04e-09	8.98297	22	37.2881	37	62.7119	57	2.64011	2.459e-09	8.60924	21	36.8421	36
programmed cell death (GO:0012501)	-	-	-	-	-	-	-	-	40	12.4224	6.458e-05	4.1899	29	72.5	11	27.5	46	10.4545	0.0009068	3.04249	38	82.6087	8	17.3913		proteasomal protein catabolic process (GO:0010498)	26	1.74614	1	0	13	50	13	50	60	2.67261	9.178e-10	9.03725	22	36.6667	38	63.3333	58	2.68643	2.098e-09	8.67819	22	37.931	36
positive regulation of cellular process (GO:0048522)	41	31.5385	0.1847	0.733533	26	63.4146	15	36.5854	95	29.5031	7.465e-05	4.12697	59	62.1053	36	37.8947	124	28.1818	7.683e-06	5.11447	97	78.2258	27	21.7742		proteolysis (GO:0006508)	86	5.77569	1	0	57	66.2791	29	33.7209	138	6.14699	0.002275	2.64302	71	51.4493	67	48.5507	144	6.66975	1.526e-05	4.81645	80	55.5556	64
negative regulation of biological process (GO:0048519)	50	38.4615	3.251e-05	4.48798	31	62	19	38	96	29.8137	7.812e-05	4.10724	59	61.4583	37	38.5417	132	30	6.315e-08	7.19963	106	80.303	26	19.697		cell redox homeostasis (GO:0045454)	4	0.268637	1	0	3	75	1	25	13	0.579065	1	0	7	53.8462	6	46.1538	18	0.833719	0.0327	1.48545	12	66.6667	6
S phase (GO:0051320)	-	-	-	-	-	-	-	-	13	4.03727	0.0001025	3.98928	1	7.69231	12	92.3077	-	-	-	-	-	-	-	-		nuclear import (GO:0051170)	16	1.07455	1	0	11	68.75	5	31.25	19	0.846325	1	0	12	63.1579	7	36.8421	28	1.2969	0.0005548	3.25586	21	75	7
mitotic S phase (GO:0000084)	-	-	-	-	-	-	-	-	13	4.03727	0.0001025	3.98928	1	7.69231	12	92.3077	-	-	-	-	-	-	-	-		post-translational protein modification (GO:0043687)	13	0.873069	1	0	9	69.2308	4	30.7692	21	0.935412	1	0	14	66.6667	7	33.3333	31	1.43585	1	0	27	87.0968	4
regulation of protein metabolic process (GO:0051246)	27	20.7692	0.1954	0.709075	17	62.963	10	37.037	61	18.9441	0.000117	3.93181	35	57.377	26	42.623	81	18.4091	1.88e-06	5.72584	57	70.3704	24	29.6296		cell differentiation (GO:0030154)	226	15.178	0.9995	0.000217202	120	53.0973	106	46.9027	325	14.4766	1	0	180	55.3846	145	44.6154	289	13.3858	1	0	179	61.9377	110
negative regulation of mitotic cell cycle phase transition (GO:1901991)									14	4.34783	0.0001268	3.89688	7	50	7	50	12	2.73	0.146	0.83535	10	83.33	2	16.67		intrinsic apoptotic signaling pathway by p53 class mediator (GO:0072332)	6	0.402955	1	0	5	83.3333	1	16.6667	12	0.534521	1	0	10	83.3333	2	16.6667	12	0.555813	1	0	7	58.3333	5
DNA damage checkpoint (GO:0000077)									14	4.34783	0.0001268	3.89688	7	50	7	50	12	2.73	0.146	0.83535	8	66.67	4	33.33		apoptotic mitochondrial changes (GO:0008637)	10	0.671592	1	0	7	70	3	30	14	0.623608	1	0	12	85.7143	2	14.2857	14	0.648448	1	0	11	78.5714	3
regulation of cellular metabolic process (GO:0031323)	49	37.6923	0.5502	0.259479	29	59.1837	20	40.8163	117	36.3354	0.000128	3.89279	69	58.9744	48	41.0256	147	33.4091	0.0007653	3.11617	113	76.8707	34	23.1293		cell adhesion (GO:0007155)	61	4.09671	1	0	41	67.2131	20	32.7869	77	3.42984	1	0	51	66.2338	26	33.7662	68	3.14961	1	0	50	73.5294	18
organic substance catabolic process (GO:1901575)	-	-	-	-	-	-	-	-	59	18.323	0.0001474	3.8315	25	42.3729	34	57.6271	69	15.68	0.00428	2.36825	50	72.46	19	27.54		signal transduction by p53 class mediator (GO:0072331)	13	0.873069	1	0	9	69.2308	4	30.7692	44	1.95991	1.174e-08	7.93033	17	38.6364	27	61.3636	42	1.94535	4.894e-08	7.31034	15	35.7143	27
cell death (GO:0008219)	-	-	-	-	-	-	-	-	40	12.4224	0.0001531	3.81502	29	72.5	11	27.5	46	10.45	0.00222	2.65463	38	82.61	8	17.39		DNA damage response, signal transduction by p53 class mediator (GO:0030330)	10	0.671592	1	0	7	70	3	30	35	1.55902	4.036e-08	7.39405	10	28.5714	25	71.4286	33	1.52849	2.664e-07	6.57447	11	33.3333	22
establishment of chromosome localization (GO:0051303)	-	-	-	-	-	-	-	-	8	2.48447	0.0001665	3.77859	0	0	8	100	-	-	-	-	-	-	-	-		DNA damage response, signal transduction by p53 class mediator resulting in cell cycle arrest (GO:0006977)	8	0.537273	1	0	5	62.5	3	37.5	30	1.3363	3.617e-08	7.44165	8	26.6667	22	73.3333	30	1.38953	1.544e-08	7.81135	10	33.3333	20
death (GO:0016265)	-	-	-	-	-	-	-	-	40	12.4224	0.0001733	3.7612	29	72.5	11	27.5	46	10.45	0.00252	2.59929	38	82.61	8	17.39		mitochondrial transport (GO:0006839)	19	1.27602	1	0	16	84.2105	3	15.7895	44	1.95991	6.188e-08	7.20845	35	79.5455	9	20.4545	46	2.13062	1.585e-09	8.79997	40	86.9565	6
single-organism metabolic process (GO:0044710)	-	-	-	-	-	-	-	-	105	32.6087	0.0001791	3.7469	53	50.4762	52	49.5238	121	27.5	0.232	0.635261	92	76.03	29	23.97		protein localization to mitochondrion (GO:0070585)	9	0.604433	1	0	8	88.8889	1	11.1111	20	0.890869	0.008797	2.05567	15	75	5	25	21	0.972673	0.001393	2.85605	18	85.7143	3
regulation of catalytic activity (GO:0050790)	28	21.5385	0.05747	1.24056	14	50	14	50	60	18.6335	0.0002052	3.68782	37	61.6667	23	38.3333	85	19.3182	3.268e-08	7.48572	64	75.2941	21	24.7059		mitochondrion organization (GO:0007005)	30	2.01478	1	0	25	83.3333	5	16.6667	63	2.80624	4.468e-08	7.34989	46	73.0159	17	26.9841	60	2.77906	8.408e-08	7.07531	48	80	12
zymogen activation (GO:0031638)	-	-	-	-	-	-	-	-	12	3.72671	0.0002199	3.65777	11	91.6667	1	8.33333	10	2.27	0.222	0.653256	10	100	0	0		negative regulation of gene expression (GO:0010629)	89	5.97717	1	0	41	46.0674	48	53.9326	132	5.87973	1	0	54	40.9091	78	59.0909	123	5.69708	1	0	66	53.6585	57
negative regulation of cell cycle phase transition (GO:1901988)	-	-	-	-	-	-	-	-	14	4.34783	0.0002488	3.60415	7	50	7	50	13	2.95	0.0513	1.28997	10	76.92	3	23.08
cellular response to UV (GO:0034644)	-	-	-	-	-	-	-	-	9	2.79503	0.0002521	3.59843	5	55.5556	4	44.4444	-	-	-	-	-	-	-	-
DNA strand elongation involved in DNA replication (GO:0006271)	-	-	-	-	-	-	-	-	8	2.48447	0.000264	3.5784	0	0	8	100	-	-	-	-	-	-	-	-
chromosome localization (GO:0050000)	-	-	-	-	-	-	-	-	8	2.48447	0.000264	3.5784	0	0	8	100	-	-	-	-	-	-	-	-
mitotic DNA integrity checkpoint (GO:0044774)	-	-	-	-	-	-	-	-	12	3.72671	0.0002709	3.56719	7	58.3333	5	41.6667	10	2.27	0.261	0.583193	8	80	2	20
regulation of metabolic process (GO:0019222)	58	44.6154	0.0293	1.53313	32	55.1724	26	44.8276	129	40.0621	0.0002797	3.55331	77	59.6899	52	40.3101	173	39.3182	4.964e-06	5.30417	131	75.7225	42	24.2775
cellular response to stimulus (GO:0051716)	-	-	-	-	-	-	-	-	122	37.8882	0.0002874	3.54151	82	67.2131	40	32.7869	169	38.4091	1.301e-07	6.88572	136	80.4734	33	19.5266
response to light stimulus (GO:0009416)	-	-	-	-	-	-	-	-	20	6.21118	0.0003482	3.45817	12	60	8	40	18	4.09	0.456	0.341321	16	88.89	2	11.11
signal transduction by p53 class mediator (GO:0072331)	-	-	-	-	-	-	-	-	13	4.03727	0.0003796	3.42067	10	76.9231	3	23.0769	17	3.86364	6.349e-06	5.19729	14	82.3529	3	17.6471
DNA strand elongation (GO:0022616)	-	-	-	-	-	-	-	-	8	2.48447	0.0004072	3.39019	0	0	8	100	-	-	-	-	-	-	-	-
metaphase plate congression (GO:0051310)	-	-	-	-	-	-	-	-	7	2.17391	0.0004534	3.34352	0	0	7	100	-	-	-	-	-	-	-	-
activation of cysteine-type endopeptidase activity (GO:0097202)	-	-	-	-	-	-	-	-	11	3.41615	0.0004555	3.34151	11	100	0	0	10	2.27	0.064	1.19409	10	100	0	0
catabolic process (GO:0009056)	-	-	-	-	-	-	-	-	62	19.2547	0.0004734	3.32477	28	45.1613	34	54.8387	72	16.36	0.0237	1.62507	53	73.61	19	26.39
regulation of primary metabolic process (GO:0080090)	-	-	-	-	-	-	-	-	112	34.7826	0.0005762	3.23943	65	58.0357	47	41.9643	143	32.5	0.0009	3.04595	107	74.83	36	25.17
organelle localization (GO:0051640)	-	-	-	-	-	-	-	-	19	5.90062	0.0006317	3.19949	3	15.7895	16	84.2105	-	-	-	-	-	-	-	-
regulation of cyclin-dependent protein serine/threonine kinase activity (GO:0000079)	-	-	-	-	-	-	-	-	11	3.41615	0.0007074	3.15033	4	36.3636	7	63.6364	-	-	-	-	-	-	-	-
regulation of transcription involved in G1/S transition of mitotic cell cycle (GO:0000083)	-	-	-	-	-	-	-	-	7	2.17391	0.0007755	3.11042	1	14.2857	6	85.7143	-	-	-	-	-	-	-	-
cell cycle G2/M phase transition (GO:0044839)	-	-	-	-	-	-	-	-	13	4.03727	0.0009536	3.02063	2	15.3846	11	84.6154	-	-	-	-	-	-	-	-
G2/M transition of mitotic cell cycle (GO:0000086)	-	-	-	-	-	-	-	-	13	4.03727	0.0009536	3.02063	2	15.3846	11	84.6154	-	-	-	-	-	-	-	-
regulation of organelle organization (GO:0033043)	-	-	-	-	-	-	-	-	31	9.62733	0.001114	2.95311	9	29.0323	22	70.9677	-	-	-	-	-	-	-	-
regulation of proteasomal ubiquitin-dependent protein catabolic process (GO:0032434)	-	-	-	-	-	-	-	-	12	3.72671	0.001241	2.90623	3	25	9	75	-	-	-	-	-	-	-	-
mitotic DNA damage checkpoint (GO:0044773)	-	-	-	-	-	-	-	-	11	3.41615	0.001318	2.88008	7	63.6364	4	36.3636	10	2.27	0.159	0.79833	8	80	2	20
regulation of microtubule-based process (GO:0032886)	-	-	-	-	-	-	-	-	12	3.72671	0.001354	2.86838	1	8.33333	11	91.6667	-	-	-	-	-	-	-	-
nucleobase-containing compound catabolic process (GO:0034655)	-	-	-	-	-	-	-	-	35	10.8696	0.001409	2.85109	12	34.2857	23	65.7143	-	-	-	-	-	-	-	-
positive regulation of proteolysis (GO:0045862)	-	-	-	-	-	-	-	-	16	4.96894	0.001525	2.81673	13	81.25	3	18.75	19	4.31818	0.0009432	3.0254	16	84.2105	3	15.7895
regulation of macromolecule metabolic process (GO:0060255)	-	-	-	-	-	-	-	-	111	34.472	0.001528	2.81588	64	57.6577	47	42.3423	144	32.7273	0.0007328	3.13501	108	75	36	25
regulation of chromosome organization (GO:0033044)	-	-	-	-	-	-	-	-	14	4.34783	0.001605	2.79452	4	28.5714	10	71.4286	-	-	-	-	-	-	-	-
macromolecular complex subunit organization (GO:0043933)	-	-	-	-	-	-	-	-	55	17.0807	0.001831	2.73731	14	25.4545	41	74.5455	-	-	-	-	-	-	-	-
cellular macromolecule metabolic process (GO:0044260)	-	-	-	-	-	-	-	-	128	39.7516	0.002362	2.62672	55	42.9688	73	57.0312	-	-	-	-	-	-	-	-
regulation of proteolysis (GO:0030162)	-	-	-	-	-	-	-	-	26	8.07453	0.003056	2.51485	15	57.6923	11	42.3077	30	6.82	0.013	1.88706	23	76.67	7	23.33
cellular macromolecule catabolic process (GO:0044265)	-	-	-	-	-	-	-	-	30	9.31677	0.00334	2.47625	8	26.6667	22	73.3333	36	8.18	0.00525	2.27959	21	58.33	15	41.67
mitotic metaphase plate congression (GO:0007080)	-	-	-	-	-	-	-	-	6	1.86335	0.003435	2.46407	0	0	6	100	-	-	-	-	-	-	-	-
cellular nitrogen compound catabolic process (GO:0044270)	-	-	-	-	-	-	-	-	35	10.8696	0.004186	2.3782	12	34.2857	23	65.7143	-	-	-	-	-	-	-	-
heterocycle catabolic process (GO:0046700)	-	-	-	-	-	-	-	-	35	10.8696	0.004186	2.3782	12	34.2857	23	65.7143	-	-	-	-	-	-	-	-
aromatic compound catabolic process (GO:0019439)	-	-	-	-	-	-	-	-	35	10.8696	0.004381	2.35843	12	34.2857	23	65.7143	-	-	-	-	-	-	-	-
microtubule cytoskeleton organization involved in mitosis (GO:1902850)	-	-	-	-	-	-	-	-	7	2.17391	0.004615	2.33583	1	14.2857	6	85.7143	-	-	-	-	-	-	-	-
positive regulation of programmed cell death (GO:0043068)	12	9.23077	0.3957	0.402634	8	66.6667	4	33.3333	24	7.45342	0.005407	2.26704	21	87.5	3	12.5	32	7.27273	0.0001335	3.87452	28	87.5	4	12.5
intrinsic apoptotic signaling pathway (GO:0097193)	-	-	-	-	-	-	-	-	13	4.03727	0.006682	2.17509	11	84.6154	2	15.3846	15	3.41	0.00775	2.11081	12	80	3	20
protein complex assembly (GO:0006461)	-	-	-	-	-	-	-	-	32	9.93789	0.007291	2.13721	11	34.375	21	65.625	-	-	-	-	-	-	-	-
regulation of cytokinesis (GO:0032465)	-	-	-	-	-	-	-	-	8	2.48447	0.007338	2.13442	1	12.5	7	87.5	-	-	-	-	-	-	-	-
regulation of cysteine-type endopeptidase activity (GO:2000116)	-	-	-	-	-	-	-	-	14	4.34783	0.007736	2.11148	13	92.8571	1	7.14286	18	4.09091	0.0005436	3.26472	13	72.2222	5	27.7778
protein complex biogenesis (GO:0070271)	-	-	-	-	-	-	-	-	32	9.93789	0.008017	2.09599	11	34.375	21	65.625	-	-	-	-	-	-	-	-
positive regulation of cysteine-type endopeptidase activity (GO:2001056)	-	-	-	-	-	-	-	-	11	3.41615	0.008637	2.06364	11	100	0	0	12	2.73	0.0276	1.55988	10	83.33	2	16.67
organic cyclic compound catabolic process (GO:1901361)	-	-	-	-	-	-	-	-	35	10.8696	0.009513	2.02168	12	34.2857	23	65.7143	-	-	-	-	-	-	-	-
negative regulation of nuclear division (GO:0051784)	-	-	-	-	-	-	-	-	8	2.48447	0.009636	2.0161	2	25	6	75	-	-	-	-	-	-	-	-
DNA replication initiation (GO:0006270)	-	-	-	-	-	-	-	-	6	1.86335	0.009791	2.00917	0	0	6	100	-	-	-	-	-	-	-	-
regulation of microtubule cytoskeleton organization (GO:0070507)	-	-	-	-	-	-	-	-	10	3.10559	0.01016	1.99311	0	0	10	100	-	-	-	-	-	-	-	-
positive regulation of cell death (GO:0010942)	12	9.23077	0.5769	0.238899	8	66.6667	4	33.3333	24	7.45342	0.01076	1.96819	21	87.5	3	12.5	32	7.27273	0.0003303	3.48109	28	87.5	4	12.5
phosphate-containing compound metabolic process (GO:0006796)	-	-	-	-	-	-	-	-	60	18.6335	0.01077	1.96778	30	50	30	50	69	15.68	0.628	0.202317	57	82.61	12	17.39
spindle checkpoint (GO:0031577)	-	-	-	-	-	-	-	-	7	2.17391	0.01137	1.94424	1	14.2857	6	85.7143	-	-	-	-	-	-	-	-
negative regulation of organelle organization (GO:0010639)	-	-	-	-	-	-	-	-	15	4.65839	0.01163	1.93442	4	26.6667	11	73.3333	-	-	-	-	-	-	-	-
positive regulation of apoptotic process (GO:0043065)	-	-	-	-	-	-	-	-	23	7.14286	0.01554	1.80855	20	86.9565	3	13.0435	31	7.04545	0.0003529	3.45235	27	87.0968	4	12.9032
spindle assembly (GO:0051225)	-	-	-	-	-	-	-	-	8	2.48447	0.01611	1.7929	1	12.5	7	87.5	-	-	-	-	-	-	-	-
positive regulation of endopeptidase activity (GO:0010950)	-	-	-	-	-	-	-	-	11	3.41615	0.01726	1.76296	11	100	0	0	12	2.73	0.0569	1.24519	10	83.33	2	16.67
regulation of protein modification process (GO:0031399)	-	-	-	-	-	-	-	-	39	12.1118	0.0184	1.73518	20	51.2821	19	48.7179	45	10.23	0.236	0.626904	32	71.11	13	28.89
phosphorus metabolic process (GO:0006793)	-	-	-	-	-	-	-	-	60	18.6335	0.01914	1.71806	30	50	30	50	-	-	-	-	-	-	-	-
macromolecule catabolic process (GO:0009057)	-	-	-	-	-	-	-	-	31	9.62733	0.01933	1.71377	9	29.0323	22	70.9677	43	9.77273	0.0001424	3.84649	27	62.7907	16	37.2093
positive regulation of mitotic cell cycle (GO:0045931)	-	-	-	-	-	-	-	-	10	3.10559	0.02037	1.69101	1	10	9	90	-	-	-	-	-	-	-	-
regulation of mitotic sister chromatid segregation (GO:0033047)	-	-	-	-	-	-	-	-	7	2.17391	0.02148	1.66797	1	14.2857	6	85.7143	-	-	-	-	-	-	-	-
regulation of sister chromatid segregation (GO:0033045)	-	-	-	-	-	-	-	-	7	2.17391	0.02148	1.66797	1	14.2857	6	85.7143	-	-	-	-	-	-	-	-
regulation of mitotic sister chromatid separation (GO:0010965)	-	-	-	-	-	-	-	-	7	2.17391	0.02148	1.66797	1	14.2857	6	85.7143	-	-	-	-	-	-	-	-
regulation of G1/S transition of mitotic cell cycle (GO:2000045)	-	-	-	-	-	-	-	-	11	3.41615	0.02148	1.66797	7	63.6364	4	36.3636	12	2.73	0.0714	1.14624	10	83.33	2	16.67
activation of cysteine-type endopeptidase activity involved in apoptotic process (GO:0006919)	-	-	-	-	-	-	-	-	9	2.79503	0.02287	1.64073	9	100	0	0	9	2.05	0.257	0.590743	9	100	0	0
regulation of cellular catabolic process (GO:0031329)	-	-	-	-	-	-	-	-	20	6.21118	0.02365	1.62617	10	50	10	50	-	-	-	-	-	-	-	-
regulation of cell cycle G1/S phase transition (GO:1902806)	-	-	-	-	-	-	-	-	11	3.41615	0.02477	1.60607	7	63.6364	4	36.3636	13	2.95	0.0153	1.81474	11	84.62	2	15.38
regulation of mitotic metaphase/anaphase transition (GO:0030071)	-	-	-	-	-	-	-	-	7	2.17391	0.02494	1.6031	1	14.2857	6	85.7143	-	-	-	-	-	-	-	-
regulation of transferase activity (GO:0051338)	-	-	-	-	-	-	-	-	30	9.31677	0.02608	1.58369	14	46.6667	16	53.3333	36	8.18	0.0514	1.28929	27	75	9	25
regulation of response to stimulus (GO:0048583)	44	33.8462	2.402e-05	4.61943	25	56.8182	19	43.1818	74	22.9814	0.02666	1.57414	55	74.3243	19	25.6757	121	27.5	5.61e-11	10.251	99	81.8182	22	18.1818
DNA recombination (GO:0006310)	-	-	-	-	-	-	-	-	13	4.03727	0.02826	1.54883	0	0	13	100	-	-	-	-	-	-	-	-
immune system process (GO:0002376)	27	20.7692	0.1026	0.988853	20	74.0741	7	25.9259	53	16.4596	0.02851	1.545	38	71.6981	15	28.3019	78	17.7273	4.672e-06	5.3305	61	78.2051	17	21.7949
spindle assembly involved in mitosis (GO:0090307)	-	-	-	-	-	-	-	-	6	1.86335	0.02876	1.54121	1	16.6667	5	83.3333	-	-	-	-	-	-	-	-
regulation of metaphase/anaphase transition of cell cycle (GO:1902099)	-	-	-	-	-	-	-	-	7	2.17391	0.02885	1.53985	1	14.2857	6	85.7143	-	-	-	-	-	-	-	-
cellular response to light stimulus (GO:0071482)	-	-	-	-	-	-	-	-	9	2.79503	0.0333	1.47756	5	55.5556	4	44.4444	-	-	-	-	-	-	-	-
regulation of proteasomal protein catabolic process (GO:0061136)	-	-	-	-	-	-	-	-	13	4.03727	0.03333	1.47716	3	23.0769	10	76.9231	-	-	-	-	-	-	-	-
positive regulation of peptidase activity (GO:0010952)	-	-	-	-	-	-	-	-	11	3.41615	0.03741	1.42701	11	100	0	0	12	2.73	0.127	0.895172	10	83.33	2	16.67
regulation of cellular component organization (GO:0051128)	-	-	-	-	-	-	-	-	47	14.5963	0.03954	1.40296	23	48.9362	24	51.0638	-	-	-	-	-	-	-	-
spindle elongation (GO:0051231)	-	-	-	-	-	-	-	-	4	1.24224	0.04095	1.38775	1	25	3	75	-	-	-	-	-	-	-	-
mitotic spindle elongation (GO:0000022)	-	-	-	-	-	-	-	-	4	1.24224	0.04095	1.38775	1	25	3	75	-	-	-	-	-	-	-	-
intrinsic apoptotic signaling pathway by p53 class mediator (GO:0072332)	-	-	-	-	-	-	-	-	7	2.17391	0.04375	1.35902	6	85.7143	1	14.2857	9	2.05	0.0033	2.48201	8	88.89	1	11.11
positive regulation of metabolic process (GO:0009893)	-	-	-	-	-	-	-	-	71	22.0497	0.04532	1.34371	43	60.5634	28	39.4366	97	22.0455	0.000794	3.10018	73	75.2577	24	24.7423
macromolecular complex assembly (GO:0065003)	-	-	-	-	-	-	-	-	34	10.559	0.04829	1.31614	11	32.3529	23	67.6471	-	-	-	-	-	-	-	-
establishment of organelle localization (GO:0051656)	-	-	-	-	-	-	-	-	14	4.34783	0.05348	1.27181	2	14.2857	12	85.7143	-	-	-	-	-	-	-	-
intracellular signal transduction (GO:0035556)	-	-	-	-	-	-	-	-	43	13.354	0.05535	1.25688	32	74.4186	11	25.5814	54	12.27	0.0454	1.34314	43	79.63	11	20.37
positive regulation of cytokinesis (GO:0032467)	-	-	-	-	-	-	-	-	6	1.86335	0.0705	1.15181	1	16.6667	5	83.3333	-	-	-	-	-	-	-	-
G2 DNA damage checkpoint (GO:0031572)	-	-	-	-	-	-	-	-	6	1.86335	0.0705	1.15181	1	16.6667	5	83.3333	-	-	-	-	-	-	-	-
regulation of proteolysis involved in cellular protein catabolic process (GO:1903050)	-	-	-	-	-	-	-	-	13	4.03727	0.0727	1.13847	3	23.0769	10	76.9231	-	-	-	-	-	-	-	-
nucleotide metabolic process (GO:0009117)	-	-	-	-	-	-	-	-	32	9.93789	0.07641	1.11685	15	46.875	17	53.125	-	-	-	-	-	-	-	-
positive regulation of cell division (GO:0051781)	-	-	-	-	-	-	-	-	10	3.10559	0.07975	1.09827	1	10	9	90	-	-	-	-	-	-	-	-
nucleoside phosphate metabolic process (GO:0006753)	-	-	-	-	-	-	-	-	32	9.93789	0.08435	1.07391	15	46.875	17	53.125	-	-	-	-	-	-	-	-
cytoskeleton organization (GO:0007010)	-	-	-	-	-	-	-	-	27	8.38509	0.0878	1.05651	5	18.5185	22	81.4815	-	-	-	-	-	-	-	-
response to ionizing radiation (GO:0010212)	-	-	-	-	-	-	-	-	10	3.10559	0.09147	1.03872	6	60	4	40	-	-	-	-	-	-	-	-
negative regulation of chromosome segregation (GO:0051985)	-	-	-	-	-	-	-	-	6	1.86335	0.09708	1.01287	1	16.6667	5	83.3333	-	-	-	-	-	-	-	-
cytokinesis (GO:0000910)	-	-	-	-	-	-	-	-	9	2.79503	0.09979	1.00091	1	11.1111	8	88.8889	-	-	-	-	-	-	-	-
nucleobase-containing small molecule metabolic process (GO:0055086)	-	-	-	-	-	-	-	-	33	10.2484	0.1004	0.998266	16	48.4848	17	51.5152	-	-	-	-	-	-	-	-
regulation of cellular protein catabolic process (GO:1903362)	-	-	-	-	-	-	-	-	13	4.03727	0.1022	0.990549	3	23.0769	10	76.9231	-	-	-	-	-	-	-	-
organic substance biosynthetic process (GO:1901576)	-	-	-	-	-	-	-	-	91	28.2609	0.1065	0.97265	44	48.3516	47	51.6484	-	-	-	-	-	-	-	-
meiotic cell cycle (GO:0051321)	-	-	-	-	-	-	-	-	11	3.41615	0.1148	0.940058	0	0	11	100	-	-	-	-	-	-	-	-
negative regulation of proteasomal ubiquitin-dependent protein catabolic process (GO:0032435)	-	-	-	-	-	-	-	-	7	2.17391	0.1172	0.931072	1	14.2857	6	85.7143	-	-	-	-	-	-	-	-
biosynthetic process (GO:0009058)	-	-	-	-	-	-	-	-	92	28.5714	0.1198	0.921543	45	48.913	47	51.087	-	-	-	-	-	-	-	-
intrinsic apoptotic signaling pathway in response to DNA damage (GO:0008630)	6	4.61538	0.04311	1.36542	4	66.6667	2	33.3333	8	2.48447	0.12	0.920819	6	75	2	25	10	2.27	0.0226	1.64628	8	80	2	20
regulation of cysteine-type endopeptidase activity involved in apoptotic process (GO:0043281)	-	-	-	-	-	-	-	-	12	3.72671	0.1311	0.882397	11	91.6667	1	8.33333	16	3.64	0.00723	2.1408	12	75	4	25
regulation of cell proliferation (GO:0042127)	25	19.2308	0.001135	2.945	15	60	10	40	39	12.1118	0.143	0.844664	25	64.1026	14	35.8974	52	11.82	0.0117	1.9307	43	82.69	9	17.31
regulation of response to stress (GO:0080134)	-	-	-	-	-	-	-	-	31	9.62733	0.1477	0.83062	23	74.1935	8	25.8065	50	11.3636	1.911e-06	5.71874	41	82	9	18
organ development (GO:0048513)	-	-	-	-	-	-	-	-	62	19.2547	0.1549	0.809949	35	56.4516	27	43.5484	81	18.41	0.0452	1.34448	63	77.78	18	22.22
positive regulation of macromolecule metabolic process (GO:0010604)	-	-	-	-	-	-	-	-	56	17.3913	0.1579	0.801618	34	60.7143	22	39.2857	73	16.59	0.0461	1.33602	55	75.34	18	24.66
histone phosphorylation (GO:0016572)	-	-	-	-	-	-	-	-	5	1.5528	0.181	0.742321	0	0	5	100	-	-	-	-	-	-	-	-
negative regulation of proteasomal protein catabolic process (GO:1901799)	-	-	-	-	-	-	-	-	7	2.17391	0.1812	0.741842	1	14.2857	6	85.7143	-	-	-	-	-	-	-	-
anaphase-promoting complex-dependent proteasomal ubiquitin-dependent protein catabolic process (GO:0031145)	-	-	-	-	-	-	-	-	8	2.48447	0.1858	0.730954	0	0	8	100	-	-	-	-	-	-	-	-
spindle stabilization (GO:0043146)	-	-	-	-	-	-	-	-	3	0.931677	0.1954	0.709075	0	0	3	100	-	-	-	-	-	-	-	-
regulation of spindle organization (GO:0090224)	-	-	-	-	-	-	-	-	4	1.24224	0.1985	0.702239	0	0	4	100	-	-	-	-	-	-	-	-
kinetochore organization (GO:0051383)	-	-	-	-	-	-	-	-	4	1.24224	0.1985	0.702239	0	0	4	100	-	-	-	-	-	-	-	-
cellular macromolecule biosynthetic process (GO:0034645)	-	-	-	-	-	-	-	-	74	22.9814	0.2145	0.668573	30	40.5405	44	59.4595	-	-	-	-	-	-	-	-
positive regulation of cysteine-type endopeptidase activity involved in apoptotic process (GO:0043280)	-	-	-	-	-	-	-	-	9	2.79503	0.2238	0.65014	9	100	0	0	10	2.27	0.446	0.350373	9	90	1	10
cellular localization (GO:0051641)	-	-	-	-	-	-	-	-	50	15.528	0.2257	0.646468	25	50	25	50	71	16.1364	0.001054	2.97716	47	66.1972	24	33.8028
carbohydrate derivative catabolic process (GO:1901136)	-	-	-	-	-	-	-	-	26	8.07453	0.2349	0.629117	12	46.1538	14	53.8462	-	-	-	-	-	-	-	-
apoptotic signaling pathway (GO:0097190)	-	-	-	-	-	-	-	-	16	4.96894	0.235	0.628932	13	81.25	3	18.75	18	4.09	0.884	0.0534004	15	83.33	3	16.67
protein processing (GO:0016485)	-	-	-	-	-	-	-	-	12	3.72671	0.2363	0.626536	11	91.6667	1	8.33333	14	3.18	0.286	0.543027	13	92.86	1	7.14
macromolecule biosynthetic process (GO:0009059)	-	-	-	-	-	-	-	-	75	23.2919	0.2487	0.604324	31	41.3333	44	58.6667	-	-	-	-	-	-	-	-
cellular biosynthetic process (GO:0044249)	-	-	-	-	-	-	-	-	88	27.3292	0.2556	0.592439	42	47.7273	46	52.2727	-	-	-	-	-	-	-	-
nuclear DNA replication (GO:0033260)	-	-	-	-	-	-	-	-	5	1.5528	0.264	0.578396	0	0	5	100	-	-	-	-	-	-	-	-
prophase (GO:0051324)	-	-	-	-	-	-	-	-	7	2.17391	0.2717	0.56591	1	14.2857	6	85.7143	-	-	-	-	-	-	-	-
mitotic prophase (GO:0000088)	-	-	-	-	-	-	-	-	7	2.17391	0.2717	0.56591	1	14.2857	6	85.7143	-	-	-	-	-	-	-	-
negative regulation of mitosis (GO:0045839)	-	-	-	-	-	-	-	-	6	1.86335	0.2951	0.530031	1	16.6667	5	83.3333	-	-	-	-	-	-	-	-
anatomical structure development (GO:0048856)	45	34.6154	0.04673	1.3304	26	57.7778	19	42.2222	88	27.3292	0.3052	0.515415	51	57.9545	37	42.0455	124	28.18	0.00118	2.92959	101	81.45	23	18.55
nucleoside triphosphate catabolic process (GO:0009143)	-	-	-	-	-	-	-	-	22	6.8323	0.3067	0.513286	9	40.9091	13	59.0909	-	-	-	-	-	-	-	-
cell cycle DNA replication (GO:0044786)	-	-	-	-	-	-	-	-	5	1.5528	0.3153	0.501276	0	0	5	100	-	-	-	-	-	-	-	-
meiotic cell cycle process (GO:1903046)	-	-	-	-	-	-	-	-	8	2.48447	0.3269	0.485585	0	0	8	100	-	-	-	-	-	-	-	-
negative regulation of proteolysis involved in cellular protein catabolic process (GO:1903051)	-	-	-	-	-	-	-	-	7	2.17391	0.3292	0.48254	1	14.2857	6	85.7143	-	-	-	-	-	-	-	-
regulation of catabolic process (GO:0009894)	-	-	-	-	-	-	-	-	20	6.21118	0.342	0.465974	10	50	10	50	-	-	-	-	-	-	-	-
nucleotide catabolic process (GO:0009166)	-	-	-	-	-	-	-	-	23	7.14286	0.3593	0.444543	9	39.1304	14	60.8696	-	-	-	-	-	-	-	-
nucleoside phosphate catabolic process (GO:1901292)	-	-	-	-	-	-	-	-	23	7.14286	0.412	0.385103	9	39.1304	14	60.8696	-	-	-	-	-	-	-	-
positive regulation of catalytic activity (GO:0043085)	-	-	-	-	-	-	-	-	37	11.4907	0.4148	0.382161	23	62.1622	14	37.8378	54	12.2727	0.00103	2.98716	38	70.3704	16	29.6296
positive regulation of cellular metabolic process (GO:0031325)	-	-	-	-	-	-	-	-	57	17.7019	0.4237	0.372942	35	61.4035	22	38.5965	-	-	-	-	-	-	-	-
meiotic nuclear division (GO:0007126)	-	-	-	-	-	-	-	-	9	2.79503	0.4315	0.365019	0	0	9	100	-	-	-	-	-	-	-	-
negative regulation of cellular catabolic process (GO:0031330)	-	-	-	-	-	-	-	-	9	2.79503	0.4315	0.365019	3	33.3333	6	66.6667	-	-	-	-	-	-	-	-
negative regulation of cellular protein catabolic process (GO:1903363)	-	-	-	-	-	-	-	-	7	2.17391	0.4338	0.36271	1	14.2857	6	85.7143	-	-	-	-	-	-	-	-
ribonucleoside catabolic process (GO:0042454)	-	-	-	-	-	-	-	-	22	6.8323	0.4386	0.357931	10	45.4545	12	54.5455	-	-	-	-	-	-	-	-
positive regulation of cellular protein metabolic process (GO:0032270)	-	-	-	-	-	-	-	-	32	9.93789	0.4539	0.34304	19	59.375	13	40.625	44	10	0.0161	1.79398	28	63.64	16	36.36
regulation of response to DNA damage stimulus (GO:2001020)	-	-	-	-	-	-	-	-	9	2.79503	0.4592	0.337998	5	55.5556	4	44.4444	-	-	-	-	-	-	-	-
mitotic G2 DNA damage checkpoint (GO:0007095)	-	-	-	-	-	-	-	-	4	1.24224	0.469	0.328827	1	25	3	75	-	-	-	-	-	-	-	-
ATP catabolic process (GO:0006200)	-	-	-	-	-	-	-	-	15	4.65839	0.498	0.302771	3	20	12	80	-	-	-	-	-	-	-	-
intrinsic apoptotic signaling pathway in response to DNA damage by p53 class mediator (GO:0042771)	-	-	-	-	-	-	-	-	5	1.5528	0.5162	0.287182	4	80	1	20	7	1.59	0.0153	1.81446	6	85.71	1	14.29
negative regulation of cellular metabolic process (GO:0031324)	28	21.5385	0.02044	1.68952	17	60.7143	11	39.2857	48	14.9068	0.5292	0.27638	27	56.25	21	43.75	62	14.09	0.252	0.599289	47	75.81	15	24.19
viral process (GO:0016032)	-	-	-	-	-	-	-	-	22	6.8323	0.5528	0.257432	10	45.4545	12	54.5455	33	7.5	0.00117	2.93107	17	51.52	16	48.48
positive regulation of molecular function (GO:0044093)	-	-	-	-	-	-	-	-	41	12.7329	0.5559	0.255003	27	65.8537	14	34.1463	60	13.64	0.0012	2.92227	44	73.33	16	26.67
purine ribonucleoside monophosphate catabolic process (GO:0009169)	-	-	-	-	-	-	-	-	15	4.65839	0.5877	0.230844	3	20	12	80	-	-	-	-	-	-	-	-
ribonucleoside monophosphate catabolic process (GO:0009158)	-	-	-	-	-	-	-	-	15	4.65839	0.5877	0.230844	3	20	12	80	-	-	-	-	-	-	-	-
nucleoside catabolic process (GO:0009164)	-	-	-	-	-	-	-	-	22	6.8323	0.5918	0.227825	10	45.4545	12	54.5455	-	-	-	-	-	-	-	-
organonitrogen compound catabolic process (GO:1901565)	-	-	-	-	-	-	-	-	28	8.69565	0.5921	0.227605	14	50	14	50	-	-	-	-	-	-	-	-
microtubule polymerization or depolymerization (GO:0031109)	-	-	-	-	-	-	-	-	5	1.5528	0.6014	0.220837	1	20	4	80	-	-	-	-	-	-	-	-
multi-organism cellular process (GO:0044764)	-	-	-	-	-	-	-	-	22	6.8323	0.6054	0.217958	10	45.4545	12	54.5455	33	7.5	0.00135	2.86934	17	51.52	16	48.48
purine nucleoside monophosphate catabolic process (GO:0009128)	-	-	-	-	-	-	-	-	15	4.65839	0.6073	0.216597	3	20	12	80	-	-	-	-	-	-	-	-
multicellular organismal process (GO:0032501)	-	-	-	-	-	-	-	-	114	35.4037	0.6157	0.210631	65	57.0175	49	42.9825	-	-	-	-	-	-	-	-
immune response (GO:0006955)	19	14.6154	0.3335	0.476904	15	78.9474	4	21.0526	34	10.559	0.6265	0.203079	31	91.1765	3	8.82353	52	11.8182	0.0002595	3.58586	42	80.7692	10	19.2308
meiotic spindle organization (GO:0000212)	-	-	-	-	-	-	-	-	3	0.931677	0.6462	0.189633	0	0	3	100	-	-	-	-	-	-	-	-
nucleoside monophosphate catabolic process (GO:0009125)	-	-	-	-	-	-	-	-	15	4.65839	0.6481	0.188358	3	20	12	80	-	-	-	-	-	-	-	-
DNA biosynthetic process (GO:0071897)	-	-	-	-	-	-	-	-	6	1.86335	0.6601	0.18039	1	16.6667	5	83.3333	-	-	-	-	-	-	-	-
glycosyl compound catabolic process (GO:1901658)	-	-	-	-	-	-	-	-	22	6.8323	0.6774	0.169155	10	45.4545	12	54.5455	-	-	-	-	-	-	-	-
negative regulation of metabolic process (GO:0009892)	29	22.3077	0.06674	1.17561	17	58.6207	12	41.3793	52	16.1491	0.6837	0.165134	30	57.6923	22	42.3077	69	15.68	0.124	0.907279	50	72.46	19	27.54
mitotic spindle assembly checkpoint (GO:0007094)	-	-	-	-	-	-	-	-	5	1.5528	0.697	0.156767	1	20	4	80	-	-	-	-	-	-	-	-
purine ribonucleoside triphosphate catabolic process (GO:0009207)	-	-	-	-	-	-	-	-	21	6.52174	0.7407	0.130358	9	42.8571	12	57.1429	-	-	-	-	-	-	-	-
ribonucleoside triphosphate catabolic process (GO:0009203)	-	-	-	-	-	-	-	-	21	6.52174	0.7407	0.130358	9	42.8571	12	57.1429	-	-	-	-	-	-	-	-
organelle assembly (GO:0070925)	-	-	-	-	-	-	-	-	16	4.96894	0.7647	0.116509	3	18.75	13	81.25	-	-	-	-	-	-	-	-
regulation of cell cycle arrest (GO:0071156)	-	-	-	-	-	-	-	-	8	2.48447	0.7718	0.112495	6	75	2	25	10	2.27	0.222	0.653256	7	70	3	30
purine nucleoside triphosphate catabolic process (GO:0009146)	-	-	-	-	-	-	-	-	21	6.52174	0.7936	0.100398	9	42.8571	12	57.1429	-	-	-	-	-	-	-	-
mitotic recombination (GO:0006312)	-	-	-	-	-	-	-	-	5	1.5528	0.8038	0.094852	0	0	5	100	-	-	-	-	-	-	-	-
spindle assembly checkpoint (GO:0071173)	-	-	-	-	-	-	-	-	5	1.5528	0.8038	0.094852	1	20	4	80	-	-	-	-	-	-	-	-
DNA duplex unwinding (GO:0032508)	-	-	-	-	-	-	-	-	6	1.86335	0.8126	0.0901232	0	0	6	100	-	-	-	-	-	-	-	-
regulation of kinase activity (GO:0043549)	-	-	-	-	-	-	-	-	24	7.45342	0.8702	0.0603809	13	54.1667	11	45.8333	32	7.27	0.105	0.980468	25	78.13	7	21.88
signal transduction in response to DNA damage (GO:0042770)	-	-	-	-	-	-	-	-	8	2.48447	0.8804	0.05532	6	75	2	25	11	2.5	0.0447	1.3493	8	72.73	3	27.27
negative regulation of apoptotic process (GO:0043066)	-	-	-	-	-	-	-	-	25	7.76398	0.8832	0.0539409	17	68	8	32	-	-	-	-	-	-	-	-
response to drug (GO:0042493)	-	-	-	-	-	-	-	-	16	4.96894	0.886	0.0525663	9	56.25	7	43.75	-	-	-	-	-	-	-	-
interspecies interaction between organisms (GO:0044419)	-	-	-	-	-	-	-	-	23	7.14286	0.9194	0.0364955	11	47.8261	12	52.1739	34	7.73	0.00411	2.38637	18	52.94	16	47.06
symbiosis, encompassing mutualism through parasitism (GO:0044403)	-	-	-	-	-	-	-	-	23	7.14286	0.9194	0.0364955	11	47.8261	12	52.1739	34	7.73	0.00411	2.38637	18	52.94	16	47.06
system development (GO:0048731)	-	-	-	-	-	-	-	-	77	23.913	0.9199	0.0362594	44	57.1429	33	42.8571	107	24.32	0.0176	1.75399	87	81.31	20	18.69
negative regulation of mitotic sister chromatid separation (GO:2000816)	-	-	-	-	-	-	-	-	5	1.5528	0.9228	0.0348924	1	20	4	80	-	-	-	-	-	-	-	-
negative regulation of mitotic sister chromatid segregation (GO:0033048)	-	-	-	-	-	-	-	-	5	1.5528	0.9228	0.0348924	1	20	4	80	-	-	-	-	-	-	-	-
negative regulation of sister chromatid segregation (GO:0033046)	-	-	-	-	-	-	-	-	5	1.5528	0.9228	0.0348924	1	20	4	80	-	-	-	-	-	-	-	-
mitotic spindle checkpoint (GO:0071174)	-	-	-	-	-	-	-	-	5	1.5528	0.9228	0.0348924	1	20	4	80	-	-	-	-	-	-	-	-
negative regulation of mitotic metaphase/anaphase transition (GO:0045841)	-	-	-	-	-	-	-	-	5	1.5528	0.9228	0.0348924	1	20	4	80	-	-	-	-	-	-	-	-
organophosphate catabolic process (GO:0046434)	-	-	-	-	-	-	-	-	23	7.14286	0.9387	0.0274732	9	39.1304	14	60.8696	-	-	-	-	-	-	-	-
mitotic G2/M transition checkpoint (GO:0044818)	-	-	-	-	-	-	-	-	4	1.24224	0.9413	0.0262719	1	25	3	75	-	-	-	-	-	-	-	-
regulation of cellular response to stress (GO:0080135)	-	-	-	-	-	-	-	-	17	5.2795	0.9569	0.0191334	12	70.5882	5	29.4118	21	4.77	0.644	0.191316	18	85.71	3	14.29
purine ribonucleoside catabolic process (GO:0046130)	-	-	-	-	-	-	-	-	21	6.52174	0.9727	0.0120211	9	42.8571	12	57.1429	-	-	-	-	-	-	-	-
purine nucleoside catabolic process (GO:0006152)	-	-	-	-	-	-	-	-	21	6.52174	0.9727	0.0120211	9	42.8571	12	57.1429	-	-	-	-	-	-	-	-
DNA geometric change (GO:0032392)	-	-	-	-	-	-	-	-	6	1.86335	0.9918	0.0035759	0	0	6	100	-	-	-	-	-	-	-	-
regulation of cell communication (GO:0010646)	37	28.4615	0.001464	2.83446	18	48.6486	19	51.3514	-	-	-	-	-	-	-	-	102	23.1818	7.138e-08	7.14642	83	81.3725	19	18.6275
regulation of signal transduction (GO:0009966)	34	26.1538	0.002845	2.54592	16	47.0588	18	52.9412	-	-	-	-	-	-	-	-	93	21.1364	2.668e-07	6.57381	76	81.7204	17	18.2796
regulation of signaling (GO:0023051)	36	27.6923	0.004003	2.39761	17	47.2222	19	52.7778	-	-	-	-	-	-	-	-	102	23.1818	5.522e-08	7.2579	83	81.3725	19	18.6275
negative regulation of cell proliferation (GO:0008285)	15	11.5385	0.008511	2.07002	9	60	6	40	-	-	-	-	-	-	-	-	31	7.05	0.0029	2.5373	27	87.1	4	12.9
response to increased oxygen levels (GO:0036296)	4	3.07692	0.04139	1.3831	2	50	2	50	-	-	-	-	-	-	-	-	-	-	-	-	-	-	-	-
response to hyperoxia (GO:0055093)	4	3.07692	0.04139	1.3831	2	50	2	50	-	-	-	-	-	-	-	-	-	-	-	-	-	-	-	-
response to organic substance (GO:0010033)	30	23.0769	0.04853	1.31399	23	76.6667	7	23.3333	-	-	-	-	-	-	-	-	79	17.9545	0.000577	3.23882	68	86.0759	11	13.9241
cellular response to chemical stimulus (GO:0070887)	28	21.5385	0.08827	1.05419	21	75	7	25	-	-	-	-	-	-	-	-	70	15.91	0.0163	1.78915	57	81.43	13	18.57
negative regulation of macromolecule metabolic process (GO:0010605)	26	20	0.104	0.982967	15	57.6923	11	42.3077	-	-	-	-	-	-	-	-	61	13.86	0.182	0.740167	44	72.13	17	27.87
negative regulation of cellular protein metabolic process (GO:0032269)	15	11.5385	0.1277	0.893809	8	53.3333	7	46.6667	-	-	-	-	-	-	-	-	31	7.05	0.257	0.589391	24	77.42	7	22.58
negative regulation of protein modification process (GO:0031400)	11	8.46154	0.1665	0.778586	5	45.4545	6	54.5455	-	-	-	-	-	-	-	-	-	-	-	-	-	-	-	-
response to chemical (GO:0042221)	38	29.2308	0.2765	0.558305	27	71.0526	11	28.9474	-	-	-	-	-	-	-	-	108	24.55	0.0014	2.85511	89	82.41	19	17.59
type I interferon signaling pathway (GO:0060337)	5	3.84615	0.3278	0.484391	5	100	0	0	-	-	-	-	-	-	-	-	8	1.82	0.397	0.401647	8	100	0	0
cellular response to type I interferon (GO:0071357)	5	3.84615	0.3278	0.484391	5	100	0	0	-	-	-	-	-	-	-	-	8	1.82	0.397	0.401647	8	100	0	0
negative regulation of protein metabolic process (GO:0051248)	15	11.5385	0.3297	0.481881	8	53.3333	7	46.6667	-	-	-	-	-	-	-	-	35	7.95	0.0358	1.44563	26	74.29	9	25.71
response to type I interferon (GO:0034340)	5	3.84615	0.351	0.454693	5	100	0	0	-	-	-	-	-	-	-	-	8	1.82	0.439	0.357931	8	100	0	0
negative regulation of cell death (GO:0060548)	15	11.5385	0.575	0.240332	10	66.6667	5	33.3333	-	-	-	-	-	-	-	-	-	-	-	-	-	-	-	-
regulation of intracellular signal transduction (GO:1902531)	21	16.1538	0.6094	0.215098	11	52.381	10	47.619	-	-	-	-	-	-	-	-	55	12.5	0.0128	1.89449	48	87.27	7	12.73
response to virus (GO:0009615)	8	6.15385	0.6918	0.160019	7	87.5	1	12.5	-	-	-	-	-	-	-	-	19	4.32	0.00368	2.43403	18	94.74	1	5.26
negative regulation of response to stimulus (GO:0048585)	18	13.8462	0.6995	0.155212	10	55.5556	8	44.4444	-	-	-	-	-	-	-	-	48	10.91	0.00347	2.45917	39	81.25	9	18.75
negative regulation of nitrogen compound metabolic process (GO:0051172)	18	13.8462	0.9198	0.0363066	11	61.1111	7	38.8889	-	-	-	-	-	-	-	-	-	-	-	-	-	-	-	-
response to hydrogen peroxide (GO:0042542)	5	3.84615	0.9275	0.0326861	2	40	3	60	-	-	-	-	-	-	-	-	-	-	-	-	-	-	-	-
negative regulation of protein phosphorylation (GO:0001933)	8	6.15385	0.9496	0.0224593	4	50	4	50	-	-	-	-	-	-	-	-	-	-	-	-	-	-	-	-
multi-organism process (GO:0051704)	-	-	-	-	-	-	-	-	-	-	-	-	-	-	-	-	84	19.09	3.39e-06	5.46967	62	73.81	22	26.19
protein metabolic process (GO:0019538)	-	-	-	-	-	-	-	-	-	-	-	-	-	-	-	-	117	26.59	3.23e-05	4.4908	90	76.92	27	23.08
positive regulation of response to stimulus (GO:0048584)	-	-	-	-	-	-	-	-	-	-	-	-	-	-	-	-	66	15	4.6e-05	4.33762	52	78.79	14	21.21
regulation of localization (GO:0032879)	-	-	-	-	-	-	-	-	-	-	-	-	-	-	-	-	72	16.36	0.00016	3.79642	59	81.94	13	18.06
innate immune response (GO:0045087)	-	-	-	-	-	-	-	-	-	-	-	-	-	-	-	-	41	9.32	0.000193	3.71534	34	82.93	7	17.07
macromolecule localization (GO:0033036)	-	-	-	-	-	-	-	-	-	-	-	-	-	-	-	-	69	15.68	0.000237	3.62452	48	69.57	21	30.43
signal transduction (GO:0007165)	-	-	-	-	-	-	-	-	-	-	-	-	-	-	-	-	131	29.77	0.000243	3.61493	105	80.15	26	19.85
defense response to virus (GO:0051607)	-	-	-	-	-	-	-	-	-	-	-	-	-	-	-	-	16	3.64	0.000271	3.56783	16	100	0	0
regulation of immune system process (GO:0002682)	-	-	-	-	-	-	-	-	-	-	-	-	-	-	-	-	50	11.36	0.000278	3.55627	42	84	8	16
positive regulation of signaling (GO:0023056)	-	-	-	-	-	-	-	-	-	-	-	-	-	-	-	-	54	12.27	0.000567	3.24611	43	79.63	11	20.37
protein targeting to membrane (GO:0006612)	-	-	-	-	-	-	-	-	-	-	-	-	-	-	-	-	16	3.64	0.00065	3.18709	4	25	12	75
cell communication (GO:0007154)	-	-	-	-	-	-	-	-	-	-	-	-	-	-	-	-	140	31.82	0.000782	3.10674	113	80.71	27	19.29
defense response (GO:0006952)	-	-	-	-	-	-	-	-	-	-	-	-	-	-	-	-	53	12.05	0.00105	2.98047	44	83.02	9	16.98
single organism signaling (GO:0044700)	-	-	-	-	-	-	-	-	-	-	-	-	-	-	-	-	137	31.14	0.00115	2.93855	110	80.29	27	19.71
signaling (GO:0023052)	-	-	-	-	-	-	-	-	-	-	-	-	-	-	-	-	137	31.14	0.00115	2.93855	110	80.29	27	19.71
positive regulation of signal transduction (GO:0009967)	-	-	-	-	-	-	-	-	-	-	-	-	-	-	-	-	50	11.36	0.00118	2.92885	41	82	9	18
protein localization (GO:0008104)	-	-	-	-	-	-	-	-	-	-	-	-	-	-	-	-	59	13.41	0.00122	2.91364	39	66.1	20	33.9
SRP-dependent cotranslational protein targeting to membrane (GO:0006614)	-	-	-	-	-	-	-	-	-	-	-	-	-	-	-	-	13	2.95	0.00126	2.89894	2	15.38	11	84.62
organic substance transport (GO:0071702)	-	-	-	-	-	-	-	-	-	-	-	-	-	-	-	-	65	14.77	0.00127	2.8962	42	64.62	23	35.38
establishment of protein localization (GO:0045184)	-	-	-	-	-	-	-	-	-	-	-	-	-	-	-	-	49	11.14	0.00133	2.8755	29	59.18	20	40.82
protein transport (GO:0015031)	-	-	-	-	-	-	-	-	-	-	-	-	-	-	-	-	47	10.68	0.00145	2.83863	27	57.45	20	42.55
positive regulation of cell communication (GO:0010647)	-	-	-	-	-	-	-	-	-	-	-	-	-	-	-	-	53	12.05	0.00153	2.81673	42	79.25	11	20.75
cotranslational protein targeting to membrane (GO:0006613)	-	-	-	-	-	-	-	-	-	-	-	-	-	-	-	-	13	2.95	0.00156	2.80799	2	15.38	11	84.62
protein targeting to ER (GO:0045047)	-	-	-	-	-	-	-	-	-	-	-	-	-	-	-	-	13	2.95	0.00172	2.76346	2	15.38	11	84.62
response to biotic stimulus (GO:0009607)	-	-	-	-	-	-	-	-	-	-	-	-	-	-	-	-	34	7.73	0.00214	2.6702	32	94.12	2	5.88
regulation of hydrolase activity (GO:0051336)	-	-	-	-	-	-	-	-	-	-	-	-	-	-	-	-	49	11.14	0.00218	2.66134	36	73.47	13	26.53
response to other organism (GO:0051707)	-	-	-	-	-	-	-	-	-	-	-	-	-	-	-	-	33	7.5	0.00236	2.62764	31	93.94	2	6.06
response to external biotic stimulus (GO:0043207)	-	-	-	-	-	-	-	-	-	-	-	-	-	-	-	-	33	7.5	0.00236	2.62764	31	93.94	2	6.06
establishment of protein localization to endoplasmic reticulum (GO:0072599)	-	-	-	-	-	-	-	-	-	-	-	-	-	-	-	-	13	2.95	0.00258	2.58905	2	15.38	11	84.62
membrane organization (GO:0061024)	-	-	-	-	-	-	-	-	-	-	-	-	-	-	-	-	37	8.41	0.0026	2.58536	21	56.76	16	43.24
protein targeting (GO:0006605)	-	-	-	-	-	-	-	-	-	-	-	-	-	-	-	-	24	5.45	0.00313	2.50418	9	37.5	15	62.5
establishment of localization in cell (GO:0051649)	-	-	-	-	-	-	-	-	-	-	-	-	-	-	-	-	61	13.86	0.00384	2.4159	37	60.66	24	39.34
protein localization to organelle (GO:0033365)	-	-	-	-	-	-	-	-	-	-	-	-	-	-	-	-	27	6.14	0.00478	2.32094	12	44.44	15	55.56
establishment of protein localization to membrane (GO:0090150)	-	-	-	-	-	-	-	-	-	-	-	-	-	-	-	-	18	4.09	0.00491	2.30865	6	33.33	12	66.67
cellular macromolecule localization (GO:0070727)	-	-	-	-	-	-	-	-	-	-	-	-	-	-	-	-	44	10	0.00514	2.28887	27	61.36	17	38.64
response to external stimulus (GO:0009605)	-	-	-	-	-	-	-	-	-	-	-	-	-	-	-	-	63	14.32	0.00654	2.18456	55	87.3	8	12.7
regulation of endopeptidase activity (GO:0052548)	-	-	-	-	-	-	-	-	-	-	-	-	-	-	-	-	22	5	0.0086	2.0657	16	72.73	6	27.27
lipid metabolic process (GO:0006629)	-	-	-	-	-	-	-	-	-	-	-	-	-	-	-	-	44	10	0.00908	2.04206	42	95.45	2	4.55
single-organism membrane organization (GO:0044802)	-	-	-	-	-	-	-	-	-	-	-	-	-	-	-	-	31	7.05	0.0102	1.9897	17	54.84	14	45.16
cell differentiation (GO:0030154)	-	-	-	-	-	-	-	-	-	-	-	-	-	-	-	-	92	20.91	0.0105	1.97964	77	83.7	15	16.3
cellular protein localization (GO:0034613)	-	-	-	-	-	-	-	-	-	-	-	-	-	-	-	-	43	9.77	0.0105	1.9784	26	60.47	17	39.53
single-organism intracellular transport (GO:1902582)	-	-	-	-	-	-	-	-	-	-	-	-	-	-	-	-	42	9.55	0.0107	1.9694	22	52.38	20	47.62
protein localization to membrane (GO:0072657)	-	-	-	-	-	-	-	-	-	-	-	-	-	-	-	-	21	4.77	0.0118	1.92812	9	42.86	12	57.14
protein localization to endoplasmic reticulum (GO:0070972)	-	-	-	-	-	-	-	-	-	-	-	-	-	-	-	-	13	2.95	0.012	1.92191	2	15.38	11	84.62
cellular developmental process (GO:0048869)	-	-	-	-	-	-	-	-	-	-	-	-	-	-	-	-	95	21.59	0.0121	1.91721	79	83.16	16	16.84
regulation of protein localization (GO:0032880)	-	-	-	-	-	-	-	-	-	-	-	-	-	-	-	-	28	6.36	0.0123	1.91045	25	89.29	3	10.71
viral transcription (GO:0019083)	-	-	-	-	-	-	-	-	-	-	-	-	-	-	-	-	12	2.73	0.0125	1.90448	1	8.33	11	91.67
viral life cycle (GO:0019058)	-	-	-	-	-	-	-	-	-	-	-	-	-	-	-	-	16	3.64	0.0157	1.80327	4	25	12	75
intracellular protein transport (GO:0006886)	-	-	-	-	-	-	-	-	-	-	-	-	-	-	-	-	32	7.27	0.0166	1.78042	15	46.88	17	53.13
regulation of cellular localization (GO:0060341)	-	-	-	-	-	-	-	-	-	-	-	-	-	-	-	-	40	9.09	0.0183	1.73779	33	82.5	7	17.5
regulation of peptidase activity (GO:0052547)	-	-	-	-	-	-	-	-	-	-	-	-	-	-	-	-	22	5	0.0184	1.73565	16	72.73	6	27.27
nuclear-transcribed mRNA catabolic process, nonsense-mediated decay (GO:0000184)	-	-	-	-	-	-	-	-	-	-	-	-	-	-	-	-	12	2.73	0.0195	1.70908	1	8.33	11	91.67
positive regulation of protein metabolic process (GO:0051247)	-	-	-	-	-	-	-	-	-	-	-	-	-	-	-	-	46	10.45	0.0203	1.69229	30	65.22	16	34.78
negative regulation of G1/S transition of mitotic cell cycle (GO:2000134)	-	-	-	-	-	-	-	-	-	-	-	-	-	-	-	-	11	2.5	0.0257	1.5899	9	81.82	2	18.18
negative regulation of cell cycle G1/S phase transition (GO:1902807)	-	-	-	-	-	-	-	-	-	-	-	-	-	-	-	-	11	2.5	0.0257	1.5899	9	81.82	2	18.18
positive regulation of hydrolase activity (GO:0051345)	-	-	-	-	-	-	-	-	-	-	-	-	-	-	-	-	36	8.18	0.0262	1.58203	27	75	9	25
viral gene expression (GO:0019080)	-	-	-	-	-	-	-	-	-	-	-	-	-	-	-	-	12	2.73	0.03	1.5236	1	8.33	11	91.67
regulation of multicellular organismal process (GO:0051239)	-	-	-	-	-	-	-	-	-	-	-	-	-	-	-	-	69	15.68	0.0378	1.42239	52	75.36	17	24.64
immune effector process (GO:0002252)	-	-	-	-	-	-	-	-	-	-	-	-	-	-	-	-	23	5.23	0.0393	1.40572	21	91.3	2	8.7
intracellular transport (GO:0046907)	-	-	-	-	-	-	-	-	-	-	-	-	-	-	-	-	47	10.68	0.0399	1.3987	26	55.32	21	44.68
defense response to other organism (GO:0098542)	-	-	-	-	-	-	-	-	-	-	-	-	-	-	-	-	20	4.55	0.0444	1.35291	20	100	0	0
establishment of protein localization to organelle (GO:0072594)	-	-	-	-	-	-	-	-	-	-	-	-	-	-	-	-	20	4.55	0.0444	1.35291	7	35	13	65
developmental process (GO:0032502)	-	-	-	-	-	-	-	-	-	-	-	-	-	-	-	-	130	29.55	0.0466	1.3318	104	80	26	20
multi-organism metabolic process (GO:0044033)	-	-	-	-	-	-	-	-	-	-	-	-	-	-	-	-	12	2.73	0.0487	1.31283	1	8.33	11	91.67
regulation of defense response (GO:0031347)	-	-	-	-	-	-	-	-	-	-	-	-	-	-	-	-	26	5.91	0.0579	1.2374	20	76.92	6	23.08
tissue development (GO:0009888)	-	-	-	-	-	-	-	-	-	-	-	-	-	-	-	-	53	12.05	0.0661	1.17967	43	81.13	10	18.87
nuclear-transcribed mRNA catabolic process (GO:0000956)	-	-	-	-	-	-	-	-	-	-	-	-	-	-	-	-	14	3.18	0.0825	1.08381	2	14.29	12	85.71
localization (GO:0051179)	-	-	-	-	-	-	-	-	-	-	-	-	-	-	-	-	120	27.27	0.0863	1.06414	86	71.67	34	28.33
single-organism cellular localization (GO:1902580)	-	-	-	-	-	-	-	-	-	-	-	-	-	-	-	-	29	6.59	0.0934	1.02984	15	51.72	14	48.28
regulation of transport (GO:0051049)	-	-	-	-	-	-	-	-	-	-	-	-	-	-	-	-	51	11.59	0.102	0.990124	40	78.43	11	21.57
positive regulation of apoptotic signaling pathway (GO:2001235)	-	-	-	-	-	-	-	-	-	-	-	-	-	-	-	-	13	2.95	0.115	0.940058	10	76.92	3	23.08
single-organism developmental process (GO:0044767)	-	-	-	-	-	-	-	-	-	-	-	-	-	-	-	-	127	28.86	0.119	0.926282	101	79.53	26	20.47
small molecule metabolic process (GO:0044281)	-	-	-	-	-	-	-	-	-	-	-	-	-	-	-	-	80	18.18	0.121	0.915781	63	78.75	17	21.25
positive regulation of intracellular signal transduction (GO:1902533)	-	-	-	-	-	-	-	-	-	-	-	-	-	-	-	-	32	7.27	0.122	0.912574	27	84.38	5	15.63
mRNA catabolic process (GO:0006402)	-	-	-	-	-	-	-	-	-	-	-	-	-	-	-	-	14	3.18	0.149	0.827981	2	14.29	12	85.71
negative regulation of immune system process (GO:0002683)	-	-	-	-	-	-	-	-	-	-	-	-	-	-	-	-	18	4.09	0.152	0.818728	13	72.22	5	27.78
tube development (GO:0035295)	-	-	-	-	-	-	-	-	-	-	-	-	-	-	-	-	29	6.59	0.155	0.808829	26	89.66	3	10.34
RNA catabolic process (GO:0006401)	-	-	-	-	-	-	-	-	-	-	-	-	-	-	-	-	15	3.41	0.158	0.802444	3	20	12	80
epithelium development (GO:0060429)	-	-	-	-	-	-	-	-	-	-	-	-	-	-	-	-	37	8.41	0.184	0.734946	33	89.19	4	10.81
cytoplasmic transport (GO:0016482)	-	-	-	-	-	-	-	-	-	-	-	-	-	-	-	-	29	6.59	0.188	0.725611	12	41.38	17	58.62
single-organism localization (GO:1902578)	-	-	-	-	-	-	-	-	-	-	-	-	-	-	-	-	88	20	0.207	0.68466	59	67.05	29	32.95
response to endogenous stimulus (GO:0009719)	-	-	-	-	-	-	-	-	-	-	-	-	-	-	-	-	46	10.45	0.207	0.68382	39	84.78	7	15.22
regulation of protein kinase activity (GO:0045859)	-	-	-	-	-	-	-	-	-	-	-	-	-	-	-	-	30	6.82	0.211	0.675718	23	76.67	7	23.33
regulation of immune response (GO:0050776)	-	-	-	-	-	-	-	-	-	-	-	-	-	-	-	-	31	7.05	0.221	0.654822	26	83.87	5	16.13
negative regulation of signal transduction (GO:0009968)	-	-	-	-	-	-	-	-	-	-	-	-	-	-	-	-	37	8.41	0.251	0.601192	33	89.19	4	10.81
negative regulation of molecular function (GO:0044092)	-	-	-	-	-	-	-	-	-	-	-	-	-	-	-	-	36	8.18	0.262	0.581533	30	83.33	6	16.67
anatomical structure morphogenesis (GO:0009653)	-	-	-	-	-	-	-	-	-	-	-	-	-	-	-	-	64	14.55	0.304	0.516841	55	85.94	9	14.06
single-organism transport (GO:0044765)	-	-	-	-	-	-	-	-	-	-	-	-	-	-	-	-	83	18.86	0.332	0.4786	54	65.06	29	34.94
establishment of localization (GO:0051234)	-	-	-	-	-	-	-	-	-	-	-	-	-	-	-	-	100	22.73	0.341	0.467246	68	68	32	32
transport (GO:0006810)	-	-	-	-	-	-	-	-	-	-	-	-	-	-	-	-	98	22.27	0.343	0.465086	66	67.35	32	32.65
negative regulation of signaling (GO:0023057)	-	-	-	-	-	-	-	-	-	-	-	-	-	-	-	-	39	8.86	0.349	0.457673	35	89.74	4	10.26
cellular protein metabolic process (GO:0044267)	-	-	-	-	-	-	-	-	-	-	-	-	-	-	-	-	87	19.77	0.352	0.453704	63	72.41	24	27.59
epithelial cell differentiation (GO:0030855)	-	-	-	-	-	-	-	-	-	-	-	-	-	-	-	-	23	5.23	0.352	0.453457	21	91.3	2	8.7
single-multicellular organism process (GO:0044707)	-	-	-	-	-	-	-	-	-	-	-	-	-	-	-	-	145	32.95	0.355	0.450261	118	81.38	27	18.62
negative regulation of cell communication (GO:0010648)	-	-	-	-	-	-	-	-	-	-	-	-	-	-	-	-	39	8.86	0.378	0.422623	35	89.74	4	10.26
single-organism biosynthetic process (GO:0044711)	-	-	-	-	-	-	-	-	-	-	-	-	-	-	-	-	44	10	0.39	0.408713	35	79.55	9	20.45
translational elongation (GO:0006414)	-	-	-	-	-	-	-	-	-	-	-	-	-	-	-	-	13	2.95	0.42	0.376647	1	7.69	12	92.31
DNA damage response, signal transduction by p53 class mediator (GO:0030330)	-	-	-	-	-	-	-	-	-	-	-	-	-	-	-	-	9	2.05	0.436	0.360414	7	77.78	2	22.22
organonitrogen compound biosynthetic process (GO:1901566)	-	-	-	-	-	-	-	-	-	-	-	-	-	-	-	-	26	5.91	0.464	0.333669	19	73.08	7	26.92
regulation of protein phosphorylation (GO:0001932)	-	-	-	-	-	-	-	-	-	-	-	-	-	-	-	-	37	8.41	0.481	0.317584	28	75.68	9	24.32
signal transduction involved in DNA damage checkpoint (GO:0072422)	-	-	-	-	-	-	-	-	-	-	-	-	-	-	-	-	8	1.82	0.484	0.314975	5	62.5	3	37.5
signal transduction involved in DNA integrity checkpoint (GO:0072401)	-	-	-	-	-	-	-	-	-	-	-	-	-	-	-	-	8	1.82	0.484	0.314975	5	62.5	3	37.5
epithelial tube morphogenesis (GO:0060562)	-	-	-	-	-	-	-	-	-	-	-	-	-	-	-	-	17	3.86	0.491	0.30883	15	88.24	2	11.76
signal transduction involved in cell cycle checkpoint (GO:0072395)	-	-	-	-	-	-	-	-	-	-	-	-	-	-	-	-	8	1.82	0.534	0.272703	5	62.5	3	37.5
regulation of phosphorylation (GO:0042325)	-	-	-	-	-	-	-	-	-	-	-	-	-	-	-	-	42	9.55	0.599	0.222936	33	78.57	9	21.43
regulation of biological quality (GO:0065008)	-	-	-	-	-	-	-	-	-	-	-	-	-	-	-	-	80	18.18	0.666	0.176591	67	83.75	13	16.25
translational initiation (GO:0006413)	-	-	-	-	-	-	-	-	-	-	-	-	-	-	-	-	14	3.18	0.7	0.15515	2	14.29	12	85.71
response to oxygen-containing compound (GO:1901700)	-	-	-	-	-	-	-	-	-	-	-	-	-	-	-	-	42	9.55	0.704	0.152181	34	80.95	8	19.05
regulation of response to external stimulus (GO:0032101)	-	-	-	-	-	-	-	-	-	-	-	-	-	-	-	-	26	5.91	0.769	0.113904	18	69.23	8	30.77
regulation of multicellular organismal development (GO:2000026)	-	-	-	-	-	-	-	-	-	-	-	-	-	-	-	-	45	10.23	0.78	0.107683	34	75.56	11	24.44
translational termination (GO:0006415)	-	-	-	-	-	-	-	-	-	-	-	-	-	-	-	-	12	2.73	0.806	0.093665	1	8.33	11	91.67
multicellular organismal development (GO:0007275)	-	-	-	-	-	-	-	-	-	-	-	-	-	-	-	-	111	25.23	0.822	0.0852867	91	81.98	20	18.02
nervous system development (GO:0007399)	-	-	-	-	-	-	-	-	-	-	-	-	-	-	-	-	60	13.64	0.832	0.0799811	49	81.67	11	18.33
cellular lipid metabolic process (GO:0044255)	-	-	-	-	-	-	-	-	-	-	-	-	-	-	-	-	32	7.27	0.838	0.0766005	32	100	0	0
mitotic G1 DNA damage checkpoint (GO:0031571)	-	-	-	-	-	-	-	-	-	-	-	-	-	-	-	-	8	1.82	0.849	0.0713482	6	75	2	25
small molecule biosynthetic process (GO:0044283)	-	-	-	-	-	-	-	-	-	-	-	-	-	-	-	-	19	4.32	0.9	0.0456128	17	89.47	2	10.53
cellular response to organic substance (GO:0071310)	-	-	-	-	-	-	-	-	-	-	-	-	-	-	-	-	54	12.27	0.912	0.0400052	45	83.33	9	16.67
mitotic G1/S transition checkpoint (GO:0044819)	-	-	-	-	-	-	-	-	-	-	-	-	-	-	-	-	8	1.82	0.927	0.0329671	6	75	2	25
G1 DNA damage checkpoint (GO:0044783)	-	-	-	-	-	-	-	-	-	-	-	-	-	-	-	-	8	1.82	0.927	0.0329671	6	75	2	25
carbohydrate derivative biosynthetic process (GO:1901137)	-	-	-	-	-	-	-	-	-	-	-	-	-	-	-	-	25	5.68	0.97	0.0133626	18	72	7	28
positive regulation of proteasomal protein catabolic process (GO:1901800)	-	-	-	-	-	-	-	-	-	-	-	-	-	-	-	-	7	1.59	0.989	0.00493547	6	85.71	1	14.29
Genes and proteins were seperately up-loaded and mapped to the Gene Ontology Consortium enrichment analysis, involving 446 and 116 BP categories in HL, MCL and ALCL cells, respectively.
(http://geneontology.org).
"P-value" derived from Gene Ontology Consortium and corrected using Bonferroni method, with a threshold of less than 1
Enrichment -LOG10(Pvalue) indicates significance of enrichment shown as positive values
Count shows the number of genes from each protein-list involved in every annotation category
Percentage depicts the number of the genes involved compared to the total number of proteins
"up" and "down" depicts the number of the genes involved in this annotation category showing up/down-regulation
% up and "% down" depicts the number of the genes involved in this annotation category significantly up/down-regulated compared to the total number of proteins
[truncated: 1 more columns]

## Sheet: Dereg_MF_mRNAs_proteins
Supplementary Table S3B. Deregulated mRNAs & proteins in HL, MCL and ALCL lymphoma cell lines assigned to Molecular Function (MF) ontology analysis according to Gene Ontology Consortium enrichment analysis (GOC).
mRNAs																										Proteins
Term	ALCL								HL								MCL									Term	ALCL								HL								MCL
	Count	%	P-value	Enrichment-LOG10 (p-value)	Up	% Up	Down	% Down	Count	%	P-value	Enrichment-LOG10 (p-value)	Up	% Up	Down	% Down	Count	%	P-value	Enrichment-LOG10 (p-value)	Up	% Up	Down	% Down			Count	%	P-value	Enrichment-LOG10 (p-value)	Up	% Up	Down	% Down	Count	%	P-value	Enrichment-LOG10 (p-value)	Up	% Up	Down	% Down	Count	%	P-value	Enrichment-LOG10 (p-value)	Up	% Up	Down
protein binding (GO:0005515)	75	57.69	0.000776	3.11	40	53.33	35	46.67	196	60.8696	9.628e-17	16.0165	103	52.551	93	47.449	238	54.0909	5.609e-12	11.2511	186	78.1513	52	21.8487		GO:0005515~protein binding	873	58.63	1.121e-67	66.9504	501	57.3883	372	42.6117	1373	61.1581	7.955e-127	126.099	721	52.5127	652	47.4873	1307	57.6279	6.583e-114	113.182	774	59.2196	533
binding (GO:0005488)	93	71.54	0.0293	1.53	53	56.99	40	43.01	239	74.2236	4.593e-12	11.3379	136	56.9038	103	43.0962	311	70.6818	1.614e-11	10.7921	241	77.492	70	22.508		GO:0003824~catalytic activity	536	35.9973	5.784e-24	23.2378	329	61.3806	207	38.6194	844	37.5947	2.604e-46	45.5844	513	60.782	331	39.218	805	35.4938	8.662e-42	41.0624	492	61.118	313
molecular_function (GO:0003674)	107	82.31	0.0308	1.51	63	58.88	44	41.12	266	82.6087	5.311e-09	8.27482	158	59.3985	108	40.6015	353	80.2273	2.434e-09	8.61368	273	77.3371	80	22.6629		GO:0003676~nucleic acid binding	402	26.998	7.573e-21	20.1207	174	43.2836	228	56.7164	640	28.5078	4.557e-41	40.3413	291	45.4688	349	54.5312	611	26.94	8.3e-38	37.0809	281	45.9902	330
kinase binding (GO:0019900)	-	-	-	-	-	-	-	-	25	7.76398	7.029e-05	4.15311	10	40	15	60	-	-	-	-	-	-	-	-		GO:0000166~nucleotide binding	278	18.6702	2.397e-21	20.6203	153	55.036	125	44.964	400	17.8174	1.201e-26	25.9205	267	66.75	133	33.25	357	15.7407	9.78e-18	17.0097	231	64.7059	126
enzyme binding (GO:0019899)	22	16.92	0.0296	1.53	9	40.91	13	59.09	45	13.9752	0.0004992	3.30173	20	44.4444	25	55.5556	-	-	-	-	-	-	-	-		GO:0016787~hydrolase activity	265	17.7972	2.644e-15	14.5777	151	56.9811	114	43.0189	375	16.7038	4.318e-17	16.3647	229	61.0667	146	38.9333	358	15.7848	1.769e-15	14.7523	222	62.0112	136
purine ribonucleoside triphosphate binding (GO:0035639)	-	-	-	-	-	-	-	-	51	15.8385	0.0009877	3.00537	21	41.1765	30	58.8235	-	-	-	-	-	-	-	-		GO:0017076~purine nucleotide binding	228	15.3123	7.304e-18	17.1364	129	56.5789	99	43.4211	313	13.9421	3.25e-18	17.4881	219	69.9681	94	30.0319	264	11.6402	1.745e-08	7.7582	188	71.2121	76
purine ribonucleoside binding (GO:0032550)	-	-	-	-	-	-	-	-	51	15.8385	0.00115	2.9393	21	41.1765	30	58.8235	-	-	-	-	-	-	-	-		GO:0032555~purine ribonucleotide binding	225	15.1108	1.792e-17	16.7467	126	56	99	44	311	13.853	2.295e-18	17.6392	218	70.0965	93	29.9035	257	11.3316	1.498e-07	6.82449	184	71.5953	73
anion binding (GO:0043168)	-	-	-	-	-	-	-	-	66	20.4969	0.001182	2.92738	35	53.0303	31	46.9697	74	16.8182	0.3039	0.517269	62	83.7838	12	16.2162		GO:0032553~ribonucleotide binding	226	15.178	2.272e-17	16.6436	127	56.1947	99	43.8053	314	13.9866	1.168e-18	17.9326	221	70.3822	93	29.6178	260	11.4638	8.427e-08	7.07433	186	71.5385	74
purine nucleoside binding (GO:0001883)	-	-	-	-	-	-	-	-	51	15.8385	0.001209	2.91757	21	41.1765	30	58.8235	-	-	-	-	-	-	-	-		GO:0001882~nucleoside binding	222	14.9093	5.66e-17	16.2472	123	55.4054	99	44.5946	313	13.9421	1.755e-19	18.7557	218	69.6486	95	30.3514	254	11.1993	2.519e-07	6.59877	181	71.2598	73
ribonucleoside binding (GO:0032549)	-	-	-	-	-	-	-	-	51	15.8385	0.00123	2.91009	21	41.1765	30	58.8235	-	-	-	-	-	-	-	-		GO:0030554~adenyl nucleotide binding	188	12.6259	9.188e-15	14.0368	106	56.383	82	43.617	248	11.0468	1.563e-12	11.806	165	66.5323	83	33.4677	215	9.47972	1.546e-06	5.81079	150	69.7674	65
ATP binding (GO:0005524)	-	-	-	-	-	-	-	-	44	13.6646	0.001449	2.83893	14	31.8182	30	68.1818	-	-	-	-	-	-	-	-		GO:0032559~adenyl ribonucleotide binding	186	12.4916	1.297e-14	13.8871	104	55.914	82	44.086	247	11.0022	7.967e-13	12.0987	165	66.8016	82	33.1984	210	9.25926	6.087e-06	5.2156	148	70.4762	62
nucleoside binding (GO:0001882)	-	-	-	-	-	-	-	-	51	15.8385	0.001453	2.83773	21	41.1765	30	58.8235	-	-	-	-	-	-	-	-		GO:0005524~ATP binding	180	12.0887	1.171e-13	12.9314	100	55.5556	80	44.4444	246	10.9577	1.174e-13	12.9303	164	66.6667	82	33.3333	205	9.0388	1.032e-05	4.98632	143	69.7561	62
purine ribonucleotide binding (GO:0032555)	-	-	-	-	-	-	-	-	51	15.8385	0.001953	2.7093	21	41.1765	30	58.8235	-	-	-	-	-	-	-	-		GO:0016817~hydrolase activity, acting on acid anhydrides	128	8.59637	1.843e-17	16.7345	60	46.875	68	53.125	178	7.92873	1.231e-20	19.9097	124	69.6629	54	30.3371	145	6.3933	1.27e-10	9.8962	113	77.931	32
ribonucleotide binding (GO:0032553)	-	-	-	-	-	-	-	-	51	15.8385	0.002489	2.60398	21	41.1765	30	58.8235	-	-	-	-	-	-	-	-		GO:0016462~pyrophosphatase activity	128	8.59637	9.996e-18	17.0002	60	46.875	68	53.125	178	7.92873	5.52e-21	20.2581	124	69.6629	54	30.3371	145	6.3933	7.234e-11	10.1406	113	77.931	32
protein kinase binding (GO:0019901)	-	-	-	-	-	-	-	-	21	6.52174	0.002523	2.59808	7	33.3333	14	66.6667	-	-	-	-	-	-	-	-		GO:0017111~nucleoside-triphosphatase activity	123	8.26058	1.593e-17	16.7978	59	47.9675	64	52.0325	168	7.4833	1.223e-19	18.9126	121	72.0238	47	27.9762	140	6.17284	4.143e-11	10.3827	111	79.2857	29
purine nucleotide binding (GO:0017076)	-	-	-	-	-	-	-	-	51	15.8385	0.002654	2.5761	21	41.1765	30	58.8235	-	-	-	-	-	-	-	-		GO:0003723~RNA binding	250	16.7898	7.212e-39	38.1419	111	44.4	139	55.6	432	19.2428	3.505e-86	85.4553	209	48.3796	223	51.6204	449	19.7972	9.366e-101	100.028	203	45.2116	246
adenyl ribonucleotide binding (GO:0032559)	-	-	-	-	-	-	-	-	44	13.6646	0.002749	2.56083	14	31.8182	30	68.1818	-	-	-	-	-	-	-	-		GO:0030234~enzyme regulator activity	91	6.11148	0.001685	2.7734	65	71.4286	26	28.5714	122	5.4343	0.01537	1.81333	73	59.8361	49	40.1639	127	5.59965	0.0003051	3.51556	84	66.1417	43
carbohydrate derivative binding (GO:0097367)	-	-	-	-	-	-	-	-	57	17.7019	0.002955	2.52944	26	45.614	31	54.386	-	-	-	-	-	-	-	-		GO:0016772~transferase activity, transferring phosphorus-containing groups	97	6.51444	0.001046	2.98047	57	58.7629	40	41.2371	139	6.19154	0.0001976	3.70421	85	61.1511	54	38.8489	112	4.93827	1	0	71	63.3929	41
ion binding (GO:0043167)	-	-	-	-	-	-	-	-	119	36.9565	0.003528	2.45247	72	60.5042	47	39.4958	149	33.8636	0.03961	1.4022	123	82.5503	26	17.4497		GO:0005198~structural molecule activity	95	6.38012	1.01e-11	10.9957	29	30.5263	66	69.4737	121	5.38976	5.766e-10	9.23913	64	52.8926	57	47.1074	120	5.29101	1.283e-10	9.89177	49	40.8333	71
adenyl nucleotide binding (GO:0030554)	-	-	-	-	-	-	-	-	44	13.6646	0.003716	2.42992	14	31.8182	30	68.1818	-	-	-	-	-	-	-	-		GO:0016491~oxidoreductase activity	81	5.43989	0.001285	2.8911	59	72.8395	22	27.1605	137	6.10245	4.565e-10	9.34056	103	75.1825	34	24.8175	145	6.3933	8.095e-14	13.0918	104	71.7241	41
small molecule binding (GO:0036094)	-	-	-	-	-	-	-	-	62	19.2547	0.009804	2.0086	29	46.7742	33	53.2258	-	-	-	-	-	-	-	-		GO:0019899~enzyme binding	171	11.4842	2.757e-15	14.5596	95	55.5556	76	44.4444	237	10.5568	8.797e-17	16.0557	129	54.4304	108	45.5696	232	10.2293	4.231e-17	16.3736	131	56.4655	101
histone kinase activity (GO:0035173)	-	-	-	-	-	-	-	-	5	1.5528	0.01488	1.8274	0	0	5	100	-	-	-	-	-	-	-	-		GO:0016788~hydrolase activity, acting on ester bonds	67	4.49966	1	0	40	59.7015	27	40.2985	92	4.098	1	0	49	53.2609	43	46.7391	98	4.32099	0.2397	0.620332	53	54.0816	45
nucleotide binding (GO:0000166)	-	-	-	-	-	-	-	-	57	17.7019	0.01518	1.81873	25	43.8596	32	56.1404	-	-	-	-	-	-	-	-		GO:0046983~protein dimerization activity	112	7.52183	3.896e-05	4.40938	64	57.1429	48	42.8571	149	6.63697	0.001314	2.8814	76	51.0067	73	48.9933	138	6.08466	0.01521	1.81787	81	58.6957	57
nucleoside phosphate binding (GO:1901265)	-	-	-	-	-	-	-	-	57	17.7019	0.01539	1.81276	25	43.8596	32	56.1404	-	-	-	-	-	-	-	-		GO:0003735~structural constituent of ribosome	53	3.55944	4.061e-19	18.3914	7	13.2075	46	86.7925	63	2.80624	1.485e-17	16.8283	33	52.381	30	47.619	68	2.99824	1.262e-21	20.8989	13	19.1176	55
heterocyclic compound binding (GO:1901363)	-	-	-	-	-	-	-	-	111	34.472	0.04834	1.31569	53	47.7477	58	52.2523	-	-	-	-	-	-	-	-		GO:0008134~transcription factor binding	46	3.08932	1	0	19	41.3043	27	58.6957	69	3.0735	0.4325	0.364014	30	43.4783	39	56.5217	61	2.68959	1	0	28	45.9016	33
organic cyclic compound binding (GO:0097159)	-	-	-	-	-	-	-	-	111	34.472	0.08347	1.07847	53	47.7477	58	52.2523	-	-	-	-	-	-	-	-		GO:0008092~cytoskeletal protein binding	77	5.17126	0.02289	1.64035	45	58.4416	32	41.5584	117	5.21158	0.0002993	3.52389	57	48.7179	60	51.2821	107	4.71781	0.009013	2.04513	69	64.486	38
tubulin binding (GO:0015631)	-	-	-	-	-	-	-	-	13	4.03727	0.1007	0.996971	3	23.0769	10	76.9231	-	-	-	-	-	-	-	-		GO:0016887~ATPase activity	59	3.96239	4.544e-08	7.34256	32	54.2373	27	45.7627	79	3.51893	1.551e-08	7.80939	61	77.2152	18	22.7848	73	3.21869	5.604e-07	6.2515	64	87.6712	9
catalytic activity (GO:0003824)	-	-	-	-	-	-	-	-	106	32.9193	0.1056	0.976336	58	54.717	48	45.283	148	33.6364	0.0006264	3.20315	122	82.4324	26	17.5676		GO:0060589~nucleoside-triphosphatase regulator activity	32	2.14909	1	0	23	71.875	9	28.125	39	1.73719	1	0	23	58.9744	16	41.0256	39	1.71958	1	0	22	56.4103	17
ATPase activity (GO:0016887)	-	-	-	-	-	-	-	-	17	5.2795	0.1272	0.895513	3	17.6471	14	82.3529	-	-	-	-	-	-	-	-		GO:0042623~ATPase activity, coupled	43	2.88784	5.721e-05	4.24253	24	55.814	19	44.186	60	2.67261	4.788e-06	5.31985	48	80	12	20	53	2.33686	0.0005047	3.29697	46	86.7925	7
pyrophosphatase activity (GO:0016462)	-	-	-	-	-	-	-	-	26	8.07453	0.1365	0.864867	9	34.6154	17	65.3846	-	-	-	-	-	-	-	-		GO:0042803~protein homodimerization activity	72	4.83546	0.00293	2.53313	41	56.9444	31	43.0556	105	4.67706	0.0003059	3.51442	50	47.619	55	52.381	97	4.2769	0.003017	2.52042	51	52.5773	46
hydrolase activity, acting on acid anhydrides, in phosphorus-containing anhydrides (GO:0016818)	-	-	-	-	-	-	-	-	26	8.07453	0.1422	0.8471	9	34.6154	17	65.3846	-	-	-	-	-	-	-	-		GO:0030695~GTPase regulator activity	29	1.94762	1	0	22	75.8621	7	24.1379	34	1.51448	1	0	21	61.7647	13	38.2353	32	1.41093	1	0	19	59.375	13
nucleoside-triphosphatase activity (GO:0017111)	-	-	-	-	-	-	-	-	25	7.76398	0.1472	0.832092	9	36	16	64	-	-	-	-	-	-	-	-		GO:0019904~protein domain specific binding	64	4.29819	0.01031	1.98674	33	51.5625	31	48.4375	91	4.05345	0.003191	2.49607	43	47.2527	48	52.7473	79	3.48325	0.3372	0.472112	45	56.962	34
hydrolase activity, acting on acid anhydrides (GO:0016817)	-	-	-	-	-	-	-	-	26	8.07453	0.1572	0.803547	9	34.6154	17	65.3846	-	-	-	-	-	-	-	-		GO:0032561~guanyl ribonucleotide binding	41	2.75353	0.9768	0.0101943	23	56.0976	18	43.9024	76	3.3853	1.533e-05	4.81446	60	78.9474	16	21.0526	58	2.55732	0.3715	0.430041	45	77.5862	13
cysteine-type endopeptidase activator activity involved in apoptotic process (GO:0008656)	-	-	-	-	-	-	-	-	4	1.24224	0.2452	0.61048	4	100	0	0	-	-	-	-	-	-	-	-		GO:0019001~guanyl nucleotide binding	42	2.82069	0.5895	0.229516	24	57.1429	18	42.8571	76	3.3853	1.7e-05	4.76955	60	78.9474	16	21.0526	58	2.55732	0.3946	0.403843	45	77.5862	13
DNA-dependent ATPase activity (GO:0008094)	-	-	-	-	-	-	-	-	7	2.17391	0.2546	0.594142	0	0	7	100	-	-	-	-	-	-	-	-		GO:0005525~GTP binding	40	2.68637	0.6334	0.198322	23	57.5	17	42.5	75	3.34076	3.381e-06	5.47095	59	78.6667	16	21.3333	57	2.51323	0.1651	0.782253	44	77.193	13
G-protein coupled receptor activity (GO:0004930)	-	-	-	-	-	-	-	-	1	0.310559	0.3221	0.492009	1	100	0	0	-	-	-	-	-	-	-	-		GO:0042578~phosphoric ester hydrolase activity	43	2.88784	0.0506	1.29585	27	62.7907	16	37.2093	51	2.27171	1	0	27	52.9412	24	47.0588	50	2.20459	1	0	28	56	22
protein dimerization activity (GO:0046983)	-	-	-	-	-	-	-	-	30	9.31677	0.3466	0.460171	16	53.3333	14	46.6667	-	-	-	-	-	-	-	-		GO:0004857~enzyme inhibitor activity	38	2.55205	0.2455	0.609949	29	76.3158	9	23.6842	45	2.00445	1	0	22	48.8889	23	51.1111	61	2.68959	0.0004626	3.33479	43	70.4918	18
damaged DNA binding (GO:0003684)	-	-	-	-	-	-	-	-	6	1.86335	0.3889	0.410162	3	50	3	50	-	-	-	-	-	-	-	-		GO:0003924~GTPase activity	33	2.21625	0.002731	2.56368	16	48.4848	17	51.5152	49	2.18263	3.806e-05	4.41953	43	87.7551	6	12.2449	36	1.5873	0.4238	0.372839	31	86.1111	5
peptidase activator activity involved in apoptotic process (GO:0016505)	-	-	-	-	-	-	-	-	4	1.24224	0.4546	0.342371	4	100	0	0	-	-	-	-	-	-	-	-		GO:0016791~phosphatase activity	31	2.08193	0.5721	0.242528	20	64.5161	11	35.4839	42	1.87082	0.9237	0.0344691	22	52.381	20	47.619	37	1.63139	1	0	20	54.0541	17
hydrolase activity (GO:0016787)	-	-	-	-	-	-	-	-	54	16.7702	0.4624	0.334982	30	55.5556	24	44.4444	-	-	-	-	-	-	-	-		GO:0003682~chromatin binding	61	4.09671	1.012e-06	5.99482	16	26.2295	45	73.7705	79	3.51893	5.913e-06	5.22819	28	35.443	51	64.557	64	2.82187	0.03304	1.48096	27	42.1875	37
microtubule binding (GO:0008017)	-	-	-	-	-	-	-	-	10	3.10559	0.5366	0.270349	1	10	9	90	-	-	-	-	-	-	-	-		GO:0046982~protein heterodimerization activity	43	2.88784	0.3496	0.456429	27	62.7907	16	37.2093	58	2.58352	0.9041	0.0437835	31	53.4483	27	46.5517	42	1.85185	1	0	29	69.0476	13
identical protein binding (GO:0042802)	-	-	-	-	-	-	-	-	30	9.31677	0.5431	0.26512	16	53.3333	14	46.6667	-	-	-	-	-	-	-	-		GO:0032403~protein complex binding	102	6.85024	1.167e-08	7.93293	53	51.9608	49	48.0392	133	5.92428	3.103e-07	6.50822	78	58.6466	55	41.3534	133	5.8642	3.475e-08	7.45905	87	65.4135	46
cysteine-type endopeptidase regulator activity involved in apoptotic process (GO:0043028)	-	-	-	-	-	-	-	-	5	1.5528	0.7857	0.104743	4	80	1	20	-	-	-	-	-	-	-	-		GO:0022890~inorganic cation transmembrane transporter activity	37	2.48489	1	0	27	72.973	10	27.027	49	2.18263	1	0	40	81.6327	9	18.3673	55	2.42504	1	0	51	92.7273	4
alpha-tocopherol omega-hydroxylase activity (GO:0052871)	-	-	-	-	-	-	-	-	2	0.621118	0.8823	0.0543837	2	100	0	0	-	-	-	-	-	-	-	-		GO:0008022~protein C-terminus binding	24	1.61182	0.1187	0.925549	12	50	12	50	27	1.20267	1	0	15	55.5556	12	44.4444	24	1.0582	1	0	15	62.5	9
tocopherol omega-hydroxylase activity (GO:0052870)	-	-	-	-	-	-	-	-	2	0.621118	0.8823	0.0543837	2	100	0	0	-	-	-	-	-	-	-	-		GO:0043566~structure-specific DNA binding	38	2.55205	0.002747	2.56114	10	26.3158	28	73.6842	57	2.53898	2.501e-05	4.60189	21	36.8421	36	63.1579	40	1.76367	1	0	12	30	28
oxidoreductase activity, acting on CH or CH2 groups, disulfide as acceptor (GO:0016728)	2	1.54	0.325	0.488	1	50	1	50	-	-	-	-	-	-	-	-	-	-	-	-	-	-	-	-		GO:0030414~peptidase inhibitor activity	21	1.41034	1	0	17	80.9524	4	19.0476	20	0.890869	1	0	14	70	6	30	26	1.14638	1	0	23	88.4615	3
ribonucleoside-diphosphate reductase activity, thioredoxin disulfide as acceptor (GO:0004748)	2	1.54	0.325	0.488	1	50	1	50	-	-	-	-	-	-	-	-	-	-	-	-	-	-	-	-		GO:0019900~kinase binding	52	3.49228	0.07905	1.1021	26	50	26	50	78	3.47439	0.003723	2.42911	46	58.9744	32	41.0256	76	3.35097	0.003632	2.43985	41	53.9474	35
Hsp70 protein binding (GO:0030544)	3	2.31	0.569	0.245	1	33.33	2	66.67	-	-	-	-	-	-	-	-	-	-	-	-	-	-	-	-		GO:0008565~protein transporter activity	18	1.20887	0.003947	2.40373	13	72.2222	5	27.7778	26	1.15813	0.0001325	3.87778	21	80.7692	5	19.2308	28	1.23457	5.052e-06	5.29654	24	85.7143	4
protein tyrosine/threonine phosphatase activity (GO:0008330)	2	1.54	0.575	0.24	0	0	2	100	-	-	-	-	-	-	-	-	-	-	-	-	-	-	-	-		GO:0004386~helicase activity	23	1.54466	0.07334	1.13466	9	39.1304	14	60.8696	37	1.64811	0.0002785	3.55517	28	75.6757	9	24.3243	28	1.23457	0.3581	0.445996	21	75	7
transferase activity (GO:0016740)	-	-	-	-	-	-	-	-	-	-	-	-	-	-	-	-	61	13.8636	0.7904	0.102153	51	83.6066	10	16.3934		GO:0016779~nucleotidyltransferase activity	20	1.34318	0.1283	0.891773	4	20	16	80	30	1.3363	0.006606	2.18006	12	40	18	60	26	1.14638	0.1342	0.872247	14	53.8462	12
structural constituent of ribosome (GO:0003735)	-	-	-	-	-	-	-	-	-	-	-	-	-	-	-	-	12	2.72727	0.1167	0.932929	2	16.6667	10	83.3333		GO:0015405~P-P-bond-hydrolysis-driven transmembrane transporter activity	18	1.20887	0.2604	0.584359	16	88.8889	2	11.1111	25	1.11359	0.1139	0.943476	23	92	2	8	25	1.10229	0.06861	1.16361	25	100	0
																										GO:0015399~primary active transmembrane transporter activity	18	1.20887	0.2604	0.584359	16	88.8889	2	11.1111	25	1.11359	0.1139	0.943476	23	92	2	8	25	1.10229	0.06861	1.16361	25	100	0
																										GO:0004866~endopeptidase inhibitor activity	20	1.34318	1	0	16	80	4	20	20	0.890869	1	0	14	70	6	30	26	1.14638	1	0	23	88.4615	3
Genes and proteins were seperately up-loaded and mapped to the Gene Ontology Consortium enrichment analysis, involving 51 and 236 MF categories in HL, MCL and ALCL cells, respectively.																										GO:0003774~motor activity	18	1.20887	1	0	6	33.3333	12	66.6667	25	1.11359	1	0	11	44	14	56	20	0.881834	1	0	9	45	11
(http://geneontology.org).																										GO:0016651~oxidoreductase activity, acting on NADH or NADPH	20	1.34318	0.007165	2.14478	18	90	2	10	31	1.38085	2.866e-05	4.54272	28	90.3226	3	9.67742	36	1.5873	2.046e-08	7.68909	30	83.3333	6
"P-value" derived from Gene Ontology Consortium and corrected using Bonferroni method, with a threshold of less than 1																										GO:0005516~calmodulin binding	25	1.67898	0.09169	1.03768	15	60	10	40	23	1.0245	1	0	14	60.8696	9	39.1304	26	1.14638	1	0	18	69.2308	8
"Enrichment -LOG10(Pvalue)" indicates significance of enrichment shown as positive values																										GO:0015631~tubulin binding	32	2.14909	0.0405	1.39254	15	46.875	17	53.125	41	1.82628	0.191	0.718967	18	43.9024	23	56.0976	35	1.54321	1	0	20	57.1429	15
"Count" shows the number of proteins from each protein-list involved in every annotation category																										GO:0015077~monovalent inorganic cation transmembrane transporter activity	23	1.54466	1	0	18	78.2609	5	21.7391	34	1.51448	1	0	29	85.2941	5	14.7059	40	1.76367	1	0	38	95	2
"Percentage" depicts the number of the proteins involved compared to the total number of proteins																										GO:0043492~ATPase activity, coupled to movement of substances	16	1.07455	0.9523	0.0212262	14	87.5	2	12.5	22	0.979955	0.6685	0.174899	20	90.9091	2	9.09091	23	1.01411	0.1848	0.733298	23	100	0
"up"and "down" depicts the number of the proteins involved in this annotation category showing up/down-regulation																										GO:0042626~ATPase activity, coupled to transmembrane movement of substances	16	1.07455	0.8671	0.0619308	14	87.5	2	12.5	22	0.979955	0.5935	0.226579	20	90.9091	2	9.09091	23	1.01411	0.1621	0.790217	23	100	0
"% up"and "% down" depicts the number of the proteins involved in this annotation category significantly up/down-regulated compared to the total number of proteins																										GO:0016820~hydrolase activity, acting on acid anhydrides, catalyzing transmembrane movement of substances	16	1.07455	1	0	14	87.5	2	12.5	22	0.979955	0.7515	0.124071	20	90.9091	2	9.09091	23	1.01411	0.2103	0.677161	23	100	0
																										GO:0015078~hydrogen ion transmembrane transporter activity	17	1.14171	0.244	0.61261	14	82.3529	3	17.6471	27	1.20267	0.003663	2.43616	23	85.1852	4	14.8148	30	1.32275	6.885e-05	4.1621	30	100	0
																										GO:0003690~double-stranded DNA binding	17	1.14171	1	0	6	35.2941	11	64.7059	25	1.11359	1	0	8	32	17	68	18	0.793651	1	0	5	27.7778	13
																										GO:0042625~ATPase activity, coupled to transmembrane movement of ions	14	0.940228	0.1065	0.97265	13	92.8571	1	7.14286	18	0.801782	0.1352	0.869023	16	88.8889	2	11.1111	20	0.881834	0.00954	2.02045	20	100	0
																										GO:0070035~purine NTP-dependent helicase activity	13	0.873069	1	0	5	38.4615	8	61.5385	24	1.06904	0.004037	2.39394	21	87.5	3	12.5	19	0.837743	0.4069	0.390512	15	78.9474	4
																										GO:0017124~SH3 domain binding	14	0.940228	1	0	7	50	7	50	16	0.712695	1	0	7	43.75	9	56.25	13	0.573192	1	0	7	53.8462	6
																										GO:0016655~oxidoreductase activity, acting on NADH or NADPH, quinone or similar compound as acceptor	14	0.940228	0.02495	1.60293	14	100	0	0	25	1.11359	1.97e-06	5.70553	24	96	1	4	30	1.32275	3.081e-10	9.51131	27	90	3
																										GO:0008026~ATP-dependent helicase activity	13	0.873069	1	0	5	38.4615	8	61.5385	24	1.06904	0.004037	2.39394	21	87.5	3	12.5	19	0.837743	0.4069	0.390512	15	78.9474	4
																										GO:0003777~microtubule motor activity	12	0.80591	1	0	3	25	9	75	16	0.712695	1	0	6	37.5	10	62.5	12	0.529101	1	0	3	25	9
																										GO:0050136~NADH dehydrogenase (quinone) activity	13	0.873069	0.006303	2.20045	13	100	0	0	22	0.979955	1.372e-06	5.86265	21	95.4545	1	4.54545	26	1.14638	6.663e-10	9.17633	25	96.1538	1
																										GO:0008137~NADH dehydrogenase (ubiquinone) activity	13	0.873069	0.006303	2.20045	13	100	0	0	22	0.979955	1.372e-06	5.86265	21	95.4545	1	4.54545	26	1.14638	6.663e-10	9.17633	25	96.1538	1
																										GO:0008094~DNA-dependent ATPase activity	16	1.07455	0.01639	1.78542	4	25	12	75	20	0.890869	0.03312	1.47991	11	55	9	45	12	0.529101	1	0	8	66.6667	4
																										GO:0008017~microtubule binding	28	1.88046	0.006313	2.19976	12	42.8571	16	57.1429	33	1.46993	0.1637	0.785951	13	39.3939	20	60.6061	30	1.32275	0.7718	0.112495	16	53.3333	14
																										GO:0005200~structural constituent of cytoskeleton	18	1.20887	0.03189	1.49635	3	16.6667	15	83.3333	10	0.445434	1	0	7	70	3	30	16	0.705467	1	0	10	62.5	6
																										GO:0005089~Rho guanyl-nucleotide exchange factor activity	13	0.873069	1	0	9	69.2308	4	30.7692	10	0.445434	1	0	8	80	2	20	9	0.396825	1	0	7	77.7778	2
																										GO:0005088~Ras guanyl-nucleotide exchange factor activity	13	0.873069	1	0	9	69.2308	4	30.7692	16	0.712695	1	0	12	75	4	25	13	0.573192	1	0	11	84.6154	2
																										GO:0003954~NADH dehydrogenase activity	13	0.873069	0.006303	2.20045	13	100	0	0	22	0.979955	1.372e-06	5.86265	21	95.4545	1	4.54545	26	1.14638	6.663e-10	9.17633	25	96.1538	1
																										GO:0047485~protein N-terminus binding	13	0.873069	1	0	7	53.8462	6	46.1538	27	1.20267	0.0002406	3.6187	13	48.1481	14	51.8519	18	0.793651	1	0	10	55.5556	8
																										GO:0031072~heat shock protein binding	11	0.738751	1	0	3	27.2727	8	72.7273	13	0.579065	1	0	5	38.4615	8	61.5385	13	0.573192	1	0	6	46.1538	7
																										GO:0003697~single-stranded DNA binding	13	0.873069	0.4473	0.349401	2	15.3846	11	84.6154	20	0.890869	0.02266	1.64474	3	15	17	85	13	0.573192	1	0	2	15.3846	11
																										GO:0042393~histone binding	29	1.94762	9.333e-06	5.02998	10	34.4828	19	65.5172	38	1.69265	3.802e-06	5.41999	13	34.2105	25	65.7895	32	1.41093	0.001052	2.97798	16	50	16
																										GO:0004197~cysteine-type endopeptidase activity	10	0.671592	1	0	5	50	5	50	16	0.712695	1	0	8	50	8	50	21	0.925926	0.01461	1.83535	15	71.4286	6
																										GO:0051540~metal cluster binding	10	0.671592	1	0	5	50	5	50	18	0.801782	0.02388	1.62197	11	61.1111	7	38.8889	16	0.705467	0.1581	0.801068	11	68.75	5
																										GO:0043021~ribonucleoprotein binding	15	1.00739	0.04217	1.375	11	73.3333	4	26.6667	20	0.890869	0.02266	1.64474	15	75	5	25	21	0.925926	0.004433	2.3533	13	61.9048	8
																										GO:0019902~phosphatase binding	16	1.07455	1	0	6	37.5	10	62.5	29	1.29176	0.05608	1.25119	17	58.6207	12	41.3793	27	1.19048	0.1705	0.768276	15	55.5556	12
																										GO:0019829~cation-transporting ATPase activity	13	0.873069	0.3862	0.413188	12	92.3077	1	7.69231	17	0.757238	0.2693	0.569764	15	88.2353	2	11.7647	20	0.881834	0.006273	2.20252	20	100	0
																										GO:0019205~nucleobase, nucleoside, nucleotide kinase activity	10	0.671592	0.3862	0.413188	4	40	6	60	9	0.400891	1	0	4	44.4444	5	55.5556	8	0.352734	1	0	4	50	4
																										GO:0004527~exonuclease activity	12	0.80591	1	0	5	41.6667	7	58.3333	12	0.534521	1	0	3	25	9	75	10	0.440917	1	0	3	30	7
																										GO:0034062~RNA polymerase activity	8	0.537273	1	0	1	12.5	7	87.5	10	0.445434	1	0	2	20	8	80	10	0.440917	1	0	5	50	5
																										GO:0019903~protein phosphatase binding	12	0.80591	1	0	4	33.3333	8	66.6667	21	0.935412	0.227	0.643974	15	71.4286	6	28.5714	20	0.881834	0.3702	0.431564	12	60	8
																										GO:0015662~ATPase activity, coupled to transmembrane movement of ions, phosphorylative mechanism	9	0.604433	0.1249	0.903438	8	88.8889	1	11.1111	8	0.356347	1	0	7	87.5	1	12.5	9	0.396825	1	0	9	100	0
																										GO:0003899~DNA-directed RNA polymerase activity	8	0.537273	1	0	1	12.5	7	87.5	10	0.445434	1	0	2	20	8	80	10	0.440917	1	0	5	50	5
																										GO:0003684~damaged DNA binding	12	0.80591	0.2051	0.688034	5	41.6667	7	58.3333	18	0.801782	0.01228	1.9108	7	38.8889	11	61.1111	11	0.485009	1	0	4	36.3636	7
																										GO:0034061~DNA polymerase activity	8	0.537273	0.8376	0.0769633	0	0	8	100	11	0.489978	0.3505	0.455312	3	27.2727	8	72.7273	6	0.26455	1	0	2	33.3333	4
																										GO:0019843~rRNA binding	9	0.604433	0.1249	0.903438	3	33.3333	6	66.6667	5	0.222717	1	0	4	80	1	20	9	0.396825	1	0	2	22.2222	7
																										GO:0016763~transferase activity, transferring pentosyl groups	7	0.470114	1	0	5	71.4286	2	28.5714	11	0.489978	1	0	5	45.4545	6	54.5455	9	0.396825	1	0	3	33.3333	6
																										GO:0016645~oxidoreductase activity, acting on the CH-NH group of donors	7	0.470114	1	0	5	71.4286	2	28.5714	6	0.267261	1	0	4	66.6667	2	33.3333	6	0.26455	1	0	4	66.6667	2
																										GO:0005484~SNAP receptor activity	12	0.80591	0.001401	2.85356	10	83.3333	2	16.6667	13	0.579065	0.02272	1.64359	12	92.3077	1	7.69231	10	0.440917	0.9641	0.0158779	9	90	1
																										GO:0043028~cysteine-type endopeptidase regulator activity involved in apoptotic process	7	0.470114	1	0	4	57.1429	3	42.8571	10	0.445434	1	0	9	90	1	10	8	0.352734	1	0	6	75	2
																										GO:0016776~phosphotransferase activity, phosphate group as acceptor	6	0.402955	1	0	4	66.6667	2	33.3333	5	0.222717	1	0	4	80	1	20	5	0.220459	1	0	4	80	1
																										GO:0004869~cysteine-type endopeptidase inhibitor activity	8	0.537273	1	0	5	62.5	3	37.5	10	0.445434	1	0	7	70	3	30	7	0.308642	1	0	6	85.7143	1
																										GO:0003887~DNA-directed DNA polymerase activity	7	0.470114	1	0	0	0	7	100	8	0.356347	1	0	1	12.5	7	87.5	4	0.176367	1	0	1	25	3
																										GO:0043022~ribosome binding	7	0.470114	1	0	5	71.4286	2	28.5714	7	0.311804	1	0	6	85.7143	1	14.2857	7	0.308642	1	0	4	57.1429	3
																										GO:0019201~nucleotide kinase activity	5	0.335796	1	0	3	60	2	40	3	0.13363	1	0	3	100	0	0	3	0.132275	1	0	3	100	0
																										GO:0016676~oxidoreductase activity, acting on heme group of donors, oxygen as acceptor	7	0.470114	1	0	5	71.4286	2	28.5714	8	0.356347	1	0	7	87.5	1	12.5	10	0.440917	0.3711	0.430509	10	100	0
																										GO:0016675~oxidoreductase activity, acting on heme group of donors	7	0.470114	1	0	5	71.4286	2	28.5714	8	0.356347	1	0	7	87.5	1	12.5	10	0.440917	0.4787	0.319937	10	100	0
																										GO:0016646~oxidoreductase activity, acting on the CH-NH group of donors, NAD or NADP as acceptor	5	0.335796	1	0	4	80	1	20	5	0.222717	1	0	4	80	1	20	5	0.220459	1	0	4	80	1
																										GO:0015002~heme-copper terminal oxidase activity	7	0.470114	1	0	5	71.4286	2	28.5714	8	0.356347	1	0	7	87.5	1	12.5	10	0.440917	0.3711	0.430509	9	90	1
																										GO:0008408~3'-5' exonuclease activity	8	0.537273	1	0	3	37.5	5	62.5	7	0.311804	1	0	2	28.5714	5	71.4286	7	0.308642	1	0	3	42.8571	4
																										GO:0004129~cytochrome-c oxidase activity	7	0.470114	1	0	5	71.4286	2	28.5714	8	0.356347	1	0	7	87.5	1	12.5	10	0.440917	0.3711	0.430509	9	90	1
																										GO:0002039~p53 binding	10	0.671592	1	0	5	50	5	50	14	0.623608	0.6512	0.186286	6	42.8571	8	57.1429	15	0.661376	0.1561	0.806597	9	60	6
																										GO:0000062~acyl-CoA binding	5	0.335796	1	0	3	60	2	40	5	0.222717	1	0	3	60	2	40	4	0.176367	1	0	3	75	1
																										GO:0030331~estrogen receptor binding	7	0.470114	1	0	3	42.8571	4	57.1429	8	0.356347	1	0	7	87.5	1	12.5	8	0.352734	1	0	5	62.5	3
																										GO:0022884~macromolecule transmembrane transporter activity	2	0.134318	1	0	2	100	0	0	5	0.222717	1	0	5	100	0	0	5	0.220459	1	0	5	100	0
																										GO:0050321~tau-protein kinase activity	3	0.201478	1	0	3	100	0	0	4	0.178174	1	0	4	100	0	0	1	0.0440917	1	0	1	100	0
																										GO:0030676~Rac guanyl-nucleotide exchange factor activity	3	0.201478	1	0	3	100	0	0	4	0.178174	1	0	4	100	0	0	3	0.132275	1	0	3	100	0
																										GO:0003916~DNA topoisomerase activity	3	0.201478	1	0	2	66.6667	1	33.3333	3	0.13363	1	0	2	66.6667	1	33.3333	3	0.132275	1	0	3	100	0
																										GO:0051536~iron-sulfur cluster binding	10	0.671592	1	0	5	50	5	50	18	0.801782	0.02388	1.62197	11	61.1111	7	38.8889	16	0.705467	0.1581	0.801068	11	68.75	5
																										GO:0051427~hormone receptor binding	15	1.00739	1	0	7	46.6667	8	53.3333	29	1.29176	0.5247	0.280089	16	55.1724	13	44.8276	28	1.23457	0.6474	0.188827	14	50	14
																										GO:0051287~NAD or NADH binding	4	0.268637	1	0	3	75	1	25	14	0.623608	0.3106	0.507799	12	85.7143	2	14.2857	14	0.617284	0.2248	0.648204	11	78.5714	3
																										GO:0051087~chaperone binding	13	0.873069	0.05626	1.2498	6	46.1538	7	53.8462	16	0.712695	0.1291	0.889074	7	43.75	9	56.25	20	0.881834	0.0005717	3.24283	12	60	8
																										GO:0051082~unfolded protein binding	13	0.873069	1	0	9	69.2308	4	30.7692	24	1.06904	0.02793	1.55393	10	41.6667	14	58.3333	29	1.27866	6.371e-05	4.19579	21	72.4138	8
																										GO:0051059~NF-kappaB binding	3	0.201478	1	0	2	66.6667	1	33.3333	8	0.356347	1	0	5	62.5	3	37.5	10	0.440917	0.1605	0.794525	5	50	5
																										GO:0050662~coenzyme binding	21	1.41034	1	0	14	66.6667	7	33.3333	41	1.82628	0.0009838	3.00709	34	82.9268	7	17.0732	33	1.45503	0.2681	0.571703	25	75.7576	8
																										GO:0050661~NADP or NADPH binding	7	0.470114	1	0	6	85.7143	1	14.2857	13	0.579065	0.7751	0.110642	10	76.9231	3	23.0769	12	0.529101	1	0	9	75	3
																										GO:0048037~cofactor binding	27	1.8133	1	0	19	70.3704	8	29.6296	56	2.49443	5.084e-05	4.29379	41	73.2143	15	26.7857	45	1.98413	0.07152	1.14557	27	60	18
																										GO:0046966~thyroid hormone receptor binding	2	0.134318	1	0	1	50	1	50	9	0.400891	1	0	4	44.4444	5	55.5556	8	0.352734	1	0	3	37.5	5
																										GO:0046961~proton-transporting ATPase activity, rotational mechanism	5	0.335796	1	0	5	100	0	0	9	0.400891	0.03964	1.40187	8	88.8889	1	11.1111	9	0.396825	0.03093	1.50962	9	100	0
																										GO:0046933~hydrogen ion transporting ATP synthase activity, rotational mechanism	3	0.201478	1	0	3	100	0	0	6	0.267261	0.8541	0.0684913	5	83.3333	1	16.6667	7	0.308642	0.1164	0.934047	7	100	0
																										GO:0045182~translation regulator activity	3	0.201478	1	0	0	0	3	100	3	0.13363	1	0	2	66.6667	1	33.3333	6	0.26455	1	0	2	33.3333	4
																										GO:0043560~insulin receptor substrate binding	2	0.134318	1	0	0	0	2	100	5	0.222717	1	0	2	40	3	60	5	0.220459	1	0	2	40	3
																										GO:0043531~ADP binding	10	0.671592	0.01429	1.84497	6	60	4	40	11	0.489978	0.1205	0.919013	10	90.9091	1	9.09091	10	0.440917	0.3711	0.430509	10	100	0
																										GO:0043130~ubiquitin binding	7	0.470114	1	0	4	57.1429	3	42.8571	15	0.668151	1	0	5	33.3333	10	66.6667	15	0.661376	1	0	4	26.6667	11
																										GO:0042301~phosphate binding	1	0.0671592	1	0	0	0	1	100	3	0.13363	1	0	1	33.3333	2	66.6667	3	0.132275	1	0	1	33.3333	2
																										GO:0042169~SH2 domain binding	4	0.268637	1	0	2	50	2	50	8	0.356347	1	0	3	37.5	5	62.5	6	0.26455	1	0	3	50	3
																										GO:0042162~telomeric DNA binding	1	0.0671592	1	0	1	100	0	0	6	0.267261	1	0	4	66.6667	2	33.3333	2	0.0881834	1	0	0	0	2
																										GO:0035258~steroid hormone receptor binding	11	0.738751	1	0	5	45.4545	6	54.5455	19	0.846325	0.0317	1.49894	12	63.1579	7	36.8421	19	0.837743	0.02039	1.69058	10	52.6316	9
																										GO:0035257~nuclear hormone receptor binding	14	0.940228	1	0	7	50	7	50	28	1.24722	0.1283	0.891773	16	57.1429	12	42.8571	28	1.23457	0.07452	1.12773	14	50	14
																										GO:0035091~phosphoinositide binding	15	1.00739	1	0	8	53.3333	7	46.6667	16	0.712695	1	0	9	56.25	7	43.75	22	0.970018	1	0	18	81.8182	4
																										GO:0033549~MAP kinase phosphatase activity	2	0.134318	1	0	1	50	1	50	1	0.0445434	1	0	1	100	0	0	1	0.0440917	1	0	1	100	0
																										GO:0031625~ubiquitin protein ligase binding	22	1.4775	0.6808	0.16698	13	59.0909	9	40.9091	35	1.55902	0.01587	1.79942	17	48.5714	18	51.4286	34	1.49912	0.01853	1.73212	17	50	17
																										GO:0030742~GTP-dependent protein binding	2	0.134318	1	0	2	100	0	0	6	0.267261	1	0	5	83.3333	1	16.6667	7	0.308642	0.8861	0.0525173	4	57.1429	3
																										GO:0030515~snoRNA binding	2	0.134318	1	0	1	50	1	50	7	0.311804	0.3511	0.454569	5	71.4286	2	28.5714	7	0.308642	0.2908	0.536406	6	85.7143	1
																										GO:0030374~ligand-dependent nuclear receptor transcription coactivator activity	4	0.268637	1	0	1	25	3	75	14	0.623608	0.135	0.869666	6	42.8571	8	57.1429	8	0.352734	1	0	4	50	4
																										GO:0019901~protein kinase binding	45	3.02216	0.436	0.360514	21	46.6667	24	53.3333	68	3.02895	0.03382	1.47083	40	58.8235	28	41.1765	65	2.86596	0.06517	1.18595	36	55.3846	29
																										GO:0019888~protein phosphatase regulator activity	5	0.335796	1	0	3	60	2	40	14	0.623608	1	0	5	35.7143	9	64.2857	14	0.617284	1	0	5	35.7143	9
																										GO:0019787~small conjugating protein ligase activity	1	0.0671592	1	0	1	100	0	0	7	0.311804	1	0	4	57.1429	3	42.8571	6	0.26455	1	0	2	33.3333	4
																										GO:0019783~small conjugating protein-specific protease activity	8	0.537273	1	0	4	50	4	50	11	0.489978	1	0	5	45.4545	6	54.5455	8	0.352734	1	0	3	37.5	5
																										GO:0019208~phosphatase regulator activity	5	0.335796	1	0	3	60	2	40	16	0.712695	0.9759	0.0105947	5	31.25	11	68.75	14	0.617284	1	0	5	35.7143	9
																										GO:0019207~kinase regulator activity	14	0.940228	1	0	8	57.1429	6	42.8571	15	0.668151	1	0	8	53.3333	7	46.6667	24	1.0582	1	0	15	62.5	9
																										GO:0019206~nucleoside kinase activity	3	0.201478	1	0	0	0	3	100	4	0.178174	1	0	0	0	4	100	3	0.132275	1	0	0	0	3
																										GO:0017070~U6 snRNA binding	1	0.0671592	1	0	0	0	1	100	3	0.13363	1	0	0	0	3	100	4	0.176367	1	0	0	0	4
																										GO:0017069~snRNA binding	1	0.0671592	1	0	0	0	1	100	7	0.311804	1	0	1	14.2857	6	85.7143	9	0.396825	0.03093	1.50962	1	11.1111	8
																										GO:0016874~ligase activity	37	2.48489	1	0	24	64.8649	13	35.1351	62	2.76169	1	0	36	58.0645	26	41.9355	60	2.6455	1	0	28	46.6667	32
																										GO:0016864~intramolecular oxidoreductase activity, transposing S-S bonds	3	0.201478	1	0	3	100	0	0	3	0.13363	1	0	3	100	0	0	12	0.529101	0.001366	2.86455	12	100	0
																										GO:0016863~intramolecular oxidoreductase activity, transposing C=C bonds	1	0.0671592	1	0	0	0	1	100	4	0.178174	1	0	1	25	3	75	6	0.26455	1	0	2	33.3333	4
																										GO:0016860~intramolecular oxidoreductase activity	5	0.335796	1	0	4	80	1	20	13	0.579065	1	0	6	46.1538	7	53.8462	23	1.01411	4.036e-06	5.39405	15	65.2174	8
																										GO:0016859~cis-trans isomerase activity	4	0.268637	1	0	3	75	1	25	7	0.311804	1	0	1	14.2857	6	85.7143	11	0.485009	1	0	3	27.2727	8
																										GO:0016853~isomerase activity	16	1.07455	1	0	11	68.75	5	31.25	29	1.29176	0.6371	0.195792	11	37.931	18	62.069	47	2.07231	8.684e-09	8.06128	25	53.1915	22
																										GO:0016829~lyase activity	7	0.470114	1	0	6	85.7143	1	14.2857	34	1.51448	0.07807	1.10752	16	47.0588	18	52.9412	22	0.970018	1	0	10	45.4545	12
																										GO:0016765~transferase activity, transferring alkyl or aryl (other than methyl) groups	5	0.335796	1	0	3	60	2	40	12	0.534521	1	0	6	50	6	50	13	0.573192	1	0	6	46.1538	7
																										GO:0016741~transferase activity, transferring one-carbon groups	17	1.14171	1	0	7	41.1765	10	58.8235	31	1.38085	1	0	15	48.3871	16	51.6129	38	1.67549	0.1605	0.794525	11	28.9474	27
																										GO:0016706~oxidoreductase activity, acting on paired donors, with incorporation or reduction of molecular oxygen, 2-oxoglutarate as one donor, and incorporation of one atom each of oxygen into both donors	6	0.402955	1	0	3	50	3	50	8	0.356347	1	0	2	25	6	75	11	0.485009	1	0	5	45.4545	6
																										GO:0016681~oxidoreductase activity, acting on diphenols and related substances as donors, cytochrome as acceptor	1	0.0671592	1	0	1	100	0	0	3	0.13363	1	0	2	66.6667	1	33.3333	4	0.176367	1	0	4	100	0
																										GO:0016679~oxidoreductase activity, acting on diphenols and related substances as donors	1	0.0671592	1	0	1	100	0	0	3	0.13363	1	0	2	66.6667	1	33.3333	4	0.176367	1	0	4	100	0
																										GO:0016667~oxidoreductase activity, acting on sulfur group of donors	3	0.201478	1	0	3	100	0	0	13	0.579065	0.6444	0.190844	6	46.1538	7	53.8462	12	0.529101	1	0	6	50	6
																										GO:0016627~oxidoreductase activity, acting on the CH-CH group of donors	8	0.537273	1	0	5	62.5	3	37.5	15	0.668151	0.3209	0.49363	13	86.6667	2	13.3333	9	0.396825	1	0	7	77.7778	2
																										GO:0016616~oxidoreductase activity, acting on the CH-OH group of donors, NAD or NADP as acceptor	10	0.671592	1	0	9	90	1	10	20	0.890869	1	0	18	90	2	10	22	0.970018	1	0	17	77.2727	5
																										GO:0016614~oxidoreductase activity, acting on CH-OH group of donors	10	0.671592	1	0	9	90	1	10	22	0.979955	1	0	20	90.9091	2	9.09091	24	1.0582	1	0	18	75	6
																										GO:0016504~peptidase activator activity	4	0.268637	1	0	2	50	2	50	8	0.356347	1	0	6	75	2	25	8	0.352734	1	0	6	75	2
																										GO:0016407~acetyltransferase activity	8	0.537273	1	0	3	37.5	5	62.5	18	0.801782	1	0	9	50	9	50	10	0.440917	1	0	4	40	6
																										GO:0016209~antioxidant activity	6	0.402955	1	0	3	50	3	50	14	0.623608	1	0	9	64.2857	5	35.7143	15	0.661376	1	0	10	66.6667	5
																										GO:0015929~hexosaminidase activity	2	0.134318	1	0	2	100	0	0	6	0.267261	1	0	6	100	0	0	5	0.220459	1	0	5	100	0
																										GO:0015405~P-P-bond-hydrolysis-driven transmembrane transporter activity	18	1.20887	0.2604	0.584359	16	88.8889	2	11.1111	25	1.11359	0.1139	0.943476	23	92	2	8	25	1.10229	0.06861	1.16361	25	100	0
																										GO:0015248~sterol transporter activity	3	0.201478	1	0	2	66.6667	1	33.3333	2	0.0890869	1	0	2	100	0	0	5	0.220459	1	0	5	100	0
																										GO:0015085~calcium ion transmembrane transporter activity	12	0.80591	1	0	7	58.3333	5	41.6667	14	0.623608	1	0	11	78.5714	3	21.4286	12	0.529101	1	0	10	83.3333	2
																										GO:0015036~disulfide oxidoreductase activity	2	0.134318	1	0	2	100	0	0	8	0.356347	1	0	4	50	4	50	7	0.308642	1	0	2	28.5714	5
																										GO:0009055~electron carrier activity	14	0.940228	1	0	11	78.5714	3	21.4286	25	1.11359	0.04943	1.30601	18	72	7	28	28	1.23457	0.001391	2.85667	22	78.5714	6
																										GO:0008656~caspase activator activity	3	0.201478	1	0	2	66.6667	1	33.3333	4	0.178174	1	0	4	100	0	0	4	0.176367	1	0	2	50	2
																										GO:0008601~protein phosphatase type 2A regulator activity	2	0.134318	1	0	1	50	1	50	8	0.356347	0.6156	0.210701	4	50	4	50	7	0.308642	1	0	2	28.5714	5
																										GO:0008536~Ran GTPase binding	10	0.671592	0.005716	2.24291	9	90	1	10	15	0.668151	5.866e-05	4.23166	10	66.6667	5	33.3333	12	0.529101	0.007171	2.14442	12	100	0
																										GO:0008320~protein transmembrane transporter activity	2	0.134318	1	0	2	100	0	0	5	0.222717	1	0	5	100	0	0	5	0.220459	1	0	5	100	0
																										GO:0008308~voltage-gated anion channel activity	3	0.201478	1	0	3	100	0	0	4	0.178174	1	0	4	100	0	0	5	0.220459	1	0	4	80	1
																										GO:0008270~zinc ion binding	90	6.04433	1	0	53	58.8889	37	41.1111	131	5.83519	1	0	54	41.2214	77	58.7786	134	5.90829	1	0	55	41.0448	79
																										GO:0008186~RNA-dependent ATPase activity	3	0.201478	1	0	2	66.6667	1	33.3333	8	0.356347	1	0	8	100	0	0	8	0.352734	1	0	7	87.5	1
																										GO:0008139~nuclear localization sequence binding	3	0.201478	1	0	2	66.6667	1	33.3333	3	0.13363	1	0	1	33.3333	2	66.6667	5	0.220459	1	0	4	80	1
																										GO:0008121~ubiquinol-cytochrome-c reductase activity	1	0.0671592	1	0	1	100	0	0	3	0.13363	1	0	2	66.6667	1	33.3333	4	0.176367	1	0	4	100	0
																										GO:0008080~N-acetyltransferase activity	7	0.470114	1	0	3	42.8571	4	57.1429	15	0.668151	1	0	6	40	9	60	7	0.308642	1	0	2	28.5714	5
																										GO:0005545~phosphatidylinositol binding	4	0.268637	1	0	2	50	2	50	2	0.0890869	1	0	1	50	1	50	6	0.26455	1	0	5	83.3333	1
																										GO:0005544~calcium-dependent phospholipid binding	6	0.402955	1	0	5	83.3333	1	16.6667	4	0.178174	1	0	4	100	0	0	10	0.440917	0.9641	0.0158779	9	90	1
																										GO:0005543~phospholipid binding	28	1.88046	1	0	17	60.7143	11	39.2857	28	1.24722	1	0	18	64.2857	10	35.7143	45	1.98413	0.8444	0.0734518	36	80	9
																										GO:0005522~profilin binding	1	0.0671592	1	0	0	0	1	100	5	0.222717	0.8092	0.0919441	3	60	2	40	2	0.0881834	1	0	1	50	1
																										GO:0005506~iron ion binding	10	0.671592	1	0	6	60	4	40	15	0.668151	1	0	6	40	9	60	19	0.837743	1	0	10	52.6316	9
																										GO:0005487~nucleocytoplasmic transporter activity	1	0.0671592	1	0	1	100	0	0	6	0.267261	1	0	3	50	3	50	11	0.485009	0.0001098	3.9594	8	72.7273	3
																										GO:0005319~lipid transporter activity	6	0.402955	1	0	4	66.6667	2	33.3333	6	0.267261	1	0	5	83.3333	1	16.6667	12	0.529101	1	0	11	91.6667	1
																										GO:0005048~signal sequence binding	3	0.201478	1	0	2	66.6667	1	33.3333	6	0.267261	1	0	2	33.3333	4	66.6667	7	0.308642	1	0	5	71.4286	2
																										GO:0004860~protein kinase inhibitor activity	6	0.402955	1	0	4	66.6667	2	33.3333	7	0.311804	1	0	3	42.8571	4	57.1429	13	0.573192	1	0	7	53.8462	6
																										GO:0004843~ubiquitin-specific protease activity	8	0.537273	1	0	4	50	4	50	11	0.489978	1	0	5	45.4545	6	54.5455	8	0.352734	1	0	3	37.5	5
																										GO:0004842~ubiquitin-protein ligase activity	26	1.74614	1	0	16	61.5385	10	38.4615	36	1.60356	1	0	19	52.7778	17	47.2222	32	1.41093	1	0	16	50	16
																										GO:0004812~aminoacyl-tRNA ligase activity	3	0.201478	1	0	3	100	0	0	9	0.400891	1	0	9	100	0	0	8	0.352734	1	0	6	75	2
																										GO:0004402~histone acetyltransferase activity	3	0.201478	1	0	0	0	3	100	12	0.534521	1	0	4	33.3333	8	66.6667	5	0.220459	1	0	0	0	5
																										GO:0004177~aminopeptidase activity	4	0.268637	1	0	1	25	3	75	3	0.13363	1	0	1	33.3333	2	66.6667	7	0.308642	1	0	4	57.1429	3
																										GO:0004175~endopeptidase activity	27	1.8133	1	0	22	81.4815	5	18.5185	53	2.3608	1	0	22	41.5094	31	58.4906	60	2.6455	0.09448	1.02466	31	51.6667	29
																										GO:0003960~NADPH:quinone reductase activity	1	0.0671592	1	0	1	100	0	0	3	0.13363	1	0	3	100	0	0	3	0.132275	1	0	2	66.6667	1
																										GO:0003779~actin binding	32	2.14909	1	0	21	65.625	11	34.375	60	2.67261	0.1835	0.736364	30	50	30	50	50	2.20459	1	0	33	66	17
																										GO:0003756~protein disulfide isomerase activity	3	0.201478	1	0	3	100	0	0	3	0.13363	1	0	3	100	0	0	12	0.529101	0.001366	2.86455	12	100	0
																										GO:0003755~peptidyl-prolyl cis-trans isomerase activity	4	0.268637	1	0	3	75	1	25	6	0.267261	1	0	0	0	6	100	11	0.485009	1	0	3	27.2727	8
																										GO:0003729~mRNA binding	15	1.00739	1	0	3	20	12	80	27	1.20267	0.006105	2.21431	10	37.037	17	62.963	32	1.41093	1.204e-05	4.91937	10	31.25	22
																										GO:0003724~RNA helicase activity	4	0.268637	1	0	2	50	2	50	11	0.489978	0.1205	0.919013	11	100	0	0	12	0.529101	0.02051	1.68803	10	83.3333	2
																										GO:0003720~telomerase activity	1	0.0671592	1	0	0	0	1	100	3	0.13363	1	0	2	66.6667	1	33.3333	2	0.0881834	1	0	1	50	1
																										GO:0003713~transcription coactivator activity	26	1.74614	1	0	10	38.4615	16	61.5385	51	2.27171	0.02557	1.59227	18	35.2941	33	64.7059	36	1.5873	1	0	18	50	18
																										GO:0003712~transcription cofactor activity	44	2.955	1	0	15	34.0909	29	65.9091	87	3.87528	0.0004273	3.36927	27	31.0345	60	68.9655	67	2.95414	1	0	32	47.7612	35
																										GO:0000287~magnesium ion binding	22	1.4775	1	0	13	59.0909	9	40.9091	38	1.69265	0.01521	1.81787	19	50	19	50	29	1.27866	1	0	18	62.069	11
																										GO:0004871~signal transducer activity	68	4.56682	0.02286	1.64092	46	67.6471	22	32.3529	92	4.098	1.73e-06	5.76195	52	56.5217	40	43.4783	88	3.88007	1.962e-06	5.7073	67	76.1364	21
																										GO:0016740~transferase activity	178	11.9543	0.02812	1.55098	106	59.5506	72	40.4494	281	12.5167	7.074e-06	5.15033	164	58.363	117	41.637	250	11.0229	0.01844	1.73424	138	55.2	112
																										kinase activity (GO:0016301)	74	4.96978	0.2533	0.596365	51	68.9189	23	31.0811	107	4.76615	0.1145	0.941195	72	67.2897	35	32.7103	86	3.79189	1	0	57	66.2791	29
																										nucleic acid binding transcription factor activity (GO:0001071)	61	4.09671	1	0	31	50.8197	30	49.1803	78	3.47439	0.0619	1.20831	32	41.0256	46	58.9744	70	3.08642	0.01102	1.95782	35	50	35
																										sequence-specific DNA binding (GO:0043565)	53	3.55944	1	0	22	41.5094	31	58.4906	76	3.3853	1	0	32	42.1053	44	57.8947	55	2.42504	1	0	22	40	33
																										ubiquitin-protein transferase activity (GO:0004842)	26	1.74614	1	0	16	61.5385	10	38.4615	36	1.60356	1	0	19	52.7778	17	47.2222	32	1.41093	1	0	16	50	16
																										transmembrane transporter activity (GO:0022857)	64	4.29819	1	0	48	75	16	25	91	4.05345	1	0	79	86.8132	12	13.1868	98	4.32099	1	0	93	94.898	5
																										transcription corepressor activity (GO:0003714)	18	1.20887	1	0	5	27.7778	13	72.2222	35	1.55902	1	0	8	22.8571	27	77.1429	28	1.23457	1	0	12	42.8571	16
																										sequence-specific DNA binding transcription factor activity (GO:0003700)	61	4.09671	1	0	31	50.8197	30	49.1803	78	3.47439	0.06414	1.19287	32	41.0256	46	58.9744	70	3.08642	0.01145	1.94119	35	50	35
																										cyclin-dependent protein kinase activity (GO:0097472)	4	0.268637	1	0	3	75	1	25	6	0.267261	1	0	3	50	3	50	2	0.0881834	1	0	2	100	0
																										DNA binding (GO:0003677)	181	12.1558	1	0	72	39.779	109	60.221	266	11.8486	1	0	106	39.8496	160	60.1504	214	9.43563	1	0	99	46.2617	115
																										phosphoprotein phosphatase activity (GO:0004721)	18	1.20887	1	0	10	55.5556	8	44.4444	30	1.3363	1	0	14	46.6667	16	53.3333	23	1.01411	1	0	10	43.4783	13
																										protein tyrosine kinase activity (GO:0004713)	12	0.80591	1	0	6	50	6	50	18	0.801782	1	0	14	77.7778	4	22.2222	15	0.661376	1	0	11	73.3333	4
																										transcription factor binding transcription factor activity (GO:0000989)	45	3.02216	1	0	15	33.3333	30	66.6667	89	3.96437	0.001312	2.88207	28	31.4607	61	68.5393	70	3.08642	1	0	34	48.5714	36
																										protein binding transcription factor activity (GO:0000988)	45	3.02216	1	0	15	33.3333	30	66.6667	90	4.00891	0.0009975	3.00109	29	32.2222	61	67.7778	71	3.13051	1	0	34	47.8873	37
																										transcription regulatory region sequence-specific DNA binding (GO:0000976)	22	1.4775	1	0	9	40.9091	13	59.0909	35	1.55902	1	0	14	40	21	60	21	0.925926	1	0	10	47.619	11
																										regulatory region DNA binding (GO:0000975)	38	2.55205	1	0	16	42.1053	22	57.8947	53	2.3608	1	0	24	45.283	29	54.717	46	2.02822	1	0	23	50	23
																										protein serine/threonine kinase activity (GO:0004674)	43	2.88784	1	0	31	72.093	12	27.907	64	2.85078	0.9336	0.0298392	43	67.1875	21	32.8125	44	1.94004	1	0	27	61.3636	17
																										protein kinase activity (GO:0004672)	54	3.6266	1	0	38	70.3704	16	29.6296	80	3.56347	1	0	53	66.25	27	33.75	60	2.6455	1	0	37	61.6667	23
																										histone deacetylase binding (GO:0042826)	10	0.671592	1	0	2	20	8	80	14	0.623608	1	0	6	42.8571	8	57.1429	9	0.396825	1	0	4	44.4444	5
																										lipid binding (GO:0008289)	53	3.55944	1	0	37	69.8113	16	30.1887	62	2.76169	1	0	38	61.2903	24	38.7097	75	3.30688	1	0	57	76	18
																										cation binding (GO:0043169)	295	19.812	1	0	178	60.339	117	39.661	425	18.931	1	0	205	48.2353	220	51.7647	446	19.6649	0.1661	0.77963	245	54.9327	201
																										poly(A) RNA binding (GO:0044822)	202	13.5662	4.956e-35	34.3049	83	41.0891	119	58.9109	369	16.4365	1.704e-87	86.7685	182	49.3225	187	50.6775	381	16.7989	3.071e-99	98.5127	135	35.4331	246
[truncated: 1 more columns]

## Sheet: Dereg_CC_mRNAs_proteins
Supplementary Table S3C. Deregulated mRNAs & proteins in HL, MCL and ALCL lymphoma cell lines assigned to Cellular Compartment (CC) ontology analysis according to Gene Ontology Consortium enrichment analysis (GOC).
mRNAs																										Proteins
Term	ALCL								HL								MCL									Term	ALCL								HL								MCL
	Count	%	P-value	Enrichment-LOG10 (p-value)	Up	% Up	Down	% Down	Count	%	P-value	Enrichment-LOG10 (p-value)	Up	% Up	Down	% Down	Count	%	P-value	Enrichment-LOG10 (p-value)	Up	% Up	Down	% Down			Count	%	P-value	Enrichment-LOG10 (p-value)	Up	% Up	Down	% Down	Count	%	P-value	Enrichment-LOG10 (p-value)	Up	% Up	Down	% Down	Count	%	P-value	Enrichment-LOG10 (p-value)	Up	% Up	Down
condensed chromosome (GO:0000793)	-	-	-	-	-	-	-	-	27	8.38509	1.302e-16	15.8854	2	7.40741	25	92.5926	-	-	-	-	-	-	-	-		GO:0043226~organelle	1179	79.1807	2.263e-108	107.645	686	58.1849	493	41.8151	1829	81.4699	4.52e-195	194.345	1030	56.3149	799	43.6851	1864	82.1869	1.521e-204	203.818	1159	62.1781	705
membrane-bounded organelle (GO:0043227)	92	70.77	6.51e-05	4.19	51	55.43	41	44.57	232	72.0497	1.836e-16	15.7361	137	59.0517	95	40.9483	313	71.1364	6.883e-22	21.1622	245	78.2748	68	21.7252		GO:0043233~organelle lumen	461	30.9604	2.01e-54	53.6968	219	47.5054	242	52.4946	763	33.9866	1.42e-108	107.848	376	49.2792	387	50.7208	781	34.4356	3.885e-110	109.411	449	57.4904	332
organelle (GO:0043226)	98	75.38	9.2e-06	5.04	55	56.12	43	43.88	241	74.8447	9.664e-16	15.0148	139	57.6763	102	42.3237	326	74.0909	2.755e-21	20.5599	255	78.2209	71	21.7791		GO:0031090~organelle membrane	304	20.4164	7.316e-20	19.1357	248	81.5789	56	18.4211	469	20.8909	2.278e-33	32.6424	366	78.0384	103	21.9616	504	22.2222	2.116e-45	44.6745	431	85.5159	73
nucleus (GO:0005634)	54	41.54	0.42	0.377	29	53.7	25	46.3	162	50.3106	2.094e-15	14.679	46	28.3951	116	71.6049	175	39.7727	1.107e-05	4.95585	137	78.2857	38	21.7143		GO:0031967~organelle envelope	142	9.5366	8.165e-19	18.088	112	78.8732	30	21.1268	242	10.7795	5.374e-41	40.2697	181	74.7934	61	25.2066	255	11.2434	4.934e-47	46.3068	210	82.3529	45
cytosol (GO:0005829)	32	24.62	0.059	1.23	20	62.5	12	37.5	97	30.1242	3.723e-15	14.4291	75	77.3196	22	22.6804	109	24.7727	8.729e-11	10.059	75	68.8073	34	31.1927		GO:0043227~membrane-bounded organelle	1119	75.1511	8.773e-101	100.057	661	59.0706	458	40.9294	1771	78.8864	1.069e-201	200.971	1008	56.917	763	43.083	1808	79.7178	2.816e-212	211.55	1145	63.3296	663
intracellular (GO:0005622)	96	73.85	0.00338	2.47	55	57.29	41	42.71	247	76.7081	1.669e-14	13.7775	142	57.4899	105	42.5101	334	75.9091	1.513e-19	18.8202	265	79.3413	69	20.6587		GO:0043228~non-membrane-bounded organelle	536	35.9973	1.229e-57	56.9104	246	45.8955	290	54.1045	814	36.2584	1.093e-90	89.9614	395	48.5258	419	51.4742	790	34.8325	2.79e-74	73.5544	427	54.0506	363
intracellular part (GO:0044424)	94	72.31	0.0113	1.95	53	56.38	41	43.62	243	75.4658	2.263e-13	12.6453	138	56.7901	105	43.2099	331	75.2273	3.465e-19	18.4603	262	79.1541	69	20.8459		GO:0005737~cytoplasm	1028	69.0396	2.388e-98	97.622	626	60.8949	402	39.1051	1592	70.9131	2.031e-170	169.692	940	59.0452	652	40.9548	1612	71.0758	1.538e-171	170.813	1028	63.7717	584
nuclear part (GO:0044428)	-	-	-	-	-	-	-	-	108	33.5404	3.317e-13	12.4793	6	5.55556	102	94.4444	92	20.9091	0.9867	0.00581487	69	75	23	25		GO:0016020~membrane	595	39.9597	6.927e-19	18.1595	436	73.2773	159	26.7227	857	38.1737	9.756e-18	17.0107	524	61.1435	333	38.8565	901	39.7266	4.997e-31	30.3013	625	69.3674	276
chromosome (GO:0005694)	-	-	-	-	-	-	-	-	44	13.6646	6.225e-13	12.2059	6	13.6364	38	86.3636	-	-	-	-	-	-	-	-		GO:0005829~cytosol	394	26.4607	1.909e-53	52.7192	193	48.9848	201	51.0152	588	26.1915	1.649e-78	77.7828	302	51.3605	286	48.6395	571	25.1764	9.111e-68	67.0404	299	52.3643	272
chromosomal part (GO:0044427)	-	-	-	-	-	-	-	-	41	12.7329	6.229e-13	12.2056	121	295.122	-80	-195.122	-	-	-	-	-	-	-	-		GO:0005634~nucleus	659	44.2579	2.237e-42	41.6503	304	46.1305	355	53.8695	1066	47.4833	1.027e-89	88.9884	483	45.3096	583	54.6904	1064	46.9136	5.922e-80	79.2275	568	53.3835	496
intracellular organelle (GO:0043229)	86	66.15	0.0088	2.06	47	54.65	39	45.35	221	68.6335	2.1e-12	11.6778	118	53.3937	103	46.6063	291	66.1364	9.787e-14	13.0094	230	79.0378	61	20.9622		GO:0005739~mitochondrion	197	13.2304	2.708e-16	15.5674	157	79.6954	40	20.3046	377	16.7929	9.708e-56	55.0129	289	76.6578	88	23.3422	347	15.2998	1.073e-42	41.9694	253	72.9107	94
intracellular membrane-bounded organelle (GO:0043231)	80	61.54	0.0156	1.81	44	55	36	45	208	64.5963	2.349e-12	11.6291	37	17.7885	171	82.2115	271	61.5909	6.595e-13	12.1808	218	80.4428	53	19.5572		GO:0005783~endoplasmic reticulum	138	9.26797	0.001024	2.9897	106	76.8116	32	23.1884	199	8.86414	0.0002523	3.59808	159	79.8995	40	20.1005	248	10.9347	9.825e-15	14.0077	214	86.2903	34
cellular_component (GO:0005575)	113	86.92	0.0134	1.87	67	59.29	46	40.71	284	88.1988	1.673e-11	10.7765	175	61.6197	109	38.3803	391	88.8636	5.444e-20	19.2641	308	78.7724	83	21.2276		GO:0031974~membrane-enclosed lumen	468	31.4305	6.49e-53	52.1878	222	47.4359	246	52.5641	780	34.7439	6.286e-113	112.202	385	49.359	395	50.641	800	35.2734	1.136e-115	114.945	462	57.75	338
cell (GO:0005623)	106	81.54	0.00294	2.53	62	58.49	44	41.51	264	81.9876	2.935e-11	10.5324	158	59.8485	106	40.1515	364	82.7273	9.037e-19	18.044	286	78.5714	78	21.4286		GO:0031981~nuclear lumen	381	25.5876	1.022e-42	41.9905	154	40.4199	227	59.5801	634	28.2405	5.153e-90	89.2879	276	43.5331	358	56.4669	625	27.5573	9.692e-79	78.0136	320	51.2	305
cell part (GO:0044464)	106	81.54	0.00294	2.53	62	58.49	44	41.51	264	81.9876	2.935e-11	10.5324	158	59.8485	106	40.1515	364	82.7273	9.037e-19	18.044	286	78.5714	78	21.4286		GO:0005856~cytoskeleton	191	12.8274	4.736e-07	6.32459	92	48.1675	99	51.8325	261	11.6258	6.89e-06	5.16178	119	45.5939	142	54.4061	259	11.4198	0.001968	2.70597	155	59.8456	104
intracellular organelle part (GO:0044446)	-	-	-	-	-	-	-	-	166	51.5528	5.765e-11	10.2392	2	1.20482	164	98.7952	188	42.7273	0.0003981	3.40001	141	75	47	25		GO:0005654~nucleoplasm	197	13.2304	4.401e-20	19.3564	66	33.5025	131	66.4975	343	15.2784	1.431e-48	47.8444	129	37.6093	214	62.3907	335	14.7707	4.306e-40	39.3659	151	45.0746	184
organelle part (GO:0044422)	-	-	-	-	-	-	-	-	168	52.1739	1.314e-10	9.8814	118	70.2381	50	29.7619	189	42.9545	0.001725	2.76321	142	75.1323	47	24.8677		GO:0005694~chromosome	134	8.99933	5.491e-24	23.2603	42	31.3433	92	68.6567	184	8.19599	1.815e-28	27.7411	78	42.3913	106	57.6087	159	7.01058	4.07e-15	14.3904	86	54.0881	73
chromosomal region (GO:0098687)	-	-	-	-	-	-	-	-	23	7.14286	1.596e-10	9.79697	73	317.391	-50	-217.391	-	-	-	-	-	-	-	-		GO:0005730~nucleolus	254	17.0584	5.725e-30	29.2422	114	44.8819	140	55.1181	428	19.0646	1.588e-64	63.7991	201	46.9626	227	53.0374	413	18.2099	9.055e-54	53.0431	233	56.4165	180
cytoplasm (GO:0005737)	78	60	0.0223	1.65	46	58.97	32	41.03	199	61.8012	2.596e-10	9.5857	2	1.00503	197	98.995	283	64.3182	1.047e-19	18.9801	222	78.4452	61	21.5548		GO:0012505~endomembrane system	320	21.4909	1.881e-11	10.7256	235	73.4375	85	26.5625	473	21.069	1.543e-15	14.8116	328	69.3446	145	30.6554	530	23.3686	6.365e-28	27.1962	436	82.2642	94
nuclear lumen (GO:0031981)	32	24.62	0.838	0.0769	16	50	16	50	95	29.5031	3.084e-10	9.51089	75	78.9474	20	21.0526	-	-	-	-	-	-	-	-		GO:0005794~Golgi apparatus	117	7.85762	0.06917	1.16008	92	78.6325	25	21.3675	190	8.46325	9.502e-06	5.02218	131	68.9474	59	31.0526	172	7.58377	0.009507	2.02196	150	87.2093	22
chromosome, centromeric region (GO:0000775)	-	-	-	-	-	-	-	-	20	6.21118	3.312e-10	9.47991	2	10	18	90	-	-	-	-	-	-	-	-		GO:0005740~mitochondrial envelope	96	6.44728	6.622e-14	13.179	85	88.5417	11	11.4583	167	7.43875	1.095e-31	30.9606	140	83.8323	27	16.1677	166	7.31922	5.879e-32	31.2307	145	87.3494	21
condensed chromosome, centromeric region (GO:0000779)	-	-	-	-	-	-	-	-	16	4.96894	6.279e-10	9.20211	99	618.75	-83	-518.75	-	-	-	-	-	-	-	-		GO:0031966~mitochondrial membrane	91	6.11148	2.035e-13	12.6914	82	90.1099	9	9.89011	160	7.12695	2.275e-31	30.643	138	86.25	22	13.75	158	6.96649	4.905e-31	30.3094	142	89.8734	16
cytoplasmic part (GO:0044444)	60	46.15	0.292	0.535	35	58.33	25	41.67	161	50	1.712e-09	8.7665	2	1.24224	159	98.7578	229	52.0455	2.47e-17	16.6073	178	77.7293	51	22.2707		GO:0005759~mitochondrial matrix	45	3.02216	0.0007907	3.10199	36	80	9	20	98	4.36526	2.154e-19	18.6668	82	83.6735	16	16.3265	85	3.7478	5.698e-14	13.2443	60	70.5882	25
spindle (GO:0005819)	-	-	-	-	-	-	-	-	24	7.45342	2.023e-09	8.694	27	112.5	-3	-12.5	-	-	-	-	-	-	-	-		GO:0005741~mitochondrial outer membrane	22	1.4775	0.03797	1.42056	18	81.8182	4	18.1818	38	1.69265	7.104e-06	5.1485	34	89.4737	4	10.5263	41	1.80776	2.727e-07	6.56431	38	92.6829	3
membrane-enclosed lumen (GO:0031974)	37	28.46	0.774	0.111	19	51.35	18	48.65	105	32.6087	4.504e-09	8.3464	37	35.2381	68	64.7619	-	-	-	-	-	-	-	-		GO:0005743~mitochondrial inner membrane	69	4.63398	2.509e-11	10.6005	62	89.8551	7	10.1449	123	5.47884	4.968e-27	26.3038	107	86.9919	16	13.0081	120	5.29101	3.345e-26	25.4756	107	89.1667	13
organelle lumen (GO:0043233)	37	28.46	0.59	0.229	19	51.35	18	48.65	104	32.2981	4.608e-09	8.33649	36	34.6154	68	65.3846	-	-	-	-	-	-	-	-		GO:0031982~vesicle	377	25.319	2.714e-29	28.5664	261	69.2308	116	30.7692	599	26.6815	7.758e-55	54.1103	372	62.1035	227	37.8965	661	29.1446	1.453e-78	77.8377	456	68.9864	205
intracellular organelle lumen (GO:0070013)	36	27.69	0.927	0.033	18	50	18	50	103	31.9876	4.702e-09	8.32772	35	33.9806	68	66.0194	-	-	-	-	-	-	-	-		GO:0031988~membrane-bounded vesicle	374	25.1175	1.851e-30	29.7326	260	69.5187	114	30.4813	595	26.5033	5.025e-57	56.2989	369	62.0168	226	37.9832	656	28.9242	3.481e-81	80.4583	453	69.0549	203
nucleoplasm (GO:0005654)	28	21.54	0.816	0.0885	13	46.43	15	53.57	80	24.8447	1.98e-08	7.70333	27	33.75	53	66.25	-	-	-	-	-	-	-	-		GO:0019866~organelle inner membrane	76	5.1041	1.744e-12	11.7585	65	85.5263	11	14.4737	132	5.87973	7.524e-28	27.1236	113	85.6061	19	14.3939	133	5.8642	8.998e-29	28.0459	117	87.9699	16
intracellular non-membrane-bounded organelle (GO:0043232)	-	-	-	-	-	-	-	-	94	29.1925	4.886e-08	7.31105	27	28.7234	67	71.2766	-	-	-	-	-	-	-	-		GO:0005840~ribosome	61	4.09671	6.115e-19	18.2136	13	21.3115	48	78.6885	78	3.47439	1.427e-20	19.8456	45	57.6923	33	42.3077	88	3.88007	1.2e-28	27.9208	21	23.8636	67
non-membrane-bounded organelle (GO:0043228)	-	-	-	-	-	-	-	-	94	29.1925	4.886e-08	7.31105	22	23.4043	72	76.5957	-	-	-	-	-	-	-	-		GO:0005764~lysosome	81	5.43989	8.968e-13	12.0473	70	86.4198	11	13.5802	79	3.51893	0.0008691	3.06093	66	83.5443	13	16.4557	87	3.83598	1.908e-06	5.71942	80	91.954	7
condensed chromosome kinetochore (GO:0000777)	-	-	-	-	-	-	-	-	13	4.03727	4.506e-07	6.34621	1	7.69231	12	92.3077	-	-	-	-	-	-	-	-		GO:0000785~chromatin	75	5.03694	1.008e-15	14.9965	31	41.3333	44	58.6667	92	4.098	3.886e-14	13.4105	49	53.2609	43	46.7391	84	3.7037	1.708e-09	8.76751	44	52.381	40
microtubule cytoskeleton (GO:0015630)	-	-	-	-	-	-	-	-	41	12.7329	5.328e-07	6.27344	7	17.0732	34	82.9268	-	-	-	-	-	-	-	-		GO:0005768~endosome	76	5.1041	0.000324	3.48945	65	85.5263	11	14.4737	100	4.45434	0.003861	2.4133	75	75	25	25	112	4.93827	4.915e-06	5.30848	94	83.9286	18
nuclear chromosome (GO:0000228)	-	-	-	-	-	-	-	-	23	7.14286	3.723e-06	5.42911	4	17.3913	19	82.6087	-	-	-	-	-	-	-	-		GO:0042175~nuclear outer membrane-endoplasmic reticulum membrane network	93	6.2458	0.0005459	3.26289	72	77.4194	21	22.5806	143	6.36971	4.321e-07	6.36442	122	85.3147	21	14.6853	160	7.05467	7.688e-12	11.1142	140	87.5	20
condensed nuclear chromosome, centromeric region (GO:0000780)	-	-	-	-	-	-	-	-	7	2.17391	4.341e-06	5.36241	1	14.2857	6	85.7143	-	-	-	-	-	-	-	-		GO:0005635~nuclear envelope	47	3.15648	0.001209	2.91757	28	59.5745	19	40.4255	80	3.56347	3.13e-09	8.50446	46	57.5	34	42.5	95	4.18871	9.202e-15	14.0361	71	74.7368	24
kinetochore (GO:0000776)	-	-	-	-	-	-	-	-	13	4.03727	8.231e-06	5.08455	1	7.69231	12	92.3077	-	-	-	-	-	-	-	-		GO:0005789~endoplasmic reticulum membrane	92	6.17864	0.0003831	3.41669	71	77.1739	21	22.8261	138	6.14699	1.862e-06	5.73002	119	86.2319	19	13.7681	157	6.9224	1.071e-11	10.9702	137	87.2611	20
spindle pole (GO:0000922)	-	-	-	-	-	-	-	-	13	4.03727	1.015e-05	4.99353	1	7.69231	12	92.3077	-	-	-	-	-	-	-	-		GO:0005815~microtubule organizing center	56	3.76091	0.06281	1.20197	26	46.4286	30	53.5714	78	3.47439	0.0681	1.16685	33	42.3077	45	57.6923	81	3.57143	0.2511	0.600153	55	67.9012	26
condensed nuclear chromosome (GO:0000794)	-	-	-	-	-	-	-	-	11	3.41615	1.195e-05	4.92263	1	9.09091	10	90.9091	-	-	-	-	-	-	-	-		GO:0005819~spindle	38	2.55205	0.00123	2.91009	10	26.3158	28	73.6842	60	2.67261	2.369e-06	5.62543	22	36.6667	38	63.3333	61	2.68959	9.473e-06	5.02351	32	52.459	29
macromolecular complex (GO:0032991)	-	-	-	-	-	-	-	-	105	32.6087	1.321e-05	4.8791	42	40	63	60	118	26.8182	0.07769	1.10963	77	65.2542	41	34.7458		GO:0005813~centrosome	40	2.68637	1	0	19	47.5	21	52.5	62	2.76169	0.1467	0.83357	25	40.3226	37	59.6774	61	2.68959	1	0	39	63.9344	22
condensin complex (GO:0000796)	-	-	-	-	-	-	-	-	5	1.5528	3.224e-05	4.4916	0	0	5	100	-	-	-	-	-	-	-	-		GO:0000775~chromosome, centromeric region	37	2.48489	3.717e-08	7.42981	7	18.9189	30	81.0811	51	2.27171	4.736e-10	9.32459	13	25.4902	38	74.5098	52	2.29277	4.999e-09	8.30112	23	44.2308	29
protein complex (GO:0043234)	-	-	-	-	-	-	-	-	92	28.5714	6.083e-05	4.21588	39	42.3913	53	57.6087	-	-	-	-	-	-	-	-		GO:0016604~nuclear body	40	2.68637	0.01649	1.78278	18	45	22	55	89	3.96437	1.652e-15	14.782	41	46.0674	48	53.9326	74	3.26279	6.845e-07	6.16463	39	52.7027	35
mitotic spindle (GO:0072686)	-	-	-	-	-	-	-	-	8	2.48447	7.456e-05	4.12749	2	25	6	75	-	-	-	-	-	-	-	-		GO:0005912~adherens junction	27	1.8133	0.2541	0.594995	16	59.2593	11	40.7407	39	1.73719	0.06287	1.20156	25	64.1026	14	35.8974	32	1.41093	1	0	20	62.5	12
midbody (GO:0030496)	-	-	-	-	-	-	-	-	12	3.72671	0.0001413	3.84986	1	8.33333	11	91.6667	-	-	-	-	-	-	-	-		GO:0005938~cell cortex	32	2.14909	0.006104	2.21439	20	62.5	12	37.5	41	1.82628	0.02487	1.60432	27	65.8537	14	34.1463	28	1.23457	1	0	19	67.8571	9
nuclear chromosome part (GO:0044454)	-	-	-	-	-	-	-	-	19	5.90062	0.0002804	3.55222	4	21.0526	15	78.9474	-	-	-	-	-	-	-	-		GO:0045121~membrane raft	35	2.35057	0.0006803	3.1673	30	85.7143	5	14.2857	47	2.09354	0.0004598	3.33743	34	72.3404	13	27.6596	40	1.76367	0.04296	1.36694	35	87.5	5
centrosome (GO:0005813)	-	-	-	-	-	-	-	-	22	6.8323	0.0002968	3.52754	6	27.2727	16	72.7273	-	-	-	-	-	-	-	-		GO:0005925~focal adhesion	20	1.34318	0.2282	0.641684	11	55	9	45	30	1.3363	0.01755	1.75572	20	66.6667	10	33.3333	25	1.10229	0.5881	0.230549	15	60	10
cytoskeletal part (GO:0044430)	-	-	-	-	-	-	-	-	43	13.354	0.0002987	3.52476	7	16.2791	36	83.7209	-	-	-	-	-	-	-	-		GO:0019867~outer membrane	23	1.54466	0.2479	0.605723	19	82.6087	4	17.3913	44	1.95991	2.92e-06	5.53462	38	86.3636	6	13.6364	46	2.02822	3.451e-07	6.46206	43	93.4783	3
microtubule organizing center (GO:0005815)	-	-	-	-	-	-	-	-	25	7.76398	0.0004778	3.32075	6	24	19	76	-	-	-	-	-	-	-	-		GO:0031968~organelle outer membrane	23	1.54466	0.1373	0.862329	19	82.6087	4	17.3913	44	1.95991	8.106e-07	6.09119	38	86.3636	6	13.6364	46	2.02822	8.963e-08	7.04755	43	93.4783	3
DNA packaging complex (GO:0044815)	-	-	-	-	-	-	-	-	9	2.79503	0.0008589	3.06606	1	11.1111	8	88.8889	-	-	-	-	-	-	-	-		GO:0070469~respiratory chain	24	1.61182	1.145e-06	5.94119	23	95.8333	1	4.16667	40	1.78174	4.52e-13	12.3449	37	92.5	3	7.5	45	1.98413	2.568e-17	16.5904	43	95.5556	2
chromosome passenger complex (GO:0032133)	-	-	-	-	-	-	-	-	4	1.24224	0.0009607	3.01741	0	0	4	100	-	-	-	-	-	-	-	-		GO:0005746~mitochondrial respiratory chain	20	1.34318	3.354e-05	4.47444	20	100	0	0	34	1.51448	7.007e-11	10.1545	32	94.1176	2	5.88235	39	1.71958	4.586e-15	14.3386	38	97.4359	1
replication fork (GO:0005657)	-	-	-	-	-	-	-	-	8	2.48447	0.00271	2.56703	0	0	8	100	-	-	-	-	-	-	-	-		GO:0034399~nuclear periphery	22	1.4775	0.001986	2.70202	11	50	11	50	26	1.15813	0.0256	1.59176	13	50	13	50	32	1.41093	0.0002207	3.6562	23	71.875	9
cytoskeleton (GO:0005856)	-	-	-	-	-	-	-	-	50	15.528	0.005446	2.26392	14	28	36	72	-	-	-	-	-	-	-	-		GO:0000786~nucleosome	17	1.14171	0.0007952	3.09952	15	88.2353	2	11.7647	16	0.712695	0.4488	0.347947	16	100	0	0	15	0.661376	0.8225	0.0848641	13	86.6667	2
nuclear envelope (GO:0005635)	-	-	-	-	-	-	-	-	18	5.59006	0.006672	2.17574	11	61.1111	7	38.8889	22	5	0.003687	2.43333	17	77.2727	5	22.7273		GO:0005769~early endosome	28	1.88046	0.5046	0.297053	23	82.1429	5	17.8571	30	1.3363	1	0	21	70	9	30	43	1.89594	0.05448	1.26376	35	81.3953	8
microtubule (GO:0005874)	-	-	-	-	-	-	-	-	18	5.59006	0.00743	2.12901	2	11.1111	16	88.8889	-	-	-	-	-	-	-	-		GO:0005770~late endosome	32	2.14909	0.0001506	3.82218	28	87.5	4	12.5	31	1.38085	0.8681	0.0614302	24	77.4194	7	22.5806	32	1.41093	0.2491	0.603626	31	96.875	1
spindle microtubule (GO:0005876)	-	-	-	-	-	-	-	-	7	2.17391	0.01555	1.80827	0	0	7	100	-	-	-	-	-	-	-	-		GO:0042470~melanosome	16	1.07455	0.3174	0.498393	16	100	0	0	30	1.3363	4.126e-05	4.38447	21	70	9	30	42	1.85185	1.006e-12	11.9974	37	88.0952	5
germ cell nucleus (GO:0043073)	-	-	-	-	-	-	-	-	5	1.5528	0.01783	1.74885	0	0	5	100	-	-	-	-	-	-	-	-		GO:0005643~nuclear pore	8	0.537273	1	0	4	50	4	50	17	0.757238	0.2278	0.642446	10	58.8235	7	41.1765	32	1.41093	1.475e-10	9.83121	24	75	8
microtubule associated complex (GO:0005875)	-	-	-	-	-	-	-	-	10	3.10559	0.02946	1.53077	0	0	10	100	-	-	-	-	-	-	-	-		GO:0016363~nuclear matrix	16	1.07455	0.1818	0.740406	7	43.75	9	56.25	22	0.979955	0.08772	1.0569	11	50	11	50	24	1.0582	0.05261	1.27893	15	62.5	9
spindle midzone (GO:0051233)	-	-	-	-	-	-	-	-	5	1.5528	0.03266	1.48598	1	20	4	80	-	-	-	-	-	-	-	-		GO:0031965~nuclear membrane	29	1.94762	0.2829	0.548367	19	65.5172	10	34.4828	52	2.31626	3.064e-05	4.51371	31	59.6154	21	40.3846	59	2.60141	8.478e-08	7.07171	46	77.9661	13
chromatin (GO:0000785)	-	-	-	-	-	-	-	-	16	4.96894	0.08408	1.07531	4	25	12	75	-	-	-	-	-	-	-	-		GO:0016605~PML body	11	0.738751	1	0	5	45.4545	6	54.5455	25	1.11359	0.00428	2.36856	13	52	12	48	14	0.617284	1	0	8	57.1429	6
kinesin complex (GO:0005871)	-	-	-	-	-	-	-	-	6	1.86335	0.1091	0.962175	0	0	6	100	-	-	-	-	-	-	-	-		GO:0030894~replisome	10	0.671592	0.002361	2.6269	1	10	9	90	12	0.534521	0.003841	2.41556	2	16.6667	10	83.3333	6	0.26455	1	0	3	50	3
condensed nuclear chromosome kinetochore (GO:0000778)	-	-	-	-	-	-	-	-	3	0.931677	0.1512	0.820448	0	0	3	100	-	-	-	-	-	-	-	-		GO:0005637~nuclear inner membrane	7	0.470114	1	0	3	42.8571	4	57.1429	9	0.400891	1	0	6	66.6667	3	33.3333	13	0.573192	0.3054	0.515131	10	76.9231	3
pronucleus (GO:0045120)	-	-	-	-	-	-	-	-	4	1.24224	0.172	0.764472	0	0	4	100	-	-	-	-	-	-	-	-		GO:0005758~mitochondrial intermembrane space	9	0.604433	1	0	5	55.5556	4	44.4444	20	0.890869	0.008538	2.06864	10	50	10	50	19	0.837743	0.01649	1.78278	11	57.8947	8
MCM complex (GO:0042555)	-	-	-	-	-	-	-	-	3	0.931677	0.5631	0.249414	0	0	3	100	-	-	-	-	-	-	-	-		GO:0005761~mitochondrial ribosome	4	0.268637	1	0	2	50	2	50	19	0.846325	0.001047	2.98005	16	84.2105	3	15.7895	17	0.749559	0.008922	2.04954	9	52.9412	8
cytosolic ribosome (GO:0022626)	-	-	-	-	-	-	-	-	7	2.17391	0.6038	0.219107	0	0	7	100	13	2.95455	9.738e-05	4.01153	2	15.3846	11	84.6154		GO:0005777~peroxisome	19	1.27602	0.2957	0.529149	15	78.9474	4	21.0526	26	1.15813	0.2114	0.674895	17	65.3846	9	34.6154	27	1.19048	0.1225	0.911864	18	66.6667	9
condensed chromosome outer kinetochore (GO:0000940)	-	-	-	-	-	-	-	-	3	0.931677	0.7236	0.140501	0	0	3	100	-	-	-	-	-	-	-	-		GO:0005788~endoplasmic reticulum lumen	17	1.14171	1	0	12	70.5882	5	29.4118	17	0.757238	1	0	12	70.5882	5	29.4118	49	2.16049	9.97e-07	6.0013	46	93.8776	3
germinal vesicle (GO:0042585)	-	-	-	-	-	-	-	-	2	0.621118	0.9041	0.0437835	0	0	2	100	-	-	-	-	-	-	-	-		GO:0005793~ER-Golgi intermediate compartment	12	0.80591	0.6704	0.173666	9	75	3	25	27	1.20267	8.368e-07	6.07738	21	77.7778	6	22.2222	32	1.41093	7.618e-10	9.11816	31	96.875	1
condensed nuclear chromosome outer kinetochore (GO:0000942)	-	-	-	-	-	-	-	-	2	0.621118	0.9041	0.0437835	0	0	2	100	-	-	-	-	-	-	-	-		GO:0005798~Golgi-associated vesicle	7	0.470114	1	0	7	100	0	0	15	0.668151	0.6389	0.194567	12	80	3	20	13	0.573192	1	0	12	92.3077	1
centralspindlin complex (GO:0097149)	-	-	-	-	-	-	-	-	2	0.621118	0.9041	0.0437835	0	0	2	100	-	-	-	-	-	-	-	-		GO:0009295~nucleoid	7	0.470114	1	0	5	71.4286	2	28.5714	14	0.623608	0.04448	1.35184	11	78.5714	3	21.4286	13	0.573192	0.1103	0.957424	12	92.3077	1
vesicle (GO:0031982)	35	26.92	0.277	0.558	22	62.86	13	37.14	-	-	-	-	-	-	-	-	125	28.4091	1.282e-10	9.89211	89	71.2	36	28.8		GO:0009986~cell surface	56	3.76091	1	0	40	71.4286	16	28.5714	63	2.80624	1	0	40	63.4921	23	36.5079	80	3.52734	0.7134	0.146667	68	85	12
membrane-bounded vesicle (GO:0031988)	-	-	-	-	-	-	-	-	-	-	-	-	-	-	-	-	123	27.9545	8.912e-11	10.05	87	70.7317	36	29.2683		GO:0015030~Cajal body	4	0.268637	1	0	2	50	2	50	18	0.801782	0.0002119	3.67387	8	44.4444	10	55.5556	13	0.573192	0.4621	0.335264	10	76.9231	3
extracellular organelle (GO:0043230)	-	-	-	-	-	-	-	-	-	-	-	-	-	-	-	-	101	22.9545	4.412e-09	8.35536	70	69.3069	31	30.6931		GO:0015629~actin cytoskeleton	37	2.48489	1	0	21	56.7568	16	43.2432	61	2.71715	0.1461	0.83535	28	45.9016	33	54.0984	56	2.46914	1	0	35	62.5	21
extracellular vesicle (GO:1903561)	-	-	-	-	-	-	-	-	-	-	-	-	-	-	-	-	101	22.9545	4.412e-09	8.35536	70	69.3069	31	30.6931		GO:0030660~Golgi-associated vesicle membrane	2	0.134318	1	0	2	100	0	0	12	0.534521	0.1706	0.768021	9	75	3	25	7	0.308642	1	0	6	85.7143	1
extracellular vesicular exosome (GO:0070062)	-	-	-	-	-	-	-	-	-	-	-	-	-	-	-	-	101	22.9545	4.412e-09	8.35536	70	69.3069	31	30.6931		extracellular space (GO:0005615)	75	5.03694	1	0	59	78.6667	16	21.3333	110	4.89978	1	0	65	59.0909	45	40.9091	124	5.46737	1	0	99	79.8387	25
extracellular membrane-bounded organelle (GO:0065010)	-	-	-	-	-	-	-	-	-	-	-	-	-	-	-	-	101	22.9545	4.412e-09	8.35536	70	69.3069	31	30.6931		plasma membrane (GO:0005886)	323	21.6924	1	0	223	69.0402	100	30.9598	420	18.7082	1	0	271	64.5238	149	35.4762	440	19.4004	1	0	337	76.5909	103
extracellular region part (GO:0044421)	-	-	-	-	-	-	-	-	-	-	-	-	-	-	-	-	119	27.0455	1.414e-07	6.84955	86	72.2689	33	27.7311
membrane (GO:0016020)	-	-	-	-	-	-	-	-	-	-	-	-	-	-	-	-	216	49.0909	1.776e-05	4.75056	168	77.7778	48	22.2222
extracellular region (GO:0005576)	-	-	-	-	-	-	-	-	-	-	-	-	-	-	-	-	125	28.4091	0.0001206	3.91865	91	72.8	34	27.2
endomembrane system (GO:0012505)	-	-	-	-	-	-	-	-	-	-	-	-	-	-	-	-	104	23.6364	0.000407	3.39041	88	84.6154	16	15.3846
cytosolic part (GO:0044445)	-	-	-	-	-	-	-	-	-	-	-	-	-	-	-	-	16	3.63636	0.001938	2.71265	5	31.25	11	68.75
ribosome (GO:0005840)	-	-	-	-	-	-	-	-	-	-	-	-	-	-	-	-	15	3.40909	0.01614	1.7921	3	20	12	80
ribosomal subunit (GO:0044391)	-	-	-	-	-	-	-	-	-	-	-	-	-	-	-	-	12	2.72727	0.02175	1.66254	1	8.33333	11	91.6667
cytosolic large ribosomal subunit (GO:0022625)	-	-	-	-	-	-	-	-	-	-	-	-	-	-	-	-	7	1.59091	0.08478	1.07171	1	14.2857	6	85.7143
cell surface (GO:0009986)	-	-	-	-	-	-	-	-	-	-	-	-	-	-	-	-	28	6.36364	0.088	1.05552	23	82.1429	5	17.8571
Golgi apparatus (GO:0005794)	-	-	-	-	-	-	-	-	-	-	-	-	-	-	-	-	46	10.4545	0.08996	1.04595	40	86.9565	6	13.0435
anchoring junction (GO:0070161)	-	-	-	-	-	-	-	-	-	-	-	-	-	-	-	-	22	5	0.1027	0.98843	9	40.9091	13	59.0909
bounding membrane of organelle (GO:0098588)	-	-	-	-	-	-	-	-	-	-	-	-	-	-	-	-	64	14.5455	0.1072	0.969805	53	82.8125	11	17.1875
focal adhesion (GO:0005925)	-	-	-	-	-	-	-	-	-	-	-	-	-	-	-	-	19	4.31818	0.1481	0.829445	7	36.8421	12	63.1579
cell-substrate adherens junction (GO:0005924)	-	-	-	-	-	-	-	-	-	-	-	-	-	-	-	-	19	4.31818	0.1746	0.757956	7	36.8421	12	63.1579
cell-substrate junction (GO:0030055)	-	-	-	-	-	-	-	-	-	-	-	-	-	-	-	-	19	4.31818	0.1924	0.715795	7	36.8421	12	63.1579
membrane region (GO:0098589)	-	-	-	-	-	-	-	-	-	-	-	-	-	-	-	-	47	10.6818	0.2394	0.620876	37	78.7234	10	21.2766
plasma membrane (GO:0005886)	-	-	-	-	-	-	-	-	-	-	-	-	-	-	-	-	116	26.3636	0.3168	0.499215	94	81.0345	22	18.9655
cell periphery (GO:0071944)	-	-	-	-	-	-	-	-	-	-	-	-	-	-	-	-	118	26.8182	0.3175	0.498256	95	80.5085	23	19.4915
organelle membrane (GO:0031090)	-	-	-	-	-	-	-	-	-	-	-	-	-	-	-	-	78	17.7273	0.3261	0.486649	61	78.2051	17	21.7949
adherens junction (GO:0005912)	-	-	-	-	-	-	-	-	-	-	-	-	-	-	-	-	20	4.54545	0.4166	0.380281	8	40	12	60
large ribosomal subunit (GO:0015934)	-	-	-	-	-	-	-	-	-	-	-	-	-	-	-	-	7	1.59091	0.9164	0.0379149	1	14.2857	6	85.7143
Genes and proteins were seperately up-loaded and mapped to the Gene Ontology Consortium enrichment analysis, involving 93 and 72 CC categories in HL, MCL and ALCL cells, respectively.
(http://geneontology.org).
"P-value" derived from Gene Ontology Consortium and corrected using Bonferroni method, with a threshold of less than 1
"Enrichment -LOG10(Pvalue)" indicates significance of enrichment shown as positive values
"Count" shows the number of proteins from each protein-list involved in every annotation category
"Percentage" depicts the number of the proteins involved compared to the total number of proteins
"up"and "down" depicts the number of the proteins involved in this annotation category showing up/down-regulation
"% up"and "% down" depicts the number of the proteins involved in this annotation category significantly up/down-regulated compared to the total number of proteins
[truncated: 1 more columns]

## Sheet: Dereg_KEGG_mRNAs_proteins
Supplementary Table S3D. Deregulated mRNAs & proteins in HL, MCL and ALCL lymphoma cell lines annotated according to Kyoto Encyclopedia of Genes and Genomes (KEGG) Pathway analysis. Functional analysis was generated using Database for Annotation, Visualization and Integrated Discovery (DAVID), assigning associated deregulated genes/proteins in N3a-treated ALCL, HL, MCL cell lines to enriched KEGG…
mRNAs																										Proteins
Term	ALCL								HL								MCL									Term	ALCL								HL								MCL
	Count	%	P-value	Enrichment-LOG10 (p-value)	Up	% Up	Down	% Down	Count	%	P-value	Enrichment-LOG10 (p-value)	Up	% Up	Down	% Down	Count	%	P-value	Enrichment-LOG10 (p-value)	Up	% Up	Down	% Down			Count	%	P-value	Enrichment-LOG10 (p-value)	Up	% Up	Down	% Down	Count	%	P-value	Enrichment-LOG10 (p-value)	Up	% Up	Down	% Down	Count	%	P-value	Enrichment-LOG10 (p-value)	Up	% Up	Down
hsa04115:p53 signaling pathway	8	6.29921	6.12124e-07	6.21316	7	87.5	1	12.5	26	8.07453	2.2e-24	23.6576	20	76.9231	6	23.0769	21	4.77	2.94e-15	14.5321	20	95.24	1	4.76		hsa03010:Ribosome	43	2.88784	3.82543e-18	17.4173	1	2.32558	42	97.6744	40	1.78094	4.0174e-11	10.3961	13	32.5	27	67.5	52	2.40852	4.18922e-20	19.3779	3	5.76923	49
hsa04110:Cell cycle	-	-	-	-	-	-	-	-	20	6.21118	5.7e-11	10.2441	15	75	5	25	-	-	-	-	-	-	-	-		hsa03030:DNA replication	22	1.4775	1.0487e-11	10.9793	1	4.54545	21	95.4545	20	0.890472	4.00015e-07	6.39792	0	0	20	100	-	-	-	-	-	-	-
hsa03030:DNA replication	-	-	-	-	-	-	-	-	7	2.17391	0.00017	3.76955	7	100	0	0	-	-	-	-	-	-	-	-		hsa05016:Huntington's disease	44	2.955	9.69972e-07	6.01324	30	68.1818	14	31.8182	77	3.42832	1.34376e-17	16.8717	54	70.1299	23	29.8701	80	3.70542	5.88365e-20	19.2304	68	85	12
hsa04114:Oocyte meiosis	-	-	-	-	-	-	-	-	11	3.41615	0.00025	3.60206	10	90.9091	1	9.09091	-	-	-	-	-	-	-	-		hsa05010:Alzheimer's disease	39	2.61921	7.8532e-06	5.10495	31	79.4872	8	20.5128	59	2.62689	5.8252e-10	9.23469	49	83.0508	10	16.9492	71	3.28856	3.59171e-17	16.4447	65	91.5493	6
hsa03010:Ribosome	-	-	-	-	-	-	-	-	8	2.48447	0.0044	2.35655	7	87.5	1	12.5	13	2.95	9.67e-06	5.01461	11	84.62	2	15.38		hsa05322:Systemic lupus erythematosus	29	1.94762	8.14884e-06	5.0889	26	89.6552	3	10.3448	28	1.24666	0.0122976	1.91018	26	92.8571	2	7.14286	28	1.2969	0.0187758	1.7264	24	85.7143	4
Mismatch repair	-	-	-	-	-	-	-	-	4	1.24224	0.016	1.79588	4	100	0	0	-	-	-	-	-	-	-	-		hsa05332:Graft-versus-host disease	23	1.54466	1.01006e-05	4.99565	16	69.5652	7	30.4348	16	0.712378	0.0164549	1.7837	15	93.75	1	6.25	20	0.926355	0.00529484	2.27615	17	85	3
hsa03420:Nucleotide excision repair	-	-	-	-	-	-	-	-	5	1.5528	0.02	1.69897	3	60	2	40	-	-	-	-	-	-	-	-		hsa05330:Allograft rejection	22	1.4775	1.72589e-05	4.76299	15	68.1818	7	31.8182	16	0.712378	0.00835845	2.07787	15	93.75	1	6.25	20	0.926355	0.0023842	2.62266	17	85	3
hsa04914:Progesterone-mediated oocyte maturation	-	-	-	-	-	-	-	-	6	1.86335	0.053	1.27572	6	100	0	0	-	-	-	-	-	-	-	-		hsa05416:Viral myocarditis	29	1.94762	2.1849e-05	4.66057	16	55.1724	13	44.8276	22	0.979519	0.0296317	1.52824	18	81.8182	4	18.1818	31	1.43585	0.000136277	3.86558	25	80.6452	6
hsa05200:Pathways in cancer	8	6.29921	0.0111685	1.952	6	75	2	25	-	-	-	-	-	-	-	-	-	-	-	-	-	-	-	-		hsa05012:Parkinson's disease	31	2.08193	6.44617e-05	4.1907	28	90.3226	3	9.67742	55	2.4488	1.06566e-12	11.9724	48	87.2727	7	12.7273	61	2.82538	4.64728e-17	16.3328	56	91.8033	5
hsa04010:MAPK signaling pathway	7	5.51181	0.0149756	1.82462	2	28.5714	5	71.4286	-	-	-	-	-	-	-	-	-	-	-	-	-	-	-	-		hsa04940:Type I diabetes mellitus	22	1.4775	0.000125717	3.90061	15	68.1818	7	31.8182	15	0.667854	0.0643651	1.19135	14	93.3333	1	6.66667	20	0.926355	0.0105309	1.97753	17	85	3
hsa04210:Apoptosis	8	1.82	0.0157155	1.80367	7	87.5	1	12.5									8	1.82	0.0157155	1.80367	7	87.5	1	12.5		hsa04662:B cell receptor signaling pathway	21	1.41034	0.000170425	3.76847	14	66.6667	7	33.3333	22	0.979519	0.00619724	2.2078	17	77.2727	5	22.7273	-	-	-	-	-	-	-
																										hsa04142:Lysosome	28	1.88046	0.000196223	3.70725	25	89.2857	3	10.7143	29	1.29118	0.0174112	1.75917	19	65.5172	10	34.4828	33	1.52849	0.000945009	3.02456	28	84.8485	5
																										hsa00190:Oxidative phosphorylation	29	1.94762	0.000508375	3.29382	27	93.1034	2	6.89655	53	2.35975	3.28204e-11	10.4839	49	92.4528	4	7.54717	59	2.73275	3.22205e-15	14.4919	58	98.3051	1
Genes and proteins were seperately up-loaded and analyzed by the KEGG Pathway feature of DAVID software ver.6.7. KEGG pathway enrichment analysis involved 11 and 57 categories in HL, MCL and ALCL, respectively.																										hsa03430:Mismatch repair	10	0.671592	0.000544093	3.26433	0	0	10	100	10	0.445236	0.0067823	2.16862	0	0	10	100	-	-	-	-	-	-	-
(http://david.abcc.ncifcrf.gov).																										hsa04612:Antigen processing and presentation	28	1.88046	0.00072477	3.1398	18	64.2857	10	35.7143	26	1.15761	0.0102755	1.9882	18	69.2308	8	30.7692	30	1.38953	0.00395579	2.40277	27	90	3
"P-value" derived from DAVID using a modified Fisher Exact P-value, the EASE score, with a threshold of less than 0.1																										hsa04115:p53 signaling pathway	18	1.20887	0.00115128	2.93882	12	66.6667	6	33.3333	18	0.801425	0.0384285	1.41535	10	55.5556	8	44.4444	19	0.880037	0.0164862	1.78288	14	73.6842	5
"Enrichment -LOG10(Pvalue)" indicates significance of enrichment shown as positive values																										hsa05320:Autoimmune thyroid disease	22	1.4775	0.00116852	2.93236	15	68.1818	7	31.8182	-	-	-	-	-	-	-	-	20	0.926355	0.0505338	1.29642	17	85	3
"Count" shows the number of proteins from each protein-list involved in every annotation category																										hsa04110:Cell cycle	27	1.8133	0.0013765	2.86122	8	29.6296	19	70.3704	32	1.42476	0.00753658	2.12283	8	25	24	75	-	-	-	-	-	-	-
"Percentage" depicts the number of the proteins involved compared to the total number of proteins																										hsa00240:Pyrimidine metabolism	22	1.4775	0.00176709	2.75274	3	13.6364	19	86.3636	29	1.29118	0.000715092	3.14564	5	17.2414	24	82.7586	22	1.01899	0.0657525	1.18209	6	27.2727	16
"up"and "down" depicts the number of the proteins involved in this annotation category showing up/down-regulation																										hsa04130:SNARE interactions in vesicular transport	12	0.80591	0.00244888	2.61103	10	83.3333	2	16.6667	13	0.578807	0.0132844	1.87666	12	92.3077	1	7.69231	11	0.509495	0.0669783	1.17407	10	90.9091	1
"% up"and "% down" depicts the number of the proteins involved in this annotation category significantly up/down-regulated compared to the total number of proteins																										hsa03420:Nucleotide excision repair	13	0.873069	0.00275116	2.56048	3	23.0769	10	76.9231	15	0.667854	0.00721491	2.14177	3	20	12	80	-	-	-	-	-	-	-
																										hsa04514:Cell adhesion molecules (CAMs)	32	2.14909	0.0121063	1.91699	21	65.625	11	34.375	-	-	-	-	-	-	-	-	35	1.62112	0.0599877	1.22194	28	80	7
																										hsa03040:Spliceosome	24	1.61182	0.0132445	1.87796	3	12.5	21	87.5	43	1.91451	1.13831e-06	5.94374	10	23.2558	33	76.7442	49	2.26957	7.57722e-10	9.12049	13	26.5306	36
																										hsa04210:Apoptosis	18	1.20887	0.0164131	1.78481	11	61.1111	7	38.8889	23	1.02404	0.017871	1.74785	18	78.2609	5	21.7391	27	1.25058	0.000667468	3.17557	21	77.7778	6
																										hsa05210:Colorectal cancer	17	1.14171	0.0245269	1.61036	7	41.1765	10	58.8235	-	-	-	-	-	-	-	-	-	-	-	-	-	-	-
																										hsa05212:Pancreatic cancer	15	1.00739	0.0290209	1.53729	9	60	6	40	-	-	-	-	-	-	-	-	-	-	-	-	-	-	-
																										hsa00100:Steroid biosynthesis	6	0.402955	0.0356312	1.44817	5	83.3333	1	16.6667	-	-	-	-	-	-	-	-	7	0.324224	0.040339	1.39427	7	100	0
																										hsa00230:Purine metabolism	26	1.74614	0.0364254	1.4386	7	26.9231	19	73.0769	-	-	-	-	-	-	-	-	-	-	-	-	-	-	-
																										hsa05310:Asthma	9	0.604433	0.0390637	1.40823	8	88.8889	1	11.1111	10	0.445236	0.0824958	1.08357	10	100	0	0	11	0.509495	0.0760018	1.11918	10	90.9091	1
																										hsa05220:Chronic myeloid leukemia	15	1.00739	0.039736	1.40082	9	60	6	40	-	-	-	-	-	-	-	-	-	-	-	-	-	-	-
																										hsa04650:Natural killer cell mediated cytotoxicity	29	1.94762	0.0423682	1.37296	15	51.7241	14	48.2759	-	-	-	-	-	-	-	-	-	-	-	-	-	-	-
																										hsa05222:Small cell lung cancer	16	1.07455	0.0481006	1.31785	11	68.75	5	31.25	-	-	-	-	-	-	-	-	-	-	-	-	-	-	-
																										hsa04660:T cell receptor signaling pathway	19	1.27602	0.058508	1.23278	11	57.8947	8	42.1053	-	-	-	-	-	-	-	-	-	-	-	-	-	-	-
																										hsa05110:Vibrio cholerae infection	11	0.738751	0.0954031	1.02044	9	81.8182	2	18.1818	17	0.756901	0.0129837	1.8866	14	82.3529	3	17.6471	-	-	-	-	-	-	-
																										hsa04672:Intestinal immune network for IgA production	11	0.738751	0.0960022	1.01772	10	90.9091	1	9.09091	14	0.62333	0.0848998	1.07109	11	78.5714	3	21.4286	16	0.741084	0.0376092	1.42471	12	75	4
																										hsa03050:Proteasome	-	-	-	-	-	-	-	-	22	0.979519	3.34985e-06	5.47498	4	18.1818	18	81.8182	25	1.15794	1.90728e-08	7.71958	6	24	19
																										hsa00280:Valine, leucine and isoleucine degradation	-	-	-	-	-	-	-	-	20	0.890472	1.80018e-05	4.74468	17	85	3	15	13	0.602131	0.0367594	1.43463	7	53.8462	6
																										hsa03018:RNA degradation	-	-	-	-	-	-	-	-	20	0.890472	0.00100876	2.99621	5	25	15	75	17	0.787402	0.0131824	1.88001	7	41.1765	10
																										hsa05014:Amyotrophic lateral sclerosis (ALS)	-	-	-	-	-	-	-	-	18	0.801425	0.0029213	2.53442	12	66.6667	6	33.3333	18	0.833719	0.00241986	2.61621	13	72.2222	5
																										hsa04666:Fc gamma R-mediated phagocytosis	-	-	-	-	-	-	-	-	27	1.20214	0.00348199	2.45817	25	92.5926	2	7.40741	-	-	-	-	-	-	-
																										hsa05120:Epithelial cell signaling in Helicobacter pylori infection	-	-	-	-	-	-	-	-	20	0.890472	0.00920821	2.03582	16	80	4	20	-	-	-	-	-	-	-
																										hsa04670:Leukocyte transendothelial migration	-	-	-	-	-	-	-	-	30	1.33571	0.0108784	1.96343	23	76.6667	7	23.3333	-	-	-	-	-	-	-
																										hsa04914:Progesterone-mediated oocyte maturation	-	-	-	-	-	-	-	-	22	0.979519	0.0295307	1.52973	15	68.1818	7	31.8182	-	-	-	-	-	-	-
																										hsa00270:Cysteine and methionine metabolism	-	-	-	-	-	-	-	-	11	0.48976	0.0371393	1.43017	1	9.09091	10	90.9091	11	0.509495	0.0333989	1.47627	2	18.1818	9
																										hsa00030:Pentose phosphate pathway	-	-	-	-	-	-	-	-	9	0.400712	0.0372502	1.42887	3	33.3333	6	66.6667	-	-	-	-	-	-	-
																										hsa04664:Fc epsilon RI signaling pathway	-	-	-	-	-	-	-	-	20	0.890472	0.0381076	1.41899	17	85	3	15	-	-	-	-	-	-	-
																										hsa00072:Synthesis and degradation of ketone bodies	-	-	-	-	-	-	-	-	5	0.222618	0.0429665	1.36687	4	80	1	20	-	-	-	-	-	-	-
																										hsa00770:Pantothenate and CoA biosynthesis	-	-	-	-	-	-	-	-	6	0.267142	0.0796751	1.09868	2	33.3333	4	66.6667	-	-	-	-	-	-	-
																										hsa04722:Neurotrophin signaling pathway	-	-	-	-	-	-	-	-	27	1.20214	0.0898234	1.04661	22	81.4815	5	18.5185	-	-	-	-	-	-	-
																										hsa04910:Insulin signaling pathway	-	-	-	-	-	-	-	-	29	1.29118	0.0899409	1.04604	22	75.8621	7	24.1379	-	-	-	-	-	-	-
																										hsa00010:Glycolysis / Gluconeogenesis	-	-	-	-	-	-	-	-	15	0.667854	0.0924358	1.03416	4	26.6667	11	73.3333	-	-	-	-	-	-	-
																										hsa00071:Fatty acid metabolism	-	-	-	-	-	-	-	-	11	0.48976	0.0983327	1.0073	9	81.8182	2	18.1818	-	-	-	-	-	-	-
																										hsa00520:Amino sugar and nucleotide sugar metabolism	-	-	-	-	-	-	-	-	-	-	-	-	-	-	-	-	17	0.787402	0.000710361	3.14852	11	64.7059	6
																										hsa04260:Cardiac muscle contraction	-	-	-	-	-	-	-	-	-	-	-	-	-	-	-	-	20	0.926355	0.0325749	1.48712	20	100	0
																										hsa00052:Galactose metabolism	-	-	-	-	-	-	-	-	-	-	-	-	-	-	-	-	9	0.41686	0.0424918	1.3717	5	55.5556	4
																										hsa00480:Glutathione metabolism	-	-	-	-	-	-	-	-	-	-	-	-	-	-	-	-	13	0.602131	0.086828	1.06134	8	61.5385	5
																										hsa04114:Oocyte meiosis	-	-	-	-	-	-	-	-	-	-	-	-	-	-	-	-	24	1.11163	0.0937209	1.02816	12	50	12
[truncated: 1 more columns]

## Sheet: BP_Common_mRNAs_prot
Supplementary Table S3E. Common deregulated mRNAs & proteins in Nutlin-3a-treated lymphoma cell lines assigned to Biological Process (BP). Functional analysis was performed using Gene Ontology Consortium (GOC), assigning associated deregulated genes/proteins in N3a-treated ALCL, HL, MCL cell lines to enriched Biological Process (BP) categories.
mRNAs										Proteins																Proteins
Term	Count	%	PValue	Enrichment -LOG10 (Pvalue)	Up	% Up	Down	% Down		Term	Count	%	PValue	Enrichment -LOG10 (Pvalue)	Up	% Up	Down	% Down
regulation of apoptotic process (GO:0042981)	13	46.43	1.49e-05	4.8274	13	100	0	0		metabolic process (GO:0008152)	388	66.3248	1.524e-29	28.817	214	55.1546	174	44.8454
regulation of programmed cell death (GO:0043067)	13	46.43	1.63e-05	4.78728	13	100	0	0		protein transport (GO:0015031)	94	16.0684	1.505e-21	20.8225	61	64.8936	33	35.1064
regulation of cell death (GO:0010941)	13	46.43	2.95e-05	4.53062	13	100	0	0		organelle organization (GO:0006996)	146	24.9573	1.978e-21	20.7038	68	46.5753	78	53.4247
regulation of metabolic process (GO:0019222)	22	78.57	0.000311	3.50696	18	81.8182	4	18.1818		protein localization in organelle (GO:0033365)	57	9.74359	1.207e-19	18.9183	27	47.3684	30	52.6316
cellular response to stress (GO:0033554)	12	42.86	0.000335	3.47444	10	83.3333	2	16.6667		protein localization (GO:0008104)	107	18.2906	2.229e-19	18.6519	68	63.5514	39	36.4486
regulation of molecular function (GO:0065009)	15	53.57	0.00041	3.38775	13	86.6667	2	13.3333		SRP-dependent cotranslational protein targeting to membrane (GO:0006614)	29	4.95726	1.758e-17	16.755	7	24.1379	22	75.8621
regulation of response to stimulus (GO:0048583)	16	57.14	0.00156	2.80827	15	93.75	1	6.25		organic substance transport (GO:0071702)	113	19.3162	2.96e-17	16.5287	75	66.3717	38	33.6283
regulation of catalytic activity (GO:0050790)	13	46.43	0.00326	2.48732	11	84.6154	2	15.3846		protein targeting (GO:0006605)	47	8.03419	1.361e-15	14.8661	20	42.5532	27	57.4468
biological regulation (GO:0065007)	26	92.86	0.00327	2.48598	22	84.6154	4	15.3846		nuclear-transcribed mRNA catabolic process, nonsense-mediated decay (GO:0000184)	26	4.44444	1.433e-13	12.8438	4	15.3846	22	84.6154
intrinsic apoptotic signaling pathway by p53 class mediator (GO:0072332)	4	14.29	0.00335	2.4756	3	75	1	25		respiratory electron transport chain (GO:0022904)	25	4.2735	7.239e-13	12.1403	23	92	2	8
signal transduction by p53 class mediator (GO:0072331)	5	17.86	0.00479	2.31939	4	80	1	20		catabolic process (GO:0009056)	117	20	8.584e-13	12.0663	65	55.5556	52	44.4444
cellular response to DNA damage stimulus (GO:0006974)	8	28.57	0.00862	2.06434	6	75	2	25		DNA metabolic process (GO:0006259)	63	10.7692	1.272e-11	10.8955	19	30.1587	44	69.8413
positive regulation of biological process (GO:0048518)	18	64.29	0.00953	2.02104	15	83.3333	3	16.6667		protein localization to membrane (GO:0072657)	36	6.15385	1.392e-11	10.8564	13	36.1111	23	63.8889
regulation of biological process (GO:0050789)	25	89.29	0.0112	1.95156	21	84	4	16		translational termination (GO:0006415)	21	3.58974	4.059e-11	10.3916	0	0	21	100
response to stress (GO:0006950)	15	53.57	0.0113	1.94808	13	86.6667	2	13.3333		chromosome organization (GO:0051276)	59	10.0855	6.32e-11	10.1993	14	23.7288	45	76.2712
positive regulation of molecular function (GO:0044093)	11	39.29	0.0133	1.8755	9	81.8182	2	18.1818		cell cycle (GO:0007049)	80	13.6752	1.121e-10	9.95039	25	31.25	55	68.75
intrinsic apoptotic signaling pathway in response to DNA damage (GO:0008630)	4	14.29	0.0227	1.64359	3	75	1	25		translation (GO:0006412)	38	6.49573	1.159e-10	9.93592	13	34.2105	25	65.7895
positive regulation of catalytic activity (GO:0043085)	10	35.71	0.0261	1.58286	8	80	2	20		nucleic acid metabolic process (GO:0090304)	167	28.547	2.64e-10	9.5784	52	31.1377	115	68.8623
positive regulation of programmed cell death (GO:0043068)	7	25	0.0307	1.51329	7	100	0	0		response to stress (GO:0006950)	139	23.7607	4.082e-09	8.38913	82	58.9928	57	41.0072
cellular response to stimulus (GO:0051716)	19	67.86	0.0313	1.50515	17	89.4737	2	10.5263		biosynthetic process (GO:0009058)	176	30.0855	5.581e-08	7.25329	66	37.5	110	62.5
cellular response to chemical stimulus (GO:0070887)	12	42.86	0.0329	1.4828	12	100	0	0		cell cycle process (GO:0022402)	61	10.4274	1.131e-07	6.94654	18	29.5082	43	70.4918
positive regulation of cell death (GO:0010942)	7	25	0.0398	1.39979	7	100	0	0		gene expression (GO:0010467)	150	25.641	1.194e-07	6.923	56	37.3333	94	62.6667
positive regulation of metabolic process (GO:0009893)	14	50	0.0452	1.34496	12	85.7143	2	14.2857		nuclear transport (GO:0051169)	26	4.44444	4.716e-07	6.32643	18	69.2308	8	30.7692
positive regulation of hydrolase activity (GO:0051345)	8	28.57	0.0479	1.3193	7	87.5	1	12.5		oxidation-reduction process (GO:0055114)	60	10.2564	5.215e-07	6.28275	46	76.6667	14	23.3333
response to chemical (GO:0042221)	15	53.57	0.05	1.30086	15	100	0	0		chromatin organization (GO:0006325)	43	7.35043	5.786e-07	6.23762	13	30.2326	30	69.7674
intrinsic apoptotic signaling pathway in response to DNA damage by p53 class mediator (GO:0042771)	3	10.71	0.0604	1.21932	2	66.6667	1	33.3333		mRNA metabolic process (GO:0016071)	44	7.52137	2.277e-06	5.64264	10	22.7273	34	77.2727
response to organic substance (GO:0010033)	12	42.86	0.075	1.12482	12	100	0	0		DNA replication (GO:0006260)	23	3.93162	1.326e-05	4.87746	2	8.69565	21	91.3043
cellular response to abiotic stimulus (GO:0071214)	5	17.86	0.0793	1.10073	5	100	0	0		regulation of cell death (GO:0010941)	69	11.7949	2.216e-05	4.65443	41	59.4203	28	40.5797
regulation of hydrolase activity (GO:0051336)	9	32.14	0.0825	1.08334	8	88.8889	1	11.1111		regulation of apoptotic process (GO:0042981)	64	10.9402	0.0001773	3.75129	37	57.8125	27	42.1875
regulation of cell communication (GO:0010646)	13	46.43	0.0849	1.0713	12	92.3077	1	7.69231		vesicle-mediated transport (GO:0016192)	53	9.05983	0.0002393	3.62106	45	84.9057	8	15.0943
response to UV (GO:0009411)	4	14.29	0.115	0.93968	4	100	0	0		RNA metabolic process (GO:0016070)	127	21.7094	0.0002813	3.55083	40	31.4961	87	68.5039
cellular response to radiation (GO:0071478)	4	14.29	0.158	0.802168	4	100	0	0		cell division (GO:0051301)	38	6.49573	0.0003412	3.46699	8	21.0526	30	78.9474
regulation of signal transduction (GO:0009966)	12	42.86	0.158	0.801343	11	91.6667	1	8.33333		apoptotic signaling pathway (GO:0097190)	26	4.44444	0.0007562	3.12136	17	65.3846	9	34.6154
response to abiotic stimulus (GO:0009628)	8	28.57	0.174	0.758454	8	100	0	0		cell death (GO:0008219)	62	10.5983	0.0007874	3.1038	43	69.3548	19	30.6452
response to stimulus (GO:0050896)	20	71.43	0.196	0.707301	18	90	2	10		ribosome biogenesis (GO:0042254)	17	2.90598	0.001374	2.86201	10	58.8235	7	41.1765
transformed cell apoptotic process (GO:0006927)	2	7.14	0.207	0.68466	2	100	0	0		chromatin modification (GO:0016568)	31	5.29915	0.001666	2.77833	4	12.9032	27	87.0968
regulation of cellular process (GO:0050794)	23	82.14	0.227	0.644548	20	86.9565	3	13.0435		RNA processing (GO:0006396)	39	6.66667	0.002489	2.60398	15	38.4615	24	61.5385
apoptotic process (GO:0006915)	8	28.57	0.235	0.628932	7	87.5	1	12.5		ncRNA metabolic process (GO:0034660)	24	4.10256	0.00325	2.48812	14	58.3333	10	41.6667
response to toxic substance (GO:0009636)	4	14.29	0.242	0.615467	4	100	0	0		protein localization to nucleus (GO:0034504)	14	2.39316	0.004327	2.36381	10	71.4286	4	28.5714
cellular response to UV (GO:0034644)	3	10.71	0.243	0.613679	3	100	0	0		apoptotic process (GO:0006915)	51	8.71795	0.006344	2.19764	34	66.6667	17	33.3333
programmed cell death (GO:0012501)	8	28.57	0.27	0.56928	7	87.5	1	12.5		cell proliferation (GO:0008283)	35	5.98291	0.01679	1.77495	13	37.1429	22	62.8571
regulation of cellular metabolic process (GO:0031323)	17	60.71	0.318	0.497573	14	82.3529	3	17.6471		ncRNA processing (GO:0034470)	18	3.07692	0.03051	1.51556	10	55.5556	8	44.4444
cell death (GO:0008219)	8	28.57	0.338	0.470826	7	87.5	1	12.5		immune response (GO:0006955)	52	8.88889	0.0692	1.15989	37	71.1538	15	28.8462
negative regulation of apoptotic process (GO:0043066)	7	25	0.348	0.458421	7	100	0	0		proteolysis (GO:0006508)	41	7.00855	0.4176	0.37924	25	60.9756	16	39.0244
death (GO:0016265)	8	28.57	0.35	0.456553	7	87.5	1	12.5		negative regulation of apoptosis (GO:0043066)	32	5.47009	0.4854	0.3139	19	59.375	13	40.625
cellular response to interferon-alpha (GO:0035457)	2	7.14	0.367	0.435452	2	100	0	0		intracellular signal transduction (GO:0035556)	58	9.91453	0.9646	0.0156527	29	50	29	50
positive regulation of apoptotic process (GO:0043065)	6	21.43	0.367	0.435452	6	100	0	0		phosphorylation (GO:0016310)	43	7.35043	0.9965	0.0015227	30	69.7674	13	30.2326
negative regulation of programmed cell death (GO:0043069)	7	25	0.371	0.430626	7	100	0	0		negative regulation of gene expression (GO:0010629)	43	7.35043	1	0	15	34.8837	28	65.1163
intrinsic apoptotic signaling pathway (GO:0097193)	4	14.29	0.452	0.34515	3	75	1	25		signal transduction (GO:0007165)	131	22.3932	1	0	88	67.1756	43	32.8244
deoxyribonucleoside diphosphate metabolic process (GO:0009186)	2	7.14	0.464	0.333482	1	50	1	50		cell differentiation (GO:0030154)	82	14.0171	1	0	41	50	41	50
regulation of signaling (GO:0023051)	12	42.86	0.47	0.327533	11	91.6667	1	8.33333		positive regulation of apoptosis (GO:0043065)	20	3.4188	1	0	12	60	8	40
regulation of intracellular signal transduction (GO:1902531)	9	32.14	0.502	0.299469	9	100	0	0		cytoskeleton organization (GO:0007010)	32	5.47009	1	0	11	34.375	21	65.625
apoptotic signaling pathway (GO:0097190)	5	17.86	0.515	0.288277	4	80	1	20		DNA repair (GO:0006281)	21	3.58974	1	0	7	33.3333	14	66.6667
regulation of cellular protein metabolic process (GO:0032268)	10	35.71	0.516	0.287098	9	90	1	10
negative regulation of cell death (GO:0060548)	7	25	0.541	0.266883	7	100	0	0
positive regulation of cellular catabolic process (GO:0031331)	4	14.29	0.564	0.248567	4	100	0	0
single-organism cellular process (GO:0044763)	24	85.71	0.634	0.197979	20	83.3333	4	16.6667
protein oligomerization (GO:0051259)	5	17.86	0.646	0.190104	4	80	1	20
regulation of cysteine-type endopeptidase activity involved in apoptotic process (GO:0043281)	4	14.29	0.725	0.139842	4	100	0	0
deoxyribonucleotide biosynthetic process (GO:0009263)	2	7.14	0.823	0.0846002	1	50	1	50
intestinal epithelial cell development (GO:0060576)	2	7.14	0.823	0.0846002	2	100	0	0
regulation of cysteine-type endopeptidase activity (GO:2000116)	4	14.29	0.865	0.0628835	4	100	0	0
mitotic G1 DNA damage checkpoint (GO:0031571)	3	10.71	0.943	0.0254423	3	100	0	0
regulation of primary metabolic process (GO:0080090)	16	57.14	0.957	0.0192696	13	81.25	3	18.75
mitochondrial DNA metabolic process (GO:0032042)	2	7.14	0.965	0.0154277	2	100	0	0
mitotic G1/S transition checkpoint (GO:0044819)	3	10.71	0.98	0.00877392	3	100	0	0
G1 DNA damage checkpoint (GO:0044783)	3	10.71	0.98	0.00877392	3	100	0	0
Common genes and proteins were seperately up-loaded and analyzed according to Gene Ontology enrichment analysis, involving 67 and 53 BP categories in HL, MCL and ALCL cells, respectively.
(http://geneontology.org).
"P-value" derived from Gene Ontology Consortium and corrected using Bonferroni method, with a threshold of less than 1
Enrichment -LOG10(Pvalue) indicates significance of enrichment shown as positive values
"Count" shows the number of genes from each gene-list involved in every annotation category
"Percentage" depicts the number of the genes involved compared to the total number of genes
"up"and "down" depicts the number of the genes involved in this annotation category showing up/down-regulation
"% up"and "% down" depicts the number of the genes involved in this annotation category significantly up/down-regulated compared to the total number of genes

## Sheet: MF_Common_mRNAs_prot
Supplementary Table S3F. Common deregulated mRNAs & proteins in Nutlin-3a-treated lymphoma cell lines assigned to Molecular Function (MF). Functional analysis was performed using Gene Ontology Consortium (GOC), assigning associated deregulated genes/proteins in N3a-treated ALCL, HL, MCL cell lines to enriched MF categories.
mRNAs										Proteins															Proteins
Term	Count	%	PValue	Enrichment -LOG10 (Pvalue)	Up	% Up	Down	% Down		Term	Count	%	PValue	Enrichment -LOG10 (Pvalue)	Up	% Up	Down	% Down
oxidoreductase activity, acting on CH or CH2 groups, disulfide as acceptor (GO:0016728)	2	7.14286	0.0168	1.77521	1	50	1	50		membrane-bounded organelle (GO:0043227)	492	84.1026	1.368e-72	71.8639	293	59.5528	199	40.4472
ribonucleoside-diphosphate reductase activity, thioredoxin disulfide as acceptor (GO:0004748)	2	7.14286	0.0168	1.77521	1	50	1	50		organelle (GO:0043226)	504	86.1538	7.663e-70	69.1156	295	58.5317	209	41.4683
molecular_function (GO:0003674)	28	100	0.182	0.741123	24	85.7143	4	14.2857		cytoplasm (GO:0005737)	439	75.0427	6.696e-58	57.1742	267	60.82	172	39.18
oxidoreductase activity, acting on CH or CH2 groups (GO:0016725)	2	7.14286	0.185	0.73189	1	50	1	50		GO:0031974~membrane-enclosed lumen	209	35.7265	9.302e-32	31.0314	102	48.8038	107	51.1962
NADPH binding (GO:0070402)	2	7.14286	0.185	0.73189	2	100	0	0		GO:0043233~organelle lumen	204	34.8718	2.676e-30	29.5725	99	48.5294	105	51.4706
identical protein binding (GO:0042802)	7	25	0.764	0.11685	6	85.7143	1	14.2857		GO:0031967~organelle envelope	88	15.0427	3.081e-24	23.5113	74	84.0909	14	15.9091
										extracellular organelle (GO:0043230)	153	26.1538	5.817e-24	23.2353	114	74.5098	39	25.4902
										GO:0031090~organelle membrane	162	27.6923	7.742e-24	23.1111	143	88.2716	19	11.7284
Common genes and proteins were seperately up-loaded and analyzed according to Gene Ontology enrichment analysis, involving 6 and 28 MF categories in HL, MCL and ALCL cells.										GO:0043228~non-membrane-bounded organelle	212	36.2393	7.379e-23	22.132	83	39.1509	129	60.8491
(http://geneontology.org).										cytosol (GO:0005829)	159	27.1795	2.598e-22	21.5854	72	45.283	87	54.717
"P-value" derived from Gene Ontology Consortium and corrected using Bonferroni method, with a threshold of less than 1										GO:0031966~mitochondrial membrane	65	11.1111	2.825e-22	21.549	59	90.7692	6	9.23077
Enrichment -LOG10(Pvalue) indicates significance of enrichment shown as positive values										vesicle (GO:0031982)	176	30.0855	1.063e-21	20.9735	133	75.5682	43	24.4318
"Count" shows the number of genes from each gene-list involved in every annotation category										GO:0005743~mitochondrial inner membrane	53	9.05983	9.855e-21	20.0063	47	88.6792	6	11.3208
"Percentage" depicts the number of the genes involved compared to the total number of genes										GO:0005739~mitochondrion	111	18.9744	3.503e-20	19.4556	89	80.1802	22	19.8198
"up"and "down" depicts the number of the genes involved in this annotation category showing up/down-regulation										nucleus (GO:0005634)	266	45.4701	1.528e-18	17.8159	109	40.9774	157	59.0226
"% up"and "% down" depicts the number of the genes involved in this annotation category significantly up/down-regulated compared to the total number of genes										GO:0005730~nucleolus	106	18.1197	6.126e-14	13.2128	47	44.3396	59	55.6604
										GO:0005840~ribosome	31	5.29915	2.406e-12	11.6187	6	19.3548	25	80.6452
										GO:0070469~respiratory chain	21	3.58974	3.144e-12	11.5025	20	95.2381	1	4.7619
										GO:0030529~ribonucleoprotein complex	53	9.05983	8.826e-12	11.0542	16	30.1887	37	69.8113
										GO:0005694~chromosome	57	9.74359	2.225e-11	10.6527	14	24.5614	43	75.4386
										extracellular region (GO:0005576)	174	29.7436	5.979e-10	9.22337	129	74.1379	45	25.8621
										GO:0000785~chromatin	36	6.15385	1.037e-09	8.98422	12	33.3333	24	66.6667
										GO:0005764~lysosome	37	6.32479	3.328e-07	6.47782	34	91.8919	3	8.10811
										GO:0005783~endoplasmic reticulum	71	12.1368	1.637e-05	4.78595	60	84.507	11	15.493
										GO:0005768~endosome	41	7.00855	3.179e-05	4.49771	35	85.3659	6	14.6341
										membrane (GO:0016020)	259	44.2735	0.0001696	3.77057	200	77.2201	59	22.7799
										Golgi apparatus (GO:0005794)	55	9.40171	0.03386	1.47031	42	76.3636	13	23.6364
										cytoskeleton (GO:0005856)	63	10.7692	1	0	24	38.0952	39	61.9048

## Sheet: CC_Common_mRNAs_prot
Supplementary Table S3G. Common genes deregulated in three lymphoma cell lines assigned to Cellular Component (CC). Functional analysis was performed using Gene Ontology Consortium (GOC), assigning associated deregulated genes/proteins in N3a-treated ALCL, HL, MCL cell lines to enriched CC categories.
mRNAs										Proteins																Proteins
Term	Count	%	PValue	Enrichment -LOG10 (Pvalue)	Up	% Up	Down	% Down		Term	Count	%	PValue	Enrichment -LOG10 (Pvalue)	Up	% Up	Down	% Down
membrane-bounded organelle (GO:0043227)	25	89.2857	0.03019	1.52014	21	84	4	16		protein binding (GO:0005515)	358	61.1966	2.826e-32	31.5488	202	56.4246	156	43.5754
cytosol (GO:0005829)	12	42.8571	0.09058	1.04297	10	83.3333	2	16.6667		RNA binding (GO:0003723)	108	18.4615	1.206e-19	18.9187	47	43.5185	61	56.4815
organelle (GO:0043226)	25	89.2857	0.1514	0.819874	21	84	4	16		poly(A) RNA binding (GO:0044822)	91	15.5556	1.861e-19	18.7303	39	42.8571	52	57.1429
nuclear body (GO:0016604)	4	14.2857	0.783	0.106238	3	75	1	25		catalytic activity (GO:0003824)	212	36.2393	2.652e-09	8.57643	133	62.7358	79	37.2642
										nucleic acid binding (GO:0003676)	162	27.6923	7.101e-09	8.14868	62	38.2716	100	61.7284
										protein transporter activity (GO:0008565)	15	2.5641	1.01e-06	5.99568	12	80	3	20
Common genes and proteins were seperately up-loaded and analyzed according to Gene Ontology enrichment analysis, involving 4 and 20 CC categories in HL, MCL and ALCL cells, respectively.										enzyme binding (GO:0019899)	70	11.9658	1.318e-06	5.88008	37	52.8571	33	47.1429
(http://geneontology.org).										ATPase activity GO:0016887)	30	5.12821	3.637e-06	5.43926	21	70	9	30
"P-value" derived from Gene Ontology Consortium and corrected using Bonferroni method, with a threshold of less than 1										hydrolase activity (GO:0016787)	105	17.9487	7.514e-06	5.12413	65	61.9048	40	38.0952
"Enrichment -LOG10(Pvalue)" indicates significance of enrichment shown as positive values										NADH dehydrogenase activity (GO:0003954)	11	1.88034	9.519e-06	5.02141	11	100	0	0
"Count" shows the number of genes from each gene-list involved in every annotation category										nucleotide binding (GO:0000166)	100	17.094	2.927e-05	4.53358	60	60	40	40
"Percentage" depicts the number of the genes involved compared to the total number of genes										purine nucleoside binding (GO:0001883)	83	14.188	4.181e-05	4.37872	50	60.241	33	39.759
"up"and "down" depicts the number of the genes involved in this annotation category showing up/down-regulation										ATP binding (GO:0005524)	69	11.7949	0.0001927	3.71512	38	55.0725	31	44.9275
"% up"and "% down" depicts the number of the genes involved in this annotation category significantly up/down-regulated compared to the total number of genes										histone binding (GO:0042393)	15	2.5641	0.0004439	3.35271	4	26.6667	11	73.3333
										chromatin binding (GO:0003682)	26	4.44444	0.004633	2.33414	4	15.3846	22	84.6154
										chaperone binding (GO:0051087)	7	1.19658	0.1632	0.78728	3	42.8571	4	57.1429
										ion binding (GO:0043167)	185	31.6239	0.2613	0.582861	103	55.6757	82	44.3243
										protease binding (GO:0002020)	6	1.02564	1	0	6	100	0	0
										ubiquitin protein ligase binding (GO:0031625)	10	1.7094	1	0	5	50	5	50
										DNA binding (GO:0003677)	66	11.2821	1	0	19	28.7879	47	71.2121

## Sheet: KEGG_Common_mRNAs_prot
Supplementary Table S3H. Common deregulated mRNAs & proteins in Nutlin-3a-treated lymphoma cell lines annotated according to Kyoto Encyclopedia of Genes and Genomes (KEGG) Pathway analysis. Functional analysis was performed using Database for Annotation, Visualization and Integrated Discovery (DAVID), assigning associated deregulated genes/proteins in N3a-treated ALCL, HL, MCL cell lines to enric…
mRNAs										Proteins																Proteins
Term	Count	%	PValue	Enrichment -LOG10(Pvalue)	Up	% Up	Down	% Down		Term	Count	%	PValue	Enrichment -LOG10(Pvalue)	Up	% Up	Down	% Down
hsa04115:p53 signaling pathway	8	28.5714	6.4882e-12	11.1879	7	87.5	1	12.5		hsa00190 Oxidative phosphorylation	25	4.2735	2.88e-15	14.5406	24	96	1	4
hsa05200:Pathways in cancer	4	14.2857	0.0227133	1.64372	4	100	0	0		hsa03010 Ribosome	16	2.73504	5.25e-10	9.27984	0	0	16	100
hsa05219:Bladder cancer	2	7.14286	0.0796605	1.09876	2	100	0	0		hsa01100 Metabolic pathways	60	10.2564	5.82e-08	7.23508	44	73.3333	16	26.6667
hsa00480:Glutathione metabolism	2	7.14286	0.0941695	1.02609	2	100	0	0		hsa03060 Protein export	7	1.19658	9.35e-07	6.02919	6	85.7143	1	14.2857
										hsa04115 p53 signaling pathway	12	2.05128	9.73e-07	6.01189	8	66.6667	4	33.3333
										hsa04145 Phagosome	15	2.5641	4.95e-06	5.30539	13	86.6667	2	13.3333
Common genes and proteins were separately up-loaded and analyzed by the KEGG Pathway feature of DAVID software ver.6.7. KEGG pathway enrichment analysis involved 4 categories in HL, MCL and ALCL cells.										hsa04142 Lysosome	12	2.05128	6.94e-05	4.15864	12	100	0	0
(http://david.abcc.ncifcrf.gov).										hsa00240 Pyrimidine metabolism	10	1.7094	0.000233	3.63264	0	0	10	100
"P-value" derived from DAVID using a modified Fisher Exact P-value, the EASE score, with a threshold of less than 0.05										hsa04130 SNARE interactions in vesucular transport	6	1.02564	0.000256	3.59176	6	100	0	0
"Enrichment -LOG10(Pvalue)" indicates significance of enrichment shown as positive values										hsa04210 Apoptosis	10	1.7094	0.00036	3.4437	6	60	4	40
"Count" shows the number of genes from each gene-list involved in every annotation category										hsa03030 DNA replication	5	0.854701	0.00225	2.64782	0	0	5	100
"Percentage" depicts the number of the genes involved compared to the total number of genes										hsa04666 Fc gamma R-mediated phagocytosis	8	1.36752	0.00237	2.62525	6	75	2	25
"up"and "down" depicts the number of the genes involved in this annotation category showing up/down-regulation										hsa04662 B cell receptor signaling pathway	7	1.19658	0.00264	2.5784	3	42.8571	4	57.1429
"% up"and "% down" depicts the number of the genes involved in this annotation category significantly up/down-regulated compared to the total number of genes										hsa05200 Pathways in cancer	18	3.07692	0.00433	2.36351	11	61.1111	7	38.8889
										hsa05220 Chronic myeloid leukemia	7	1.19658	0.009	2.04576	3	42.8571	4	57.1429
										hsa04110 Cell cycle	9	1.53846	0.0131	1.88273	6	66.6667	3	33.3333
										hsa03013 RNA transport	9	1.53846	0.0142	1.84771	6	66.6667	3	33.3333
										hsa03040 Spliceosome	8	1.36752	0.0157	1.8041	5	62.5	3	37.5
										hsa04062 Chemokine signaling pathway	10	1.7094	0.0209	1.67985	8	80	2	20
										hsa03420 Nucleotide excision repair	4	0.683761	0.029	1.5376	1	25	3	75
										hsa04020 Calcium signaling pathway	9	1.53846	0.0361	1.44249	8	88.8889	1	11.1111
										hsa04150 mTOR signaling pathway	4	0.683761	0.0431	1.36552	2	50	2	50

## Sheet: BP_unique_mRNAs_prot
Supplementary Table S3I. Uniquely deregulated mRNAs & proteins in Nutlin-3a-treated lymphoma cell lines assigned to Biological Process (BP). Functional analysis was performed using Gene Ontology Consortium (GOC), assigning associated deregulated genes/proteins in N3a-treated ALCL, HL, MCL cell lines to enriched Biological Process (BP) categories.
mRNAs																										Proteins
Term	ALCL								HL								MCL									Term	ALCL								HL								MCL
	Count	%	P-value	Enrichment-LOG10 (p-value)	Up	% Up	Down	% Down	Count	%	P-value	Enrichment-LOG10 (p-value)	Up	% Up	Down	% Down	Count	%	P-value	Enrichment-LOG10 (p-value)	Up	% Up	Down	% Down			Count	%	P-value	Enrichment-LOG10 (p-value)	Up	% Up	Down	% Down	Count	%	P-value	Enrichment-LOG10 (p-value)	Up	% Up	Down	% Down	Count	%	P-value	Enrichment-LOG10 (p-value)	Up	% Up	Down
mitotic cell cycle (GO:0000278)	-	-	-	-	-	-	-	-	60	39.4737	4.332e-45	44.3633	3	5	57	95	-	-	-	-	-	-	-	-		biological_process (GO:0008150)	406	88.0694	1.305e-21	20.8844	227	55.9113	179	44.0887	639	87.2951	2.935e-32	31.5324	335	52.4257	304	47.5743	577	88.0916	8.964e-25	24.0475	348	60.312	229
cell cycle process (GO:0022402)	-	-	-	-	-	-	-	-	63	41.4474	7.434e-43	42.1288	2	3.1746	61	96.8254	-	-	-	-	-	-	-	-		cellular process (GO:0009987)	358	77.6573	8.2e-16	15.0862	198	55.3073	160	44.6927	563	76.9126	3.466e-24	23.4602	294	52.2202	269	47.7798	503	76.7939	4.079e-17	16.3894	297	59.0457	206
cell cycle (GO:0007049)	-	-	-	-	-	-	-	-	68	44.7368	2.973e-42	41.5268	3	4.41176	65	95.5882	-	-	-	-	-	-	-	-		cellular component organization or biogenesis (GO:0071840)	163	35.3579	6.638e-10	9.17796	88	53.9877	75	46.0123	273	37.2951	4.705e-22	21.3274	148	54.2125	125	45.7875	244	37.2519	6.917e-18	17.1601	151	61.8852	93
mitotic cell cycle process (GO:1903047)	-	-	-	-	-	-	-	-	54	35.5263	8.225e-40	39.0849	2	3.7037	52	96.2963	-	-	-	-	-	-	-	-		single-organism process (GO:0044699)	320	69.4143	1.633e-09	8.78701	181	56.5625	139	43.4375	483	65.9836	3.143e-09	8.50266	267	55.2795	216	44.7205	448	68.3969	7.862e-10	9.10447	279	62.2768	169
nuclear division (GO:0000280)	-	-	-	-	-	-	-	-	39	25.6579	7.645e-30	29.1166	1	2.5641	38	97.4359	-	-	-	-	-	-	-	-		metabolic process (GO:0008152)	267	57.9176	1.278e-08	7.89347	142	53.1835	125	46.8165	444	60.6557	1.606e-21	20.7943	238	53.6036	206	46.3964	406	61.9847	2.087e-19	18.6805	224	55.1724	182
organelle fission (GO:0048285)	-	-	-	-	-	-	-	-	39	25.6579	7.03e-29	28.153	1	2.5641	38	97.4359	-	-	-	-	-	-	-	-		cellular component organization (GO:0016043)	155	33.6226	3.228e-08	7.49107	83	53.5484	72	46.4516	265	36.2022	8.667e-21	20.0621	145	54.717	120	45.283	231	35.2672	7.703e-15	14.1133	144	62.3377	87
mitotic nuclear division (GO:0007067)	-	-	-	-	-	-	-	-	35	23.0263	8.096e-29	28.0917	1	2.85714	34	97.1429	-	-	-	-	-	-	-	-		cellular metabolic process (GO:0044237)	240	52.0607	8.784e-08	7.05631	126	52.5	114	47.5	412	56.2842	1.145e-23	22.9412	223	54.1262	189	45.8738	360	54.9618	9.858e-16	15.0062	197	54.7222	163
mitotic cell cycle phase (GO:0098763)	-	-	-	-	-	-	-	-	32	21.0526	6.798e-26	25.1676	0	0	32	100	-	-	-	-	-	-	-	-		primary metabolic process (GO:0044238)	238	51.6269	7.584e-07	6.1201	124	52.1008	114	47.8992	397	54.235	7.734e-18	17.1116	205	51.6373	192	48.3627	359	54.8092	8.382e-15	14.0767	194	54.039	165
cell cycle phase (GO:0022403)	-	-	-	-	-	-	-	-	32	21.0526	6.798e-26	25.1676	0	0	32	100	-	-	-	-	-	-	-	-		organic substance metabolic process (GO:0071704)	244	52.9284	8.387e-07	6.07639	128	52.459	116	47.541	412	56.2842	1.547e-19	18.8105	218	52.9126	194	47.0874	373	56.9466	2.182e-16	15.6611	201	53.8874	172
biological phase (GO:0044848)	-	-	-	-	-	-	-	-	32	21.0526	1.029e-25	24.9876	0	0	32	100	-	-	-	-	-	-	-	-		single-organism cellular process (GO:0044763)	283	61.3883	2.967e-06	5.52768	158	55.8304	125	44.1696	447	61.0656	1.071e-10	9.97021	249	55.7047	198	44.2953	401	61.2214	1.337e-07	6.87387	248	61.8454	153
cell division (GO:0051301)	-	-	-	-	-	-	-	-	36	23.6842	2.722e-25	24.5651	1	2.77778	35	97.2222	-	-	-	-	-	-	-	-		phosphate-containing compound metabolic process (GO:0006796)	85	18.4382	0.0002608	3.58369	47	55.2941	38	44.7059	118	16.1202	0.001794	2.74618	66	55.9322	52	44.0678	-	-	-	-	-	-	-
DNA metabolic process (GO:0006259)	-	-	-	-	-	-	-	-	41	26.9737	5.718e-22	21.2428	2	4.87805	39	95.122	-	-	-	-	-	-	-	-		organelle organization (GO:0006996)	94	20.3905	0.0002727	3.56431	47	50	47	50	177	24.1803	8.691e-18	17.0609	99	55.9322	78	44.0678	135	20.6107	8.135e-07	6.08964	84	62.2222	51
cell cycle checkpoint (GO:0000075)	-	-	-	-	-	-	-	-	26	17.1053	6.359e-20	19.1966	1	3.84615	25	96.1538	-	-	-	-	-	-	-	-		phosphorus metabolic process (GO:0006793)	85	18.4382	0.0005727	3.24207	47	55.2941	38	44.7059	120	16.3934	0.001474	2.8315	68	56.6667	52	43.3333	-	-	-	-	-	-	-
single-organism organelle organization (GO:1902589)	-	-	-	-	-	-	-	-	53	34.8684	6.605e-19	18.1801	3	5.66038	50	94.3396	-	-	-	-	-	-	-	-		cellular macromolecule metabolic process (GO:0044260)	177	38.3948	0.0009236	3.03452	87	49.1525	90	50.8475	312	42.623	1.229e-15	14.9104	154	49.359	158	50.641	285	43.5115	5.695e-14	13.2445	150	52.6316	135
chromosome segregation (GO:0007059)	-	-	-	-	-	-	-	-	22	14.4737	6.634e-19	18.1782	0	0	22	100	-	-	-	-	-	-	-	-		cellular component biogenesis (GO:0044085)	69	14.9675	0.001282	2.89211	38	55.0725	31	44.9275	106	14.4809	5.56e-06	5.25493	62	58.4906	44	41.5094	91	13.8931	0.001609	2.79344	52	57.1429	39
mitotic prometaphase (GO:0000236)	-	-	-	-	-	-	-	-	19	12.5	1.56e-18	17.8069	0	0	19	100	-	-	-	-	-	-	-	-		organic substance catabolic process (GO:1901575)	74	16.0521	0.00148	2.82974	33	44.5946	41	55.4054	118	16.1202	3.624e-07	6.44081	63	53.3898	55	46.6102	95	14.5038	0.01104	1.95703	46	48.4211	49
regulation of cell cycle (GO:0051726)	-	-	-	-	-	-	-	-	37	24.3421	3.4e-17	16.4685	5	13.5135	32	86.4865	-	-	-	-	-	-	-	-		macromolecule localization (GO:0033036)	70	15.1844	0.001481	2.82944	33	47.1429	37	52.8571	114	15.5738	6.062e-08	7.21738	65	57.0175	49	42.9825	118	18.0153	4.321e-12	11.3644	84	71.1864	34
M phase (GO:0000279)	-	-	-	-	-	-	-	-	23	15.1316	3.5e-17	16.4559	0	0	23	100	-	-	-	-	-	-	-	-		macromolecule metabolic process (GO:0043170)	190	41.2148	0.001925	2.71557	94	49.4737	96	50.5263	326	44.5355	6.473e-13	12.1889	160	49.0798	166	50.9202	309	47.1756	8.853e-15	14.0529	166	53.7217	143
mitotic M phase (GO:0000087)	-	-	-	-	-	-	-	-	23	15.1316	3.5e-17	16.4559	0	0	23	100	-	-	-	-	-	-	-	-		regulation of vesicle fusion (GO:0031338)	7	1.51844	0.002271	2.64378	5	71.4286	2	28.5714	-	-	-	-	-	-	-	-	-	-	-	-	-	-	-
organelle organization (GO:0006996)	-	-	-	-	-	-	-	-	61	40.1316	1.105e-16	15.9566	7	11.4754	54	88.5246	-	-	-	-	-	-	-	-		catabolic process (GO:0009056)	79	17.1367	0.002791	2.55424	37	46.8354	42	53.1646	127	17.3497	4.826e-07	6.31641	71	55.9055	56	44.0945	101	15.4198	0.03517	1.45383	52	51.4851	49
sister chromatid segregation (GO:0000819)	-	-	-	-	-	-	-	-	16	10.5263	1.925e-16	15.7156	0	0	16	100	-	-	-	-	-	-	-	-		RNA processing (GO:0006396)	36	7.80911	0.003159	2.50045	12	33.3333	24	66.6667	62	8.46995	1.023e-08	7.99012	23	37.0968	39	62.9032	66	10.0763	1.557e-12	11.8077	19	28.7879	47
chromosome organization (GO:0051276)	-	-	-	-	-	-	-	-	35	23.0263	4.804e-16	15.3184	1	2.85714	34	97.1429	-	-	-	-	-	-	-	-		cellular localization (GO:0051641)	73	15.8351	0.003271	2.48532	37	50.6849	36	49.3151	125	17.0765	2.048e-09	8.68867	73	58.4	52	41.6	125	19.084	2.514e-12	11.5996	95	76	30
mitotic sister chromatid segregation (GO:0000070)	-	-	-	-	-	-	-	-	15	9.86842	1.288e-15	14.8901	0	0	15	100	-	-	-	-	-	-	-	-		nitrogen compound metabolic process (GO:0006807)	157	34.0564	0.0035	2.45593	77	49.0446	80	50.9554	279	38.1148	2.931e-14	13.533	141	50.5376	138	49.4624	227	34.6565	1.934e-05	4.71354	112	49.3392	115
DNA conformation change (GO:0071103)	-	-	-	-	-	-	-	-	20	13.1579	2.932e-14	13.5328	1	5	19	95	-	-	-	-	-	-	-	-		protein localization (GO:0008104)	60	13.0152	0.005237	2.28092	27	45	33	55	100	13.6612	9.29e-08	7.03198	59	59	41	41	101	15.4198	1.711e-10	9.76675	75	74.2574	26
regulation of cell cycle process (GO:0010564)	-	-	-	-	-	-	-	-	26	17.1053	1.224e-13	12.9122	3	11.5385	23	88.4615	-	-	-	-	-	-	-	-		nucleobase-containing compound catabolic process (GO:0034655)	43	9.32755	0.006541	2.18436	14	32.5581	29	67.4419	64	8.74317	0.0002043	3.68973	32	50	32	50	-	-	-	-	-	-	-
regulation of cell division (GO:0051302)	-	-	-	-	-	-	-	-	20	13.1579	7.918e-13	12.1014	2	10	18	90	-	-	-	-	-	-	-	-		single-organism metabolic process (GO:0044710)	135	29.2842	0.00722	2.14146	72	53.3333	63	46.6667	224	30.6011	2.879e-08	7.54076	137	61.1607	87	38.8393	200	30.5344	3.877e-06	5.4115	119	59.5	81
regulation of mitotic cell cycle (GO:0007346)	-	-	-	-	-	-	-	-	24	15.7895	8.467e-13	12.0723	2	8.33333	22	91.6667	-	-	-	-	-	-	-	-		response to stimulus (GO:0050896)	190	41.2148	0.007721	2.11233	113	59.4737	77	40.5263	-	-	-	-	-	-	-	-	269	41.0687	0.0008536	3.06875	173	64.3123	96
DNA replication (GO:0006260)	-	-	-	-	-	-	-	-	18	11.8421	1.079e-11	10.967	0	0	18	100	-	-	-	-	-	-	-	-		intracellular signal transduction (GO:0035556)	59	12.7983	0.008525	2.06931	30	50.8475	29	49.1525	77	10.5191	0.3641	0.438779	54	70.1299	23	29.8701	-	-	-	-	-	-	-
spindle organization (GO:0007051)	-	-	-	-	-	-	-	-	14	9.21053	1.969e-11	10.7058	1	7.14286	13	92.8571	-	-	-	-	-	-	-	-		biological regulation (GO:0065007)	258	55.9653	0.008964	2.0475	147	56.9767	111	43.0233	390	53.2787	0.02721	1.56527	199	51.0256	191	48.9744	379	57.8626	5.476e-06	5.26154	244	64.3799	135
microtubule cytoskeleton organization (GO:0000226)	-	-	-	-	-	-	-	-	20	13.1579	5.612e-11	10.2509	1	5	19	95	-	-	-	-	-	-	-	-		cellular nitrogen compound catabolic process (GO:0044270)	44	9.54447	0.009116	2.0402	15	34.0909	29	65.9091	65	8.87978	0.0004975	3.30321	33	50.7692	32	49.2308	51	7.78626	0.7153	0.145512	21	41.1765	30
DNA packaging (GO:0006323)	-	-	-	-	-	-	-	-	15	9.86842	2.949e-10	9.53033	1	6.66667	14	93.3333	-	-	-	-	-	-	-	-		cellular nitrogen compound metabolic process (GO:0034641)	146	31.6703	0.009352	2.0291	70	47.9452	76	52.0548	266	36.3388	7.287e-15	14.1375	134	50.3759	132	49.6241	216	32.9771	5.992e-06	5.22243	103	47.6852	113
mitotic spindle organization (GO:0007052)	-	-	-	-	-	-	-	-	11	7.23684	3.95e-10	9.4034	1	9.09091	10	90.9091	-	-	-	-	-	-	-	-		localization (GO:0051179)	131	28.4165	0.01062	1.97388	68	51.9084	63	48.0916	196	26.776	0.003797	2.42056	119	60.7143	77	39.2857	196	29.9237	2.487e-06	5.60432	148	75.5102	48
nucleobase-containing compound metabolic process (GO:0006139)	-	-	-	-	-	-	-	-	70	46.0526	4.123e-10	9.38479	17	24.2857	53	75.7143	-	-	-	-	-	-	-	-		microtubule-based process (GO:0007017)	27	5.85683	0.01089	1.96297	10	37.037	17	62.963	-	-	-	-	-	-	-	-	-	-	-	-	-	-	-
mitotic cell cycle phase transition (GO:0044772)	-	-	-	-	-	-	-	-	19	12.5	5.687e-10	9.24512	0	0	19	100	-	-	-	-	-	-	-	-		organophosphate catabolic process (GO:0046434)	34	7.37527	0.01847	1.73353	13	38.2353	21	61.7647	-	-	-	-	-	-	-	-	-	-	-	-	-	-	-
cellular nitrogen compound metabolic process (GO:0034641)	-	-	-	-	-	-	-	-	73	48.0263	6.944e-10	9.15839	20	27.3973	53	72.6027	-	-	-	-	-	-	-	-		heterocycle catabolic process (GO:0046700)	43	9.32755	0.02156	1.66635	14	32.5581	29	67.4419	65	8.87978	0.0004975	3.30321	33	50.7692	32	49.2308	51	7.78626	0.7153	0.145512	21	41.1765	30
cell cycle phase transition (GO:0044770)	-	-	-	-	-	-	-	-	19	12.5	7.192e-10	9.14315	0	0	19	100	-	-	-	-	-	-	-	-		aromatic compound catabolic process (GO:0019439)	43	9.32755	0.02266	1.64474	14	32.5581	29	67.4419	66	9.01639	0.0002417	3.61672	34	51.5152	32	48.4848	51	7.78626	0.7506	0.124591	22	43.1373	29
cellular aromatic compound metabolic process (GO:0006725)	-	-	-	-	-	-	-	-	71	46.7105	8.555e-10	9.06778	17	23.9437	54	76.0563	-	-	-	-	-	-	-	-		cytoskeleton organization (GO:0007010)	36	7.80911	0.02473	1.60678	18	50	18	50	47	6.42077	0.1739	0.7597	24	51.0638	23	48.9362	42	6.41221	0.7597	0.119358	27	64.2857	15
chromosome condensation (GO:0030261)	-	-	-	-	-	-	-	-	9	5.92105	2.43e-09	8.61439	0	0	9	100	-	-	-	-	-	-	-	-		cellular protein localization (GO:0034613)	44	9.54447	0.02482	1.6052	20	45.4545	24	54.5455	66	9.01639	0.0009285	3.03222	40	60.6061	26	39.3939	77	11.7557	9.775e-10	9.00988	56	72.7273	21
organic cyclic compound metabolic process (GO:1901360)	-	-	-	-	-	-	-	-	72	47.3684	2.644e-09	8.57774	17	23.6111	55	76.3889	-	-	-	-	-	-	-	-		small molecule metabolic process (GO:0044281)	87	18.872	0.02619	1.58186	49	56.3218	38	43.6782	133	18.1694	0.0008878	3.05168	82	61.6541	51	38.3459	117	17.8626	0.03434	1.4642	68	58.1197	49
microtubule-based process (GO:0007017)	-	-	-	-	-	-	-	-	22	14.4737	2.756e-09	8.55972	1	4.54545	21	95.4545	-	-	-	-	-	-	-	-		cellular macromolecule localization (GO:0070727)	44	9.54447	0.02938	1.53195	20	45.4545	24	54.5455	66	9.01639	0.001178	2.92885	40	60.6061	26	39.3939	77	11.7557	1.364e-09	8.86519	56	72.7273	21
heterocycle metabolic process (GO:0046483)	-	-	-	-	-	-	-	-	70	46.0526	3.1e-09	8.50864	17	24.2857	53	75.7143	-	-	-	-	-	-	-	-		organophosphate metabolic process (GO:0019637)	52	11.2798	0.03086	1.5106	27	51.9231	25	48.0769	69	9.42623	0.4368	0.359717	39	56.5217	30	43.4783	-	-	-	-	-	-	-
single-organism cellular process (GO:0044763)	-	-	-	-	-	-	-	-	110	72.3684	8.517e-09	8.06971	28	25.4545	82	74.5455	176	65.6716	5.66e-08	7.24718	126	71.5909	50	28.4091		ncRNA processing (GO:0034470)	18	3.90456	0.03278	1.48439	6	33.3333	12	66.6667	-	-	-	-	-	-	-	-	-	-	-	-	-	-	-
cellular component organization (GO:0016043)	-	-	-	-	-	-	-	-	67	44.0789	9.22e-09	8.03527	10	14.9254	57	85.0746	-	-	-	-	-	-	-	-		positive regulation of Rho GTPase activity (GO:0032321)	14	3.03688	0.0354	1.451	7	50	7	50	-	-	-	-	-	-	-	-	-	-	-	-	-	-	-
nitrogen compound metabolic process (GO:0006807)	-	-	-	-	-	-	-	-	74	48.6842	1.128e-08	7.94769	20	27.027	54	72.973	-	-	-	-	-	-	-	-		cell division (GO:0051301)	25	5.42299	0.03732	1.42806	7	28	18	72	-	-	-	-	-	-	-	-	-	-	-	-	-	-	-
single-organism process (GO:0044699)	-	-	-	-	-	-	-	-	117	76.9737	1.389e-08	7.8573	32	27.3504	85	72.6496	193	72.0149	3.24e-09	8.48945	138	71.5026	55	28.4974		cellular catabolic process (GO:0044248)	67	14.5336	0.04153	1.38164	30	44.7761	37	55.2239	108	14.7541	3.39e-05	4.4698	67	62.037	41	37.963	-	-	-	-	-	-	-
organic substance metabolic process (GO:0071704)	-	-	-	-	-	-	-	-	97	63.8158	2.248e-08	7.6482	30	30.9278	67	69.0722	141	52.6119	0.00086	3.0655	101	71.6312	40	28.3688		regulation of biological process (GO:0050789)	245	53.1453	0.04212	1.37551	138	56.3265	107	43.6735	374	51.0929	0.0351	1.45469	190	50.8021	184	49.1979	365	55.7252	5.699e-06	5.2442	234	64.1096	131
anaphase (GO:0051322)	-	-	-	-	-	-	-	-	14	9.21053	2.368e-08	7.62562	0	0	14	100	-	-	-	-	-	-	-	-		rRNA metabolic process (GO:0016072)	13	2.81996	0.04281	1.36845	6	46.1538	7	53.8462	-	-	-	-	-	-	-	-	-	-	-	-	-	-	-
mitotic anaphase (GO:0000090)	-	-	-	-	-	-	-	-	14	9.21053	2.368e-08	7.62562	0	0	14	100	-	-	-	-	-	-	-	-		chromosome segregation (GO:0007059)	14	3.03688	0.04379	1.35863	3	21.4286	11	78.5714	-	-	-	-	-	-	-	-	-	-	-	-	-	-	-
cellular component organization or biogenesis (GO:0071840)	-	-	-	-	-	-	-	-	67	44.0789	3.07e-08	7.51286	10	14.9254	57	85.0746	-	-	-	-	-	-	-	-		single-organism catabolic process (GO:0044712)	52	11.2798	0.04957	1.30478	25	48.0769	27	51.9231	72	9.83607	0.1345	0.871278	43	59.7222	29	40.2778	-	-	-	-	-	-	-
positive regulation of cell cycle (GO:0045787)	-	-	-	-	-	-	-	-	17	11.1842	3.529e-08	7.45235	2	11.7647	15	88.2353	-	-	-	-	-	-	-	-		organic cyclic compound catabolic process (GO:1901361)	43	9.32755	0.0526	1.27901	14	32.5581	29	67.4419	67	9.15301	0.0003863	3.41308	34	50.7463	33	49.2537	52	7.93893	0.9248	0.0339522	22	42.3077	30
nucleic acid metabolic process (GO:0090304)	-	-	-	-	-	-	-	-	59	38.8158	3.665e-08	7.43593	13	22.0339	46	77.9661	-	-	-	-	-	-	-	-		nucleobase-containing compound metabolic process (GO:0006139)	133	28.8503	0.05702	1.24397	60	45.1128	73	54.8872	243	33.1967	1.348e-12	11.8703	113	46.5021	130	53.4979	203	30.9924	3.927e-06	5.40594	97	47.7833	106
primary metabolic process (GO:0044238)	-	-	-	-	-	-	-	-	94	61.8421	8.366e-08	7.07748	27	28.7234	67	71.2766	139	51.8657	0.000309	3.51004	101	72.6619	38	27.3381		carbohydrate derivative catabolic process (GO:1901136)	35	7.59219	0.05993	1.22236	14	40	21	60									-	-	-	-	-	-	-
regulation of chromosome segregation (GO:0051983)	-	-	-	-	-	-	-	-	10	6.57895	1.301e-07	6.88572	0	0	10	100	-	-	-	-	-	-	-	-		cellular component assembly (GO:0022607)	59	12.7983	0.07826	1.10646	33	55.9322	26	44.0678	92	12.5683	0.0008036	3.09496	55	59.7826	37	40.2174	76	11.6031	0.3511	0.454569	44	57.8947	32
DNA-dependent DNA replication (GO:0006261)	-	-	-	-	-	-	-	-	11	7.23684	1.472e-07	6.83209	0	0	11	100	-	-	-	-	-	-	-	-		single-organism organelle organization (GO:1902589)	62	13.449	0.09283	1.03231	29	46.7742	33	53.2258	122	16.6667	4.116e-12	11.3855	67	54.918	55	45.082	81	12.3664	0.2659	0.575282	47	58.0247	34
negative regulation of cell division (GO:0051782)	-	-	-	-	-	-	-	-	10	6.57895	2.024e-07	6.69379	1	10	9	90	-	-	-	-	-	-	-	-		heterocycle metabolic process (GO:0046483)	136	29.5011	0.1037	0.984221	62	45.5882	74	54.4118	253	34.5628	1.792e-13	12.7467	122	48.2213	131	51.7787	211	32.2137	1.522e-06	5.81759	102	48.3412	109
regulation of microtubule-based process (GO:0032886)	-	-	-	-	-	-	-	-	12	7.89474	2.152e-07	6.66716	1	8.33333	11	91.6667	-	-	-	-	-	-	-	-		mitotic cell cycle process (GO:1903047)	32	6.94143	0.108	0.966576	14	43.75	18	56.25	-	-	-	-	-	-	-	-	-	-	-	-	-	-	-
cellular process (GO:0009987)	-	-	-	-	-	-	-	-	121	79.6053	2.705e-07	6.56783	36	29.7521	85	70.2479	200	74.6269	4.26e-07	6.37059	142	71	58	29		cellular response to stimulus (GO:0051716)	154	33.4056	0.1153	0.938171	88	57.1429	66	42.8571	-	-	-	-	-	-	-	-	-	-	-	-	-	-	-
metabolic process (GO:0008152)	-	-	-	-	-	-	-	-	100	65.7895	2.731e-07	6.56368	32	32	68	68	146	54.4776	0.0146	1.83565	106	72.6027	40	27.3973		rRNA processing (GO:0006364)	12	2.60304	0.1368	0.863914	5	41.6667	7	58.3333	14	1.91257	0.8066	0.0933418	7	50	7	50	-	-	-	-	-	-	-
protein complex subunit organization (GO:0071822)	-	-	-	-	-	-	-	-	32	21.0526	2.761e-07	6.55893	4	12.5	28	87.5	-	-	-	-	-	-	-	-		cell-substrate junction assembly (GO:0007044)	7	1.51844	0.1491	0.826522	4	57.1429	3	42.8571	-	-	-	-	-	-	-	-	-	-	-	-	-	-	-
negative regulation of cell cycle (GO:0045786)	-	-	-	-	-	-	-	-	19	12.5	2.947e-07	6.53062	3	15.7895	16	84.2105	15	5.59701	0.901	0.0452752	10	66.6667	5	33.3333		cell cycle process (GO:0022402)	40	8.67679	0.1649	0.782779	18	45	22	55	-	-	-	-	-	-	-	-	-	-	-	-	-	-	-
cellular metabolic process (GO:0044237)	-	-	-	-	-	-	-	-	92	60.5263	5.157e-07	6.2876	28	30.4348	64	69.5652	132	49.2537	0.0184	1.73518	95	71.9697	37	28.0303		nuclear-transcribed mRNA catabolic process (GO:0000956)	14	3.03688	0.1705	0.768276	3	21.4286	11	78.5714	19	2.59563	0.06171	1.20964	7	36.8421	12	63.1579	21	3.20611	0.001073	2.9694	5	23.8095	16
regulation of nuclear division (GO:0051783)	-	-	-	-	-	-	-	-	12	7.89474	9.509e-07	6.02187	1	8.33333	11	91.6667	-	-	-	-	-	-	-	-		protein complex subunit organization (GO:0071822)	49	10.6291	0.1756	0.755475	23	46.9388	26	53.0612	98	13.388	4.587e-11	10.3385	59	60.2041	39	39.7959	77	11.7557	4.053e-05	4.39222	45	58.4416	32
cytoskeleton organization (GO:0007010)	-	-	-	-	-	-	-	-	24	15.7895	1.019e-06	5.99183	3	12.5	21	87.5	-	-	-	-	-	-	-	-		regulation of Rho GTPase activity (GO:0032319)	14	3.03688	0.181	0.742321	7	50	7	50	-	-	-	-	-	-	-	-	-	-	-	-	-	-	-
negative regulation of mitotic cell cycle (GO:0045930)	-	-	-	-	-	-	-	-	14	9.21053	1.171e-06	5.93144	2	14.2857	12	85.7143	-	-	-	-	-	-	-	-		nucleobase-containing small molecule metabolic process (GO:0055086)	42	9.11063	0.1895	0.722391	19	45.2381	23	54.7619	61	8.33333	0.0593	1.22695	35	57.377	26	42.623	-	-	-	-	-	-	-
regulation of mitosis (GO:0007088)	-	-	-	-	-	-	-	-	11	7.23684	1.63e-06	5.78781	0	0	11	100	-	-	-	-	-	-	-	-		nucleotide catabolic process (GO:0009166)	30	6.50759	0.2187	0.660151	11	36.6667	19	63.3333	-	-	-	-	-	-	-	-	-	-	-	-	-	-	-
positive regulation of cell cycle process (GO:0090068)	-	-	-	-	-	-	-	-	14	9.21053	1.866e-06	5.72909	1	7.14286	13	92.8571	-	-	-	-	-	-	-	-		nucleotide metabolic process (GO:0009117)	40	8.67679	0.2302	0.637895	18	45	22	55	56	7.65027	0.2762	0.558776	32	57.1429	24	42.8571	-	-	-	-	-	-	-
mitotic chromosome condensation (GO:0007076)	-	-	-	-	-	-	-	-	6	3.94737	2.735e-06	5.56304	0	0	6	100	-	-	-	-	-	-	-	-		establishment of localization in cell (GO:0051649)	58	12.5813	0.2539	0.595337	29	50	29	50	107	14.6175	3.798e-08	7.42045	63	58.8785	44	41.1215	112	17.0992	1.167e-12	11.9329	84	75	28
regulation of microtubule cytoskeleton organization (GO:0070507)	-	-	-	-	-	-	-	-	10	6.57895	6.967e-06	5.15695	0	0	10	100	-	-	-	-	-	-	-	-		nucleoside phosphate metabolic process (GO:0006753)	40	8.67679	0.2568	0.590405	18	45	22	55	56	7.65027	0.3156	0.500863	32	57.1429	24	42.8571	-	-	-	-	-	-	-
mitotic cell cycle checkpoint (GO:0007093)	-	-	-	-	-	-	-	-	12	7.89474	8.024e-06	5.09561	1	8.33333	11	91.6667	-	-	-	-	-	-	-	-		nucleoside phosphate catabolic process (GO:1901292)	30	6.50759	0.258	0.58838	11	36.6667	19	63.3333	-	-	-	-	-	-	-	-	-	-	-	-	-	-	-
DNA repair (GO:0006281)	-	-	-	-	-	-	-	-	17	11.1842	8.939e-06	5.04871	0	0	17	100	-	-	-	-	-	-	-	-		cellular aromatic compound metabolic process (GO:0006725)	134	29.0672	0.2597	0.585528	61	45.5224	73	54.4776	253	34.5628	1.792e-13	12.7467	122	48.2213	131	51.7787	210	32.0611	2.65e-06	5.57675	100	47.619	110
cell cycle G1/S phase transition (GO:0044843)	-	-	-	-	-	-	-	-	12	7.89474	9.157e-06	5.03825	0	0	12	100	-	-	-	-	-	-	-	-		regulation of cellular process (GO:0050794)	232	50.3254	0.2674	0.572839	129	55.6034	103	44.3966	362	49.4536	0.01949	1.71019	186	51.3812	176	48.6188	346	52.8244	0.0001241	3.90623	218	63.0058	128
G1/S transition of mitotic cell cycle (GO:0000082)	-	-	-	-	-	-	-	-	12	7.89474	9.157e-06	5.03825	0	0	12	100	-	-	-	-	-	-	-	-		organic cyclic compound metabolic process (GO:1901360)	139	30.1518	0.2787	0.554863	63	45.3237	76	54.6763	260	35.5191	5.51e-13	12.2588	128	49.2308	132	50.7692	222	33.8931	2.352e-07	6.62856	110	49.5495	112
cellular response to DNA damage stimulus (GO:0006974)	-	-	-	-	-	-	-	-	21	13.8158	9.997e-06	5.00013	0	0	21	100	-	-	-	-	-	-	-	-		mitotic prometaphase (GO:0000236)	10	2.1692	0.3014	0.520857	1	10	9	90	-	-	-	-	-	-	-	-	-	-	-	-	-	-	-
establishment of chromosome localization (GO:0051303)	-	-	-	-	-	-	-	-	7	4.60526	1.533e-05	4.81446	0	0	7	100	-	-	-	-	-	-	-	-		mRNA catabolic process (GO:0006402)	14	3.03688	0.3037	0.517555	3	21.4286	11	78.5714	20	2.73224	0.03753	1.42562	7	35	13	65	21	3.20611	0.002556	2.59244	5	23.8095	16
macromolecule metabolic process (GO:0043170)	-	-	-	-	-	-	-	-	78	51.3158	2.194e-05	4.65876	20	25.641	58	74.359	108	40.2985	0.425	0.371611	77	71.2963	31	28.7037		purine nucleotide catabolic process (GO:0006195)	29	6.29067	0.3285	0.483465	10	34.4828	19	65.5172	-	-	-	-	-	-	-	-	-	-	-	-	-	-	-
DNA strand elongation involved in DNA replication (GO:0006271)	-	-	-	-	-	-	-	-	7	4.60526	2.319e-05	4.6347	0	0	7	100	-	-	-	-	-	-	-	-		ncRNA metabolic process (GO:0034660)	20	4.33839	0.3567	0.447697	7	35	13	65	29	3.96175	0.04815	1.3174	15	51.7241	14	48.2759	-	-	-	-	-	-	-
chromosome localization (GO:0050000)	-	-	-	-	-	-	-	-	7	4.60526	2.319e-05	4.6347	0	0	7	100	-	-	-	-	-	-	-	-		organonitrogen compound catabolic process (GO:1901565)	37	8.02603	0.364	0.438899	15	40.5405	22	59.4595	-	-	-	-	-	-	-	-	-	-	-	-	-	-	-
microtubule cytoskeleton organization involved in mitosis (GO:1902850)	-	-	-	-	-	-	-	-	7	4.60526	2.319e-05	4.6347	1	14.2857	6	85.7143	-	-	-	-	-	-	-	-		purine-containing compound catabolic process (GO:0072523)	29	6.29067	0.3766	0.42412	10	34.4828	19	65.5172	-	-	-	-	-	-	-	-	-	-	-	-	-	-	-
cellular macromolecule metabolic process (GO:0044260)	-	-	-	-	-	-	-	-	73	48.0263	2.77e-05	4.55752	17	23.2877	56	76.7123	-	-	-	-	-	-	-	-		cellular response to heat (GO:0034605)	8	1.73536	0.4131	0.383945	3	37.5	5	62.5	-	-	-	-	-	-	-	-	-	-	-	-	-	-	-
biological_process (GO:0008150)	-	-	-	-	-	-	-	-	129	84.8684	2.778e-05	4.55627	41	31.7829	88	68.2171	226	84.3284	2.74e-09	8.56225	164	72.5664	62	27.4336		response to abiotic stimulus (GO:0009628)	39	8.45987	0.4172	0.379656	22	56.4103	17	43.5897	-	-	-	-	-	-	-	-	-	-	-	-	-	-	-
regulation of organelle organization (GO:0033043)	-	-	-	-	-	-	-	-	22	14.4737	3.241e-05	4.48932	3	13.6364	19	86.3636	-	-	-	-	-	-	-	-		organonitrogen compound metabolic process (GO:1901564)	62	13.449	0.4179	0.378928	34	54.8387	28	45.1613	98	13.388	0.00477	2.32148	67	68.3673	31	31.6327	-	-	-	-	-	-	-
DNA strand elongation (GO:0022616)	-	-	-	-	-	-	-	-	7	4.60526	3.423e-05	4.46559	0	0	7	100	-	-	-	-	-	-	-	-		positive regulation of biological process (GO:0048518)	129	27.9826	0.4279	0.368658	74	57.3643	55	42.6357	207	28.2787	0.001453	2.83773	113	54.5894	94	45.4106	203	30.9924	5.177e-06	5.28592	127	62.5616	76
DNA recombination (GO:0006310)	-	-	-	-	-	-	-	-	12	7.89474	3.74e-05	4.42713	0	0	12	100	-	-	-	-	-	-	-	-		establishment of protein localization (GO:0045184)	44	9.54447	0.4346	0.36191	21	47.7273	23	52.2727	83	11.3388	1.111e-07	6.95429	50	60.241	33	39.759	87	13.2824	1.8e-11	10.7447	64	73.5632	23
negative regulation of cell cycle process (GO:0010948)	-	-	-	-	-	-	-	-	12	7.89474	8.072e-05	4.09302	2	16.6667	10	83.3333	-	-	-	-	-	-	-	-		intracellular transport (GO:0046907)	46	9.97831	0.4446	0.352031	22	47.8261	24	52.1739	83	11.3388	2.188e-06	5.65995	51	61.4458	32	38.5542	91	13.8931	1.032e-11	10.9863	65	71.4286	26
regulation of mitotic cell cycle phase transition (GO:1901990)	-	-	-	-	-	-	-	-	12	7.89474	8.967e-05	4.04735	1	8.33333	11	91.6667	-	-	-	-	-	-	-	-		response to heat (GO:0009408)	10	2.1692	0.4884	0.311224	4	40	6	60	-	-	-	-	-	-	-	-	-	-	-	-	-	-	-
organelle localization (GO:0051640)	-	-	-	-	-	-	-	-	14	9.21053	9.466e-05	4.02383	0	0	14	100	-	-	-	-	-	-	-	-		purine ribonucleotide catabolic process (GO:0009154)	28	6.07375	0.5492	0.260269	9	32.1429	19	67.8571	-	-	-	-	-	-	-	-	-	-	-	-	-	-	-
DNA replication initiation (GO:0006270)	-	-	-	-	-	-	-	-	6	3.94737	0.0001022	3.99055	0	0	6	100	-	-	-	-	-	-	-	-		ribonucleotide catabolic process (GO:0009261)	28	6.07375	0.5642	0.248567	9	32.1429	19	67.8571	-	-	-	-	-	-	-	-	-	-	-	-	-	-	-
metaphase plate congression (GO:0051310)	-	-	-	-	-	-	-	-	6	3.94737	0.0001022	3.99055	0	0	6	100	-	-	-	-	-	-	-	-		detection of stimulus involved in sensory perception (GO:0050906)	-	-	-	-	-	-	-	-	-	-	-	-	-	-	-	-	-	-	-	-	-	-	-
regulation of cell cycle phase transition (GO:1901987)	-	-	-	-	-	-	-	-	12	7.89474	0.0001731	3.7617	1	8.33333	11	91.6667	-	-	-	-	-	-	-	-		sensory perception of chemical stimulus (GO:0007606)	-	-	-	-	-	-	-	-	2	0.273224	0.2953	0.529737	1	50	1	50	-	-	-	-	-	-	-
single-organism metabolic process (GO:0044710)	-	-	-	-	-	-	-	-	58	38.1579	0.0002077	3.68256	14	24.1379	44	75.8621	-	-	-	-	-	-	-	-		cell cycle (GO:0007049)	46	9.97831	0.5761	0.239502	20	43.4783	26	56.5217	67	9.15301	0.2655	0.575935	20	29.8507	47	70.1493	-	-	-	-	-	-	-
cell cycle G2/M phase transition (GO:0044839)	-	-	-	-	-	-	-	-	10	6.57895	0.0002316	3.63526	0	0	10	100	-	-	-	-	-	-	-	-		viral life cycle (GO:0019058)	14	3.03688	0.5772	0.238674	5	35.7143	9	64.2857	-	-	-	-	-	-	-	-	34	5.19084	6.794e-12	11.1679	20	58.8235	14
G2/M transition of mitotic cell cycle (GO:0000086)	-	-	-	-	-	-	-	-	10	6.57895	0.0002316	3.63526	0	0	10	100	-	-	-	-	-	-	-	-		mRNA metabolic process (GO:0016071)	28	6.07375	0.6622	0.179011	7	25	21	75	62	8.46995	7.757e-11	10.1103	21	33.871	41	66.129	68	10.3817	3.705e-16	15.4312	16	23.5294	52
macromolecular complex subunit organization (GO:0043933)	-	-	-	-	-	-	-	-	34	22.3684	0.0002877	3.54106	4	11.7647	30	88.2353	-	-	-	-	-	-	-	-		regulation of intracellular transport (GO:0032386)	21	4.55531	0.6632	0.178355	15	71.4286	6	28.5714	-	-	-	-	-	-	-	-	-	-	-	-	-	-	-
spindle assembly involved in mitosis (GO:0090307)	-	-	-	-	-	-	-	-	6	3.94737	0.00031	3.50864	1	16.6667	5	83.3333	-	-	-	-	-	-	-	-		positive regulation of molecular function (GO:0044093)	54	11.7137	0.6711	0.173213	28	51.8519	26	48.1481	86	11.7486	0.006544	2.18416	57	66.2791	29	33.7209	-	-	-	-	-	-	-
cellular response to stress (GO:0033554)	-	-	-	-	-	-	-	-	28	18.4211	0.0003119	3.50598	3	10.7143	25	89.2857	-	-	-	-	-	-	-	-		regulation of Rho protein signal transduction (GO:0035023)	14	3.03688	0.707	0.150581	7	50	7	50	-	-	-	-	-	-	-	-	-	-	-	-	-	-	-
negative regulation of organelle organization (GO:0010639)	-	-	-	-	-	-	-	-	12	7.89474	0.0003673	3.43498	2	16.6667	10	83.3333	-	-	-	-	-	-	-	-		purine nucleoside triphosphate catabolic process (GO:0009146)	27	5.85683	0.7186	0.143513	9	33.3333	18	66.6667	-	-	-	-	-	-	-	-	-	-	-	-	-	-	-
regulation of cytokinesis (GO:0032465)	-	-	-	-	-	-	-	-	7	4.60526	0.000469	3.32883	1	14.2857	6	85.7143	-	-	-	-	-	-	-	-		cellular macromolecular complex assembly (GO:0034622)	25	5.42299	0.7217	0.141643	8	32	17	68	36	4.91803	0.2039	0.690583	16	44.4444	20	55.5556	34	5.19084	0.1788	0.747632	18	52.9412	16
S phase (GO:0051320)	-	-	-	-	-	-	-	-	9	5.92105	0.0005451	3.26352	0	0	9	100	-	-	-	-	-	-	-	-		macromolecular complex subunit organization (GO:0043933)	63	13.6659	0.7287	0.137451	29	46.0317	34	53.9683	149	20.3552	4.095e-20	19.3877	83	55.7047	66	44.2953	111	16.9466	4.101e-08	7.38711	57	51.3514	54
mitotic S phase (GO:0000084)	-	-	-	-	-	-	-	-	9	5.92105	0.0005451	3.26352	0	0	9	100	-	-	-	-	-	-	-	-		response to stress (GO:0006950)	93	20.1735	0.7489	0.125576	53	56.9892	40	43.0108	141	19.2623	0.1824	0.738975	83	58.8652	58	41.1348	154	23.5115	6.369e-07	6.19593	98	63.6364	56
positive regulation of cell division (GO:0051781)	-	-	-	-	-	-	-	-	9	5.92105	0.0008897	3.05076	1	11.1111	8	88.8889	-	-	-	-	-	-	-	-		regulation of response to stimulus (GO:0048583)	93	20.1735	0.7837	0.10585	56	60.2151	37	39.7849	-	-	-	-	-	-	-	-	129	19.6947	0.4143	0.382685	81	62.7907	48
spindle assembly (GO:0051225)	-	-	-	-	-	-	-	-	7	4.60526	0.0009626	3.01655	1	14.2857	6	85.7143	-	-	-	-	-	-	-	-		nucleoside triphosphate catabolic process (GO:0009143)	27	5.85683	0.8003	0.0967472	9	33.3333	18	66.6667	-	-	-	-	-	-	-	-	-	-	-	-	-	-	-
regulation of DNA metabolic process (GO:0051052)	-	-	-	-	-	-	-	-	12	7.89474	0.001206	2.91865	2	16.6667	10	83.3333	-	-	-	-	-	-	-	-		mitotic cell cycle (GO:0000278)	32	6.94143	0.814	0.0893756	14	43.75	18	56.25	-	-	-	-	-	-	-	-	-	-	-	-	-	-	-
mitotic interphase (GO:0051329)	-	-	-	-	-	-	-	-	9	5.92105	0.00141	2.85078	0	0	9	100	-	-	-	-	-	-	-	-		regulation of molecular function (GO:0065009)	76	16.4859	0.8471	0.0720653	41	53.9474	35	46.0526	122	16.6667	0.005562	2.25477	75	61.4754	47	38.5246	110	16.7939	0.03697	1.43215	68	61.8182	42
interphase (GO:0051325)	-	-	-	-	-	-	-	-	9	5.92105	0.00141	2.85078	0	0	9	100	-	-	-	-	-	-	-	-		ribosome biogenesis (GO:0042254)	13	2.81996	0.8541	0.0684913	5	38.4615	8	61.5385	17	2.3224	0.8961	0.0476435	9	52.9412	8	47.0588	18	2.74809	0.08861	1.05252	8	44.4444	10
nucleotide catabolic process (GO:0009166)	-	-	-	-	-	-	-	-	18	11.8421	0.001515	2.81959	4	22.2222	14	77.7778	-	-	-	-	-	-	-	-		positive regulation of Ras GTPase activity (GO:0032320)	17	3.68764	0.9608	0.017367	10	58.8235	7	41.1765									-	-	-	-	-	-	-
regulation of chromosome organization (GO:0033044)	-	-	-	-	-	-	-	-	10	6.57895	0.001589	2.79888	2	20	8	80	-	-	-	-	-	-	-	-		carbohydrate derivative metabolic process (GO:1901135)	52	11.2798	0.9928	0.00313823	25	48.0769	27	51.9231									-	-	-	-	-	-	-
ATP catabolic process (GO:0006200)	-	-	-	-	-	-	-	-	13	8.55263	0.001636	2.78622	1	7.69231	12	92.3077	-	-	-	-	-	-	-	-		cellular protein metabolic process (GO:0044267)	-	-	-	-	-	-	-	-	170	23.224	1.432e-09	8.84406	96	56.4706	74	43.5294	161	24.5802	2.893e-10	9.53865	85	52.795	76
mitotic metaphase plate congression (GO:0007080)	-	-	-	-	-	-	-	-	5	3.28947	0.00171	2.767	0	0	5	100	-	-	-	-	-	-	-	-		gene expression (GO:0010467)	-	-	-	-	-	-	-	-	185	25.2732	1.763e-09	8.75375	86	46.4865	99	53.5135	173	26.4122	1.371e-09	8.86296	76	43.9306	97
protein complex assembly (GO:0006461)	-	-	-	-	-	-	-	-	21	13.8158	0.001721	2.76422	4	19.0476	17	80.9524	-	-	-	-	-	-	-	-		RNA splicing (GO:0008380)	-	-	-	-	-	-	-	-	40	5.46448	2.238e-08	7.65014	11	27.5	29	72.5	37	5.64885	1.039e-07	6.98338	9	24.3243	28
nucleoside phosphate catabolic process (GO:1901292)	-	-	-	-	-	-	-	-	18	11.8421	0.001731	2.7617	4	22.2222	14	77.7778	-	-	-	-	-	-	-	-		nucleic acid metabolic process (GO:0090304)	-	-	-	-	-	-	-	-	194	26.5027	3.768e-08	7.42389	83	42.7835	111	57.2165	163	24.8855	0.0009998	3.00009	76	46.6258	87
spindle checkpoint (GO:0031577)	-	-	-	-	-	-	-	-	6	3.94737	0.001741	2.7592	0	0	6	100	-	-	-	-	-	-	-	-		protein transport (GO:0015031)	-	-	-	-	-	-	-	-	80	10.929	8.975e-08	7.04697	48	60	32	40	84	12.8244	1.488e-11	10.8274	62	73.8095	22
biological regulation (GO:0065007)	-	-	-	-	-	-	-	-	96	63.1579	0.001745	2.7582	30	31.25	66	68.75	160	59.7015	0.000273	3.56384	116	72.5	44	27.5		mRNA processing (GO:0006397)	-	-	-	-	-	-	-	-	43	5.87432	3.135e-07	6.50376	12	27.907	31	72.093	47	7.17557	7.366e-11	10.1328	9	19.1489	38
protein complex biogenesis (GO:0070271)	-	-	-	-	-	-	-	-	21	13.8158	0.001852	2.73236	4	19.0476	17	80.9524	-	-	-	-	-	-	-	-		positive regulation of metabolic process (GO:0009893)	-	-	-	-	-	-	-	-	161	21.9945	4.151e-07	6.38185	88	54.6584	73	45.3416	130	19.8473	0.03806	1.41953	80	61.5385	50
spindle elongation (GO:0051231)	-	-	-	-	-	-	-	-	4	2.63158	0.001882	2.72538	1	25	3	75	-	-	-	-	-	-	-	-		protein metabolic process (GO:0019538)	-	-	-	-	-	-	-	-	186	25.4098	5.278e-07	6.27753	102	54.8387	84	45.1613	190	29.0076	5.944e-12	11.2259	106	55.7895	84
mitotic spindle elongation (GO:0000022)	-	-	-	-	-	-	-	-	4	2.63158	0.001882	2.72538	1	25	3	75	-	-	-	-	-	-	-	-		cellular component disassembly (GO:0022411)	-	-	-	-	-	-	-	-	44	6.01093	7.871e-07	6.10397	27	61.3636	17	38.6364	43	6.56489	1.627e-07	6.78861	20	46.5116	23
purine ribonucleoside monophosphate catabolic process (GO:0009169)	-	-	-	-	-	-	-	-	13	8.55263	0.001938	2.71265	1	7.69231	12	92.3077	-	-	-	-	-	-	-	-		RNA metabolic process (GO:0016070)	-	-	-	-	-	-	-	-	166	22.6776	2.208e-06	5.656	69	41.5663	97	58.4337	151	23.0534	2.045e-05	4.68931	66	43.7086	85
ribonucleoside monophosphate catabolic process (GO:0009158)	-	-	-	-	-	-	-	-	13	8.55263	0.001938	2.71265	1	7.69231	12	92.3077	-	-	-	-	-	-	-	-		macromolecular complex disassembly (GO:0032984)	-	-	-	-	-	-	-	-	29	3.96175	2.562e-06	5.59142	19	65.5172	10	34.4828	24	3.66412	0.0005206	3.2835	6	25	18
purine nucleoside monophosphate catabolic process (GO:0009128)	-	-	-	-	-	-	-	-	13	8.55263	0.002005	2.69789	1	7.69231	12	92.3077	-	-	-	-	-	-	-	-		translational termination (GO:0006415)	-	-	-	-	-	-	-	-	25	3.4153	3.947e-06	5.40373	18	72	7	28	21	3.20611	0.0003834	3.41635	5	23.8095	16
nucleoside monophosphate catabolic process (GO:0009125)	-	-	-	-	-	-	-	-	13	8.55263	0.002143	2.66898	1	7.69231	12	92.3077	-	-	-	-	-	-	-	-		protein complex disassembly (GO:0043241)	-	-	-	-	-	-	-	-	28	3.82514	4.957e-06	5.30478	19	67.8571	9	32.1429	23	3.51145	0.001072	2.96981	6	26.087	17
cytokinesis (GO:0000910)	-	-	-	-	-	-	-	-	8	5.26316	0.002346	2.62967	0	0	8	100	-	-	-	-	-	-	-	-		chromosome organization (GO:0051276)	-	-	-	-	-	-	-	-	60	8.19672	6.305e-06	5.20031	27	45	33	55	-	-	-	-	-	-	-
nucleoside triphosphate catabolic process (GO:0009143)	-	-	-	-	-	-	-	-	17	11.1842	0.002422	2.61583	4	23.5294	13	76.4706	-	-	-	-	-	-	-	-		organic substance transport (GO:0071702)	-	-	-	-	-	-	-	-	104	14.2077	9.579e-06	5.01868	61	58.6538	43	41.3462	109	16.6412	8.601e-10	9.06545	78	71.5596	31
establishment of organelle localization (GO:0051656)	-	-	-	-	-	-	-	-	11	7.23684	0.00304	2.51713	0	0	11	100	-	-	-	-	-	-	-	-		translational elongation (GO:0006414)	-	-	-	-	-	-	-	-	25	3.4153	1.91e-05	4.71897	18	72	7	28	21	3.20611	0.001402	2.85325	4	19.0476	17
positive regulation of mitotic cell cycle (GO:0045931)	-	-	-	-	-	-	-	-	8	5.26316	0.003375	2.47173	0	0	8	100	-	-	-	-	-	-	-	-		cellular catabolic process (GO:0044248)	-	-	-	-	-	-	-	-	108	14.7541	3.39e-05	4.4698	67	62.037	41	37.963	93	14.1985	0.005938	2.22636	46	49.4624	47
ribonucleoside catabolic process (GO:0042454)	-	-	-	-	-	-	-	-	17	11.1842	0.003401	2.46839	5	29.4118	12	70.5882	-	-	-	-	-	-	-	-		translation (GO:0006412)	-	-	-	-	-	-	-	-	36	4.91803	3.798e-05	4.42045	24	66.6667	12	33.3333	38	5.80153	2.706e-07	6.56767	10	26.3158	28
carbohydrate derivative catabolic process (GO:1901136)	-	-	-	-	-	-	-	-	19	12.5	0.003629	2.44021	5	26.3158	14	73.6842	-	-	-	-	-	-	-	-		cellular protein complex disassembly (GO:0043624)	-	-	-	-	-	-	-	-	25	3.4153	5.942e-05	4.22607	18	72	7	28	23	3.51145	0.0002081	3.68173	6	26.087	17
organophosphate catabolic process (GO:0046434)	-	-	-	-	-	-	-	-	18	11.8421	0.003886	2.4105	4	22.2222	14	77.7778	-	-	-	-	-	-	-	-		mitochondrion organization (GO:0007005)	-	-	-	-	-	-	-	-	35	4.78142	6.262e-05	4.20329	24	68.5714	11	31.4286	30	4.58015	0.002731	2.56368	18	60	12
histone phosphorylation (GO:0016572)	-	-	-	-	-	-	-	-	5	3.28947	0.00417	2.37986	0	0	5	100	-	-	-	-	-	-	-	-		translational initiation (GO:0006413)	-	-	-	-	-	-	-	-	26	3.55191	0.0001661	3.77963	18	69.2308	8	30.7692	27	4.12214	6.374e-06	5.19559	5	18.5185	22
nucleoside catabolic process (GO:0009164)	-	-	-	-	-	-	-	-	17	11.1842	0.004527	2.34419	5	29.4118	12	70.5882	-	-	-	-	-	-	-	-		cytoplasmic transport (GO:0016482)	-	-	-	-	-	-	-	-	50	6.8306	0.0001848	3.7333	29	58	21	42	60	9.16031	1.286e-10	9.89076	41	68.3333	19
DNA integrity checkpoint (GO:0031570)	-	-	-	-	-	-	-	-	9	5.92105	0.00485	2.31426	0	0	9	100	-	-	-	-	-	-	-	-		aromatic compound catabolic process (GO:0019439)	-	-	-	-	-	-	-	-	66	9.01639	0.0002417	3.61672	34	51.5152	32	48.4848	-	-	-	-	-	-	-
glycosyl compound catabolic process (GO:1901658)	-	-	-	-	-	-	-	-	17	11.1842	0.005152	2.28802	5	29.4118	12	70.5882	-	-	-	-	-	-	-	-		establishment of localization (GO:0051234)	-	-	-	-	-	-	-	-	172	23.4973	0.0003389	3.46993	106	61.6279	66	38.3721	172	26.2595	3.08e-07	6.51145	130	75.5814	42
cell proliferation (GO:0008283)	-	-	-	-	-	-	-	-	17	11.1842	0.005494	2.26011	2	11.7647	15	88.2353	-	-	-	-	-	-	-	-		biosynthetic process (GO:0009058)	-	-	-	-	-	-	-	-	200	27.3224	0.0003539	3.45112	99	49.5	101	50.5	183	27.9389	0.001266	2.89757	93	50.8197	90
nuclear DNA replication (GO:0033260)	-	-	-	-	-	-	-	-	5	3.28947	0.006159	2.21049	0	0	5	100	-	-	-	-	-	-	-	-		organic substance biosynthetic process (GO:1901576)	-	-	-	-	-	-	-	-	197	26.9126	0.0004045	3.39308	96	48.731	101	51.269	181	27.6336	0.0009989	3.00048	92	50.8287	89
meiotic cell cycle (GO:0051321)	-	-	-	-	-	-	-	-	9	5.92105	0.00667	2.17587	0	0	9	100	-	-	-	-	-	-	-	-		vesicle-mediated transport (GO:0016192)	-	-	-	-	-	-	-	-	69	9.42623	0.0004379	3.35863	50	72.4638	19	27.5362	-	-	-	-	-	-	-
phosphate-containing compound metabolic process (GO:0006796)	-	-	-	-	-	-	-	-	35	23.0263	0.006721	2.17257	9	25.7143	26	74.2857	-	-	-	-	-	-	-	-		macromolecular complex assembly (GO:0065003)	-	-	-	-	-	-	-	-	68	9.28962	0.0005438	3.26456	38	55.8824	30	44.1176	57	8.70229	0.08169	1.08783	33	57.8947	24
cell cycle DNA replication (GO:0044786)	-	-	-	-	-	-	-	-	5	3.28947	0.0074	2.13077	0	0	5	100	-	-	-	-	-	-	-	-		chromatin organization (GO:0006325)	-	-	-	-	-	-	-	-	46	6.28415	0.0005478	3.26138	22	47.8261	24	52.1739	-	-	-	-	-	-	-
protein-DNA complex assembly (GO:0065004)	-	-	-	-	-	-	-	-	8	5.26316	0.008013	2.0962	1	12.5	7	87.5	-	-	-	-	-	-	-	-		cellular biosynthetic process (GO:0044249)	-	-	-	-	-	-	-	-	193	26.3661	0.0005731	3.24177	98	50.7772	95	49.2228	179	27.3282	0.000611	3.21396	91	50.838	88
macromolecular complex assembly (GO:0065003)	-	-	-	-	-	-	-	-	22	14.4737	0.008693	2.06083	4	18.1818	18	81.8182	-	-	-	-	-	-	-	-		mitochondrial translational termination (GO:0070126)	-	-	-	-	-	-	-	-	15	2.04918	0.0009242	3.03423	13	86.6667	2	13.3333	-	-	-	-	-	-	-
regulation of spindle organization (GO:0090224)	-	-	-	-	-	-	-	-	4	2.63158	0.009343	2.02951	0	0	4	100	-	-	-	-	-	-	-	-		mitochondrial translational initiation (GO:0070124)	-	-	-	-	-	-	-	-	15	2.04918	0.0009242	3.03423	13	86.6667	2	13.3333	-	-	-	-	-	-	-
kinetochore organization (GO:0051383)	-	-	-	-	-	-	-	-	4	2.63158	0.009343	2.02951	0	0	4	100	-	-	-	-	-	-	-	-		single-organism cellular localization (GO:1902580)	-	-	-	-	-	-	-	-	47	6.42077	0.0009453	3.02443	29	61.7021	18	38.2979	53	8.0916	1.085e-07	6.96457	37	69.8113	16
meiotic nuclear division (GO:0007126)	-	-	-	-	-	-	-	-	8	5.26316	0.00964	2.01592	0	0	8	100	-	-	-	-	-	-	-	-		mitochondrial translational elongation (GO:0070125)	-	-	-	-	-	-	-	-	15	2.04918	0.001074	2.969	13	86.6667	2	13.3333	-	-	-	-	-	-	-
phosphorus metabolic process (GO:0006793)	-	-	-	-	-	-	-	-	35	23.0263	0.01018	1.99225	9	25.7143	26	74.2857	-	-	-	-	-	-	-	-		transport (GO:0006810)	-	-	-	-	-	-	-	-	166	22.6776	0.001251	2.90274	104	62.6506	62	37.3494	168	25.6489	5.031e-07	6.29835	127	75.5952	41
DNA duplex unwinding (GO:0032508)	-	-	-	-	-	-	-	-	6	3.94737	0.01019	1.99183	0	0	6	100	-	-	-	-	-	-	-	-		single-organism intracellular transport (GO:1902582)	-	-	-	-	-	-	-	-	64	8.74317	0.001289	2.88975	45	70.3125	19	29.6875	75	11.4504	1.425e-09	8.84619	56	74.6667	19
purine ribonucleoside triphosphate catabolic process (GO:0009207)	-	-	-	-	-	-	-	-	16	10.5263	0.01034	1.98548	4	25	12	75	-	-	-	-	-	-	-	-		cellular response to stress (GO:0033554)	-	-	-	-	-	-	-	-	80	10.929	0.001579	2.80162	47	58.75	33	41.25	70	10.687	0.04069	1.39051	39	55.7143	31
ribonucleoside triphosphate catabolic process (GO:0009203)	-	-	-	-	-	-	-	-	16	10.5263	0.01034	1.98548	4	25	12	75	-	-	-	-	-	-	-	-		immune response-regulating cell surface receptor signaling pathway involved in phagocytosis (GO:0002433)	-	-	-	-	-	-	-	-	14	1.91257	0.001645	2.78383	11	78.5714	3	21.4286	-	-	-	-	-	-	-
organonitrogen compound catabolic process (GO:1901565)	-	-	-	-	-	-	-	-	20	13.1579	0.01076	1.96819	6	30	14	70	-	-	-	-	-	-	-	-		Fc-gamma receptor signaling pathway involved in phagocytosis (GO:0038096)	-	-	-	-	-	-	-	-	14	1.91257	0.001645	2.78383	11	78.5714	3	21.4286	-	-	-	-	-	-	-
purine nucleoside triphosphate catabolic process (GO:0009146)	-	-	-	-	-	-	-	-	16	10.5263	0.01103	1.95742	4	25	12	75	-	-	-	-	-	-	-	-		mitochondrial translation (GO:0032543)	-	-	-	-	-	-	-	-	16	2.18579	0.001784	2.74861	14	87.5	2	12.5	-	-	-	-	-	-	-
negative regulation of nuclear division (GO:0051784)	-	-	-	-	-	-	-	-	6	3.94737	0.0126	1.89963	1	16.6667	5	83.3333	-	-	-	-	-	-	-	-		Fc receptor mediated stimulatory signaling pathway (GO:0002431)	-	-	-	-	-	-	-	-	14	1.91257	0.001924	2.71579	11	78.5714	3	21.4286	-	-	-	-	-	-	-
DNA geometric change (GO:0032392)	-	-	-	-	-	-	-	-	6	3.94737	0.0126	1.89963	0	0	6	100	-	-	-	-	-	-	-	-		Fc-gamma receptor signaling pathway (GO:0038094)	-	-	-	-	-	-	-	-	14	1.91257	0.001924	2.71579	11	78.5714	3	21.4286	-	-	-	-	-	-	-
purine ribonucleoside catabolic process (GO:0046130)	-	-	-	-	-	-	-	-	16	10.5263	0.01336	1.87419	4	25	12	75	-	-	-	-	-	-	-	-		single-organism biosynthetic process (GO:0044711)	-	-	-	-	-	-	-	-	74	10.1093	0.002127	2.67223	41	55.4054	33	44.5946	60	9.16031	0.884	0.0535477	26	43.3333	34
purine nucleoside catabolic process (GO:0006152)	-	-	-	-	-	-	-	-	16	10.5263	0.01336	1.87419	4	25	12	75	-	-	-	-	-	-	-	-		positive regulation of catalytic activity (GO:0043085)	-	-	-	-	-	-	-	-	78	10.6557	0.002232	2.65131	52	66.6667	26	33.3333	65	9.92366	0.3791	0.421246	42	64.6154	23
response to stress (GO:0006950)	-	-	-	-	-	-	-	-	42	27.6316	0.01358	1.8671	10	23.8095	32	76.1905	63	23.5075	0.0327	1.48545	45	71.4286	18	28.5714		RNA splicing, via transesterification reactions (GO:0000375)	-	-	-	-	-	-	-	-	24	3.27869	0.002376	2.62415	4	16.6667	20	83.3333	25	3.81679	0.0001182	3.92738	3	12	22
meiotic cell cycle process (GO:1903046)	-	-	-	-	-	-	-	-	7	4.60526	0.01571	1.80382	0	0	7	100	-	-	-	-	-	-	-	-		interspecies interaction between organisms (GO:0044419)	-	-	-	-	-	-	-	-	49	6.69399	0.0024	2.61979	26	53.0612	23	46.9388	67	10.229	2.51e-13	12.6003	36	53.7313	31
purine ribonucleotide catabolic process (GO:0009154)	-	-	-	-	-	-	-	-	16	10.5263	0.01786	1.74812	4	25	12	75	-	-	-	-	-	-	-	-		symbiosis, encompassing mutualism through parasitism (GO:0044403)	-	-	-	-	-	-	-	-	49	6.69399	0.0024	2.61979	26	53.0612	23	46.9388	67	10.229	2.51e-13	12.6003	36	53.7313	31
ribonucleotide catabolic process (GO:0009261)	-	-	-	-	-	-	-	-	16	10.5263	0.01823	1.73921	4	25	12	75	-	-	-	-	-	-	-	-		regulation of metabolic process (GO:0019222)	-	-	-	-	-	-	-	-	256	34.9727	0.002635	2.57922	127	49.6094	129	50.3906	254	38.7786	6.375e-07	6.19552	147	57.874	107
spindle stabilization (GO:0043146)	-	-	-	-	-	-	-	-	3	1.97368	0.01926	1.71534	0	0	3	100	-	-	-	-	-	-	-	-		positive regulation of hydrolase activity (GO:0051345)	-	-	-	-	-	-	-	-	55	7.51366	0.002702	2.56831	34	61.8182	21	38.1818	50	7.63359	0.01063	1.97347	32	64	18
mitotic recombination (GO:0006312)	-	-	-	-	-	-	-	-	5	3.28947	0.01957	1.70841	0	0	5	100	-	-	-	-	-	-	-	-		DNA metabolic process (GO:0006259)	-	-	-	-	-	-	-	-	53	7.24044	0.003819	2.41805	22	41.5094	31	58.4906	-	-	-	-	-	-	-
nucleobase-containing compound catabolic process (GO:0034655)	-	-	-	-	-	-	-	-	20	13.1579	0.02122	1.67325	5	25	15	75	-	-	-	-	-	-	-	-		positive regulation of cellular metabolic process (GO:0031325)	-	-	-	-	-	-	-	-	121	16.5301	0.005003	2.30077	63	52.0661	58	47.9339	-	-	-	-	-	-	-
positive regulation of cytokinesis (GO:0032467)	-	-	-	-	-	-	-	-	5	3.28947	0.02261	1.6457	1	20	4	80	-	-	-	-	-	-	-	-		mRNA splicing, via spliceosome (GO:0000398)	-	-	-	-	-	-	-	-	23	3.14208	0.006733	2.17179	4	17.3913	19	82.6087	25	3.81679	9.088e-05	4.04153	3	12	22
G2 DNA damage checkpoint (GO:0031572)	-	-	-	-	-	-	-	-	5	3.28947	0.02261	1.6457	0	0	5	100	-	-	-	-	-	-	-	-		RNA splicing, via transesterification reactions with bulged adenosine as nucleophile (GO:0000377)	-	-	-	-	-	-	-	-	23	3.14208	0.006733	2.17179	4	17.3913	19	82.6087	25	3.81679	9.088e-05	4.04153	3	12	22
nucleoside monophosphate metabolic process (GO:0009123)	-	-	-	-	-	-	-	-	14	9.21053	0.0228	1.64207	1	7.14286	13	92.8571	-	-	-	-	-	-	-	-		regulation of catalytic activity (GO:0050790)	-	-	-	-	-	-	-	-	105	14.3443	0.009301	2.03147	66	62.8571	39	37.1429	99	15.1145	0.004764	2.32203	63	63.6364	36
purine nucleotide catabolic process (GO:0006195)	-	-	-	-	-	-	-	-	16	10.5263	0.0237	1.62525	4	25	12	75	-	-	-	-	-	-	-	-		viral process (GO:0016032)	-	-	-	-	-	-	-	-	44	6.01093	0.01039	1.98338	22	50	22	50	66	10.0763	5.562e-15	14.2548	35	53.0303	31
purine-containing compound catabolic process (GO:0072523)	-	-	-	-	-	-	-	-	16	10.5263	0.02616	1.58236	4	25	12	75	-	-	-	-	-	-	-	-		negative regulation of cellular process (GO:0048523)	-	-	-	-	-	-	-	-	164	22.4044	0.01124	1.94923	84	51.2195	80	48.7805	152	23.2061	0.01232	1.90939	101	66.4474	51
negative regulation of mitotic cell cycle phase transition (GO:1901991)	-	-	-	-	-	-	-	-	8	5.26316	0.02947	1.53062	1	12.5	7	87.5	-	-	-	-	-	-	-	-		positive regulation of macromolecule metabolic process (GO:0010604)	-	-	-	-	-	-	-	-	114	15.5738	0.01127	1.94808	59	51.7544	55	48.2456	106	16.1832	0.01216	1.91507	67	63.2075	39
negative regulation of chromosome segregation (GO:0051985)	-	-	-	-	-	-	-	-	5	3.28947	0.02978	1.52608	0	0	5	100	-	-	-	-	-	-	-	-		programmed cell death (GO:0012501)	-	-	-	-	-	-	-	-	63	8.60656	0.01197	1.92191	37	58.7302	26	41.2698	-	-	-	-	-	-	-
regulation of G2/M transition of mitotic cell cycle (GO:0010389)	-	-	-	-	-	-	-	-	5	3.28947	0.02978	1.52608	0	0	5	100	-	-	-	-	-	-	-	-		multi-organism cellular process (GO:0044764)	-	-	-	-	-	-	-	-	44	6.01093	0.01223	1.91257	22	50	22	50	67	10.229	1.917e-15	14.7174	35	52.2388	32
prophase (GO:0051324)	-	-	-	-	-	-	-	-	6	3.94737	0.02985	1.52506	0	0	6	100	-	-	-	-	-	-	-	-		intracellular protein transport (GO:0006886)	-	-	-	-	-	-	-	-	46	6.28415	0.01305	1.88439	29	63.0435	17	36.9565	60	9.16031	3.799e-10	9.42033	42	70	18
mitotic prophase (GO:0000088)	-	-	-	-	-	-	-	-	6	3.94737	0.02985	1.52506	0	0	6	100	-	-	-	-	-	-	-	-		apoptotic process (GO:0006915)	-	-	-	-	-	-	-	-	62	8.46995	0.0131	1.88273	36	58.0645	26	41.9355	-	-	-	-	-	-	-
regulation of cellular process (GO:0050794)	-	-	-	-	-	-	-	-	87	57.2368	0.0305	1.5157	30	34.4828	57	65.5172	146	54.4776	0.00376	2.42481	105	71.9178	41	28.0822		ephrin receptor signaling pathway (GO:0048013)	-	-	-	-	-	-	-	-	14	1.91257	0.01553	1.80883	10	71.4286	4	28.5714	-	-	-	-	-	-	-
protein-DNA complex subunit organization (GO:0071824)	-	-	-	-	-	-	-	-	8	5.26316	0.03102	1.50836	1	12.5	7	87.5	-	-	-	-	-	-	-	-		cell death (GO:0008219)	-	-	-	-	-	-	-	-	64	8.74317	0.01662	1.77937	38	59.375	26	40.625	-	-	-	-	-	-	-
ATP metabolic process (GO:0046034)	-	-	-	-	-	-	-	-	13	8.55263	0.03608	1.44273	1	7.69231	12	92.3077	-	-	-	-	-	-	-	-		death (GO:0016265)	-	-	-	-	-	-	-	-	64	8.74317	0.01927	1.71512	38	59.375	26	40.625	-	-	-	-	-	-	-
nucleoside triphosphate metabolic process (GO:0009141)	-	-	-	-	-	-	-	-	17	11.1842	0.03697	1.43215	4	23.5294	13	76.4706	-	-	-	-	-	-	-	-		RNA catabolic process (GO:0006401)	-	-	-	-	-	-	-	-	22	3.00546	0.02328	1.63302	8	36.3636	14	63.6364	25	3.81679	9.088e-05	4.04153	6	24	19
regulation of cell cycle G2/M phase transition (GO:1902749)	-	-	-	-	-	-	-	-	5	3.28947	0.03863	1.41308	0	0	5	100	-	-	-	-	-	-	-	-		chromatin modification (GO:0016568)	-	-	-	-	-	-	-	-	37	5.05464	0.02507	1.60085	18	48.6486	19	51.3514	-	-	-	-	-	-	-
cellular nitrogen compound catabolic process (GO:0044270)	-	-	-	-	-	-	-	-	20	13.1579	0.04269	1.36967	5	25	15	75	-	-	-	-	-	-	-	-		cellular macromolecule biosynthetic process (GO:0034645)	-	-	-	-	-	-	-	-	152	20.765	0.03681	1.43403	73	48.0263	79	51.9737	-	-	-	-	-	-	-
heterocycle catabolic process (GO:0046700)	-	-	-	-	-	-	-	-	20	13.1579	0.04269	1.36967	5	25	15	75	-	-	-	-	-	-	-	-		carbohydrate biosynthetic process (GO:0016051)	-	-	-	-	-	-	-	-	16	2.18579	0.03729	1.42841	4	25	12	75	-	-	-	-	-	-	-
negative regulation of cell cycle phase transition (GO:1901988)	-	-	-	-	-	-	-	-	8	5.26316	0.04392	1.35734	1	12.5	7	87.5	-	-	-	-	-	-	-	-		Fc receptor signaling pathway (GO:0038093)	-	-	-	-	-	-	-	-	22	3.00546	0.03812	1.41885	14	63.6364	8	36.3636	-	-	-	-	-	-	-
aromatic compound catabolic process (GO:0019439)	-	-	-	-	-	-	-	-	20	13.1579	0.04396	1.35694	5	25	15	75	-	-	-	-	-	-	-	-		regulation of apoptotic process (GO:0042981)	-	-	-	-	-	-	-	-	72	9.83607	0.04434	1.3532	42	58.3333	30	41.6667	-	-	-	-	-	-	-
positive regulation of biological process (GO:0048518)	-	-	-	-	-	-	-	-	53	34.8684	0.04484	1.34833	18	33.9623	35	66.0377	85	31.7164	0.0151	1.82102	60	70.5882	25	29.4118		actin filament-based process (GO:0030029)	-	-	-	-	-	-	-	-	32	4.37158	0.04453	1.35135	17	53.125	15	46.875	27	4.12214	0.8624	0.0642913	18	66.6667	9
response to radiation (GO:0009314)	-	-	-	-	-	-	-	-	13	8.55263	0.04594	1.33781	1	7.69231	12	92.3077	-	-	-	-	-	-	-	-		regulation of protein complex assembly (GO:0043254)	-	-	-	-	-	-	-	-	23	3.14208	0.04824	1.31659	16	69.5652	7	30.4348	-	-	-	-	-	-	-
organelle assembly (GO:0070925)	-	-	-	-	-	-	-	-	12	7.89474	0.05038	1.29774	2	16.6667	10	83.3333	-	-	-	-	-	-	-	-		macromolecule biosynthetic process (GO:0009059)	-	-	-	-	-	-	-	-	154	21.0383	0.05103	1.29217	73	47.4026	81	52.5974	143	21.8321	0.04785	1.32012	75	52.4476	68
nucleoside metabolic process (GO:0009116)	-	-	-	-	-	-	-	-	18	11.8421	0.0524	1.28067	5	27.7778	13	72.2222	-	-	-	-	-	-	-	-		regulation of biological quality (GO:0065008)	-	-	-	-	-	-	-	-	130	17.7596	0.05482	1.26106	85	65.3846	45	34.6154	136	20.7634	1.165e-05	4.93367	99	72.7941	37
establishment of mitotic spindle localization (GO:0040001)	-	-	-	-	-	-	-	-	4	2.63158	0.05672	1.24626	0	0	4	100	-	-	-	-	-	-	-	-		regulation of programmed cell death (GO:0043067)	-	-	-	-	-	-	-	-	72	9.83607	0.05715	1.24298	42	58.3333	30	41.6667	-	-	-	-	-	-	-
purine ribonucleoside monophosphate metabolic process (GO:0009167)	-	-	-	-	-	-	-	-	13	8.55263	0.06671	1.17581	1	7.69231	12	92.3077	-	-	-	-	-	-	-	-		protein localization to organelle (GO:0033365)	-	-	-	-	-	-	-	-	35	4.78142	0.05737	1.24132	21	60	14	40	42	6.41221	4.381e-06	5.35843	31	73.8095	11
purine nucleoside monophosphate metabolic process (GO:0009126)	-	-	-	-	-	-	-	-	13	8.55263	0.06825	1.1659	1	7.69231	12	92.3077	-	-	-	-	-	-	-	-		actin filament organization (GO:0007015)	-	-	-	-	-	-	-	-	17	2.3224	0.06845	1.16463	9	52.9412	8	47.0588	-	-	-	-	-	-	-
glycosyl compound metabolic process (GO:1901657)	-	-	-	-	-	-	-	-	18	11.8421	0.06866	1.1633	5	27.7778	13	72.2222	-	-	-	-	-	-	-	-		apoptotic signaling pathway (GO:0097190)	-	-	-	-	-	-	-	-	28	3.82514	0.07013	1.1541	18	64.2857	10	35.7143	-	-	-	-	-	-	-
regulation of mitotic sister chromatid segregation (GO:0033047)	-	-	-	-	-	-	-	-	5	3.28947	0.06987	1.15571	0	0	5	100	-	-	-	-	-	-	-	-		positive regulation of cellular process (GO:0048522)	-	-	-	-	-	-	-	-	170	23.224	0.08066	1.09334	89	52.3529	81	47.6471	165	25.1908	0.002708	2.56735	102	61.8182	63
regulation of sister chromatid segregation (GO:0033045)	-	-	-	-	-	-	-	-	5	3.28947	0.06987	1.15571	0	0	5	100	-	-	-	-	-	-	-	-		negative regulation of biological process (GO:0048519)	-	-	-	-	-	-	-	-	172	23.4973	0.0883	1.05404	86	50	86	50	171	26.1069	0.0003861	3.4133	113	66.0819	58
regulation of mitotic sister chromatid separation (GO:0010965)	-	-	-	-	-	-	-	-	5	3.28947	0.06987	1.15571	0	0	5	100	-	-	-	-	-	-	-	-		G-protein coupled receptor signaling pathway (GO:0007186)	-	-	-	-	-	-	-	-	13	1.77596	0.09739	1.01149	6	46.1538	7	53.8462	11	1.67939	0.08743	1.05834	7	63.6364	4
reproduction (GO:0000003)	-	-	-	-	-	-	-	-	18	11.8421	0.07084	1.14972	4	22.2222	14	77.7778	-	-	-	-	-	-	-	-		phagocytosis (GO:0006909)	-	-	-	-	-	-	-	-	17	2.3224	0.1038	0.983803	13	76.4706	4	23.5294	-	-	-	-	-	-	-
organic cyclic compound catabolic process (GO:1901361)	-	-	-	-	-	-	-	-	20	13.1579	0.07259	1.13912	5	25	15	75	-	-	-	-	-	-	-	-		protein complex biogenesis (GO:0070271)	-	-	-	-	-	-	-	-	53	7.24044	0.106	0.974694	32	60.3774	21	39.6226	-	-	-	-	-	-	-
regulation of cellular metabolic process (GO:0031323)	-	-	-	-	-	-	-	-	57	37.5	0.0729	1.13727	17	29.8246	40	70.1754	88	32.8358	0.31	0.508638	60	68.1818	28	31.8182		ribonucleoprotein complex biogenesis (GO:0022613)	-	-	-	-	-	-	-	-	25	3.4153	0.108	0.966576	11	44	14	56	31	4.73282	1.411e-05	4.85047	11	35.4839	20
regulation of mitotic metaphase/anaphase transition (GO:0030071)	-	-	-	-	-	-	-	-	5	3.28947	0.07799	1.10796	0	0	5	100	-	-	-	-	-	-	-	-		immune response-activating cell surface receptor signaling pathway (GO:0002429)	-	-	-	-	-	-	-	-	19	2.59563	0.1116	0.952336	14	73.6842	5	26.3158	-	-	-	-	-	-	-
negative regulation of mitosis (GO:0045839)	-	-	-	-	-	-	-	-	5	3.28947	0.07799	1.10796	0	0	5	100	-	-	-	-	-	-	-	-		monosaccharide biosynthetic process (GO:0046364)	-	-	-	-	-	-	-	-	10	1.36612	0.1255	0.901356	1	10	9	90	-	-	-	-	-	-	-
regulation of metaphase/anaphase transition of cell cycle (GO:1902099)	-	-	-	-	-	-	-	-	5	3.28947	0.08682	1.06138	0	0	5	100	-	-	-	-	-	-	-	-		regulation of cellular component size (GO:0032535)	-	-	-	-	-	-	-	-	21	2.86885	0.1303	0.885056	15	71.4286	6	28.5714	-	-	-	-	-	-	-
negative regulation of cellular component organization (GO:0051129)	-	-	-	-	-	-	-	-	13	8.55263	0.08734	1.05879	2	15.3846	11	84.6154	-	-	-	-	-	-	-	-		gluconeogenesis (GO:0006094)	-	-	-	-	-	-	-	-	9	1.22951	0.1629	0.788079	1	11.1111	8	88.8889	-	-	-	-	-	-	-
ribonucleoside monophosphate metabolic process (GO:0009161)	-	-	-	-	-	-	-	-	13	8.55263	0.08929	1.0492	1	7.69231	12	92.3077	-	-	-	-	-	-	-	-		protein folding (GO:0006457)	-	-	-	-	-	-	-	-	20	2.73224	0.1654	0.781464	6	30	14	70	22	3.35878	0.00354	2.451	17	77.2727	5
response to UV (GO:0009411)	-	-	-	-	-	-	-	-	7	4.60526	0.09026	1.0445	0	0	7	100	-	-	-	-	-	-	-	-		single-organism localization (GO:1902578)	-	-	-	-	-	-	-	-	137	18.7158	0.1717	0.76523	89	64.9635	48	35.0365	153	23.3588	8.302e-08	7.08082	121	79.085	32
positive regulation of cellular process (GO:0048522)	-	-	-	-	-	-	-	-	46	30.2632	0.09721	1.01229	16	34.7826	30	65.2174	73	27.2388	0.0439	1.35754	50	68.4932	23	31.5068		protein complex assembly (GO:0006461)	-	-	-	-	-	-	-	-	52	7.10383	0.1864	0.729554	31	59.6154	21	40.3846	-	-	-	-	-	-	-
nucleobase-containing small molecule metabolic process (GO:0055086)	-	-	-	-	-	-	-	-	20	13.1579	0.09831	1.0074	5	25	15	75	-	-	-	-	-	-	-	-		transmembrane receptor protein tyrosine kinase signaling pathway (GO:0007169)	-	-	-	-	-	-	-	-	42	5.7377	0.2059	0.686344	28	66.6667	14	33.3333	-	-	-	-	-	-	-
regulation of cytoskeleton organization (GO:0051493)	-	-	-	-	-	-	-	-	11	7.23684	0.09903	1.00423	1	9.09091	10	90.9091	-	-	-	-	-	-	-	-		establishment of protein localization to organelle (GO:0072594)	-	-	-	-	-	-	-	-	26	3.55191	0.2234	0.650917	16	61.5385	10	38.4615	35	5.34351	8.525e-07	6.06931	24	68.5714	11
purine ribonucleoside triphosphate metabolic process (GO:0009205)	-	-	-	-	-	-	-	-	16	10.5263	0.09997	1.00013	4	25	12	75	-	-	-	-	-	-	-	-		sensory perception of smell (GO:0007608)	-	-	-	-	-	-	-	-	1	0.136612	0.2464	0.608359	1	100	0	0	0	0	0.05257	1.27926	0	#DIV/0!	0
telomere maintenance via semi-conservative replication (GO:0032201)	-	-	-	-	-	-	-	-	4	2.63158	0.1005	0.997834	0	0	4	100	-	-	-	-	-	-	-	-		actin cytoskeleton organization (GO:0030036)	-	-	-	-	-	-	-	-	28	3.82514	0.2751	0.560509	16	57.1429	12	42.8571	26	3.96947	0.4014	0.396423	17	65.3846	9
regulation of proteasomal ubiquitin-dependent protein catabolic process (GO:0032434)	-	-	-	-	-	-	-	-	7	4.60526	0.1005	0.997834	0	0	7	100	-	-	-	-	-	-	-	-		regulation of cell death (GO:0010941)	-	-	-	-	-	-	-	-	72	9.83607	0.2754	0.560036	42	58.3333	30	41.6667	-	-	-	-	-	-	-
mitotic spindle midzone assembly (GO:0051256)	-	-	-	-	-	-	-	-	3	1.97368	0.1018	0.992252	1	33.3333	2	66.6667	-	-	-	-	-	-	-	-		glycosyl compound metabolic process (GO:1901657)	-	-	-	-	-	-	-	-	50	6.8306	0.2916	0.535212	30	60	20	40	-	-	-	-	-	-	-
negative regulation of chromosome organization (GO:2001251)	-	-	-	-	-	-	-	-	6	3.94737	0.1048	0.979639	1	16.6667	5	83.3333	-	-	-	-	-	-	-	-		branched-chain amino acid catabolic process (GO:0009083)	-	-	-	-	-	-	-	-	6	0.819672	0.2917	0.535064	6	100	0	0	-	-	-	-	-	-	-
ribonucleoside triphosphate metabolic process (GO:0009199)	-	-	-	-	-	-	-	-	16	10.5263	0.1107	0.955852	4	25	12	75	-	-	-	-	-	-	-	-		regulation of hydrolase activity (GO:0051336)	-	-	-	-	-	-	-	-	64	8.74317	0.2945	0.530915	39	60.9375	25	39.0625	69	10.5344	0.0004923	3.30777	44	63.7681	25
purine nucleoside triphosphate metabolic process (GO:0009144)	-	-	-	-	-	-	-	-	16	10.5263	0.1107	0.955852	4	25	12	75	-	-	-	-	-	-	-	-		hexose biosynthetic process (GO:0019319)	-	-	-	-	-	-	-	-	9	1.22951	0.3086	0.510604	1	11.1111	8	88.8889	-	-	-	-	-	-	-
regulation of biological process (GO:0050789)	-	-	-	-	-	-	-	-	88	57.8947	0.1141	0.942714	30	34.0909	58	65.9091	153	57.0896	0.000875	3.05799	111	72.549	42	27.451		cellular protein modification process (GO:0006464)	-	-	-	-	-	-	-	-	108	14.7541	0.3397	0.468904	60	55.5556	48	44.4444	-	-	-	-	-	-	-
regulation of primary metabolic process (GO:0080090)	-	-	-	-	-	-	-	-	55	36.1842	0.1261	0.899285	16	29.0909	39	70.9091	87	32.4627	0.151	0.821023	57	65.5172	30	34.4828		protein modification process (GO:0036211)	-	-	-	-	-	-	-	-	108	14.7541	0.3397	0.468904	60	55.5556	48	44.4444	-	-	-	-	-	-	-
anaphase-promoting complex-dependent proteasomal ubiquitin-dependent protein catabolic process (GO:0031145)	-	-	-	-	-	-	-	-	6	3.94737	0.1286	0.890759	0	0	6	100	-	-	-	-	-	-	-	-		purine-containing compound metabolic process (GO:0072521)	-	-	-	-	-	-	-	-	51	6.96721	0.3428	0.464959	33	64.7059	18	35.2941	-	-	-	-	-	-	-
ribonucleoside metabolic process (GO:0009119)	-	-	-	-	-	-	-	-	17	11.1842	0.1393	0.856049	5	29.4118	12	70.5882	-	-	-	-	-	-	-	-		nucleoside metabolic process (GO:0009116)	-	-	-	-	-	-	-	-	49	6.69399	0.3491	0.45705	29	59.1837	20	40.8163	-	-	-	-	-	-	-
regulation of centrosome cycle (GO:0046605)	-	-	-	-	-	-	-	-	4	2.63158	0.1409	0.851089	0	0	4	100	-	-	-	-	-	-	-	-		ribonucleoside metabolic process (GO:0009119)	-	-	-	-	-	-	-	-	48	6.55738	0.351	0.454693	29	60.4167	19	39.5833	-	-	-	-	-	-	-
organic substance catabolic process (GO:1901575)	-	-	-	-	-	-	-	-	29	19.0789	0.1443	0.840734	7	24.1379	22	75.8621	41	15.2985	0.989	0.00480371	30	73.1707	11	26.8293		platelet activation (GO:0030168)	-	-	-	-	-	-	-	-	20	2.73224	0.3524	0.452964	15	75	5	25	-	-	-	-	-	-	-
nucleotide metabolic process (GO:0009117)	-	-	-	-	-	-	-	-	19	12.5	0.1455	0.837137	4	21.0526	15	78.9474	-	-	-	-	-	-	-	-		macromolecule modification (GO:0043412)	-	-	-	-	-	-	-	-	113	15.4372	0.3689	0.433091	63	55.7522	50	44.2478	-	-	-	-	-	-	-
regulation of cellular protein metabolic process (GO:0032268)	-	-	-	-	-	-	-	-	28	18.4211	0.1508	0.821599	7	25	21	75	44	16.4179	0.0271	1.56703	26	59.0909	18	40.9091		cell activation (GO:0001775)	-	-	-	-	-	-	-	-	39	5.32787	0.3859	0.413525	26	66.6667	13	33.3333	-	-	-	-	-	-	-
cellular response to radiation (GO:0071478)	-	-	-	-	-	-	-	-	7	4.60526	0.1513	0.820161	0	0	7	100	-	-	-	-	-	-	-	-		glucose metabolic process (GO:0006006)	-	-	-	-	-	-	-	-	15	2.04918	0.3862	0.413188	5	33.3333	10	66.6667	-	-	-	-	-	-	-
cellular macromolecule biosynthetic process (GO:0034645)	-	-	-	-	-	-	-	-	41	26.9737	0.1547	0.81051	10	24.3902	31	75.6098	-	-	-	-	-	-	-	-		organic acid metabolic process (GO:0006082)	-	-	-	-	-	-	-	-	53	7.24044	0.3928	0.405829	35	66.0377	18	33.9623	-	-	-	-	-	-	-
nucleoside phosphate metabolic process (GO:0006753)	-	-	-	-	-	-	-	-	19	12.5	0.1558	0.807433	4	21.0526	15	78.9474	-	-	-	-	-	-	-	-		single-organism developmental process (GO:0044767)	-	-	-	-	-	-	-	-	197	26.9126	0.3975	0.400663	110	55.8376	87	44.1624	-	-	-	-	-	-	-
meiotic chromosome segregation (GO:0045132)	-	-	-	-	-	-	-	-	4	2.63158	0.1651	0.782253	0	0	4	100	-	-	-	-	-	-	-	-		regulation of cellular metabolic process (GO:0031323)	-	-	-	-	-	-	-	-	214	29.235	0.3989	0.399136	105	49.0654	109	50.9346	208	31.7557	0.007045	2.15212	118	56.7308	90
cellular catabolic process (GO:0044248)	-	-	-	-	-	-	-	-	28	18.4211	0.1807	0.743042	6	21.4286	22	78.5714	-	-	-	-	-	-	-	-		detection of chemical stimulus (GO:0009593)	-	-	-	-	-	-	-	-	2	0.273224	0.4036	0.394049	1	50	1	50	0	0	0.01119	1.95117	0	#DIV/0!	0
telomere maintenance via recombination (GO:0000722)	-	-	-	-	-	-	-	-	4	2.63158	0.1922	0.716247	0	0	4	100	-	-	-	-	-	-	-	-		axon guidance (GO:0007411)	-	-	-	-	-	-	-	-	29	3.96175	0.4214	0.375305	15	51.7241	14	48.2759	-	-	-	-	-	-	-
establishment of spindle localization (GO:0051293)	-	-	-	-	-	-	-	-	4	2.63158	0.1922	0.716247	0	0	4	100	-	-	-	-	-	-	-	-		neuron projection guidance (GO:0097485)	-	-	-	-	-	-	-	-	29	3.96175	0.4214	0.375305	15	51.7241	14	48.2759	-	-	-	-	-	-	-
regulation of cellular component organization (GO:0051128)	-	-	-	-	-	-	-	-	26	17.1053	0.2044	0.689519	5	19.2308	21	80.7692	-	-	-	-	-	-	-	-		cell projection organization (GO:0030030)	-	-	-	-	-	-	-	-	53	7.24044	0.4258	0.370794	28	52.8302	25	47.1698	-	-	-	-	-	-	-
microtubule depolymerization (GO:0007019)	-	-	-	-	-	-	-	-	3	1.97368	0.2143	0.668978	0	0	3	100	-	-	-	-	-	-	-	-		anatomical structure development (GO:0048856)	-	-	-	-	-	-	-	-	178	24.3169	0.4311	0.365422	98	55.0562	80	44.9438	-	-	-	-	-	-	-
spindle midzone assembly (GO:0051255)	-	-	-	-	-	-	-	-	3	1.97368	0.2143	0.668978	1	33.3333	2	66.6667	-	-	-	-	-	-	-	-		membrane organization (GO:0061024)	-	-	-	-	-	-	-	-	46	6.28415	0.4602	0.337053	31	67.3913	15	32.6087	61	9.31298	4.8e-08	7.31876	45	73.7705	16
regulation of cyclin-dependent protein serine/threonine kinase activity (GO:0000079)	-	-	-	-	-	-	-	-	6	3.94737	0.2277	0.642637	0	0	6	100	-	-	-	-	-	-	-	-		immune response-activating signal transduction (GO:0002757)	-	-	-	-	-	-	-	-	24	3.27869	0.4734	0.324772	17	70.8333	7	29.1667	-	-	-	-	-	-	-
negative regulation of proteasomal ubiquitin-dependent protein catabolic process (GO:0032435)	-	-	-	-	-	-	-	-	5	3.28947	0.245	0.610834	0	0	5	100	-	-	-	-	-	-	-	-		carboxylic acid metabolic process (GO:0019752)	-	-	-	-	-	-	-	-	47	6.42077	0.5002	0.300856	32	68.0851	15	31.9149	-	-	-	-	-	-	-
macromolecule biosynthetic process (GO:0009059)	-	-	-	-	-	-	-	-	41	26.9737	0.2604	0.584359	10	24.3902	31	75.6098	-	-	-	-	-	-	-	-		developmental process (GO:0032502)	-	-	-	-	-	-	-	-	198	27.0492	0.5279	0.277448	110	55.5556	88	44.4444	-	-	-	-	-	-	-
organic substance biosynthetic process (GO:1901576)	-	-	-	-	-	-	-	-	48	31.5789	0.2779	0.556111	15	31.25	33	68.75	-	-	-	-	-	-	-	-		detection of chemical stimulus involved in sensory perception of smell (GO:0050911)	-	-	-	-	-	-	-	-	1	0.136612	0.538	0.269218	1	100	0	0	0	0	0.1138	0.943858	0	#DIV/0!	0
DNA damage checkpoint (GO:0000077)	-	-	-	-	-	-	-	-	7	4.60526	0.2781	0.555799	0	0	7	100	-	-	-	-	-	-	-	-		immune response-regulating cell surface receptor signaling pathway (GO:0002768)	-	-	-	-	-	-	-	-	24	3.27869	0.5488	0.260586	16	66.6667	8	33.3333	-	-	-	-	-	-	-
cellular macromolecular complex assembly (GO:0034622)	-	-	-	-	-	-	-	-	13	8.55263	0.2874	0.541513	3	23.0769	10	76.9231	-	-	-	-	-	-	-	-		regulation of macromolecule metabolic process (GO:0060255)	-	-	-	-	-	-	-	-	208	28.4153	0.5683	0.245422	99	47.5962	109	52.4038	210	32.0611	0.000341	3.46725	120	57.1429	90
nucleosome assembly (GO:0006334)	-	-	-	-	-	-	-	-	6	3.94737	0.2879	0.540758	1	16.6667	5	83.3333	-	-	-	-	-	-	-	-		purine ribonucleoside metabolic process (GO:0046128)	-	-	-	-	-	-	-	-	46	6.28415	0.6525	0.185419	28	60.8696	18	39.1304	-	-	-	-	-	-	-
DNA unwinding involved in DNA replication (GO:0006268)	-	-	-	-	-	-	-	-	3	1.97368	0.2926	0.533726	0	0	3	100	-	-	-	-	-	-	-	-		cellular macromolecule catabolic process (GO:0044265)	-	-	-	-	-	-	-	-	45	6.14754	0.6759	0.170118	22	48.8889	23	51.1111	52	7.93893	0.0002307	3.63695	22	42.3077	30
spindle localization (GO:0051653)	-	-	-	-	-	-	-	-	4	2.63158	0.293	0.533132	0	0	4	100	-	-	-	-	-	-	-	-		regulation of cellular component organization (GO:0051128)	-	-	-	-	-	-	-	-	83	11.3388	0.7047	0.151996	48	57.8313	35	42.1687	-	-	-	-	-	-	-
regulation of macromolecule metabolic process (GO:0060255)	-	-	-	-	-	-	-	-	54	35.5263	0.3226	0.491336	15	27.7778	39	72.2222	87	32.4627	0.189	0.723538	57	65.5172	30	34.4828		purine nucleoside metabolic process (GO:0042278)	-	-	-	-	-	-	-	-	46	6.28415	0.7108	0.148253	28	60.8696	18	39.1304	-	-	-	-	-	-	-
negative regulation of proteasomal protein catabolic process (GO:1901799)	-	-	-	-	-	-	-	-	5	3.28947	0.3389	0.469928	0	0	5	100	-	-	-	-	-	-	-	-		DNA conformation change (GO:0071103)	-	-	-	-	-	-	-	-	18	2.45902	0.7441	0.128369	8	44.4444	10	55.5556	-	-	-	-	-	-	-
cellular biosynthetic process (GO:0044249)	-	-	-	-	-	-	-	-	47	30.9211	0.3511	0.454569	14	29.7872	33	70.2128	-	-	-	-	-	-	-	-		small molecule catabolic process (GO:0044282)	-	-	-	-	-	-	-	-	21	2.86885	0.7517	0.123955	16	76.1905	5	23.8095	-	-	-	-	-	-	-
purine ribonucleoside metabolic process (GO:0046128)	-	-	-	-	-	-	-	-	16	10.5263	0.3525	0.452841	4	25	12	75	-	-	-	-	-	-	-	-		branched-chain amino acid metabolic process (GO:0009081)	-	-	-	-	-	-	-	-	6	0.819672	0.8246	0.0837567	6	100	0	0	-	-	-	-	-	-	-
telomere maintenance (GO:0000723)	-	-	-	-	-	-	-	-	5	3.28947	0.3663	0.436163	0	0	5	100	-	-	-	-	-	-	-	-		histone acetylation (GO:0016573)	-	-	-	-	-	-	-	-	12	1.63934	0.8595	0.0657541	4	33.3333	8	66.6667	-	-	-	-	-	-	-
purine nucleoside metabolic process (GO:0042278)	-	-	-	-	-	-	-	-	16	10.5263	0.3685	0.433563	4	25	12	75	-	-	-	-	-	-	-	-		regulation of actin filament polymerization (GO:0030833)	-	-	-	-	-	-	-	-	12	1.63934	0.8595	0.0657541	12	100	0	0	-	-	-	-	-	-	-
regulation of protein modification process (GO:0031399)	-	-	-	-	-	-	-	-	21	13.8158	0.3685	0.433563	5	23.8095	16	76.1905	30	11.194	0.765	0.116339	17	56.6667	13	43.3333		movement of cell or subcellular component (GO:0006928)	-	-	-	-	-	-	-	-	67	9.15301	0.9184	0.0369681	38	56.7164	29	43.2836	-	-	-	-	-	-	-
negative regulation of microtubule polymerization or depolymerization (GO:0031111)	-	-	-	-	-	-	-	-	4	2.63158	0.3789	0.421475	0	0	4	100	-	-	-	-	-	-	-	-		positive regulation of nitrogen compound metabolic process (GO:0051173)	-	-	-	-	-	-	-	-	79	10.7923	0.9221	0.035222	34	43.038	45	56.962	-	-	-	-	-	-	-
negative regulation of cellular process (GO:0048523)	-	-	-	-	-	-	-	-	42	27.6316	0.3798	0.420445	12	28.5714	30	71.4286	73	27.2388	0.00236	2.62709	55	75.3425	18	24.6575		immune system development (GO:0002520)	-	-	-	-	-	-	-	-	36	4.91803	0.9452	0.0244763	24	66.6667	12	33.3333	-	-	-	-	-	-	-
regulation of attachment of spindle microtubules to kinetochore (GO:0051988)	-	-	-	-	-	-	-	-	3	1.97368	0.3877	0.411504	0	0	3	100	-	-	-	-	-	-	-	-		regulation of actin polymerization or depolymerization (GO:0008064)	-	-	-	-	-	-	-	-	13	1.77596	0.964	0.015923	13	100	0	0	-	-	-	-	-	-	-
telomere organization (GO:0032200)	-	-	-	-	-	-	-	-	5	3.28947	0.3953	0.403073	0	0	5	100	-	-	-	-	-	-	-	-		axon development (GO:0061564)	-	-	-	-	-	-	-	-	33	4.5082	0.9874	0.00550688	16	48.4848	17	51.5152	-	-	-	-	-	-	-
mitotic spindle assembly checkpoint (GO:0007094)	-	-	-	-	-	-	-	-	4	2.63158	0.4281	0.368455	0	0	4	100	-	-	-	-	-	-	-	-		posttranscriptional regulation of gene expression (GO:0010608)	-	-	-	-	-	-	-	-	-	-	-	-	-	-	-	-	49	7.48092	1.146e-10	9.94082	22	44.898	27
biosynthetic process (GO:0009058)	-	-	-	-	-	-	-	-	48	31.5789	0.4353	0.361211	15	31.25	33	68.75	-	-	-	-	-	-	-	-		multi-organism metabolic process (GO:0044033)	-	-	-	-	-	-	-	-	-	-	-	-	-	-	-	-	24	3.66412	9.333e-09	8.02998	13	54.1667	11
response to abiotic stimulus (GO:0009628)	-	-	-	-	-	-	-	-	18	11.8421	0.4418	0.354774	3	16.6667	15	83.3333	-	-	-	-	-	-	-	-		viral gene expression (GO:0019080)	-	-	-	-	-	-	-	-	-	-	-	-	-	-	-	-	23	3.51145	2.422e-08	7.61583	12	52.1739	11
spindle assembly checkpoint (GO:0071173)	-	-	-	-	-	-	-	-	4	2.63158	0.4818	0.317133	0	0	4	100	-	-	-	-	-	-	-	-		response to endoplasmic reticulum stress (GO:0034976)	-	-	-	-	-	-	-	-	-	-	-	-	-	-	-	-	25	3.81679	7.129e-08	7.14697	18	72	7
protein localization to chromosome, centromeric region (GO:0071459)	-	-	-	-	-	-	-	-	3	1.97368	0.501	0.300162	0	0	3	100	-	-	-	-	-	-	-	-		viral transcription (GO:0019083)	-	-	-	-	-	-	-	-	-	-	-	-	-	-	-	-	21	3.20611	2.265e-07	6.64493	10	47.619	11
negative regulation of proteolysis involved in cellular protein catabolic process (GO:1903051)	-	-	-	-	-	-	-	-	5	3.28947	0.5295	0.276134	0	0	5	100	-	-	-	-	-	-	-	-		multi-organism process (GO:0051704)	-	-	-	-	-	-	-	-	-	-	-	-	-	-	-	-	120	18.3206	2.412e-07	6.61762	67	55.8333	53
purine ribonucleotide metabolic process (GO:0009150)	-	-	-	-	-	-	-	-	16	10.5263	0.5367	0.270268	4	25	12	75	-	-	-	-	-	-	-	-		protein targeting (GO:0006605)	-	-	-	-	-	-	-	-	-	-	-	-	-	-	-	-	39	5.9542	2.614e-07	6.58269	27	69.2308	12
negative regulation of mitotic sister chromatid separation (GO:2000816)	-	-	-	-	-	-	-	-	4	2.63158	0.5402	0.267445	0	0	4	100	-	-	-	-	-	-	-	-		regulation of cellular protein metabolic process (GO:0032268)	-	-	-	-	-	-	-	-	-	-	-	-	-	-	-	-	105	16.0305	1.088e-06	5.96337	61	58.0952	44
negative regulation of mitotic sister chromatid segregation (GO:0033048)	-	-	-	-	-	-	-	-	4	2.63158	0.5402	0.267445	0	0	4	100	-	-	-	-	-	-	-	-		single-organism transport (GO:0044765)	-	-	-	-	-	-	-	-	-	-	-	-	-	-	-	-	142	21.6794	1.446e-06	5.83983	113	79.5775	29
negative regulation of sister chromatid segregation (GO:0033046)	-	-	-	-	-	-	-	-	4	2.63158	0.5402	0.267445	0	0	4	100	-	-	-	-	-	-	-	-		regulation of protein metabolic process (GO:0051246)	-	-	-	-	-	-	-	-	-	-	-	-	-	-	-	-	112	17.0992	1.508e-06	5.8216	67	59.8214	45
mitotic spindle checkpoint (GO:0071174)	-	-	-	-	-	-	-	-	4	2.63158	0.5402	0.267445	0	0	4	100	-	-	-	-	-	-	-	-		nuclear transport (GO:0051169)	-	-	-	-	-	-	-	-	-	-	-	-	-	-	-	-	28	4.27481	3.374e-06	5.47185	17	60.7143	11
negative regulation of mitotic metaphase/anaphase transition (GO:0045841)	-	-	-	-	-	-	-	-	4	2.63158	0.5402	0.267445	0	0	4	100	-	-	-	-	-	-	-	-		regulation of translation (GO:0006417)	-	-	-	-	-	-	-	-	-	-	-	-	-	-	-	-	30	4.58015	4.789e-06	5.31976	10	33.3333	20
chromatin assembly (GO:0031497)	-	-	-	-	-	-	-	-	6	3.94737	0.5484	0.260903	1	16.6667	5	83.3333	-	-	-	-	-	-	-	-		nucleocytoplasmic transport (GO:0006913)	-	-	-	-	-	-	-	-	-	-	-	-	-	-	-	-	27	4.12214	9.309e-06	5.0311	17	62.963	10
centrosome cycle (GO:0007098)	-	-	-	-	-	-	-	-	4	2.63158	0.6036	0.219251	0	0	4	100	-	-	-	-	-	-	-	-		mRNA transport (GO:0051028)	-	-	-	-	-	-	-	-	-	-	-	-	-	-	-	-	19	2.90076	6.628e-05	4.17862	9	47.3684	10
negative regulation of metaphase/anaphase transition of cell cycle (GO:1902100)	-	-	-	-	-	-	-	-	4	2.63158	0.6036	0.219251	0	0	4	100	-	-	-	-	-	-	-	-		response to unfolded protein (GO:0006986)	-	-	-	-	-	-	-	-	-	-	-	-	-	-	-	-	20	3.05344	6.757e-05	4.17025	14	70	6
trophoblast giant cell differentiation (GO:0060707)	-	-	-	-	-	-	-	-	3	1.97368	0.634	0.197911	1	33.3333	2	66.6667	-	-	-	-	-	-	-	-		regulation of mRNA metabolic process (GO:1903311)	-	-	-	-	-	-	-	-	-	-	-	-	-	-	-	-	15	2.29008	9.529e-05	4.02095	2	13.3333	13
negative regulation of cellular protein catabolic process (GO:1903363)	-	-	-	-	-	-	-	-	5	3.28947	0.6512	0.186286	0	0	5	100	-	-	-	-	-	-	-	-		macromolecule catabolic process (GO:0009057)	-	-	-	-	-	-	-	-	-	-	-	-	-	-	-	-	58	8.85496	0.0001016	3.99311	26	44.8276	32
ribonucleotide metabolic process (GO:0009259)	-	-	-	-	-	-	-	-	16	10.5263	0.671	0.173277	4	25	12	75	-	-	-	-	-	-	-	-		establishment of RNA localization (GO:0051236)	-	-	-	-	-	-	-	-	-	-	-	-	-	-	-	-	20	3.05344	0.0001348	3.87031	10	50	10
telomere maintenance via telomere lengthening (GO:0010833)	-	-	-	-	-	-	-	-	4	2.63158	0.6723	0.172437	0	0	4	100	-	-	-	-	-	-	-	-		RNA transport (GO:0050658)	-	-	-	-	-	-	-	-	-	-	-	-	-	-	-	-	20	3.05344	0.0001348	3.87031	10	50	10
ribose phosphate metabolic process (GO:0019693)	-	-	-	-	-	-	-	-	16	10.5263	0.7089	0.149415	4	25	12	75	-	-	-	-	-	-	-	-		nucleic acid transport (GO:0050657)	-	-	-	-	-	-	-	-	-	-	-	-	-	-	-	-	20	3.05344	0.0001348	3.87031	10	50	10
purine nucleotide metabolic process (GO:0006163)	-	-	-	-	-	-	-	-	16	10.5263	0.7186	0.143513	4	25	12	75	-	-	-	-	-	-	-	-		single-organism membrane organization (GO:0044802)	-	-	-	-	-	-	-	-	-	-	-	-	-	-	-	-	46	7.0229	0.0001376	3.86138	31	67.3913	15
cytoskeleton-dependent cytokinesis (GO:0061640)	-	-	-	-	-	-	-	-	4	2.63158	0.7465	0.12697	0	0	4	100	-	-	-	-	-	-	-	-		regulation of mRNA processing (GO:0050684)	-	-	-	-	-	-	-	-	-	-	-	-	-	-	-	-	14	2.1374	0.0002066	3.68487	2	14.2857	12
cellular component assembly (GO:0022607)	-	-	-	-	-	-	-	-	24	15.7895	0.7795	0.108184	4	16.6667	20	83.3333	-	-	-	-	-	-	-	-		response to topologically incorrect protein (GO:0035966)	-	-	-	-	-	-	-	-	-	-	-	-	-	-	-	-	20	3.05344	0.0002094	3.67902	14	70	6
regulation of protein metabolic process (GO:0051246)	-	-	-	-	-	-	-	-	28	18.4211	0.8194	0.086504	7	25	21	75	50	18.6567	0.002	2.69897	29	58	21	42		RNA localization (GO:0006403)	-	-	-	-	-	-	-	-	-	-	-	-	-	-	-	-	20	3.05344	0.000356	3.44855	10	50	10
meiosis I (GO:0007127)	-	-	-	-	-	-	-	-	5	3.28947	0.9008	0.0453716	0	0	5	100	-	-	-	-	-	-	-	-		ER-nucleus signaling pathway (GO:0006984)	-	-	-	-	-	-	-	-	-	-	-	-	-	-	-	-	16	2.44275	0.000417	3.37986	11	68.75	5
mitotic G2 DNA damage checkpoint (GO:0007095)	-	-	-	-	-	-	-	-	3	1.97368	0.9649	0.0155177	0	0	3	100	-	-	-	-	-	-	-	-		regulation of localization (GO:0032879)	-	-	-	-	-	-	-	-	-	-	-	-	-	-	-	-	98	14.9618	0.0005443	3.26416	71	72.449	27
nucleosome organization (GO:0034728)	-	-	-	-	-	-	-	-	6	3.94737	0.9697	0.0133626	1	16.6667	5	83.3333	-	-	-	-	-	-	-	-		regulation of transport (GO:0051049)	-	-	-	-	-	-	-	-	-	-	-	-	-	-	-	-	79	12.0611	0.0006292	3.20121	58	73.4177	21
catabolic process (GO:0009056)	-	-	-	-	-	-	-	-	29	19.0789	0.9805	0.0085524	7	24.1379	22	75.8621	-	-	-	-	-	-	-	-		regulation of protein stability (GO:0031647)	-	-	-	-	-	-	-	-	-	-	-	-	-	-	-	-	19	2.90076	0.0008194	3.0865	14	73.6842	5
multi-organism process (GO:0051704)	-	-	-	-	-	-	-	-	-	-	-	-	-	-	-	-	57	21.2687	2.31e-05	4.63639	43	75.4386	14	24.5614		nuclear import (GO:0051170)	-	-	-	-	-	-	-	-	-	-	-	-	-	-	-	-	15	2.29008	0.001636	2.78622	12	80	3
response to stimulus (GO:0050896)	-	-	-	-	-	-	-	-	-	-	-	-	-	-	-	-	123	45.8955	8.43e-05	4.07417	89	72.3577	34	27.6423		protein import (GO:0017038)	-	-	-	-	-	-	-	-	-	-	-	-	-	-	-	-	17	2.59542	0.001855	2.73166	15	88.2353	2
regulation of response to stimulus (GO:0048583)	-	-	-	-	-	-	-	-	-	-	-	-	-	-	-	-	68	25.3731	0.00072	3.14267	50	73.5294	18	26.4706		nucleobase-containing compound transport (GO:0015931)	-	-	-	-	-	-	-	-	-	-	-	-	-	-	-	-	20	3.05344	0.001858	2.73095	10	50	10
regulation of signal transduction (GO:0009966)	-	-	-	-	-	-	-	-	-	-	-	-	-	-	-	-	57	21.2687	0.000756	3.12148	43	75.4386	14	24.5614		regulation of primary metabolic process (GO:0080090)	-	-	-	-	-	-	-	-	-	-	-	-	-	-	-	-	204	31.145	0.003479	2.45855	117	57.3529	87
regulation of signaling (GO:0023051)	-	-	-	-	-	-	-	-	-	-	-	-	-	-	-	-	60	22.3881	0.0023	2.63827	45	75	15	25		endoplasmic reticulum unfolded protein response (GO:0030968)	-	-	-	-	-	-	-	-	-	-	-	-	-	-	-	-	14	2.1374	0.003765	2.42424	10	71.4286	4
negative regulation of biological process (GO:0048519)	-	-	-	-	-	-	-	-	-	-	-	-	-	-	-	-	78	29.1045	0.00232	2.63451	56	71.7949	22	28.2051		mitotic nuclear envelope disassembly (GO:0007077)	-	-	-	-	-	-	-	-	-	-	-	-	-	-	-	-	10	1.52672	0.00476	2.32239	8	80	2
regulation of cell communication (GO:0010646)	-	-	-	-	-	-	-	-	-	-	-	-	-	-	-	-	60	22.3881	0.00266	2.57512	45	75	15	25		cellular response to unfolded protein (GO:0034620)	-	-	-	-	-	-	-	-	-	-	-	-	-	-	-	-	14	2.1374	0.005562	2.25477	10	71.4286	4
regulation of catalytic activity (GO:0050790)	-	-	-	-	-	-	-	-	-	-	-	-	-	-	-	-	49	18.2836	0.00373	2.42829	32	65.3061	17	34.6939		nuclear envelope disassembly (GO:0051081)	-	-	-	-	-	-	-	-	-	-	-	-	-	-	-	-	10	1.52672	0.007197	2.14285	8	80	2
protein metabolic process (GO:0019538)	-	-	-	-	-	-	-	-	-	-	-	-	-	-	-	-	72	26.8657	0.0112	1.95078	55	76.3889	17	23.6111		membrane disassembly (GO:0030397)	-	-	-	-	-	-	-	-	-	-	-	-	-	-	-	-	10	1.52672	0.007197	2.14285	8	80	2
regulation of molecular function (GO:0065009)	-	-	-	-	-	-	-	-	-	-	-	-	-	-	-	-	54	20.1493	0.0119	1.92445	37	68.5185	17	31.4815		nuclear envelope organization (GO:0006998)	-	-	-	-	-	-	-	-	-	-	-	-	-	-	-	-	12	1.83206	0.008462	2.07253	9	75	3
cellular response to stimulus (GO:0051716)	-	-	-	-	-	-	-	-	-	-	-	-	-	-	-	-	98	36.5672	0.0148	1.82974	70	71.4286	28	28.5714		negative regulation of protein metabolic process (GO:0051248)	-	-	-	-	-	-	-	-	-	-	-	-	-	-	-	-	49	7.48092	0.01089	1.96297	33	67.3469	16
regulation of response to stress (GO:0080134)	-	-	-	-	-	-	-	-	-	-	-	-	-	-	-	-	29	10.8209	0.0205	1.68825	21	72.4138	8	27.5862		regulation of nucleobase-containing compound transport (GO:0032239)	-	-	-	-	-	-	-	-	-	-	-	-	-	-	-	-	6	0.916031	0.01346	1.87095	3	50	3
regulation of metabolic process (GO:0019222)	-	-	-	-	-	-	-	-	-	-	-	-	-	-	-	-	103	38.4328	0.0226	1.64589	70	67.9612	33	32.0388		cellular response to topologically incorrect protein (GO:0035967)	-	-	-	-	-	-	-	-	-	-	-	-	-	-	-	-	14	2.1374	0.01465	1.83416	10	71.4286	4
regulation of localization (GO:0032879)	-	-	-	-	-	-	-	-	-	-	-	-	-	-	-	-	45	16.791	0.0226	1.64589	34	75.5556	11	24.4444		regulation of nuclease activity (GO:0032069)	-	-	-	-	-	-	-	-	-	-	-	-	-	-	-	-	12	1.83206	0.01513	1.82016	8	66.6667	4
immune system process (GO:0002376)	-	-	-	-	-	-	-	-	-	-	-	-	-	-	-	-	46	17.1642	0.0237	1.62525	32	69.5652	14	30.4348		negative regulation of metabolic process (GO:0009892)	-	-	-	-	-	-	-	-	-	-	-	-	-	-	-	-	101	15.4198	0.02537	1.59568	67	66.3366	34
protein transport (GO:0015031)	-	-	-	-	-	-	-	-	-	-	-	-	-	-	-	-	31	11.5672	0.0248	1.60555	19	61.2903	12	38.7097		ribonucleoprotein complex subunit organization (GO:0071826)	-	-	-	-	-	-	-	-	-	-	-	-	-	-	-	-	17	2.59542	0.02576	1.58905	4	23.5294	13
signal transduction (GO:0007165)	-	-	-	-	-	-	-	-	-	-	-	-	-	-	-	-	81	30.2239	0.0293	1.53313	57	70.3704	24	29.6296		response to organic substance (GO:0010033)	-	-	-	-	-	-	-	-	-	-	-	-	-	-	-	-	104	15.8779	0.02584	1.58771	66	63.4615	38
protein localization (GO:0008104)	-	-	-	-	-	-	-	-	-	-	-	-	-	-	-	-	38	14.1791	0.036	1.4437	26	68.4211	12	31.5789		activation of signaling protein activity involved in unfolded protein response (GO:0006987)	-	-	-	-	-	-	-	-	-	-	-	-	-	-	-	-	11	1.67939	0.03001	1.52273	8	72.7273	3
lipid metabolic process (GO:0006629)	-	-	-	-	-	-	-	-	-	-	-	-	-	-	-	-	30	11.194	0.0372	1.42946	29	96.6667	1	3.33333		single-organism nuclear import (GO:1902593)	-	-	-	-	-	-	-	-	-	-	-	-	-	-	-	-	13	1.98473	0.03027	1.51899	11	84.6154	2
response to other organism (GO:0051707)	-	-	-	-	-	-	-	-	-	-	-	-	-	-	-	-	22	8.20896	0.0407	1.39041	20	90.9091	2	9.09091		protein import into nucleus (GO:0006606)	-	-	-	-	-	-	-	-	-	-	-	-	-	-	-	-	13	1.98473	0.03027	1.51899	11	84.6154	2
response to external biotic stimulus (GO:0043207)	-	-	-	-	-	-	-	-	-	-	-	-	-	-	-	-	22	8.20896	0.0407	1.39041	20	90.9091	2	9.09091		protein targeting to nucleus (GO:0044744)	-	-	-	-	-	-	-	-	-	-	-	-	-	-	-	-	13	1.98473	0.03027	1.51899	11	84.6154	2
regulation of defense response (GO:0031347)	-	-	-	-	-	-	-	-	-	-	-	-	-	-	-	-	19	7.08955	0.0652	1.18575	14	73.6842	5	26.3158		negative regulation of cellular protein metabolic process (GO:0032269)	-	-	-	-	-	-	-	-	-	-	-	-	-	-	-	-	45	6.87023	0.03093	1.50962	29	64.4444	16
defense response to virus (GO:0051607)	-	-	-	-	-	-	-	-	-	-	-	-	-	-	-	-	10	3.73134	0.0679	1.16813	10	100	0	0		detection of chemical stimulus involved in sensory perception (GO:0050907)	-	-	-	-	-	-	-	-	-	-	-	-	-	-	-	-	-	-	-	-	-	-	-
macromolecule localization (GO:0033036)	-	-	-	-	-	-	-	-	-	-	-	-	-	-	-	-	42	15.6716	0.0783	1.10624	29	69.0476	13	30.9524		cellular response to chemical stimulus (GO:0070887)	-	-	-	-	-	-	-	-	-	-	-	-	-	-	-	-	97	14.8092	0.03935	1.40506	59	60.8247	38
response to biotic stimulus (GO:0009607)	-	-	-	-	-	-	-	-	-	-	-	-	-	-	-	-	22	8.20896	0.0802	1.09583	20	90.9091	2	9.09091		positive regulation of nuclease activity (GO:0032075)	-	-	-	-	-	-	-	-	-	-	-	-	-	-	-	-	11	1.67939	0.03997	1.39827	8	72.7273	3
establishment of protein localization (GO:0045184)	-	-	-	-	-	-	-	-	-	-	-	-	-	-	-	-	31	11.5672	0.081	1.09151	19	61.2903	12	38.7097		multi-organism intracellular transport (GO:1902583)	-	-	-	-	-	-	-	-	-	-	-	-	-	-	-	-	8	1.22137	0.0439	1.35754	7	87.5	1
negative regulation of response to stimulus (GO:0048585)	-	-	-	-	-	-	-	-	-	-	-	-	-	-	-	-	31	11.5672	0.0851	1.07007	23	74.1935	8	25.8065		multi-organism localization (GO:1902579)	-	-	-	-	-	-	-	-	-	-	-	-	-	-	-	-	8	1.22137	0.0439	1.35754	7	87.5	1
regulation of multicellular organismal process (GO:0051239)	-	-	-	-	-	-	-	-	-	-	-	-	-	-	-	-	46	17.1642	0.0991	1.00393	34	73.913	12	26.087		multi-organism transport (GO:0044766)	-	-	-	-	-	-	-	-	-	-	-	-	-	-	-	-	8	1.22137	0.0439	1.35754	7	87.5	1
single organism signaling (GO:0044700)	-	-	-	-	-	-	-	-	-	-	-	-	-	-	-	-	84	31.3433	0.121	0.917215	59	70.2381	25	29.7619		intracellular transport of virus (GO:0075733)	-	-	-	-	-	-	-	-	-	-	-	-	-	-	-	-	8	1.22137	0.0439	1.35754	7	87.5	1
signaling (GO:0023052)	-	-	-	-	-	-	-	-	-	-	-	-	-	-	-	-	84	31.3433	0.121	0.917215	59	70.2381	25	29.7619		transport of virus (GO:0046794)	-	-	-	-	-	-	-	-	-	-	-	-	-	-	-	-	8	1.22137	0.0439	1.35754	7	87.5	1
positive regulation of signaling (GO:0023056)	-	-	-	-	-	-	-	-	-	-	-	-	-	-	-	-	33	12.3134	0.126	0.899629	23	69.697	10	30.303		protein localization to membrane (GO:0072657)	-	-	-	-	-	-	-	-	-	-	-	-	-	-	-	-	26	3.96947	0.04701	1.32781	14	53.8462	12
positive regulation of signal transduction (GO:0009967)	-	-	-	-	-	-	-	-	-	-	-	-	-	-	-	-	31	11.5672	0.134	0.872895	22	70.9677	9	29.0323		ribonucleoprotein complex assembly (GO:0022618)	-	-	-	-	-	-	-	-	-	-	-	-	-	-	-	-	16	2.44275	0.04897	1.31007	3	18.75	13
response to organic substance (GO:0010033)	-	-	-	-	-	-	-	-	-	-	-	-	-	-	-	-	48	17.9104	0.141	0.850781	38	79.1667	10	20.8333		positive regulation of protein metabolic process (GO:0051247)	-	-	-	-	-	-	-	-	-	-	-	-	-	-	-	-	62	9.46565	0.04965	1.30408	40	64.5161	22
cell communication (GO:0007154)	-	-	-	-	-	-	-	-	-	-	-	-	-	-	-	-	85	31.7164	0.154	0.812479	60	70.5882	25	29.4118		hexose transport (GO:0008645)	-	-	-	-	-	-	-	-	-	-	-	-	-	-	-	-	11	1.67939	0.05269	1.27827	9	81.8182	2
organic substance transport (GO:0071702)	-	-	-	-	-	-	-	-	-	-	-	-	-	-	-	-	40	14.9254	0.158	0.801343	25	62.5	15	37.5		nuclear export (GO:0051168)	-	-	-	-	-	-	-	-	-	-	-	-	-	-	-	-	14	2.1374	0.05852	1.2327	5	35.7143	9
regulation of response to external stimulus (GO:0032101)	-	-	-	-	-	-	-	-	-	-	-	-	-	-	-	-	20	7.46269	0.171	0.767004	13	65	7	35		monosaccharide transport (GO:0015749)	-	-	-	-	-	-	-	-	-	-	-	-	-	-	-	-	11	1.67939	0.06881	1.16235	9	81.8182	2
positive regulation of response to stimulus (GO:0048584)	-	-	-	-	-	-	-	-	-	-	-	-	-	-	-	-	38	14.1791	0.185	0.732828	25	65.7895	13	34.2105		M phase (GO:0000279)	-	-	-	-	-	-	-	-	-	-	-	-	-	-	-	-	20	3.05344	0.09038	1.04393	14	70	6
cell differentiation (GO:0030154)	-	-	-	-	-	-	-	-	-	-	-	-	-	-	-	-	58	21.6418	0.21	0.677781	48	82.7586	10	17.2414		mitotic M phase (GO:0000087)	-	-	-	-	-	-	-	-	-	-	-	-	-	-	-	-	20	3.05344	0.09038	1.04393	14	70	6
macromolecule catabolic process (GO:0009057)	-	-	-	-	-	-	-	-	-	-	-	-	-	-	-	-	25	9.32836	0.214	0.669586	17	68	8	32		regulation of RNA export from nucleus (GO:0046831)	-	-	-	-	-	-	-	-	-	-	-	-	-	-	-	-	5	0.763359	0.09884	1.00507	3	60	2
cellular localization (GO:0051641)	-	-	-	-	-	-	-	-	-	-	-	-	-	-	-	-	43	16.0448	0.233	0.632644	27	62.7907	16	37.2093		protein localization to nucleus (GO:0034504)	-	-	-	-	-	-	-	-	-	-	-	-	-	-	-	-	15	2.29008	0.1015	0.993534	13	86.6667	2
monocarboxylic acid metabolic process (GO:0032787)	-	-	-	-	-	-	-	-	-	-	-	-	-	-	-	-	17	6.34328	0.323	0.490797	17	100	0	0		peptidyl-amino acid modification (GO:0018193)	-	-	-	-	-	-	-	-	-	-	-	-	-	-	-	-	42	6.41221	0.1185	0.926282	18	42.8571	24
epithelial tube morphogenesis (GO:0060562)	-	-	-	-	-	-	-	-	-	-	-	-	-	-	-	-	13	4.85075	0.323	0.490797	11	84.6154	2	15.3846		negative regulation of macromolecule metabolic process (GO:0010605)	-	-	-	-	-	-	-	-	-	-	-	-	-	-	-	-	87	13.2824	0.1217	0.914709	57	65.5172	30
positive regulation of cell communication (GO:0010647)	-	-	-	-	-	-	-	-	-	-	-	-	-	-	-	-	32	11.9403	0.33	0.481486	22	68.75	10	31.25		SRP-dependent cotranslational protein targeting to membrane (GO:0006614)	-	-	-	-	-	-	-	-	-	-	-	-	-	-	-	-	13	1.98473	0.1485	0.828274	4	30.7692	9
organonitrogen compound biosynthetic process (GO:1901566)	-	-	-	-	-	-	-	-	-	-	-	-	-	-	-	-	19	7.08955	0.354	0.450997	13	68.4211	6	31.5789		positive regulation of cellular protein metabolic process (GO:0032270)	-	-	-	-	-	-	-	-	-	-	-	-	-	-	-	-	57	8.70229	0.1561	0.806597	37	64.9123	20
negative regulation of protein metabolic process (GO:0051248)	-	-	-	-	-	-	-	-	-	-	-	-	-	-	-	-	23	8.58209	0.373	0.428291	15	65.2174	8	34.7826		establishment of protein localization to membrane (GO:0090150)	-	-	-	-	-	-	-	-	-	-	-	-	-	-	-	-	20	3.05344	0.1781	0.749336	10	50	10
immune response (GO:0006955)	-	-	-	-	-	-	-	-	-	-	-	-	-	-	-	-	30	11.194	0.402	0.395774	20	66.6667	10	33.3333		cotranslational protein targeting to membrane (GO:0006613)	-	-	-	-	-	-	-	-	-	-	-	-	-	-	-	-	13	1.98473	0.1796	0.745694	4	30.7692	9
cellular developmental process (GO:0048869)	-	-	-	-	-	-	-	-	-	-	-	-	-	-	-	-	59	22.0149	0.403	0.394695	49	83.0508	10	16.9492		prophase (GO:0051324)	-	-	-	-	-	-	-	-	-	-	-	-	-	-	-	-	10	1.52672	0.182	0.739929	8	80	2
tube development (GO:0035295)	-	-	-	-	-	-	-	-	-	-	-	-	-	-	-	-	20	7.46269	0.448	0.348722	18	90	2	10		mitotic prophase (GO:0000088)	-	-	-	-	-	-	-	-	-	-	-	-	-	-	-	-	10	1.52672	0.182	0.739929	8	80	2
positive regulation of protein metabolic process (GO:0051247)	-	-	-	-	-	-	-	-	-	-	-	-	-	-	-	-	29	10.8209	0.567	0.246417	14	48.2759	15	51.7241		RNA export from nucleus (GO:0006405)	-	-	-	-	-	-	-	-	-	-	-	-	-	-	-	-	11	1.67939	0.1839	0.735418	4	36.3636	7
positive regulation of metabolic process (GO:0009893)	-	-	-	-	-	-	-	-	-	-	-	-	-	-	-	-	57	21.2687	0.595	0.225483	37	64.9123	20	35.0877		mitotic cell cycle phase (GO:0098763)	-	-	-	-	-	-	-	-	-	-	-	-	-	-	-	-	23	3.51145	0.1923	0.716021	14	60.8696	9
single-organism intracellular transport (GO:1902582)	-	-	-	-	-	-	-	-	-	-	-	-	-	-	-	-	26	9.70149	0.616	0.210419	14	53.8462	12	46.1538		cell cycle phase (GO:0022403)	-	-	-	-	-	-	-	-	-	-	-	-	-	-	-	-	23	3.51145	0.1923	0.716021	14	60.8696	9
defense response (GO:0006952)	-	-	-	-	-	-	-	-	-	-	-	-	-	-	-	-	31	11.5672	0.625	0.20412	22	70.9677	9	29.0323		protein targeting to ER (GO:0045047)	-	-	-	-	-	-	-	-	-	-	-	-	-	-	-	-	13	1.98473	0.1973	0.704873	4	30.7692	9
negative regulation of macromolecule metabolic process (GO:0010605)	-	-	-	-	-	-	-	-	-	-	-	-	-	-	-	-	40	14.9254	0.67	0.173925	26	65	14	35		biological phase (GO:0044848)	-	-	-	-	-	-	-	-	-	-	-	-	-	-	-	-	23	3.51145	0.236	0.627088	14	60.8696	9
morphogenesis of an epithelium (GO:0002009)	-	-	-	-	-	-	-	-	-	-	-	-	-	-	-	-	15	5.59701	0.678	0.16877	13	86.6667	2	13.3333		cellular response to organic substance (GO:0071310)	-	-	-	-	-	-	-	-	-	-	-	-	-	-	-	-	79	12.0611	0.2527	0.597395	51	64.557	28
intracellular protein transport (GO:0006886)	-	-	-	-	-	-	-	-	-	-	-	-	-	-	-	-	20	7.46269	0.728	0.137869	11	55	9	45		response to chemical (GO:0042221)	-	-	-	-	-	-	-	-	-	-	-	-	-	-	-	-	143	21.8321	0.2599	0.585194	90	62.9371	53
positive regulation of molecular function (GO:0044093)	-	-	-	-	-	-	-	-	-	-	-	-	-	-	-	-	35	13.0597	0.762	0.118045	22	62.8571	13	37.1429		glucose transport (GO:0015758)	-	-	-	-	-	-	-	-	-	-	-	-	-	-	-	-	10	1.52672	0.2664	0.574466	8	80	2
regulation of Wnt signaling pathway (GO:0030111)	-	-	-	-	-	-	-	-	-	-	-	-	-	-	-	-	12	4.47761	0.797	0.0985417	9	75	3	25		negative regulation of catalytic activity (GO:0043086)	-	-	-	-	-	-	-	-	-	-	-	-	-	-	-	-	42	6.41221	0.2678	0.572189	29	69.0476	13
anatomical structure development (GO:0048856)	-	-	-	-	-	-	-	-	-	-	-	-	-	-	-	-	73	27.2388	0.797	0.0985417	58	79.4521	15	20.5479		establishment of protein localization to endoplasmic reticulum (GO:0072599)	-	-	-	-	-	-	-	-	-	-	-	-	-	-	-	-	13	1.98473	0.2838	0.546988	4	30.7692	9
viral process (GO:0016032)	-	-	-	-	-	-	-	-	-	-	-	-	-	-	-	-	19	7.08955	0.815	0.0888424	10	52.6316	9	47.3684		protein localization to endoplasmic reticulum (GO:0070972)	-	-	-	-	-	-	-	-	-	-	-	-	-	-	-	-	14	2.1374	0.2937	0.532096	5	35.7143	9
proteoglycan metabolic process (GO:0006029)	-	-	-	-	-	-	-	-	-	-	-	-	-	-	-	-	7	2.61194	0.834	0.0788339	7	100	0	0		nucleotide biosynthetic process (GO:0009165)	-	-	-	-	-	-	-	-	-	-	-	-	-	-	-	-	18	2.74809	0.3337	0.476644	9	50	9
defense response to other organism (GO:0098542)	-	-	-	-	-	-	-	-	-	-	-	-	-	-	-	-	13	4.85075	0.835	0.0783135	13	100	0	0		nuclear-transcribed mRNA catabolic process, nonsense-mediated decay (GO:0000184)	-	-	-	-	-	-	-	-	-	-	-	-	-	-	-	-	13	1.98473	0.3384	0.47057	2	15.3846	11
regulation of immune system process (GO:0002682)	-	-	-	-	-	-	-	-	-	-	-	-	-	-	-	-	28	10.4478	0.871	0.0599818	22	78.5714	6	21.4286		regulation of nucleocytoplasmic transport (GO:0046822)	-	-	-	-	-	-	-	-	-	-	-	-	-	-	-	-	17	2.59542	0.3523	0.453087	11	64.7059	6
small molecule metabolic process (GO:0044281)	-	-	-	-	-	-	-	-	-	-	-	-	-	-	-	-	51	19.0299	0.882	0.0545314	37	72.549	14	27.451		nucleoside phosphate biosynthetic process (GO:1901293)	-	-	-	-	-	-	-	-	-	-	-	-	-	-	-	-	18	2.74809	0.3549	0.449894	9	50	9
multi-organism cellular process (GO:0044764)	-	-	-	-	-	-	-	-	-	-	-	-	-	-	-	-	19	7.08955	0.884	0.0535477	10	52.6316	9	47.3684		organophosphate biosynthetic process (GO:0090407)	-	-	-	-	-	-	-	-	-	-	-	-	-	-	-	-	29	4.42748	0.3635	0.439496	14	48.2759	15
regulation of kinase activity (GO:0043549)	-	-	-	-	-	-	-	-	-	-	-	-	-	-	-	-	21	7.83582	0.886	0.0525663	14	66.6667	7	33.3333		mRNA export from nucleus (GO:0006406)	-	-	-	-	-	-	-	-	-	-	-	-	-	-	-	-	10	1.52672	0.3822	0.417709	4	40	6
regulation of transferase activity (GO:0051338)	-	-	-	-	-	-	-	-	-	-	-	-	-	-	-	-	23	8.58209	0.893	0.0491485	15	65.2174	8	34.7826		negative regulation of cell migration (GO:0030336)	-	-	-	-	-	-	-	-	-	-	-	-	-	-	-	-	16	2.44275	0.3885	0.410609	13	81.25	3
positive regulation of cellular protein metabolic process (GO:0032270)	-	-	-	-	-	-	-	-	-	-	-	-	-	-	-	-	27	10.0746	0.971	0.0127808	12	44.4444	15	55.5556		negative regulation of cell motility (GO:2000146)	-	-	-	-	-	-	-	-	-	-	-	-	-	-	-	-	16	2.44275	0.5082	0.293965	13	81.25	3
positive regulation of intracellular signal transduction (GO:1902533)	-	-	-	-	-	-	-	-	-	-	-	-	-	-	-	-	21	7.83582	0.989	0.00480371	16	76.1905	5	23.8095		regulation of glucose transport (GO:0010827)	-	-	-	-	-	-	-	-	-	-	-	-	-	-	-	-	11	1.67939	0.5902	0.229001	8	72.7273	3
negative regulation of signal transduction (GO:0009968)	-	-	-	-	-	-	-	-	-	-	-	-	-	-	-	-	25	9.32836	0.74	0.130768	21	84	4	16		nucleus organization (GO:0006997)	-	-	-	-	-	-	-	-	-	-	-	-	-	-	-	-	12	1.83206	0.592	0.227678	9	75	3
establishment of localization in cell (GO:0051649)	-	-	-	-	-	-	-	-	-	-	-	-	-	-	-	-	38	14.1791	0.225	0.647817	22	57.8947	16	42.1053		cell redox homeostasis (GO:0045454)	-	-	-	-	-	-	-	-	-	-	-	-	-	-	-	-	9	1.37405	0.623	0.205512	6	66.6667	3
																										negative regulation of cellular metabolic process (GO:0031324)	-	-	-	-	-	-	-	-	-	-	-	-	-	-	-	-	86	13.1298	0.6438	0.191249	55	63.9535	31
																										regulation of RNA splicing (GO:0043484)	-	-	-	-	-	-	-	-	-	-	-	-	-	-	-	-	10	1.52672	0.8281	0.0819172	1	10	9
Genes and proteins that were uniquely expressed in HL, MCL and ALCL cell lines were seperately uploaded and analyzed according to Gene Ontology enrichment analysis, involving overall 342 and 346 BP categories, respectively.																										regulation of response to stress (GO:0080134)	-	-	-	-	-	-	-	-	-	-	-	-	-	-	-	-	50	7.63359	0.8899	0.0506588	31	62	19
(http://geneontology.org).																										carbohydrate derivative biosynthetic process (GO:1901137)	-	-	-	-	-	-	-	-	-	-	-	-	-	-	-	-	34	5.19084	0.9308	0.0311436	23	67.6471	11
"P-value" derived from Gene Ontology Consortium and corrected using Bonferroni method, with a threshold of less than 1
Enrichment -LOG10(Pvalue) indicates significance of enrichment shown as positive values
Count shows the number of genes from each gene-list involved in every annotation category
Percentage depicts the number of the genes involved compared to the total number of genes
"up" and "down" depicts the number of the genes involved in this annotation category showing up/down-regulation
% up and "% down" depicts the number of the genes involved in this annotation category significantly up/down-regulated compared to the total number of genes
[truncated: 1 more columns]

## Sheet: MF_unique_mRNAs_prot
Supplementary Table S3J. Uniquely deregulated mRNAs & proteins in Nutlin-3a-treated lymphoma cell lines assigned to Molecular Function (MF). Functional analysis was performed using Gene Ontology Consortium (GOC), assigning associated deregulated genes/proteins in N3a-treated ALCL, HL, MCL cell lines to enriched MF categories.
mRNAs																										Proteins
Term	ALCL								HL								MCL									Term	ALCL								HL								MCL
	Count	%	P-value	Enrichment-LOG10 (p-value)	Up	% Up	Down	% Down	Count	%	P-value	Enrichment-LOG10 (p-value)	Up	% Up	Down	% Down	Count	%	P-value	Enrichment-LOG10 (p-value)	Up	% Up	Down	% Down			Count	%	P-value	Enrichment-LOG10 (p-value)	Up	% Up	Down	% Down	Count	%	P-value	Enrichment-LOG10 (p-value)	Up	% Up	Down	% Down	Count	%	P-value	Enrichment-LOG10 (p-value)	Up	% Up	Down
protein binding (GO:0005515)	-	-	-	-	-	-	-	-	102	67.1053	3.032e-13	12.5183	25	24.5098	77	75.4902	144	53.7313	1e-06	6	104	72.2222	40	27.7778		binding (GO:0005488)	359	77.8742	2.595e-24	23.5859	203	56.546	156	43.454	562	76.776	1.19e-35	34.9245	285	50.7117	277	49.2883	510	77.8626	2.101e-30	29.6776	295	57.8431	215
binding (GO:0005488)	-	-	-	-	-	-	-	-	120	78.9474	4.645e-10	9.33301	37	30.8333	83	69.1667	194	72.3881	6.95e-09	8.15802	139	71.6495	55	28.3505		molecular_function (GO:0003674)	403	87.4187	1.39e-23	22.857	227	56.3275	176	43.6725	629	85.929	6.137e-32	31.212	331	52.6232	298	47.3768	577	88.0916	6.637e-30	29.178	342	59.2721	235
molecular_function (GO:0003674)	-	-	-	-	-	-	-	-	127	83.5526	1.407e-05	4.85171	41	32.2835	86	67.7165	217	80.9701	9.39e-07	6.02733	155	71.4286	62	28.5714		protein binding (GO:0005515)	260	56.3991	6.006e-15	14.2214	150	57.6923	110	42.3077	439	59.9727	3.066e-35	34.5134	214	48.7472	225	51.2528	398	60.7634	1.626e-30	29.7889	235	59.0452	163
ATP binding (GO:0005524)	-	-	-	-	-	-	-	-	30	19.7368	1.437e-05	4.84254	3	10	27	90	-	-	-	-	-	-	-	-		anion binding (GO:0043168)	100	21.692	1.403e-07	6.85294	53	53	47	47	122	16.6667	0.01141	1.94271	85	69.6721	37	30.3279	-	-	-	-	-	-	-
adenyl ribonucleotide binding (GO:0032559)	-	-	-	-	-	-	-	-	30	19.7368	2.487e-05	4.60432	3	10	27	90	-	-	-	-	-	-	-	-		small molecule binding (GO:0036094)	97	21.0412	4.028e-07	6.39491	51	52.5773	46	47.4227	131	17.8962	2.296e-05	4.63903	86	65.6489	45	34.3511	107	16.3359	0.0897	1.04721	58	54.2056	49
carbohydrate derivative binding (GO:0097367)	-	-	-	-	-	-	-	-	37	24.3421	3.147e-05	4.5021	9	24.3243	28	75.6757	43	16.0448	0.377	0.423659	34	79.0698	9	20.9302		nucleotide binding (GO:0000166)	90	19.5228	5.534e-07	6.25696	46	51.1111	44	48.8889	125	17.0765	2.108e-06	5.67613	83	66.4	42	33.6	101	15.4198	0.02625	1.58087	53	52.4752	48
adenyl nucleotide binding (GO:0030554)	-	-	-	-	-	-	-	-	30	19.7368	3.225e-05	4.49147	3	10	27	90	-	-	-	-	-	-	-	-		nucleoside phosphate binding (GO:1901265)	90	19.5228	5.659e-07	6.24726	46	51.1111	44	48.8889	125	17.0765	2.166e-06	5.66434	83	66.4	42	33.6	101	15.4198	0.02673	1.573	53	52.4752	48
purine ribonucleoside triphosphate binding (GO:0035639)	-	-	-	-	-	-	-	-	33	21.7105	3.302e-05	4.48122	6	18.1818	27	81.8182	-	-	-	-	-	-	-	-		catalytic activity (GO:0003824)	165	35.7918	4.559e-06	5.34113	95	57.5758	70	42.4242	251	34.2896	6.244e-08	7.20454	149	59.3625	102	40.6375	219	33.4351	9.736e-05	4.01162	118	53.8813	101
purine ribonucleoside binding (GO:0032550)	-	-	-	-	-	-	-	-	33	21.7105	3.735e-05	4.42771	6	18.1818	27	81.8182	-	-	-	-	-	-	-	-		ion binding (GO:0043167)	175	37.961	4.649e-06	5.33264	100	57.1429	75	42.8571	229	31.2842	0.5398	0.267767	128	55.8952	101	44.1048	-	-	-	-	-	-	-
purine nucleoside binding (GO:0001883)	-	-	-	-	-	-	-	-	33	21.7105	3.891e-05	4.40994	6	18.1818	27	81.8182	-	-	-	-	-	-	-	-		purine nucleotide binding (GO:0017076)	75	16.269	5.394e-06	5.26809	37	49.3333	38	50.6667	94	12.8415	0.006427	2.19199	65	69.1489	29	30.8511	-	-	-	-	-	-	-
ribonucleoside binding (GO:0032549)	-	-	-	-	-	-	-	-	33	21.7105	3.944e-05	4.40406	6	18.1818	27	81.8182	-	-	-	-	-	-	-	-		hydrolase activity (GO:0016787)	89	19.3059	1.535e-05	4.81389	47	52.809	42	47.191	105	14.3443	0.9686	0.0138555	61	58.0952	44	41.9048	102	15.5725	0.1254	0.901702	53	51.9608	49
nucleoside binding (GO:0001882)	-	-	-	-	-	-	-	-	33	21.7105	4.516e-05	4.34525	6	18.1818	27	81.8182	-	-	-	-	-	-	-	-		purine ribonucleotide binding (GO:0032555)	73	15.8351	1.821e-05	4.73969	35	47.9452	38	52.0548	94	12.8415	0.004171	2.37976	65	69.1489	29	30.8511	-	-	-	-	-	-	-
purine ribonucleotide binding (GO:0032555)	-	-	-	-	-	-	-	-	33	21.7105	5.748e-05	4.24048	6	18.1818	27	81.8182	-	-	-	-	-	-	-	-		carbohydrate derivative binding (GO:0097367)	82	17.7874	2.501e-05	4.60189	41	50	41	50	101	13.7978	0.1157	0.936667	70	69.3069	31	30.6931	-	-	-	-	-	-	-
ribonucleotide binding (GO:0032553)	-	-	-	-	-	-	-	-	33	21.7105	7.009e-05	4.15434	6	18.1818	27	81.8182	-	-	-	-	-	-	-	-		ribonucleotide binding (GO:0032553)	73	15.8351	2.559e-05	4.59193	35	47.9452	38	52.0548	94	12.8415	0.005873	2.23114	65	69.1489	29	30.8511	-	-	-	-	-	-	-
purine nucleotide binding (GO:0017076)	-	-	-	-	-	-	-	-	33	21.7105	7.387e-05	4.13153	6	18.1818	27	81.8182	-	-	-	-	-	-	-	-		organic cyclic compound binding (GO:0097159)	168	36.4425	4.101e-05	4.38711	85	50.5952	83	49.4048	283	38.6612	1.475e-13	12.8312	145	51.2367	138	48.7633	242	36.9466	9.528e-08	7.021	118	48.7603	124
ATPase activity (GO:0016887)	-	-	-	-	-	-	-	-	15	9.86842	0.0001171	3.93144	1	6.66667	14	93.3333	-	-	-	-	-	-	-	-		heterocyclic compound binding (GO:1901363)	166	36.0087	5.362e-05	4.27067	84	50.6024	82	49.3976	283	38.6612	2.781e-14	13.5558	145	51.2367	138	48.7633	240	36.6412	8.423e-08	7.07453	116	48.3333	124
heterocyclic compound binding (GO:1901363)	-	-	-	-	-	-	-	-	65	42.7632	0.0002242	3.64936	19	29.2308	46	70.7692	-	-	-	-	-	-	-	-		purine ribonucleoside binding (GO:0032550)	70	15.1844	9.95e-05	4.00218	33	47.1429	37	52.8571	94	12.8415	0.001964	2.70686	65	69.1489	29	30.8511	-	-	-	-	-	-	-
histone kinase activity (GO:0035173)	-	-	-	-	-	-	-	-	5	3.28947	0.0003304	3.48096	0	0	5	100	-	-	-	-	-	-	-	-		purine nucleoside binding (GO:0001883)	70	15.1844	0.0001062	3.97388	33	47.1429	37	52.8571	94	12.8415	0.00211	2.67572	65	69.1489	29	30.8511	-	-	-	-	-	-	-
protein kinase binding (GO:0019901)	-	-	-	-	-	-	-	-	15	9.86842	0.0003526	3.45272	3	20	12	80	-	-	-	-	-	-	-	-		ribonucleoside binding (GO:0032549)	70	15.1844	0.0001085	3.96457	33	47.1429	37	52.8571	94	12.8415	0.002161	2.66535	65	69.1489	29	30.8511	-	-	-	-	-	-	-
organic cyclic compound binding (GO:0097159)	-	-	-	-	-	-	-	-	65	42.7632	0.000361	3.44249	19	29.2308	46	70.7692	-	-	-	-	-	-	-	-		nucleoside binding (GO:0001882)	70	15.1844	0.0001347	3.87063	33	47.1429	37	52.8571	95	12.9781	0.001518	2.81873	65	68.4211	30	31.5789	-	-	-	-	-	-	-
anion binding (GO:0043168)	-	-	-	-	-	-	-	-	39	25.6579	0.0003621	3.44117	11	28.2051	28	71.7949	48	17.9104	0.784	0.105684	38	79.1667	10	20.8333		purine ribonucleoside triphosphate binding (GO:0035639)	69	14.9675	0.0001794	3.74618	33	47.8261	36	52.1739	93	12.7049	0.002859	2.54379	64	68.8172	29	31.1828	-	-	-	-	-	-	-
pyrophosphatase activity (GO:0016462)	-	-	-	-	-	-	-	-	20	13.1579	0.0004473	3.3494	3	15	17	85	-	-	-	-	-	-	-	-		RNA binding (GO:0003723)	62	13.449	0.0002205	3.65659	29	46.7742	33	53.2258	137	18.7158	5.802e-25	24.2364	58	42.3358	79	57.6642	147	22.4427	6.271e-35	34.2027	58	39.4558	89
hydrolase activity, acting on acid anhydrides, in phosphorus-containing anhydrides (GO:0016818)	-	-	-	-	-	-	-	-	20	13.1579	0.0004653	3.33227	3	15	17	85	-	-	-	-	-	-	-	-		adenyl nucleotide binding (GO:0030554)	61	13.2321	0.0002222	3.65326	33	54.0984	28	45.9016	76	10.3825	0.08028	1.09539	50	65.7895	26	34.2105	-	-	-	-	-	-	-
hydrolase activity, acting on acid anhydrides (GO:0016817)	-	-	-	-	-	-	-	-	20	13.1579	0.0005134	3.28954	3	15	17	85	-	-	-	-	-	-	-	-		adenyl ribonucleotide binding (GO:0032559)	60	13.0152	0.0003395	3.46916	32	53.3333	28	46.6667	76	10.3825	0.05504	1.25932	50	65.7895	26	34.2105	-	-	-	-	-	-	-
small molecule binding (GO:0036094)	-	-	-	-	-	-	-	-	38	25	0.0005689	3.24496	9	23.6842	29	76.3158	-	-	-	-	-	-	-	-		nucleoside-triphosphatase activity (GO:0017111)	37	8.02603	0.001923	2.71602	11	29.7297	26	70.2703	45	6.14754	0.1404	0.852633	29	64.4444	16	35.5556	-	-	-	-	-	-	-
microtubule binding (GO:0008017)	-	-	-	-	-	-	-	-	10	6.57895	0.0006321	3.19921	1	10	9	90	-	-	-	-	-	-	-	-		ATP binding (GO:0005524)	56	12.1475	0.003683	2.4338	30	53.5714	26	46.4286	75	10.2459	0.04362	1.36031	49	65.3333	26	34.6667	-	-	-	-	-	-	-
enzyme binding (GO:0019899)	14	21.2121	0.0845	1.07314	4	28.5714	10	71.4286	27	17.7632	0.0007088	3.14948	6	22.2222	21	77.7778	-	-	-	-	-	-	-	-		pyrophosphatase activity (GO:0016462)	37	8.02603	0.006845	2.16463	11	29.7297	26	70.2703	47	6.42077	0.1283	0.891773	30	63.8298	17	36.1702	-	-	-	-	-	-	-
DNA binding (GO:0003677)	-	-	-	-	-	-	-	-	36	23.6842	0.0008486	3.0713	10	27.7778	26	72.2222	-	-	-	-	-	-	-	-		hydrolase activity, acting on acid anhydrides, in phosphorus-containing anhydrides (GO:0016818)	37	8.02603	0.007241	2.1402	11	29.7297	26	70.2703	47	6.42077	0.136	0.866461	30	63.8298	17	36.1702	-	-	-	-	-	-	-
nucleoside-triphosphatase activity (GO:0017111)	-	-	-	-	-	-	-	-	19	12.5	0.0008752	3.05789	3	15.7895	16	84.2105	-	-	-	-	-	-	-	-		hydrolase activity, acting on acid anhydrides (GO:0016817)	37	8.02603	0.008328	2.07946	11	29.7297	26	70.2703	47	6.42077	0.1574	0.802995	30	63.8298	17	36.1702	-	-	-	-	-	-	-
tubulin binding (GO:0015631)	-	-	-	-	-	-	-	-	11	7.23684	0.001256	2.90101	1	9.09091	10	90.9091	-	-	-	-	-	-	-	-		macromolecular complex binding (GO:0044877)	50	10.846	0.01133	1.94577	24	48	26	52	73	9.97268	0.002305	2.63733	38	52.0548	35	47.9452	67	10.229	0.005607	2.25127	40	59.7015	27
kinase binding (GO:0019900)	-	-	-	-	-	-	-	-	15	9.86842	0.001414	2.84955	3	20	12	80	-	-	-	-	-	-	-	-		enzyme binding (GO:0019899)	54	11.7137	0.0142	1.84771	32	59.2593	22	40.7407	79	10.7923	0.003308	2.48043	45	56.962	34	43.038	77	11.7557	0.0003843	3.41533	41	53.2468	36
DNA-dependent ATPase activity (GO:0008094)	-	-	-	-	-	-	-	-	7	4.60526	0.001677	2.77547	0	0	7	100	-	-	-	-	-	-	-	-		protein complex binding (GO:0032403)	36	7.80911	0.03023	1.51956	18	50	18	50	49	6.69399	0.06255	1.20377	27	55.102	22	44.898	53	8.0916	0.0002189	3.65975	36	67.9245	17
nucleotide binding (GO:0000166)	-	-	-	-	-	-	-	-	34	22.3684	0.003609	2.44261	6	17.6471	28	82.3529	-	-	-	-	-	-	-	-		poly(A) RNA binding (GO:0044822)	45	9.76139	0.03024	1.51942	18	40	27	60	113	15.4372	2.593e-23	22.5862	52	46.0177	61	53.9823	121	18.4733	1.116e-31	30.9523	44	36.3636	77
nucleoside phosphate binding (GO:1901265)	-	-	-	-	-	-	-	-	34	22.3684	0.003645	2.4383	6	17.6471	28	82.3529	-	-	-	-	-	-	-	-		protein dimerization activity (GO:0046983)	40	8.67679	0.2045	0.689307	23	57.5	17	42.5	-	-	-	-	-	-	-	-	-	-	-	-	-	-	-
cytoskeletal protein binding (GO:0008092)	-	-	-	-	-	-	-	-	17	11.1842	0.02011	1.69659	5	29.4118	12	70.5882	-	-	-	-	-	-	-	-		Rho guanyl-nucleotide exchange factor activity (GO:0005089)	8	1.73536	0.5112	0.291409	5	62.5	3	37.5	-	-	-	-	-	-	-	-	-	-	-	-	-	-	-
microtubule motor activity (GO:0003777)	-	-	-	-	-	-	-	-	6	3.94737	0.02546	1.59414	0	0	6	100	-	-	-	-	-	-	-	-		hydrolase activity, acting on ester bonds (GO:0016788)	29	6.29067	0.5271	0.278107	20	68.9655	9	31.0345	-	-	-	-	-	-	-	-	39	5.9542	0.2585	0.587539	22	56.4103	17
protein dimerization activity (GO:0046983)	-	-	-	-	-	-	-	-	20	13.1579	0.02627	1.58054	8	40	12	60	-	-	-	-	-	-	-	-		G-protein coupled receptor activity (GO:0004930)	4	0.867679	0.6375	0.19552	3	75	1	25	6	0.819672	0.005669	2.24649	3	50	3	50	3	0.458015	0.0002281	3.64187	3	100	0
DNA helicase activity (GO:0003678)	-	-	-	-	-	-	-	-	5	3.28947	0.03823	1.4176	0	0	5	100	-	-	-	-	-	-	-	-		nucleic acid binding (GO:0003676)	105	22.7766	0.7936	0.100398	54	51.4286	51	48.5714	199	27.1858	5.951e-10	9.22541	85	42.7136	114	57.2864	179	27.3282	4.23e-08	7.37366	78	43.5754	101
ion binding (GO:0043167)	-	-	-	-	-	-	-	-	59	38.8158	0.1243	0.905529	21	35.5932	38	64.4068	93	34.7015	0.33	0.481486	72	77.4194	21	22.5806		phosphoric ester hydrolase activity (GO:0042578)	18	3.90456	0.8638	0.0635868	13	72.2222	5	27.7778	-	-	-	-	-	-	-	-	-	-	-	-	-	-	-
protein C-terminus binding (GO:0008022)	-	-	-	-	-	-	-	-	7	4.60526	0.19	0.721246	3	42.8571	4	57.1429	-	-	-	-	-	-	-	-		transmembrane signaling receptor activity (GO:0004888)	-	-	-	-	-	-	-	-	9	1.22951	3.504e-05	4.45544	4	44.4444	5	55.5556	12	1.83206	0.01637	1.78595	10	83.3333	2
single-stranded DNA binding (GO:0003697)	-	-	-	-	-	-	-	-	5	3.28947	0.3299	0.481618	0	0	5	100	-	-	-	-	-	-	-	-		receptor activity (GO:0004872)	-	-	-	-	-	-	-	-	16	2.18579	0.0001123	3.94962	7	43.75	9	56.25	23	3.51145	0.762	0.118045	20	86.9565	3
structure-specific DNA binding (GO:0043566)	-	-	-	-	-	-	-	-	8	5.26316	0.3758	0.425043	1	12.5	7	87.5	-	-	-	-	-	-	-	-		signaling receptor activity (GO:0038023)	-	-	-	-	-	-	-	-	12	1.63934	0.000163	3.78781	5	41.6667	7	58.3333	14	2.1374	0.01798	1.74521	12	85.7143	2
motor activity (GO:0003774)	-	-	-	-	-	-	-	-	6	3.94737	0.4625	0.334888	0	0	6	100	-	-	-	-	-	-	-	-		structural molecule activity (GO:0005198)	-	-	-	-	-	-	-	-	47	6.42077	0.0001854	3.73189	27	57.4468	20	42.5532	36	5.49618	0.2395	0.620694	14	38.8889	22
hydrolase activity (GO:0016787)	-	-	-	-	-	-	-	-	30	19.7368	0.4646	0.332921	7	23.3333	23	76.6667	-	-	-	-	-	-	-	-		actin binding (GO:0003779)	-	-	-	-	-	-	-	-	33	4.5082	0.0009326	3.0303	15	45.4545	18	54.5455	27	4.12214	0.07146	1.14594	19	70.3704	8
nucleic acid binding (GO:0003676)	-	-	-	-	-	-	-	-	41	26.9737	0.7782	0.108909	12	29.2683	29	70.7317	-	-	-	-	-	-	-	-		structure-specific DNA binding (GO:0043566)	-	-	-	-	-	-	-	-	24	3.27869	0.002991	2.52418	10	41.6667	14	58.3333	-	-	-	-	-	-	-
catalytic activity (GO:0003824)	-	-	-	-	-	-	-	-	53	34.8684	0.8503	0.0704278	12	22.6415	41	77.3585	95	35.4478	0.00369	2.43297	75	78.9474	20	21.0526		cytoskeletal protein binding (GO:0008092)	-	-	-	-	-	-	-	-	50	6.8306	0.005201	2.28391	22	44	28	56	42	6.41221	0.2201	0.65738	31	73.8095	11
drug binding (GO:0008144)	-	-	-	-	-	-	-	-	5	3.28947	0.8717	0.059633	2	40	3	60	-	-	-	-	-	-	-	-		identical protein binding (GO:0042802)	-	-	-	-	-	-	-	-	63	8.60656	0.007493	2.12534	35	55.5556	28	44.4444	55	8.39695	0.1087	0.96377	32	58.1818	23
Hsp70 protein binding (GO:0030544)	3	4.54545	0.0761	1.11862	1	33.3333	2	66.6667	-		-	-	-	-	-	-	-	-	-	-	-	-	-	-		structural constituent of ribosome (GO:0003735)	-	-	-	-	-	-	-	-	18	2.45902	0.009644	2.01574	12	66.6667	6	33.3333	19	2.90076	0.0006501	3.18702	3	15.7895	16
heat shock protein binding (GO:0031072)	4	6.06061	0.0902	1.04479	1	25	3	75	-		-	-	-	-	-	-	-	-	-	-	-	-	-	-		transferase activity (GO:0016740)	-	-	-	-	-	-	-	-	103	14.071	0.01214	1.91578	60	58.2524	43	41.7476	-	-	-	-	-	-	-
protein tyrosine/threonine phosphatase activity (GO:0008330)	2	3.0303	0.149	0.826814	0	0	2	100	-		-	-	-	-	-	-	-	-	-	-	-	-	-	-		acetyltransferase activity (GO:0016407)	-	-	-	-	-	-	-	-	13	1.77596	0.0537	1.27003	7	53.8462	6	46.1538	-	-	-	-	-	-	-
																										actin filament binding (GO:0051015)	-	-	-	-	-	-	-	-	13	1.77596	0.05955	1.22512	8	61.5385	5	38.4615	-	-	-	-	-	-	-
																										olfactory receptor activity (GO:0004984)	-	-	-	-	-	-	-	-	1	0.136612	0.1742	0.758952	1	100	0	0	-	-	-	-	-	-	-
Genes and proteins that were uniquely expressed in HL, MCL and ALCL cell lines were seperately uploaded and analyzed according to Gene Ontology enrichment analysis, involving overall involving overall 50 and 77 MF categories, respectively.																										N-acetyltransferase activity (GO:0008080)	-	-	-	-	-	-	-	-	11	1.50273	0.2262	0.645507	5	45.4545	6	54.5455	-	-	-	-	-	-	-
(http://geneontology.org).																										chromatin DNA binding (GO:0031490)	-	-	-	-	-	-	-	-	10	1.36612	0.2274	0.64321	6	60	4	40	-	-	-	-	-	-	-
"P-value" derived from Gene Ontology Consortium and corrected using Bonferroni method, with a threshold of less than 1																										acetyl-CoA:L-lysine N6-acetyltransferase (GO:0090595)	-	-	-	-	-	-	-	-	9	1.22951	0.2673	0.573001	4	44.4444	5	55.5556	-	-	-	-	-	-	-
Enrichment -LOG10(Pvalue) indicates significance of enrichment shown as positive values																										histone acetyltransferase activity (GO:0004402)	-	-	-	-	-	-	-	-	9	1.22951	0.2673	0.573001	4	44.4444	5	55.5556	-	-	-	-	-	-	-
Count shows the number of genes from each gene-list involved in every annotation category																										nucleosomal DNA binding (GO:0031492)	-	-	-	-	-	-	-	-	6	0.819672	0.7606	0.118844	2	33.3333	4	66.6667	-	-	-	-	-	-	-
Percentage depicts the number of the genes involved compared to the total number of genes																										nucleosome binding (GO:0031491)	-	-	-	-	-	-	-	-	7	0.956284	0.959	0.0181814	3	42.8571	4	57.1429	-	-	-	-	-	-	-
"up" and "down" depicts the number of the genes involved in this annotation category showing up/down-regulation																										isomerase activity (GO:0016853)	-	-	-	-	-	-	-	-	-	-	-	-	-	-	-	-	19	2.90076	0.0005904	3.22885	9	47.3684	10
% up and "% down" depicts the number of the genes involved in this annotation category significantly up/down-regulated compared to the total number of genes																										phospholipid binding (GO:0005543)	-	-	-	-	-	-	-	-	-	-	-	-	-	-	-	-	26	3.96947	0.003552	2.44953	21	80.7692	5
																										enzyme regulator activity (GO:0030234)	-	-	-	-	-	-	-	-	-	-	-	-	-	-	-	-	51	7.78626	0.007511	2.1243	29	56.8627	22
																										intramolecular oxidoreductase activity, transposing S-S bonds (GO:0016864)	-	-	-	-	-	-	-	-	-	-	-	-	-	-	-	-	7	1.0687	0.01163	1.93442	7	100	0
																										protein disulfide isomerase activity (GO:0003756)	-	-	-	-	-	-	-	-	-	-	-	-	-	-	-	-	7	1.0687	0.01163	1.93442	7	100	0
																										intramolecular oxidoreductase activity (GO:0016860)	-	-	-	-	-	-	-	-	-	-	-	-	-	-	-	-	10	1.52672	0.01395	1.85543	7	70	3
																										RNA polymerase binding (GO:0070063)	-	-	-	-	-	-	-	-	-	-	-	-	-	-	-	-	7	1.0687	0.0675	1.1707	4	57.1429	3
																										lipid binding (GO:0008289)	-	-	-	-	-	-	-	-	-	-	-	-	-	-	-	-	36	5.49618	0.07859	1.10463	29	80.5556	7
																										unfolded protein binding (GO:0051082)	-	-	-	-	-	-	-	-	-	-	-	-	-	-	-	-	12	1.83206	0.08268	1.0826	10	83.3333	2
																										nucleocytoplasmic transporter activity (GO:0005487)	-	-	-	-	-	-	-	-	-	-	-	-	-	-	-	-	5	0.763359	0.1564	0.805763	4	80	1
																										RNA polymerase II core binding (GO:0000993)	-	-	-	-	-	-	-	-	-	-	-	-	-	-	-	-	5	0.763359	0.2908	0.536406	3	60	2
																										mRNA binding (GO:0003729)	-	-	-	-	-	-	-	-	-	-	-	-	-	-	-	-	12	1.83206	0.4071	0.390299	5	41.6667	7
																										single-stranded RNA binding (GO:0003727)	-	-	-	-	-	-	-	-	-	-	-	-	-	-	-	-	8	1.22137	0.417	0.379864	2	25	6
																										adenyl-nucleotide exchange factor activity (GO:0000774)	-	-	-	-	-	-	-	-	-	-	-	-	-	-	-	-	3	0.458015	0.5677	0.245881	2	66.6667	1
																										signal transducer activity (GO:0004871)	-	-	-	-	-	-	-	-	-	-	-	-	-	-	-	-	25	3.81679	0.5843	0.233364	19	76	6
																										molecular transducer activity (GO:0060089)	-	-	-	-	-	-	-	-	-	-	-	-	-	-	-	-	25	3.81679	0.5843	0.233364	19	76	6
																										basal RNA polymerase II transcription machinery binding (GO:0001099)	-	-	-	-	-	-	-	-	-	-	-	-	-	-	-	-	5	0.763359	0.6393	0.194295	3	60	2
																										basal transcription machinery binding (GO:0001098)	-	-	-	-	-	-	-	-	-	-	-	-	-	-	-	-	5	0.763359	0.6393	0.194295	3	60	2
																										RNA polymerase core enzyme binding (GO:0043175)	-	-	-	-	-	-	-	-	-	-	-	-	-	-	-	-	5	0.763359	0.6393	0.194295	3	60	2
[truncated: 1 more columns]

[truncated: 2 more sheets: CC_unique_mRNAs_prot, KEGG_unique_mRNAs_prot]
