# Supplementary material for: Interruption of p53-MDM2 Interaction by Nutlin-3a in Human Lymphoma Cell Models Initiates a Cell-Dependent Global Effect on Transcriptome and Proteome Level
Source: Cancers (Basel). 2023 Jul 31;15(15):3903. doi: 10.3390/cancers15153903 (PMC10417430; doi:10.3390/cancers15153903)
Supplement: Supplementary file 1 [file cancers-15-03903-s001.zip › Table_S10_PeptideShaker_Export_For Progenesis_JMP-1.xlsx]

## Sheet: PeptideShaker_Export_For Progen
sequence	modif	score	main AC	description	compound	jobid	pmkey
RPQYSNPPVQGEVMEGADNQGAGEQGR	::::::::::::::oxidation of m::::::::::::::	100.0	P67809	Nuclease-sensitive element-binding protein 1 (YBOX1_HUMAN)	Fusion00712.19277.19277.3	N/A	N/A
RPQYSNPPVQGEVMEGADNQGAGEQGR	::::::::::::::oxidation of m::::::::::::::	100.0	P67809	Nuclease-sensitive element-binding protein 1 (YBOX1_HUMAN)	Fusion00715.18913.18913.3	N/A	N/A
RPQYSNPPVQGEVMEGADNQGAGEQGR	::::::::::::::oxidation of m::::::::::::::	100.0	P67809	Nuclease-sensitive element-binding protein 1 (YBOX1_HUMAN)	Fusion00719.20059.20059.3	N/A	N/A
RPQYSNPPVQGEVMEGADNQGAGEQGR	::::::::::::::oxidation of m::::::::::::::	100.0	P67809	Nuclease-sensitive element-binding protein 1 (YBOX1_HUMAN)	Fusion00722.18952.18952.3	N/A	N/A
RPQYSNPPVQGEVMEGADNQGAGEQGR	::::::::::::::oxidation of m::::::::::::::	100.0	P67809	Nuclease-sensitive element-binding protein 1 (YBOX1_HUMAN)	Fusion00729.18602.18602.3	N/A	N/A
RPQYSNPPVQGEVMEGADNQGAGEQGR	::::::::::::::oxidation of m::::::::::::::	100.0	P67809	Nuclease-sensitive element-binding protein 1 (YBOX1_HUMAN)	Fusion00726.18671.18671.3	N/A	N/A
TKEYELLSDELNQK	:::::::::::::::	100.0	P33176	Kinesin-1 heavy chain (KINH_HUMAN)	Fusion00712.38307.38307.2	N/A	N/A
TKEYELLSDELNQK	:::::::::::::::	100.0	P33176	Kinesin-1 heavy chain (KINH_HUMAN)	Fusion00715.38017.38017.2	N/A	N/A
TKEYELLSDELNQK	:::::::::::::::	100.0	P33176	Kinesin-1 heavy chain (KINH_HUMAN)	Fusion00719.39088.39088.2	N/A	N/A
TKEYELLSDELNQK	:::::::::::::::	100.0	P33176	Kinesin-1 heavy chain (KINH_HUMAN)	Fusion00722.37679.37679.2	N/A	N/A
TKEYELLSDELNQK	:::::::::::::::	100.0	P33176	Kinesin-1 heavy chain (KINH_HUMAN)	Fusion00729.37767.37767.2	N/A	N/A
ESEIIDFFLGASLKDEVLK	:pyro-glu from n-term e:::::::::::::::::::	100.0	P15880	40S ribosomal protein S2 (RS2_HUMAN)	Fusion00715.116076.116076.2	N/A	N/A
ESEIIDFFLGASLKDEVLK	:pyro-glu from n-term e:::::::::::::::::::	100.0	P15880	40S ribosomal protein S2 (RS2_HUMAN)	Fusion00726.115511.115511.2	N/A	N/A
ESEIIDFFLGASLKDEVLK	:pyro-glu from n-term e:::::::::::::::::::	997584541062802	P15880	40S ribosomal protein S2 (RS2_HUMAN)	Fusion00729.115923.115923.2	N/A	N/A
ESEIIDFFLGASLKDEVLK	:pyro-glu from n-term e:::::::::::::::::::	100.0	P15880	40S ribosomal protein S2 (RS2_HUMAN)	Fusion00712.116241.116241.2	N/A	N/A
ESEIIDFFLGASLKDEVLK	:pyro-glu from n-term e:::::::::::::::::::	100.0	P15880	40S ribosomal protein S2 (RS2_HUMAN)	Fusion00712.116547.116547.2	N/A	N/A
ESEIIDFFLGASLKDEVLK	:pyro-glu from n-term e:::::::::::::::::::	100.0	P15880	40S ribosomal protein S2 (RS2_HUMAN)	Fusion00719.117431.117431.2	N/A	N/A
ESEIIDFFLGASLKDEVLK	:pyro-glu from n-term e:::::::::::::::::::	100.0	P15880	40S ribosomal protein S2 (RS2_HUMAN)	Fusion00722.115855.115855.2	N/A	N/A
ESEIIDFFLGASLKDEVLK	:pyro-glu from n-term e:::::::::::::::::::	9927710843373490	P15880	40S ribosomal protein S2 (RS2_HUMAN)	Fusion00722.116139.116139.2	N/A	N/A
ESEIIDFFLGASLKDEVLK	:pyro-glu from n-term e:::::::::::::::::::	100.0	P15880	40S ribosomal protein S2 (RS2_HUMAN)	Fusion00726.115789.115789.2	N/A	N/A
ESEIIDFFLGASLKDEVLK	:pyro-glu from n-term e:::::::::::::::::::	9204819277108430	P15880	40S ribosomal protein S2 (RS2_HUMAN)	Fusion00729.116199.116199.2	N/A	N/A
DLGEELEALKTELEDTLDSTAAQQELR	::::::::::::::::::::::::::::	9275653923541240	P35579	Myosin-9 (MYH9_HUMAN)	Fusion00729.113281.113281.4	N/A	N/A
DLGEELEALKTELEDTLDSTAAQQELR	::::::::::::::::::::::::::::	100.0	P35579	Myosin-9 (MYH9_HUMAN)	Fusion00719.114512.114512.4	N/A	N/A
DLGEELEALKTELEDTLDSTAAQQELR	::::::::::::::::::::::::::::	9409792085848420	P35579	Myosin-9 (MYH9_HUMAN)	Fusion00719.114797.114797.4	N/A	N/A
DLGEELEALKTELEDTLDSTAAQQELR	::::::::::::::::::::::::::::	9993293091884640	P35579	Myosin-9 (MYH9_HUMAN)	Fusion00722.113126.113126.4	N/A	N/A
DLGEELEALKTELEDTLDSTAAQQELR	::::::::::::::::::::::::::::	100.0	P35579	Myosin-9 (MYH9_HUMAN)	Fusion00726.112859.112859.4	N/A	N/A
DLGEELEALKTELEDTLDSTAAQQELR	::::::::::::::::::::::::::::	100.0	P35579	Myosin-9 (MYH9_HUMAN)	Fusion00712.113567.113567.4	N/A	N/A
DLGEELEALKTELEDTLDSTAAQQELR	::::::::::::::::::::::::::::	100.0	P35579	Myosin-9 (MYH9_HUMAN)	Fusion00712.113626.113626.4	N/A	N/A
DLGEELEALKTELEDTLDSTAAQQELR	::::::::::::::::::::::::::::	100.0	P35579	Myosin-9 (MYH9_HUMAN)	Fusion00715.113431.113431.4	N/A	N/A
ASLDSMLGGLEQELQDLGIATVPK	:::::::::::::::::::::::::	908433734939759	O60711	Leupaxin (LPXN_HUMAN)	Fusion00712.120125.120125.2	N/A	N/A
ASLDSMLGGLEQELQDLGIATVPK	:::::::::::::::::::::::::	100.0	O60711	Leupaxin (LPXN_HUMAN)	Fusion00719.120772.120772.2	N/A	N/A
ASLDSMLGGLEQELQDLGIATVPK	:::::::::::::::::::::::::	100.0	O60711	Leupaxin (LPXN_HUMAN)	Fusion00719.120785.120785.2	N/A	N/A
ASLDSMLGGLEQELQDLGIATVPK	:::::::::::::::::::::::::	100.0	O60711	Leupaxin (LPXN_HUMAN)	Fusion00722.119387.119387.2	N/A	N/A
ASLDSMLGGLEQELQDLGIATVPK	:::::::::::::::::::::::::	100.0	O60711	Leupaxin (LPXN_HUMAN)	Fusion00726.119052.119052.2	N/A	N/A
ASLDSMLGGLEQELQDLGIATVPK	:::::::::::::::::::::::::	100.0	O60711	Leupaxin (LPXN_HUMAN)	Fusion00729.119502.119502.2	N/A	N/A
ASLDSMLGGLEQELQDLGIATVPK	:::::::::::::::::::::::::	9951807228915660	O60711	Leupaxin (LPXN_HUMAN)	Fusion00715.119657.119657.2	N/A	N/A
YLETPGDENEHAHFQK	:::::::::::::::::	9722921914357680	P05067	Amyloid beta A4 protein (A4_HUMAN)	Fusion00722.12475.12475.3	N/A	N/A
YLETPGDENEHAHFQK	:::::::::::::::::	9445843828715360	P05067	Amyloid beta A4 protein (A4_HUMAN)	Fusion00726.12585.12585.3	N/A	N/A
YLETPGDENEHAHFQK	:::::::::::::::::	9798488664987400	P05067	Amyloid beta A4 protein (A4_HUMAN)	Fusion00715.12865.12865.3	N/A	N/A
YLETPGDENEHAHFQK	:::::::::::::::::	9974811083123420	P05067	Amyloid beta A4 protein (A4_HUMAN)	Fusion00719.13866.13866.3	N/A	N/A
YLETPGDENEHAHFQK	:::::::::::::::::	9949622166246850	P05067	Amyloid beta A4 protein (A4_HUMAN)	Fusion00729.12254.12254.3	N/A	N/A
CPEALFQPSFLGM	:pyro-cmc:::::::::::::	9879227053140090	P60709	Actin, cytoplasmic 1 (ACTB_HUMAN)	Fusion00712.125347.125347.2	N/A	N/A
CPEALFQPSFLGM	:pyro-cmc:::::::::::::	9879227053140090	P63261	Actin, cytoplasmic 2 (ACTG_HUMAN)	Fusion00712.125347.125347.2	N/A	N/A
CPEALFQPSFLGM	:pyro-cmc:::::::::::::	9951807228915660	P60709	Actin, cytoplasmic 1 (ACTB_HUMAN)	Fusion00715.124977.124977.2	N/A	N/A
CPEALFQPSFLGM	:pyro-cmc:::::::::::::	9951807228915660	P63261	Actin, cytoplasmic 2 (ACTG_HUMAN)	Fusion00715.124977.124977.2	N/A	N/A
CPEALFQPSFLGM	:pyro-cmc:::::::::::::	9927536231884050	P60709	Actin, cytoplasmic 1 (ACTB_HUMAN)	Fusion00719.126157.126157.2	N/A	N/A
CPEALFQPSFLGM	:pyro-cmc:::::::::::::	9927536231884050	P63261	Actin, cytoplasmic 2 (ACTG_HUMAN)	Fusion00719.126157.126157.2	N/A	N/A
CPEALFQPSFLGM	:pyro-cmc:::::::::::::	9952038369304550	P60709	Actin, cytoplasmic 1 (ACTB_HUMAN)	Fusion00729.124650.124650.2	N/A	N/A
CPEALFQPSFLGM	:pyro-cmc:::::::::::::	9952038369304550	P63261	Actin, cytoplasmic 2 (ACTG_HUMAN)	Fusion00729.124650.124650.2	N/A	N/A
QTNPSAMEVEEDDPVPEIR	::::::::::::::::::::	9951807228915660	P55072	Transitional endoplasmic reticulum ATPase (TERA_HUMAN)	Fusion00712.53349.53349.2	N/A	N/A
QTNPSAMEVEEDDPVPEIR	::::::::::::::::::::	9927710843373490	P55072	Transitional endoplasmic reticulum ATPase (TERA_HUMAN)	Fusion00715.53086.53086.2	N/A	N/A
QTNPSAMEVEEDDPVPEIR	::::::::::::::::::::	100.0	P55072	Transitional endoplasmic reticulum ATPase (TERA_HUMAN)	Fusion00722.52462.52462.2	N/A	N/A
QTNPSAMEVEEDDPVPEIR	::::::::::::::::::::	9975903614457830	P55072	Transitional endoplasmic reticulum ATPase (TERA_HUMAN)	Fusion00722.52486.52486.2	N/A	N/A
LLPIDGANDLFFQPPPLTPTSK	:::::::::::::::::::::::	9253012048192770	O60502	Bifunctional protein NCOAT (NCOAT_HUMAN)	Fusion00722.95528.95528.2	N/A	N/A
LLPIDGANDLFFQPPPLTPTSK	:::::::::::::::::::::::	9204819277108430	O60502	Bifunctional protein NCOAT (NCOAT_HUMAN)	Fusion00726.94918.94918.2	N/A	N/A
LLPIDGANDLFFQPPPLTPTSK	:::::::::::::::::::::::	100.0	O60502	Bifunctional protein NCOAT (NCOAT_HUMAN)	Fusion00715.95641.95641.2	N/A	N/A
LLPIDGANDLFFQPPPLTPTSK	:::::::::::::::::::::::	9951923076923070	O60502	Bifunctional protein NCOAT (NCOAT_HUMAN)	Fusion00719.96789.96789.2	N/A	N/A
LLPIDGANDLFFQPPPLTPTSK	:::::::::::::::::::::::	9373493975903610	O60502	Bifunctional protein NCOAT (NCOAT_HUMAN)	Fusion00729.95221.95221.2	N/A	N/A
SASAPAAEGEGTPTQPASEKEPEMPGPR	:acetylation of protein n-term:::::::::::::::::::::::oxidation of m:::::	9773869346733660	P35659	Protein DEK (DEK_HUMAN)	Fusion00726.27122.27122.3	N/A	N/A
SASAPAAEGEGTPTQPASEKEPEMPGPR	:acetylation of protein n-term:::::::::::::::::::::::oxidation of m:::::	9924433249370270	P35659	Protein DEK (DEK_HUMAN)	Fusion00722.27150.27150.3	N/A	N/A
SASAPAAEGEGTPTQPASEKEPEMPGPR	:acetylation of protein n-term:::::::::::::::::::::::oxidation of m:::::	97.75	P35659	Protein DEK (DEK_HUMAN)	Fusion00729.27136.27136.3	N/A	N/A
SASAPAAEGEGTPTQPASEKEPEMPGPR	:acetylation of protein n-term:::::::::::::::::::::::oxidation of m:::::	9849246231155770	P35659	Protein DEK (DEK_HUMAN)	Fusion00729.27191.27191.3	N/A	N/A
LAMQEFMILPVGAANFR	:::oxidation of m:::::::::::::::	9748110831234250	P06733	Alpha-enolase (ENOA_HUMAN)	Fusion00712.90633.90633.3	N/A	N/A
LAMQEFMILPVGAANFR	:::oxidation of m:::::::::::::::	9949622166246850	P06733	Alpha-enolase (ENOA_HUMAN)	Fusion00719.91589.91589.3	N/A	N/A
LAMQEFMILPVGAANFR	:::oxidation of m:::::::::::::::	9924433249370270	P06733	Alpha-enolase (ENOA_HUMAN)	Fusion00719.91872.91872.3	N/A	N/A
LAMQEFMILPVGAANFR	:::oxidation of m:::::::::::::::	9924433249370270	P06733	Alpha-enolase (ENOA_HUMAN)	Fusion00726.90318.90318.3	N/A	N/A
LAMQEFMILPVGAANFR	:::::::oxidation of m:::::::::::	9748110831234250	P06733	Alpha-enolase (ENOA_HUMAN)	Fusion00712.90342.90342.3	N/A	N/A
LAMQEFMILPVGAANFR	:::oxidation of m:::::::::::::::	100.0	P06733	Alpha-enolase (ENOA_HUMAN)	Fusion00712.90943.90943.3	N/A	N/A
LAMQEFMILPVGAANFR	:::oxidation of m:::::::::::::::	9974811083123420	P06733	Alpha-enolase (ENOA_HUMAN)	Fusion00715.90535.90535.3	N/A	N/A
LAMQEFMILPVGAANFR	:::::::oxidation of m:::::::::::	9672544080604530	P06733	Alpha-enolase (ENOA_HUMAN)	Fusion00719.91293.91293.3	N/A	N/A
LAMQEFMILPVGAANFR	:::oxidation of m:::::::::::::::	9974811083123420	P06733	Alpha-enolase (ENOA_HUMAN)	Fusion00719.92173.92173.3	N/A	N/A
QLIIEDPYYGNDSDFETVYQQCVR	:::::::::::::::::::::::::	9924433249370270	P24666	Low molecular weight phosphotyrosine protein phosphatase (PPAC_HUMAN)	Fusion00729.99604.99604.3	N/A	N/A
QLIIEDPYYGNDSDFETVYQQCVR	:::::::::::::::::::::::::	9596977329974810	P24666	Low molecular weight phosphotyrosine protein phosphatase (PPAC_HUMAN)	Fusion00712.99939.99939.3	N/A	N/A
QLIIEDPYYGNDSDFETVYQQCVR	:::::::::::::::::::::::::	9773299748110830	P24666	Low molecular weight phosphotyrosine protein phosphatase (PPAC_HUMAN)	Fusion00719.101127.101127.3	N/A	N/A
QLIIEDPYYGNDSDFETVYQQCVR	:::::::::::::::::::::::::	9698492462311550	P24666	Low molecular weight phosphotyrosine protein phosphatase (PPAC_HUMAN)	Fusion00726.99174.99174.3	N/A	N/A
QLIIEDPYYGNDSDFETVYQQCVR	:::::::::::::::::::::::::	9672544080604530	P24666	Low molecular weight phosphotyrosine protein phosphatase (PPAC_HUMAN)	Fusion00726.99229.99229.3	N/A	N/A
CQHAAEIITDLLR	:pyro-cmc:::::::::::::	9598997493734330	Q96AE4	Far upstream element-binding protein 1 (FUBP1_HUMAN)	Fusion00719.84071.84071.3	N/A	N/A
FDLLFIMLDQMDPEQDREISDHVLR	::::::::::::::::::::::::::	993963782696177	P25205	DNA replication licensing factor MCM3 (MCM3_HUMAN)	Fusion00712.97968.97968.4	N/A	N/A
FDLLFIMLDQMDPEQDREISDHVLR	::::::::::::::::::::::::::	9651006711409390	P25205	DNA replication licensing factor MCM3 (MCM3_HUMAN)	Fusion00712.97981.97981.4	N/A	N/A
YGLPDSLAILSEMGEVTDGMMDTK	:::::::::::::::::::::::::	9698492462311550	Q96A33	Coiled-coil domain-containing protein 47 (CCD47_HUMAN)	Fusion00715.109235.109235.3	N/A	N/A
YGLPDSLAILSEMGEVTDGMMDTK	:::::::::::::::::::::::::	100.0	Q96A33	Coiled-coil domain-containing protein 47 (CCD47_HUMAN)	Fusion00719.110473.110473.3	N/A	N/A
YGLPDSLAILSEMGEVTDGMMDTK	:::::::::::::::::::::::::	100.0	Q96A33	Coiled-coil domain-containing protein 47 (CCD47_HUMAN)	Fusion00729.109020.109020.3	N/A	N/A
QFCLQNAQHDPLLTGVSSSTNPFRPQK	::::::::::::::::::::::::::::	9598997493734330	P63218	Guanine nucleotide-binding protein G(I)/G(S)/G(O) subunit gamma-5 (GBG5_HUMAN)	Fusion00712.54170.54170.3	N/A	N/A
QFCLQNAQHDPLLTGVSSSTNPFRPQK	::::::::::::::::::::::::::::	964735516372796	P63218	Guanine nucleotide-binding protein G(I)/G(S)/G(O) subunit gamma-5 (GBG5_HUMAN)	Fusion00719.54967.54967.3	N/A	N/A
QFCLQNAQHDPLLTGVSSSTNPFRPQK	::::::::::::::::::::::::::::	964735516372796	P63218	Guanine nucleotide-binding protein G(I)/G(S)/G(O) subunit gamma-5 (GBG5_HUMAN)	Fusion00729.53386.53386.3	N/A	N/A
LEHDVNIQFPDKDDGNQPQDQITITGYEK	::::::::::::::::::::::::::::::	9924433249370270	Q00341	Vigilin (VIGLN_HUMAN)	Fusion00712.51973.51973.3	N/A	N/A
LEHDVNIQFPDKDDGNQPQDQITITGYEK	::::::::::::::::::::::::::::::	100.0	Q00341	Vigilin (VIGLN_HUMAN)	Fusion00726.51070.51070.3	N/A	N/A
LEHDVNIQFPDKDDGNQPQDQITITGYEK	::::::::::::::::::::::::::::::	9773869346733660	Q00341	Vigilin (VIGLN_HUMAN)	Fusion00726.51090.51090.3	N/A	N/A
LEHDVNIQFPDKDDGNQPQDQITITGYEK	::::::::::::::::::::::::::::::	9628712871287120	Q00341	Vigilin (VIGLN_HUMAN)	Fusion00719.52826.52826.3	N/A	N/A
QFAPIHAEAPEFMEMSVEQEILVTGIK	:pyro-glu from n-term q::::::::::::::oxidation of m:::::::::::::	9773869346733660	P06576	ATP synthase subunit beta, mitochondrial (ATPB_HUMAN)	Fusion00722.99627.99627.3	N/A	N/A
SLVEAISLWNEGVLAADKK	:acetylation of protein n-term:::::::::::::::::::	9697732997481100	P19878	Neutrophil cytosol factor 2 (NCF2_HUMAN)	Fusion00712.105537.105537.3	N/A	N/A
SLVEAISLWNEGVLAADKK	:acetylation of protein n-term:::::::::::::::::::	9672544080604530	P19878	Neutrophil cytosol factor 2 (NCF2_HUMAN)	Fusion00715.105420.105420.3	N/A	N/A
SLVEAISLWNEGVLAADKK	:acetylation of protein n-term:::::::::::::::::::	9698492462311550	P19878	Neutrophil cytosol factor 2 (NCF2_HUMAN)	Fusion00719.106681.106681.3	N/A	N/A
SLVEAISLWNEGVLAADKK	:acetylation of protein n-term:::::::::::::::::::	9600997506234410	P19878	Neutrophil cytosol factor 2 (NCF2_HUMAN)	Fusion00726.104804.104804.3	N/A	N/A
SLVEAISLWNEGVLAADKK	:acetylation of protein n-term:::::::::::::::::::	9697732997481100	P19878	Neutrophil cytosol factor 2 (NCF2_HUMAN)	Fusion00729.105184.105184.3	N/A	N/A
YTIHSQLEHLQSK	::::::::::::::	100.0	Q9BWJ5	Splicing factor 3B subunit 5 (SF3B5_HUMAN)	Fusion00712.14757.14757.2	N/A	N/A
YTIHSQLEHLQSK	::::::::::::::	100.0	Q9BWJ5	Splicing factor 3B subunit 5 (SF3B5_HUMAN)	Fusion00715.14680.14680.2	N/A	N/A
YTIHSQLEHLQSK	::::::::::::::	100.0	Q9BWJ5	Splicing factor 3B subunit 5 (SF3B5_HUMAN)	Fusion00719.15764.15764.2	N/A	N/A
YTIHSQLEHLQSK	::::::::::::::	100.0	Q9BWJ5	Splicing factor 3B subunit 5 (SF3B5_HUMAN)	Fusion00726.14219.14219.2	N/A	N/A
YTIHSQLEHLQSK	::::::::::::::	100.0	Q9BWJ5	Splicing factor 3B subunit 5 (SF3B5_HUMAN)	Fusion00722.14182.14182.2	N/A	N/A
YTIHSQLEHLQSK	::::::::::::::	100.0	Q9BWJ5	Splicing factor 3B subunit 5 (SF3B5_HUMAN)	Fusion00729.14153.14153.2	N/A	N/A
CHTTHSMALIHNR	:pyro-cmc:::::::::::::	9848866498740550	P33991	DNA replication licensing factor MCM4 (MCM4_HUMAN)	Fusion00715.7232.7232.3	N/A	N/A
CHTTHSMALIHNR	:pyro-cmc:::::::::::::	100.0	P33991	DNA replication licensing factor MCM4 (MCM4_HUMAN)	Fusion00726.6836.6836.3	N/A	N/A
CHTTHSMALIHNR	:pyro-cmc:::::::::::::	992462311557789	P33991	DNA replication licensing factor MCM4 (MCM4_HUMAN)	Fusion00722.6829.6829.3	N/A	N/A
AGGAASGGGGNSWDLPGSHVR	::::::::::::::::::::::	9924433249370270	P49247	Ribose-5-phosphate isomerase (RPIA_HUMAN)	Fusion00712.24637.24637.3	N/A	N/A
AGGAASGGGGNSWDLPGSHVR	::::::::::::::::::::::	9697732997481100	P49247	Ribose-5-phosphate isomerase (RPIA_HUMAN)	Fusion00719.25527.25527.3	N/A	N/A
AGGAASGGGGNSWDLPGSHVR	::::::::::::::::::::::	9949622166246850	P49247	Ribose-5-phosphate isomerase (RPIA_HUMAN)	Fusion00726.24187.24187.3	N/A	N/A
SCTVLNVEGDALGAGLLQNYVDR	::::::::::::::::::::::::	100.0	Q15758	Neutral amino acid transporter B(0) (AAAT_HUMAN)	Fusion00715.84464.84464.2	N/A	N/A
SCTVLNVEGDALGAGLLQNYVDR	::::::::::::::::::::::::	9927710843373490	Q15758	Neutral amino acid transporter B(0) (AAAT_HUMAN)	Fusion00719.85534.85534.2	N/A	N/A
SCTVLNVEGDALGAGLLQNYVDR	::::::::::::::::::::::::	100.0	Q15758	Neutral amino acid transporter B(0) (AAAT_HUMAN)	Fusion00726.83737.83737.2	N/A	N/A
EMIFEVLAPLAENDAIK	::::::::::::::::::	100.0	P52306	Rap1 GTPase-GDP dissociation stimulator 1 (GDS1_HUMAN)	Fusion00715.95707.95707.2	N/A	N/A
EMIFEVLAPLAENDAIK	::::::::::::::::::	8774038461538460	P52306	Rap1 GTPase-GDP dissociation stimulator 1 (GDS1_HUMAN)	Fusion00722.95372.95372.2	N/A	N/A
EMIFEVLAPLAENDAIK	::::::::::::::::::	9975903614457830	P52306	Rap1 GTPase-GDP dissociation stimulator 1 (GDS1_HUMAN)	Fusion00712.95767.95767.2	N/A	N/A
EMIFEVLAPLAENDAIK	::::::::::::::::::	9975903614457830	P52306	Rap1 GTPase-GDP dissociation stimulator 1 (GDS1_HUMAN)	Fusion00719.96898.96898.2	N/A	N/A
EMIFEVLAPLAENDAIK	::::::::::::::::::	100.0	P52306	Rap1 GTPase-GDP dissociation stimulator 1 (GDS1_HUMAN)	Fusion00726.94981.94981.2	N/A	N/A
EMIFEVLAPLAENDAIK	::::::::::::::::::	100.0	P52306	Rap1 GTPase-GDP dissociation stimulator 1 (GDS1_HUMAN)	Fusion00729.95324.95324.2	N/A	N/A
EAIETIVAAMSNLVPPVELANPENQFR	::::::::::::::::::::::::::::	9974811083123420	P63092	Guanine nucleotide-binding protein G(s) subunit alpha isoforms short (GNAS2_HUMAN)	Fusion00712.116705.116705.3	N/A	N/A
EAIETIVAAMSNLVPPVELANPENQFR	::::::::::::::::::::::::::::	9974811083123420	Q5JWF2	Guanine nucleotide-binding protein G(s) subunit alpha isoforms XLas (GNAS1_HUMAN)	Fusion00712.116705.116705.3	N/A	N/A
EAIETIVAAMSNLVPPVELANPENQFR	::::::::::::::::::::::::::::	100.0	P63092	Guanine nucleotide-binding protein G(s) subunit alpha isoforms short (GNAS2_HUMAN)	Fusion00715.116569.116569.3	N/A	N/A
EAIETIVAAMSNLVPPVELANPENQFR	::::::::::::::::::::::::::::	100.0	Q5JWF2	Guanine nucleotide-binding protein G(s) subunit alpha isoforms XLas (GNAS1_HUMAN)	Fusion00715.116569.116569.3	N/A	N/A
EAIETIVAAMSNLVPPVELANPENQFR	::::::::::::::::::::::::::::	9974811083123420	P63092	Guanine nucleotide-binding protein G(s) subunit alpha isoforms short (GNAS2_HUMAN)	Fusion00719.117647.117647.3	N/A	N/A
EAIETIVAAMSNLVPPVELANPENQFR	::::::::::::::::::::::::::::	9974811083123420	Q5JWF2	Guanine nucleotide-binding protein G(s) subunit alpha isoforms XLas (GNAS1_HUMAN)	Fusion00719.117647.117647.3	N/A	N/A
EAIETIVAAMSNLVPPVELANPENQFR	::::::::::::::::::::::::::::	9974811083123420	P63092	Guanine nucleotide-binding protein G(s) subunit alpha isoforms short (GNAS2_HUMAN)	Fusion00722.116272.116272.3	N/A	N/A
EAIETIVAAMSNLVPPVELANPENQFR	::::::::::::::::::::::::::::	9974811083123420	Q5JWF2	Guanine nucleotide-binding protein G(s) subunit alpha isoforms XLas (GNAS1_HUMAN)	Fusion00722.116272.116272.3	N/A	N/A
EAIETIVAAMSNLVPPVELANPENQFR	::::::::::::::::::::::::::::	9924433249370270	P63092	Guanine nucleotide-binding protein G(s) subunit alpha isoforms short (GNAS2_HUMAN)	Fusion00726.115908.115908.3	N/A	N/A
EAIETIVAAMSNLVPPVELANPENQFR	::::::::::::::::::::::::::::	9924433249370270	Q5JWF2	Guanine nucleotide-binding protein G(s) subunit alpha isoforms XLas (GNAS1_HUMAN)	Fusion00726.115908.115908.3	N/A	N/A
EAIETIVAAMSNLVPPVELANPENQFR	::::::::::::::::::::::::::::	100.0	P63092	Guanine nucleotide-binding protein G(s) subunit alpha isoforms short (GNAS2_HUMAN)	Fusion00729.116358.116358.3	N/A	N/A
EAIETIVAAMSNLVPPVELANPENQFR	::::::::::::::::::::::::::::	100.0	Q5JWF2	Guanine nucleotide-binding protein G(s) subunit alpha isoforms XLas (GNAS1_HUMAN)	Fusion00729.116358.116358.3	N/A	N/A
TISSSLAVVDLIDAIQPGCINYDLVK	:::::::::::::::::::::::::::	9924433249370270	P13797	Plastin-3 (PLST_HUMAN)	Fusion00722.108036.108036.3	N/A	N/A
TISSSLAVVDLIDAIQPGCINYDLVK	:::::::::::::::::::::::::::	9924433249370270	P13797	Plastin-3 (PLST_HUMAN)	Fusion00726.107790.107790.3	N/A	N/A
TISSSLAVVDLIDAIQPGCINYDLVK	:::::::::::::::::::::::::::	9848866498740550	P13797	Plastin-3 (PLST_HUMAN)	Fusion00729.108042.108042.3	N/A	N/A
TISSSLAVVDLIDAIQPGCINYDLVK	:::::::::::::::::::::::::::	9848866498740550	P13797	Plastin-3 (PLST_HUMAN)	Fusion00719.109530.109530.3	N/A	N/A
TGLIKGSGTAEVELKK	:::::::::::::::::	982367758186398	P14618	Pyruvate kinase PKM (KPYM_HUMAN)	Fusion00712.15435.15435.3	N/A	N/A
TGLIKGSGTAEVELKK	:::::::::::::::::	9748110831234250	P14618	Pyruvate kinase PKM (KPYM_HUMAN)	Fusion00729.14843.14843.3	N/A	N/A
TGLIKGSGTAEVELKK	:::::::::::::::::	9974811083123420	P14618	Pyruvate kinase PKM (KPYM_HUMAN)	Fusion00726.14929.14929.3	N/A	N/A
MELGELLYNK	:acetylation of protein n-term::::::::::	9951923076923070	Q9BTE1	Dynactin subunit 5 (DCTN5_HUMAN)	Fusion00712.92915.92915.2	N/A	N/A
MELGELLYNK	:acetylation of protein n-term::::::::::	9952153110047840	Q9BTE1	Dynactin subunit 5 (DCTN5_HUMAN)	Fusion00715.92918.92918.2	N/A	N/A
MELGELLYNK	:acetylation of protein n-term::::::::::	100.0	Q9BTE1	Dynactin subunit 5 (DCTN5_HUMAN)	Fusion00719.93997.93997.2	N/A	N/A
MELGELLYNK	:acetylation of protein n-term::::::::::	100.0	Q9BTE1	Dynactin subunit 5 (DCTN5_HUMAN)	Fusion00726.92137.92137.2	N/A	N/A
MELGELLYNK	:acetylation of protein n-term::::::::::	9927710843373490	Q9BTE1	Dynactin subunit 5 (DCTN5_HUMAN)	Fusion00729.92466.92466.2	N/A	N/A
EKEISDDEAEEEKGEKEEEDKDDEEKPK	:::::::::::::::::::::::::::::	9993293091884640	P08238	Heat shock protein HSP 90-beta (HS90B_HUMAN)	Fusion00712.3157.3157.4	N/A	N/A
EKEISDDEAEEEKGEKEEEDKDDEEKPK	:::::::::::::::::::::::::::::	9993293091884640	P08238	Heat shock protein HSP 90-beta (HS90B_HUMAN)	Fusion00715.3147.3147.4	N/A	N/A
RQEELNNQLFLYDTHQNLR	::::::::::::::::::::	9949622166246850	P16885	1-phosphatidylinositol 4,5-bisphosphate phosphodiesterase gamma-2 (PLCG2_HUMAN)	Fusion00715.39252.39252.3	N/A	N/A
RQEELNNQLFLYDTHQNLR	::::::::::::::::::::	9974811083123420	P16885	1-phosphatidylinositol 4,5-bisphosphate phosphodiesterase gamma-2 (PLCG2_HUMAN)	Fusion00722.38727.38727.3	N/A	N/A
RIHQESELHSYLSR	:::::::::::::::	971830985915493	Q9UNE7	E3 ubiquitin-protein ligase CHIP (CHIP_HUMAN)	Fusion00715.10482.10482.4	N/A	N/A
RIHQESELHSYLSR	:::::::::::::::	9496981891348080	Q9UNE7	E3 ubiquitin-protein ligase CHIP (CHIP_HUMAN)	Fusion00722.10128.10128.4	N/A	N/A
LLGLLFPLLAR	::::::::::::	100.0	Q8TEX9	Importin-4 (IPO4_HUMAN)	Fusion00712.102031.102031.2	N/A	N/A
LLGLLFPLLAR	::::::::::::	100.0	Q8TEX9	Importin-4 (IPO4_HUMAN)	Fusion00715.102138.102138.2	N/A	N/A
LLGLLFPLLAR	::::::::::::	100.0	Q8TEX9	Importin-4 (IPO4_HUMAN)	Fusion00715.102438.102438.2	N/A	N/A
LLGLLFPLLAR	::::::::::::	100.0	Q8TEX9	Importin-4 (IPO4_HUMAN)	Fusion00719.103101.103101.2	N/A	N/A
LLGLLFPLLAR	::::::::::::	100.0	Q8TEX9	Importin-4 (IPO4_HUMAN)	Fusion00722.101504.101504.2	N/A	N/A
LLGLLFPLLAR	::::::::::::	100.0	Q8TEX9	Importin-4 (IPO4_HUMAN)	Fusion00722.101788.101788.2	N/A	N/A
LLGLLFPLLAR	::::::::::::	100.0	Q8TEX9	Importin-4 (IPO4_HUMAN)	Fusion00726.101249.101249.2	N/A	N/A
LLGLLFPLLAR	::::::::::::	100.0	Q8TEX9	Importin-4 (IPO4_HUMAN)	Fusion00726.101549.101549.2	N/A	N/A
LLGLLFPLLAR	::::::::::::	100.0	Q8TEX9	Importin-4 (IPO4_HUMAN)	Fusion00729.101896.101896.2	N/A	N/A
LLGLLFPLLAR	::::::::::::	100.0	Q8TEX9	Importin-4 (IPO4_HUMAN)	Fusion00719.103407.103407.2	N/A	N/A
IMQSSSEVGYDAMAGDFVNMVEK	:::::::::::::oxidation of m:::::::::::	9927710843373490	P10809	60 kDa heat shock protein, mitochondrial (CH60_HUMAN)	Fusion00712.77612.77612.2	N/A	N/A
IMQSSSEVGYDAMAGDFVNMVEK	:::::::::::::oxidation of m:::::::::::	9975903614457830	P10809	60 kDa heat shock protein, mitochondrial (CH60_HUMAN)	Fusion00715.77602.77602.2	N/A	N/A
IMQSSSEVGYDAMAGDFVNMVEK	::oxidation of m::::::::::::::::::::::	100.0	P10809	60 kDa heat shock protein, mitochondrial (CH60_HUMAN)	Fusion00719.78704.78704.2	N/A	N/A
IMQSSSEVGYDAMAGDFVNMVEK	:::::::::::::oxidation of m:::::::::::	100.0	P10809	60 kDa heat shock protein, mitochondrial (CH60_HUMAN)	Fusion00719.78763.78763.2	N/A	N/A
IMQSSSEVGYDAMAGDFVNMVEK	:::::::::::::oxidation of m:::::::::::	100.0	P10809	60 kDa heat shock protein, mitochondrial (CH60_HUMAN)	Fusion00722.77032.77032.2	N/A	N/A
IMQSSSEVGYDAMAGDFVNMVEK	:::::::::::::oxidation of m:::::::::::	100.0	P10809	60 kDa heat shock protein, mitochondrial (CH60_HUMAN)	Fusion00729.77078.77078.2	N/A	N/A
IMQSSSEVGYDAMAGDFVNMVEK	:::::::::::::oxidation of m:::::::::::	9927710843373490	P10809	60 kDa heat shock protein, mitochondrial (CH60_HUMAN)	Fusion00729.77271.77271.2	N/A	N/A
IMQSSSEVGYDAMAGDFVNMVEK	:::::::::::::oxidation of m:::::::::::	9927710843373490	P10809	60 kDa heat shock protein, mitochondrial (CH60_HUMAN)	Fusion00715.77522.77522.2	N/A	N/A
IMQSSSEVGYDAMAGDFVNMVEK	:::::::::::::oxidation of m:::::::::::	9927710843373490	P10809	60 kDa heat shock protein, mitochondrial (CH60_HUMAN)	Fusion00726.76891.76891.2	N/A	N/A
IMQSSSEVGYDAMAGDFVNMVEK	::oxidation of m::::::::::::::::::::::	9975903614457830	P10809	60 kDa heat shock protein, mitochondrial (CH60_HUMAN)	Fusion00726.76946.76946.2	N/A	N/A
AEVTEEVEDGKEEDEEEETENSLPIPASK	::::::::::::::::::::::::::::::	100.0	Q9H2G2	STE20-like serine/threonine-protein kinase (SLK_HUMAN)	Fusion00722.45763.45763.3	N/A	N/A
AEVTEEVEDGKEEDEEEETENSLPIPASK	::::::::::::::::::::::::::::::	100.0	Q9H2G2	STE20-like serine/threonine-protein kinase (SLK_HUMAN)	Fusion00726.45619.45619.3	N/A	N/A
AEVTEEVEDGKEEDEEEETENSLPIPASK	::::::::::::::::::::::::::::::	100.0	Q9H2G2	STE20-like serine/threonine-protein kinase (SLK_HUMAN)	Fusion00712.46570.46570.3	N/A	N/A
AEVTEEVEDGKEEDEEEETENSLPIPASK	::::::::::::::::::::::::::::::	100.0	Q9H2G2	STE20-like serine/threonine-protein kinase (SLK_HUMAN)	Fusion00715.46164.46164.3	N/A	N/A
AEVTEEVEDGKEEDEEEETENSLPIPASK	::::::::::::::::::::::::::::::	9949622166246850	Q9H2G2	STE20-like serine/threonine-protein kinase (SLK_HUMAN)	Fusion00729.45878.45878.3	N/A	N/A
AEVTEEVEDGKEEDEEEETENSLPIPASK	::::::::::::::::::::::::::::::	100.0	Q9H2G2	STE20-like serine/threonine-protein kinase (SLK_HUMAN)	Fusion00719.47319.47319.3	N/A	N/A
AEVTEEVEDGKEEDEEEETENSLPIPASK	::::::::::::::::::::::::::::::	100.0	Q9H2G2	STE20-like serine/threonine-protein kinase (SLK_HUMAN)	Fusion00719.47348.47348.3	N/A	N/A
AEVTEEVEDGKEEDEEEETENSLPIPASK	::::::::::::::::::::::::::::::	100.0	Q9H2G2	STE20-like serine/threonine-protein kinase (SLK_HUMAN)	Fusion00722.45786.45786.3	N/A	N/A
AEVTEEVEDGKEEDEEEETENSLPIPASK	::::::::::::::::::::::::::::::	100.0	Q9H2G2	STE20-like serine/threonine-protein kinase (SLK_HUMAN)	Fusion00726.45698.45698.3	N/A	N/A
AEVTEEVEDGKEEDEEEETENSLPIPASK	::::::::::::::::::::::::::::::	9974811083123420	Q9H2G2	STE20-like serine/threonine-protein kinase (SLK_HUMAN)	Fusion00729.45926.45926.3	N/A	N/A
ALEEETKNHEAQIQDMR	::::::::::::::::::	100.0	P35580	Myosin-10 (MYH10_HUMAN)	Fusion00722.14209.14209.3	N/A	N/A
ALEEETKNHEAQIQDMR	::::::::::::::::::	9974811083123420	P35580	Myosin-10 (MYH10_HUMAN)	Fusion00726.14316.14316.3	N/A	N/A
ALEEETKNHEAQIQDMR	::::::::::::::::::	9924433249370270	P35580	Myosin-10 (MYH10_HUMAN)	Fusion00715.14785.14785.3	N/A	N/A
ALEEETKNHEAQIQDMR	::::::::::::::::::	100.0	P35580	Myosin-10 (MYH10_HUMAN)	Fusion00729.14268.14268.3	N/A	N/A
APEPHVEEDDDDELDSK	::::::::::::::::::	9949622166246850	P52566	Rho GDP-dissociation inhibitor 2 (GDIR2_HUMAN)	Fusion00729.18475.18475.3	N/A	N/A
MDNYADLSDTELTTLLR	:acetylation of protein n-term:::::::::::::::::	100.0	P50402	Emerin (EMD_HUMAN)	Fusion00719.107196.107196.2	N/A	N/A
MDNYADLSDTELTTLLR	:acetylation of protein n-term:::::::::::::::::	100.0	P50402	Emerin (EMD_HUMAN)	Fusion00726.105366.105366.2	N/A	N/A
MDNYADLSDTELTTLLR	:acetylation of protein n-term:::::::::::::::::	100.0	P50402	Emerin (EMD_HUMAN)	Fusion00729.105704.105704.2	N/A	N/A
MDNYADLSDTELTTLLR	:acetylation of protein n-term:::::::::::::::::	100.0	P50402	Emerin (EMD_HUMAN)	Fusion00715.106045.106045.2	N/A	N/A
MDNYADLSDTELTTLLR	:acetylation of protein n-term:::::::::::::::::	100.0	P50402	Emerin (EMD_HUMAN)	Fusion00722.105734.105734.2	N/A	N/A
MCLAADVPLIESGTAGYLGQVTTIK	::::::::::::::::::::::::::	100.0	Q9UBT2	SUMO-activating enzyme subunit 2 (SAE2_HUMAN)	Fusion00712.89378.89378.2	N/A	N/A
MCLAADVPLIESGTAGYLGQVTTIK	::::::::::::::::::::::::::	9952153110047840	Q9UBT2	SUMO-activating enzyme subunit 2 (SAE2_HUMAN)	Fusion00715.89372.89372.2	N/A	N/A
MCLAADVPLIESGTAGYLGQVTTIK	::::::::::::::::::::::::::	961352657004831	Q9UBT2	SUMO-activating enzyme subunit 2 (SAE2_HUMAN)	Fusion00722.88915.88915.2	N/A	N/A
MCLAADVPLIESGTAGYLGQVTTIK	::::::::::::::::::::::::::	9976019184652270	Q9UBT2	SUMO-activating enzyme subunit 2 (SAE2_HUMAN)	Fusion00729.88952.88952.2	N/A	N/A
MCLAADVPLIESGTAGYLGQVTTIK	::::::::::::::::::::::::::	9951923076923070	Q9UBT2	SUMO-activating enzyme subunit 2 (SAE2_HUMAN)	Fusion00729.88993.88993.2	N/A	N/A
MCLAADVPLIESGTAGYLGQVTTIK	::::::::::::::::::::::::::	9204819277108430	Q9UBT2	SUMO-activating enzyme subunit 2 (SAE2_HUMAN)	Fusion00719.90449.90449.2	N/A	N/A
CDYENVPTTVFTPLEYGACGLSEEK	::::::::::::::::::::::::::	9975903614457830	Q16881	Thioredoxin reductase 1, cytoplasmic (TRXR1_HUMAN)	Fusion00712.102111.102111.2	N/A	N/A
CDYENVPTTVFTPLEYGACGLSEEK	::::::::::::::::::::::::::	9975903614457830	Q16881	Thioredoxin reductase 1, cytoplasmic (TRXR1_HUMAN)	Fusion00715.102123.102123.2	N/A	N/A
CDYENVPTTVFTPLEYGACGLSEEK	::::::::::::::::::::::::::	100.0	Q16881	Thioredoxin reductase 1, cytoplasmic (TRXR1_HUMAN)	Fusion00719.103263.103263.2	N/A	N/A
CDYENVPTTVFTPLEYGACGLSEEK	::::::::::::::::::::::::::	9975903614457830	Q16881	Thioredoxin reductase 1, cytoplasmic (TRXR1_HUMAN)	Fusion00722.101712.101712.2	N/A	N/A
CDYENVPTTVFTPLEYGACGLSEEK	::::::::::::::::::::::::::	100.0	Q16881	Thioredoxin reductase 1, cytoplasmic (TRXR1_HUMAN)	Fusion00722.101776.101776.2	N/A	N/A
CDYENVPTTVFTPLEYGACGLSEEK	::::::::::::::::::::::::::	9951807228915660	Q16881	Thioredoxin reductase 1, cytoplasmic (TRXR1_HUMAN)	Fusion00729.101722.101722.2	N/A	N/A
CDYENVPTTVFTPLEYGACGLSEEK	::::::::::::::::::::::::::	100.0	Q16881	Thioredoxin reductase 1, cytoplasmic (TRXR1_HUMAN)	Fusion00729.101791.101791.2	N/A	N/A
CDYENVPTTVFTPLEYGACGLSEEK	::::::::::::::::::::::::::	9180722891566260	Q16881	Thioredoxin reductase 1, cytoplasmic (TRXR1_HUMAN)	Fusion00712.102133.102133.2	N/A	N/A
CDYENVPTTVFTPLEYGACGLSEEK	::::::::::::::::::::::::::	9927710843373490	Q16881	Thioredoxin reductase 1, cytoplasmic (TRXR1_HUMAN)	Fusion00726.101400.101400.2	N/A	N/A
ALDMSYDHKPEDEVELAR	:::::::::::::::::::	100.0	O15355	Protein phosphatase 1G (PPM1G_HUMAN)	Fusion00715.33837.33837.2	N/A	N/A
ALDMSYDHKPEDEVELAR	:::::::::::::::::::	100.0	O15355	Protein phosphatase 1G (PPM1G_HUMAN)	Fusion00726.33484.33484.2	N/A	N/A
ALDMSYDHKPEDEVELAR	:::::::::::::::::::	100.0	O15355	Protein phosphatase 1G (PPM1G_HUMAN)	Fusion00712.34130.34130.2	N/A	N/A
ALDMSYDHKPEDEVELAR	:::::::::::::::::::	100.0	O15355	Protein phosphatase 1G (PPM1G_HUMAN)	Fusion00715.33782.33782.2	N/A	N/A
ALDMSYDHKPEDEVELAR	:::::::::::::::::::	100.0	O15355	Protein phosphatase 1G (PPM1G_HUMAN)	Fusion00719.35014.35014.2	N/A	N/A
ALDMSYDHKPEDEVELAR	:::::::::::::::::::	9951807228915660	O15355	Protein phosphatase 1G (PPM1G_HUMAN)	Fusion00719.34937.34937.2	N/A	N/A
ALDMSYDHKPEDEVELAR	:::::::::::::::::::	9518072289156620	O15355	Protein phosphatase 1G (PPM1G_HUMAN)	Fusion00729.33542.33542.2	N/A	N/A
DIMTPLVALLK	::::::::::::	9951923076923070	Q7Z4Q2	HEAT repeat-containing protein 3 (HEAT3_HUMAN)	Fusion00715.98864.98864.2	N/A	N/A
DIMTPLVALLK	::::::::::::	9976133651551310	Q7Z4Q2	HEAT repeat-containing protein 3 (HEAT3_HUMAN)	Fusion00719.100093.100093.2	N/A	N/A
DIMTPLVALLK	::::::::::::	985576923076923	Q7Z4Q2	HEAT repeat-containing protein 3 (HEAT3_HUMAN)	Fusion00722.98541.98541.2	N/A	N/A
DIMTPLVALLK	::::::::::::	9975903614457830	Q7Z4Q2	HEAT repeat-containing protein 3 (HEAT3_HUMAN)	Fusion00729.98536.98536.2	N/A	N/A
DIMTPLVALLK	::::::::::::	100.0	Q7Z4Q2	HEAT repeat-containing protein 3 (HEAT3_HUMAN)	Fusion00712.98985.98985.2	N/A	N/A
DIMTPLVALLK	::::::::::::	9951807228915660	Q7Z4Q2	HEAT repeat-containing protein 3 (HEAT3_HUMAN)	Fusion00726.98152.98152.2	N/A	N/A
VTQSAYAQIVQFGMNEK	::::::::::::::::::	100.0	Q9Y4W6	AFG3-like protein 2 (AFG32_HUMAN)	Fusion00712.60157.60157.2	N/A	N/A
VTQSAYAQIVQFGMNEK	::::::::::::::::::	9975903614457830	Q9Y4W6	AFG3-like protein 2 (AFG32_HUMAN)	Fusion00712.60264.60264.2	N/A	N/A
VTQSAYAQIVQFGMNEK	::::::::::::::::::	100.0	Q9Y4W6	AFG3-like protein 2 (AFG32_HUMAN)	Fusion00715.59967.59967.2	N/A	N/A
VTQSAYAQIVQFGMNEK	::::::::::::::::::	100.0	Q9Y4W6	AFG3-like protein 2 (AFG32_HUMAN)	Fusion00719.60944.60944.2 (2)	N/A	N/A
VTQSAYAQIVQFGMNEK	::::::::::::::::::	100.0	Q9Y4W6	AFG3-like protein 2 (AFG32_HUMAN)	Fusion00722.59507.59507.2 (2)	N/A	N/A
VTQSAYAQIVQFGMNEK	::::::::::::::::::	100.0	Q9Y4W6	AFG3-like protein 2 (AFG32_HUMAN)	Fusion00729.59413.59413.2	N/A	N/A
GVPQIEVTFDIDANGILNVSAVDK	:::::::::::::::::::::::::	9927536231884050	P11142	Heat shock cognate 71 kDa protein (HSP7C_HUMAN)	Fusion00712.96878.96878.2	N/A	N/A
GVPQIEVTFDIDANGILNVSAVDK	:::::::::::::::::::::::::	100.0	P11142	Heat shock cognate 71 kDa protein (HSP7C_HUMAN)	Fusion00712.97485.97485.2	N/A	N/A
GVPQIEVTFDIDANGILNVSAVDK	:::::::::::::::::::::::::	9976019184652270	P11142	Heat shock cognate 71 kDa protein (HSP7C_HUMAN)	Fusion00719.97867.97867.2	N/A	N/A
GVPQIEVTFDIDANGILNVSAVDK	:::::::::::::::::::::::::	9951807228915660	P11142	Heat shock cognate 71 kDa protein (HSP7C_HUMAN)	Fusion00712.97195.97195.2	N/A	N/A
GVPQIEVTFDIDANGILNVSAVDK	:::::::::::::::::::::::::	9928057553956830	P11142	Heat shock cognate 71 kDa protein (HSP7C_HUMAN)	Fusion00719.98174.98174.2	N/A	N/A
GVPQIEVTFDIDANGILNVSAVDK	:::::::::::::::::::::::::	100.0	P11142	Heat shock cognate 71 kDa protein (HSP7C_HUMAN)	Fusion00719.98436.98436.2	N/A	N/A
GVPQIEVTFDIDANGILNVSAVDK	:::::::::::::::::::::::::	9952153110047840	P11142	Heat shock cognate 71 kDa protein (HSP7C_HUMAN)	Fusion00719.98514.98514.2	N/A	N/A
AGQVMCVAQGSGHTHSVGTVCCSR	:::::::::::::::::::::::::	9097593582887700	Q12788	Transducin beta-like protein 3 (TBL3_HUMAN)	Fusion00722.12665.12665.4	N/A	N/A
LGDLSYLIYVFPDRPKDEVFSK	:::::::::::::::::::::::	982367758186398	P42229	Signal transducer and activator of transcription 5A (STA5A_HUMAN)	Fusion00729.78092.78092.3	N/A	N/A
LGDLSYLIYVFPDRPKDEVFSK	:::::::::::::::::::::::	9949622166246850	P42229	Signal transducer and activator of transcription 5A (STA5A_HUMAN)	Fusion00715.78522.78522.3	N/A	N/A
ILDKCNEIINWLDKNQTAEKEEFEHQQK	:::::::::::::::::::::::::::::	9924433249370270	P11142	Heat shock cognate 71 kDa protein (HSP7C_HUMAN)	Fusion00712.48176.48176.3	N/A	N/A
ILDKCNEIINWLDKNQTAEKEEFEHQQK	:::::::::::::::::::::::::::::	9774436090225560	P11142	Heat shock cognate 71 kDa protein (HSP7C_HUMAN)	Fusion00722.47526.47526.3	N/A	N/A
NTGVSPASRPSPGTPTSPSNLTSGLK	:::::::::::::::::::::::::::	9773299748110830	Q5VT52	Regulation of nuclear pre-mRNA domain-containing protein 2 (RPRD2_HUMAN)	Fusion00712.32567.32567.3	N/A	N/A
NTGVSPASRPSPGTPTSPSNLTSGLK	:::::::::::::::::::::::::::	9773299748110830	Q5VT52	Regulation of nuclear pre-mRNA domain-containing protein 2 (RPRD2_HUMAN)	Fusion00715.32164.32164.3	N/A	N/A
NTGVSPASRPSPGTPTSPSNLTSGLK	:::::::::::::::::::::::::::	9773869346733660	Q5VT52	Regulation of nuclear pre-mRNA domain-containing protein 2 (RPRD2_HUMAN)	Fusion00722.31816.31816.3	N/A	N/A
NTGVSPASRPSPGTPTSPSNLTSGLK	:::::::::::::::::::::::::::	9622166246851380	Q5VT52	Regulation of nuclear pre-mRNA domain-containing protein 2 (RPRD2_HUMAN)	Fusion00722.31824.31824.3	N/A	N/A
TTHFVEGGDAGNREDQINR	::::::::::::::::::::	100.0	P18124	60S ribosomal protein L7 (RL7_HUMAN)	Fusion00712.9752.9752.2	N/A	N/A
TTHFVEGGDAGNREDQINR	::::::::::::::::::::	100.0	P18124	60S ribosomal protein L7 (RL7_HUMAN)	Fusion00726.9086.9086.2	N/A	N/A
TTHFVEGGDAGNREDQINR	::::::::::::::::::::	100.0	P18124	60S ribosomal protein L7 (RL7_HUMAN)	Fusion00712.9480.9480.2	N/A	N/A
TTHFVEGGDAGNREDQINR	::::::::::::::::::::	9927710843373490	P18124	60S ribosomal protein L7 (RL7_HUMAN)	Fusion00715.9254.9254.2	N/A	N/A
TTHFVEGGDAGNREDQINR	::::::::::::::::::::	100.0	P18124	60S ribosomal protein L7 (RL7_HUMAN)	Fusion00719.10311.10311.2	N/A	N/A
TTHFVEGGDAGNREDQINR	::::::::::::::::::::	100.0	P18124	60S ribosomal protein L7 (RL7_HUMAN)	Fusion00719.10317.10317.2	N/A	N/A
TTHFVEGGDAGNREDQINR	::::::::::::::::::::	9975903614457830	P18124	60S ribosomal protein L7 (RL7_HUMAN)	Fusion00722.8855.8855.2	N/A	N/A
TTHFVEGGDAGNREDQINR	::::::::::::::::::::	9662650602409630	P18124	60S ribosomal protein L7 (RL7_HUMAN)	Fusion00729.8855.8855.2	N/A	N/A
TTHFVEGGDAGNREDQINR	::::::::::::::::::::	9373493975903610	P18124	60S ribosomal protein L7 (RL7_HUMAN)	Fusion00722.8841.8841.2	N/A	N/A
SSSADFGTFNTSQSHQTASAVSK	::::::::::::::::::::::::	9924433249370270	P52594	Arf-GAP domain and FG repeat-containing protein 1 (AGFG1_HUMAN)	Fusion00719.24600.24600.3 (2)	N/A	N/A
SSSADFGTFNTSQSHQTASAVSK	::::::::::::::::::::::::	9974811083123420	P52594	Arf-GAP domain and FG repeat-containing protein 1 (AGFG1_HUMAN)	Fusion00726.23281.23281.3 (2)	N/A	N/A
TEHINIHQLR	:::::::::::	100.0	P14317	Hematopoietic lineage cell-specific protein (HCLS1_HUMAN)	Fusion00712.8313.8313.2	N/A	N/A
TEHINIHQLR	:::::::::::	100.0	P14317	Hematopoietic lineage cell-specific protein (HCLS1_HUMAN)	Fusion00715.7983.7983.2	N/A	N/A
TEHINIHQLR	:::::::::::	100.0	P14317	Hematopoietic lineage cell-specific protein (HCLS1_HUMAN)	Fusion00726.7635.7635.2	N/A	N/A
TEHINIHQLR	:::::::::::	100.0	P14317	Hematopoietic lineage cell-specific protein (HCLS1_HUMAN)	Fusion00729.7492.7492.2	N/A	N/A
YLFIFSVANMR	::::::::::::	9976076555023920	Q9UKD2	mRNA turnover protein 4 homolog (MRT4_HUMAN)	Fusion00719.83411.83411.2	N/A	N/A
YLFIFSVANMR	::::::::::::	9975961538461530	Q9UKD2	mRNA turnover protein 4 homolog (MRT4_HUMAN)	Fusion00726.81655.81655.2	N/A	N/A
YLFIFSVANMR	::::::::::::	100.0	Q9UKD2	mRNA turnover protein 4 homolog (MRT4_HUMAN)	Fusion00712.82379.82379.2	N/A	N/A
DIPSLPPLPPLPPLPPLDR	::::::::::::::::::::	9927884615384610	P49750	YLP motif-containing protein 1 (YLPM1_HUMAN)	Fusion00712.114271.114271.2	N/A	N/A
DIPSLPPLPPLPPLPPLDR	::::::::::::::::::::	9928057553956830	P49750	YLP motif-containing protein 1 (YLPM1_HUMAN)	Fusion00715.114207.114207.2	N/A	N/A
DIPSLPPLPPLPPLPPLDR	::::::::::::::::::::	9951807228915660	P49750	YLP motif-containing protein 1 (YLPM1_HUMAN)	Fusion00719.115276.115276.2	N/A	N/A
DIPSLPPLPPLPPLPPLDR	::::::::::::::::::::	9951807228915660	P49750	YLP motif-containing protein 1 (YLPM1_HUMAN)	Fusion00726.113598.113598.2	N/A	N/A
DIPSLPPLPPLPPLPPLDR	::::::::::::::::::::	9975903614457830	P49750	YLP motif-containing protein 1 (YLPM1_HUMAN)	Fusion00729.113877.113877.2	N/A	N/A
IWHHTFYNELR	::::::::::::	9974811083123420	P0CG38	POTE ankyrin domain family member I (POTEI_HUMAN)	Fusion00712.68647.68647.3	N/A	N/A
IWHHTFYNELR	::::::::::::	9974811083123420	P60709	Actin, cytoplasmic 1 (ACTB_HUMAN)	Fusion00712.68647.68647.3	N/A	N/A
IWHHTFYNELR	::::::::::::	9974811083123420	P63261	Actin, cytoplasmic 2 (ACTG_HUMAN)	Fusion00712.68647.68647.3	N/A	N/A
IWHHTFYNELR	::::::::::::	9974811083123420	P68133	Actin, alpha skeletal muscle (ACTS_HUMAN)	Fusion00712.68647.68647.3	N/A	N/A
IWHHTFYNELR	::::::::::::	9924433249370270	P0CG38	POTE ankyrin domain family member I (POTEI_HUMAN)	Fusion00719.69434.69434.3	N/A	N/A
IWHHTFYNELR	::::::::::::	9924433249370270	P60709	Actin, cytoplasmic 1 (ACTB_HUMAN)	Fusion00719.69434.69434.3	N/A	N/A
IWHHTFYNELR	::::::::::::	9924433249370270	P63261	Actin, cytoplasmic 2 (ACTG_HUMAN)	Fusion00719.69434.69434.3	N/A	N/A
IWHHTFYNELR	::::::::::::	9924433249370270	P68133	Actin, alpha skeletal muscle (ACTS_HUMAN)	Fusion00719.69434.69434.3	N/A	N/A
IWHHTFYNELR	::::::::::::	9974811083123420	P0CG38	POTE ankyrin domain family member I (POTEI_HUMAN)	Fusion00729.68153.68153.3	N/A	N/A
IWHHTFYNELR	::::::::::::	9974811083123420	P60709	Actin, cytoplasmic 1 (ACTB_HUMAN)	Fusion00729.68153.68153.3	N/A	N/A
IWHHTFYNELR	::::::::::::	9974811083123420	P63261	Actin, cytoplasmic 2 (ACTG_HUMAN)	Fusion00729.68153.68153.3	N/A	N/A
IWHHTFYNELR	::::::::::::	9974811083123420	P68133	Actin, alpha skeletal muscle (ACTS_HUMAN)	Fusion00729.68153.68153.3	N/A	N/A
IWHHTFYNELR	::::::::::::	9974811083123420	P0CG38	POTE ankyrin domain family member I (POTEI_HUMAN)	Fusion00715.68511.68511.3	N/A	N/A
IWHHTFYNELR	::::::::::::	9974811083123420	P60709	Actin, cytoplasmic 1 (ACTB_HUMAN)	Fusion00715.68511.68511.3	N/A	N/A
IWHHTFYNELR	::::::::::::	9974811083123420	P63261	Actin, cytoplasmic 2 (ACTG_HUMAN)	Fusion00715.68511.68511.3	N/A	N/A
IWHHTFYNELR	::::::::::::	9974811083123420	P68133	Actin, alpha skeletal muscle (ACTS_HUMAN)	Fusion00715.68511.68511.3	N/A	N/A
IWHHTFYNELR	::::::::::::	9521410579345080	P0CG38	POTE ankyrin domain family member I (POTEI_HUMAN)	Fusion00722.68018.68018.3	N/A	N/A
IWHHTFYNELR	::::::::::::	9521410579345080	P60709	Actin, cytoplasmic 1 (ACTB_HUMAN)	Fusion00722.68018.68018.3	N/A	N/A
IWHHTFYNELR	::::::::::::	9521410579345080	P63261	Actin, cytoplasmic 2 (ACTG_HUMAN)	Fusion00722.68018.68018.3	N/A	N/A
IWHHTFYNELR	::::::::::::	9521410579345080	P68133	Actin, alpha skeletal muscle (ACTS_HUMAN)	Fusion00722.68018.68018.3	N/A	N/A
IWHHTFYNELR	::::::::::::	9672544080604530	P0CG38	POTE ankyrin domain family member I (POTEI_HUMAN)	Fusion00726.67732.67732.3	N/A	N/A
IWHHTFYNELR	::::::::::::	9672544080604530	P60709	Actin, cytoplasmic 1 (ACTB_HUMAN)	Fusion00726.67732.67732.3	N/A	N/A
IWHHTFYNELR	::::::::::::	9672544080604530	P63261	Actin, cytoplasmic 2 (ACTG_HUMAN)	Fusion00726.67732.67732.3	N/A	N/A
IWHHTFYNELR	::::::::::::	9672544080604530	P68133	Actin, alpha skeletal muscle (ACTS_HUMAN)	Fusion00726.67732.67732.3	N/A	N/A
VDHQTGPIVWGEPGTNGQHAFYQLIHQGTK	:::::::::::::::::::::::::::::::	9974811083123420	P06744	Glucose-6-phosphate isomerase (G6PI_HUMAN)	Fusion00712.53668.53668.3	N/A	N/A
VDHQTGPIVWGEPGTNGQHAFYQLIHQGTK	:::::::::::::::::::::::::::::::	9949622166246850	P06744	Glucose-6-phosphate isomerase (G6PI_HUMAN)	Fusion00726.52827.52827.3	N/A	N/A
VDHQTGPIVWGEPGTNGQHAFYQLIHQGTK	:::::::::::::::::::::::::::::::	100.0	P06744	Glucose-6-phosphate isomerase (G6PI_HUMAN)	Fusion00729.52954.52954.3	N/A	N/A
VDHQTGPIVWGEPGTNGQHAFYQLIHQGTK	:::::::::::::::::::::::::::::::	9673366834170850	P06744	Glucose-6-phosphate isomerase (G6PI_HUMAN)	Fusion00722.52834.52834.3	N/A	N/A
PNSEPASLLELFNSIATQGELVR	::::::::::::::::::::::::	100.0	P23381	Tryptophan--tRNA ligase, cytoplasmic (SYWC_HUMAN)	Fusion00719.109885.109885.2	N/A	N/A
PNSEPASLLELFNSIATQGELVR	::::::::::::::::::::::::	9975903614457830	P23381	Tryptophan--tRNA ligase, cytoplasmic (SYWC_HUMAN)	Fusion00712.109129.109129.2	N/A	N/A
PNSEPASLLELFNSIATQGELVR	::::::::::::::::::::::::	100.0	P23381	Tryptophan--tRNA ligase, cytoplasmic (SYWC_HUMAN)	Fusion00715.108732.108732.2	N/A	N/A
PNSEPASLLELFNSIATQGELVR	::::::::::::::::::::::::	100.0	P23381	Tryptophan--tRNA ligase, cytoplasmic (SYWC_HUMAN)	Fusion00719.110124.110124.2	N/A	N/A
PNSEPASLLELFNSIATQGELVR	::::::::::::::::::::::::	100.0	P23381	Tryptophan--tRNA ligase, cytoplasmic (SYWC_HUMAN)	Fusion00722.108444.108444.2	N/A	N/A
PNSEPASLLELFNSIATQGELVR	::::::::::::::::::::::::	9927710843373490	P23381	Tryptophan--tRNA ligase, cytoplasmic (SYWC_HUMAN)	Fusion00722.108759.108759.2	N/A	N/A
PNSEPASLLELFNSIATQGELVR	::::::::::::::::::::::::	100.0	P23381	Tryptophan--tRNA ligase, cytoplasmic (SYWC_HUMAN)	Fusion00726.108171.108171.2	N/A	N/A
PNSEPASLLELFNSIATQGELVR	::::::::::::::::::::::::	100.0	P23381	Tryptophan--tRNA ligase, cytoplasmic (SYWC_HUMAN)	Fusion00729.108532.108532.2	N/A	N/A
PNSEPASLLELFNSIATQGELVR	::::::::::::::::::::::::	100.0	P23381	Tryptophan--tRNA ligase, cytoplasmic (SYWC_HUMAN)	Fusion00712.108847.108847.2	N/A	N/A
EFIGSFLEMFGPEGALK	::::::::::::::::::	100.0	P49585	Choline-phosphate cytidylyltransferase A (PCY1A_HUMAN)	Fusion00715.102781.102781.2	N/A	N/A
EFIGSFLEMFGPEGALK	::::::::::::::::::	100.0	P49585	Choline-phosphate cytidylyltransferase A (PCY1A_HUMAN)	Fusion00729.102543.102543.2	N/A	N/A
EFIGSFLEMFGPEGALK	::::::::::::::::::	100.0	P49585	Choline-phosphate cytidylyltransferase A (PCY1A_HUMAN)	Fusion00712.102929.102929.2	N/A	N/A
EFIGSFLEMFGPEGALK	::::::::::::::::::	100.0	P49585	Choline-phosphate cytidylyltransferase A (PCY1A_HUMAN)	Fusion00712.103038.103038.2	N/A	N/A
EFIGSFLEMFGPEGALK	::::::::::::::::::	8952380952380950	P49585	Choline-phosphate cytidylyltransferase A (PCY1A_HUMAN)	Fusion00712.103231.103231.2	N/A	N/A
EFIGSFLEMFGPEGALK	::::::::::::::::::	100.0	P49585	Choline-phosphate cytidylyltransferase A (PCY1A_HUMAN)	Fusion00719.104026.104026.2	N/A	N/A
EFIGSFLEMFGPEGALK	::::::::::::::::::	100.0	P49585	Choline-phosphate cytidylyltransferase A (PCY1A_HUMAN)	Fusion00722.102477.102477.2	N/A	N/A
EFIGSFLEMFGPEGALK	::::::::::::::::::	100.0	P49585	Choline-phosphate cytidylyltransferase A (PCY1A_HUMAN)	Fusion00726.102162.102162.2	N/A	N/A
EFIGSFLEMFGPEGALK	::::::::::::::::::	9975903614457830	P49585	Choline-phosphate cytidylyltransferase A (PCY1A_HUMAN)	Fusion00729.102669.102669.2	N/A	N/A
GPPPTDPYGRPPPYDR	:::::::::::::::::	8947368421052630	Q16630	Cleavage and polyadenylation specificity factor subunit 6 (CPSF6_HUMAN)	Fusion00712.22036.22036.2	N/A	N/A
GPPPTDPYGRPPPYDR	:::::::::::::::::	9975903614457830	Q16630	Cleavage and polyadenylation specificity factor subunit 6 (CPSF6_HUMAN)	Fusion00729.21560.21560.2	N/A	N/A
GPPPTDPYGRPPPYDR	:::::::::::::::::	992874109263658	Q16630	Cleavage and polyadenylation specificity factor subunit 6 (CPSF6_HUMAN)	Fusion00719.22935.22935.2	N/A	N/A
HRPDLIDFDK	:::::::::::	9975903614457830	Q01082	Spectrin beta chain, non-erythrocytic 1 (SPTB2_HUMAN)	Fusion00719.23117.23117.2	N/A	N/A
HGITQANELVNLTEFFVNHILPDLK	::::::::::::::::::::::::::	9949622166246850	P55060	Exportin-2 (XPO2_HUMAN)	Fusion00712.108687.108687.3	N/A	N/A
HGITQANELVNLTEFFVNHILPDLK	::::::::::::::::::::::::::	100.0	P55060	Exportin-2 (XPO2_HUMAN)	Fusion00715.108523.108523.3	N/A	N/A
HGITQANELVNLTEFFVNHILPDLK	::::::::::::::::::::::::::	9949622166246850	P55060	Exportin-2 (XPO2_HUMAN)	Fusion00719.109757.109757.3	N/A	N/A
HGITQANELVNLTEFFVNHILPDLK	::::::::::::::::::::::::::	100.0	P55060	Exportin-2 (XPO2_HUMAN)	Fusion00722.108264.108264.3	N/A	N/A
HGITQANELVNLTEFFVNHILPDLK	::::::::::::::::::::::::::	100.0	P55060	Exportin-2 (XPO2_HUMAN)	Fusion00722.108548.108548.3	N/A	N/A
HGITQANELVNLTEFFVNHILPDLK	::::::::::::::::::::::::::	100.0	P55060	Exportin-2 (XPO2_HUMAN)	Fusion00726.108105.108105.3	N/A	N/A
ETYEVLLSFIQAALGDQPR	::::::::::::::::::::	100.0	O75643	U5 small nuclear ribonucleoprotein 200 kDa helicase (U520_HUMAN)	Fusion00712.122617.122617.2	N/A	N/A
ETYEVLLSFIQAALGDQPR	::::::::::::::::::::	100.0	O75643	U5 small nuclear ribonucleoprotein 200 kDa helicase (U520_HUMAN)	Fusion00722.122188.122188.2	N/A	N/A
ETYEVLLSFIQAALGDQPR	::::::::::::::::::::	100.0	O75643	U5 small nuclear ribonucleoprotein 200 kDa helicase (U520_HUMAN)	Fusion00715.122389.122389.2	N/A	N/A
ETYEVLLSFIQAALGDQPR	::::::::::::::::::::	100.0	O75643	U5 small nuclear ribonucleoprotein 200 kDa helicase (U520_HUMAN)	Fusion00715.122686.122686.2	N/A	N/A
ETYEVLLSFIQAALGDQPR	::::::::::::::::::::	100.0	O75643	U5 small nuclear ribonucleoprotein 200 kDa helicase (U520_HUMAN)	Fusion00719.123548.123548.2	N/A	N/A
ETYEVLLSFIQAALGDQPR	::::::::::::::::::::	100.0	O75643	U5 small nuclear ribonucleoprotein 200 kDa helicase (U520_HUMAN)	Fusion00722.122472.122472.2	N/A	N/A
ETYEVLLSFIQAALGDQPR	::::::::::::::::::::	100.0	O75643	U5 small nuclear ribonucleoprotein 200 kDa helicase (U520_HUMAN)	Fusion00726.121812.121812.2	N/A	N/A
ETYEVLLSFIQAALGDQPR	::::::::::::::::::::	100.0	O75643	U5 small nuclear ribonucleoprotein 200 kDa helicase (U520_HUMAN)	Fusion00726.122094.122094.2	N/A	N/A
ETYEVLLSFIQAALGDQPR	::::::::::::::::::::	100.0	O75643	U5 small nuclear ribonucleoprotein 200 kDa helicase (U520_HUMAN)	Fusion00726.122125.122125.2	N/A	N/A
ETYEVLLSFIQAALGDQPR	::::::::::::::::::::	100.0	O75643	U5 small nuclear ribonucleoprotein 200 kDa helicase (U520_HUMAN)	Fusion00729.122529.122529.2	N/A	N/A
IAAQDLLLAVATDFQNESAAALAAAATR	:::::::::::::::::::::::::::::	9974811083123420	Q96P70	Importin-9 (IPO9_HUMAN)	Fusion00712.121763.121763.3	N/A	N/A
IAAQDLLLAVATDFQNESAAALAAAATR	:::::::::::::::::::::::::::::	9949622166246850	Q96P70	Importin-9 (IPO9_HUMAN)	Fusion00722.121194.121194.3	N/A	N/A
IAAQDLLLAVATDFQNESAAALAAAATR	:::::::::::::::::::::::::::::	9974811083123420	Q96P70	Importin-9 (IPO9_HUMAN)	Fusion00726.120887.120887.3	N/A	N/A
IAAQDLLLAVATDFQNESAAALAAAATR	:::::::::::::::::::::::::::::	9924433249370270	Q96P70	Importin-9 (IPO9_HUMAN)	Fusion00715.121421.121421.3	N/A	N/A
IAAQDLLLAVATDFQNESAAALAAAATR	:::::::::::::::::::::::::::::	9924433249370270	Q96P70	Importin-9 (IPO9_HUMAN)	Fusion00719.122634.122634.3	N/A	N/A
IAAQDLLLAVATDFQNESAAALAAAATR	:::::::::::::::::::::::::::::	9924433249370270	Q96P70	Importin-9 (IPO9_HUMAN)	Fusion00729.121297.121297.3	N/A	N/A
SSLLDDLLTESEDMAQR	::::::::::::::::::	100.0	O00429	Dynamin-1-like protein (DNM1L_HUMAN)	Fusion00715.93464.93464.3	N/A	N/A
SSLLDDLLTESEDMAQR	::::::::::::::::::	100.0	O00429	Dynamin-1-like protein (DNM1L_HUMAN)	Fusion00722.93066.93066.3	N/A	N/A
SSLLDDLLTESEDMAQR	::::::::::::::::::	9949622166246850	O00429	Dynamin-1-like protein (DNM1L_HUMAN)	Fusion00729.93018.93018.3	N/A	N/A
SSLLDDLLTESEDMAQR	::::::::::::::::::	100.0	O00429	Dynamin-1-like protein (DNM1L_HUMAN)	Fusion00719.94585.94585.3	N/A	N/A
SSLLDDLLTESEDMAQR	::::::::::::::::::	100.0	O00429	Dynamin-1-like protein (DNM1L_HUMAN)	Fusion00726.92715.92715.3	N/A	N/A
LGAGYGLLSEAELEVVPIIAK	::::::::::::::::::::::	9924433249370270	Q15642	Cdc42-interacting protein 4 (CIP4_HUMAN)	Fusion00712.97422.97422.3	N/A	N/A
LGAGYGLLSEAELEVVPIIAK	::::::::::::::::::::::	9924433249370270	Q15642	Cdc42-interacting protein 4 (CIP4_HUMAN)	Fusion00712.97458.97458.3	N/A	N/A
LGAGYGLLSEAELEVVPIIAK	::::::::::::::::::::::	100.0	Q15642	Cdc42-interacting protein 4 (CIP4_HUMAN)	Fusion00715.97370.97370.3	N/A	N/A
LGAGYGLLSEAELEVVPIIAK	::::::::::::::::::::::	9974811083123420	Q15642	Cdc42-interacting protein 4 (CIP4_HUMAN)	Fusion00719.98604.98604.3	N/A	N/A
LGAGYGLLSEAELEVVPIIAK	::::::::::::::::::::::	9924433249370270	Q15642	Cdc42-interacting protein 4 (CIP4_HUMAN)	Fusion00726.96675.96675.3	N/A	N/A
LGAGYGLLSEAELEVVPIIAK	::::::::::::::::::::::	9974811083123420	Q15642	Cdc42-interacting protein 4 (CIP4_HUMAN)	Fusion00729.97006.97006.3	N/A	N/A
LGAGYGLLSEAELEVVPIIAK	::::::::::::::::::::::	100.0	Q15642	Cdc42-interacting protein 4 (CIP4_HUMAN)	Fusion00722.97094.97094.3	N/A	N/A
ALELEEFQYIGESQGYDIMEPAAK	:::::::::::::::::::::::::	100.0	P43246	DNA mismatch repair protein Msh2 (MSH2_HUMAN)	Fusion00712.85370.85370.2	N/A	N/A
ALELEEFQYIGESQGYDIMEPAAK	:::::::::::::::::::::::::	100.0	P43246	DNA mismatch repair protein Msh2 (MSH2_HUMAN)	Fusion00712.85432.85432.2	N/A	N/A
ALELEEFQYIGESQGYDIMEPAAK	:::::::::::::::::::::::::	100.0	P43246	DNA mismatch repair protein Msh2 (MSH2_HUMAN)	Fusion00715.85394.85394.2	N/A	N/A
ALELEEFQYIGESQGYDIMEPAAK	:::::::::::::::::::::::::	100.0	P43246	DNA mismatch repair protein Msh2 (MSH2_HUMAN)	Fusion00719.86406.86406.2	N/A	N/A
ALELEEFQYIGESQGYDIMEPAAK	:::::::::::::::::::::::::	100.0	P43246	DNA mismatch repair protein Msh2 (MSH2_HUMAN)	Fusion00719.86453.86453.2	N/A	N/A
ALELEEFQYIGESQGYDIMEPAAK	:::::::::::::::::::::::::	100.0	P43246	DNA mismatch repair protein Msh2 (MSH2_HUMAN)	Fusion00726.84620.84620.2	N/A	N/A
ALELEEFQYIGESQGYDIMEPAAK	:::::::::::::::::::::::::	100.0	P43246	DNA mismatch repair protein Msh2 (MSH2_HUMAN)	Fusion00726.84655.84655.2	N/A	N/A
IKSEHPGLSIGDTAKK	:::::::::::::::::	100.0	P26583	High mobility group protein B2 (HMGB2_HUMAN)	Fusion00712.5374.5374.3	N/A	N/A
IKSEHPGLSIGDTAKK	:::::::::::::::::	9773299748110830	P26583	High mobility group protein B2 (HMGB2_HUMAN)	Fusion00715.5305.5305.3	N/A	N/A
IKSEHPGLSIGDTAKK	:::::::::::::::::	9974811083123420	P26583	High mobility group protein B2 (HMGB2_HUMAN)	Fusion00722.4988.4988.3	N/A	N/A
IKSEHPGLSIGDTAKK	:::::::::::::::::	9924433249370270	P26583	High mobility group protein B2 (HMGB2_HUMAN)	Fusion00715.5066.5066.3	N/A	N/A
IKSEHPGLSIGDTAKK	:::::::::::::::::	9924433249370270	P26583	High mobility group protein B2 (HMGB2_HUMAN)	Fusion00726.4748.4748.3	N/A	N/A
IKSEHPGLSIGDTAKK	:::::::::::::::::	982367758186398	P26583	High mobility group protein B2 (HMGB2_HUMAN)	Fusion00726.4972.4972.3	N/A	N/A
DTLAAISEVLYVDLLEGDTECHAR	:::::::::::::::::::::::::	100.0	Q4G0J3	La-related protein 7 (LARP7_HUMAN)	Fusion00719.105546.105546.3	N/A	N/A
DTLAAISEVLYVDLLEGDTECHAR	:::::::::::::::::::::::::	100.0	Q4G0J3	La-related protein 7 (LARP7_HUMAN)	Fusion00712.104410.104410.3	N/A	N/A
DTLAAISEVLYVDLLEGDTECHAR	:::::::::::::::::::::::::	100.0	Q4G0J3	La-related protein 7 (LARP7_HUMAN)	Fusion00715.104347.104347.3	N/A	N/A
DTLAAISEVLYVDLLEGDTECHAR	:::::::::::::::::::::::::	100.0	Q4G0J3	La-related protein 7 (LARP7_HUMAN)	Fusion00722.104091.104091.3	N/A	N/A
DTLAAISEVLYVDLLEGDTECHAR	:::::::::::::::::::::::::	964824120603015	Q4G0J3	La-related protein 7 (LARP7_HUMAN)	Fusion00729.104201.104201.3	N/A	N/A
DTLAAISEVLYVDLLEGDTECHAR	:::::::::::::::::::::::::	100.0	Q4G0J3	La-related protein 7 (LARP7_HUMAN)	Fusion00722.103971.103971.3	N/A	N/A
DTLAAISEVLYVDLLEGDTECHAR	:::::::::::::::::::::::::	100.0	Q4G0J3	La-related protein 7 (LARP7_HUMAN)	Fusion00726.103668.103668.3	N/A	N/A
LREDENAEPVGTTYQK	:::::::::::::::::	9924433249370270	Q16643	Drebrin (DREB_HUMAN)	Fusion00712.12897.12897.3	N/A	N/A
LREDENAEPVGTTYQK	:::::::::::::::::	9924433249370270	Q16643	Drebrin (DREB_HUMAN)	Fusion00719.13688.13688.3	N/A	N/A
LREDENAEPVGTTYQK	:::::::::::::::::	100.0	Q16643	Drebrin (DREB_HUMAN)	Fusion00722.12341.12341.3	N/A	N/A
LREDENAEPVGTTYQK	:::::::::::::::::	9974811083123420	Q16643	Drebrin (DREB_HUMAN)	Fusion00729.12109.12109.3	N/A	N/A
LREDENAEPVGTTYQK	:::::::::::::::::	9722921914357680	Q16643	Drebrin (DREB_HUMAN)	Fusion00715.12824.12824.3	N/A	N/A
LREDENAEPVGTTYQK	:::::::::::::::::	9974874371859290	Q16643	Drebrin (DREB_HUMAN)	Fusion00726.12393.12393.3	N/A	N/A
LAIIHCAGYSDPILVQTLWQDIIEK	::::::::::::::::::::::::::	9949622166246850	O75694	Nuclear pore complex protein Nup155 (NU155_HUMAN)	Fusion00715.97176.97176.3	N/A	N/A
LAIIHCAGYSDPILVQTLWQDIIEK	::::::::::::::::::::::::::	100.0	O75694	Nuclear pore complex protein Nup155 (NU155_HUMAN)	Fusion00722.96927.96927.3	N/A	N/A
LAIIHCAGYSDPILVQTLWQDIIEK	::::::::::::::::::::::::::	100.0	O75694	Nuclear pore complex protein Nup155 (NU155_HUMAN)	Fusion00729.96923.96923.3	N/A	N/A
AANDPFTIVHGNTGK	::::::::::::::::	100.0	O60449	Lymphocyte antigen 75 (LY75_HUMAN)	Fusion00712.28892.28892.2	N/A	N/A
AANDPFTIVHGNTGK	::::::::::::::::	100.0	O60449	Lymphocyte antigen 75 (LY75_HUMAN)	Fusion00715.28681.28681.2	N/A	N/A
AANDPFTIVHGNTGK	::::::::::::::::	9952267303102620	O60449	Lymphocyte antigen 75 (LY75_HUMAN)	Fusion00719.29651.29651.2	N/A	N/A
AANDPFTIVHGNTGK	::::::::::::::::	9975903614457830	O60449	Lymphocyte antigen 75 (LY75_HUMAN)	Fusion00726.28354.28354.2	N/A	N/A
AANDPFTIVHGNTGK	::::::::::::::::	100.0	O60449	Lymphocyte antigen 75 (LY75_HUMAN)	Fusion00729.28282.28282.2	N/A	N/A
AANDPFTIVHGNTGK	::::::::::::::::	9951923076923070	O60449	Lymphocyte antigen 75 (LY75_HUMAN)	Fusion00722.28193.28193.2	N/A	N/A
AANDPFTIVHGNTGK	::::::::::::::::	9927710843373490	O60449	Lymphocyte antigen 75 (LY75_HUMAN)	Fusion00729.28371.28371.2	N/A	N/A
APPVDDAEVDELVLQTK	::::::::::::::::::	100.0	Q9UIG0	Tyrosine-protein kinase BAZ1B (BAZ1B_HUMAN)	Fusion00729.63813.63813.2	N/A	N/A
FGANAILGVSLAVCK	::::::::::::::::	9734939759036140	P06733	Alpha-enolase (ENOA_HUMAN)	Fusion00715.106084.106084.2	N/A	N/A
FGANAILGVSLAVCK	::::::::::::::::	9734939759036140	P09104	Gamma-enolase (ENOG_HUMAN)	Fusion00715.106084.106084.2	N/A	N/A
FGANAILGVSLAVCK	::::::::::::::::	9734939759036140	P13929	Beta-enolase (ENOB_HUMAN)	Fusion00715.106084.106084.2	N/A	N/A
EVFPFPEVSQDELNEINQFLGPVEK	::::::::::::::::::::::::::	96.0	Q9H845	Acyl-CoA dehydrogenase family member 9, mitochondrial (ACAD9_HUMAN)	Fusion00712.109656.109656.3	N/A	N/A
EVFPFPEVSQDELNEINQFLGPVEK	::::::::::::::::::::::::::	100.0	Q9H845	Acyl-CoA dehydrogenase family member 9, mitochondrial (ACAD9_HUMAN)	Fusion00715.109439.109439.3	N/A	N/A
EVFPFPEVSQDELNEINQFLGPVEK	::::::::::::::::::::::::::	9974811083123420	Q9H845	Acyl-CoA dehydrogenase family member 9, mitochondrial (ACAD9_HUMAN)	Fusion00722.109157.109157.3	N/A	N/A
EVFPFPEVSQDELNEINQFLGPVEK	::::::::::::::::::::::::::	9748110831234250	Q9H845	Acyl-CoA dehydrogenase family member 9, mitochondrial (ACAD9_HUMAN)	Fusion00726.108884.108884.3	N/A	N/A
EVFPFPEVSQDELNEINQFLGPVEK	::::::::::::::::::::::::::	9924433249370270	Q9H845	Acyl-CoA dehydrogenase family member 9, mitochondrial (ACAD9_HUMAN)	Fusion00729.109203.109203.3	N/A	N/A
EVFPFPEVSQDELNEINQFLGPVEK	::::::::::::::::::::::::::	982367758186398	Q9H845	Acyl-CoA dehydrogenase family member 9, mitochondrial (ACAD9_HUMAN)	Fusion00719.110651.110651.3	N/A	N/A
VSLSAPMTTNGLPESTDSK	::::::::::::::::::::	100.0	Q9NY27	Serine/threonine-protein phosphatase 4 regulatory subunit 2 (PP4R2_HUMAN)	Fusion00712.48373.48373.2	N/A	N/A
VSLSAPMTTNGLPESTDSK	::::::::::::::::::::	100.0	Q9NY27	Serine/threonine-protein phosphatase 4 regulatory subunit 2 (PP4R2_HUMAN)	Fusion00722.47604.47604.2	N/A	N/A
VSLSAPMTTNGLPESTDSK	::::::::::::::::::::	9879518072289150	Q9NY27	Serine/threonine-protein phosphatase 4 regulatory subunit 2 (PP4R2_HUMAN)	Fusion00726.47455.47455.2	N/A	N/A
VSLSAPMTTNGLPESTDSK	::::::::::::::::::::	100.0	Q9NY27	Serine/threonine-protein phosphatase 4 regulatory subunit 2 (PP4R2_HUMAN)	Fusion00712.48335.48335.2	N/A	N/A
VSLSAPMTTNGLPESTDSK	::::::::::::::::::::	9975903614457830	Q9NY27	Serine/threonine-protein phosphatase 4 regulatory subunit 2 (PP4R2_HUMAN)	Fusion00722.47527.47527.2	N/A	N/A
VSLSAPMTTNGLPESTDSK	::::::::::::::::::::	9951807228915660	Q9NY27	Serine/threonine-protein phosphatase 4 regulatory subunit 2 (PP4R2_HUMAN)	Fusion00726.47410.47410.2	N/A	N/A
VSLSAPMTTNGLPESTDSK	::::::::::::::::::::	9927710843373490	Q9NY27	Serine/threonine-protein phosphatase 4 regulatory subunit 2 (PP4R2_HUMAN)	Fusion00726.47432.47432.2	N/A	N/A
VSLSAPMTTNGLPESTDSK	::::::::::::::::::::	9975903614457830	Q9NY27	Serine/threonine-protein phosphatase 4 regulatory subunit 2 (PP4R2_HUMAN)	Fusion00729.47661.47661.2	N/A	N/A
DNTYLVELSSLLVR	:::::::::::::::	9951807228915660	Q96JB5	CDK5 regulatory subunit-associated protein 3 (CK5P3_HUMAN)	Fusion00712.102263.102263.2	N/A	N/A
DNTYLVELSSLLVR	:::::::::::::::	100.0	Q96JB5	CDK5 regulatory subunit-associated protein 3 (CK5P3_HUMAN)	Fusion00719.103381.103381.2	N/A	N/A
DNTYLVELSSLLVR	:::::::::::::::	100.0	Q96JB5	CDK5 regulatory subunit-associated protein 3 (CK5P3_HUMAN)	Fusion00729.101856.101856.2	N/A	N/A
DNTYLVELSSLLVR	:::::::::::::::	100.0	Q96JB5	CDK5 regulatory subunit-associated protein 3 (CK5P3_HUMAN)	Fusion00715.102164.102164.2	N/A	N/A
DNTYLVELSSLLVR	:::::::::::::::	100.0	Q96JB5	CDK5 regulatory subunit-associated protein 3 (CK5P3_HUMAN)	Fusion00722.101791.101791.2	N/A	N/A
DNTYLVELSSLLVR	:::::::::::::::	100.0	Q96JB5	CDK5 regulatory subunit-associated protein 3 (CK5P3_HUMAN)	Fusion00726.101529.101529.2	N/A	N/A
LCCLHKPGGSGLTGAK	:::::::::::::::::	100.0	Q96B26	Exosome complex component RRP43 (EXOS8_HUMAN)	Fusion00712.7415.7415.3	N/A	N/A
LCCLHKPGGSGLTGAK	:::::::::::::::::	9974811083123420	Q96B26	Exosome complex component RRP43 (EXOS8_HUMAN)	Fusion00715.7093.7093.3	N/A	N/A
LCCLHKPGGSGLTGAK	:::::::::::::::::	9722921914357680	Q96B26	Exosome complex component RRP43 (EXOS8_HUMAN)	Fusion00715.7349.7349.3	N/A	N/A
LCCLHKPGGSGLTGAK	:::::::::::::::::	100.0	Q96B26	Exosome complex component RRP43 (EXOS8_HUMAN)	Fusion00719.8292.8292.3	N/A	N/A
LCCLHKPGGSGLTGAK	:::::::::::::::::	9924433249370270	Q96B26	Exosome complex component RRP43 (EXOS8_HUMAN)	Fusion00719.8547.8547.3	N/A	N/A
LCCLHKPGGSGLTGAK	:::::::::::::::::	9924433249370270	Q96B26	Exosome complex component RRP43 (EXOS8_HUMAN)	Fusion00722.6688.6688.3	N/A	N/A
LCCLHKPGGSGLTGAK	:::::::::::::::::	9949622166246850	Q96B26	Exosome complex component RRP43 (EXOS8_HUMAN)	Fusion00722.6928.6928.3	N/A	N/A
LCCLHKPGGSGLTGAK	:::::::::::::::::	100.0	Q96B26	Exosome complex component RRP43 (EXOS8_HUMAN)	Fusion00729.6581.6581.3	N/A	N/A
LCCLHKPGGSGLTGAK	:::::::::::::::::	9748110831234250	Q96B26	Exosome complex component RRP43 (EXOS8_HUMAN)	Fusion00729.6838.6838.3	N/A	N/A
LCCLHKPGGSGLTGAK	:::::::::::::::::	100.0	Q96B26	Exosome complex component RRP43 (EXOS8_HUMAN)	Fusion00726.6763.6763.3	N/A	N/A
EKKPAEQAEETAPIEATATKEEEGSS	:::::::::::::::::::::::::::	100.0	Q8N4Q1	Mitochondrial intermembrane space import and assembly protein 40 (MIA40_HUMAN)	Fusion00715.18346.18346.3	N/A	N/A
EKKPAEQAEETAPIEATATKEEEGSS	:::::::::::::::::::::::::::	9974811083123420	Q8N4Q1	Mitochondrial intermembrane space import and assembly protein 40 (MIA40_HUMAN)	Fusion00729.17896.17896.3	N/A	N/A
EKKPAEQAEETAPIEATATKEEEGSS	:::::::::::::::::::::::::::	100.0	Q8N4Q1	Mitochondrial intermembrane space import and assembly protein 40 (MIA40_HUMAN)	Fusion00712.18547.18547.3	N/A	N/A
EKKPAEQAEETAPIEATATKEEEGSS	:::::::::::::::::::::::::::	100.0	Q8N4Q1	Mitochondrial intermembrane space import and assembly protein 40 (MIA40_HUMAN)	Fusion00719.19435.19435.3	N/A	N/A
EKKPAEQAEETAPIEATATKEEEGSS	:::::::::::::::::::::::::::	9924433249370270	Q8N4Q1	Mitochondrial intermembrane space import and assembly protein 40 (MIA40_HUMAN)	Fusion00722.17912.17912.3	N/A	N/A
EKKPAEQAEETAPIEATATKEEEGSS	:::::::::::::::::::::::::::	100.0	Q8N4Q1	Mitochondrial intermembrane space import and assembly protein 40 (MIA40_HUMAN)	Fusion00722.17957.17957.3	N/A	N/A
EKKPAEQAEETAPIEATATKEEEGSS	:::::::::::::::::::::::::::	100.0	Q8N4Q1	Mitochondrial intermembrane space import and assembly protein 40 (MIA40_HUMAN)	Fusion00726.18068.18068.3	N/A	N/A
EKKPAEQAEETAPIEATATKEEEGSS	:::::::::::::::::::::::::::	100.0	Q8N4Q1	Mitochondrial intermembrane space import and assembly protein 40 (MIA40_HUMAN)	Fusion00712.18554.18554.3	N/A	N/A
EKKPAEQAEETAPIEATATKEEEGSS	:::::::::::::::::::::::::::	100.0	Q8N4Q1	Mitochondrial intermembrane space import and assembly protein 40 (MIA40_HUMAN)	Fusion00715.18335.18335.3	N/A	N/A
EKKPAEQAEETAPIEATATKEEEGSS	:::::::::::::::::::::::::::	100.0	Q8N4Q1	Mitochondrial intermembrane space import and assembly protein 40 (MIA40_HUMAN)	Fusion00719.19262.19262.3	N/A	N/A
LTWHAYPEDAENKEK	::::::::::::::::	100.0	P45973	Chromobox protein homolog 5 (CBX5_HUMAN)	Fusion00712.16726.16726.2	N/A	N/A
LTWHAYPEDAENKEK	::::::::::::::::	100.0	P45973	Chromobox protein homolog 5 (CBX5_HUMAN)	Fusion00715.16612.16612.2	N/A	N/A
LTWHAYPEDAENKEK	::::::::::::::::	100.0	P45973	Chromobox protein homolog 5 (CBX5_HUMAN)	Fusion00719.17638.17638.2	N/A	N/A
LTWHAYPEDAENKEK	::::::::::::::::	100.0	P45973	Chromobox protein homolog 5 (CBX5_HUMAN)	Fusion00722.16052.16052.2	N/A	N/A
LTWHAYPEDAENKEK	::::::::::::::::	100.0	P45973	Chromobox protein homolog 5 (CBX5_HUMAN)	Fusion00726.16254.16254.2	N/A	N/A
LTWHAYPEDAENKEK	::::::::::::::::	100.0	P45973	Chromobox protein homolog 5 (CBX5_HUMAN)	Fusion00729.16116.16116.2	N/A	N/A
SLAEACSDGDVNAVR	::::::::::::::::	100.0	Q8IWZ3	Ankyrin repeat and KH domain-containing protein 1 (ANKH1_HUMAN)	Fusion00712.22161.22161.2	N/A	N/A
SLAEACSDGDVNAVR	::::::::::::::::	100.0	Q8IWZ3	Ankyrin repeat and KH domain-containing protein 1 (ANKH1_HUMAN)	Fusion00722.21609.21609.2	N/A	N/A
DSVVLSLLK	::::::::::	100.0	O43264	Centromere/kinetochore protein zw10 homolog (ZW10_HUMAN)	Fusion00712.68294.68294.2	N/A	N/A
DSVVLSLLK	::::::::::	100.0	O43264	Centromere/kinetochore protein zw10 homolog (ZW10_HUMAN)	Fusion00715.67988.67988.2	N/A	N/A
DSVVLSLLK	::::::::::	100.0	O43264	Centromere/kinetochore protein zw10 homolog (ZW10_HUMAN)	Fusion00719.69080.69080.2	N/A	N/A
DSVVLSLLK	::::::::::	100.0	O43264	Centromere/kinetochore protein zw10 homolog (ZW10_HUMAN)	Fusion00722.67600.67600.2	N/A	N/A
DSVVLSLLK	::::::::::	100.0	O43264	Centromere/kinetochore protein zw10 homolog (ZW10_HUMAN)	Fusion00726.67402.67402.2	N/A	N/A
DSVVLSLLK	::::::::::	100.0	O43264	Centromere/kinetochore protein zw10 homolog (ZW10_HUMAN)	Fusion00729.67477.67477.2	N/A	N/A
VLLDWINDVLVEER	:::::::::::::::	100.0	Q9HBI1	Beta-parvin (PARVB_HUMAN)	Fusion00712.99035.99035.2	N/A	N/A
VLLDWINDVLVEER	:::::::::::::::	100.0	Q9HBI1	Beta-parvin (PARVB_HUMAN)	Fusion00715.98906.98906.2	N/A	N/A
VLLDWINDVLVEER	:::::::::::::::	9951807228915660	Q9HBI1	Beta-parvin (PARVB_HUMAN)	Fusion00719.100130.100130.2	N/A	N/A
VLLDWINDVLVEER	:::::::::::::::	100.0	Q9HBI1	Beta-parvin (PARVB_HUMAN)	Fusion00722.98595.98595.2	N/A	N/A
VLLDWINDVLVEER	:::::::::::::::	100.0	Q9HBI1	Beta-parvin (PARVB_HUMAN)	Fusion00729.98645.98645.2	N/A	N/A
NAIDKLFVLFGAEILK	:::::::::::::::::	100.0	P37837	Transaldolase (TALDO_HUMAN)	Fusion00712.100667.100667.3	N/A	N/A
NAIDKLFVLFGAEILK	:::::::::::::::::	100.0	P37837	Transaldolase (TALDO_HUMAN)	Fusion00715.100538.100538.3	N/A	N/A
NAIDKLFVLFGAEILK	:::::::::::::::::	100.0	P37837	Transaldolase (TALDO_HUMAN)	Fusion00726.99902.99902.3	N/A	N/A
NAIDKLFVLFGAEILK	:::::::::::::::::	100.0	P37837	Transaldolase (TALDO_HUMAN)	Fusion00729.100324.100324.3	N/A	N/A
NAIDKLFVLFGAEILK	:::::::::::::::::	100.0	P37837	Transaldolase (TALDO_HUMAN)	Fusion00719.101804.101804.3	N/A	N/A
NAIDKLFVLFGAEILK	:::::::::::::::::	100.0	P37837	Transaldolase (TALDO_HUMAN)	Fusion00722.100191.100191.3	N/A	N/A
ESKEEETSIDVAGKPNEVTK	:::::::::::::::::::::	100.0	P53985	Monocarboxylate transporter 1 (MOT1_HUMAN)	Fusion00726.14085.14085.3	N/A	N/A
ESKEEETSIDVAGKPNEVTK	:::::::::::::::::::::	964735516372796	P53985	Monocarboxylate transporter 1 (MOT1_HUMAN)	Fusion00729.13950.13950.3	N/A	N/A
ESKEEETSIDVAGKPNEVTK	:::::::::::::::::::::	100.0	P53985	Monocarboxylate transporter 1 (MOT1_HUMAN)	Fusion00712.14512.14512.3	N/A	N/A
DLFAEGLLEFLRPAVQQLDSHVHAVR	:::::::::::::::::::::::::::	93158953722334	O95295	SNARE-associated protein Snapin (SNAPN_HUMAN)	Fusion00715.97979.97979.4	N/A	N/A
DLFAEGLLEFLRPAVQQLDSHVHAVR	:::::::::::::::::::::::::::	9699197860962560	O95295	SNARE-associated protein Snapin (SNAPN_HUMAN)	Fusion00729.97688.97688.4	N/A	N/A
DLFAEGLLEFLRPAVQQLDSHVHAVR	:::::::::::::::::::::::::::	9289544235924930	O95295	SNARE-associated protein Snapin (SNAPN_HUMAN)	Fusion00722.97665.97665.4	N/A	N/A
MGIEILSFTIK	::::::::::::	100.0	Q14254	Flotillin-2 (FLOT2_HUMAN)	Fusion00715.81582.81582.2	N/A	N/A
MGIEILSFTIK	::::::::::::	9975903614457830	Q14254	Flotillin-2 (FLOT2_HUMAN)	Fusion00719.82738.82738.2	N/A	N/A
MGIEILSFTIK	::::::::::::	100.0	Q14254	Flotillin-2 (FLOT2_HUMAN)	Fusion00722.81163.81163.2	N/A	N/A
MGIEILSFTIK	::::::::::::	100.0	Q14254	Flotillin-2 (FLOT2_HUMAN)	Fusion00729.81147.81147.2	N/A	N/A
QFLILNDFPSVNEAIDQR	:::::::::::::::::::	9975903614457830	Q15528	Mediator of RNA polymerase II transcription subunit 22 (MED22_HUMAN)	Fusion00715.86403.86403.2	N/A	N/A
QFLILNDFPSVNEAIDQR	:::::::::::::::::::	9975903614457830	Q15528	Mediator of RNA polymerase II transcription subunit 22 (MED22_HUMAN)	Fusion00722.86002.86002.2	N/A	N/A
QFLILNDFPSVNEAIDQR	:::::::::::::::::::	8474178403755860	Q15528	Mediator of RNA polymerase II transcription subunit 22 (MED22_HUMAN)	Fusion00726.85742.85742.2	N/A	N/A
QFLILNDFPSVNEAIDQR	:::::::::::::::::::	9975903614457830	Q15528	Mediator of RNA polymerase II transcription subunit 22 (MED22_HUMAN)	Fusion00712.86522.86522.2	N/A	N/A
AELQTALAHTQHAAR	::::::::::::::::	9596977329974810	Q08379	Golgin subfamily A member 2 (GOGA2_HUMAN)	Fusion00712.10130.10130.3	N/A	N/A
AELQTALAHTQHAAR	::::::::::::::::	9722921914357680	Q08379	Golgin subfamily A member 2 (GOGA2_HUMAN)	Fusion00715.9793.9793.3	N/A	N/A
AELQTALAHTQHAAR	::::::::::::::::	9924433249370270	Q08379	Golgin subfamily A member 2 (GOGA2_HUMAN)	Fusion00719.10905.10905.3	N/A	N/A
AELQTALAHTQHAAR	::::::::::::::::	9773299748110830	Q08379	Golgin subfamily A member 2 (GOGA2_HUMAN)	Fusion00722.9409.9409.3	N/A	N/A
AELQTALAHTQHAAR	::::::::::::::::	9748110831234250	Q08379	Golgin subfamily A member 2 (GOGA2_HUMAN)	Fusion00729.9407.9407.3	N/A	N/A
LLSPFMPFVTEELFQR	:::::::::::::::::	9974811083123420	P26640	Valine--tRNA ligase (SYVC_HUMAN)	Fusion00712.103840.103840.3	N/A	N/A
LLSPFMPFVTEELFQR	:::::::::::::::::	100.0	P26640	Valine--tRNA ligase (SYVC_HUMAN)	Fusion00719.105001.105001.3	N/A	N/A
LLSPFMPFVTEELFQR	:::::::::::::::::	9924433249370270	P26640	Valine--tRNA ligase (SYVC_HUMAN)	Fusion00722.103439.103439.3	N/A	N/A
LLSPFMPFVTEELFQR	:::::::::::::::::	100.0	P26640	Valine--tRNA ligase (SYVC_HUMAN)	Fusion00726.103116.103116.3	N/A	N/A
LLSPFMPFVTEELFQR	:::::::::::::::::	100.0	P26640	Valine--tRNA ligase (SYVC_HUMAN)	Fusion00729.103523.103523.3	N/A	N/A
GPASTPTYSPAPTQPAPR	:::::::::::::::::::	100.0	Q6P1N0	Coiled-coil and C2 domain-containing protein 1A (C2D1A_HUMAN)	Fusion00712.25335.25335.2	N/A	N/A
GPASTPTYSPAPTQPAPR	:::::::::::::::::::	100.0	Q6P1N0	Coiled-coil and C2 domain-containing protein 1A (C2D1A_HUMAN)	Fusion00715.25221.25221.2	N/A	N/A
GPASTPTYSPAPTQPAPR	:::::::::::::::::::	100.0	Q6P1N0	Coiled-coil and C2 domain-containing protein 1A (C2D1A_HUMAN)	Fusion00722.24879.24879.2	N/A	N/A
GPASTPTYSPAPTQPAPR	:::::::::::::::::::	100.0	Q6P1N0	Coiled-coil and C2 domain-containing protein 1A (C2D1A_HUMAN)	Fusion00726.24873.24873.2	N/A	N/A
GPASTPTYSPAPTQPAPR	:::::::::::::::::::	100.0	Q6P1N0	Coiled-coil and C2 domain-containing protein 1A (C2D1A_HUMAN)	Fusion00729.24865.24865.2	N/A	N/A
GPASTPTYSPAPTQPAPR	:::::::::::::::::::	100.0	Q6P1N0	Coiled-coil and C2 domain-containing protein 1A (C2D1A_HUMAN)	Fusion00719.26230.26230.2	N/A	N/A
LKKPPTDEELKETIK	::::::::::::::::	100.0	P35659	Protein DEK (DEK_HUMAN)	Fusion00715.11833.11833.3	N/A	N/A
LKKPPTDEELKETIK	::::::::::::::::	9722921914357680	P35659	Protein DEK (DEK_HUMAN)	Fusion00719.12859.12859.3	N/A	N/A
LKKPPTDEELKETIK	::::::::::::::::	9974811083123420	P35659	Protein DEK (DEK_HUMAN)	Fusion00722.11470.11470.3	N/A	N/A
LKKPPTDEELKETIK	::::::::::::::::	9974811083123420	P35659	Protein DEK (DEK_HUMAN)	Fusion00726.11425.11425.3	N/A	N/A
LKKPPTDEELKETIK	::::::::::::::::	9722921914357680	P35659	Protein DEK (DEK_HUMAN)	Fusion00729.11267.11267.3	N/A	N/A
IPTCFTLYQDEITER	::::::::::::::::	100.0	Q9H1Y0	Autophagy protein 5 (ATG5_HUMAN)	Fusion00715.63047.63047.2	N/A	N/A
IPTCFTLYQDEITER	::::::::::::::::	100.0	Q9H1Y0	Autophagy protein 5 (ATG5_HUMAN)	Fusion00719.64175.64175.2	N/A	N/A
IPTCFTLYQDEITER	::::::::::::::::	100.0	Q9H1Y0	Autophagy protein 5 (ATG5_HUMAN)	Fusion00726.62329.62329.2	N/A	N/A
IPTCFTLYQDEITER	::::::::::::::::	100.0	Q9H1Y0	Autophagy protein 5 (ATG5_HUMAN)	Fusion00729.62527.62527.2	N/A	N/A
IPTCFTLYQDEITER	::::::::::::::::	100.0	Q9H1Y0	Autophagy protein 5 (ATG5_HUMAN)	Fusion00722.62640.62640.2	N/A	N/A
IPTCFTLYQDEITER	::::::::::::::::	9927710843373490	Q9H1Y0	Autophagy protein 5 (ATG5_HUMAN)	Fusion00722.62665.62665.2	N/A	N/A
QTQAASASQGSASAAEVLLR	:::::::::::::::::::::	100.0	Q969V3	Nicalin (NCLN_HUMAN)	Fusion00722.40754.40754.2	N/A	N/A
QTQAASASQGSASAAEVLLR	:::::::::::::::::::::	100.0	Q969V3	Nicalin (NCLN_HUMAN)	Fusion00712.41591.41591.2	N/A	N/A
QTQAASASQGSASAAEVLLR	:::::::::::::::::::::	100.0	Q969V3	Nicalin (NCLN_HUMAN)	Fusion00715.41267.41267.2	N/A	N/A
QTQAASASQGSASAAEVLLR	:::::::::::::::::::::	100.0	Q969V3	Nicalin (NCLN_HUMAN)	Fusion00722.40789.40789.2	N/A	N/A
QTQAASASQGSASAAEVLLR	:::::::::::::::::::::	100.0	Q969V3	Nicalin (NCLN_HUMAN)	Fusion00726.40792.40792.2	N/A	N/A
QTQAASASQGSASAAEVLLR	:::::::::::::::::::::	100.0	Q969V3	Nicalin (NCLN_HUMAN)	Fusion00729.40933.40933.2	N/A	N/A
VNHLYSDLSDALVIFQLYEK	:::::::::::::::::::::	100.0	P13796	Plastin-2 (PLSL_HUMAN)	Fusion00726.92325.92325.4	N/A	N/A
VNHLYSDLSDALVIFQLYEK	:::::::::::::::::::::	100.0	P13796	Plastin-2 (PLSL_HUMAN)	Fusion00729.92733.92733.4	N/A	N/A
VNHLYSDLSDALVIFQLYEK	:::::::::::::::::::::	100.0	P13796	Plastin-2 (PLSL_HUMAN)	Fusion00712.93096.93096.4	N/A	N/A
VNHLYSDLSDALVIFQLYEK	:::::::::::::::::::::	100.0	P13796	Plastin-2 (PLSL_HUMAN)	Fusion00715.93110.93110.4	N/A	N/A
VNHLYSDLSDALVIFQLYEK	:::::::::::::::::::::	100.0	P13796	Plastin-2 (PLSL_HUMAN)	Fusion00722.92768.92768.4	N/A	N/A
VNHLYSDLSDALVIFQLYEK	:::::::::::::::::::::	100.0	P13796	Plastin-2 (PLSL_HUMAN)	Fusion00719.94252.94252.4	N/A	N/A
LTESPCALVASQYGWSGNMER	:::::::::::::::::::oxidation of m:::	100.0	P14625	Endoplasmin (ENPL_HUMAN)	Fusion00715.57554.57554.2	N/A	N/A
LTESPCALVASQYGWSGNMER	:::::::::::::::::::oxidation of m:::	100.0	P14625	Endoplasmin (ENPL_HUMAN)	Fusion00712.57822.57822.2	N/A	N/A
LTESPCALVASQYGWSGNMER	:::::::::::::::::::oxidation of m:::	100.0	P14625	Endoplasmin (ENPL_HUMAN)	Fusion00722.56987.56987.2	N/A	N/A
LTESPCALVASQYGWSGNMER	:::::::::::::::::::oxidation of m:::	100.0	P14625	Endoplasmin (ENPL_HUMAN)	Fusion00729.56984.56984.2	N/A	N/A
LTESPCALVASQYGWSGNMER	:::::::::::::::::::oxidation of m:::	9975903614457830	P14625	Endoplasmin (ENPL_HUMAN)	Fusion00719.58484.58484.2	N/A	N/A
GLQLGQTSTATIQPSQQAQIVTR	::::::::::::::::::::::::	9014423076923070	O94842	TOX high mobility group box family member 4 (TOX4_HUMAN)	Fusion00719.51870.51870.2	N/A	N/A
GLQLGQTSTATIQPSQQAQIVTR	::::::::::::::::::::::::	9614457831325300	O94842	TOX high mobility group box family member 4 (TOX4_HUMAN)	Fusion00722.50261.50261.2	N/A	N/A
GLQLGQTSTATIQPSQQAQIVTR	::::::::::::::::::::::::	9806763285024150	O94842	TOX high mobility group box family member 4 (TOX4_HUMAN)	Fusion00726.50072.50072.2	N/A	N/A
EIVEVKEENIEDATEK	:::::::::::::::::	100.0	P82970	High mobility group nucleosome-binding domain-containing protein 5 (HMGN5_HUMAN)	Fusion00712.30599.30599.2	N/A	N/A
EIVEVKEENIEDATEK	:::::::::::::::::	100.0	P82970	High mobility group nucleosome-binding domain-containing protein 5 (HMGN5_HUMAN)	Fusion00719.31324.31324.2	N/A	N/A
EIVEVKEENIEDATEK	:::::::::::::::::	100.0	P82970	High mobility group nucleosome-binding domain-containing protein 5 (HMGN5_HUMAN)	Fusion00722.29846.29846.2	N/A	N/A
EIVEVKEENIEDATEK	:::::::::::::::::	100.0	P82970	High mobility group nucleosome-binding domain-containing protein 5 (HMGN5_HUMAN)	Fusion00729.30008.30008.2	N/A	N/A
EIVEVKEENIEDATEK	:::::::::::::::::	100.0	P82970	High mobility group nucleosome-binding domain-containing protein 5 (HMGN5_HUMAN)	Fusion00712.30582.30582.2	N/A	N/A
EIVEVKEENIEDATEK	:::::::::::::::::	100.0	P82970	High mobility group nucleosome-binding domain-containing protein 5 (HMGN5_HUMAN)	Fusion00715.30448.30448.2	N/A	N/A
EIVEVKEENIEDATEK	:::::::::::::::::	100.0	P82970	High mobility group nucleosome-binding domain-containing protein 5 (HMGN5_HUMAN)	Fusion00722.29879.29879.2	N/A	N/A
EIVEVKEENIEDATEK	:::::::::::::::::	100.0	P82970	High mobility group nucleosome-binding domain-containing protein 5 (HMGN5_HUMAN)	Fusion00726.30048.30048.2	N/A	N/A
EIVEVKEENIEDATEK	:::::::::::::::::	100.0	P82970	High mobility group nucleosome-binding domain-containing protein 5 (HMGN5_HUMAN)	Fusion00726.30094.30094.2	N/A	N/A
VSQGQLVVMQPEK	:::::::::oxidation of m:::::	100.0	P13667	Protein disulfide-isomerase A4 (PDIA4_HUMAN)	Fusion00715.21619.21619.2 (2)	N/A	N/A
VSQGQLVVMQPEK	:::::::::oxidation of m:::::	100.0	P13667	Protein disulfide-isomerase A4 (PDIA4_HUMAN)	Fusion00722.21057.21057.2	N/A	N/A
VSQGQLVVMQPEK	:::::::::oxidation of m:::::	100.0	P13667	Protein disulfide-isomerase A4 (PDIA4_HUMAN)	Fusion00729.21190.21190.2	N/A	N/A
IMPGVGLPELVNPGLPPLPSMPPR	:::::::::::::::::::::::::	947103274559194	Q9H8Y8	Golgi reassembly-stacking protein 2 (GORS2_HUMAN)	Fusion00726.98976.98976.3	N/A	N/A
WIGLPTNSAQECQNLEVER	::::::::::::::::::::	100.0	Q14186	Transcription factor Dp-1 (TFDP1_HUMAN)	Fusion00719.58808.58808.2	N/A	N/A
WIGLPTNSAQECQNLEVER	::::::::::::::::::::	100.0	Q14186	Transcription factor Dp-1 (TFDP1_HUMAN)	Fusion00712.58082.58082.2	N/A	N/A
WIGLPTNSAQECQNLEVER	::::::::::::::::::::	100.0	Q14186	Transcription factor Dp-1 (TFDP1_HUMAN)	Fusion00719.58764.58764.2	N/A	N/A
WIGLPTNSAQECQNLEVER	::::::::::::::::::::	100.0	Q14186	Transcription factor Dp-1 (TFDP1_HUMAN)	Fusion00726.57160.57160.2	N/A	N/A
WIGLPTNSAQECQNLEVER	::::::::::::::::::::	100.0	Q14186	Transcription factor Dp-1 (TFDP1_HUMAN)	Fusion00726.57193.57193.2	N/A	N/A
VGAGAPVYMAAVLEYLTAEILELAGNAAR	:::::::::oxidation of m:::::::::::::::::::::	961352657004831	Q16777	Histone H2A type 2-C (H2A2C_HUMAN)	Fusion00715.123448.123448.2	N/A	N/A
VGAGAPVYMAAVLEYLTAEILELAGNAAR	:::::::::oxidation of m:::::::::::::::::::::	961352657004831	Q6FI13	Histone H2A type 2-A (H2A2A_HUMAN)	Fusion00715.123448.123448.2	N/A	N/A
SGWSSQSDYYASYYSSQYDYGDPGHWDR	:::::::::::::::::::::::::::::	100.0	O15027	Protein transport protein Sec16A (SC16A_HUMAN)	Fusion00712.60651.60651.3	N/A	N/A
SGWSSQSDYYASYYSSQYDYGDPGHWDR	:::::::::::::::::::::::::::::	100.0	O15027	Protein transport protein Sec16A (SC16A_HUMAN)	Fusion00712.60671.60671.3	N/A	N/A
EAENLMQEEHDNQANVR	::::::::::::::::::	9924433249370270	P09914	Interferon-induced protein with tetratricopeptide repeats 1 (IFIT1_HUMAN)	Fusion00726.16066.16066.3	N/A	N/A
EAENLMQEEHDNQANVR	::::::::::::::::::	9697732997481100	P09914	Interferon-induced protein with tetratricopeptide repeats 1 (IFIT1_HUMAN)	Fusion00729.15852.15852.3	N/A	N/A
EAENLMQEEHDNQANVR	::::::::::::::::::	9622166246851380	P09914	Interferon-induced protein with tetratricopeptide repeats 1 (IFIT1_HUMAN)	Fusion00712.16516.16516.3	N/A	N/A
EAENLMQEEHDNQANVR	::::::::::::::::::	100.0	P09914	Interferon-induced protein with tetratricopeptide repeats 1 (IFIT1_HUMAN)	Fusion00715.16484.16484.3	N/A	N/A
EAENLMQEEHDNQANVR	::::::::::::::::::	982367758186398	P09914	Interferon-induced protein with tetratricopeptide repeats 1 (IFIT1_HUMAN)	Fusion00722.15866.15866.3	N/A	N/A
EAENLMQEEHDNQANVR	::::::::::::::::::	9672544080604530	P09914	Interferon-induced protein with tetratricopeptide repeats 1 (IFIT1_HUMAN)	Fusion00719.17524.17524.3	N/A	N/A
CTLEFQVITGGHYDVDCR	:pyro-cmc::::::::::::::::::	908433734939759	Q9Y3B3	Transmembrane emp24 domain-containing protein 7 (TMED7_HUMAN)	Fusion00729.78248.78248.2	N/A	N/A
CTLEFQVITGGHYDVDCR	:pyro-cmc::::::::::::::::::	9976019184652270	Q9Y3B3	Transmembrane emp24 domain-containing protein 7 (TMED7_HUMAN)	Fusion00729.78332.78332.2	N/A	N/A
CTLEFQVITGGHYDVDCR	:pyro-cmc::::::::::::::::::	100.0	Q9Y3B3	Transmembrane emp24 domain-containing protein 7 (TMED7_HUMAN)	Fusion00715.78745.78745.2	N/A	N/A
CTLEFQVITGGHYDVDCR	:pyro-cmc::::::::::::::::::	9975903614457830	Q9Y3B3	Transmembrane emp24 domain-containing protein 7 (TMED7_HUMAN)	Fusion00722.78362.78362.2	N/A	N/A
DGVLVDEFGLPQIPAS	:::::::::::::::::	100.0	Q9NZZ3	Charged multivesicular body protein 5 (CHMP5_HUMAN)	Fusion00712.109884.109884.2	N/A	N/A
DGVLVDEFGLPQIPAS	:::::::::::::::::	100.0	Q9NZZ3	Charged multivesicular body protein 5 (CHMP5_HUMAN)	Fusion00715.109745.109745.2	N/A	N/A
DGVLVDEFGLPQIPAS	:::::::::::::::::	100.0	Q9NZZ3	Charged multivesicular body protein 5 (CHMP5_HUMAN)	Fusion00722.109410.109410.2	N/A	N/A
DGVLVDEFGLPQIPAS	:::::::::::::::::	100.0	Q9NZZ3	Charged multivesicular body protein 5 (CHMP5_HUMAN)	Fusion00726.109112.109112.2	N/A	N/A
DGVLVDEFGLPQIPAS	:::::::::::::::::	100.0	Q9NZZ3	Charged multivesicular body protein 5 (CHMP5_HUMAN)	Fusion00729.109498.109498.2	N/A	N/A
DGVLVDEFGLPQIPAS	:::::::::::::::::	9927710843373490	Q9NZZ3	Charged multivesicular body protein 5 (CHMP5_HUMAN)	Fusion00719.111082.111082.2	N/A	N/A
QLFVLAGSAEEGVMTPELAGVIK	::::::::::::::::::::::::	9928057553956830	P08754	Guanine nucleotide-binding protein G(k) subunit alpha (GNAI3_HUMAN)	Fusion00712.118342.118342.2	N/A	N/A
QLFVLAGSAEEGVMTPELAGVIK	::::::::::::::::::::::::	100.0	P08754	Guanine nucleotide-binding protein G(k) subunit alpha (GNAI3_HUMAN)	Fusion00719.119322.119322.2	N/A	N/A
QLFVLAGSAEEGVMTPELAGVIK	::::::::::::::::::::::::	9976076555023920	P08754	Guanine nucleotide-binding protein G(k) subunit alpha (GNAI3_HUMAN)	Fusion00722.117915.117915.2	N/A	N/A
QLFVLAGSAEEGVMTPELAGVIK	::::::::::::::::::::::::	9975903614457830	P08754	Guanine nucleotide-binding protein G(k) subunit alpha (GNAI3_HUMAN)	Fusion00726.117641.117641.2	N/A	N/A
QLFVLAGSAEEGVMTPELAGVIK	::::::::::::::::::::::::	9614457831325300	P08754	Guanine nucleotide-binding protein G(k) subunit alpha (GNAI3_HUMAN)	Fusion00729.117973.117973.2	N/A	N/A
QLFVLAGSAEEGVMTPELAGVIK	::::::::::::::::::::::::	9975903614457830	P08754	Guanine nucleotide-binding protein G(k) subunit alpha (GNAI3_HUMAN)	Fusion00719.119335.119335.2	N/A	N/A
EETPGQRPAVTETHQLAELNEK	:::::::::::::::::::::::	9924433249370270	Q9UQ35	Serine/arginine repetitive matrix protein 2 (SRRM2_HUMAN)	Fusion00712.23829.23829.3	N/A	N/A
EETPGQRPAVTETHQLAELNEK	:::::::::::::::::::::::	9924433249370270	Q9UQ35	Serine/arginine repetitive matrix protein 2 (SRRM2_HUMAN)	Fusion00715.23854.23854.3	N/A	N/A
EETPGQRPAVTETHQLAELNEK	:::::::::::::::::::::::	9672544080604530	Q9UQ35	Serine/arginine repetitive matrix protein 2 (SRRM2_HUMAN)	Fusion00719.24754.24754.3	N/A	N/A
EETPGQRPAVTETHQLAELNEK	:::::::::::::::::::::::	9899244332493700	Q9UQ35	Serine/arginine repetitive matrix protein 2 (SRRM2_HUMAN)	Fusion00726.23439.23439.3	N/A	N/A
VLGSEPAPVSAETLLSQAVEQLR	::::::::::::::::::::::::	100.0	Q8TD55	Pleckstrin homology domain-containing family O member 2 (PKHO2_HUMAN)	Fusion00715.93965.93965.2	N/A	N/A
VLGSEPAPVSAETLLSQAVEQLR	::::::::::::::::::::::::	100.0	Q8TD55	Pleckstrin homology domain-containing family O member 2 (PKHO2_HUMAN)	Fusion00722.93661.93661.2	N/A	N/A
VLGSEPAPVSAETLLSQAVEQLR	::::::::::::::::::::::::	100.0	Q8TD55	Pleckstrin homology domain-containing family O member 2 (PKHO2_HUMAN)	Fusion00722.93682.93682.2	N/A	N/A
MFSVESLER	:acetylation of protein n-term:::::::::	8928571428571420	Q86VS8	Protein Hook homolog 3 (HOOK3_HUMAN)	Fusion00712.80212.80212.2	N/A	N/A
MFSVESLER	:acetylation of protein n-term:::::::::	997584541062802	Q86VS8	Protein Hook homolog 3 (HOOK3_HUMAN)	Fusion00715.80137.80137.2	N/A	N/A
MFSVESLER	:acetylation of protein n-term:::::::::	9567307692307690	Q86VS8	Protein Hook homolog 3 (HOOK3_HUMAN)	Fusion00719.81238.81238.2	N/A	N/A
MFSVESLER	:acetylation of protein n-term:::::::::	9928057553956830	Q86VS8	Protein Hook homolog 3 (HOOK3_HUMAN)	Fusion00722.79656.79656.2	N/A	N/A
MFSVESLER	:acetylation of protein n-term:::::::::	9951690821256030	Q86VS8	Protein Hook homolog 3 (HOOK3_HUMAN)	Fusion00729.79652.79652.2	N/A	N/A
QFAPIHAEAPEFMEMSVEQEILVTGIK	:pyro-glu from n-term q::::::::::::::oxidation of m:::::::::::::	964735516372796	P06576	ATP synthase subunit beta, mitochondrial (ATPB_HUMAN)	Fusion00722.104672.104672.3	N/A	N/A
QFAPIHAEAPEFMEMSVEQEILVTGIK	::::::::::::::::::::::::::::	9773299748110830	P06576	ATP synthase subunit beta, mitochondrial (ATPB_HUMAN)	Fusion00712.105070.105070.3	N/A	N/A
TDATDGKDYNASASTISPPSSMEEDKFSR	::::::::::::::::::::::::::::::	9773869346733660	P46821	Microtubule-associated protein 1B (MAP1B_HUMAN)	Fusion00712.35301.35301.3	N/A	N/A
TDATDGKDYNASASTISPPSSMEEDKFSR	::::::::::::::::::::::::::::::	9698492462311550	P46821	Microtubule-associated protein 1B (MAP1B_HUMAN)	Fusion00719.36020.36020.3	N/A	N/A
TDATDGKDYNASASTISPPSSMEEDKFSR	::::::::::::::::::::::::::::::	982367758186398	P46821	Microtubule-associated protein 1B (MAP1B_HUMAN)	Fusion00719.36062.36062.3	N/A	N/A
TDATDGKDYNASASTISPPSSMEEDKFSR	::::::::::::::::::::::::::::::	9773869346733660	P46821	Microtubule-associated protein 1B (MAP1B_HUMAN)	Fusion00726.34478.34478.3	N/A	N/A
TDATDGKDYNASASTISPPSSMEEDKFSR	::::::::::::::::::::::::::::::	9698492462311550	P46821	Microtubule-associated protein 1B (MAP1B_HUMAN)	Fusion00729.34712.34712.3	N/A	N/A
GYFVQTPEELQK	:::::::::::::	9927710843373490	Q9UJ83	2-hydroxyacyl-CoA lyase 1 (HACL1_HUMAN)	Fusion00712.42474.42474.2	N/A	N/A
GYFVQTPEELQK	:::::::::::::	9975961538461530	Q9UJ83	2-hydroxyacyl-CoA lyase 1 (HACL1_HUMAN)	Fusion00722.41606.41606.2	N/A	N/A
SLEPLPSSGPDFGGLGEEAEFVEVEPEAK	::::::::::::::::::::::::::::::	100.0	Q9Y512	Sorting and assembly machinery component 50 homolog (SAM50_HUMAN)	Fusion00729.84911.84911.3	N/A	N/A
SLEPLPSSGPDFGGLGEEAEFVEVEPEAK	::::::::::::::::::::::::::::::	100.0	Q9Y512	Sorting and assembly machinery component 50 homolog (SAM50_HUMAN)	Fusion00715.85268.85268.3	N/A	N/A
SLEPLPSSGPDFGGLGEEAEFVEVEPEAK	::::::::::::::::::::::::::::::	9974811083123420	Q9Y512	Sorting and assembly machinery component 50 homolog (SAM50_HUMAN)	Fusion00722.84841.84841.3	N/A	N/A
SLEPLPSSGPDFGGLGEEAEFVEVEPEAK	::::::::::::::::::::::::::::::	9924433249370270	Q9Y512	Sorting and assembly machinery component 50 homolog (SAM50_HUMAN)	Fusion00729.84870.84870.3	N/A	N/A
QYQEEIQELNEVAR	:::::::::::::::	100.0	Q9NVK5	FGFR1 oncogene partner 2 (FGOP2_HUMAN)	Fusion00715.46764.46764.2	N/A	N/A
QYQEEIQELNEVAR	:::::::::::::::	9951807228915660	Q9NVK5	FGFR1 oncogene partner 2 (FGOP2_HUMAN)	Fusion00719.47860.47860.2	N/A	N/A
QYQEEIQELNEVAR	:::::::::::::::	100.0	Q9NVK5	FGFR1 oncogene partner 2 (FGOP2_HUMAN)	Fusion00729.46420.46420.2	N/A	N/A
LCENIAGHLK	:::::::::::	9924433249370270	P04040	Catalase (CATA_HUMAN)	Fusion00712.14596.14596.3	N/A	N/A
LCENIAGHLK	:::::::::::	9773299748110830	P04040	Catalase (CATA_HUMAN)	Fusion00715.14459.14459.3	N/A	N/A
LCENIAGHLK	:::::::::::	9974811083123420	P04040	Catalase (CATA_HUMAN)	Fusion00719.15502.15502.3	N/A	N/A
LCENIAGHLK	:::::::::::	9924433249370270	P04040	Catalase (CATA_HUMAN)	Fusion00722.14013.14013.3	N/A	N/A
LCENIAGHLK	:::::::::::	9974811083123420	P04040	Catalase (CATA_HUMAN)	Fusion00726.14050.14050.3	N/A	N/A
LCENIAGHLK	:::::::::::	9974811083123420	P04040	Catalase (CATA_HUMAN)	Fusion00729.13951.13951.3	N/A	N/A
YGWSADESGQIFICSQEESIKPK	::::::::::::::::::::::::	9951807228915660	Q9UBQ5	Eukaryotic translation initiation factor 3 subunit K (EIF3K_HUMAN)	Fusion00712.57143.57143.2	N/A	N/A
YGWSADESGQIFICSQEESIKPK	::::::::::::::::::::::::	9927536231884050	Q9UBQ5	Eukaryotic translation initiation factor 3 subunit K (EIF3K_HUMAN)	Fusion00719.57781.57781.2	N/A	N/A
YGWSADESGQIFICSQEESIKPK	::::::::::::::::::::::::	9975903614457830	Q9UBQ5	Eukaryotic translation initiation factor 3 subunit K (EIF3K_HUMAN)	Fusion00719.57828.57828.2	N/A	N/A
YGWSADESGQIFICSQEESIKPK	::::::::::::::::::::::::	9661835748792270	Q9UBQ5	Eukaryotic translation initiation factor 3 subunit K (EIF3K_HUMAN)	Fusion00722.56335.56335.2	N/A	N/A
GLGGILLEDIEEALPNSQK	::::::::::::::::::::	100.0	P29084	Transcription initiation factor IIE subunit beta (T2EB_HUMAN)	Fusion00722.94894.94894.2	N/A	N/A
GLGGILLEDIEEALPNSQK	::::::::::::::::::::	100.0	P29084	Transcription initiation factor IIE subunit beta (T2EB_HUMAN)	Fusion00726.94520.94520.2	N/A	N/A
GLGGILLEDIEEALPNSQK	::::::::::::::::::::	100.0	P29084	Transcription initiation factor IIE subunit beta (T2EB_HUMAN)	Fusion00712.95354.95354.2	N/A	N/A
GLGGILLEDIEEALPNSQK	::::::::::::::::::::	100.0	P29084	Transcription initiation factor IIE subunit beta (T2EB_HUMAN)	Fusion00719.96388.96388.2	N/A	N/A
GLGGILLEDIEEALPNSQK	::::::::::::::::::::	100.0	P29084	Transcription initiation factor IIE subunit beta (T2EB_HUMAN)	Fusion00722.94921.94921.2	N/A	N/A
GLGGILLEDIEEALPNSQK	::::::::::::::::::::	100.0	P29084	Transcription initiation factor IIE subunit beta (T2EB_HUMAN)	Fusion00729.94848.94848.2	N/A	N/A
GLGGILLEDIEEALPNSQK	::::::::::::::::::::	9833729216152010	P29084	Transcription initiation factor IIE subunit beta (T2EB_HUMAN)	Fusion00715.95246.95246.2	N/A	N/A
ALVSGKPAESSAVAATEK	:::::::::::::::::::	100.0	O95182	NADH dehydrogenase [ubiquinone] 1 alpha subcomplex subunit 7 (NDUA7_HUMAN)	Fusion00712.14382.14382.2	N/A	N/A
ALVSGKPAESSAVAATEK	:::::::::::::::::::	100.0	O95182	NADH dehydrogenase [ubiquinone] 1 alpha subcomplex subunit 7 (NDUA7_HUMAN)	Fusion00715.14316.14316.2	N/A	N/A
ALVSGKPAESSAVAATEK	:::::::::::::::::::	100.0	O95182	NADH dehydrogenase [ubiquinone] 1 alpha subcomplex subunit 7 (NDUA7_HUMAN)	Fusion00729.13745.13745.2	N/A	N/A
ALVSGKPAESSAVAATEK	:::::::::::::::::::	9928229665071770	O95182	NADH dehydrogenase [ubiquinone] 1 alpha subcomplex subunit 7 (NDUA7_HUMAN)	Fusion00719.15315.15315.2	N/A	N/A
ALVSGKPAESSAVAATEK	:::::::::::::::::::	100.0	O95182	NADH dehydrogenase [ubiquinone] 1 alpha subcomplex subunit 7 (NDUA7_HUMAN)	Fusion00722.13795.13795.2	N/A	N/A
ALVSGKPAESSAVAATEK	:::::::::::::::::::	9975903614457830	O95182	NADH dehydrogenase [ubiquinone] 1 alpha subcomplex subunit 7 (NDUA7_HUMAN)	Fusion00726.13897.13897.2	N/A	N/A
LPYVLPWK	:::::::::	9691211401425170	Q8WW33	Gametocyte-specific factor 1 (GTSF1_HUMAN)	Fusion00712.63809.63809.2	N/A	N/A
LPYVLPWK	:::::::::	9855072463768110	Q8WW33	Gametocyte-specific factor 1 (GTSF1_HUMAN)	Fusion00719.64680.64680.2	N/A	N/A
LPYVLPWK	:::::::::	961352657004831	Q8WW33	Gametocyte-specific factor 1 (GTSF1_HUMAN)	Fusion00726.62890.62890.2	N/A	N/A
KIIEENITSAAPSNDQDGEYCPEVK	::::::::::::::::::::::::::	100.0	P78362	SRSF protein kinase 2 (SRPK2_HUMAN)	Fusion00719.39035.39035.3	N/A	N/A
KIIEENITSAAPSNDQDGEYCPEVK	::::::::::::::::::::::::::	100.0	P78362	SRSF protein kinase 2 (SRPK2_HUMAN)	Fusion00726.37477.37477.3	N/A	N/A
KIIEENITSAAPSNDQDGEYCPEVK	::::::::::::::::::::::::::	100.0	P78362	SRSF protein kinase 2 (SRPK2_HUMAN)	Fusion00729.37721.37721.3	N/A	N/A
KIIEENITSAAPSNDQDGEYCPEVK	::::::::::::::::::::::::::	100.0	P78362	SRSF protein kinase 2 (SRPK2_HUMAN)	Fusion00729.37685.37685.3	N/A	N/A
KIIEENITSAAPSNDQDGEYCPEVK	::::::::::::::::::::::::::	9924433249370270	P78362	SRSF protein kinase 2 (SRPK2_HUMAN)	Fusion00722.37590.37590.3	N/A	N/A
AMTTGAIAAMLSTILYSR	:::::::::::::::::::	9974811083123420	P20618	Proteasome subunit beta type-1 (PSB1_HUMAN)	Fusion00712.106635.106635.3	N/A	N/A
AMTTGAIAAMLSTILYSR	:::::::::::::::::::	9949622166246850	P20618	Proteasome subunit beta type-1 (PSB1_HUMAN)	Fusion00715.106626.106626.3	N/A	N/A
AMTTGAIAAMLSTILYSR	:::::::::::::::::::	9949622166246850	P20618	Proteasome subunit beta type-1 (PSB1_HUMAN)	Fusion00719.107751.107751.3	N/A	N/A
AMTTGAIAAMLSTILYSR	:::::::::::::::::::	982367758186398	P20618	Proteasome subunit beta type-1 (PSB1_HUMAN)	Fusion00719.108038.108038.3	N/A	N/A
AMTTGAIAAMLSTILYSR	:::::::::::::::::::	9924433249370270	P20618	Proteasome subunit beta type-1 (PSB1_HUMAN)	Fusion00722.106312.106312.3	N/A	N/A
AMTTGAIAAMLSTILYSR	:::::::::::::::::::	9974811083123420	P20618	Proteasome subunit beta type-1 (PSB1_HUMAN)	Fusion00726.106204.106204.3	N/A	N/A
CIEALDELASLQVTMQQAQK	:::::::::::::::::::::	100.0	O75475	PC4 and SFRS1-interacting protein (PSIP1_HUMAN)	Fusion00712.119544.119544.2	N/A	N/A
CIEALDELASLQVTMQQAQK	:::::::::::::::::::::	9952153110047840	O75475	PC4 and SFRS1-interacting protein (PSIP1_HUMAN)	Fusion00712.119824.119824.2	N/A	N/A
CIEALDELASLQVTMQQAQK	:::::::::::::::::::::	9975903614457830	O75475	PC4 and SFRS1-interacting protein (PSIP1_HUMAN)	Fusion00729.119168.119168.2	N/A	N/A
CIEALDELASLQVTMQQAQK	:::::::::::::::::::::	100.0	O75475	PC4 and SFRS1-interacting protein (PSIP1_HUMAN)	Fusion00715.119374.119374.2	N/A	N/A
CIEALDELASLQVTMQQAQK	:::::::::::::::::::::	100.0	O75475	PC4 and SFRS1-interacting protein (PSIP1_HUMAN)	Fusion00719.120473.120473.2	N/A	N/A
CIEALDELASLQVTMQQAQK	:::::::::::::::::::::	100.0	O75475	PC4 and SFRS1-interacting protein (PSIP1_HUMAN)	Fusion00722.119096.119096.2	N/A	N/A
CIEALDELASLQVTMQQAQK	:::::::::::::::::::::	9976019184652270	O75475	PC4 and SFRS1-interacting protein (PSIP1_HUMAN)	Fusion00722.119381.119381.2	N/A	N/A
CIEALDELASLQVTMQQAQK	:::::::::::::::::::::	100.0	O75475	PC4 and SFRS1-interacting protein (PSIP1_HUMAN)	Fusion00726.118751.118751.2	N/A	N/A
CIEALDELASLQVTMQQAQK	:::::::::::::::::::::	100.0	O75475	PC4 and SFRS1-interacting protein (PSIP1_HUMAN)	Fusion00726.118892.118892.2	N/A	N/A
CIEALDELASLQVTMQQAQK	:::::::::::::::::::::	9060240963855420	O75475	PC4 and SFRS1-interacting protein (PSIP1_HUMAN)	Fusion00729.119444.119444.2	N/A	N/A
KFEEEGNPYYSSAR	:::::::::::::::	100.0	Q9HCC0	Methylcrotonoyl-CoA carboxylase beta chain, mitochondrial (MCCB_HUMAN)	Fusion00719.15879.15879.2	N/A	N/A
KFEEEGNPYYSSAR	:::::::::::::::	100.0	Q9HCC0	Methylcrotonoyl-CoA carboxylase beta chain, mitochondrial (MCCB_HUMAN)	Fusion00712.14958.14958.2	N/A	N/A
KFEEEGNPYYSSAR	:::::::::::::::	100.0	Q9HCC0	Methylcrotonoyl-CoA carboxylase beta chain, mitochondrial (MCCB_HUMAN)	Fusion00715.14889.14889.2	N/A	N/A
KFEEEGNPYYSSAR	:::::::::::::::	9951807228915660	Q9HCC0	Methylcrotonoyl-CoA carboxylase beta chain, mitochondrial (MCCB_HUMAN)	Fusion00722.14359.14359.2	N/A	N/A
KFEEEGNPYYSSAR	:::::::::::::::	100.0	Q9HCC0	Methylcrotonoyl-CoA carboxylase beta chain, mitochondrial (MCCB_HUMAN)	Fusion00726.14483.14483.2	N/A	N/A
KFEEEGNPYYSSAR	:::::::::::::::	100.0	Q9HCC0	Methylcrotonoyl-CoA carboxylase beta chain, mitochondrial (MCCB_HUMAN)	Fusion00729.14379.14379.2	N/A	N/A
VLGSEGEEEDEALSPAK	::::::::::::::::::	9952153110047840	P18858	DNA ligase 1 (DNLI1_HUMAN)	Fusion00712.31605.31605.2	N/A	N/A
VLGSEGEEEDEALSPAK	::::::::::::::::::	100.0	P18858	DNA ligase 1 (DNLI1_HUMAN)	Fusion00722.30919.30919.2	N/A	N/A
VLGSEGEEEDEALSPAK	::::::::::::::::::	100.0	P18858	DNA ligase 1 (DNLI1_HUMAN)	Fusion00729.31046.31046.2	N/A	N/A
EGEAVSAGDALCEIETDK	:::::::::::::::::::	9927884615384610	O00330	Pyruvate dehydrogenase protein X component, mitochondrial (ODPX_HUMAN)	Fusion00719.52679.52679.2	N/A	N/A
EGEAVSAGDALCEIETDK	:::::::::::::::::::	100.0	O00330	Pyruvate dehydrogenase protein X component, mitochondrial (ODPX_HUMAN)	Fusion00722.50988.50988.2	N/A	N/A
EGEAVSAGDALCEIETDK	:::::::::::::::::::	9927710843373490	O00330	Pyruvate dehydrogenase protein X component, mitochondrial (ODPX_HUMAN)	Fusion00726.50954.50954.2	N/A	N/A
EGEAVSAGDALCEIETDK	:::::::::::::::::::	9975903614457830	O00330	Pyruvate dehydrogenase protein X component, mitochondrial (ODPX_HUMAN)	Fusion00729.51186.51186.2	N/A	N/A
EGEAVSAGDALCEIETDK	:::::::::::::::::::	100.0	O00330	Pyruvate dehydrogenase protein X component, mitochondrial (ODPX_HUMAN)	Fusion00715.51629.51629.2	N/A	N/A
EGEAVSAGDALCEIETDK	:::::::::::::::::::	100.0	O00330	Pyruvate dehydrogenase protein X component, mitochondrial (ODPX_HUMAN)	Fusion00719.52602.52602.2	N/A	N/A
EAILNDEIYCPPETAVLLASYAVQAK	:::::::::::::::::::::::::::	9622166246851380	P35241	Radixin (RADI_HUMAN)	Fusion00712.98834.98834.3	N/A	N/A
EAILNDEIYCPPETAVLLASYAVQAK	:::::::::::::::::::::::::::	9697732997481100	P35241	Radixin (RADI_HUMAN)	Fusion00719.100005.100005.3	N/A	N/A
EAILNDEIYCPPETAVLLASYAVQAK	:::::::::::::::::::::::::::	9924433249370270	P35241	Radixin (RADI_HUMAN)	Fusion00729.98436.98436.3	N/A	N/A
GYVSCALGCPYEGK	:::::::::::::::	100.0	P35914	Hydroxymethylglutaryl-CoA lyase, mitochondrial (HMGCL_HUMAN)	Fusion00712.34472.34472.2	N/A	N/A
GYVSCALGCPYEGK	:::::::::::::::	9951923076923070	P35914	Hydroxymethylglutaryl-CoA lyase, mitochondrial (HMGCL_HUMAN)	Fusion00719.35321.35321.2	N/A	N/A
GYVSCALGCPYEGK	:::::::::::::::	100.0	P35914	Hydroxymethylglutaryl-CoA lyase, mitochondrial (HMGCL_HUMAN)	Fusion00722.33849.33849.2	N/A	N/A
GYVSCALGCPYEGK	:::::::::::::::	100.0	P35914	Hydroxymethylglutaryl-CoA lyase, mitochondrial (HMGCL_HUMAN)	Fusion00726.33825.33825.2	N/A	N/A
GYVSCALGCPYEGK	:::::::::::::::	100.0	P35914	Hydroxymethylglutaryl-CoA lyase, mitochondrial (HMGCL_HUMAN)	Fusion00729.33879.33879.2	N/A	N/A
GYVSCALGCPYEGK	:::::::::::::::	100.0	P35914	Hydroxymethylglutaryl-CoA lyase, mitochondrial (HMGCL_HUMAN)	Fusion00715.34199.34199.2	N/A	N/A
EVAWVIFDEIHYMR	:::::::::::::::	9974811083123420	P42285	Superkiller viralicidic activity 2-like 2 (SK2L2_HUMAN)	Fusion00712.78674.78674.3	N/A	N/A
EVAWVIFDEIHYMR	:::::::::::::::	9748110831234250	P42285	Superkiller viralicidic activity 2-like 2 (SK2L2_HUMAN)	Fusion00719.79743.79743.3	N/A	N/A
NRPSSGSLIQVVTTEGR	::::::::::::::::::	9951807228915660	P09417	Dihydropteridine reductase (DHPR_HUMAN)	Fusion00712.35015.35015.2	N/A	N/A
NRPSSGSLIQVVTTEGR	::::::::::::::::::	100.0	P09417	Dihydropteridine reductase (DHPR_HUMAN)	Fusion00715.34680.34680.2	N/A	N/A
NRPSSGSLIQVVTTEGR	::::::::::::::::::	100.0	P09417	Dihydropteridine reductase (DHPR_HUMAN)	Fusion00722.34391.34391.2	N/A	N/A
NRPSSGSLIQVVTTEGR	::::::::::::::::::	9927884615384610	P09417	Dihydropteridine reductase (DHPR_HUMAN)	Fusion00726.34295.34295.2	N/A	N/A
NRPSSGSLIQVVTTEGR	::::::::::::::::::	100.0	P09417	Dihydropteridine reductase (DHPR_HUMAN)	Fusion00729.34413.34413.2	N/A	N/A
NRPSSGSLIQVVTTEGR	::::::::::::::::::	853012048192771	P09417	Dihydropteridine reductase (DHPR_HUMAN)	Fusion00715.34728.34728.2	N/A	N/A
NRPSSGSLIQVVTTEGR	::::::::::::::::::	9927884615384610	P09417	Dihydropteridine reductase (DHPR_HUMAN)	Fusion00719.35750.35750.2	N/A	N/A
VLDALFPCVQGGTTAIPGAFGCGK	:::::::::::::::::::::::::	100.0	P38606	V-type proton ATPase catalytic subunit A (VATA_HUMAN)	Fusion00719.86167.86167.2	N/A	N/A
VLDALFPCVQGGTTAIPGAFGCGK	:::::::::::::::::::::::::	100.0	P38606	V-type proton ATPase catalytic subunit A (VATA_HUMAN)	Fusion00722.84718.84718.2	N/A	N/A
VLDALFPCVQGGTTAIPGAFGCGK	:::::::::::::::::::::::::	100.0	P38606	V-type proton ATPase catalytic subunit A (VATA_HUMAN)	Fusion00722.84724.84724.2	N/A	N/A
VLDALFPCVQGGTTAIPGAFGCGK	:::::::::::::::::::::::::	9975903614457830	P38606	V-type proton ATPase catalytic subunit A (VATA_HUMAN)	Fusion00726.84430.84430.2	N/A	N/A
VLDALFPCVQGGTTAIPGAFGCGK	:::::::::::::::::::::::::	100.0	P38606	V-type proton ATPase catalytic subunit A (VATA_HUMAN)	Fusion00726.84456.84456.2	N/A	N/A
VLDALFPCVQGGTTAIPGAFGCGK	:::::::::::::::::::::::::	100.0	P38606	V-type proton ATPase catalytic subunit A (VATA_HUMAN)	Fusion00729.84713.84713.2	N/A	N/A
VLDALFPCVQGGTTAIPGAFGCGK	:::::::::::::::::::::::::	9927710843373490	P38606	V-type proton ATPase catalytic subunit A (VATA_HUMAN)	Fusion00729.84732.84732.2	N/A	N/A
VLDALFPCVQGGTTAIPGAFGCGK	:::::::::::::::::::::::::	9975961538461530	P38606	V-type proton ATPase catalytic subunit A (VATA_HUMAN)	Fusion00712.85144.85144.2	N/A	N/A
VLDALFPCVQGGTTAIPGAFGCGK	:::::::::::::::::::::::::	9975903614457830	P38606	V-type proton ATPase catalytic subunit A (VATA_HUMAN)	Fusion00715.85105.85105.2	N/A	N/A
FACESIVEEYEDELIEFFSR	:::::::::::::::::::::	100.0	Q9Y2B0	Protein canopy homolog 2 (CNPY2_HUMAN)	Fusion00722.120016.120016.3	N/A	N/A
FACESIVEEYEDELIEFFSR	:::::::::::::::::::::	9924433249370270	Q9Y2B0	Protein canopy homolog 2 (CNPY2_HUMAN)	Fusion00712.120568.120568.3	N/A	N/A
FACESIVEEYEDELIEFFSR	:::::::::::::::::::::	100.0	Q9Y2B0	Protein canopy homolog 2 (CNPY2_HUMAN)	Fusion00715.120287.120287.3	N/A	N/A
FACESIVEEYEDELIEFFSR	:::::::::::::::::::::	100.0	Q9Y2B0	Protein canopy homolog 2 (CNPY2_HUMAN)	Fusion00719.121486.121486.3	N/A	N/A
FACESIVEEYEDELIEFFSR	:::::::::::::::::::::	100.0	Q9Y2B0	Protein canopy homolog 2 (CNPY2_HUMAN)	Fusion00726.119757.119757.3	N/A	N/A
FACESIVEEYEDELIEFFSR	:::::::::::::::::::::	9949622166246850	Q9Y2B0	Protein canopy homolog 2 (CNPY2_HUMAN)	Fusion00729.120150.120150.3	N/A	N/A
TNLSVHEDKNRVPYVK	:::::::::::::::::	9924433249370270	P33176	Kinesin-1 heavy chain (KINH_HUMAN)	Fusion00719.13519.13519.3	N/A	N/A
TNLSVHEDKNRVPYVK	:::::::::::::::::	9596977329974810	P33176	Kinesin-1 heavy chain (KINH_HUMAN)	Fusion00726.12165.12165.3	N/A	N/A
TNLSVHEDKNRVPYVK	:::::::::::::::::	9974811083123420	P33176	Kinesin-1 heavy chain (KINH_HUMAN)	Fusion00712.12623.12623.3	N/A	N/A
TNLSVHEDKNRVPYVK	:::::::::::::::::	9722921914357680	P33176	Kinesin-1 heavy chain (KINH_HUMAN)	Fusion00715.12553.12553.3	N/A	N/A
TNLSVHEDKNRVPYVK	:::::::::::::::::	9924433249370270	P33176	Kinesin-1 heavy chain (KINH_HUMAN)	Fusion00722.12220.12220.3	N/A	N/A
TNLSVHEDKNRVPYVK	:::::::::::::::::	9622166246851380	P33176	Kinesin-1 heavy chain (KINH_HUMAN)	Fusion00726.12450.12450.3	N/A	N/A
TNLSVHEDKNRVPYVK	:::::::::::::::::	9974811083123420	P33176	Kinesin-1 heavy chain (KINH_HUMAN)	Fusion00729.11946.11946.3	N/A	N/A
RTPVQPNPIVYMMK	:::::::::::::::	100.0	O96000	NADH dehydrogenase [ubiquinone] 1 beta subcomplex subunit 10 (NDUBA_HUMAN)	Fusion00715.44874.44874.2	N/A	N/A
RTPVQPNPIVYMMK	:::::::::::::::	100.0	O96000	NADH dehydrogenase [ubiquinone] 1 beta subcomplex subunit 10 (NDUBA_HUMAN)	Fusion00722.44390.44390.2	N/A	N/A
RTPVQPNPIVYMMK	:::::::::::::::	9927710843373490	O96000	NADH dehydrogenase [ubiquinone] 1 beta subcomplex subunit 10 (NDUBA_HUMAN)	Fusion00715.44897.44897.2	N/A	N/A
RTPVQPNPIVYMMK	:::::::::::::::	100.0	O96000	NADH dehydrogenase [ubiquinone] 1 beta subcomplex subunit 10 (NDUBA_HUMAN)	Fusion00729.44537.44537.2	N/A	N/A
QDAVDYLTWTFLYR	:::::::::::::::	9974811083123420	O75643	U5 small nuclear ribonucleoprotein 200 kDa helicase (U520_HUMAN)	Fusion00715.97237.97237.3	N/A	N/A
QDAVDYLTWTFLYR	:::::::::::::::	9924433249370270	O75643	U5 small nuclear ribonucleoprotein 200 kDa helicase (U520_HUMAN)	Fusion00719.98503.98503.3	N/A	N/A
QDAVDYLTWTFLYR	:::::::::::::::	9974811083123420	O75643	U5 small nuclear ribonucleoprotein 200 kDa helicase (U520_HUMAN)	Fusion00715.97350.97350.3	N/A	N/A
QDAVDYLTWTFLYR	:::::::::::::::	9924433249370270	O75643	U5 small nuclear ribonucleoprotein 200 kDa helicase (U520_HUMAN)	Fusion00726.96591.96591.3	N/A	N/A
QDAVDYLTWTFLYR	:::::::::::::::	9924433249370270	O75643	U5 small nuclear ribonucleoprotein 200 kDa helicase (U520_HUMAN)	Fusion00729.96941.96941.3	N/A	N/A
AIAHYEQSADYYKGEESNSSANK	::::::::::::::::::::::::	100.0	P54920	Alpha-soluble NSF attachment protein (SNAA_HUMAN)	Fusion00719.13661.13661.3	N/A	N/A
AIAHYEQSADYYKGEESNSSANK	::::::::::::::::::::::::	100.0	P54920	Alpha-soluble NSF attachment protein (SNAA_HUMAN)	Fusion00722.12331.12331.3	N/A	N/A
AIAHYEQSADYYKGEESNSSANK	::::::::::::::::::::::::	100.0	P54920	Alpha-soluble NSF attachment protein (SNAA_HUMAN)	Fusion00726.12446.12446.3	N/A	N/A
AIAHYEQSADYYKGEESNSSANK	::::::::::::::::::::::::	100.0	P54920	Alpha-soluble NSF attachment protein (SNAA_HUMAN)	Fusion00729.12077.12077.3	N/A	N/A
AIAHYEQSADYYKGEESNSSANK	::::::::::::::::::::::::	9949622166246850	P54920	Alpha-soluble NSF attachment protein (SNAA_HUMAN)	Fusion00712.12782.12782.3	N/A	N/A
AIAHYEQSADYYKGEESNSSANK	::::::::::::::::::::::::	100.0	P54920	Alpha-soluble NSF attachment protein (SNAA_HUMAN)	Fusion00726.12398.12398.3	N/A	N/A
AGFAELGLSSWLVEQCR	:acetylation of protein n-term:::::::::::::::::	9879227053140090	Q9Y6V7	Probable ATP-dependent RNA helicase DDX49 (DDX49_HUMAN)	Fusion00712.114718.114718.2	N/A	N/A
AGFAELGLSSWLVEQCR	:acetylation of protein n-term:::::::::::::::::	8674698795180720	Q9Y6V7	Probable ATP-dependent RNA helicase DDX49 (DDX49_HUMAN)	Fusion00729.114369.114369.2	N/A	N/A
AGFAELGLSSWLVEQCR	:acetylation of protein n-term:::::::::::::::::	9927710843373490	Q9Y6V7	Probable ATP-dependent RNA helicase DDX49 (DDX49_HUMAN)	Fusion00719.115687.115687.2	N/A	N/A
AGFAELGLSSWLVEQCR	:acetylation of protein n-term:::::::::::::::::	9927536231884050	Q9Y6V7	Probable ATP-dependent RNA helicase DDX49 (DDX49_HUMAN)	Fusion00719.115710.115710.2	N/A	N/A
AGFAELGLSSWLVEQCR	:acetylation of protein n-term:::::::::::::::::	9927710843373490	Q9Y6V7	Probable ATP-dependent RNA helicase DDX49 (DDX49_HUMAN)	Fusion00722.114290.114290.2	N/A	N/A
AGFAELGLSSWLVEQCR	:acetylation of protein n-term:::::::::::::::::	100.0	Q9Y6V7	Probable ATP-dependent RNA helicase DDX49 (DDX49_HUMAN)	Fusion00726.113980.113980.2	N/A	N/A
NNPATPSTAMGSSVPYSTAK	:::::::::::::::::::::	100.0	P35658	Nuclear pore complex protein Nup214 (NU214_HUMAN)	Fusion00715.32486.32486.2	N/A	N/A
NNPATPSTAMGSSVPYSTAK	:::::::::::::::::::::	100.0	P35658	Nuclear pore complex protein Nup214 (NU214_HUMAN)	Fusion00719.33505.33505.2	N/A	N/A
NNPATPSTAMGSSVPYSTAK	:::::::::::::::::::::	100.0	P35658	Nuclear pore complex protein Nup214 (NU214_HUMAN)	Fusion00729.32200.32200.2	N/A	N/A
NNPATPSTAMGSSVPYSTAK	:::::::::::::::::::::	100.0	P35658	Nuclear pore complex protein Nup214 (NU214_HUMAN)	Fusion00712.32755.32755.2	N/A	N/A
NNPATPSTAMGSSVPYSTAK	:::::::::::::::::::::	100.0	P35658	Nuclear pore complex protein Nup214 (NU214_HUMAN)	Fusion00722.32123.32123.2	N/A	N/A
NNPATPSTAMGSSVPYSTAK	:::::::::::::::::::::	100.0	P35658	Nuclear pore complex protein Nup214 (NU214_HUMAN)	Fusion00722.32141.32141.2	N/A	N/A
NNPATPSTAMGSSVPYSTAK	:::::::::::::::::::::	100.0	P35658	Nuclear pore complex protein Nup214 (NU214_HUMAN)	Fusion00726.32137.32137.2	N/A	N/A
ITAQENDMEVELPAAANSR	::::::::::::::::::::	100.0	Q99661	Kinesin-like protein KIF2C (KIF2C_HUMAN)	Fusion00712.47895.47895.2	N/A	N/A
ITAQENDMEVELPAAANSR	::::::::::::::::::::	9975903614457830	Q99661	Kinesin-like protein KIF2C (KIF2C_HUMAN)	Fusion00715.47728.47728.2	N/A	N/A
ITAQENDMEVELPAAANSR	::::::::::::::::::::	100.0	Q99661	Kinesin-like protein KIF2C (KIF2C_HUMAN)	Fusion00719.48728.48728.2	N/A	N/A
ITAQENDMEVELPAAANSR	::::::::::::::::::::	100.0	Q99661	Kinesin-like protein KIF2C (KIF2C_HUMAN)	Fusion00726.47024.47024.2	N/A	N/A
IAPPEAPVTGYMFGK	::::::::::::::::	992462311557789	P09874	Poly [ADP-ribose] polymerase 1 (PARP1_HUMAN)	Fusion00719.61469.61469.3	N/A	N/A
IAPPEAPVTGYMFGK	::::::::::::::::	9924433249370270	P09874	Poly [ADP-ribose] polymerase 1 (PARP1_HUMAN)	Fusion00726.59729.59729.3	N/A	N/A
REQPPTEPGPQSASEVEK	:::::::::::::::::::	100.0	Q9NZT2	Opioid growth factor receptor (OGFR_HUMAN)	Fusion00729.11631.11631.3	N/A	N/A
LSAVLEDTENWLYEDGEDQPK	::::::::::::::::::::::	9518072289156620	O95757	Heat shock 70 kDa protein 4L (HS74L_HUMAN)	Fusion00712.74405.74405.2	N/A	N/A
LSAVLEDTENWLYEDGEDQPK	::::::::::::::::::::::	100.0	O95757	Heat shock 70 kDa protein 4L (HS74L_HUMAN)	Fusion00722.73782.73782.2	N/A	N/A
LSAVLEDTENWLYEDGEDQPK	::::::::::::::::::::::	100.0	O95757	Heat shock 70 kDa protein 4L (HS74L_HUMAN)	Fusion00712.74310.74310.2	N/A	N/A
LSAVLEDTENWLYEDGEDQPK	::::::::::::::::::::::	100.0	O95757	Heat shock 70 kDa protein 4L (HS74L_HUMAN)	Fusion00715.74260.74260.2	N/A	N/A
LSAVLEDTENWLYEDGEDQPK	::::::::::::::::::::::	100.0	O95757	Heat shock 70 kDa protein 4L (HS74L_HUMAN)	Fusion00719.75282.75282.2	N/A	N/A
LSAVLEDTENWLYEDGEDQPK	::::::::::::::::::::::	100.0	O95757	Heat shock 70 kDa protein 4L (HS74L_HUMAN)	Fusion00722.73798.73798.2	N/A	N/A
LSAVLEDTENWLYEDGEDQPK	::::::::::::::::::::::	100.0	O95757	Heat shock 70 kDa protein 4L (HS74L_HUMAN)	Fusion00726.73674.73674.2	N/A	N/A
LSAVLEDTENWLYEDGEDQPK	::::::::::::::::::::::	9975903614457830	O95757	Heat shock 70 kDa protein 4L (HS74L_HUMAN)	Fusion00726.73655.73655.2	N/A	N/A
LSAVLEDTENWLYEDGEDQPK	::::::::::::::::::::::	100.0	O95757	Heat shock 70 kDa protein 4L (HS74L_HUMAN)	Fusion00729.73682.73682.2	N/A	N/A
DIIHNPQALSPQFTGILQLLQSR	::::::::::::::::::::::::	9924433249370270	Q68E01	Integrator complex subunit 3 (INT3_HUMAN)	Fusion00712.98850.98850.3	N/A	N/A
DIIHNPQALSPQFTGILQLLQSR	::::::::::::::::::::::::	100.0	Q68E01	Integrator complex subunit 3 (INT3_HUMAN)	Fusion00715.98708.98708.3	N/A	N/A
DIIHNPQALSPQFTGILQLLQSR	::::::::::::::::::::::::	100.0	Q68E01	Integrator complex subunit 3 (INT3_HUMAN)	Fusion00722.98396.98396.3	N/A	N/A
DIIHNPQALSPQFTGILQLLQSR	::::::::::::::::::::::::	100.0	Q68E01	Integrator complex subunit 3 (INT3_HUMAN)	Fusion00726.98071.98071.3	N/A	N/A
DIIHNPQALSPQFTGILQLLQSR	::::::::::::::::::::::::	100.0	Q68E01	Integrator complex subunit 3 (INT3_HUMAN)	Fusion00729.98426.98426.3	N/A	N/A
MQAQMQMQMQGGDGDGGALGHHV	:oxidation of m:::::::::::::::::::::::	100.0	Q15019	Septin-2 (SEPT2_HUMAN)	Fusion00719.30605.30605.3	N/A	N/A
MQAQMQMQMQGGDGDGGALGHHV	:oxidation of m:::::::::::::::::::::::	100.0	Q15019	Septin-2 (SEPT2_HUMAN)	Fusion00729.29293.29293.3	N/A	N/A
MQAQMQMQMQGGDGDGGALGHHV	:oxidation of m:::::::::::::::::::::::	100.0	Q15019	Septin-2 (SEPT2_HUMAN)	Fusion00712.29892.29892.3	N/A	N/A
MQAQMQMQMQGGDGDGGALGHHV	:oxidation of m:::::::::::::::::::::::	100.0	Q15019	Septin-2 (SEPT2_HUMAN)	Fusion00712.30057.30057.3	N/A	N/A
MQAQMQMQMQGGDGDGGALGHHV	:oxidation of m:::::::::::::::::::::::	100.0	Q15019	Septin-2 (SEPT2_HUMAN)	Fusion00715.29763.29763.3	N/A	N/A
MQAQMQMQMQGGDGDGGALGHHV	:oxidation of m:::::::::::::::::::::::	100.0	Q15019	Septin-2 (SEPT2_HUMAN)	Fusion00722.29110.29110.3	N/A	N/A
MQAQMQMQMQGGDGDGGALGHHV	:oxidation of m:::::::::::::::::::::::	100.0	Q15019	Septin-2 (SEPT2_HUMAN)	Fusion00722.29122.29122.3	N/A	N/A
MQAQMQMQMQGGDGDGGALGHHV	:oxidation of m:::::::::::::::::::::::	100.0	Q15019	Septin-2 (SEPT2_HUMAN)	Fusion00726.29307.29307.3	N/A	N/A
MQAQMQMQMQGGDGDGGALGHHV	:oxidation of m:::::::::::::::::::::::	100.0	Q15019	Septin-2 (SEPT2_HUMAN)	Fusion00726.29433.29433.3	N/A	N/A
MQAQMQMQMQGGDGDGGALGHHV	:oxidation of m:::::::::::::::::::::::	9974811083123420	Q15019	Septin-2 (SEPT2_HUMAN)	Fusion00729.29343.29343.3	N/A	N/A
RQAVTNPNNTFYATK	::::::::::::::::	9927710843373490	P38646	Stress-70 protein, mitochondrial (GRP75_HUMAN)	Fusion00715.13441.13441.2	N/A	N/A
RQAVTNPNNTFYATK	::::::::::::::::	100.0	P38646	Stress-70 protein, mitochondrial (GRP75_HUMAN)	Fusion00719.14274.14274.2	N/A	N/A
RQAVTNPNNTFYATK	::::::::::::::::	100.0	P38646	Stress-70 protein, mitochondrial (GRP75_HUMAN)	Fusion00729.12665.12665.2	N/A	N/A
RQAVTNPNNTFYATK	::::::::::::::::	9156626506024090	P38646	Stress-70 protein, mitochondrial (GRP75_HUMAN)	Fusion00712.13624.13624.2	N/A	N/A
GKAHAAVWNAQEAQADFAK	::::::::::::::::::::	9924433249370270	O00170	AH receptor-interacting protein (AIP_HUMAN)	Fusion00715.21583.21583.3	N/A	N/A
GKAHAAVWNAQEAQADFAK	::::::::::::::::::::	9924433249370270	O00170	AH receptor-interacting protein (AIP_HUMAN)	Fusion00719.22448.22448.3	N/A	N/A
GKAHAAVWNAQEAQADFAK	::::::::::::::::::::	100.0	O00170	AH receptor-interacting protein (AIP_HUMAN)	Fusion00722.21065.21065.3	N/A	N/A
GKAHAAVWNAQEAQADFAK	::::::::::::::::::::	100.0	O00170	AH receptor-interacting protein (AIP_HUMAN)	Fusion00722.21098.21098.3	N/A	N/A
GKAHAAVWNAQEAQADFAK	::::::::::::::::::::	100.0	O00170	AH receptor-interacting protein (AIP_HUMAN)	Fusion00729.21159.21159.3	N/A	N/A
NAGGTYQNLDMVVSSAIGCQLGR	::::::::::::::::::::::::	9924433249370270	Q9BRF8	Calcineurin-like phosphoesterase domain-containing protein 1 (CPPED_HUMAN)	Fusion00726.76011.76011.3	N/A	N/A
FQDTDGKHLLPK	:::::::::::::	96.0	P52209	6-phosphogluconate dehydrogenase, decarboxylating (6PGD_HUMAN)	Fusion00719.14489.14489.3	N/A	N/A
FQDTDGKHLLPK	:::::::::::::	964735516372796	P52209	6-phosphogluconate dehydrogenase, decarboxylating (6PGD_HUMAN)	Fusion00726.13120.13120.3	N/A	N/A
FQDTDGKHLLPK	:::::::::::::	9773869346733660	P52209	6-phosphogluconate dehydrogenase, decarboxylating (6PGD_HUMAN)	Fusion00729.12892.12892.3	N/A	N/A
FQDTDGKHLLPK	:::::::::::::	9924433249370270	P52209	6-phosphogluconate dehydrogenase, decarboxylating (6PGD_HUMAN)	Fusion00712.13616.13616.3	N/A	N/A
CLALQAQITALTK	:pyro-cmc:::::::::::::	100.0	Q5T1M5	FK506-binding protein 15 (FKB15_HUMAN)	Fusion00722.93116.93116.2	N/A	N/A
YYFYDNYFDLPGALLCAR	:::::::::::::::::::	100.0	Q5TFE4	5'-nucleotidase domain-containing protein 1 (NT5D1_HUMAN)	Fusion00722.98948.98948.2	N/A	N/A
YYFYDNYFDLPGALLCAR	:::::::::::::::::::	100.0	Q5TFE4	5'-nucleotidase domain-containing protein 1 (NT5D1_HUMAN)	Fusion00722.99000.99000.2	N/A	N/A
YYFYDNYFDLPGALLCAR	:::::::::::::::::::	9975903614457830	Q5TFE4	5'-nucleotidase domain-containing protein 1 (NT5D1_HUMAN)	Fusion00729.99139.99139.2	N/A	N/A
SSEMLPAFIETSNVDKK	:acetylation of protein n-term:::::::::::::::::	997584541062802	Q8TBZ6	tRNA methyltransferase 10 homolog A (TM10A_HUMAN)	Fusion00712.70538.70538.2	N/A	N/A
LQNFVPIDLDEWWAQQFLAR	:::::::::::::::::::::	9924433249370270	Q9BUT9	Protein FAM195A (F195A_HUMAN)	Fusion00722.111080.111080.3	N/A	N/A
LQNFVPIDLDEWWAQQFLAR	:::::::::::::::::::::	9697732997481100	Q9BUT9	Protein FAM195A (F195A_HUMAN)	Fusion00726.110822.110822.3	N/A	N/A
LQNFVPIDLDEWWAQQFLAR	:::::::::::::::::::::	9924433249370270	Q9BUT9	Protein FAM195A (F195A_HUMAN)	Fusion00712.111587.111587.3	N/A	N/A
LQNFVPIDLDEWWAQQFLAR	:::::::::::::::::::::	9748110831234250	Q9BUT9	Protein FAM195A (F195A_HUMAN)	Fusion00715.111377.111377.3	N/A	N/A
LQNFVPIDLDEWWAQQFLAR	:::::::::::::::::::::	9672544080604530	Q9BUT9	Protein FAM195A (F195A_HUMAN)	Fusion00719.112516.112516.3	N/A	N/A
LQNFVPIDLDEWWAQQFLAR	:::::::::::::::::::::	982367758186398	Q9BUT9	Protein FAM195A (F195A_HUMAN)	Fusion00729.111253.111253.3	N/A	N/A
REDKEDEEDEEDDDVSHVDEEDCLGVQR	:::::::::::::::::::::::::::::	100.0	O75381	Peroxisomal membrane protein PEX14 (PEX14_HUMAN)	Fusion00726.24506.24506.4	N/A	N/A
REDKEDEEDEEDDDVSHVDEEDCLGVQR	:::::::::::::::::::::::::::::	100.0	O75381	Peroxisomal membrane protein PEX14 (PEX14_HUMAN)	Fusion00712.24969.24969.4	N/A	N/A
DYFLFNPVTDIEEIIR	:::::::::::::::::	9975903614457830	Q6NUK1	Calcium-binding mitochondrial carrier protein SCaMC-1 (SCMC1_HUMAN)	Fusion00712.118975.118975.2	N/A	N/A
DYFLFNPVTDIEEIIR	:::::::::::::::::	100.0	Q6NUK1	Calcium-binding mitochondrial carrier protein SCaMC-1 (SCMC1_HUMAN)	Fusion00715.118765.118765.2	N/A	N/A
DYFLFNPVTDIEEIIR	:::::::::::::::::	100.0	Q6NUK1	Calcium-binding mitochondrial carrier protein SCaMC-1 (SCMC1_HUMAN)	Fusion00715.119048.119048.2	N/A	N/A
DYFLFNPVTDIEEIIR	:::::::::::::::::	100.0	Q6NUK1	Calcium-binding mitochondrial carrier protein SCaMC-1 (SCMC1_HUMAN)	Fusion00722.118764.118764.2	N/A	N/A
DYFLFNPVTDIEEIIR	:::::::::::::::::	100.0	Q6NUK1	Calcium-binding mitochondrial carrier protein SCaMC-1 (SCMC1_HUMAN)	Fusion00719.119909.119909.2	N/A	N/A
DYFLFNPVTDIEEIIR	:::::::::::::::::	9975903614457830	Q6NUK1	Calcium-binding mitochondrial carrier protein SCaMC-1 (SCMC1_HUMAN)	Fusion00719.120094.120094.2	N/A	N/A
DYFLFNPVTDIEEIIR	:::::::::::::::::	100.0	Q6NUK1	Calcium-binding mitochondrial carrier protein SCaMC-1 (SCMC1_HUMAN)	Fusion00722.118478.118478.2	N/A	N/A
DYFLFNPVTDIEEIIR	:::::::::::::::::	100.0	Q6NUK1	Calcium-binding mitochondrial carrier protein SCaMC-1 (SCMC1_HUMAN)	Fusion00726.118173.118173.2	N/A	N/A
DYFLFNPVTDIEEIIR	:::::::::::::::::	100.0	Q6NUK1	Calcium-binding mitochondrial carrier protein SCaMC-1 (SCMC1_HUMAN)	Fusion00729.118557.118557.2	N/A	N/A
DYFLFNPVTDIEEIIR	:::::::::::::::::	100.0	Q6NUK1	Calcium-binding mitochondrial carrier protein SCaMC-1 (SCMC1_HUMAN)	Fusion00729.118851.118851.2	N/A	N/A
FNIENIDGPHSK	:::::::::::::	9976019184652270	Q8N5I9	Uncharacterized protein C12orf45 (CL045_HUMAN)	Fusion00715.26273.26273.2	N/A	N/A
FNIENIDGPHSK	:::::::::::::	9951807228915660	Q8N5I9	Uncharacterized protein C12orf45 (CL045_HUMAN)	Fusion00729.25819.25819.2	N/A	N/A
EALVDTLTGILSPVQEVR	:::::::::::::::::::	96.25	Q96P70	Importin-9 (IPO9_HUMAN)	Fusion00715.92404.92404.2	N/A	N/A
HQIVEVAGDDKYGR	:::::::::::::::	100.0	Q07960	Rho GTPase-activating protein 1 (RHG01_HUMAN)	Fusion00712.12093.12093.3	N/A	N/A
HQIVEVAGDDKYGR	:::::::::::::::	100.0	Q07960	Rho GTPase-activating protein 1 (RHG01_HUMAN)	Fusion00719.12969.12969.3	N/A	N/A
HQIVEVAGDDKYGR	:::::::::::::::	100.0	Q07960	Rho GTPase-activating protein 1 (RHG01_HUMAN)	Fusion00726.11509.11509.3	N/A	N/A
HQIVEVAGDDKYGR	:::::::::::::::	100.0	Q07960	Rho GTPase-activating protein 1 (RHG01_HUMAN)	Fusion00729.11359.11359.3	N/A	N/A
HQIVEVAGDDKYGR	:::::::::::::::	100.0	Q07960	Rho GTPase-activating protein 1 (RHG01_HUMAN)	Fusion00715.11899.11899.3	N/A	N/A
HQIVEVAGDDKYGR	:::::::::::::::	100.0	Q07960	Rho GTPase-activating protein 1 (RHG01_HUMAN)	Fusion00722.11554.11554.3	N/A	N/A
EIVHIQAGQCGNQIGAK	::::::::::::::::::	9949622166246850	P04350	Tubulin beta-4A chain (TBB4A_HUMAN)	Fusion00726.25987.25987.3	N/A	N/A
EIVHIQAGQCGNQIGAK	::::::::::::::::::	9949622166246850	P07437	Tubulin beta chain (TBB5_HUMAN)	Fusion00726.25987.25987.3	N/A	N/A
EIVHIQAGQCGNQIGAK	::::::::::::::::::	9949622166246850	P68371	Tubulin beta-4B chain (TBB4B_HUMAN)	Fusion00726.25987.25987.3	N/A	N/A
YLEMLLEYLQDYTDR	::::::::::::::::	100.0	Q12874	Splicing factor 3A subunit 3 (SF3A3_HUMAN)	Fusion00712.107976.107976.2	N/A	N/A
YLEMLLEYLQDYTDR	::::::::::::::::	100.0	Q12874	Splicing factor 3A subunit 3 (SF3A3_HUMAN)	Fusion00712.108192.108192.2	N/A	N/A
YLEMLLEYLQDYTDR	::::::::::::::::	100.0	Q12874	Splicing factor 3A subunit 3 (SF3A3_HUMAN)	Fusion00719.109110.109110.2	N/A	N/A
YLEMLLEYLQDYTDR	::::::::::::::::	100.0	Q12874	Splicing factor 3A subunit 3 (SF3A3_HUMAN)	Fusion00715.107871.107871.2	N/A	N/A
YLEMLLEYLQDYTDR	::::::::::::::::	100.0	Q12874	Splicing factor 3A subunit 3 (SF3A3_HUMAN)	Fusion00715.108146.108146.2	N/A	N/A
YLEMLLEYLQDYTDR	::::::::::::::::	100.0	Q12874	Splicing factor 3A subunit 3 (SF3A3_HUMAN)	Fusion00719.109038.109038.2	N/A	N/A
YLEMLLEYLQDYTDR	::::::::::::::::	100.0	Q12874	Splicing factor 3A subunit 3 (SF3A3_HUMAN)	Fusion00722.107938.107938.2	N/A	N/A
YLEMLLEYLQDYTDR	::::::::::::::::	100.0	Q12874	Splicing factor 3A subunit 3 (SF3A3_HUMAN)	Fusion00726.107373.107373.2	N/A	N/A
YLEMLLEYLQDYTDR	::::::::::::::::	100.0	Q12874	Splicing factor 3A subunit 3 (SF3A3_HUMAN)	Fusion00729.107931.107931.2	N/A	N/A
YLEMLLEYLQDYTDR	::::::::::::::::	100.0	Q12874	Splicing factor 3A subunit 3 (SF3A3_HUMAN)	Fusion00729.108044.108044.2	N/A	N/A
VVDRDSEEAEIIRK	:::::::::::::::	100.0	P09874	Poly [ADP-ribose] polymerase 1 (PARP1_HUMAN)	Fusion00712.11328.11328.3	N/A	N/A
VVDRDSEEAEIIRK	:::::::::::::::	992462311557789	P09874	Poly [ADP-ribose] polymerase 1 (PARP1_HUMAN)	Fusion00712.11549.11549.3	N/A	N/A
VVDRDSEEAEIIRK	:::::::::::::::	100.0	P09874	Poly [ADP-ribose] polymerase 1 (PARP1_HUMAN)	Fusion00719.12249.12249.3	N/A	N/A
VVDRDSEEAEIIRK	:::::::::::::::	100.0	P09874	Poly [ADP-ribose] polymerase 1 (PARP1_HUMAN)	Fusion00726.10719.10719.3	N/A	N/A
VVDRDSEEAEIIRK	:::::::::::::::	100.0	P09874	Poly [ADP-ribose] polymerase 1 (PARP1_HUMAN)	Fusion00729.10588.10588.3	N/A	N/A
VVDRDSEEAEIIRK	:::::::::::::::	100.0	P09874	Poly [ADP-ribose] polymerase 1 (PARP1_HUMAN)	Fusion00715.11138.11138.3	N/A	N/A
VVDRDSEEAEIIRK	:::::::::::::::	100.0	P09874	Poly [ADP-ribose] polymerase 1 (PARP1_HUMAN)	Fusion00722.10761.10761.3	N/A	N/A
VVDRDSEEAEIIRK	:::::::::::::::	9748110831234250	P09874	Poly [ADP-ribose] polymerase 1 (PARP1_HUMAN)	Fusion00712.11304.11304.3	N/A	N/A
SAEKEISLWFKPEELVDYK	::::::::::::::::::::	100.0	P22392	Nucleoside diphosphate kinase B (NDKB_HUMAN)	Fusion00726.64515.64515.2	N/A	N/A
SAEKEISLWFKPEELVDYK	::::::::::::::::::::	100.0	P22392	Nucleoside diphosphate kinase B (NDKB_HUMAN)	Fusion00712.65369.65369.2	N/A	N/A
SAEKEISLWFKPEELVDYK	::::::::::::::::::::	100.0	P22392	Nucleoside diphosphate kinase B (NDKB_HUMAN)	Fusion00719.66294.66294.2	N/A	N/A
LQDLQGEKDALHSEK	::::::::::::::::	9601990049751240	O60610	Protein diaphanous homolog 1 (DIAP1_HUMAN)	Fusion00712.10823.10823.3	N/A	N/A
LQDLQGEKDALHSEK	::::::::::::::::	9974811083123420	O60610	Protein diaphanous homolog 1 (DIAP1_HUMAN)	Fusion00715.10632.10632.3	N/A	N/A
LQDLQGEKDALHSEK	::::::::::::::::	9773299748110830	O60610	Protein diaphanous homolog 1 (DIAP1_HUMAN)	Fusion00719.11776.11776.3	N/A	N/A
LQDLQGEKDALHSEK	::::::::::::::::	9622166246851380	O60610	Protein diaphanous homolog 1 (DIAP1_HUMAN)	Fusion00729.10118.10118.3	N/A	N/A
LQDLQGEKDALHSEK	::::::::::::::::	9949622166246850	O60610	Protein diaphanous homolog 1 (DIAP1_HUMAN)	Fusion00726.10220.10220.3	N/A	N/A
EEVGNISILQENDFGDFGMDDR	:::::::::::::::::::::::	100.0	O60216	Double-strand-break repair protein rad21 homolog (RAD21_HUMAN)	Fusion00715.84330.84330.2	N/A	N/A
EEVGNISILQENDFGDFGMDDR	:::::::::::::::::::::::	9975903614457830	O60216	Double-strand-break repair protein rad21 homolog (RAD21_HUMAN)	Fusion00722.83910.83910.2	N/A	N/A
EEVGNISILQENDFGDFGMDDR	:::::::::::::::::::::::	100.0	O60216	Double-strand-break repair protein rad21 homolog (RAD21_HUMAN)	Fusion00729.83881.83881.2	N/A	N/A
EEVGNISILQENDFGDFGMDDR	:::::::::::::::::::::::	100.0	O60216	Double-strand-break repair protein rad21 homolog (RAD21_HUMAN)	Fusion00712.84331.84331.2	N/A	N/A
EEVGNISILQENDFGDFGMDDR	:::::::::::::::::::::::	100.0	O60216	Double-strand-break repair protein rad21 homolog (RAD21_HUMAN)	Fusion00719.85350.85350.2	N/A	N/A
EEVGNISILQENDFGDFGMDDR	:::::::::::::::::::::::	100.0	O60216	Double-strand-break repair protein rad21 homolog (RAD21_HUMAN)	Fusion00726.83583.83583.2	N/A	N/A
SLKELDQGTPQYMENMEQVFEQCQQFEEK	::::::::::::::::::::::::::::::	9949622166246850	Q9UNF0	Protein kinase C and casein kinase substrate in neurons protein 2 (PACN2_HUMAN)	Fusion00715.73532.73532.3	N/A	N/A
GGSYSQAASSDSAQGSDVSLTACK	:::::::::::::::::::::::::	100.0	P01892	HLA class I histocompatibility antigen, A-2 alpha chain (1A02_HUMAN)	Fusion00715.25670.25670.2	N/A	N/A
GGSYSQAASSDSAQGSDVSLTACK	:::::::::::::::::::::::::	100.0	P10316	HLA class I histocompatibility antigen, A-69 alpha chain (1A69_HUMAN)	Fusion00715.25670.25670.2	N/A	N/A
GGSYSQAASSDSAQGSDVSLTACK	:::::::::::::::::::::::::	100.0	P04439	HLA class I histocompatibility antigen, A-3 alpha chain (1A03_HUMAN)	Fusion00715.25670.25670.2	N/A	N/A
GGSYSQAASSDSAQGSDVSLTACK	:::::::::::::::::::::::::	100.0	P10314	HLA class I histocompatibility antigen, A-32 alpha chain (1A32_HUMAN)	Fusion00715.25670.25670.2	N/A	N/A
GGSYSQAASSDSAQGSDVSLTACK	:::::::::::::::::::::::::	100.0	P30443	HLA class I histocompatibility antigen, A-1 alpha chain (1A01_HUMAN)	Fusion00715.25670.25670.2	N/A	N/A
GGSYSQAASSDSAQGSDVSLTACK	:::::::::::::::::::::::::	100.0	P30455	HLA class I histocompatibility antigen, A-36 alpha chain (1A36_HUMAN)	Fusion00715.25670.25670.2	N/A	N/A
GGSYSQAASSDSAQGSDVSLTACK	:::::::::::::::::::::::::	100.0	P30459	HLA class I histocompatibility antigen, A-74 alpha chain (1A74_HUMAN)	Fusion00715.25670.25670.2	N/A	N/A
GGSYSQAASSDSAQGSDVSLTACK	:::::::::::::::::::::::::	100.0	P30499	HLA class I histocompatibility antigen, Cw-1 alpha chain (1C01_HUMAN)	Fusion00715.25670.25670.2	N/A	N/A
GGSYSQAASSDSAQGSDVSLTACK	:::::::::::::::::::::::::	100.0	Q09160	HLA class I histocompatibility antigen, A-80 alpha chain (1A80_HUMAN)	Fusion00715.25670.25670.2	N/A	N/A
GGSYSQAASSDSAQGSDVSLTACK	:::::::::::::::::::::::::	100.0	P10319	HLA class I histocompatibility antigen, B-58 alpha chain (1B58_HUMAN)	Fusion00715.25670.25670.2	N/A	N/A
GGSYSQAASSDSAQGSDVSLTACK	:::::::::::::::::::::::::	100.0	P18465	HLA class I histocompatibility antigen, B-57 alpha chain (1B57_HUMAN)	Fusion00715.25670.25670.2	N/A	N/A
GGSYSQAASSDSAQGSDVSLTACK	:::::::::::::::::::::::::	100.0	P01892	HLA class I histocompatibility antigen, A-2 alpha chain (1A02_HUMAN)	Fusion00719.26702.26702.2	N/A	N/A
GGSYSQAASSDSAQGSDVSLTACK	:::::::::::::::::::::::::	100.0	P10316	HLA class I histocompatibility antigen, A-69 alpha chain (1A69_HUMAN)	Fusion00719.26702.26702.2	N/A	N/A
GGSYSQAASSDSAQGSDVSLTACK	:::::::::::::::::::::::::	100.0	P04439	HLA class I histocompatibility antigen, A-3 alpha chain (1A03_HUMAN)	Fusion00719.26702.26702.2	N/A	N/A
GGSYSQAASSDSAQGSDVSLTACK	:::::::::::::::::::::::::	100.0	P10314	HLA class I histocompatibility antigen, A-32 alpha chain (1A32_HUMAN)	Fusion00719.26702.26702.2	N/A	N/A
GGSYSQAASSDSAQGSDVSLTACK	:::::::::::::::::::::::::	100.0	P30443	HLA class I histocompatibility antigen, A-1 alpha chain (1A01_HUMAN)	Fusion00719.26702.26702.2	N/A	N/A
GGSYSQAASSDSAQGSDVSLTACK	:::::::::::::::::::::::::	100.0	P30455	HLA class I histocompatibility antigen, A-36 alpha chain (1A36_HUMAN)	Fusion00719.26702.26702.2	N/A	N/A
GGSYSQAASSDSAQGSDVSLTACK	:::::::::::::::::::::::::	100.0	P30459	HLA class I histocompatibility antigen, A-74 alpha chain (1A74_HUMAN)	Fusion00719.26702.26702.2	N/A	N/A
GGSYSQAASSDSAQGSDVSLTACK	:::::::::::::::::::::::::	100.0	P30499	HLA class I histocompatibility antigen, Cw-1 alpha chain (1C01_HUMAN)	Fusion00719.26702.26702.2	N/A	N/A
GGSYSQAASSDSAQGSDVSLTACK	:::::::::::::::::::::::::	100.0	Q09160	HLA class I histocompatibility antigen, A-80 alpha chain (1A80_HUMAN)	Fusion00719.26702.26702.2	N/A	N/A
GGSYSQAASSDSAQGSDVSLTACK	:::::::::::::::::::::::::	100.0	P10319	HLA class I histocompatibility antigen, B-58 alpha chain (1B58_HUMAN)	Fusion00719.26702.26702.2	N/A	N/A
GGSYSQAASSDSAQGSDVSLTACK	:::::::::::::::::::::::::	100.0	P18465	HLA class I histocompatibility antigen, B-57 alpha chain (1B57_HUMAN)	Fusion00719.26702.26702.2	N/A	N/A
GGSYSQAASSDSAQGSDVSLTACK	:::::::::::::::::::::::::	100.0	P01892	HLA class I histocompatibility antigen, A-2 alpha chain (1A02_HUMAN)	Fusion00722.25336.25336.2	N/A	N/A
GGSYSQAASSDSAQGSDVSLTACK	:::::::::::::::::::::::::	100.0	P10316	HLA class I histocompatibility antigen, A-69 alpha chain (1A69_HUMAN)	Fusion00722.25336.25336.2	N/A	N/A
GGSYSQAASSDSAQGSDVSLTACK	:::::::::::::::::::::::::	100.0	P04439	HLA class I histocompatibility antigen, A-3 alpha chain (1A03_HUMAN)	Fusion00722.25336.25336.2	N/A	N/A
GGSYSQAASSDSAQGSDVSLTACK	:::::::::::::::::::::::::	100.0	P10314	HLA class I histocompatibility antigen, A-32 alpha chain (1A32_HUMAN)	Fusion00722.25336.25336.2	N/A	N/A
GGSYSQAASSDSAQGSDVSLTACK	:::::::::::::::::::::::::	100.0	P30443	HLA class I histocompatibility antigen, A-1 alpha chain (1A01_HUMAN)	Fusion00722.25336.25336.2	N/A	N/A
GGSYSQAASSDSAQGSDVSLTACK	:::::::::::::::::::::::::	100.0	P30455	HLA class I histocompatibility antigen, A-36 alpha chain (1A36_HUMAN)	Fusion00722.25336.25336.2	N/A	N/A
GGSYSQAASSDSAQGSDVSLTACK	:::::::::::::::::::::::::	100.0	P30459	HLA class I histocompatibility antigen, A-74 alpha chain (1A74_HUMAN)	Fusion00722.25336.25336.2	N/A	N/A
GGSYSQAASSDSAQGSDVSLTACK	:::::::::::::::::::::::::	100.0	P30499	HLA class I histocompatibility antigen, Cw-1 alpha chain (1C01_HUMAN)	Fusion00722.25336.25336.2	N/A	N/A
GGSYSQAASSDSAQGSDVSLTACK	:::::::::::::::::::::::::	100.0	Q09160	HLA class I histocompatibility antigen, A-80 alpha chain (1A80_HUMAN)	Fusion00722.25336.25336.2	N/A	N/A
GGSYSQAASSDSAQGSDVSLTACK	:::::::::::::::::::::::::	100.0	P10319	HLA class I histocompatibility antigen, B-58 alpha chain (1B58_HUMAN)	Fusion00722.25336.25336.2	N/A	N/A
GGSYSQAASSDSAQGSDVSLTACK	:::::::::::::::::::::::::	100.0	P18465	HLA class I histocompatibility antigen, B-57 alpha chain (1B57_HUMAN)	Fusion00722.25336.25336.2	N/A	N/A
GGSYSQAASSDSAQGSDVSLTACK	:::::::::::::::::::::::::	100.0	P01892	HLA class I histocompatibility antigen, A-2 alpha chain (1A02_HUMAN)	Fusion00729.25294.25294.2	N/A	N/A
GGSYSQAASSDSAQGSDVSLTACK	:::::::::::::::::::::::::	100.0	P10316	HLA class I histocompatibility antigen, A-69 alpha chain (1A69_HUMAN)	Fusion00729.25294.25294.2	N/A	N/A
GGSYSQAASSDSAQGSDVSLTACK	:::::::::::::::::::::::::	100.0	P04439	HLA class I histocompatibility antigen, A-3 alpha chain (1A03_HUMAN)	Fusion00729.25294.25294.2	N/A	N/A
GGSYSQAASSDSAQGSDVSLTACK	:::::::::::::::::::::::::	100.0	P10314	HLA class I histocompatibility antigen, A-32 alpha chain (1A32_HUMAN)	Fusion00729.25294.25294.2	N/A	N/A
GGSYSQAASSDSAQGSDVSLTACK	:::::::::::::::::::::::::	100.0	P30443	HLA class I histocompatibility antigen, A-1 alpha chain (1A01_HUMAN)	Fusion00729.25294.25294.2	N/A	N/A
GGSYSQAASSDSAQGSDVSLTACK	:::::::::::::::::::::::::	100.0	P30455	HLA class I histocompatibility antigen, A-36 alpha chain (1A36_HUMAN)	Fusion00729.25294.25294.2	N/A	N/A
GGSYSQAASSDSAQGSDVSLTACK	:::::::::::::::::::::::::	100.0	P30459	HLA class I histocompatibility antigen, A-74 alpha chain (1A74_HUMAN)	Fusion00729.25294.25294.2	N/A	N/A
GGSYSQAASSDSAQGSDVSLTACK	:::::::::::::::::::::::::	100.0	P30499	HLA class I histocompatibility antigen, Cw-1 alpha chain (1C01_HUMAN)	Fusion00729.25294.25294.2	N/A	N/A
GGSYSQAASSDSAQGSDVSLTACK	:::::::::::::::::::::::::	100.0	Q09160	HLA class I histocompatibility antigen, A-80 alpha chain (1A80_HUMAN)	Fusion00729.25294.25294.2	N/A	N/A
GGSYSQAASSDSAQGSDVSLTACK	:::::::::::::::::::::::::	100.0	P10319	HLA class I histocompatibility antigen, B-58 alpha chain (1B58_HUMAN)	Fusion00729.25294.25294.2	N/A	N/A
GGSYSQAASSDSAQGSDVSLTACK	:::::::::::::::::::::::::	100.0	P18465	HLA class I histocompatibility antigen, B-57 alpha chain (1B57_HUMAN)	Fusion00729.25294.25294.2	N/A	N/A
QGQYSPMAIEEQVAVIYAGVR	::::::::::::::::::::::	9974811083123420	P25705	ATP synthase subunit alpha, mitochondrial (ATPA_HUMAN)	Fusion00715.107542.107542.3	N/A	N/A
DPTGMDPDDIWQLSSSLK	:::::::::::::::::::	100.0	Q15005	Signal peptidase complex subunit 2 (SPCS2_HUMAN)	Fusion00715.89571.89571.2	N/A	N/A
DPTGMDPDDIWQLSSSLK	:::::::::::::::::::	100.0	Q15005	Signal peptidase complex subunit 2 (SPCS2_HUMAN)	Fusion00722.89092.89092.2	N/A	N/A
DPTGMDPDDIWQLSSSLK	:::::::::::::::::::	100.0	Q15005	Signal peptidase complex subunit 2 (SPCS2_HUMAN)	Fusion00729.89143.89143.2	N/A	N/A
DPTGMDPDDIWQLSSSLK	:::::::::::::::::::	9927710843373490	Q15005	Signal peptidase complex subunit 2 (SPCS2_HUMAN)	Fusion00719.90632.90632.2	N/A	N/A
DPTGMDPDDIWQLSSSLK	:::::::::::::::::::	100.0	Q15005	Signal peptidase complex subunit 2 (SPCS2_HUMAN)	Fusion00729.89109.89109.2	N/A	N/A
RPPSSSSSSSASSYTGRPIELDK	::::::::::::::::::::::::	9974811083123420	Q9BZL6	Serine/threonine-protein kinase D2 (KPCD2_HUMAN)	Fusion00726.14790.14790.3	N/A	N/A
RPPSSSSSSSASSYTGRPIELDK	::::::::::::::::::::::::	9974811083123420	Q9BZL6	Serine/threonine-protein kinase D2 (KPCD2_HUMAN)	Fusion00729.14670.14670.3	N/A	N/A
RPPSSSSSSSASSYTGRPIELDK	::::::::::::::::::::::::	9748110831234250	Q9BZL6	Serine/threonine-protein kinase D2 (KPCD2_HUMAN)	Fusion00712.15180.15180.3	N/A	N/A
RPPSSSSSSSASSYTGRPIELDK	::::::::::::::::::::::::	9974811083123420	Q9BZL6	Serine/threonine-protein kinase D2 (KPCD2_HUMAN)	Fusion00712.15189.15189.3	N/A	N/A
RPPSSSSSSSASSYTGRPIELDK	::::::::::::::::::::::::	9974811083123420	Q9BZL6	Serine/threonine-protein kinase D2 (KPCD2_HUMAN)	Fusion00715.15179.15179.3	N/A	N/A
RPPSSSSSSSASSYTGRPIELDK	::::::::::::::::::::::::	9445843828715360	Q9BZL6	Serine/threonine-protein kinase D2 (KPCD2_HUMAN)	Fusion00715.15443.15443.3	N/A	N/A
RPPSSSSSSSASSYTGRPIELDK	::::::::::::::::::::::::	9949622166246850	Q9BZL6	Serine/threonine-protein kinase D2 (KPCD2_HUMAN)	Fusion00719.16167.16167.3	N/A	N/A
QHLENDPGSNEDTDIPK	::::::::::::::::::	100.0	O43396	Thioredoxin-like protein 1 (TXNL1_HUMAN)	Fusion00726.13865.13865.2	N/A	N/A
QHLENDPGSNEDTDIPK	::::::::::::::::::	100.0	O43396	Thioredoxin-like protein 1 (TXNL1_HUMAN)	Fusion00712.14391.14391.2	N/A	N/A
QHLENDPGSNEDTDIPK	::::::::::::::::::	100.0	O43396	Thioredoxin-like protein 1 (TXNL1_HUMAN)	Fusion00715.14356.14356.2	N/A	N/A
QHLENDPGSNEDTDIPK	::::::::::::::::::	9951807228915660	O43396	Thioredoxin-like protein 1 (TXNL1_HUMAN)	Fusion00719.15294.15294.2	N/A	N/A
QHLENDPGSNEDTDIPK	::::::::::::::::::	8578313253012040	O43396	Thioredoxin-like protein 1 (TXNL1_HUMAN)	Fusion00722.13745.13745.2	N/A	N/A
QHLENDPGSNEDTDIPK	::::::::::::::::::	9951807228915660	O43396	Thioredoxin-like protein 1 (TXNL1_HUMAN)	Fusion00722.13791.13791.2	N/A	N/A
QHLENDPGSNEDTDIPK	::::::::::::::::::	100.0	O43396	Thioredoxin-like protein 1 (TXNL1_HUMAN)	Fusion00729.13779.13779.2	N/A	N/A
EGIPALDNFLDKL	::::::::::::::	891826923076923	P13639	Elongation factor 2 (EF2_HUMAN)	Fusion00712.95747.95747.2	N/A	N/A
EGIPALDNFLDKL	::::::::::::::	969047619047619	P13639	Elongation factor 2 (EF2_HUMAN)	Fusion00719.97271.97271.2	N/A	N/A
EGIPALDNFLDKL	::::::::::::::	9927884615384610	P13639	Elongation factor 2 (EF2_HUMAN)	Fusion00726.95356.95356.2	N/A	N/A
EAMDPIAELLSQLSGVR	::::::::::::::::::	100.0	Q9P0J7	E3 ubiquitin-protein ligase KCMF1 (KCMF1_HUMAN)	Fusion00726.115534.115534.2	N/A	N/A
EAMDPIAELLSQLSGVR	::::::::::::::::::	100.0	Q9P0J7	E3 ubiquitin-protein ligase KCMF1 (KCMF1_HUMAN)	Fusion00715.116198.116198.2	N/A	N/A
EAMDPIAELLSQLSGVR	::::::::::::::::::	100.0	Q9P0J7	E3 ubiquitin-protein ligase KCMF1 (KCMF1_HUMAN)	Fusion00719.117273.117273.2	N/A	N/A
EAMDPIAELLSQLSGVR	::::::::::::::::::	100.0	Q9P0J7	E3 ubiquitin-protein ligase KCMF1 (KCMF1_HUMAN)	Fusion00722.115896.115896.2	N/A	N/A
LMVPVTVVFTR	::::::::::::	9614457831325300	Q96S52	GPI transamidase component PIG-S (PIGS_HUMAN)	Fusion00722.72681.72681.2	N/A	N/A
LMVPVTVVFTR	::::::::::::	9976076555023920	Q96S52	GPI transamidase component PIG-S (PIGS_HUMAN)	Fusion00715.73121.73121.2	N/A	N/A
SDYDMVDYLNELR	::::::::::::::	100.0	Q14974	Importin subunit beta-1 (IMB1_HUMAN)	Fusion00715.77039.77039.3	N/A	N/A
SDYDMVDYLNELR	::::::::::::::	9949622166246850	Q14974	Importin subunit beta-1 (IMB1_HUMAN)	Fusion00719.78196.78196.3	N/A	N/A
SDYDMVDYLNELR	::::::::::::::	100.0	Q14974	Importin subunit beta-1 (IMB1_HUMAN)	Fusion00729.76562.76562.3	N/A	N/A
SDYDMVDYLNELR	::::::::::::::	100.0	Q14974	Importin subunit beta-1 (IMB1_HUMAN)	Fusion00722.76623.76623.3	N/A	N/A
SDYDMVDYLNELR	::::::::::::::	9974811083123420	Q14974	Importin subunit beta-1 (IMB1_HUMAN)	Fusion00726.76428.76428.3	N/A	N/A
DVTSLDWNSEGTLLATGSYDGFAR	:::::::::::::::::::::::::	100.0	Q9BZK7	F-box-like/WD repeat-containing protein TBL1XR1 (TBL1R_HUMAN)	Fusion00715.90028.90028.2	N/A	N/A
DVTSLDWNSEGTLLATGSYDGFAR	:::::::::::::::::::::::::	100.0	Q9BZK7	F-box-like/WD repeat-containing protein TBL1XR1 (TBL1R_HUMAN)	Fusion00719.91077.91077.2	N/A	N/A
DVTSLDWNSEGTLLATGSYDGFAR	:::::::::::::::::::::::::	100.0	Q9BZK7	F-box-like/WD repeat-containing protein TBL1XR1 (TBL1R_HUMAN)	Fusion00722.89605.89605.2	N/A	N/A
DVTSLDWNSEGTLLATGSYDGFAR	:::::::::::::::::::::::::	100.0	Q9BZK7	F-box-like/WD repeat-containing protein TBL1XR1 (TBL1R_HUMAN)	Fusion00726.89267.89267.2	N/A	N/A
DVTSLDWNSEGTLLATGSYDGFAR	:::::::::::::::::::::::::	100.0	Q9BZK7	F-box-like/WD repeat-containing protein TBL1XR1 (TBL1R_HUMAN)	Fusion00726.89374.89374.2	N/A	N/A
DVTSLDWNSEGTLLATGSYDGFAR	:::::::::::::::::::::::::	100.0	Q9BZK7	F-box-like/WD repeat-containing protein TBL1XR1 (TBL1R_HUMAN)	Fusion00712.90059.90059.2	N/A	N/A
DVTSLDWNSEGTLLATGSYDGFAR	:::::::::::::::::::::::::	9976019184652270	Q9BZK7	F-box-like/WD repeat-containing protein TBL1XR1 (TBL1R_HUMAN)	Fusion00715.89994.89994.2	N/A	N/A
DVTSLDWNSEGTLLATGSYDGFAR	:::::::::::::::::::::::::	100.0	Q9BZK7	F-box-like/WD repeat-containing protein TBL1XR1 (TBL1R_HUMAN)	Fusion00719.91107.91107.2	N/A	N/A
DVTSLDWNSEGTLLATGSYDGFAR	:::::::::::::::::::::::::	9975903614457830	Q9BZK7	F-box-like/WD repeat-containing protein TBL1XR1 (TBL1R_HUMAN)	Fusion00729.89611.89611.2	N/A	N/A
QLTEMLPSILNQLGADSLTSLR	:::::::::::::::::::::::	100.0	P20290	Transcription factor BTF3 (BTF3_HUMAN)	Fusion00712.123915.123915.3	N/A	N/A
QLTEMLPSILNQLGADSLTSLR	:::::::::::::::::::::::	9949622166246850	P20290	Transcription factor BTF3 (BTF3_HUMAN)	Fusion00722.123201.123201.3	N/A	N/A
QLTEMLPSILNQLGADSLTSLR	:::::::::::::::::::::::	9924433249370270	P20290	Transcription factor BTF3 (BTF3_HUMAN)	Fusion00712.123939.123939.3	N/A	N/A
QLTEMLPSILNQLGADSLTSLR	:::::::::::::::::::::::	9974811083123420	P20290	Transcription factor BTF3 (BTF3_HUMAN)	Fusion00726.122827.122827.3	N/A	N/A
QLTEMLPSILNQLGADSLTSLR	:::::::::::::::::::::::	9571788413098230	P20290	Transcription factor BTF3 (BTF3_HUMAN)	Fusion00729.123185.123185.3	N/A	N/A
DVTATVDSLPLITASILSK	::::::::::::::::::::	100.0	P19971	Thymidine phosphorylase (TYPH_HUMAN)	Fusion00726.104834.104834.2	N/A	N/A
DVTATVDSLPLITASILSK	::::::::::::::::::::	100.0	P19971	Thymidine phosphorylase (TYPH_HUMAN)	Fusion00712.105534.105534.2	N/A	N/A
DVTATVDSLPLITASILSK	::::::::::::::::::::	100.0	P19971	Thymidine phosphorylase (TYPH_HUMAN)	Fusion00715.105378.105378.2	N/A	N/A
DVTATVDSLPLITASILSK	::::::::::::::::::::	100.0	P19971	Thymidine phosphorylase (TYPH_HUMAN)	Fusion00719.106672.106672.2	N/A	N/A
DVTATVDSLPLITASILSK	::::::::::::::::::::	9952153110047840	P19971	Thymidine phosphorylase (TYPH_HUMAN)	Fusion00719.106814.106814.2	N/A	N/A
DVTATVDSLPLITASILSK	::::::::::::::::::::	100.0	P19971	Thymidine phosphorylase (TYPH_HUMAN)	Fusion00722.105106.105106.2	N/A	N/A
DVTATVDSLPLITASILSK	::::::::::::::::::::	100.0	P19971	Thymidine phosphorylase (TYPH_HUMAN)	Fusion00726.104920.104920.2	N/A	N/A
DVTATVDSLPLITASILSK	::::::::::::::::::::	100.0	P19971	Thymidine phosphorylase (TYPH_HUMAN)	Fusion00729.105145.105145.2	N/A	N/A
SSDVHSSGSSDAHMDASGPSDSDMPSR	::::::::::::::::::::::::::::	100.0	O15042	U2 snRNP-associated SURP motif-containing protein (SR140_HUMAN)	Fusion00719.12874.12874.3	N/A	N/A
SSDVHSSGSSDAHMDASGPSDSDMPSR	::::::::::::::::::::::::::::	100.0	O15042	U2 snRNP-associated SURP motif-containing protein (SR140_HUMAN)	Fusion00712.11978.11978.3	N/A	N/A
SSDVHSSGSSDAHMDASGPSDSDMPSR	::::::::::::::::::::::::::::	100.0	O15042	U2 snRNP-associated SURP motif-containing protein (SR140_HUMAN)	Fusion00726.11452.11452.3	N/A	N/A
QCCVLFDFVSDPLSDLK	::::::::::::::::::	100.0	Q13362	Serine/threonine-protein phosphatase 2A 56 kDa regulatory subunit gamma isoform (2A5G_HUMAN)	Fusion00715.95514.95514.2	N/A	N/A
QCCVLFDFVSDPLSDLK	::::::::::::::::::	100.0	Q14738	Serine/threonine-protein phosphatase 2A 56 kDa regulatory subunit delta isoform (2A5D_HUMAN)	Fusion00715.95514.95514.2	N/A	N/A
QCCVLFDFVSDPLSDLK	::::::::::::::::::	100.0	Q13362	Serine/threonine-protein phosphatase 2A 56 kDa regulatory subunit gamma isoform (2A5G_HUMAN)	Fusion00722.95200.95200.2	N/A	N/A
QCCVLFDFVSDPLSDLK	::::::::::::::::::	100.0	Q14738	Serine/threonine-protein phosphatase 2A 56 kDa regulatory subunit delta isoform (2A5D_HUMAN)	Fusion00722.95200.95200.2	N/A	N/A
QCCVLFDFVSDPLSDLK	::::::::::::::::::	100.0	Q13362	Serine/threonine-protein phosphatase 2A 56 kDa regulatory subunit gamma isoform (2A5G_HUMAN)	Fusion00726.94760.94760.2	N/A	N/A
QCCVLFDFVSDPLSDLK	::::::::::::::::::	100.0	Q14738	Serine/threonine-protein phosphatase 2A 56 kDa regulatory subunit delta isoform (2A5D_HUMAN)	Fusion00726.94760.94760.2	N/A	N/A
QCCVLFDFVSDPLSDLK	::::::::::::::::::	100.0	Q13362	Serine/threonine-protein phosphatase 2A 56 kDa regulatory subunit gamma isoform (2A5G_HUMAN)	Fusion00729.95133.95133.2	N/A	N/A
QCCVLFDFVSDPLSDLK	::::::::::::::::::	100.0	Q14738	Serine/threonine-protein phosphatase 2A 56 kDa regulatory subunit delta isoform (2A5D_HUMAN)	Fusion00729.95133.95133.2	N/A	N/A
QCCVLFDFVSDPLSDLK	::::::::::::::::::	920673076923077	Q13362	Serine/threonine-protein phosphatase 2A 56 kDa regulatory subunit gamma isoform (2A5G_HUMAN)	Fusion00729.95222.95222.2	N/A	N/A
QCCVLFDFVSDPLSDLK	::::::::::::::::::	920673076923077	Q14738	Serine/threonine-protein phosphatase 2A 56 kDa regulatory subunit delta isoform (2A5D_HUMAN)	Fusion00729.95222.95222.2	N/A	N/A
QCCVLFDFVSDPLSDLK	::::::::::::::::::	100.0	Q13362	Serine/threonine-protein phosphatase 2A 56 kDa regulatory subunit gamma isoform (2A5G_HUMAN)	Fusion00712.95607.95607.2	N/A	N/A
QCCVLFDFVSDPLSDLK	::::::::::::::::::	100.0	Q14738	Serine/threonine-protein phosphatase 2A 56 kDa regulatory subunit delta isoform (2A5D_HUMAN)	Fusion00712.95607.95607.2	N/A	N/A
QCCVLFDFVSDPLSDLK	::::::::::::::::::	9975903614457830	Q13362	Serine/threonine-protein phosphatase 2A 56 kDa regulatory subunit gamma isoform (2A5G_HUMAN)	Fusion00719.96787.96787.2	N/A	N/A
QCCVLFDFVSDPLSDLK	::::::::::::::::::	9975903614457830	Q14738	Serine/threonine-protein phosphatase 2A 56 kDa regulatory subunit delta isoform (2A5D_HUMAN)	Fusion00719.96787.96787.2	N/A	N/A
QCCVLFDFVSDPLSDLK	::::::::::::::::::	9691211401425170	Q13362	Serine/threonine-protein phosphatase 2A 56 kDa regulatory subunit gamma isoform (2A5G_HUMAN)	Fusion00722.95333.95333.2	N/A	N/A
QCCVLFDFVSDPLSDLK	::::::::::::::::::	9691211401425170	Q14738	Serine/threonine-protein phosphatase 2A 56 kDa regulatory subunit delta isoform (2A5D_HUMAN)	Fusion00722.95333.95333.2	N/A	N/A
QCCVLFDFVSDPLSDLK	::::::::::::::::::	100.0	Q13362	Serine/threonine-protein phosphatase 2A 56 kDa regulatory subunit gamma isoform (2A5G_HUMAN)	Fusion00729.95170.95170.2	N/A	N/A
QCCVLFDFVSDPLSDLK	::::::::::::::::::	100.0	Q14738	Serine/threonine-protein phosphatase 2A 56 kDa regulatory subunit delta isoform (2A5D_HUMAN)	Fusion00729.95170.95170.2	N/A	N/A
LFEESDDKEDEDADGKEVEDADEK	:::::::::::::::::::::::::	100.0	O43719	HIV Tat-specific factor 1 (HTSF1_HUMAN)	Fusion00712.21309.21309.3	N/A	N/A
LFEESDDKEDEDADGKEVEDADEK	:::::::::::::::::::::::::	100.0	O43719	HIV Tat-specific factor 1 (HTSF1_HUMAN)	Fusion00719.22079.22079.3	N/A	N/A
LFEESDDKEDEDADGKEVEDADEK	:::::::::::::::::::::::::	100.0	O43719	HIV Tat-specific factor 1 (HTSF1_HUMAN)	Fusion00719.22108.22108.3	N/A	N/A
LFEESDDKEDEDADGKEVEDADEK	:::::::::::::::::::::::::	100.0	O43719	HIV Tat-specific factor 1 (HTSF1_HUMAN)	Fusion00722.20789.20789.3	N/A	N/A
LFEESDDKEDEDADGKEVEDADEK	:::::::::::::::::::::::::	100.0	O43719	HIV Tat-specific factor 1 (HTSF1_HUMAN)	Fusion00726.20806.20806.3	N/A	N/A
LFEESDDKEDEDADGKEVEDADEK	:::::::::::::::::::::::::	100.0	O43719	HIV Tat-specific factor 1 (HTSF1_HUMAN)	Fusion00726.20815.20815.3	N/A	N/A
LFEESDDKEDEDADGKEVEDADEK	:::::::::::::::::::::::::	100.0	O43719	HIV Tat-specific factor 1 (HTSF1_HUMAN)	Fusion00729.20729.20729.3	N/A	N/A
LFEESDDKEDEDADGKEVEDADEK	:::::::::::::::::::::::::	9924433249370270	O43719	HIV Tat-specific factor 1 (HTSF1_HUMAN)	Fusion00729.20832.20832.3	N/A	N/A
LFEESDDKEDEDADGKEVEDADEK	:::::::::::::::::::::::::	100.0	O43719	HIV Tat-specific factor 1 (HTSF1_HUMAN)	Fusion00712.21355.21355.3	N/A	N/A
LFEESDDKEDEDADGKEVEDADEK	:::::::::::::::::::::::::	100.0	O43719	HIV Tat-specific factor 1 (HTSF1_HUMAN)	Fusion00722.20755.20755.3	N/A	N/A
KEGPYDVVVLPGGNLGAQNLSESAAVK	::::::::::::::::::::::::::::	100.0	Q99497	Protein DJ-1 (PARK7_HUMAN)	Fusion00712.60990.60990.2	N/A	N/A
KEGPYDVVVLPGGNLGAQNLSESAAVK	::::::::::::::::::::::::::::	9975903614457830	Q99497	Protein DJ-1 (PARK7_HUMAN)	Fusion00726.60100.60100.2	N/A	N/A
AEIIPGVLFIDEVHMLDIESFSFLNR	:::::::::::::::::::::::::::	100.0	Q9Y230	RuvB-like 2 (RUVB2_HUMAN)	Fusion00712.117858.117858.3	N/A	N/A
AEIIPGVLFIDEVHMLDIESFSFLNR	:::::::::::::::::::::::::::	9974811083123420	Q9Y230	RuvB-like 2 (RUVB2_HUMAN)	Fusion00715.117727.117727.3	N/A	N/A
AEIIPGVLFIDEVHMLDIESFSFLNR	:::::::::::::::::::::::::::	9974874371859290	Q9Y230	RuvB-like 2 (RUVB2_HUMAN)	Fusion00719.118776.118776.3	N/A	N/A
AEIIPGVLFIDEVHMLDIESFSFLNR	:::::::::::::::::::::::::::	100.0	Q9Y230	RuvB-like 2 (RUVB2_HUMAN)	Fusion00722.117443.117443.3	N/A	N/A
AEIIPGVLFIDEVHMLDIESFSFLNR	:::::::::::::::::::::::::::	100.0	Q9Y230	RuvB-like 2 (RUVB2_HUMAN)	Fusion00726.117067.117067.3	N/A	N/A
AEIIPGVLFIDEVHMLDIESFSFLNR	:::::::::::::::::::::::::::	9974811083123420	Q9Y230	RuvB-like 2 (RUVB2_HUMAN)	Fusion00729.117585.117585.3	N/A	N/A
DRLEIYEDVLFFLSK	::::::::::::::::	100.0	O75400	Pre-mRNA-processing factor 40 homolog A (PR40A_HUMAN)	Fusion00712.101695.101695.3	N/A	N/A
DRLEIYEDVLFFLSK	::::::::::::::::	100.0	O75400	Pre-mRNA-processing factor 40 homolog A (PR40A_HUMAN)	Fusion00715.101575.101575.3	N/A	N/A
DRLEIYEDVLFFLSK	::::::::::::::::	9924433249370270	O75400	Pre-mRNA-processing factor 40 homolog A (PR40A_HUMAN)	Fusion00715.101796.101796.3	N/A	N/A
DRLEIYEDVLFFLSK	::::::::::::::::	100.0	O75400	Pre-mRNA-processing factor 40 homolog A (PR40A_HUMAN)	Fusion00719.102819.102819.3	N/A	N/A
DRLEIYEDVLFFLSK	::::::::::::::::	100.0	O75400	Pre-mRNA-processing factor 40 homolog A (PR40A_HUMAN)	Fusion00722.101274.101274.3	N/A	N/A
DRLEIYEDVLFFLSK	::::::::::::::::	100.0	O75400	Pre-mRNA-processing factor 40 homolog A (PR40A_HUMAN)	Fusion00726.100941.100941.3	N/A	N/A
DRLEIYEDVLFFLSK	::::::::::::::::	100.0	O75400	Pre-mRNA-processing factor 40 homolog A (PR40A_HUMAN)	Fusion00729.101313.101313.3	N/A	N/A
ATTLSNAVSSLASTGLSLTK	:::::::::::::::::::::	100.0	Q13492	Phosphatidylinositol-binding clathrin assembly protein (PICAL_HUMAN)	Fusion00726.75519.75519.2	N/A	N/A
MDLAAAAEPGAGSQHLEVRDEVAEK	:acetylation of protein n-term:::::::::::::::::::::::::	9773869346733660	Q14566	DNA replication licensing factor MCM6 (MCM6_HUMAN)	Fusion00719.54140.54140.3	N/A	N/A
CSILAAANPAYGR	::::::::::::::	9951807228915660	P33993	DNA replication licensing factor MCM7 (MCM7_HUMAN)	Fusion00712.70816.70816.2	N/A	N/A
CSILAAANPAYGR	::::::::::::::	9975903614457830	P33993	DNA replication licensing factor MCM7 (MCM7_HUMAN)	Fusion00719.71758.71758.2	N/A	N/A
DGNASGTTLLEALDCILPPTRPTDKPLR	:::::::::::::::::::::::::::::	9590361445783130	P68104	Elongation factor 1-alpha 1 (EF1A1_HUMAN)	Fusion00719.84626.84626.2	N/A	N/A
DGNASGTTLLEALDCILPPTRPTDKPLR	:::::::::::::::::::::::::::::	9590361445783130	Q5VTE0	Putative elongation factor 1-alpha-like 3 (EF1A3_HUMAN)	Fusion00719.84626.84626.2	N/A	N/A
DGNASGTTLLEALDCILPPTRPTDKPLR	:::::::::::::::::::::::::::::	9951807228915660	P68104	Elongation factor 1-alpha 1 (EF1A1_HUMAN)	Fusion00729.83256.83256.2	N/A	N/A
DGNASGTTLLEALDCILPPTRPTDKPLR	:::::::::::::::::::::::::::::	9951807228915660	Q5VTE0	Putative elongation factor 1-alpha-like 3 (EF1A3_HUMAN)	Fusion00729.83256.83256.2	N/A	N/A
ALQAAYGASAPSVTSAALR	::::::::::::::::::::	964735516372796	O43488	Aflatoxin B1 aldehyde reductase member 2 (ARK72_HUMAN)	Fusion00719.46537.46537.3	N/A	N/A
INNEIDQLMNQMQQIETQQR	:::::::::::::::::::::	100.0	Q9UQE7	Structural maintenance of chromosomes protein 3 (SMC3_HUMAN)	Fusion00719.81788.81788.2	N/A	N/A
INNEIDQLMNQMQQIETQQR	:::::::::::::::::::::	100.0	Q9UQE7	Structural maintenance of chromosomes protein 3 (SMC3_HUMAN)	Fusion00722.80250.80250.2	N/A	N/A
INNEIDQLMNQMQQIETQQR	:::::::::::::::::::::	100.0	Q9UQE7	Structural maintenance of chromosomes protein 3 (SMC3_HUMAN)	Fusion00729.80315.80315.2	N/A	N/A
EVEEDEYKAFYK	:::::::::::::	9951807228915660	P14625	Endoplasmin (ENPL_HUMAN)	Fusion00712.28490.28490.2	N/A	N/A
EVEEDEYKAFYK	:::::::::::::	100.0	P14625	Endoplasmin (ENPL_HUMAN)	Fusion00715.28344.28344.2	N/A	N/A
EVEEDEYKAFYK	:::::::::::::	100.0	P14625	Endoplasmin (ENPL_HUMAN)	Fusion00719.29279.29279.2	N/A	N/A
EVEEDEYKAFYK	:::::::::::::	9975903614457830	P14625	Endoplasmin (ENPL_HUMAN)	Fusion00722.27874.27874.2	N/A	N/A
EVEEDEYKAFYK	:::::::::::::	9975903614457830	P14625	Endoplasmin (ENPL_HUMAN)	Fusion00726.27981.27981.2	N/A	N/A
EVEEDEYKAFYK	:::::::::::::	100.0	P14625	Endoplasmin (ENPL_HUMAN)	Fusion00729.27922.27922.2	N/A	N/A
RPKEEEWDPEYTPK	:::::::::::::::	100.0	Q9NYF8	Bcl-2-associated transcription factor 1 (BCLF1_HUMAN)	Fusion00712.15495.15495.3	N/A	N/A
RPKEEEWDPEYTPK	:::::::::::::::	9924433249370270	Q9NYF8	Bcl-2-associated transcription factor 1 (BCLF1_HUMAN)	Fusion00719.16464.16464.3	N/A	N/A
RPKEEEWDPEYTPK	:::::::::::::::	9924433249370270	Q9NYF8	Bcl-2-associated transcription factor 1 (BCLF1_HUMAN)	Fusion00726.15080.15080.3	N/A	N/A
RPKEEEWDPEYTPK	:::::::::::::::	9622166246851380	Q9NYF8	Bcl-2-associated transcription factor 1 (BCLF1_HUMAN)	Fusion00722.15003.15003.3	N/A	N/A
RPKEEEWDPEYTPK	:::::::::::::::	9924433249370270	Q9NYF8	Bcl-2-associated transcription factor 1 (BCLF1_HUMAN)	Fusion00729.14990.14990.3	N/A	N/A
DVLQAETSQQLCCQK	::::::::::::::::	100.0	Q9UNH7	Sorting nexin-6 (SNX6_HUMAN)	Fusion00722.34120.34120.2	N/A	N/A
TSQTVATFLDELAQK	::::::::::::::::	100.0	P52888	Thimet oligopeptidase (THOP1_HUMAN)	Fusion00712.74281.74281.3	N/A	N/A
TSQTVATFLDELAQK	::::::::::::::::	9974811083123420	P52888	Thimet oligopeptidase (THOP1_HUMAN)	Fusion00719.75296.75296.3	N/A	N/A
TSQTVATFLDELAQK	::::::::::::::::	947103274559194	P52888	Thimet oligopeptidase (THOP1_HUMAN)	Fusion00729.73707.73707.3	N/A	N/A
TSQTVATFLDELAQK	::::::::::::::::	9924433249370270	P52888	Thimet oligopeptidase (THOP1_HUMAN)	Fusion00726.73585.73585.3	N/A	N/A
KVCGDSDKGFVVINQK	:::::::::::::::::	100.0	P40227	T-complex protein 1 subunit zeta (TCPZ_HUMAN)	Fusion00712.15087.15087.2	N/A	N/A
KVCGDSDKGFVVINQK	:::::::::::::::::	100.0	P40227	T-complex protein 1 subunit zeta (TCPZ_HUMAN)	Fusion00712.15137.15137.2	N/A	N/A
KVCGDSDKGFVVINQK	:::::::::::::::::	100.0	P40227	T-complex protein 1 subunit zeta (TCPZ_HUMAN)	Fusion00715.15148.15148.2	N/A	N/A
KVCGDSDKGFVVINQK	:::::::::::::::::	9975903614457830	P40227	T-complex protein 1 subunit zeta (TCPZ_HUMAN)	Fusion00719.16018.16018.2	N/A	N/A
KVCGDSDKGFVVINQK	:::::::::::::::::	100.0	P40227	T-complex protein 1 subunit zeta (TCPZ_HUMAN)	Fusion00722.14555.14555.2	N/A	N/A
KVCGDSDKGFVVINQK	:::::::::::::::::	100.0	P40227	T-complex protein 1 subunit zeta (TCPZ_HUMAN)	Fusion00726.14640.14640.2	N/A	N/A
KVCGDSDKGFVVINQK	:::::::::::::::::	100.0	P40227	T-complex protein 1 subunit zeta (TCPZ_HUMAN)	Fusion00729.14565.14565.2	N/A	N/A
HPELADKNVPNLHVMK	:::::::::::::::::	9496221662468510	P46783	40S ribosomal protein S10 (RS10_HUMAN)	Fusion00726.21890.21890.3	N/A	N/A
LQAVEVVITHLAPGTK	:::::::::::::::::	100.0	Q9Y2V2	Calcium-regulated heat stable protein 1 (CHSP1_HUMAN)	Fusion00719.59236.59236.2	N/A	N/A
LQAVEVVITHLAPGTK	:::::::::::::::::	100.0	Q9Y2V2	Calcium-regulated heat stable protein 1 (CHSP1_HUMAN)	Fusion00719.59289.59289.2	N/A	N/A
DHAVVVGVYRPPPK	:::::::::::::::	100.0	P22087	rRNA 2'-O-methyltransferase fibrillarin (FBRL_HUMAN)	Fusion00722.17956.17956.2	N/A	N/A
DHAVVVGVYRPPPK	:::::::::::::::	100.0	P22087	rRNA 2'-O-methyltransferase fibrillarin (FBRL_HUMAN)	Fusion00712.18541.18541.2	N/A	N/A
DHAVVVGVYRPPPK	:::::::::::::::	100.0	P22087	rRNA 2'-O-methyltransferase fibrillarin (FBRL_HUMAN)	Fusion00719.19349.19349.2	N/A	N/A
EITFENGEELTEEGLPFLILFHMK	:::::::::::::::::::::::::	9672544080604530	Q9BS26	Endoplasmic reticulum resident protein 44 (ERP44_HUMAN)	Fusion00719.107937.107937.3	N/A	N/A
EITFENGEELTEEGLPFLILFHMK	:::::::::::::::::::::::::	9924433249370270	Q9BS26	Endoplasmic reticulum resident protein 44 (ERP44_HUMAN)	Fusion00722.106444.106444.3	N/A	N/A
EITFENGEELTEEGLPFLILFHMK	:::::::::::::::::::::::::	9974811083123420	Q9BS26	Endoplasmic reticulum resident protein 44 (ERP44_HUMAN)	Fusion00712.106882.106882.3	N/A	N/A
EITFENGEELTEEGLPFLILFHMK	:::::::::::::::::::::::::	9974811083123420	Q9BS26	Endoplasmic reticulum resident protein 44 (ERP44_HUMAN)	Fusion00729.106581.106581.3	N/A	N/A
EITFENGEELTEEGLPFLILFHMK	:::::::::::::::::::::::::	100.0	Q9BS26	Endoplasmic reticulum resident protein 44 (ERP44_HUMAN)	Fusion00715.106819.106819.3	N/A	N/A
EITFENGEELTEEGLPFLILFHMK	:::::::::::::::::::::::::	9672544080604530	Q9BS26	Endoplasmic reticulum resident protein 44 (ERP44_HUMAN)	Fusion00726.106154.106154.3	N/A	N/A
LAESLLALSQQEELADLPK	::::::::::::::::::::	100.0	Q9BVJ6	U3 small nucleolar RNA-associated protein 14 homolog A (UT14A_HUMAN)	Fusion00712.78729.78729.2	N/A	N/A
LAESLLALSQQEELADLPK	::::::::::::::::::::	100.0	Q9BVJ6	U3 small nucleolar RNA-associated protein 14 homolog A (UT14A_HUMAN)	Fusion00722.78181.78181.2	N/A	N/A
LAESLLALSQQEELADLPK	::::::::::::::::::::	100.0	Q9BVJ6	U3 small nucleolar RNA-associated protein 14 homolog A (UT14A_HUMAN)	Fusion00726.78016.78016.2	N/A	N/A
LAESLLALSQQEELADLPK	::::::::::::::::::::	9566265060240960	Q9BVJ6	U3 small nucleolar RNA-associated protein 14 homolog A (UT14A_HUMAN)	Fusion00715.78767.78767.2	N/A	N/A
LAESLLALSQQEELADLPK	::::::::::::::::::::	100.0	Q9BVJ6	U3 small nucleolar RNA-associated protein 14 homolog A (UT14A_HUMAN)	Fusion00719.79804.79804.2	N/A	N/A
LAESLLALSQQEELADLPK	::::::::::::::::::::	100.0	Q9BVJ6	U3 small nucleolar RNA-associated protein 14 homolog A (UT14A_HUMAN)	Fusion00729.78192.78192.2	N/A	N/A
LLYPPETGLFLVR	::::::::::::::	100.0	P41240	Tyrosine-protein kinase CSK (CSK_HUMAN)	Fusion00726.79785.79785.3	N/A	N/A
LLYPPETGLFLVR	::::::::::::::	9974811083123420	P41240	Tyrosine-protein kinase CSK (CSK_HUMAN)	Fusion00729.80014.80014.3	N/A	N/A
LLYPPETGLFLVR	::::::::::::::	100.0	P41240	Tyrosine-protein kinase CSK (CSK_HUMAN)	Fusion00712.80539.80539.3	N/A	N/A
LLYPPETGLFLVR	::::::::::::::	100.0	P41240	Tyrosine-protein kinase CSK (CSK_HUMAN)	Fusion00715.80520.80520.3	N/A	N/A
LLYPPETGLFLVR	::::::::::::::	100.0	P41240	Tyrosine-protein kinase CSK (CSK_HUMAN)	Fusion00719.81584.81584.3	N/A	N/A
ELEFLGWYTTGGPPDPSDIHVHK	::::::::::::::::::::::::	9974811083123420	Q7L5N1	COP9 signalosome complex subunit 6 (CSN6_HUMAN)	Fusion00715.68412.68412.3	N/A	N/A
ANYQADLANITCEIAIK	::::::::::::::::::	100.0	Q7Z4S6	Kinesin-like protein KIF21A (KI21A_HUMAN)	Fusion00715.70203.70203.2	N/A	N/A
ANYQADLANITCEIAIK	::::::::::::::::::	100.0	Q7Z4S6	Kinesin-like protein KIF21A (KI21A_HUMAN)	Fusion00729.69651.69651.2	N/A	N/A
ANYQADLANITCEIAIK	::::::::::::::::::	9975903614457830	Q7Z4S6	Kinesin-like protein KIF21A (KI21A_HUMAN)	Fusion00719.71302.71302.2	N/A	N/A
VIHDNFGIVEGLMTTVHAITATQK	:::::::::::::oxidation of m::::::::::::	9899396378269610	P04406	Glyceraldehyde-3-phosphate dehydrogenase (G3P_HUMAN)	Fusion00712.77787.77787.4	N/A	N/A
VIHDNFGIVEGLMTTVHAITATQK	:::::::::::::oxidation of m::::::::::::	9993293091884640	P04406	Glyceraldehyde-3-phosphate dehydrogenase (G3P_HUMAN)	Fusion00712.77950.77950.4	N/A	N/A
VIHDNFGIVEGLMTTVHAITATQK	:::::::::::::oxidation of m::::::::::::	960429242119383	P04406	Glyceraldehyde-3-phosphate dehydrogenase (G3P_HUMAN)	Fusion00712.78152.78152.4	N/A	N/A
VIHDNFGIVEGLMTTVHAITATQK	:::::::::::::oxidation of m::::::::::::	9765258215962440	P04406	Glyceraldehyde-3-phosphate dehydrogenase (G3P_HUMAN)	Fusion00712.78568.78568.4	N/A	N/A
VIHDNFGIVEGLMTTVHAITATQK	:::::::::::::oxidation of m::::::::::::	9993293091884640	P04406	Glyceraldehyde-3-phosphate dehydrogenase (G3P_HUMAN)	Fusion00719.78947.78947.4	N/A	N/A
VIHDNFGIVEGLMTTVHAITATQK	:::::::::::::oxidation of m::::::::::::	9993293091884640	P04406	Glyceraldehyde-3-phosphate dehydrogenase (G3P_HUMAN)	Fusion00719.79251.79251.4	N/A	N/A
VIHDNFGIVEGLMTTVHAITATQK	:::::::::::::oxidation of m::::::::::::	9993297587131360	P04406	Glyceraldehyde-3-phosphate dehydrogenase (G3P_HUMAN)	Fusion00726.77312.77312.4	N/A	N/A
VIHDNFGIVEGLMTTVHAITATQK	:::::::::::::oxidation of m::::::::::::	9477211796246640	P04406	Glyceraldehyde-3-phosphate dehydrogenase (G3P_HUMAN)	Fusion00726.77808.77808.4	N/A	N/A
SSDVHSSGSSDAHMDASGPSDSDMPSR	::::::::::::::::::::::::::::	100.0	O15042	U2 snRNP-associated SURP motif-containing protein (SR140_HUMAN)	Fusion00712.11961.11961.4	N/A	N/A
SSDVHSSGSSDAHMDASGPSDSDMPSR	::::::::::::::::::::::::::::	100.0	O15042	U2 snRNP-associated SURP motif-containing protein (SR140_HUMAN)	Fusion00715.11804.11804.4	N/A	N/A
SSDVHSSGSSDAHMDASGPSDSDMPSR	::::::::::::::::::::::::::::	100.0	O15042	U2 snRNP-associated SURP motif-containing protein (SR140_HUMAN)	Fusion00719.12829.12829.4	N/A	N/A
SSDVHSSGSSDAHMDASGPSDSDMPSR	::::::::::::::::::::::::::::	100.0	O15042	U2 snRNP-associated SURP motif-containing protein (SR140_HUMAN)	Fusion00726.11410.11410.4	N/A	N/A
SSDVHSSGSSDAHMDASGPSDSDMPSR	::::::::::::::::::::::::::::	100.0	O15042	U2 snRNP-associated SURP motif-containing protein (SR140_HUMAN)	Fusion00729.11255.11255.4	N/A	N/A
SSDVHSSGSSDAHMDASGPSDSDMPSR	::::::::::::::::::::::::::::	100.0	O15042	U2 snRNP-associated SURP motif-containing protein (SR140_HUMAN)	Fusion00722.11498.11498.4	N/A	N/A
VLEILGK	::::::::	9927884615384610	P43490	Nicotinamide phosphoribosyltransferase (NAMPT_HUMAN)	Fusion00715.37098.37098.2	N/A	N/A
VLEILGK	::::::::	9928229665071770	P43490	Nicotinamide phosphoribosyltransferase (NAMPT_HUMAN)	Fusion00729.36814.36814.2	N/A	N/A
VKDALEFWLQAGVDGFQVR	::::::::::::::::::::	100.0	P08195	4F2 cell-surface antigen heavy chain (4F2_HUMAN)	Fusion00715.86406.86406.2	N/A	N/A
VKDALEFWLQAGVDGFQVR	::::::::::::::::::::	100.0	P08195	4F2 cell-surface antigen heavy chain (4F2_HUMAN)	Fusion00719.87508.87508.2	N/A	N/A
VKDALEFWLQAGVDGFQVR	::::::::::::::::::::	100.0	P08195	4F2 cell-surface antigen heavy chain (4F2_HUMAN)	Fusion00722.86003.86003.2	N/A	N/A
VKDALEFWLQAGVDGFQVR	::::::::::::::::::::	100.0	P08195	4F2 cell-surface antigen heavy chain (4F2_HUMAN)	Fusion00712.86496.86496.2	N/A	N/A
VKDALEFWLQAGVDGFQVR	::::::::::::::::::::	100.0	P08195	4F2 cell-surface antigen heavy chain (4F2_HUMAN)	Fusion00729.86089.86089.2	N/A	N/A
CLEEVEDLIVK	:pyro-cmc:::::::::::	100.0	P80404	4-aminobutyrate aminotransferase, mitochondrial (GABT_HUMAN)	Fusion00712.108219.108219.2	N/A	N/A
CLEEVEDLIVK	:pyro-cmc:::::::::::	9373493975903610	P80404	4-aminobutyrate aminotransferase, mitochondrial (GABT_HUMAN)	Fusion00712.108521.108521.2	N/A	N/A
CLEEVEDLIVK	:pyro-cmc:::::::::::	100.0	P80404	4-aminobutyrate aminotransferase, mitochondrial (GABT_HUMAN)	Fusion00715.108096.108096.2	N/A	N/A
CLEEVEDLIVK	:pyro-cmc:::::::::::	9928400954653930	P80404	4-aminobutyrate aminotransferase, mitochondrial (GABT_HUMAN)	Fusion00719.109259.109259.2	N/A	N/A
CLEEVEDLIVK	:pyro-cmc:::::::::::	100.0	P80404	4-aminobutyrate aminotransferase, mitochondrial (GABT_HUMAN)	Fusion00722.107814.107814.2	N/A	N/A
CLEEVEDLIVK	:pyro-cmc:::::::::::	9518072289156620	P80404	4-aminobutyrate aminotransferase, mitochondrial (GABT_HUMAN)	Fusion00726.107735.107735.2	N/A	N/A
CLEEVEDLIVK	:pyro-cmc:::::::::::	100.0	P80404	4-aminobutyrate aminotransferase, mitochondrial (GABT_HUMAN)	Fusion00729.107867.107867.2	N/A	N/A
QALNNLQSTFSGFGFINSENVFK	::::::::::::::::::::::::	100.0	P35250	Replication factor C subunit 2 (RFC2_HUMAN)	Fusion00722.89013.89013.2	N/A	N/A
QALNNLQSTFSGFGFINSENVFK	::::::::::::::::::::::::	100.0	P35250	Replication factor C subunit 2 (RFC2_HUMAN)	Fusion00726.88725.88725.2	N/A	N/A
QALNNLQSTFSGFGFINSENVFK	::::::::::::::::::::::::	100.0	P35250	Replication factor C subunit 2 (RFC2_HUMAN)	Fusion00712.89513.89513.2	N/A	N/A
QALNNLQSTFSGFGFINSENVFK	::::::::::::::::::::::::	100.0	P35250	Replication factor C subunit 2 (RFC2_HUMAN)	Fusion00719.90569.90569.2	N/A	N/A
QALNNLQSTFSGFGFINSENVFK	::::::::::::::::::::::::	100.0	P35250	Replication factor C subunit 2 (RFC2_HUMAN)	Fusion00719.90638.90638.2	N/A	N/A
QALNNLQSTFSGFGFINSENVFK	::::::::::::::::::::::::	100.0	P35250	Replication factor C subunit 2 (RFC2_HUMAN)	Fusion00722.89036.89036.2	N/A	N/A
QALNNLQSTFSGFGFINSENVFK	::::::::::::::::::::::::	100.0	P35250	Replication factor C subunit 2 (RFC2_HUMAN)	Fusion00726.88761.88761.2	N/A	N/A
QALNNLQSTFSGFGFINSENVFK	::::::::::::::::::::::::	100.0	P35250	Replication factor C subunit 2 (RFC2_HUMAN)	Fusion00729.89068.89068.2	N/A	N/A
QALNNLQSTFSGFGFINSENVFK	::::::::::::::::::::::::	9975903614457830	P35250	Replication factor C subunit 2 (RFC2_HUMAN)	Fusion00715.89522.89522.2	N/A	N/A
CVPQIIAFLNSK	:pyro-cmc::::::::::::	100.0	O94874	E3 UFM1-protein ligase 1 (UFL1_HUMAN)	Fusion00712.120643.120643.2	N/A	N/A
CVPQIIAFLNSK	:pyro-cmc::::::::::::	9927710843373490	O94874	E3 UFM1-protein ligase 1 (UFL1_HUMAN)	Fusion00719.121658.121658.2	N/A	N/A
CVPQIIAFLNSK	:pyro-cmc::::::::::::	100.0	O94874	E3 UFM1-protein ligase 1 (UFL1_HUMAN)	Fusion00722.120017.120017.2	N/A	N/A
CVPQIIAFLNSK	:pyro-cmc::::::::::::	100.0	O94874	E3 UFM1-protein ligase 1 (UFL1_HUMAN)	Fusion00726.119659.119659.2	N/A	N/A
CVPQIIAFLNSK	:pyro-cmc::::::::::::	9518072289156620	O94874	E3 UFM1-protein ligase 1 (UFL1_HUMAN)	Fusion00726.119961.119961.2	N/A	N/A
CVPQIIAFLNSK	:pyro-cmc::::::::::::	9927710843373490	O94874	E3 UFM1-protein ligase 1 (UFL1_HUMAN)	Fusion00729.120315.120315.2	N/A	N/A
CVPQIIAFLNSK	:pyro-cmc::::::::::::	9927536231884050	O94874	E3 UFM1-protein ligase 1 (UFL1_HUMAN)	Fusion00715.120238.120238.2	N/A	N/A
CVPQIIAFLNSK	:pyro-cmc::::::::::::	100.0	O94874	E3 UFM1-protein ligase 1 (UFL1_HUMAN)	Fusion00715.120418.120418.2	N/A	N/A
CVPQIIAFLNSK	:pyro-cmc::::::::::::	9927536231884050	O94874	E3 UFM1-protein ligase 1 (UFL1_HUMAN)	Fusion00715.120533.120533.2	N/A	N/A
CVPQIIAFLNSK	:pyro-cmc::::::::::::	9951690821256030	O94874	E3 UFM1-protein ligase 1 (UFL1_HUMAN)	Fusion00719.121368.121368.2	N/A	N/A
QVTESVSDSITVLP	:::::::::::::::	9975903614457830	O60888	Protein CutA (CUTA_HUMAN)	Fusion00712.108843.108843.2	N/A	N/A
QVTESVSDSITVLP	:::::::::::::::	9951807228915660	O60888	Protein CutA (CUTA_HUMAN)	Fusion00719.109936.109936.2	N/A	N/A
QVTESVSDSITVLP	:::::::::::::::	9927710843373490	O60888	Protein CutA (CUTA_HUMAN)	Fusion00726.108101.108101.2	N/A	N/A
QVTESVSDSITVLP	:::::::::::::::	8995215311004780	O60888	Protein CutA (CUTA_HUMAN)	Fusion00729.108326.108326.2	N/A	N/A
NQQITHANNTVSNFK	::::::::::::::::	100.0	Q92598	Heat shock protein 105 kDa (HS105_HUMAN)	Fusion00712.9659.9659.2	N/A	N/A
NQQITHANNTVSNFK	::::::::::::::::	100.0	Q92598	Heat shock protein 105 kDa (HS105_HUMAN)	Fusion00715.9382.9382.2	N/A	N/A
NQQITHANNTVSNFK	::::::::::::::::	8899521531100470	Q92598	Heat shock protein 105 kDa (HS105_HUMAN)	Fusion00715.9697.9697.2	N/A	N/A
NQQITHANNTVSNFK	::::::::::::::::	100.0	Q92598	Heat shock protein 105 kDa (HS105_HUMAN)	Fusion00719.10473.10473.2	N/A	N/A
NQQITHANNTVSNFK	::::::::::::::::	100.0	Q92598	Heat shock protein 105 kDa (HS105_HUMAN)	Fusion00722.8978.8978.2	N/A	N/A
NQQITHANNTVSNFK	::::::::::::::::	9975903614457830	Q92598	Heat shock protein 105 kDa (HS105_HUMAN)	Fusion00722.9325.9325.2	N/A	N/A
NQQITHANNTVSNFK	::::::::::::::::	100.0	Q92598	Heat shock protein 105 kDa (HS105_HUMAN)	Fusion00726.8981.8981.2	N/A	N/A
NQQITHANNTVSNFK	::::::::::::::::	100.0	Q92598	Heat shock protein 105 kDa (HS105_HUMAN)	Fusion00726.9255.9255.2	N/A	N/A
KKEDVSESVGASGQRPVFCPVHK	::::::::::::::::::::::::	100.0	Q9UPN9	E3 ubiquitin-protein ligase TRIM33 (TRI33_HUMAN)	Fusion00719.14500.14500.4	N/A	N/A
KKEDVSESVGASGQRPVFCPVHK	::::::::::::::::::::::::	100.0	Q9UPN9	E3 ubiquitin-protein ligase TRIM33 (TRI33_HUMAN)	Fusion00715.13452.13452.4	N/A	N/A
KKEDVSESVGASGQRPVFCPVHK	::::::::::::::::::::::::	971160295103957	Q9UPN9	E3 ubiquitin-protein ligase TRIM33 (TRI33_HUMAN)	Fusion00722.13005.13005.4	N/A	N/A
KKEDVSESVGASGQRPVFCPVHK	::::::::::::::::::::::::	100.0	Q9UPN9	E3 ubiquitin-protein ligase TRIM33 (TRI33_HUMAN)	Fusion00729.12894.12894.4	N/A	N/A
LMSSNSTDLPLNIECFMNDK	:::::::::::::::::::::	8474178403755860	Q92598	Heat shock protein 105 kDa (HS105_HUMAN)	Fusion00719.84183.84183.2	N/A	N/A
LMSSNSTDLPLNIECFMNDK	:::::::::::::::::::::	9975961538461530	Q92598	Heat shock protein 105 kDa (HS105_HUMAN)	Fusion00726.82468.82468.2	N/A	N/A
LMSSNSTDLPLNIECFMNDK	:::::::::::::::::::::	9975961538461530	Q92598	Heat shock protein 105 kDa (HS105_HUMAN)	Fusion00729.82787.82787.2	N/A	N/A
LMSSNSTDLPLNIECFMNDK	:::::::::::::::::::::	9567307692307690	Q92598	Heat shock protein 105 kDa (HS105_HUMAN)	Fusion00729.82821.82821.2	N/A	N/A
TAEVPVSEASGQAPPAK	::::::::::::::::::	100.0	P48382	DNA-binding protein RFX5 (RFX5_HUMAN)	Fusion00712.22185.22185.2	N/A	N/A
TAEVPVSEASGQAPPAK	::::::::::::::::::	100.0	P48382	DNA-binding protein RFX5 (RFX5_HUMAN)	Fusion00715.22159.22159.2	N/A	N/A
TAEVPVSEASGQAPPAK	::::::::::::::::::	100.0	P48382	DNA-binding protein RFX5 (RFX5_HUMAN)	Fusion00719.23089.23089.2	N/A	N/A
TAEVPVSEASGQAPPAK	::::::::::::::::::	100.0	P48382	DNA-binding protein RFX5 (RFX5_HUMAN)	Fusion00722.21752.21752.2	N/A	N/A
TAEVPVSEASGQAPPAK	::::::::::::::::::	100.0	P48382	DNA-binding protein RFX5 (RFX5_HUMAN)	Fusion00726.21721.21721.2	N/A	N/A
LAAVALINAAIQK	::::::::::::::	100.0	P46940	Ras GTPase-activating-like protein IQGAP1 (IQGA1_HUMAN)	Fusion00719.66553.66553.3	N/A	N/A
LAAVALINAAIQK	::::::::::::::	100.0	P46940	Ras GTPase-activating-like protein IQGAP1 (IQGA1_HUMAN)	Fusion00722.65075.65075.3	N/A	N/A
LAAVALINAAIQK	::::::::::::::	100.0	P46940	Ras GTPase-activating-like protein IQGAP1 (IQGA1_HUMAN)	Fusion00726.64852.64852.3	N/A	N/A
LAAVALINAAIQK	::::::::::::::	100.0	P46940	Ras GTPase-activating-like protein IQGAP1 (IQGA1_HUMAN)	Fusion00729.64965.64965.3	N/A	N/A
LAAVALINAAIQK	::::::::::::::	100.0	P46940	Ras GTPase-activating-like protein IQGAP1 (IQGA1_HUMAN)	Fusion00715.65452.65452.3	N/A	N/A
TGAFEPAEASVNPQDLQGSLQELK	:::::::::::::::::::::::::	100.0	Q9NVX2	Notchless protein homolog 1 (NLE1_HUMAN)	Fusion00719.71511.71511.2	N/A	N/A
TGAFEPAEASVNPQDLQGSLQELK	:::::::::::::::::::::::::	100.0	Q9NVX2	Notchless protein homolog 1 (NLE1_HUMAN)	Fusion00722.70081.70081.2	N/A	N/A
TGAFEPAEASVNPQDLQGSLQELK	:::::::::::::::::::::::::	100.0	Q9NVX2	Notchless protein homolog 1 (NLE1_HUMAN)	Fusion00726.69810.69810.2	N/A	N/A
TGAFEPAEASVNPQDLQGSLQELK	:::::::::::::::::::::::::	100.0	Q9NVX2	Notchless protein homolog 1 (NLE1_HUMAN)	Fusion00726.69825.69825.2	N/A	N/A
TGAFEPAEASVNPQDLQGSLQELK	:::::::::::::::::::::::::	9975903614457830	Q9NVX2	Notchless protein homolog 1 (NLE1_HUMAN)	Fusion00729.69892.69892.2	N/A	N/A
TGAFEPAEASVNPQDLQGSLQELK	:::::::::::::::::::::::::	9927710843373490	Q9NVX2	Notchless protein homolog 1 (NLE1_HUMAN)	Fusion00729.69952.69952.2	N/A	N/A
TGAFEPAEASVNPQDLQGSLQELK	:::::::::::::::::::::::::	9927884615384610	Q9NVX2	Notchless protein homolog 1 (NLE1_HUMAN)	Fusion00712.70459.70459.2	N/A	N/A
QATYGYYLGNPAEFHDSSDHHTFK	:::::::::::::::::::::::::	9672544080604530	Q15293	Reticulocalbin-1 (RCN1_HUMAN)	Fusion00719.36262.36262.3	N/A	N/A
QATYGYYLGNPAEFHDSSDHHTFK	:::::::::::::::::::::::::	95.25	Q15293	Reticulocalbin-1 (RCN1_HUMAN)	Fusion00722.34718.34718.3	N/A	N/A
QATYGYYLGNPAEFHDSSDHHTFK	:::::::::::::::::::::::::	9672544080604530	Q15293	Reticulocalbin-1 (RCN1_HUMAN)	Fusion00729.34813.34813.3	N/A	N/A
QATYGYYLGNPAEFHDSSDHHTFK	:::::::::::::::::::::::::	974937343358396	Q15293	Reticulocalbin-1 (RCN1_HUMAN)	Fusion00715.34999.34999.3	N/A	N/A
QATYGYYLGNPAEFHDSSDHHTFK	:::::::::::::::::::::::::	9849246231155770	Q15293	Reticulocalbin-1 (RCN1_HUMAN)	Fusion00729.34831.34831.3	N/A	N/A
ICFQGDEGACPTR	::::::::::::::	100.0	Q9NUD5	Zinc finger CCHC domain-containing protein 3 (ZCHC3_HUMAN)	Fusion00712.23743.23743.2	N/A	N/A
ICFQGDEGACPTR	::::::::::::::	100.0	Q9NUD5	Zinc finger CCHC domain-containing protein 3 (ZCHC3_HUMAN)	Fusion00715.23723.23723.2	N/A	N/A
ICFQGDEGACPTR	::::::::::::::	100.0	Q9NUD5	Zinc finger CCHC domain-containing protein 3 (ZCHC3_HUMAN)	Fusion00719.24655.24655.2	N/A	N/A
ICFQGDEGACPTR	::::::::::::::	100.0	Q9NUD5	Zinc finger CCHC domain-containing protein 3 (ZCHC3_HUMAN)	Fusion00722.23197.23197.2	N/A	N/A
ICFQGDEGACPTR	::::::::::::::	100.0	Q9NUD5	Zinc finger CCHC domain-containing protein 3 (ZCHC3_HUMAN)	Fusion00726.23301.23301.2	N/A	N/A
ICFQGDEGACPTR	::::::::::::::	100.0	Q9NUD5	Zinc finger CCHC domain-containing protein 3 (ZCHC3_HUMAN)	Fusion00729.23240.23240.2	N/A	N/A
TCSKPSENEVPQQAIDSHSVK	::::::::::::::::::::::	100.0	O75410	Transforming acidic coiled-coil-containing protein 1 (TACC1_HUMAN)	Fusion00715.12782.12782.4	N/A	N/A
TCSKPSENEVPQQAIDSHSVK	::::::::::::::::::::::	9993293091884640	O75410	Transforming acidic coiled-coil-containing protein 1 (TACC1_HUMAN)	Fusion00719.13770.13770.4	N/A	N/A
TCSKPSENEVPQQAIDSHSVK	::::::::::::::::::::::	9986586183769280	O75410	Transforming acidic coiled-coil-containing protein 1 (TACC1_HUMAN)	Fusion00722.12380.12380.4	N/A	N/A
TCSKPSENEVPQQAIDSHSVK	::::::::::::::::::::::	9986586183769280	O75410	Transforming acidic coiled-coil-containing protein 1 (TACC1_HUMAN)	Fusion00726.12477.12477.4	N/A	N/A
TCSKPSENEVPQQAIDSHSVK	::::::::::::::::::::::	100.0	O75410	Transforming acidic coiled-coil-containing protein 1 (TACC1_HUMAN)	Fusion00729.12179.12179.4	N/A	N/A
GCQDFGWDPCFQPDGYEQTYAEMPK	::::::::::::::::::::::::::	9927536231884050	Q9BY32	Inosine triphosphate pyrophosphatase (ITPA_HUMAN)	Fusion00712.76752.76752.2	N/A	N/A
GCQDFGWDPCFQPDGYEQTYAEMPK	::::::::::::::::::::::::::	9397590361445780	Q9BY32	Inosine triphosphate pyrophosphatase (ITPA_HUMAN)	Fusion00719.77810.77810.2	N/A	N/A
GCQDFGWDPCFQPDGYEQTYAEMPK	::::::::::::::::::::::::::	9927536231884050	Q9BY32	Inosine triphosphate pyrophosphatase (ITPA_HUMAN)	Fusion00719.77826.77826.2	N/A	N/A
GCQDFGWDPCFQPDGYEQTYAEMPK	::::::::::::::::::::::::::	9951807228915660	Q9BY32	Inosine triphosphate pyrophosphatase (ITPA_HUMAN)	Fusion00729.76220.76220.2	N/A	N/A
GCQDFGWDPCFQPDGYEQTYAEMPK	::::::::::::::::::::::::::	971291866028708	Q9BY32	Inosine triphosphate pyrophosphatase (ITPA_HUMAN)	Fusion00722.76262.76262.2	N/A	N/A
ALASGTEASSTDPGAPGGPGGAEGPMAK	:::::::::::::::::::::::::::::	100.0	Q16763	Ubiquitin-conjugating enzyme E2 S (UBE2S_HUMAN)	Fusion00712.31867.31867.2	N/A	N/A
ALASGTEASSTDPGAPGGPGGAEGPMAK	:::::::::::::::::::::::::::::	100.0	Q16763	Ubiquitin-conjugating enzyme E2 S (UBE2S_HUMAN)	Fusion00712.31996.31996.2	N/A	N/A
ALASGTEASSTDPGAPGGPGGAEGPMAK	:::::::::::::::::::::::::::::	100.0	Q16763	Ubiquitin-conjugating enzyme E2 S (UBE2S_HUMAN)	Fusion00719.32608.32608.2	N/A	N/A
ALASGTEASSTDPGAPGGPGGAEGPMAK	:::::::::::::::::::::::::::::	100.0	Q16763	Ubiquitin-conjugating enzyme E2 S (UBE2S_HUMAN)	Fusion00726.31347.31347.2	N/A	N/A
LGELTMQLHPVADSSPAGAK	:::::::::::::::::::::	9952153110047840	Q8IXM2	Chromatin complexes subunit BAP18 (BAP18_HUMAN)	Fusion00715.44042.44042.2	N/A	N/A
LGELTMQLHPVADSSPAGAK	:::::::::::::::::::::	100.0	Q8IXM2	Chromatin complexes subunit BAP18 (BAP18_HUMAN)	Fusion00722.43497.43497.2	N/A	N/A
FNQLPVELKK	:::::::::::	962406015037594	Q9NUJ1	Mycophenolic acid acyl-glucuronide esterase, mitochondrial (ABHDA_HUMAN)	Fusion00722.28454.28454.3	N/A	N/A
TAFYLAEFFVNEAR	:::::::::::::::	100.0	Q92820	Gamma-glutamyl hydrolase (GGH_HUMAN)	Fusion00712.89119.89119.3	N/A	N/A
TAFYLAEFFVNEAR	:::::::::::::::	100.0	Q92820	Gamma-glutamyl hydrolase (GGH_HUMAN)	Fusion00715.88854.88854.3	N/A	N/A
TAFYLAEFFVNEAR	:::::::::::::::	100.0	Q92820	Gamma-glutamyl hydrolase (GGH_HUMAN)	Fusion00719.89944.89944.3	N/A	N/A
TAFYLAEFFVNEAR	:::::::::::::::	100.0	Q92820	Gamma-glutamyl hydrolase (GGH_HUMAN)	Fusion00719.89967.89967.3	N/A	N/A
TAFYLAEFFVNEAR	:::::::::::::::	100.0	Q92820	Gamma-glutamyl hydrolase (GGH_HUMAN)	Fusion00726.88088.88088.3	N/A	N/A
TAFYLAEFFVNEAR	:::::::::::::::	100.0	Q92820	Gamma-glutamyl hydrolase (GGH_HUMAN)	Fusion00726.88388.88388.3	N/A	N/A
TAFYLAEFFVNEAR	:::::::::::::::	100.0	Q92820	Gamma-glutamyl hydrolase (GGH_HUMAN)	Fusion00726.88685.88685.3	N/A	N/A
TAFYLAEFFVNEAR	:::::::::::::::	100.0	Q92820	Gamma-glutamyl hydrolase (GGH_HUMAN)	Fusion00719.90235.90235.3	N/A	N/A
TAFYLAEFFVNEAR	:::::::::::::::	100.0	Q92820	Gamma-glutamyl hydrolase (GGH_HUMAN)	Fusion00722.88374.88374.3	N/A	N/A
TAFYLAEFFVNEAR	:::::::::::::::	100.0	Q92820	Gamma-glutamyl hydrolase (GGH_HUMAN)	Fusion00729.88490.88490.3	N/A	N/A
RSPPEEPPDFCCPK	:::::::::::::::	97.5	Q9Y6K9	NF-kappa-B essential modulator (NEMO_HUMAN)	Fusion00722.19864.19864.3 (2)	N/A	N/A
RSPPEEPPDFCCPK	:::::::::::::::	9974811083123420	Q9Y6K9	NF-kappa-B essential modulator (NEMO_HUMAN)	Fusion00726.19766.19766.3	N/A	N/A
LEAAGGPSALNFDSPSSLFESLISPIK	::::::::::::::::::::::::::::	9924433249370270	Q8IUF8	Bifunctional lysine-specific demethylase and histidyl-hydroxylase MINA (MINA_HUMAN)	Fusion00719.109771.109771.3	N/A	N/A
LEAAGGPSALNFDSPSSLFESLISPIK	::::::::::::::::::::::::::::	9974811083123420	Q8IUF8	Bifunctional lysine-specific demethylase and histidyl-hydroxylase MINA (MINA_HUMAN)	Fusion00729.108342.108342.3	N/A	N/A
LLNILDPK	:::::::::	9927710843373490	Q05D32	CTD small phosphatase-like protein 2 (CTSL2_HUMAN)	Fusion00722.50418.50418.2	N/A	N/A
LLNILDPK	:::::::::	9927710843373490	Q05D32	CTD small phosphatase-like protein 2 (CTSL2_HUMAN)	Fusion00729.50532.50532.2	N/A	N/A
KLFIGMVSK	::::::::::	9924433249370270	O95319	CUGBP Elav-like family member 2 (CELF2_HUMAN)	Fusion00712.28631.28631.3	N/A	N/A
KLFIGMVSK	::::::::::	9974811083123420	O95319	CUGBP Elav-like family member 2 (CELF2_HUMAN)	Fusion00722.27988.27988.3	N/A	N/A
KLFIGMVSK	::::::::::	9924433249370270	O95319	CUGBP Elav-like family member 2 (CELF2_HUMAN)	Fusion00719.29396.29396.3	N/A	N/A
KLFIGMVSK	::::::::::	9924433249370270	O95319	CUGBP Elav-like family member 2 (CELF2_HUMAN)	Fusion00729.28060.28060.3	N/A	N/A
THLSEVQAFFENQSEATFR	::::::::::::::::::::	100.0	Q9UIQ6	Leucyl-cystinyl aminopeptidase (LCAP_HUMAN)	Fusion00729.60423.60423.3	N/A	N/A
LPSTGEGTQFYLFENVDNAQQFK	::::::::::::::::::::::::	9952038369304550	P30519	Heme oxygenase 2 (HMOX2_HUMAN)	Fusion00712.75535.75535.2	N/A	N/A
LPSTGEGTQFYLFENVDNAQQFK	::::::::::::::::::::::::	100.0	P30519	Heme oxygenase 2 (HMOX2_HUMAN)	Fusion00715.75462.75462.2	N/A	N/A
LPSTGEGTQFYLFENVDNAQQFK	::::::::::::::::::::::::	100.0	P30519	Heme oxygenase 2 (HMOX2_HUMAN)	Fusion00719.76597.76597.2	N/A	N/A
LPSTGEGTQFYLFENVDNAQQFK	::::::::::::::::::::::::	100.0	P30519	Heme oxygenase 2 (HMOX2_HUMAN)	Fusion00722.74981.74981.2	N/A	N/A
LPSTGEGTQFYLFENVDNAQQFK	::::::::::::::::::::::::	9951690821256030	P30519	Heme oxygenase 2 (HMOX2_HUMAN)	Fusion00726.74860.74860.2	N/A	N/A
LPSTGEGTQFYLFENVDNAQQFK	::::::::::::::::::::::::	100.0	P30519	Heme oxygenase 2 (HMOX2_HUMAN)	Fusion00729.74935.74935.2	N/A	N/A
LPSTGEGTQFYLFENVDNAQQFK	::::::::::::::::::::::::	100.0	P30519	Heme oxygenase 2 (HMOX2_HUMAN)	Fusion00729.74950.74950.2	N/A	N/A
LPSTGEGTQFYLFENVDNAQQFK	::::::::::::::::::::::::	9202898550724630	P30519	Heme oxygenase 2 (HMOX2_HUMAN)	Fusion00719.76660.76660.2	N/A	N/A
TLMELLNQMDGFDTLHR	::::::::::::::::::	9975903614457830	P62333	26S protease regulatory subunit 10B (PRS10_HUMAN)	Fusion00712.84255.84255.2	N/A	N/A
TLMELLNQMDGFDTLHR	::::::::::::::::::	9447115384615380	P62333	26S protease regulatory subunit 10B (PRS10_HUMAN)	Fusion00722.83818.83818.2	N/A	N/A
TLMELLNQMDGFDTLHR	::::::::::::::::::	9927884615384610	P62333	26S protease regulatory subunit 10B (PRS10_HUMAN)	Fusion00726.83453.83453.2	N/A	N/A
NETVSSNSSNNTGNSTTETSSTLEVR	:::::::::::::::::::::::::::	9773299748110830	Q96SI9	Spermatid perinuclear RNA-binding protein (STRBP_HUMAN)	Fusion00715.22467.22467.3	N/A	N/A
NETVSSNSSNNTGNSTTETSSTLEVR	:::::::::::::::::::::::::::	100.0	Q96SI9	Spermatid perinuclear RNA-binding protein (STRBP_HUMAN)	Fusion00719.23418.23418.3	N/A	N/A
NETVSSNSSNNTGNSTTETSSTLEVR	:::::::::::::::::::::::::::	9974811083123420	Q96SI9	Spermatid perinuclear RNA-binding protein (STRBP_HUMAN)	Fusion00729.22025.22025.3	N/A	N/A
NETVSSNSSNNTGNSTTETSSTLEVR	:::::::::::::::::::::::::::	100.0	Q96SI9	Spermatid perinuclear RNA-binding protein (STRBP_HUMAN)	Fusion00712.22544.22544.3	N/A	N/A
NETVSSNSSNNTGNSTTETSSTLEVR	:::::::::::::::::::::::::::	100.0	Q96SI9	Spermatid perinuclear RNA-binding protein (STRBP_HUMAN)	Fusion00722.21981.21981.3	N/A	N/A
NETVSSNSSNNTGNSTTETSSTLEVR	:::::::::::::::::::::::::::	9974811083123420	Q96SI9	Spermatid perinuclear RNA-binding protein (STRBP_HUMAN)	Fusion00729.22006.22006.3	N/A	N/A
NETVSSNSSNNTGNSTTETSSTLEVR	:::::::::::::::::::::::::::	9924433249370270	Q96SI9	Spermatid perinuclear RNA-binding protein (STRBP_HUMAN)	Fusion00726.22116.22116.3	N/A	N/A
TLTSSGQVTLGDACSASTSR	:::::::::::::::::::::	100.0	Q7Z4S6	Kinesin-like protein KIF21A (KI21A_HUMAN)	Fusion00722.30937.30937.2	N/A	N/A
TLTSSGQVTLGDACSASTSR	:::::::::::::::::::::	100.0	Q7Z4S6	Kinesin-like protein KIF21A (KI21A_HUMAN)	Fusion00726.31067.31067.2	N/A	N/A
TLTSSGQVTLGDACSASTSR	:::::::::::::::::::::	100.0	Q7Z4S6	Kinesin-like protein KIF21A (KI21A_HUMAN)	Fusion00729.31048.31048.2	N/A	N/A
TLTSSGQVTLGDACSASTSR	:::::::::::::::::::::	100.0	Q7Z4S6	Kinesin-like protein KIF21A (KI21A_HUMAN)	Fusion00712.31606.31606.2	N/A	N/A
TLTSSGQVTLGDACSASTSR	:::::::::::::::::::::	100.0	Q7Z4S6	Kinesin-like protein KIF21A (KI21A_HUMAN)	Fusion00715.31513.31513.2	N/A	N/A
TLTSSGQVTLGDACSASTSR	:::::::::::::::::::::	100.0	Q7Z4S6	Kinesin-like protein KIF21A (KI21A_HUMAN)	Fusion00719.32350.32350.2	N/A	N/A
TLTSSGQVTLGDACSASTSR	:::::::::::::::::::::	100.0	Q7Z4S6	Kinesin-like protein KIF21A (KI21A_HUMAN)	Fusion00726.31102.31102.2	N/A	N/A
RPAEDMEEEQAFKR	::::::oxidation of m:::::::::	100.0	P61978	Heterogeneous nuclear ribonucleoprotein K (HNRPK_HUMAN)	Fusion00712.4253.4253.3	N/A	N/A
RPAEDMEEEQAFKR	::::::oxidation of m:::::::::	100.0	P61978	Heterogeneous nuclear ribonucleoprotein K (HNRPK_HUMAN)	Fusion00712.4460.4460.3	N/A	N/A
RPAEDMEEEQAFKR	::::::oxidation of m:::::::::	100.0	P61978	Heterogeneous nuclear ribonucleoprotein K (HNRPK_HUMAN)	Fusion00715.4063.4063.3	N/A	N/A
RPAEDMEEEQAFKR	::::::oxidation of m:::::::::	100.0	P61978	Heterogeneous nuclear ribonucleoprotein K (HNRPK_HUMAN)	Fusion00715.4222.4222.3	N/A	N/A
RPAEDMEEEQAFKR	::::::oxidation of m:::::::::	100.0	P61978	Heterogeneous nuclear ribonucleoprotein K (HNRPK_HUMAN)	Fusion00719.5205.5205.3	N/A	N/A
RPAEDMEEEQAFKR	::::::oxidation of m:::::::::	100.0	P61978	Heterogeneous nuclear ribonucleoprotein K (HNRPK_HUMAN)	Fusion00719.5434.5434.3	N/A	N/A
RPAEDMEEEQAFKR	::::::oxidation of m:::::::::	100.0	P61978	Heterogeneous nuclear ribonucleoprotein K (HNRPK_HUMAN)	Fusion00722.4198.4198.3	N/A	N/A
RPAEDMEEEQAFKR	::::::oxidation of m:::::::::	100.0	P61978	Heterogeneous nuclear ribonucleoprotein K (HNRPK_HUMAN)	Fusion00726.3978.3978.3	N/A	N/A
RPAEDMEEEQAFKR	::::::oxidation of m:::::::::	100.0	P61978	Heterogeneous nuclear ribonucleoprotein K (HNRPK_HUMAN)	Fusion00729.3765.3765.3	N/A	N/A
RPAEDMEEEQAFKR	::::::oxidation of m:::::::::	100.0	P61978	Heterogeneous nuclear ribonucleoprotein K (HNRPK_HUMAN)	Fusion00729.4053.4053.3	N/A	N/A
LVSWYTLMEGQEPIAR	:::::::::::::::::	992462311557789	Q9Y4E8	Ubiquitin carboxyl-terminal hydrolase 15 (UBP15_HUMAN)	Fusion00715.78496.78496.3	N/A	N/A
LVSWYTLMEGQEPIAR	:::::::::::::::::	9672544080604530	Q9Y4E8	Ubiquitin carboxyl-terminal hydrolase 15 (UBP15_HUMAN)	Fusion00719.79611.79611.3	N/A	N/A
LVSWYTLMEGQEPIAR	:::::::::::::::::	100.0	Q9Y4E8	Ubiquitin carboxyl-terminal hydrolase 15 (UBP15_HUMAN)	Fusion00722.78055.78055.3	N/A	N/A
QVVMAVLEALTGVLR	:pyro-glu from n-term q:::::::::::::::	100.0	Q8TEX9	Importin-4 (IPO4_HUMAN)	Fusion00712.124305.124305.2	N/A	N/A
QVVMAVLEALTGVLR	:pyro-glu from n-term q:::::::::::::::	100.0	Q8TEX9	Importin-4 (IPO4_HUMAN)	Fusion00715.123952.123952.2	N/A	N/A
QVVMAVLEALTGVLR	:pyro-glu from n-term q:::::::::::::::	100.0	Q8TEX9	Importin-4 (IPO4_HUMAN)	Fusion00719.125036.125036.2	N/A	N/A
QVVMAVLEALTGVLR	:pyro-glu from n-term q:::::::::::::::	100.0	Q8TEX9	Importin-4 (IPO4_HUMAN)	Fusion00722.123598.123598.2	N/A	N/A
QVVMAVLEALTGVLR	:pyro-glu from n-term q:::::::::::::::	100.0	Q8TEX9	Importin-4 (IPO4_HUMAN)	Fusion00726.123252.123252.2	N/A	N/A
QVVMAVLEALTGVLR	:pyro-glu from n-term q:::::::::::::::	100.0	Q8TEX9	Importin-4 (IPO4_HUMAN)	Fusion00729.123575.123575.2	N/A	N/A
TVLELMNPEAQLPQVYPFAADLYQK	::::::oxidation of m::::::::::::::::::::	9674185463659140	P46940	Ras GTPase-activating-like protein IQGAP1 (IQGA1_HUMAN)	Fusion00712.100964.100964.3	N/A	N/A
TVLELMNPEAQLPQVYPFAADLYQK	::::::oxidation of m::::::::::::::::::::	9748743718592960	P46940	Ras GTPase-activating-like protein IQGAP1 (IQGA1_HUMAN)	Fusion00715.100440.100440.3	N/A	N/A
TVLELMNPEAQLPQVYPFAADLYQK	::::::oxidation of m::::::::::::::::::::	982367758186398	P46940	Ras GTPase-activating-like protein IQGAP1 (IQGA1_HUMAN)	Fusion00726.100053.100053.3	N/A	N/A
TVLELMNPEAQLPQVYPFAADLYQK	::::::oxidation of m::::::::::::::::::::	9924433249370270	P46940	Ras GTPase-activating-like protein IQGAP1 (IQGA1_HUMAN)	Fusion00712.100707.100707.3	N/A	N/A
TVLELMNPEAQLPQVYPFAADLYQK	::::::oxidation of m::::::::::::::::::::	9974811083123420	P46940	Ras GTPase-activating-like protein IQGAP1 (IQGA1_HUMAN)	Fusion00715.100536.100536.3	N/A	N/A
TVLELMNPEAQLPQVYPFAADLYQK	::::::oxidation of m::::::::::::::::::::	9722921914357680	P46940	Ras GTPase-activating-like protein IQGAP1 (IQGA1_HUMAN)	Fusion00722.100408.100408.3	N/A	N/A
TVLELMNPEAQLPQVYPFAADLYQK	::::::oxidation of m::::::::::::::::::::	9949622166246850	P46940	Ras GTPase-activating-like protein IQGAP1 (IQGA1_HUMAN)	Fusion00729.100242.100242.3	N/A	N/A
GDPSLLFVNAGMNQFKPIFLGTVDPR	:::::::::::::::::::::::::::	982367758186398	Q5JTZ9	Alanine--tRNA ligase, mitochondrial (SYAM_HUMAN)	Fusion00712.94922.94922.3	N/A	N/A
GDPSLLFVNAGMNQFKPIFLGTVDPR	:::::::::::::::::::::::::::	982367758186398	Q5JTZ9	Alanine--tRNA ligase, mitochondrial (SYAM_HUMAN)	Fusion00715.94889.94889.3	N/A	N/A
GDPSLLFVNAGMNQFKPIFLGTVDPR	:::::::::::::::::::::::::::	9924433249370270	Q5JTZ9	Alanine--tRNA ligase, mitochondrial (SYAM_HUMAN)	Fusion00726.94177.94177.3	N/A	N/A
TDAPASALWDIMR	::::::::::::::	100.0	Q9NXH9	tRNA (guanine(26)-N(2))-dimethyltransferase (TRM1_HUMAN)	Fusion00712.75921.75921.2	N/A	N/A
TDAPASALWDIMR	::::::::::::::	9927884615384610	Q9NXH9	tRNA (guanine(26)-N(2))-dimethyltransferase (TRM1_HUMAN)	Fusion00715.75905.75905.2	N/A	N/A
TDAPASALWDIMR	::::::::::::::	100.0	Q9NXH9	tRNA (guanine(26)-N(2))-dimethyltransferase (TRM1_HUMAN)	Fusion00722.75439.75439.2	N/A	N/A
TDAPASALWDIMR	::::::::::::::	100.0	Q9NXH9	tRNA (guanine(26)-N(2))-dimethyltransferase (TRM1_HUMAN)	Fusion00726.75256.75256.2	N/A	N/A
LYCLFAECCGQK	:::::::::::::	100.0	O14656	Torsin-1A (TOR1A_HUMAN)	Fusion00715.45366.45366.2	N/A	N/A
LYCLFAECCGQK	:::::::::::::	100.0	O14656	Torsin-1A (TOR1A_HUMAN)	Fusion00729.44932.44932.2	N/A	N/A
LYCLFAECCGQK	:::::::::::::	100.0	O14656	Torsin-1A (TOR1A_HUMAN)	Fusion00722.44814.44814.2	N/A	N/A
LAADPSVVNLGQGFPDISPPTYVK	:::::::::::::::::::::::::	100.0	Q6YP21	Kynurenine--oxoglutarate transaminase 3 (KAT3_HUMAN)	Fusion00712.83948.83948.2	N/A	N/A
LAADPSVVNLGQGFPDISPPTYVK	:::::::::::::::::::::::::	100.0	Q6YP21	Kynurenine--oxoglutarate transaminase 3 (KAT3_HUMAN)	Fusion00729.83460.83460.2	N/A	N/A
LAADPSVVNLGQGFPDISPPTYVK	:::::::::::::::::::::::::	100.0	Q6YP21	Kynurenine--oxoglutarate transaminase 3 (KAT3_HUMAN)	Fusion00712.83915.83915.2	N/A	N/A
LAADPSVVNLGQGFPDISPPTYVK	:::::::::::::::::::::::::	100.0	Q6YP21	Kynurenine--oxoglutarate transaminase 3 (KAT3_HUMAN)	Fusion00715.83856.83856.2	N/A	N/A
LAADPSVVNLGQGFPDISPPTYVK	:::::::::::::::::::::::::	100.0	Q6YP21	Kynurenine--oxoglutarate transaminase 3 (KAT3_HUMAN)	Fusion00715.83873.83873.2	N/A	N/A
LAADPSVVNLGQGFPDISPPTYVK	:::::::::::::::::::::::::	100.0	Q6YP21	Kynurenine--oxoglutarate transaminase 3 (KAT3_HUMAN)	Fusion00719.85051.85051.2	N/A	N/A
LAADPSVVNLGQGFPDISPPTYVK	:::::::::::::::::::::::::	100.0	Q6YP21	Kynurenine--oxoglutarate transaminase 3 (KAT3_HUMAN)	Fusion00722.83413.83413.2	N/A	N/A
LAADPSVVNLGQGFPDISPPTYVK	:::::::::::::::::::::::::	100.0	Q6YP21	Kynurenine--oxoglutarate transaminase 3 (KAT3_HUMAN)	Fusion00726.83154.83154.2	N/A	N/A
LAADPSVVNLGQGFPDISPPTYVK	:::::::::::::::::::::::::	100.0	Q6YP21	Kynurenine--oxoglutarate transaminase 3 (KAT3_HUMAN)	Fusion00729.83546.83546.2	N/A	N/A
LAADPSVVNLGQGFPDISPPTYVK	:::::::::::::::::::::::::	9951807228915660	Q6YP21	Kynurenine--oxoglutarate transaminase 3 (KAT3_HUMAN)	Fusion00722.83475.83475.2	N/A	N/A
KETPEEVAADVLAEVITAAVR	::::::::::::::::::::::	100.0	O43823	A-kinase anchor protein 8 (AKAP8_HUMAN)	Fusion00712.110083.110083.3	N/A	N/A
KETPEEVAADVLAEVITAAVR	::::::::::::::::::::::	100.0	O43823	A-kinase anchor protein 8 (AKAP8_HUMAN)	Fusion00712.110375.110375.3	N/A	N/A
KETPEEVAADVLAEVITAAVR	::::::::::::::::::::::	100.0	O43823	A-kinase anchor protein 8 (AKAP8_HUMAN)	Fusion00719.111128.111128.3	N/A	N/A
KETPEEVAADVLAEVITAAVR	::::::::::::::::::::::	100.0	O43823	A-kinase anchor protein 8 (AKAP8_HUMAN)	Fusion00722.109668.109668.3	N/A	N/A
KETPEEVAADVLAEVITAAVR	::::::::::::::::::::::	100.0	O43823	A-kinase anchor protein 8 (AKAP8_HUMAN)	Fusion00726.109362.109362.3	N/A	N/A
KETPEEVAADVLAEVITAAVR	::::::::::::::::::::::	100.0	O43823	A-kinase anchor protein 8 (AKAP8_HUMAN)	Fusion00715.109941.109941.3	N/A	N/A
KETPEEVAADVLAEVITAAVR	::::::::::::::::::::::	100.0	O43823	A-kinase anchor protein 8 (AKAP8_HUMAN)	Fusion00715.110237.110237.3	N/A	N/A
KETPEEVAADVLAEVITAAVR	::::::::::::::::::::::	100.0	O43823	A-kinase anchor protein 8 (AKAP8_HUMAN)	Fusion00722.109956.109956.3	N/A	N/A
KETPEEVAADVLAEVITAAVR	::::::::::::::::::::::	100.0	O43823	A-kinase anchor protein 8 (AKAP8_HUMAN)	Fusion00729.109773.109773.3	N/A	N/A
KETPEEVAADVLAEVITAAVR	::::::::::::::::::::::	100.0	O43823	A-kinase anchor protein 8 (AKAP8_HUMAN)	Fusion00729.110069.110069.3	N/A	N/A
LEQFVSILMASIPLPDKAS	::::::::::::::::::::	9949622166246850	P00491	Purine nucleoside phosphorylase (PNPH_HUMAN)	Fusion00712.108434.108434.3	N/A	N/A
LEQFVSILMASIPLPDKAS	::::::::::::::::::::	9773299748110830	P00491	Purine nucleoside phosphorylase (PNPH_HUMAN)	Fusion00712.108723.108723.3	N/A	N/A
LEQFVSILMASIPLPDKAS	::::::::::::::::::::	9924433249370270	P00491	Purine nucleoside phosphorylase (PNPH_HUMAN)	Fusion00719.109793.109793.3	N/A	N/A
LEQFVSILMASIPLPDKAS	::::::::::::::::::::	9924433249370270	P00491	Purine nucleoside phosphorylase (PNPH_HUMAN)	Fusion00722.108064.108064.3	N/A	N/A
LEQFVSILMASIPLPDKAS	::::::::::::::::::::	9949622166246850	P00491	Purine nucleoside phosphorylase (PNPH_HUMAN)	Fusion00726.107725.107725.3	N/A	N/A
LEQFVSILMASIPLPDKAS	::::::::::::::::::::	9698492462311550	P00491	Purine nucleoside phosphorylase (PNPH_HUMAN)	Fusion00726.108003.108003.3	N/A	N/A
LEQFVSILMASIPLPDKAS	::::::::::::::::::::	9949622166246850	P00491	Purine nucleoside phosphorylase (PNPH_HUMAN)	Fusion00715.108332.108332.3	N/A	N/A
WATHGEPSPVNSHPQR	:::::::::::::::::	100.0	Q06210	Glutamine--fructose-6-phosphate aminotransferase [isomerizing] 1 (GFPT1_HUMAN)	Fusion00712.6493.6493.3	N/A	N/A
WATHGEPSPVNSHPQR	:::::::::::::::::	9924433249370270	Q06210	Glutamine--fructose-6-phosphate aminotransferase [isomerizing] 1 (GFPT1_HUMAN)	Fusion00715.6140.6140.3	N/A	N/A
WATHGEPSPVNSHPQR	:::::::::::::::::	100.0	Q06210	Glutamine--fructose-6-phosphate aminotransferase [isomerizing] 1 (GFPT1_HUMAN)	Fusion00719.7281.7281.3	N/A	N/A
WATHGEPSPVNSHPQR	:::::::::::::::::	100.0	Q06210	Glutamine--fructose-6-phosphate aminotransferase [isomerizing] 1 (GFPT1_HUMAN)	Fusion00722.5743.5743.3	N/A	N/A
WATHGEPSPVNSHPQR	:::::::::::::::::	100.0	Q06210	Glutamine--fructose-6-phosphate aminotransferase [isomerizing] 1 (GFPT1_HUMAN)	Fusion00726.5758.5758.3	N/A	N/A
WATHGEPSPVNSHPQR	:::::::::::::::::	9672544080604530	Q06210	Glutamine--fructose-6-phosphate aminotransferase [isomerizing] 1 (GFPT1_HUMAN)	Fusion00726.6017.6017.3	N/A	N/A
WATHGEPSPVNSHPQR	:::::::::::::::::	9748110831234250	Q06210	Glutamine--fructose-6-phosphate aminotransferase [isomerizing] 1 (GFPT1_HUMAN)	Fusion00729.5508.5508.3	N/A	N/A
ASHSASYPWEGLNALDAAVLAYNNLSVFR	::::::::::::::::::::::::::::::	100.0	Q8IYS1	Peptidase M20 domain-containing protein 2 (P20D2_HUMAN)	Fusion00719.102569.102569.3	N/A	N/A
ASHSASYPWEGLNALDAAVLAYNNLSVFR	::::::::::::::::::::::::::::::	100.0	Q8IYS1	Peptidase M20 domain-containing protein 2 (P20D2_HUMAN)	Fusion00712.101472.101472.3	N/A	N/A
ASHSASYPWEGLNALDAAVLAYNNLSVFR	::::::::::::::::::::::::::::::	100.0	Q8IYS1	Peptidase M20 domain-containing protein 2 (P20D2_HUMAN)	Fusion00722.101032.101032.3	N/A	N/A
ASHSASYPWEGLNALDAAVLAYNNLSVFR	::::::::::::::::::::::::::::::	100.0	Q8IYS1	Peptidase M20 domain-containing protein 2 (P20D2_HUMAN)	Fusion00726.100749.100749.3	N/A	N/A
ASHSASYPWEGLNALDAAVLAYNNLSVFR	::::::::::::::::::::::::::::::	100.0	Q8IYS1	Peptidase M20 domain-containing protein 2 (P20D2_HUMAN)	Fusion00726.100792.100792.3	N/A	N/A
ASHSASYPWEGLNALDAAVLAYNNLSVFR	::::::::::::::::::::::::::::::	9924433249370270	Q8IYS1	Peptidase M20 domain-containing protein 2 (P20D2_HUMAN)	Fusion00729.101163.101163.3	N/A	N/A
GYYSLETFTYLLALK	::::::::::::::::	100.0	O00743	Serine/threonine-protein phosphatase 6 catalytic subunit (PPP6_HUMAN)	Fusion00712.97755.97755.2	N/A	N/A
GYYSLETFTYLLALK	::::::::::::::::	100.0	O00743	Serine/threonine-protein phosphatase 6 catalytic subunit (PPP6_HUMAN)	Fusion00715.97689.97689.2	N/A	N/A
GYYSLETFTYLLALK	::::::::::::::::	100.0	O00743	Serine/threonine-protein phosphatase 6 catalytic subunit (PPP6_HUMAN)	Fusion00719.98932.98932.2	N/A	N/A
GYYSLETFTYLLALK	::::::::::::::::	100.0	O00743	Serine/threonine-protein phosphatase 6 catalytic subunit (PPP6_HUMAN)	Fusion00722.97383.97383.2	N/A	N/A
GYYSLETFTYLLALK	::::::::::::::::	100.0	O00743	Serine/threonine-protein phosphatase 6 catalytic subunit (PPP6_HUMAN)	Fusion00726.96976.96976.2	N/A	N/A
GYYSLETFTYLLALK	::::::::::::::::	100.0	O00743	Serine/threonine-protein phosphatase 6 catalytic subunit (PPP6_HUMAN)	Fusion00729.97315.97315.2	N/A	N/A
MYGAQEDGSVGEGDLSCILK	:::::::::::::::::::::	100.0	Q8NF37	Lysophosphatidylcholine acyltransferase 1 (PCAT1_HUMAN)	Fusion00722.61906.61906.2	N/A	N/A
MYGAQEDGSVGEGDLSCILK	:::::::::::::::::::::	100.0	Q8NF37	Lysophosphatidylcholine acyltransferase 1 (PCAT1_HUMAN)	Fusion00729.61752.61752.2	N/A	N/A
MYGAQEDGSVGEGDLSCILK	:::::::::::::::::::::	100.0	Q8NF37	Lysophosphatidylcholine acyltransferase 1 (PCAT1_HUMAN)	Fusion00715.62418.62418.2	N/A	N/A
MYGAQEDGSVGEGDLSCILK	:::::::::::::::::::::	100.0	Q8NF37	Lysophosphatidylcholine acyltransferase 1 (PCAT1_HUMAN)	Fusion00715.62455.62455.2	N/A	N/A
MYGAQEDGSVGEGDLSCILK	:::::::::::::::::::::	9951807228915660	Q8NF37	Lysophosphatidylcholine acyltransferase 1 (PCAT1_HUMAN)	Fusion00722.61963.61963.2	N/A	N/A
MYGAQEDGSVGEGDLSCILK	:::::::::::::::::::::	100.0	Q8NF37	Lysophosphatidylcholine acyltransferase 1 (PCAT1_HUMAN)	Fusion00729.61847.61847.2	N/A	N/A
SGGEQAQDWDALPPK	::::::::::::::::	9785202863961810	Q92979	Ribosomal RNA small subunit methyltransferase NEP1 (NEP1_HUMAN)	Fusion00715.37081.37081.2	N/A	N/A
SGGEQAQDWDALPPK	::::::::::::::::	978622327790974	Q92979	Ribosomal RNA small subunit methyltransferase NEP1 (NEP1_HUMAN)	Fusion00719.38068.38068.2	N/A	N/A
SGGEQAQDWDALPPK	::::::::::::::::	8812351543942990	Q92979	Ribosomal RNA small subunit methyltransferase NEP1 (NEP1_HUMAN)	Fusion00722.36691.36691.2	N/A	N/A
SGGEQAQDWDALPPK	::::::::::::::::	9951807228915660	Q92979	Ribosomal RNA small subunit methyltransferase NEP1 (NEP1_HUMAN)	Fusion00722.36777.36777.2	N/A	N/A
SGGEQAQDWDALPPK	::::::::::::::::	9686746987951800	Q92979	Ribosomal RNA small subunit methyltransferase NEP1 (NEP1_HUMAN)	Fusion00726.36598.36598.2	N/A	N/A
SGGEQAQDWDALPPK	::::::::::::::::	9903614457831320	Q92979	Ribosomal RNA small subunit methyltransferase NEP1 (NEP1_HUMAN)	Fusion00729.36766.36766.2	N/A	N/A
LEQLNQYPDFNNYLIFVLTK	:::::::::::::::::::::	9975903614457830	Q92973	Transportin-1 (TNPO1_HUMAN)	Fusion00729.102481.102481.2	N/A	N/A
LEQLNQYPDFNNYLIFVLTK	:::::::::::::::::::::	100.0	Q92973	Transportin-1 (TNPO1_HUMAN)	Fusion00715.102778.102778.2	N/A	N/A
LEQLNQYPDFNNYLIFVLTK	:::::::::::::::::::::	8896882494004790	Q92973	Transportin-1 (TNPO1_HUMAN)	Fusion00715.102882.102882.2	N/A	N/A
LEQLNQYPDFNNYLIFVLTK	:::::::::::::::::::::	100.0	Q92973	Transportin-1 (TNPO1_HUMAN)	Fusion00729.102467.102467.2	N/A	N/A
CDFALFLGASSENAGTLGTVAGSAAGLK	:pyro-cmc::::::::::::::::::::::::::::	9824120603015070	P27708	CAD protein (PYR1_HUMAN)	Fusion00712.114355.114355.3	N/A	N/A
CDFALFLGASSENAGTLGTVAGSAAGLK	:pyro-cmc::::::::::::::::::::::::::::	9849246231155770	P27708	CAD protein (PYR1_HUMAN)	Fusion00715.114211.114211.3	N/A	N/A
CDFALFLGASSENAGTLGTVAGSAAGLK	:pyro-cmc::::::::::::::::::::::::::::	9723618090452260	P27708	CAD protein (PYR1_HUMAN)	Fusion00719.115336.115336.3	N/A	N/A
CDFALFLGASSENAGTLGTVAGSAAGLK	:pyro-cmc::::::::::::::::::::::::::::	9697732997481100	P27708	CAD protein (PYR1_HUMAN)	Fusion00729.114018.114018.3	N/A	N/A
CDFALFLGASSENAGTLGTVAGSAAGLK	:pyro-cmc::::::::::::::::::::::::::::	100.0	P27708	CAD protein (PYR1_HUMAN)	Fusion00722.113942.113942.3	N/A	N/A
CDFALFLGASSENAGTLGTVAGSAAGLK	:pyro-cmc::::::::::::::::::::::::::::	9697732997481100	P27708	CAD protein (PYR1_HUMAN)	Fusion00726.113626.113626.3	N/A	N/A
VQQMIGQIDGLISQLEMDQQAGK	::::::::::::::::::::::::	9284009546539370	O95202	LETM1 and EF-hand domain-containing protein 1, mitochondrial (LETM1_HUMAN)	Fusion00722.91936.91936.2	N/A	N/A
VQQMIGQIDGLISQLEMDQQAGK	::::::::::::::::::::::::	8963855421686740	O95202	LETM1 and EF-hand domain-containing protein 1, mitochondrial (LETM1_HUMAN)	Fusion00726.91468.91468.2	N/A	N/A
VQQMIGQIDGLISQLEMDQQAGK	::::::::::::::::::::::::	9975903614457830	O95202	LETM1 and EF-hand domain-containing protein 1, mitochondrial (LETM1_HUMAN)	Fusion00712.92328.92328.2	N/A	N/A
VQQMIGQIDGLISQLEMDQQAGK	::::::::::::::::::::::::	9951807228915660	O95202	LETM1 and EF-hand domain-containing protein 1, mitochondrial (LETM1_HUMAN)	Fusion00715.92290.92290.2	N/A	N/A
VQQMIGQIDGLISQLEMDQQAGK	::::::::::::::::::::::::	100.0	O95202	LETM1 and EF-hand domain-containing protein 1, mitochondrial (LETM1_HUMAN)	Fusion00715.92317.92317.2	N/A	N/A
IHEDIFDIIDR	::::::::::::	100.0	P23258	Tubulin gamma-1 chain (TBG1_HUMAN)	Fusion00715.62443.62443.3	N/A	N/A
IHEDIFDIIDR	::::::::::::	9924433249370270	P23258	Tubulin gamma-1 chain (TBG1_HUMAN)	Fusion00726.61828.61828.3	N/A	N/A
IHEDIFDIIDR	::::::::::::	100.0	P23258	Tubulin gamma-1 chain (TBG1_HUMAN)	Fusion00729.61929.61929.3	N/A	N/A
IHEDIFDIIDR	::::::::::::	9974811083123420	P23258	Tubulin gamma-1 chain (TBG1_HUMAN)	Fusion00722.62030.62030.3	N/A	N/A
LVSDCTEFTETECLPCGESEFLDTWNR	::::::::::::::::::::::::::::	100.0	P25942	Tumor necrosis factor receptor superfamily member 5 (TNR5_HUMAN)	Fusion00715.81131.81131.2	N/A	N/A
LVSDCTEFTETECLPCGESEFLDTWNR	::::::::::::::::::::::::::::	100.0	P25942	Tumor necrosis factor receptor superfamily member 5 (TNR5_HUMAN)	Fusion00715.81157.81157.2	N/A	N/A
LVSDCTEFTETECLPCGESEFLDTWNR	::::::::::::::::::::::::::::	9975903614457830	P25942	Tumor necrosis factor receptor superfamily member 5 (TNR5_HUMAN)	Fusion00722.80748.80748.2	N/A	N/A
LVSDCTEFTETECLPCGESEFLDTWNR	::::::::::::::::::::::::::::	9614457831325300	P25942	Tumor necrosis factor receptor superfamily member 5 (TNR5_HUMAN)	Fusion00722.80614.80614.2	N/A	N/A
LVSDCTEFTETECLPCGESEFLDTWNR	::::::::::::::::::::::::::::	9975903614457830	P25942	Tumor necrosis factor receptor superfamily member 5 (TNR5_HUMAN)	Fusion00729.80692.80692.2	N/A	N/A
AQATQLLEGLVQELQK	:::::::::::::::::	100.0	P42229	Signal transducer and activator of transcription 5A (STA5A_HUMAN)	Fusion00712.88645.88645.2	N/A	N/A
CIYCIHALSLYLFK	:pyro-cmc::::::::::::::	100.0	P46940	Ras GTPase-activating-like protein IQGAP1 (IQGA1_HUMAN)	Fusion00715.100436.100436.2	N/A	N/A
CIYCIHALSLYLFK	:pyro-cmc::::::::::::::	9927536231884050	P46940	Ras GTPase-activating-like protein IQGAP1 (IQGA1_HUMAN)	Fusion00715.100473.100473.2	N/A	N/A
CIYCIHALSLYLFK	:pyro-cmc::::::::::::::	9951807228915660	P46940	Ras GTPase-activating-like protein IQGAP1 (IQGA1_HUMAN)	Fusion00722.100071.100071.2	N/A	N/A
CIYCIHALSLYLFK	:pyro-cmc::::::::::::::	100.0	P46940	Ras GTPase-activating-like protein IQGAP1 (IQGA1_HUMAN)	Fusion00722.100082.100082.2	N/A	N/A
CIYCIHALSLYLFK	:pyro-cmc::::::::::::::	9734299516908210	P46940	Ras GTPase-activating-like protein IQGAP1 (IQGA1_HUMAN)	Fusion00726.99797.99797.2	N/A	N/A
CIYCIHALSLYLFK	:pyro-cmc::::::::::::::	9975903614457830	P46940	Ras GTPase-activating-like protein IQGAP1 (IQGA1_HUMAN)	Fusion00729.100220.100220.2	N/A	N/A
ALLLAQWAWQEGSVTR	:::::::::::::::::	9927710843373490	Q12788	Transducin beta-like protein 3 (TBL3_HUMAN)	Fusion00712.79174.79174.2	N/A	N/A
ALLLAQWAWQEGSVTR	:::::::::::::::::	9975903614457830	Q12788	Transducin beta-like protein 3 (TBL3_HUMAN)	Fusion00726.78480.78480.2	N/A	N/A
GPVVLAEDFLDIMGQPINPQCR	:::::::::::::::::::::::	100.0	P21281	V-type proton ATPase subunit B, brain isoform (VATB2_HUMAN)	Fusion00722.100785.100785.2	N/A	N/A
GPVVLAEDFLDIMGQPINPQCR	:::::::::::::::::::::::	100.0	P21281	V-type proton ATPase subunit B, brain isoform (VATB2_HUMAN)	Fusion00729.100849.100849.2	N/A	N/A
LKGQEDSLASAVDAATEQK	::::::::::::::::::::	100.0	Q8WUD4	Coiled-coil domain-containing protein 12 (CCD12_HUMAN)	Fusion00712.34899.34899.2	N/A	N/A
LKGQEDSLASAVDAATEQK	::::::::::::::::::::	100.0	Q8WUD4	Coiled-coil domain-containing protein 12 (CCD12_HUMAN)	Fusion00719.35629.35629.2	N/A	N/A
LKGQEDSLASAVDAATEQK	::::::::::::::::::::	100.0	Q8WUD4	Coiled-coil domain-containing protein 12 (CCD12_HUMAN)	Fusion00726.34228.34228.2	N/A	N/A
LKGQEDSLASAVDAATEQK	::::::::::::::::::::	100.0	Q8WUD4	Coiled-coil domain-containing protein 12 (CCD12_HUMAN)	Fusion00712.34886.34886.2	N/A	N/A
LKGQEDSLASAVDAATEQK	::::::::::::::::::::	100.0	Q8WUD4	Coiled-coil domain-containing protein 12 (CCD12_HUMAN)	Fusion00715.34576.34576.2	N/A	N/A
LKGQEDSLASAVDAATEQK	::::::::::::::::::::	100.0	Q8WUD4	Coiled-coil domain-containing protein 12 (CCD12_HUMAN)	Fusion00729.34291.34291.2	N/A	N/A
SLLTTAEVVVTEIPK	::::::::::::::::	100.0	P10809	60 kDa heat shock protein, mitochondrial (CH60_HUMAN)	Fusion00729.82658.82658.2	N/A	N/A
LYTEGYQVPPGATYTAIEAPK	::::::::::::::::::::::	9951807228915660	O75306	NADH dehydrogenase [ubiquinone] iron-sulfur protein 2, mitochondrial (NDUS2_HUMAN)	Fusion00715.58871.58871.2	N/A	N/A
QYSPLLAAFTTQGQSELTLLLK	:::::::::::::::::::::::	9722921914357680	Q7L1Q6	Basic leucine zipper and W2 domain-containing protein 1 (BZW1_HUMAN)	Fusion00715.103027.103027.3	N/A	N/A
QYSPLLAAFTTQGQSELTLLLK	:::::::::::::::::::::::	9445843828715360	Q7L1Q6	Basic leucine zipper and W2 domain-containing protein 1 (BZW1_HUMAN)	Fusion00726.102367.102367.3	N/A	N/A
ASLPYSQISGLNALQLR	::::::::::::::::::	100.0	Q96S52	GPI transamidase component PIG-S (PIGS_HUMAN)	Fusion00715.72239.72239.2	N/A	N/A
ASLPYSQISGLNALQLR	::::::::::::::::::	100.0	Q96S52	GPI transamidase component PIG-S (PIGS_HUMAN)	Fusion00722.71826.71826.2	N/A	N/A
ASLPYSQISGLNALQLR	::::::::::::::::::	100.0	Q96S52	GPI transamidase component PIG-S (PIGS_HUMAN)	Fusion00729.71691.71691.2	N/A	N/A
KTGNQHFGYLYGR	::::::::::::::	9748110831234250	Q8TAT6	Nuclear protein localization protein 4 homolog (NPL4_HUMAN)	Fusion00712.10769.10769.3	N/A	N/A
KTGNQHFGYLYGR	::::::::::::::	9974811083123420	Q8TAT6	Nuclear protein localization protein 4 homolog (NPL4_HUMAN)	Fusion00715.10607.10607.3	N/A	N/A
KTGNQHFGYLYGR	::::::::::::::	9622166246851380	Q8TAT6	Nuclear protein localization protein 4 homolog (NPL4_HUMAN)	Fusion00726.10145.10145.3	N/A	N/A
KTGNQHFGYLYGR	::::::::::::::	9924433249370270	Q8TAT6	Nuclear protein localization protein 4 homolog (NPL4_HUMAN)	Fusion00729.10114.10114.3	N/A	N/A
KTGNQHFGYLYGR	::::::::::::::	9773299748110830	Q8TAT6	Nuclear protein localization protein 4 homolog (NPL4_HUMAN)	Fusion00722.10140.10140.3	N/A	N/A
GGGGGGGGSGGGGGGAPGGLQ	::::::::::::::::::::::	9564050972501670	Q00577	Transcriptional activator protein Pur-alpha (PURA_HUMAN)	Fusion00719.20192.20192.4	N/A	N/A
GGGGGGGGSGGGGGGAPGGLQ	::::::::::::::::::::::	9449664429530200	Q00577	Transcriptional activator protein Pur-alpha (PURA_HUMAN)	Fusion00722.18814.18814.4	N/A	N/A
GGGGGGGGSGGGGGGAPGGLQ	::::::::::::::::::::::	987248322147651	Q00577	Transcriptional activator protein Pur-alpha (PURA_HUMAN)	Fusion00729.18742.18742.4	N/A	N/A
GGGGGGGGSGGGGGGAPGGLQ	::::::::::::::::::::::	9993293091884640	Q00577	Transcriptional activator protein Pur-alpha (PURA_HUMAN)	Fusion00715.19172.19172.4	N/A	N/A
GGGGGGGGSGGGGGGAPGGLQ	::::::::::::::::::::::	9993302076356320	Q00577	Transcriptional activator protein Pur-alpha (PURA_HUMAN)	Fusion00722.18848.18848.4	N/A	N/A
QEEFESIEEALPDTDVLYMTR	::::::::::::::::::::::	9927710843373490	P27708	CAD protein (PYR1_HUMAN)	Fusion00712.109420.109420.2	N/A	N/A
QEEFESIEEALPDTDVLYMTR	::::::::::::::::::::::	9927710843373490	P27708	CAD protein (PYR1_HUMAN)	Fusion00715.109323.109323.2	N/A	N/A
QEEFESIEEALPDTDVLYMTR	::::::::::::::::::::::	100.0	P27708	CAD protein (PYR1_HUMAN)	Fusion00719.110507.110507.2	N/A	N/A
QEEFESIEEALPDTDVLYMTR	::::::::::::::::::::::	9927710843373490	P27708	CAD protein (PYR1_HUMAN)	Fusion00726.108704.108704.2	N/A	N/A
QEEFESIEEALPDTDVLYMTR	::::::::::::::::::::::	9759036144578310	P27708	CAD protein (PYR1_HUMAN)	Fusion00729.109087.109087.2	N/A	N/A
ILIEDWKK	:::::::::	9672544080604530	P14314	Glucosidase 2 subunit beta (GLU2B_HUMAN)	Fusion00715.28965.28965.3	N/A	N/A
ILIEDWKK	:::::::::	9748743718592960	P14314	Glucosidase 2 subunit beta (GLU2B_HUMAN)	Fusion00722.28466.28466.3	N/A	N/A
ILIEDWKK	:::::::::	9773299748110830	P14314	Glucosidase 2 subunit beta (GLU2B_HUMAN)	Fusion00729.28552.28552.3	N/A	N/A
FKEEVNHYSNEINK	:::::::::::::::	9949622166246850	O95602	DNA-directed RNA polymerase I subunit RPA1 (RPA1_HUMAN)	Fusion00719.11071.11071.3	N/A	N/A
FKEEVNHYSNEINK	:::::::::::::::	9924433249370270	O95602	DNA-directed RNA polymerase I subunit RPA1 (RPA1_HUMAN)	Fusion00722.9597.9597.3	N/A	N/A
FKEEVNHYSNEINK	:::::::::::::::	9974811083123420	O95602	DNA-directed RNA polymerase I subunit RPA1 (RPA1_HUMAN)	Fusion00726.9639.9639.3	N/A	N/A
FKEEVNHYSNEINK	:::::::::::::::	9974811083123420	O95602	DNA-directed RNA polymerase I subunit RPA1 (RPA1_HUMAN)	Fusion00712.10267.10267.3	N/A	N/A
FKEEVNHYSNEINK	:::::::::::::::	9949622166246850	O95602	DNA-directed RNA polymerase I subunit RPA1 (RPA1_HUMAN)	Fusion00715.10000.10000.3	N/A	N/A
FKEEVNHYSNEINK	:::::::::::::::	9974811083123420	O95602	DNA-directed RNA polymerase I subunit RPA1 (RPA1_HUMAN)	Fusion00729.9579.9579.3	N/A	N/A
RQPPARPPGPSTDTGALADGVVSQAVK	::::::::::::::::::::::::::::	100.0	Q92917	G patch domain and KOW motifs-containing protein (GPKOW_HUMAN)	Fusion00712.35998.35998.3	N/A	N/A
RQPPARPPGPSTDTGALADGVVSQAVK	::::::::::::::::::::::::::::	9775561097256850	Q92917	G patch domain and KOW motifs-containing protein (GPKOW_HUMAN)	Fusion00712.36158.36158.3	N/A	N/A
RQPPARPPGPSTDTGALADGVVSQAVK	::::::::::::::::::::::::::::	100.0	Q92917	G patch domain and KOW motifs-containing protein (GPKOW_HUMAN)	Fusion00715.35624.35624.3	N/A	N/A
RQPPARPPGPSTDTGALADGVVSQAVK	::::::::::::::::::::::::::::	100.0	Q92917	G patch domain and KOW motifs-containing protein (GPKOW_HUMAN)	Fusion00719.36691.36691.3	N/A	N/A
RQPPARPPGPSTDTGALADGVVSQAVK	::::::::::::::::::::::::::::	100.0	Q92917	G patch domain and KOW motifs-containing protein (GPKOW_HUMAN)	Fusion00719.36834.36834.3	N/A	N/A
RQPPARPPGPSTDTGALADGVVSQAVK	::::::::::::::::::::::::::::	100.0	Q92917	G patch domain and KOW motifs-containing protein (GPKOW_HUMAN)	Fusion00722.35335.35335.3	N/A	N/A
RQPPARPPGPSTDTGALADGVVSQAVK	::::::::::::::::::::::::::::	100.0	Q92917	G patch domain and KOW motifs-containing protein (GPKOW_HUMAN)	Fusion00726.35281.35281.3	N/A	N/A
RQPPARPPGPSTDTGALADGVVSQAVK	::::::::::::::::::::::::::::	100.0	Q92917	G patch domain and KOW motifs-containing protein (GPKOW_HUMAN)	Fusion00715.35607.35607.3	N/A	N/A
RQPPARPPGPSTDTGALADGVVSQAVK	::::::::::::::::::::::::::::	9924433249370270	Q92917	G patch domain and KOW motifs-containing protein (GPKOW_HUMAN)	Fusion00722.35320.35320.3	N/A	N/A
RQPPARPPGPSTDTGALADGVVSQAVK	::::::::::::::::::::::::::::	100.0	Q92917	G patch domain and KOW motifs-containing protein (GPKOW_HUMAN)	Fusion00726.35240.35240.3	N/A	N/A
VLDILEDYCMWR	:::::::::::::	100.0	O60264	SWI/SNF-related matrix-associated actin-dependent regulator of chromatin subfamily A member 5 (SMCA5_HUMAN)	Fusion00722.83946.83946.2	N/A	N/A
VLDILEDYCMWR	:::::::::::::	100.0	O60264	SWI/SNF-related matrix-associated actin-dependent regulator of chromatin subfamily A member 5 (SMCA5_HUMAN)	Fusion00729.84005.84005.2	N/A	N/A
GPLSWTHVHPK	::::::::::::	9215291750503010	P15391	B-lymphocyte antigen CD19 (CD19_HUMAN)	Fusion00722.14282.14282.4	N/A	N/A
GPLSWTHVHPK	::::::::::::	9362843729040910	P15391	B-lymphocyte antigen CD19 (CD19_HUMAN)	Fusion00726.14306.14306.4	N/A	N/A
TLTVEVSVETIR	:::::::::::::	100.0	O95816	BAG family molecular chaperone regulator 2 (BAG2_HUMAN)	Fusion00712.52214.52214.2	N/A	N/A
TLTVEVSVETIR	:::::::::::::	9928229665071770	O95816	BAG family molecular chaperone regulator 2 (BAG2_HUMAN)	Fusion00729.51521.51521.2	N/A	N/A
LNLEEWILEQLTR	::::::::::::::	100.0	Q96C90	Protein phosphatase 1 regulatory subunit 14B (PP14B_HUMAN)	Fusion00712.108409.108409.2	N/A	N/A
LNLEEWILEQLTR	::::::::::::::	100.0	Q96C90	Protein phosphatase 1 regulatory subunit 14B (PP14B_HUMAN)	Fusion00719.109511.109511.2	N/A	N/A
LNLEEWILEQLTR	::::::::::::::	100.0	Q96C90	Protein phosphatase 1 regulatory subunit 14B (PP14B_HUMAN)	Fusion00722.108018.108018.2	N/A	N/A
LNLEEWILEQLTR	::::::::::::::	100.0	Q96C90	Protein phosphatase 1 regulatory subunit 14B (PP14B_HUMAN)	Fusion00726.107751.107751.2	N/A	N/A
LNLEEWILEQLTR	::::::::::::::	100.0	Q96C90	Protein phosphatase 1 regulatory subunit 14B (PP14B_HUMAN)	Fusion00729.108112.108112.2	N/A	N/A
LNLEEWILEQLTR	::::::::::::::	100.0	Q96C90	Protein phosphatase 1 regulatory subunit 14B (PP14B_HUMAN)	Fusion00715.108262.108262.2	N/A	N/A
VTCPNHPDAILVEDYR	:::::::::::::::::	100.0	Q00403	Transcription initiation factor IIB (TF2B_HUMAN)	Fusion00715.36049.36049.2	N/A	N/A
VTCPNHPDAILVEDYR	:::::::::::::::::	100.0	Q00403	Transcription initiation factor IIB (TF2B_HUMAN)	Fusion00719.37107.37107.2	N/A	N/A
VTCPNHPDAILVEDYR	:::::::::::::::::	100.0	Q00403	Transcription initiation factor IIB (TF2B_HUMAN)	Fusion00722.35682.35682.2	N/A	N/A
VTCPNHPDAILVEDYR	:::::::::::::::::	100.0	Q00403	Transcription initiation factor IIB (TF2B_HUMAN)	Fusion00726.35642.35642.2	N/A	N/A
VTCPNHPDAILVEDYR	:::::::::::::::::	100.0	Q00403	Transcription initiation factor IIB (TF2B_HUMAN)	Fusion00712.36383.36383.2	N/A	N/A
IEDMDDNCYLK	::::oxidation of m::::::::	9927710843373490	P09326	CD48 antigen (CD48_HUMAN)	Fusion00712.22262.22262.2	N/A	N/A
IEDMDDNCYLK	::::oxidation of m::::::::	100.0	P09326	CD48 antigen (CD48_HUMAN)	Fusion00715.22109.22109.2	N/A	N/A
IEDMDDNCYLK	::::oxidation of m::::::::	100.0	P09326	CD48 antigen (CD48_HUMAN)	Fusion00722.21641.21641.2	N/A	N/A
IEDMDDNCYLK	::::oxidation of m::::::::	9278846153846150	P09326	CD48 antigen (CD48_HUMAN)	Fusion00726.21775.21775.2	N/A	N/A
IEDMDDNCYLK	::::oxidation of m::::::::	9060240963855420	P09326	CD48 antigen (CD48_HUMAN)	Fusion00719.23159.23159.2	N/A	N/A
IEDMDDNCYLK	::::oxidation of m::::::::	9349397590361440	P09326	CD48 antigen (CD48_HUMAN)	Fusion00729.21628.21628.2	N/A	N/A
VLEEYGAGVCSTR	::::::::::::::	100.0	O15270	Serine palmitoyltransferase 2 (SPTC2_HUMAN)	Fusion00712.26431.26431.2	N/A	N/A
VLEEYGAGVCSTR	::::::::::::::	9975903614457830	O15270	Serine palmitoyltransferase 2 (SPTC2_HUMAN)	Fusion00719.27277.27277.2	N/A	N/A
VLEEYGAGVCSTR	::::::::::::::	100.0	O15270	Serine palmitoyltransferase 2 (SPTC2_HUMAN)	Fusion00719.27396.27396.2	N/A	N/A
VLEEYGAGVCSTR	::::::::::::::	100.0	O15270	Serine palmitoyltransferase 2 (SPTC2_HUMAN)	Fusion00722.25901.25901.2	N/A	N/A
VLEEYGAGVCSTR	::::::::::::::	100.0	O15270	Serine palmitoyltransferase 2 (SPTC2_HUMAN)	Fusion00726.25885.25885.2	N/A	N/A
VLEEYGAGVCSTR	::::::::::::::	100.0	O15270	Serine palmitoyltransferase 2 (SPTC2_HUMAN)	Fusion00729.25891.25891.2	N/A	N/A
VLEEYGAGVCSTR	::::::::::::::	100.0	O15270	Serine palmitoyltransferase 2 (SPTC2_HUMAN)	Fusion00715.26252.26252.2	N/A	N/A
TTSQAHSLPLSPASTR	:::::::::::::::::	9899244332493700	P19838	Nuclear factor NF-kappa-B p105 subunit (NFKB1_HUMAN)	Fusion00729.16662.16662.3	N/A	N/A
EDLQPVQIQSLETLGVLAR	::::::::::::::::::::	100.0	Q8TEX9	Importin-4 (IPO4_HUMAN)	Fusion00729.87634.87634.2	N/A	N/A
LSDFNDITNMLLLK	:::::::::::::::	100.0	P78527	DNA-dependent protein kinase catalytic subunit (PRKDC_HUMAN)	Fusion00729.90865.90865.2	N/A	N/A
LSDFNDITNMLLLK	:::::::::::::::	100.0	P78527	DNA-dependent protein kinase catalytic subunit (PRKDC_HUMAN)	Fusion00722.90774.90774.2	N/A	N/A
LLAVTGEQAQQAR	::::::::::::::	100.0	Q5JTZ9	Alanine--tRNA ligase, mitochondrial (SYAM_HUMAN)	Fusion00712.22154.22154.2	N/A	N/A
LLAVTGEQAQQAR	::::::::::::::	100.0	Q5JTZ9	Alanine--tRNA ligase, mitochondrial (SYAM_HUMAN)	Fusion00715.21978.21978.2	N/A	N/A
LLAVTGEQAQQAR	::::::::::::::	100.0	Q5JTZ9	Alanine--tRNA ligase, mitochondrial (SYAM_HUMAN)	Fusion00715.22000.22000.2	N/A	N/A
LLAVTGEQAQQAR	::::::::::::::	90625	Q5JTZ9	Alanine--tRNA ligase, mitochondrial (SYAM_HUMAN)	Fusion00719.23014.23014.2	N/A	N/A
LLAVTGEQAQQAR	::::::::::::::	100.0	Q5JTZ9	Alanine--tRNA ligase, mitochondrial (SYAM_HUMAN)	Fusion00722.21562.21562.2	N/A	N/A
LLAVTGEQAQQAR	::::::::::::::	100.0	Q5JTZ9	Alanine--tRNA ligase, mitochondrial (SYAM_HUMAN)	Fusion00729.21556.21556.2	N/A	N/A
LLAVTGEQAQQAR	::::::::::::::	100.0	Q5JTZ9	Alanine--tRNA ligase, mitochondrial (SYAM_HUMAN)	Fusion00726.21654.21654.2	N/A	N/A
WHLEQQQAIQTTEAEKQELENQR	::::::::::::::::::::::::	100.0	Q9UH65	Switch-associated protein 70 (SWP70_HUMAN)	Fusion00726.34860.34860.3	N/A	N/A
RFDEILEASDGIMVAR	:::::::::::::oxidation of m::::	9974811083123420	P14618	Pyruvate kinase PKM (KPYM_HUMAN)	Fusion00726.58716.58716.3	N/A	N/A
LGVQVVITDPEKLDQIR	::::::::::::::::::	100.0	P17987	T-complex protein 1 subunit alpha (TCPA_HUMAN)	Fusion00719.61158.61158.2	N/A	N/A
GMLHEEKPGEQILEGGSESESAQK	:::::::::::::::::::::::::	100.0	Q5JRA6	Melanoma inhibitory activity protein 3 (MIA3_HUMAN)	Fusion00729.23058.23058.3	N/A	N/A
GMLHEEKPGEQILEGGSESESAQK	:::::::::::::::::::::::::	100.0	Q5JRA6	Melanoma inhibitory activity protein 3 (MIA3_HUMAN)	Fusion00715.23508.23508.3	N/A	N/A
GMLHEEKPGEQILEGGSESESAQK	:::::::::::::::::::::::::	100.0	Q5JRA6	Melanoma inhibitory activity protein 3 (MIA3_HUMAN)	Fusion00722.22941.22941.3	N/A	N/A
GMLHEEKPGEQILEGGSESESAQK	:::::::::::::::::::::::::	9974811083123420	Q5JRA6	Melanoma inhibitory activity protein 3 (MIA3_HUMAN)	Fusion00722.22927.22927.3	N/A	N/A
GMLHEEKPGEQILEGGSESESAQK	:::::::::::::::::::::::::	9924433249370270	Q5JRA6	Melanoma inhibitory activity protein 3 (MIA3_HUMAN)	Fusion00729.23016.23016.3	N/A	N/A
EEKEQHGLQLQSEINQLHSK	:::::::::::::::::::::	9546599496221660	Q15075	Early endosome antigen 1 (EEA1_HUMAN)	Fusion00712.23558.23558.3	N/A	N/A
EEKEQHGLQLQSEINQLHSK	:::::::::::::::::::::	9924433249370270	Q15075	Early endosome antigen 1 (EEA1_HUMAN)	Fusion00722.22944.22944.3	N/A	N/A
EEKEQHGLQLQSEINQLHSK	:::::::::::::::::::::	9773299748110830	Q15075	Early endosome antigen 1 (EEA1_HUMAN)	Fusion00729.23018.23018.3	N/A	N/A
DKVVEDDEDDFPTTR	::::::::::::::::	100.0	Q9Y5P4	Collagen type IV alpha-3-binding protein (C43BP_HUMAN)	Fusion00722.26074.26074.2	N/A	N/A
DKVVEDDEDDFPTTR	::::::::::::::::	100.0	Q9Y5P4	Collagen type IV alpha-3-binding protein (C43BP_HUMAN)	Fusion00712.26582.26582.2	N/A	N/A
DKVVEDDEDDFPTTR	::::::::::::::::	100.0	Q9Y5P4	Collagen type IV alpha-3-binding protein (C43BP_HUMAN)	Fusion00712.26711.26711.2	N/A	N/A
DKVVEDDEDDFPTTR	::::::::::::::::	100.0	Q9Y5P4	Collagen type IV alpha-3-binding protein (C43BP_HUMAN)	Fusion00715.26431.26431.2	N/A	N/A
DKVVEDDEDDFPTTR	::::::::::::::::	100.0	Q9Y5P4	Collagen type IV alpha-3-binding protein (C43BP_HUMAN)	Fusion00719.27472.27472.2	N/A	N/A
DKVVEDDEDDFPTTR	::::::::::::::::	100.0	Q9Y5P4	Collagen type IV alpha-3-binding protein (C43BP_HUMAN)	Fusion00729.26048.26048.2	N/A	N/A
VPLILNLIR	::::::::::	100.0	Q15648	Mediator of RNA polymerase II transcription subunit 1 (MED1_HUMAN)	Fusion00712.76745.76745.2	N/A	N/A
VPLILNLIR	::::::::::	100.0	Q15648	Mediator of RNA polymerase II transcription subunit 1 (MED1_HUMAN)	Fusion00715.76666.76666.2	N/A	N/A
VPLILNLIR	::::::::::	100.0	Q15648	Mediator of RNA polymerase II transcription subunit 1 (MED1_HUMAN)	Fusion00719.77764.77764.2	N/A	N/A
VPLILNLIR	::::::::::	100.0	Q15648	Mediator of RNA polymerase II transcription subunit 1 (MED1_HUMAN)	Fusion00722.76204.76204.2	N/A	N/A
VPLILNLIR	::::::::::	100.0	Q15648	Mediator of RNA polymerase II transcription subunit 1 (MED1_HUMAN)	Fusion00726.76034.76034.2	N/A	N/A
DPDEPVLLEEPVVLALAEK	::::::::::::::::::::	100.0	P14550	Alcohol dehydrogenase [NADP(+)] (AK1A1_HUMAN)	Fusion00726.101884.101884.3	N/A	N/A
DPDEPVLLEEPVVLALAEK	::::::::::::::::::::	100.0	P14550	Alcohol dehydrogenase [NADP(+)] (AK1A1_HUMAN)	Fusion00729.102264.102264.3	N/A	N/A
DPDEPVLLEEPVVLALAEK	::::::::::::::::::::	100.0	P14550	Alcohol dehydrogenase [NADP(+)] (AK1A1_HUMAN)	Fusion00712.102655.102655.3	N/A	N/A
DPDEPVLLEEPVVLALAEK	::::::::::::::::::::	100.0	P14550	Alcohol dehydrogenase [NADP(+)] (AK1A1_HUMAN)	Fusion00715.102535.102535.3	N/A	N/A
DPDEPVLLEEPVVLALAEK	::::::::::::::::::::	100.0	P14550	Alcohol dehydrogenase [NADP(+)] (AK1A1_HUMAN)	Fusion00719.103780.103780.3	N/A	N/A
DPDEPVLLEEPVVLALAEK	::::::::::::::::::::	100.0	P14550	Alcohol dehydrogenase [NADP(+)] (AK1A1_HUMAN)	Fusion00722.102214.102214.3	N/A	N/A
MELVQVLK	:acetylation of protein n-term::::::::	9228915662650600	Q9UI09	NADH dehydrogenase [ubiquinone] 1 alpha subcomplex subunit 12 (NDUAC_HUMAN)	Fusion00712.90950.90950.2	N/A	N/A
MELVQVLK	:acetylation of protein n-term::::::::	9423076923076920	Q9UI09	NADH dehydrogenase [ubiquinone] 1 alpha subcomplex subunit 12 (NDUAC_HUMAN)	Fusion00715.90850.90850.2	N/A	N/A
MELVQVLK	:acetylation of protein n-term::::::::	9567307692307690	Q9UI09	NADH dehydrogenase [ubiquinone] 1 alpha subcomplex subunit 12 (NDUAC_HUMAN)	Fusion00729.90429.90429.2	N/A	N/A
SADWLGLFAPHHGPPR	:::::::::::::::::	9778672032193150	A8MXV4	Nucleoside diphosphate-linked moiety X motif 19, mitochondrial (NUD19_HUMAN)	Fusion00712.52338.52338.4	N/A	N/A
SADWLGLFAPHHGPPR	:::::::::::::::::	9993293091884640	A8MXV4	Nucleoside diphosphate-linked moiety X motif 19, mitochondrial (NUD19_HUMAN)	Fusion00715.52153.52153.4	N/A	N/A
SADWLGLFAPHHGPPR	:::::::::::::::::	100.0	A8MXV4	Nucleoside diphosphate-linked moiety X motif 19, mitochondrial (NUD19_HUMAN)	Fusion00719.53210.53210.4	N/A	N/A
SADWLGLFAPHHGPPR	:::::::::::::::::	9993293091884640	A8MXV4	Nucleoside diphosphate-linked moiety X motif 19, mitochondrial (NUD19_HUMAN)	Fusion00726.51493.51493.4	N/A	N/A
ATTPADGEEPAPEAEALAAAR	::::::::::::::::::::::	100.0	Q96S44	TP53-regulating kinase (PRPK_HUMAN)	Fusion00719.44128.44128.2	N/A	N/A
ATTPADGEEPAPEAEALAAAR	::::::::::::::::::::::	100.0	Q96S44	TP53-regulating kinase (PRPK_HUMAN)	Fusion00726.42616.42616.2	N/A	N/A
ATTPADGEEPAPEAEALAAAR	::::::::::::::::::::::	100.0	Q96S44	TP53-regulating kinase (PRPK_HUMAN)	Fusion00729.42674.42674.2	N/A	N/A
ATTPADGEEPAPEAEALAAAR	::::::::::::::::::::::	9975903614457830	Q96S44	TP53-regulating kinase (PRPK_HUMAN)	Fusion00712.43476.43476.2	N/A	N/A
ATTPADGEEPAPEAEALAAAR	::::::::::::::::::::::	100.0	Q96S44	TP53-regulating kinase (PRPK_HUMAN)	Fusion00715.43076.43076.2	N/A	N/A
ATTPADGEEPAPEAEALAAAR	::::::::::::::::::::::	100.0	Q96S44	TP53-regulating kinase (PRPK_HUMAN)	Fusion00722.42511.42511.2	N/A	N/A
GTWIHPEIDNPEYSPDPSIY	:::::::::::::::::::::	9975903614457830	P27797	Calreticulin (CALR_HUMAN)	Fusion00715.70822.70822.2	N/A	N/A
GTWIHPEIDNPEYSPDPSIY	:::::::::::::::::::::	9228915662650600	P27797	Calreticulin (CALR_HUMAN)	Fusion00715.70915.70915.2	N/A	N/A
EGEQNFSAEEFSDISEMR	:::::::::::::::::::	100.0	P55160	Nck-associated protein 1-like (NCKPL_HUMAN)	Fusion00722.61130.61130.2	N/A	N/A
ADTNLGNILLNVLIPPNMPCTR	:::::::::::::::::::::::	8489208633093520	Q9UKX7	Nuclear pore complex protein Nup50 (NUP50_HUMAN)	Fusion00715.107052.107052.2	N/A	N/A
ADTNLGNILLNVLIPPNMPCTR	:::::::::::::::::::::::	9928400954653930	Q9UKX7	Nuclear pore complex protein Nup50 (NUP50_HUMAN)	Fusion00722.106784.106784.2	N/A	N/A
ADTNLGNILLNVLIPPNMPCTR	:::::::::::::::::::::::	9108433734939750	Q9UKX7	Nuclear pore complex protein Nup50 (NUP50_HUMAN)	Fusion00726.106461.106461.2	N/A	N/A
ADTNLGNILLNVLIPPNMPCTR	:::::::::::::::::::::::	9012048192771080	Q9UKX7	Nuclear pore complex protein Nup50 (NUP50_HUMAN)	Fusion00729.106876.106876.2	N/A	N/A
ADTNLGNILLNVLIPPNMPCTR	:::::::::::::::::::::::	8472553699284000	Q9UKX7	Nuclear pore complex protein Nup50 (NUP50_HUMAN)	Fusion00729.106897.106897.2	N/A	N/A
TVYVSVLPTTADF	::::::::::::::	8465227817745800	P41252	Isoleucine--tRNA ligase, cytoplasmic (SYIC_HUMAN)	Fusion00722.87806.87806.2	N/A	N/A
TVYVSVLPTTADF	::::::::::::::	927710843373494	P41252	Isoleucine--tRNA ligase, cytoplasmic (SYIC_HUMAN)	Fusion00726.87553.87553.2	N/A	N/A
TVYVSVLPTTADF	::::::::::::::	9928400954653930	P41252	Isoleucine--tRNA ligase, cytoplasmic (SYIC_HUMAN)	Fusion00729.87981.87981.2	N/A	N/A
TVYVSVLPTTADF	::::::::::::::	8987951807228910	P41252	Isoleucine--tRNA ligase, cytoplasmic (SYIC_HUMAN)	Fusion00729.87892.87892.2	N/A	N/A
FQDCVNEAASQEGDKPQGPR	:::::::::::::::::::::	100.0	Q8ND71	GTPase IMAP family member 8 (GIMA8_HUMAN)	Fusion00722.15615.15615.3	N/A	N/A
FQDCVNEAASQEGDKPQGPR	:::::::::::::::::::::	9924433249370270	Q8ND71	GTPase IMAP family member 8 (GIMA8_HUMAN)	Fusion00729.15672.15672.3	N/A	N/A
IWHHTFYNELR	::::::::::::	992462311557789	P0CG38	POTE ankyrin domain family member I (POTEI_HUMAN)	Fusion00712.74289.74289.3	N/A	N/A
IWHHTFYNELR	::::::::::::	992462311557789	P60709	Actin, cytoplasmic 1 (ACTB_HUMAN)	Fusion00712.74289.74289.3	N/A	N/A
IWHHTFYNELR	::::::::::::	992462311557789	P63261	Actin, cytoplasmic 2 (ACTG_HUMAN)	Fusion00712.74289.74289.3	N/A	N/A
IWHHTFYNELR	::::::::::::	992462311557789	P68133	Actin, alpha skeletal muscle (ACTS_HUMAN)	Fusion00712.74289.74289.3	N/A	N/A
IWHHTFYNELR	::::::::::::	9949622166246850	P0CG38	POTE ankyrin domain family member I (POTEI_HUMAN)	Fusion00715.74320.74320.3	N/A	N/A
IWHHTFYNELR	::::::::::::	9949622166246850	P60709	Actin, cytoplasmic 1 (ACTB_HUMAN)	Fusion00715.74320.74320.3	N/A	N/A
IWHHTFYNELR	::::::::::::	9949622166246850	P63261	Actin, cytoplasmic 2 (ACTG_HUMAN)	Fusion00715.74320.74320.3	N/A	N/A
IWHHTFYNELR	::::::::::::	9949622166246850	P68133	Actin, alpha skeletal muscle (ACTS_HUMAN)	Fusion00715.74320.74320.3	N/A	N/A
IWHHTFYNELR	::::::::::::	9924433249370270	P0CG38	POTE ankyrin domain family member I (POTEI_HUMAN)	Fusion00719.75426.75426.3	N/A	N/A
IWHHTFYNELR	::::::::::::	9924433249370270	P60709	Actin, cytoplasmic 1 (ACTB_HUMAN)	Fusion00719.75426.75426.3	N/A	N/A
IWHHTFYNELR	::::::::::::	9924433249370270	P63261	Actin, cytoplasmic 2 (ACTG_HUMAN)	Fusion00719.75426.75426.3	N/A	N/A
IWHHTFYNELR	::::::::::::	9924433249370270	P68133	Actin, alpha skeletal muscle (ACTS_HUMAN)	Fusion00719.75426.75426.3	N/A	N/A
IWHHTFYNELR	::::::::::::	100.0	P0CG38	POTE ankyrin domain family member I (POTEI_HUMAN)	Fusion00722.73847.73847.3	N/A	N/A
IWHHTFYNELR	::::::::::::	100.0	P60709	Actin, cytoplasmic 1 (ACTB_HUMAN)	Fusion00722.73847.73847.3	N/A	N/A
IWHHTFYNELR	::::::::::::	100.0	P63261	Actin, cytoplasmic 2 (ACTG_HUMAN)	Fusion00722.73847.73847.3	N/A	N/A
IWHHTFYNELR	::::::::::::	100.0	P68133	Actin, alpha skeletal muscle (ACTS_HUMAN)	Fusion00722.73847.73847.3	N/A	N/A
IWHHTFYNELR	::::::::::::	9974811083123420	P0CG38	POTE ankyrin domain family member I (POTEI_HUMAN)	Fusion00726.73633.73633.3	N/A	N/A
IWHHTFYNELR	::::::::::::	9974811083123420	P60709	Actin, cytoplasmic 1 (ACTB_HUMAN)	Fusion00726.73633.73633.3	N/A	N/A
IWHHTFYNELR	::::::::::::	9974811083123420	P63261	Actin, cytoplasmic 2 (ACTG_HUMAN)	Fusion00726.73633.73633.3	N/A	N/A
IWHHTFYNELR	::::::::::::	9974811083123420	P68133	Actin, alpha skeletal muscle (ACTS_HUMAN)	Fusion00726.73633.73633.3	N/A	N/A
IWHHTFYNELR	::::::::::::	9848866498740550	P0CG38	POTE ankyrin domain family member I (POTEI_HUMAN)	Fusion00729.73924.73924.3	N/A	N/A
IWHHTFYNELR	::::::::::::	9848866498740550	P60709	Actin, cytoplasmic 1 (ACTB_HUMAN)	Fusion00729.73924.73924.3	N/A	N/A
IWHHTFYNELR	::::::::::::	9848866498740550	P63261	Actin, cytoplasmic 2 (ACTG_HUMAN)	Fusion00729.73924.73924.3	N/A	N/A
IWHHTFYNELR	::::::::::::	9848866498740550	P68133	Actin, alpha skeletal muscle (ACTS_HUMAN)	Fusion00729.73924.73924.3	N/A	N/A
FCQECNNMLYPK	:::::::::::::	100.0	P36954	DNA-directed RNA polymerase II subunit RPB9 (RPB9_HUMAN)	Fusion00712.31979.31979.2	N/A	N/A
FCQECNNMLYPK	:::::::::::::	100.0	P36954	DNA-directed RNA polymerase II subunit RPB9 (RPB9_HUMAN)	Fusion00719.32713.32713.2	N/A	N/A
FCQECNNMLYPK	:::::::::::::	100.0	P36954	DNA-directed RNA polymerase II subunit RPB9 (RPB9_HUMAN)	Fusion00722.31344.31344.2	N/A	N/A
FCQECNNMLYPK	:::::::::::::	100.0	P36954	DNA-directed RNA polymerase II subunit RPB9 (RPB9_HUMAN)	Fusion00726.31421.31421.2	N/A	N/A
FCQECNNMLYPK	:::::::::::::	9951807228915660	P36954	DNA-directed RNA polymerase II subunit RPB9 (RPB9_HUMAN)	Fusion00729.31393.31393.2	N/A	N/A
QISRPSAAGINLMIGSTR	:::::::::::::::::::	9927710843373490	Q08211	ATP-dependent RNA helicase A (DHX9_HUMAN)	Fusion00712.44366.44366.2	N/A	N/A
QISRPSAAGINLMIGSTR	:::::::::::::::::::	9976019184652270	Q08211	ATP-dependent RNA helicase A (DHX9_HUMAN)	Fusion00719.45054.45054.2	N/A	N/A
KIKDPDASKPEDWDER	:::::::::::::::::	100.0	P27797	Calreticulin (CALR_HUMAN)	Fusion00712.8727.8727.2	N/A	N/A
KIKDPDASKPEDWDER	:::::::::::::::::	100.0	P27797	Calreticulin (CALR_HUMAN)	Fusion00722.8297.8297.2	N/A	N/A
KIKDPDASKPEDWDER	:::::::::::::::::	100.0	P27797	Calreticulin (CALR_HUMAN)	Fusion00726.8022.8022.2	N/A	N/A
KIKDPDASKPEDWDER	:::::::::::::::::	100.0	P27797	Calreticulin (CALR_HUMAN)	Fusion00726.8387.8387.2	N/A	N/A
KIKDPDASKPEDWDER	:::::::::::::::::	100.0	P27797	Calreticulin (CALR_HUMAN)	Fusion00712.9010.9010.2	N/A	N/A
KIKDPDASKPEDWDER	:::::::::::::::::	100.0	P27797	Calreticulin (CALR_HUMAN)	Fusion00715.8381.8381.2	N/A	N/A
KIKDPDASKPEDWDER	:::::::::::::::::	100.0	P27797	Calreticulin (CALR_HUMAN)	Fusion00722.8004.8004.2	N/A	N/A
KIKDPDASKPEDWDER	:::::::::::::::::	100.0	P27797	Calreticulin (CALR_HUMAN)	Fusion00726.8010.8010.2	N/A	N/A
KIKDPDASKPEDWDER	:::::::::::::::::	100.0	P27797	Calreticulin (CALR_HUMAN)	Fusion00726.8302.8302.2	N/A	N/A
KIKDPDASKPEDWDER	:::::::::::::::::	100.0	P27797	Calreticulin (CALR_HUMAN)	Fusion00729.8094.8094.2	N/A	N/A
LLYGFLIK	:::::::::	9975903614457830	Q92542	Nicastrin (NICA_HUMAN)	Fusion00715.66244.66244.2	N/A	N/A
LLYGFLIK	:::::::::	9975961538461530	Q92542	Nicastrin (NICA_HUMAN)	Fusion00722.65859.65859.2	N/A	N/A
LLYGFLIK	:::::::::	9976076555023920	Q92542	Nicastrin (NICA_HUMAN)	Fusion00729.65713.65713.2	N/A	N/A
GIHSAIDASQTPDVVFASILAAFSK	::::::::::::::::::::::::::	100.0	P54819	Adenylate kinase 2, mitochondrial (KAD2_HUMAN)	Fusion00712.104226.104226.2	N/A	N/A
GIHSAIDASQTPDVVFASILAAFSK	::::::::::::::::::::::::::	100.0	P54819	Adenylate kinase 2, mitochondrial (KAD2_HUMAN)	Fusion00712.104264.104264.2	N/A	N/A
GIHSAIDASQTPDVVFASILAAFSK	::::::::::::::::::::::::::	100.0	P54819	Adenylate kinase 2, mitochondrial (KAD2_HUMAN)	Fusion00715.104208.104208.2	N/A	N/A
GIHSAIDASQTPDVVFASILAAFSK	::::::::::::::::::::::::::	100.0	P54819	Adenylate kinase 2, mitochondrial (KAD2_HUMAN)	Fusion00719.105347.105347.2	N/A	N/A
GIHSAIDASQTPDVVFASILAAFSK	::::::::::::::::::::::::::	100.0	P54819	Adenylate kinase 2, mitochondrial (KAD2_HUMAN)	Fusion00722.103826.103826.2	N/A	N/A
GIHSAIDASQTPDVVFASILAAFSK	::::::::::::::::::::::::::	100.0	P54819	Adenylate kinase 2, mitochondrial (KAD2_HUMAN)	Fusion00726.103546.103546.2	N/A	N/A
GIHSAIDASQTPDVVFASILAAFSK	::::::::::::::::::::::::::	100.0	P54819	Adenylate kinase 2, mitochondrial (KAD2_HUMAN)	Fusion00726.103604.103604.2	N/A	N/A
GIHSAIDASQTPDVVFASILAAFSK	::::::::::::::::::::::::::	9975903614457830	P54819	Adenylate kinase 2, mitochondrial (KAD2_HUMAN)	Fusion00729.103896.103896.2	N/A	N/A
GIHSAIDASQTPDVVFASILAAFSK	::::::::::::::::::::::::::	100.0	P54819	Adenylate kinase 2, mitochondrial (KAD2_HUMAN)	Fusion00729.103979.103979.2	N/A	N/A
GIHSAIDASQTPDVVFASILAAFSK	::::::::::::::::::::::::::	9927884615384610	P54819	Adenylate kinase 2, mitochondrial (KAD2_HUMAN)	Fusion00715.104146.104146.2	N/A	N/A
MSQVAPSLSALIGEAVGAR	:oxidation of m:::::::::::::::::::	9949622166246850	O00567	Nucleolar protein 56 (NOP56_HUMAN)	Fusion00729.81936.81936.3	N/A	N/A
MSQVAPSLSALIGEAVGAR	:oxidation of m:::::::::::::::::::	100.0	O00567	Nucleolar protein 56 (NOP56_HUMAN)	Fusion00715.82281.82281.3	N/A	N/A
MSQVAPSLSALIGEAVGAR	:oxidation of m:::::::::::::::::::	100.0	O00567	Nucleolar protein 56 (NOP56_HUMAN)	Fusion00722.81848.81848.3	N/A	N/A
ALSIPPNIDVLLCEQEVVADETPAVQAVLR	:::::::::::::::::::::::::::::::	9722921914357680	Q8NE71	ATP-binding cassette sub-family F member 1 (ABCF1_HUMAN)	Fusion00719.108471.108471.3	N/A	N/A
ALSIPPNIDVLLCEQEVVADETPAVQAVLR	:::::::::::::::::::::::::::::::	964735516372796	Q8NE71	ATP-binding cassette sub-family F member 1 (ABCF1_HUMAN)	Fusion00715.107005.107005.3	N/A	N/A
ALSIPPNIDVLLCEQEVVADETPAVQAVLR	:::::::::::::::::::::::::::::::	9924433249370270	Q8NE71	ATP-binding cassette sub-family F member 1 (ABCF1_HUMAN)	Fusion00729.106939.106939.3	N/A	N/A
LNLVVKPLEK	:::::::::::	9951807228915660	P11441	Ubiquitin-like protein 4A (UBL4A_HUMAN)	Fusion00715.32770.32770.2	N/A	N/A
LNLVVKPLEK	:::::::::::	90625	P11441	Ubiquitin-like protein 4A (UBL4A_HUMAN)	Fusion00719.33788.33788.2	N/A	N/A
LNLVVKPLEK	:::::::::::	9927710843373490	P11441	Ubiquitin-like protein 4A (UBL4A_HUMAN)	Fusion00729.32413.32413.2	N/A	N/A
LNLVVKPLEK	:::::::::::	9975903614457830	P11441	Ubiquitin-like protein 4A (UBL4A_HUMAN)	Fusion00712.33013.33013.2	N/A	N/A
VTFKDEPGEGSGVAR	::::::::::::::::	9673366834170850	O95071	E3 ubiquitin-protein ligase UBR5 (UBR5_HUMAN)	Fusion00712.14000.14000.3	N/A	N/A
VTFKDEPGEGSGVAR	::::::::::::::::	9974811083123420	O95071	E3 ubiquitin-protein ligase UBR5 (UBR5_HUMAN)	Fusion00715.13834.13834.3	N/A	N/A
VTFKDEPGEGSGVAR	::::::::::::::::	9521410579345080	O95071	E3 ubiquitin-protein ligase UBR5 (UBR5_HUMAN)	Fusion00719.14851.14851.3	N/A	N/A
VTFKDEPGEGSGVAR	::::::::::::::::	9974811083123420	O95071	E3 ubiquitin-protein ligase UBR5 (UBR5_HUMAN)	Fusion00722.13388.13388.3	N/A	N/A
VTFKDEPGEGSGVAR	::::::::::::::::	9652605459057070	O95071	E3 ubiquitin-protein ligase UBR5 (UBR5_HUMAN)	Fusion00726.13455.13455.3	N/A	N/A
VTFKDEPGEGSGVAR	::::::::::::::::	9924433249370270	O95071	E3 ubiquitin-protein ligase UBR5 (UBR5_HUMAN)	Fusion00729.13267.13267.3	N/A	N/A
GVDLDQLLDMSYEQLMQLYSAR	::::::::::oxidation of m:::::::::::::	974937343358396	P62841	40S ribosomal protein S15 (RS15_HUMAN)	Fusion00729.119211.119211.3	N/A	N/A
GVDLDQLLDMSYEQLMQLYSAR	::::::::::oxidation of m:::::::::::::	9974811083123420	P62841	40S ribosomal protein S15 (RS15_HUMAN)	Fusion00712.119781.119781.3	N/A	N/A
GVDLDQLLDMSYEQLMQLYSAR	::::::::::oxidation of m:::::::::::::	9924433249370270	P62841	40S ribosomal protein S15 (RS15_HUMAN)	Fusion00715.119399.119399.3	N/A	N/A
GVDLDQLLDMSYEQLMQLYSAR	::::::::::oxidation of m:::::::::::::	100.0	P62841	40S ribosomal protein S15 (RS15_HUMAN)	Fusion00719.120577.120577.3	N/A	N/A
GVDLDQLLDMSYEQLMQLYSAR	::::::::::oxidation of m:::::::::::::	100.0	P62841	40S ribosomal protein S15 (RS15_HUMAN)	Fusion00722.119162.119162.3	N/A	N/A
GVDLDQLLDMSYEQLMQLYSAR	::::::::::oxidation of m:::::::::::::	100.0	P62841	40S ribosomal protein S15 (RS15_HUMAN)	Fusion00726.118821.118821.3	N/A	N/A
AGVQSVGEKESLEAAK	:::::::::::::::::	9773299748110830	Q86VM9	Zinc finger CCCH domain-containing protein 18 (ZCH18_HUMAN)	Fusion00726.12029.12029.3	N/A	N/A
YKELTEQQLPGALPPECTPNIDGPNAK	::::::::::::::::::::::::::::	9773869346733660	Q15910	Histone-lysine N-methyltransferase EZH2 (EZH2_HUMAN)	Fusion00712.51847.51847.3	N/A	N/A
YKELTEQQLPGALPPECTPNIDGPNAK	::::::::::::::::::::::::::::	9472361809045220	Q15910	Histone-lysine N-methyltransferase EZH2 (EZH2_HUMAN)	Fusion00726.50933.50933.3	N/A	N/A
YKELTEQQLPGALPPECTPNIDGPNAK	::::::::::::::::::::::::::::	9521410579345080	Q15910	Histone-lysine N-methyltransferase EZH2 (EZH2_HUMAN)	Fusion00726.50993.50993.3	N/A	N/A
YKELTEQQLPGALPPECTPNIDGPNAK	::::::::::::::::::::::::::::	9598997493734330	Q15910	Histone-lysine N-methyltransferase EZH2 (EZH2_HUMAN)	Fusion00719.52711.52711.3	N/A	N/A
YKELTEQQLPGALPPECTPNIDGPNAK	::::::::::::::::::::::::::::	96.0	Q15910	Histone-lysine N-methyltransferase EZH2 (EZH2_HUMAN)	Fusion00722.50949.50949.3	N/A	N/A
ASFLYSLPHR	:::::::::::	982367758186398	Q92466	DNA damage-binding protein 2 (DDB2_HUMAN)	Fusion00715.36202.36202.3	N/A	N/A
ASFLYSLPHR	:::::::::::	974937343358396	Q92466	DNA damage-binding protein 2 (DDB2_HUMAN)	Fusion00722.35840.35840.3	N/A	N/A
LTPLPEDNSMNVDQDGDPSDR	::::::::::::::::::::::	100.0	P78527	DNA-dependent protein kinase catalytic subunit (PRKDC_HUMAN)	Fusion00715.46619.46619.2	N/A	N/A
LTPLPEDNSMNVDQDGDPSDR	::::::::::::::::::::::	100.0	P78527	DNA-dependent protein kinase catalytic subunit (PRKDC_HUMAN)	Fusion00722.46137.46137.2	N/A	N/A
LTPLPEDNSMNVDQDGDPSDR	::::::::::::::::::::::	100.0	P78527	DNA-dependent protein kinase catalytic subunit (PRKDC_HUMAN)	Fusion00729.46288.46288.2	N/A	N/A
LMDLLDR	::::::::	9927710843373490	P52306	Rap1 GTPase-GDP dissociation stimulator 1 (GDS1_HUMAN)	Fusion00715.46929.46929.2	N/A	N/A
LMDLLDR	::::::::	8506024096385540	P52306	Rap1 GTPase-GDP dissociation stimulator 1 (GDS1_HUMAN)	Fusion00722.46502.46502.2	N/A	N/A
LMDLLDR	::::::::	9927710843373490	P52306	Rap1 GTPase-GDP dissociation stimulator 1 (GDS1_HUMAN)	Fusion00729.46549.46549.2	N/A	N/A
ALLLPDYYLVTVMLSGIK	:::::::::::::::::::	9924433249370270	Q7KZF4	Staphylococcal nuclease domain-containing protein 1 (SND1_HUMAN)	Fusion00719.120369.120369.3	N/A	N/A
ALLLPDYYLVTVMLSGIK	:::::::::::::::::::	100.0	Q7KZF4	Staphylococcal nuclease domain-containing protein 1 (SND1_HUMAN)	Fusion00722.118749.118749.3	N/A	N/A
ALLLPDYYLVTVMLSGIK	:::::::::::::::::::	97.75	Q7KZF4	Staphylococcal nuclease domain-containing protein 1 (SND1_HUMAN)	Fusion00729.119084.119084.3	N/A	N/A
ALLLPDYYLVTVMLSGIK	:::::::::::::::::::	100.0	Q7KZF4	Staphylococcal nuclease domain-containing protein 1 (SND1_HUMAN)	Fusion00712.119128.119128.3	N/A	N/A
ALLLPDYYLVTVMLSGIK	:::::::::::::::::::	9949622166246850	Q7KZF4	Staphylococcal nuclease domain-containing protein 1 (SND1_HUMAN)	Fusion00712.119409.119409.3	N/A	N/A
ALLLPDYYLVTVMLSGIK	:::::::::::::::::::	100.0	Q7KZF4	Staphylococcal nuclease domain-containing protein 1 (SND1_HUMAN)	Fusion00715.118985.118985.3	N/A	N/A
ALLLPDYYLVTVMLSGIK	:::::::::::::::::::	100.0	Q7KZF4	Staphylococcal nuclease domain-containing protein 1 (SND1_HUMAN)	Fusion00719.120059.120059.3	N/A	N/A
ALLLPDYYLVTVMLSGIK	:::::::::::::::::::	100.0	Q7KZF4	Staphylococcal nuclease domain-containing protein 1 (SND1_HUMAN)	Fusion00726.118382.118382.3	N/A	N/A
ALLLPDYYLVTVMLSGIK	:::::::::::::::::::	9974811083123420	Q7KZF4	Staphylococcal nuclease domain-containing protein 1 (SND1_HUMAN)	Fusion00729.118806.118806.3	N/A	N/A
GKDHVVSDFSEHGSLK	:::::::::::::::::	100.0	P54886	Delta-1-pyrroline-5-carboxylate synthase (P5CS_HUMAN)	Fusion00712.8890.8890.4	N/A	N/A
GKDHVVSDFSEHGSLK	:::::::::::::::::	9993293091884640	P54886	Delta-1-pyrroline-5-carboxylate synthase (P5CS_HUMAN)	Fusion00712.9172.9172.4	N/A	N/A
GKDHVVSDFSEHGSLK	:::::::::::::::::	100.0	P54886	Delta-1-pyrroline-5-carboxylate synthase (P5CS_HUMAN)	Fusion00715.8534.8534.4	N/A	N/A
GKDHVVSDFSEHGSLK	:::::::::::::::::	100.0	P54886	Delta-1-pyrroline-5-carboxylate synthase (P5CS_HUMAN)	Fusion00719.9656.9656.4	N/A	N/A
GKDHVVSDFSEHGSLK	:::::::::::::::::	9872568745808180	P54886	Delta-1-pyrroline-5-carboxylate synthase (P5CS_HUMAN)	Fusion00719.9925.9925.4	N/A	N/A
GKDHVVSDFSEHGSLK	:::::::::::::::::	100.0	P54886	Delta-1-pyrroline-5-carboxylate synthase (P5CS_HUMAN)	Fusion00726.8183.8183.4	N/A	N/A
GKDHVVSDFSEHGSLK	:::::::::::::::::	100.0	P54886	Delta-1-pyrroline-5-carboxylate synthase (P5CS_HUMAN)	Fusion00726.8281.8281.4	N/A	N/A
GKDHVVSDFSEHGSLK	:::::::::::::::::	100.0	P54886	Delta-1-pyrroline-5-carboxylate synthase (P5CS_HUMAN)	Fusion00722.8173.8173.4	N/A	N/A
GKDHVVSDFSEHGSLK	:::::::::::::::::	100.0	P54886	Delta-1-pyrroline-5-carboxylate synthase (P5CS_HUMAN)	Fusion00729.8000.8000.4	N/A	N/A
AALLNQHYQVNFK	::::::::::::::	9951807228915660	P07814	Bifunctional glutamate/proline--tRNA ligase (SYEP_HUMAN)	Fusion00715.34235.34235.2	N/A	N/A
AALLNQHYQVNFK	::::::::::::::	100.0	P07814	Bifunctional glutamate/proline--tRNA ligase (SYEP_HUMAN)	Fusion00715.34249.34249.2	N/A	N/A
AALLNQHYQVNFK	::::::::::::::	100.0	P07814	Bifunctional glutamate/proline--tRNA ligase (SYEP_HUMAN)	Fusion00722.33934.33934.2	N/A	N/A
AALLNQHYQVNFK	::::::::::::::	9927710843373490	P07814	Bifunctional glutamate/proline--tRNA ligase (SYEP_HUMAN)	Fusion00729.34038.34038.2	N/A	N/A
AALLNQHYQVNFK	::::::::::::::	100.0	P07814	Bifunctional glutamate/proline--tRNA ligase (SYEP_HUMAN)	Fusion00712.34572.34572.2	N/A	N/A
AALLNQHYQVNFK	::::::::::::::	100.0	P07814	Bifunctional glutamate/proline--tRNA ligase (SYEP_HUMAN)	Fusion00719.35360.35360.2	N/A	N/A
KAAALEAMKDYTK	::::::::::::::	9993293091884640	P31948	Stress-induced-phosphoprotein 1 (STIP1_HUMAN)	Fusion00712.13492.13492.4	N/A	N/A
KAAALEAMKDYTK	::::::::::::::	9993297587131360	P31948	Stress-induced-phosphoprotein 1 (STIP1_HUMAN)	Fusion00715.13325.13325.4	N/A	N/A
KAAALEAMKDYTK	::::::::::::::	9986586183769280	P31948	Stress-induced-phosphoprotein 1 (STIP1_HUMAN)	Fusion00722.12900.12900.4	N/A	N/A
KAAALEAMKDYTK	::::::::::::::	9993293091884640	P31948	Stress-induced-phosphoprotein 1 (STIP1_HUMAN)	Fusion00726.12995.12995.4	N/A	N/A
KAAALEAMKDYTK	::::::::::::::	920858484238766	P31948	Stress-induced-phosphoprotein 1 (STIP1_HUMAN)	Fusion00719.14322.14322.4	N/A	N/A
KAAALEAMKDYTK	::::::::::::::	100.0	P31948	Stress-induced-phosphoprotein 1 (STIP1_HUMAN)	Fusion00729.12756.12756.4	N/A	N/A
NASEDNHSENTLYSNDNGSNLQR	::::::::::::::::::::::::	9600997506234410	Q8NEF9	Serum response factor-binding protein 1 (SRFB1_HUMAN)	Fusion00715.18588.18588.3	N/A	N/A
NASEDNHSENTLYSNDNGSNLQR	::::::::::::::::::::::::	9672544080604530	Q8NEF9	Serum response factor-binding protein 1 (SRFB1_HUMAN)	Fusion00722.18193.18193.3	N/A	N/A
GRPGPETDLLAVAEHQALVFGGGPGR	:::::::::::::::::::::::::::	9899396378269610	Q96GS4	Uncharacterized protein C17orf59 (CQ059_HUMAN)	Fusion00719.69674.69674.4	N/A	N/A
GRPGPETDLLAVAEHQALVFGGGPGR	:::::::::::::::::::::::::::	9993293091884640	Q96GS4	Uncharacterized protein C17orf59 (CQ059_HUMAN)	Fusion00719.69733.69733.4	N/A	N/A
GRPGPETDLLAVAEHQALVFGGGPGR	:::::::::::::::::::::::::::	9617706237424540	Q96GS4	Uncharacterized protein C17orf59 (CQ059_HUMAN)	Fusion00726.68048.68048.4	N/A	N/A
VKVPEVDVR	::::::::::	9974874371859290	Q09666	Neuroblast differentiation-associated protein AHNAK (AHNK_HUMAN)	Fusion00712.20979.20979.3	N/A	N/A
VKVPEVDVR	::::::::::	9974811083123420	Q09666	Neuroblast differentiation-associated protein AHNAK (AHNK_HUMAN)	Fusion00715.20845.20845.3	N/A	N/A
VKVPEVDVR	::::::::::	982367758186398	Q09666	Neuroblast differentiation-associated protein AHNAK (AHNK_HUMAN)	Fusion00719.21788.21788.3	N/A	N/A
VKVPEVDVR	::::::::::	9949622166246850	Q09666	Neuroblast differentiation-associated protein AHNAK (AHNK_HUMAN)	Fusion00726.20471.20471.3	N/A	N/A
VKVPEVDVR	::::::::::	9974811083123420	Q09666	Neuroblast differentiation-associated protein AHNAK (AHNK_HUMAN)	Fusion00729.20387.20387.3	N/A	N/A
GEPGGILCFLPGWQEIK	::::::::::::::::::	9975961538461530	Q7L2E3	Putative ATP-dependent RNA helicase DHX30 (DHX30_HUMAN)	Fusion00712.91778.91778.2	N/A	N/A
GEPGGILCFLPGWQEIK	::::::::::::::::::	9951807228915660	Q7L2E3	Putative ATP-dependent RNA helicase DHX30 (DHX30_HUMAN)	Fusion00715.91761.91761.2	N/A	N/A
GEPGGILCFLPGWQEIK	::::::::::::::::::	9952038369304550	Q7L2E3	Putative ATP-dependent RNA helicase DHX30 (DHX30_HUMAN)	Fusion00722.91335.91335.2	N/A	N/A
GEPGGILCFLPGWQEIK	::::::::::::::::::	9736842105263150	Q7L2E3	Putative ATP-dependent RNA helicase DHX30 (DHX30_HUMAN)	Fusion00722.91349.91349.2	N/A	N/A
GEPGGILCFLPGWQEIK	::::::::::::::::::	9399038461538460	Q7L2E3	Putative ATP-dependent RNA helicase DHX30 (DHX30_HUMAN)	Fusion00729.91335.91335.2	N/A	N/A
ATLVLNSLQDFQPELFGLPSYE	:::::::::::::::::::::::	9773299748110830	Q08623	Pseudouridine-5'-monophosphatase (HDHD1_HUMAN)	Fusion00712.119252.119252.3	N/A	N/A
ATLVLNSLQDFQPELFGLPSYE	:::::::::::::::::::::::	9924433249370270	Q08623	Pseudouridine-5'-monophosphatase (HDHD1_HUMAN)	Fusion00715.119088.119088.3	N/A	N/A
ATLVLNSLQDFQPELFGLPSYE	:::::::::::::::::::::::	9924433249370270	Q08623	Pseudouridine-5'-monophosphatase (HDHD1_HUMAN)	Fusion00719.120188.120188.3	N/A	N/A
ATLVLNSLQDFQPELFGLPSYE	:::::::::::::::::::::::	100.0	Q08623	Pseudouridine-5'-monophosphatase (HDHD1_HUMAN)	Fusion00726.118480.118480.3	N/A	N/A
ATLVLNSLQDFQPELFGLPSYE	:::::::::::::::::::::::	9924433249370270	Q08623	Pseudouridine-5'-monophosphatase (HDHD1_HUMAN)	Fusion00729.118871.118871.3	N/A	N/A
SGAGVCVLHNCIYAAGGYDGQDQLNSVER	::::::::::::::::::::::::::::::	100.0	Q14145	Kelch-like ECH-associated protein 1 (KEAP1_HUMAN)	Fusion00712.51200.51200.3	N/A	N/A
SGAGVCVLHNCIYAAGGYDGQDQLNSVER	::::::::::::::::::::::::::::::	100.0	Q14145	Kelch-like ECH-associated protein 1 (KEAP1_HUMAN)	Fusion00719.51859.51859.3	N/A	N/A
SGAGVCVLHNCIYAAGGYDGQDQLNSVER	::::::::::::::::::::::::::::::	9974811083123420	Q14145	Kelch-like ECH-associated protein 1 (KEAP1_HUMAN)	Fusion00722.50242.50242.3	N/A	N/A
SGAGVCVLHNCIYAAGGYDGQDQLNSVER	::::::::::::::::::::::::::::::	100.0	Q14145	Kelch-like ECH-associated protein 1 (KEAP1_HUMAN)	Fusion00726.50101.50101.3	N/A	N/A
SGAGVCVLHNCIYAAGGYDGQDQLNSVER	::::::::::::::::::::::::::::::	9949622166246850	Q14145	Kelch-like ECH-associated protein 1 (KEAP1_HUMAN)	Fusion00715.50889.50889.3	N/A	N/A
SGAGVCVLHNCIYAAGGYDGQDQLNSVER	::::::::::::::::::::::::::::::	100.0	Q14145	Kelch-like ECH-associated protein 1 (KEAP1_HUMAN)	Fusion00719.51902.51902.3	N/A	N/A
SYELPDGQVITI	:::::::::::::	9567307692307690	P0CG38	POTE ankyrin domain family member I (POTEI_HUMAN)	Fusion00722.84441.84441.2	N/A	N/A
SYELPDGQVITI	:::::::::::::	9567307692307690	P60709	Actin, cytoplasmic 1 (ACTB_HUMAN)	Fusion00722.84441.84441.2	N/A	N/A
SYELPDGQVITI	:::::::::::::	9567307692307690	P62736	Actin, aortic smooth muscle (ACTA_HUMAN)	Fusion00722.84441.84441.2	N/A	N/A
SYELPDGQVITI	:::::::::::::	9567307692307690	P63267	Actin, gamma-enteric smooth muscle (ACTH_HUMAN)	Fusion00722.84441.84441.2	N/A	N/A
SYELPDGQVITI	:::::::::::::	9567307692307690	P63261	Actin, cytoplasmic 2 (ACTG_HUMAN)	Fusion00722.84441.84441.2	N/A	N/A
SYELPDGQVITI	:::::::::::::	9567307692307690	P68133	Actin, alpha skeletal muscle (ACTS_HUMAN)	Fusion00722.84441.84441.2	N/A	N/A
SYELPDGQVITI	:::::::::::::	9567307692307690	Q562R1	Beta-actin-like protein 2 (ACTBL_HUMAN)	Fusion00722.84441.84441.2	N/A	N/A
SYELPDGQVITI	:::::::::::::	100.0	P0CG38	POTE ankyrin domain family member I (POTEI_HUMAN)	Fusion00729.84440.84440.2	N/A	N/A
SYELPDGQVITI	:::::::::::::	100.0	P60709	Actin, cytoplasmic 1 (ACTB_HUMAN)	Fusion00729.84440.84440.2	N/A	N/A
SYELPDGQVITI	:::::::::::::	100.0	P62736	Actin, aortic smooth muscle (ACTA_HUMAN)	Fusion00729.84440.84440.2	N/A	N/A
SYELPDGQVITI	:::::::::::::	100.0	P63267	Actin, gamma-enteric smooth muscle (ACTH_HUMAN)	Fusion00729.84440.84440.2	N/A	N/A
SYELPDGQVITI	:::::::::::::	100.0	P63261	Actin, cytoplasmic 2 (ACTG_HUMAN)	Fusion00729.84440.84440.2	N/A	N/A
SYELPDGQVITI	:::::::::::::	100.0	P68133	Actin, alpha skeletal muscle (ACTS_HUMAN)	Fusion00729.84440.84440.2	N/A	N/A
SYELPDGQVITI	:::::::::::::	100.0	Q562R1	Beta-actin-like protein 2 (ACTBL_HUMAN)	Fusion00729.84440.84440.2	N/A	N/A
NCDYQQEADNSCIYVNK	::::::::::::::::::	100.0	P36954	DNA-directed RNA polymerase II subunit RPB9 (RPB9_HUMAN)	Fusion00712.29011.29011.2	N/A	N/A
NCDYQQEADNSCIYVNK	::::::::::::::::::	100.0	P36954	DNA-directed RNA polymerase II subunit RPB9 (RPB9_HUMAN)	Fusion00715.28890.28890.2	N/A	N/A
NCDYQQEADNSCIYVNK	::::::::::::::::::	100.0	P36954	DNA-directed RNA polymerase II subunit RPB9 (RPB9_HUMAN)	Fusion00715.28950.28950.2	N/A	N/A
NCDYQQEADNSCIYVNK	::::::::::::::::::	100.0	P36954	DNA-directed RNA polymerase II subunit RPB9 (RPB9_HUMAN)	Fusion00719.29777.29777.2	N/A	N/A
NCDYQQEADNSCIYVNK	::::::::::::::::::	100.0	P36954	DNA-directed RNA polymerase II subunit RPB9 (RPB9_HUMAN)	Fusion00722.28339.28339.2	N/A	N/A
NCDYQQEADNSCIYVNK	::::::::::::::::::	100.0	P36954	DNA-directed RNA polymerase II subunit RPB9 (RPB9_HUMAN)	Fusion00722.28354.28354.2	N/A	N/A
NCDYQQEADNSCIYVNK	::::::::::::::::::	100.0	P36954	DNA-directed RNA polymerase II subunit RPB9 (RPB9_HUMAN)	Fusion00726.28511.28511.2	N/A	N/A
NCDYQQEADNSCIYVNK	::::::::::::::::::	100.0	P36954	DNA-directed RNA polymerase II subunit RPB9 (RPB9_HUMAN)	Fusion00729.28553.28553.2	N/A	N/A
NCDYQQEADNSCIYVNK	::::::::::::::::::	8949880668257750	P36954	DNA-directed RNA polymerase II subunit RPB9 (RPB9_HUMAN)	Fusion00715.28967.28967.2	N/A	N/A
NCDYQQEADNSCIYVNK	::::::::::::::::::	100.0	P36954	DNA-directed RNA polymerase II subunit RPB9 (RPB9_HUMAN)	Fusion00729.28508.28508.2	N/A	N/A
DLPSLDPLPPYILAEAQLR	::::::::::::::::::::	9975903614457830	Q2VPK5	Cytoplasmic tRNA 2-thiolation protein 2 (CTU2_HUMAN)	Fusion00712.104310.104310.2	N/A	N/A
DLPSLDPLPPYILAEAQLR	::::::::::::::::::::	100.0	Q2VPK5	Cytoplasmic tRNA 2-thiolation protein 2 (CTU2_HUMAN)	Fusion00715.104186.104186.2	N/A	N/A
DLPSLDPLPPYILAEAQLR	::::::::::::::::::::	9951807228915660	Q2VPK5	Cytoplasmic tRNA 2-thiolation protein 2 (CTU2_HUMAN)	Fusion00722.103846.103846.2	N/A	N/A
DLPSLDPLPPYILAEAQLR	::::::::::::::::::::	100.0	Q2VPK5	Cytoplasmic tRNA 2-thiolation protein 2 (CTU2_HUMAN)	Fusion00719.105403.105403.2	N/A	N/A
DLPSLDPLPPYILAEAQLR	::::::::::::::::::::	9951807228915660	Q2VPK5	Cytoplasmic tRNA 2-thiolation protein 2 (CTU2_HUMAN)	Fusion00726.103580.103580.2	N/A	N/A
DLPSLDPLPPYILAEAQLR	::::::::::::::::::::	100.0	Q2VPK5	Cytoplasmic tRNA 2-thiolation protein 2 (CTU2_HUMAN)	Fusion00729.103935.103935.2	N/A	N/A
NADMQEELIASLEEQLK	::::::::::::::::::	9598997493734330	Q7Z3K3	Pogo transposable element with ZNF domain (POGZ_HUMAN)	Fusion00715.89374.89374.3	N/A	N/A
NADMQEELIASLEEQLK	::::::::::::::::::	96.25	Q7Z3K3	Pogo transposable element with ZNF domain (POGZ_HUMAN)	Fusion00719.90433.90433.3	N/A	N/A
NADMQEELIASLEEQLK	::::::::::::::::::	9748743718592960	Q7Z3K3	Pogo transposable element with ZNF domain (POGZ_HUMAN)	Fusion00712.89423.89423.3	N/A	N/A
NADMQEELIASLEEQLK	::::::::::::::::::	9924433249370270	Q7Z3K3	Pogo transposable element with ZNF domain (POGZ_HUMAN)	Fusion00719.90469.90469.3	N/A	N/A
NADMQEELIASLEEQLK	::::::::::::::::::	9924433249370270	Q7Z3K3	Pogo transposable element with ZNF domain (POGZ_HUMAN)	Fusion00726.88618.88618.3	N/A	N/A
NLASRPYSLHAHGLSYEK	:::::::::::::::::::	100.0	P12259	Coagulation factor V (FA5_HUMAN)	Fusion00715.16411.16411.3	N/A	N/A
NLASRPYSLHAHGLSYEK	:::::::::::::::::::	100.0	P12259	Coagulation factor V (FA5_HUMAN)	Fusion00722.15859.15859.3	N/A	N/A
NLASRPYSLHAHGLSYEK	:::::::::::::::::::	100.0	P12259	Coagulation factor V (FA5_HUMAN)	Fusion00729.15862.15862.3	N/A	N/A
LLEPICDADPSALANYVVALVK	:::::::::::::::::::::::	9951807228915660	Q9P2N5	RNA-binding protein 27 (RBM27_HUMAN)	Fusion00729.110602.110602.2	N/A	N/A
LLEPICDADPSALANYVVALVK	:::::::::::::::::::::::	9928229665071770	Q9P2N5	RNA-binding protein 27 (RBM27_HUMAN)	Fusion00712.110984.110984.2	N/A	N/A
LLEPICDADPSALANYVVALVK	:::::::::::::::::::::::	100.0	Q9P2N5	RNA-binding protein 27 (RBM27_HUMAN)	Fusion00712.111240.111240.2	N/A	N/A
LLEPICDADPSALANYVVALVK	:::::::::::::::::::::::	100.0	Q9P2N5	RNA-binding protein 27 (RBM27_HUMAN)	Fusion00715.110802.110802.2	N/A	N/A
LLEPICDADPSALANYVVALVK	:::::::::::::::::::::::	100.0	Q9P2N5	RNA-binding protein 27 (RBM27_HUMAN)	Fusion00719.111978.111978.2	N/A	N/A
LLEPICDADPSALANYVVALVK	:::::::::::::::::::::::	100.0	Q9P2N5	RNA-binding protein 27 (RBM27_HUMAN)	Fusion00722.110556.110556.2	N/A	N/A
LLEPICDADPSALANYVVALVK	:::::::::::::::::::::::	100.0	Q9P2N5	RNA-binding protein 27 (RBM27_HUMAN)	Fusion00726.110269.110269.2	N/A	N/A
DFLFPHLR	:::::::::	9924433249370270	Q9H2M9	Rab3 GTPase-activating protein non-catalytic subunit (RBGPR_HUMAN)	Fusion00712.56117.56117.3	N/A	N/A
DFLFPHLR	:::::::::	9722921914357680	Q9H2M9	Rab3 GTPase-activating protein non-catalytic subunit (RBGPR_HUMAN)	Fusion00715.55862.55862.3	N/A	N/A
DFLFPHLR	:::::::::	9874055415617120	Q9H2M9	Rab3 GTPase-activating protein non-catalytic subunit (RBGPR_HUMAN)	Fusion00719.56879.56879.3	N/A	N/A
DFLFPHLR	:::::::::	9924433249370270	Q9H2M9	Rab3 GTPase-activating protein non-catalytic subunit (RBGPR_HUMAN)	Fusion00722.55300.55300.3	N/A	N/A
DFLFPHLR	:::::::::	9949622166246850	Q9H2M9	Rab3 GTPase-activating protein non-catalytic subunit (RBGPR_HUMAN)	Fusion00726.55201.55201.3	N/A	N/A
IRPTVQEDGGDVIYK	::::::::::::::::	100.0	Q9UMS0	NFU1 iron-sulfur cluster scaffold homolog, mitochondrial (NFU1_HUMAN)	Fusion00712.24830.24830.2	N/A	N/A
IRPTVQEDGGDVIYK	::::::::::::::::	100.0	Q9UMS0	NFU1 iron-sulfur cluster scaffold homolog, mitochondrial (NFU1_HUMAN)	Fusion00715.24730.24730.2	N/A	N/A
IRPTVQEDGGDVIYK	::::::::::::::::	100.0	Q9UMS0	NFU1 iron-sulfur cluster scaffold homolog, mitochondrial (NFU1_HUMAN)	Fusion00715.24804.24804.2	N/A	N/A
IRPTVQEDGGDVIYK	::::::::::::::::	100.0	Q9UMS0	NFU1 iron-sulfur cluster scaffold homolog, mitochondrial (NFU1_HUMAN)	Fusion00719.25749.25749.2	N/A	N/A
IRPTVQEDGGDVIYK	::::::::::::::::	100.0	Q9UMS0	NFU1 iron-sulfur cluster scaffold homolog, mitochondrial (NFU1_HUMAN)	Fusion00729.24354.24354.2	N/A	N/A
IRPTVQEDGGDVIYK	::::::::::::::::	100.0	Q9UMS0	NFU1 iron-sulfur cluster scaffold homolog, mitochondrial (NFU1_HUMAN)	Fusion00729.24404.24404.2	N/A	N/A
IRPTVQEDGGDVIYK	::::::::::::::::	9975903614457830	Q9UMS0	NFU1 iron-sulfur cluster scaffold homolog, mitochondrial (NFU1_HUMAN)	Fusion00722.24412.24412.2	N/A	N/A
IRPTVQEDGGDVIYK	::::::::::::::::	100.0	Q9UMS0	NFU1 iron-sulfur cluster scaffold homolog, mitochondrial (NFU1_HUMAN)	Fusion00726.24413.24413.2	N/A	N/A
GKHYYEVSCHDQGLCR	:::::::::::::::::	100.0	Q92499	ATP-dependent RNA helicase DDX1 (DDX1_HUMAN)	Fusion00719.6924.6924.4	N/A	N/A
EVDEQMLNVQNK	::::::oxidation of m:::::::	9951807228915660	P07437	Tubulin beta chain (TBB5_HUMAN)	Fusion00715.20407.20407.2	N/A	N/A
EVDEQMLNVQNK	::::::oxidation of m:::::::	9951807228915660	P68371	Tubulin beta-4B chain (TBB4B_HUMAN)	Fusion00715.20407.20407.2	N/A	N/A
EVDEQMLNVQNK	::::::oxidation of m:::::::	9927710843373490	P07437	Tubulin beta chain (TBB5_HUMAN)	Fusion00719.21315.21315.2	N/A	N/A
EVDEQMLNVQNK	::::::oxidation of m:::::::	9927710843373490	P68371	Tubulin beta-4B chain (TBB4B_HUMAN)	Fusion00719.21315.21315.2	N/A	N/A
EVDEQMLNVQNK	::::::oxidation of m:::::::	9180722891566260	P07437	Tubulin beta chain (TBB5_HUMAN)	Fusion00722.19962.19962.2	N/A	N/A
EVDEQMLNVQNK	::::::oxidation of m:::::::	9180722891566260	P68371	Tubulin beta-4B chain (TBB4B_HUMAN)	Fusion00722.19962.19962.2	N/A	N/A
EVDEQMLNVQNK	::::::oxidation of m:::::::	9927710843373490	P07437	Tubulin beta chain (TBB5_HUMAN)	Fusion00726.19975.19975.2	N/A	N/A
EVDEQMLNVQNK	::::::oxidation of m:::::::	9927710843373490	P68371	Tubulin beta-4B chain (TBB4B_HUMAN)	Fusion00726.19975.19975.2	N/A	N/A
EVDEQMLNVQNK	::::::oxidation of m:::::::	9927710843373490	P07437	Tubulin beta chain (TBB5_HUMAN)	Fusion00729.19902.19902.2	N/A	N/A
EVDEQMLNVQNK	::::::oxidation of m:::::::	9927710843373490	P68371	Tubulin beta-4B chain (TBB4B_HUMAN)	Fusion00729.19902.19902.2	N/A	N/A
KQKPVLEEQVIK	:::::::::::::	9722921914357680	Q86UP2	Kinectin (KTN1_HUMAN)	Fusion00712.9963.9963.3	N/A	N/A
KQKPVLEEQVIK	:::::::::::::	9924433249370270	Q86UP2	Kinectin (KTN1_HUMAN)	Fusion00729.9225.9225.3	N/A	N/A
KHFTILDAPGHK	:::::::::::::	9974811083123420	P15170	Eukaryotic peptide chain release factor GTP-binding subunit ERF3A (ERF3A_HUMAN)	Fusion00712.8798.8798.3	N/A	N/A
KHFTILDAPGHK	:::::::::::::	9974811083123420	Q8IYD1	Eukaryotic peptide chain release factor GTP-binding subunit ERF3B (ERF3B_HUMAN)	Fusion00712.8798.8798.3	N/A	N/A
KHFTILDAPGHK	:::::::::::::	100.0	P15170	Eukaryotic peptide chain release factor GTP-binding subunit ERF3A (ERF3A_HUMAN)	Fusion00715.8469.8469.3	N/A	N/A
KHFTILDAPGHK	:::::::::::::	100.0	Q8IYD1	Eukaryotic peptide chain release factor GTP-binding subunit ERF3B (ERF3B_HUMAN)	Fusion00715.8469.8469.3	N/A	N/A
KHFTILDAPGHK	:::::::::::::	100.0	P15170	Eukaryotic peptide chain release factor GTP-binding subunit ERF3A (ERF3A_HUMAN)	Fusion00719.9564.9564.3	N/A	N/A
KHFTILDAPGHK	:::::::::::::	100.0	Q8IYD1	Eukaryotic peptide chain release factor GTP-binding subunit ERF3B (ERF3B_HUMAN)	Fusion00719.9564.9564.3	N/A	N/A
KHFTILDAPGHK	:::::::::::::	100.0	P15170	Eukaryotic peptide chain release factor GTP-binding subunit ERF3A (ERF3A_HUMAN)	Fusion00722.8120.8120.3	N/A	N/A
KHFTILDAPGHK	:::::::::::::	100.0	Q8IYD1	Eukaryotic peptide chain release factor GTP-binding subunit ERF3B (ERF3B_HUMAN)	Fusion00722.8120.8120.3	N/A	N/A
KHFTILDAPGHK	:::::::::::::	100.0	P15170	Eukaryotic peptide chain release factor GTP-binding subunit ERF3A (ERF3A_HUMAN)	Fusion00726.8108.8108.3	N/A	N/A
KHFTILDAPGHK	:::::::::::::	100.0	Q8IYD1	Eukaryotic peptide chain release factor GTP-binding subunit ERF3B (ERF3B_HUMAN)	Fusion00726.8108.8108.3	N/A	N/A
KHFTILDAPGHK	:::::::::::::	9949622166246850	P15170	Eukaryotic peptide chain release factor GTP-binding subunit ERF3A (ERF3A_HUMAN)	Fusion00729.7970.7970.3	N/A	N/A
KHFTILDAPGHK	:::::::::::::	9949622166246850	Q8IYD1	Eukaryotic peptide chain release factor GTP-binding subunit ERF3B (ERF3B_HUMAN)	Fusion00729.7970.7970.3	N/A	N/A
EGEEQPVLPEETESSKPGPSAHDLAAQLK	::::::::::::::::::::::::::::::	9673366834170850	O95071	E3 ubiquitin-protein ligase UBR5 (UBR5_HUMAN)	Fusion00722.40141.40141.3	N/A	N/A
EGEEQPVLPEETESSKPGPSAHDLAAQLK	::::::::::::::::::::::::::::::	9698492462311550	O95071	E3 ubiquitin-protein ligase UBR5 (UBR5_HUMAN)	Fusion00726.40196.40196.3	N/A	N/A
VLSQPMPPTAGEAEQAADQQER	:::::::::::::::::::::::	100.0	Q9NZL4	Hsp70-binding protein 1 (HPBP1_HUMAN)	Fusion00715.38736.38736.2	N/A	N/A
VLSQPMPPTAGEAEQAADQQER	:::::::::::::::::::::::	100.0	Q9NZL4	Hsp70-binding protein 1 (HPBP1_HUMAN)	Fusion00722.38261.38261.2	N/A	N/A
VLSQPMPPTAGEAEQAADQQER	:::::::::::::::::::::::	100.0	Q9NZL4	Hsp70-binding protein 1 (HPBP1_HUMAN)	Fusion00729.38418.38418.2	N/A	N/A
VLSQPMPPTAGEAEQAADQQER	:::::::::::::::::::::::	100.0	Q9NZL4	Hsp70-binding protein 1 (HPBP1_HUMAN)	Fusion00712.39026.39026.2	N/A	N/A
VLSQPMPPTAGEAEQAADQQER	:::::::::::::::::::::::	100.0	Q9NZL4	Hsp70-binding protein 1 (HPBP1_HUMAN)	Fusion00715.38725.38725.2	N/A	N/A
VLSQPMPPTAGEAEQAADQQER	:::::::::::::::::::::::	100.0	Q9NZL4	Hsp70-binding protein 1 (HPBP1_HUMAN)	Fusion00719.39764.39764.2	N/A	N/A
VLSQPMPPTAGEAEQAADQQER	:::::::::::::::::::::::	100.0	Q9NZL4	Hsp70-binding protein 1 (HPBP1_HUMAN)	Fusion00719.39801.39801.2	N/A	N/A
VLSQPMPPTAGEAEQAADQQER	:::::::::::::::::::::::	100.0	Q9NZL4	Hsp70-binding protein 1 (HPBP1_HUMAN)	Fusion00726.38165.38165.2	N/A	N/A
VLSQPMPPTAGEAEQAADQQER	:::::::::::::::::::::::	9927884615384610	Q9NZL4	Hsp70-binding protein 1 (HPBP1_HUMAN)	Fusion00729.38454.38454.2	N/A	N/A
GSQECFQFILPALPHAIDLLR	::::::::::::::::::::::	100.0	Q9NQX3	Gephyrin (GEPH_HUMAN)	Fusion00715.95243.95243.3	N/A	N/A
GSQECFQFILPALPHAIDLLR	::::::::::::::::::::::	964735516372796	Q9NQX3	Gephyrin (GEPH_HUMAN)	Fusion00729.94815.94815.3	N/A	N/A
GSQECFQFILPALPHAIDLLR	::::::::::::::::::::::	100.0	Q9NQX3	Gephyrin (GEPH_HUMAN)	Fusion00715.95206.95206.3	N/A	N/A
VIFSGSLDFFSDSFFNSAVQK	::::::::::::::::::::::	100.0	P39656	Dolichyl-diphosphooligosaccharide--protein glycosyltransferase 48 kDa subunit (OST48_HUMAN)	Fusion00712.101406.101406.2	N/A	N/A
VIFSGSLDFFSDSFFNSAVQK	::::::::::::::::::::::	100.0	P39656	Dolichyl-diphosphooligosaccharide--protein glycosyltransferase 48 kDa subunit (OST48_HUMAN)	Fusion00715.101269.101269.2	N/A	N/A
VIFSGSLDFFSDSFFNSAVQK	::::::::::::::::::::::	100.0	P39656	Dolichyl-diphosphooligosaccharide--protein glycosyltransferase 48 kDa subunit (OST48_HUMAN)	Fusion00722.100975.100975.2	N/A	N/A
VIFSGSLDFFSDSFFNSAVQK	::::::::::::::::::::::	100.0	P39656	Dolichyl-diphosphooligosaccharide--protein glycosyltransferase 48 kDa subunit (OST48_HUMAN)	Fusion00726.100699.100699.2	N/A	N/A
VIFSGSLDFFSDSFFNSAVQK	::::::::::::::::::::::	100.0	P39656	Dolichyl-diphosphooligosaccharide--protein glycosyltransferase 48 kDa subunit (OST48_HUMAN)	Fusion00729.101035.101035.2	N/A	N/A
VIFSGSLDFFSDSFFNSAVQK	::::::::::::::::::::::	100.0	P39656	Dolichyl-diphosphooligosaccharide--protein glycosyltransferase 48 kDa subunit (OST48_HUMAN)	Fusion00719.102465.102465.2	N/A	N/A
VIFSGSLDFFSDSFFNSAVQK	::::::::::::::::::::::	100.0	P39656	Dolichyl-diphosphooligosaccharide--protein glycosyltransferase 48 kDa subunit (OST48_HUMAN)	Fusion00726.100677.100677.2	N/A	N/A
VIFSGSLDFFSDSFFNSAVQK	::::::::::::::::::::::	100.0	P39656	Dolichyl-diphosphooligosaccharide--protein glycosyltransferase 48 kDa subunit (OST48_HUMAN)	Fusion00719.102531.102531.2	N/A	N/A
LCYVALDFEQEMATAASSSSLEK	::::::::::::::::::::::::	9976019184652270	P60709	Actin, cytoplasmic 1 (ACTB_HUMAN)	Fusion00726.89898.89898.2	N/A	N/A
LCYVALDFEQEMATAASSSSLEK	::::::::::::::::::::::::	9976019184652270	P63261	Actin, cytoplasmic 2 (ACTG_HUMAN)	Fusion00726.89898.89898.2	N/A	N/A
LCYVALDFEQEMATAASSSSLEK	::::::::::::::::::::::::	100.0	P60709	Actin, cytoplasmic 1 (ACTB_HUMAN)	Fusion00715.90682.90682.2	N/A	N/A
LCYVALDFEQEMATAASSSSLEK	::::::::::::::::::::::::	100.0	P63261	Actin, cytoplasmic 2 (ACTG_HUMAN)	Fusion00715.90682.90682.2	N/A	N/A
LCYVALDFEQEMATAASSSSLEK	::::::::::::::::::::::::	100.0	P60709	Actin, cytoplasmic 1 (ACTB_HUMAN)	Fusion00719.91807.91807.2	N/A	N/A
LCYVALDFEQEMATAASSSSLEK	::::::::::::::::::::::::	100.0	P63261	Actin, cytoplasmic 2 (ACTG_HUMAN)	Fusion00719.91807.91807.2	N/A	N/A
LCYVALDFEQEMATAASSSSLEK	::::::::::::::::::::::::	100.0	P60709	Actin, cytoplasmic 1 (ACTB_HUMAN)	Fusion00726.89917.89917.2	N/A	N/A
LCYVALDFEQEMATAASSSSLEK	::::::::::::::::::::::::	100.0	P63261	Actin, cytoplasmic 2 (ACTG_HUMAN)	Fusion00726.89917.89917.2	N/A	N/A
LCYVALDFEQEMATAASSSSLEK	::::::::::::::::::::::::	9975903614457830	P60709	Actin, cytoplasmic 1 (ACTB_HUMAN)	Fusion00712.90710.90710.2	N/A	N/A
LCYVALDFEQEMATAASSSSLEK	::::::::::::::::::::::::	9975903614457830	P63261	Actin, cytoplasmic 2 (ACTG_HUMAN)	Fusion00712.90710.90710.2	N/A	N/A
LCYVALDFEQEMATAASSSSLEK	::::::::::::::::::::::::	9951807228915660	P60709	Actin, cytoplasmic 1 (ACTB_HUMAN)	Fusion00722.90223.90223.2	N/A	N/A
LCYVALDFEQEMATAASSSSLEK	::::::::::::::::::::::::	9951807228915660	P63261	Actin, cytoplasmic 2 (ACTG_HUMAN)	Fusion00722.90223.90223.2	N/A	N/A
THSVSADPSCRPGPGSQGPESATWK	::::::::::::::::::::::::::	100.0	Q6F5E8	Leucine-rich repeat-containing protein 16C (LR16C_HUMAN)	Fusion00726.16008.16008.4	N/A	N/A
THSVSADPSCRPGPGSQGPESATWK	::::::::::::::::::::::::::	100.0	Q6F5E8	Leucine-rich repeat-containing protein 16C (LR16C_HUMAN)	Fusion00712.16424.16424.4	N/A	N/A
THSVSADPSCRPGPGSQGPESATWK	::::::::::::::::::::::::::	100.0	Q6F5E8	Leucine-rich repeat-containing protein 16C (LR16C_HUMAN)	Fusion00712.16623.16623.4	N/A	N/A
THSVSADPSCRPGPGSQGPESATWK	::::::::::::::::::::::::::	100.0	Q6F5E8	Leucine-rich repeat-containing protein 16C (LR16C_HUMAN)	Fusion00715.16358.16358.4	N/A	N/A
THSVSADPSCRPGPGSQGPESATWK	::::::::::::::::::::::::::	100.0	Q6F5E8	Leucine-rich repeat-containing protein 16C (LR16C_HUMAN)	Fusion00719.17367.17367.4	N/A	N/A
THSVSADPSCRPGPGSQGPESATWK	::::::::::::::::::::::::::	100.0	Q6F5E8	Leucine-rich repeat-containing protein 16C (LR16C_HUMAN)	Fusion00722.15680.15680.4	N/A	N/A
THSVSADPSCRPGPGSQGPESATWK	::::::::::::::::::::::::::	100.0	Q6F5E8	Leucine-rich repeat-containing protein 16C (LR16C_HUMAN)	Fusion00729.15729.15729.4	N/A	N/A
VAEPGAEATSSTGEESGSEHPPAVPMHNK	::::::::::::::::::::::::::::::	100.0	Q14684	Ribosomal RNA processing protein 1 homolog B (RRP1B_HUMAN)	Fusion00715.18767.18767.4	N/A	N/A
VAEPGAEATSSTGEESGSEHPPAVPMHNK	::::::::::::::::::::::::::::::	100.0	Q14684	Ribosomal RNA processing protein 1 homolog B (RRP1B_HUMAN)	Fusion00726.18467.18467.4	N/A	N/A
VAEPGAEATSSTGEESGSEHPPAVPMHNK	::::::::::::::::::::::::::::::	100.0	Q14684	Ribosomal RNA processing protein 1 homolog B (RRP1B_HUMAN)	Fusion00722.18477.18477.4	N/A	N/A
VAEPGAEATSSTGEESGSEHPPAVPMHNK	::::::::::::::::::::::::::::::	9926224010731050	Q14684	Ribosomal RNA processing protein 1 homolog B (RRP1B_HUMAN)	Fusion00729.18310.18310.4	N/A	N/A
QCSPSQGPCCTAQCAFK	::::::::::::::::::	100.0	O14672	Disintegrin and metalloproteinase domain-containing protein 10 (ADA10_HUMAN)	Fusion00712.20224.20224.2	N/A	N/A
QCSPSQGPCCTAQCAFK	::::::::::::::::::	100.0	O14672	Disintegrin and metalloproteinase domain-containing protein 10 (ADA10_HUMAN)	Fusion00715.20011.20011.2	N/A	N/A
QCSPSQGPCCTAQCAFK	::::::::::::::::::	100.0	O14672	Disintegrin and metalloproteinase domain-containing protein 10 (ADA10_HUMAN)	Fusion00719.20993.20993.2	N/A	N/A
QCSPSQGPCCTAQCAFK	::::::::::::::::::	100.0	O14672	Disintegrin and metalloproteinase domain-containing protein 10 (ADA10_HUMAN)	Fusion00722.19725.19725.2	N/A	N/A
QCSPSQGPCCTAQCAFK	::::::::::::::::::	100.0	O14672	Disintegrin and metalloproteinase domain-containing protein 10 (ADA10_HUMAN)	Fusion00726.19673.19673.2	N/A	N/A
QCSPSQGPCCTAQCAFK	::::::::::::::::::	100.0	O14672	Disintegrin and metalloproteinase domain-containing protein 10 (ADA10_HUMAN)	Fusion00726.19790.19790.2	N/A	N/A
QCSPSQGPCCTAQCAFK	::::::::::::::::::	100.0	O14672	Disintegrin and metalloproteinase domain-containing protein 10 (ADA10_HUMAN)	Fusion00729.19610.19610.2	N/A	N/A
QCSPSQGPCCTAQCAFK	::::::::::::::::::	100.0	O14672	Disintegrin and metalloproteinase domain-containing protein 10 (ADA10_HUMAN)	Fusion00729.19791.19791.2	N/A	N/A
MQDLDEDATLTQLATAWVSLATGGEK	:::::::::::::::::::::::::::	100.0	O14579	Coatomer subunit epsilon (COPE_HUMAN)	Fusion00712.120093.120093.2	N/A	N/A
MQDLDEDATLTQLATAWVSLATGGEK	:::::::::::::::::::::::::::	100.0	O14579	Coatomer subunit epsilon (COPE_HUMAN)	Fusion00722.119648.119648.2	N/A	N/A
MQDLDEDATLTQLATAWVSLATGGEK	:::::::::::::::::::::::::::	100.0	O14579	Coatomer subunit epsilon (COPE_HUMAN)	Fusion00715.120180.120180.2	N/A	N/A
MQDLDEDATLTQLATAWVSLATGGEK	:::::::::::::::::::::::::::	100.0	O14579	Coatomer subunit epsilon (COPE_HUMAN)	Fusion00719.121056.121056.2	N/A	N/A
MQDLDEDATLTQLATAWVSLATGGEK	:::::::::::::::::::::::::::	100.0	O14579	Coatomer subunit epsilon (COPE_HUMAN)	Fusion00722.119634.119634.2	N/A	N/A
MQDLDEDATLTQLATAWVSLATGGEK	:::::::::::::::::::::::::::	100.0	O14579	Coatomer subunit epsilon (COPE_HUMAN)	Fusion00726.119285.119285.2	N/A	N/A
MQDLDEDATLTQLATAWVSLATGGEK	:::::::::::::::::::::::::::	100.0	O14579	Coatomer subunit epsilon (COPE_HUMAN)	Fusion00726.119305.119305.2	N/A	N/A
MQDLDEDATLTQLATAWVSLATGGEK	:::::::::::::::::::::::::::	9927710843373490	O14579	Coatomer subunit epsilon (COPE_HUMAN)	Fusion00729.120057.120057.2	N/A	N/A
MQDLDEDATLTQLATAWVSLATGGEK	:::::::::::::::::::::::::::	9975903614457830	O14579	Coatomer subunit epsilon (COPE_HUMAN)	Fusion00715.119896.119896.2	N/A	N/A
MQDLDEDATLTQLATAWVSLATGGEK	:::::::::::::::::::::::::::	9975903614457830	O14579	Coatomer subunit epsilon (COPE_HUMAN)	Fusion00729.119775.119775.2	N/A	N/A
ILEQEEEEEQAGKPGEPSKKEEGR	:::::::::::::::::::::::::	9872568745808180	Q9BXP5	Serrate RNA effector molecule homolog (SRRT_HUMAN)	Fusion00715.7233.7233.4	N/A	N/A
ILEQEEEEEQAGKPGEPSKKEEGR	:::::::::::::::::::::::::	9476861167002010	Q9BXP5	Serrate RNA effector molecule homolog (SRRT_HUMAN)	Fusion00719.8362.8362.4	N/A	N/A
ILEQEEEEEQAGKPGEPSKKEEGR	:::::::::::::::::::::::::	9959758551307840	Q9BXP5	Serrate RNA effector molecule homolog (SRRT_HUMAN)	Fusion00722.6925.6925.4	N/A	N/A
LVVECVMNNVTCTR	:::::::oxidation of m::::::::	100.0	Q01469	Fatty acid-binding protein, epidermal (FABP5_HUMAN)	Fusion00719.51553.51553.2	N/A	N/A
LVVECVMNNVTCTR	:::::::oxidation of m::::::::	9975903614457830	Q01469	Fatty acid-binding protein, epidermal (FABP5_HUMAN)	Fusion00722.49883.49883.2	N/A	N/A
LVVECVMNNVTCTR	:::::::oxidation of m::::::::	100.0	Q01469	Fatty acid-binding protein, epidermal (FABP5_HUMAN)	Fusion00726.49800.49800.2	N/A	N/A
QVIQQNPALLPALLQQLGQENPQLLQQISR	:::::::::::::::::::::::::::::::	100.0	P54725	UV excision repair protein RAD23 homolog A (RD23A_HUMAN)	Fusion00715.105405.105405.4	N/A	N/A
QVIQQNPALLPALLQQLGQENPQLLQQISR	:::::::::::::::::::::::::::::::	100.0	P54725	UV excision repair protein RAD23 homolog A (RD23A_HUMAN)	Fusion00726.104797.104797.4	N/A	N/A
QVIQQNPALLPALLQQLGQENPQLLQQISR	:::::::::::::::::::::::::::::::	100.0	P54725	UV excision repair protein RAD23 homolog A (RD23A_HUMAN)	Fusion00729.105170.105170.4	N/A	N/A
QVIQQNPALLPALLQQLGQENPQLLQQISR	:::::::::::::::::::::::::::::::	100.0	P54725	UV excision repair protein RAD23 homolog A (RD23A_HUMAN)	Fusion00719.106611.106611.4	N/A	N/A
AKPSPAPPSTTTAPDASGPQKR	:::::::::::::::::::::::	9973172367538560	P40855	Peroxisomal biogenesis factor 19 (PEX19_HUMAN)	Fusion00712.7260.7260.4	N/A	N/A
AKPSPAPPSTTTAPDASGPQKR	:::::::::::::::::::::::	9993293091884640	P40855	Peroxisomal biogenesis factor 19 (PEX19_HUMAN)	Fusion00715.6829.6829.4	N/A	N/A
AKPSPAPPSTTTAPDASGPQKR	:::::::::::::::::::::::	100.0	P40855	Peroxisomal biogenesis factor 19 (PEX19_HUMAN)	Fusion00719.7902.7902.4	N/A	N/A
AKPSPAPPSTTTAPDASGPQKR	:::::::::::::::::::::::	100.0	P40855	Peroxisomal biogenesis factor 19 (PEX19_HUMAN)	Fusion00726.6405.6405.4	N/A	N/A
AKPSPAPPSTTTAPDASGPQKR	:::::::::::::::::::::::	9993293091884640	P40855	Peroxisomal biogenesis factor 19 (PEX19_HUMAN)	Fusion00712.7011.7011.4	N/A	N/A
AKPSPAPPSTTTAPDASGPQKR	:::::::::::::::::::::::	100.0	P40855	Peroxisomal biogenesis factor 19 (PEX19_HUMAN)	Fusion00722.6410.6410.4	N/A	N/A
AKPSPAPPSTTTAPDASGPQKR	:::::::::::::::::::::::	9986586183769280	P40855	Peroxisomal biogenesis factor 19 (PEX19_HUMAN)	Fusion00729.6338.6338.4	N/A	N/A
VTIAQGGVLPNIQAVLLPK	::::::::::::::::::::	9672544080604530	P04908	Histone H2A type 1-B/E (H2A1B_HUMAN)	Fusion00722.84900.84900.3	N/A	N/A
VTIAQGGVLPNIQAVLLPK	::::::::::::::::::::	9672544080604530	P0C0S8	Histone H2A type 1 (H2A1_HUMAN)	Fusion00722.84900.84900.3	N/A	N/A
VTIAQGGVLPNIQAVLLPK	::::::::::::::::::::	9672544080604530	P16104	Histone H2AX (H2AX_HUMAN)	Fusion00722.84900.84900.3	N/A	N/A
VTIAQGGVLPNIQAVLLPK	::::::::::::::::::::	9672544080604530	P20671	Histone H2A type 1-D (H2A1D_HUMAN)	Fusion00722.84900.84900.3	N/A	N/A
VTIAQGGVLPNIQAVLLPK	::::::::::::::::::::	9672544080604530	Q7L7L0	Histone H2A type 3 (H2A3_HUMAN)	Fusion00722.84900.84900.3	N/A	N/A
VTIAQGGVLPNIQAVLLPK	::::::::::::::::::::	9672544080604530	Q8IUE6	Histone H2A type 2-B (H2A2B_HUMAN)	Fusion00722.84900.84900.3	N/A	N/A
VTIAQGGVLPNIQAVLLPK	::::::::::::::::::::	9672544080604530	Q93077	Histone H2A type 1-C (H2A1C_HUMAN)	Fusion00722.84900.84900.3	N/A	N/A
VTIAQGGVLPNIQAVLLPK	::::::::::::::::::::	9672544080604530	Q96KK5	Histone H2A type 1-H (H2A1H_HUMAN)	Fusion00722.84900.84900.3	N/A	N/A
VTIAQGGVLPNIQAVLLPK	::::::::::::::::::::	9672544080604530	Q99878	Histone H2A type 1-J (H2A1J_HUMAN)	Fusion00722.84900.84900.3	N/A	N/A
VTIAQGGVLPNIQAVLLPK	::::::::::::::::::::	9672544080604530	Q9BTM1	Histone H2A.J (H2AJ_HUMAN)	Fusion00722.84900.84900.3	N/A	N/A
VTIAQGGVLPNIQAVLLPK	::::::::::::::::::::	9672544080604530	Q96QV6	Histone H2A type 1-A (H2A1A_HUMAN)	Fusion00722.84900.84900.3	N/A	N/A
VTIAQGGVLPNIQAVLLPK	::::::::::::::::::::	9672544080604530	Q16777	Histone H2A type 2-C (H2A2C_HUMAN)	Fusion00722.84900.84900.3	N/A	N/A
VTIAQGGVLPNIQAVLLPK	::::::::::::::::::::	9672544080604530	Q6FI13	Histone H2A type 2-A (H2A2A_HUMAN)	Fusion00722.84900.84900.3	N/A	N/A
VTIAQGGVLPNIQAVLLPK	::::::::::::::::::::	9974811083123420	P04908	Histone H2A type 1-B/E (H2A1B_HUMAN)	Fusion00726.84535.84535.3	N/A	N/A
VTIAQGGVLPNIQAVLLPK	::::::::::::::::::::	9974811083123420	P0C0S8	Histone H2A type 1 (H2A1_HUMAN)	Fusion00726.84535.84535.3	N/A	N/A
VTIAQGGVLPNIQAVLLPK	::::::::::::::::::::	9974811083123420	P16104	Histone H2AX (H2AX_HUMAN)	Fusion00726.84535.84535.3	N/A	N/A
VTIAQGGVLPNIQAVLLPK	::::::::::::::::::::	9974811083123420	P20671	Histone H2A type 1-D (H2A1D_HUMAN)	Fusion00726.84535.84535.3	N/A	N/A
VTIAQGGVLPNIQAVLLPK	::::::::::::::::::::	9974811083123420	Q7L7L0	Histone H2A type 3 (H2A3_HUMAN)	Fusion00726.84535.84535.3	N/A	N/A
VTIAQGGVLPNIQAVLLPK	::::::::::::::::::::	9974811083123420	Q8IUE6	Histone H2A type 2-B (H2A2B_HUMAN)	Fusion00726.84535.84535.3	N/A	N/A
VTIAQGGVLPNIQAVLLPK	::::::::::::::::::::	9974811083123420	Q93077	Histone H2A type 1-C (H2A1C_HUMAN)	Fusion00726.84535.84535.3	N/A	N/A
VTIAQGGVLPNIQAVLLPK	::::::::::::::::::::	9974811083123420	Q96KK5	Histone H2A type 1-H (H2A1H_HUMAN)	Fusion00726.84535.84535.3	N/A	N/A
VTIAQGGVLPNIQAVLLPK	::::::::::::::::::::	9974811083123420	Q99878	Histone H2A type 1-J (H2A1J_HUMAN)	Fusion00726.84535.84535.3	N/A	N/A
VTIAQGGVLPNIQAVLLPK	::::::::::::::::::::	9974811083123420	Q9BTM1	Histone H2A.J (H2AJ_HUMAN)	Fusion00726.84535.84535.3	N/A	N/A
VTIAQGGVLPNIQAVLLPK	::::::::::::::::::::	9974811083123420	Q96QV6	Histone H2A type 1-A (H2A1A_HUMAN)	Fusion00726.84535.84535.3	N/A	N/A
VTIAQGGVLPNIQAVLLPK	::::::::::::::::::::	9974811083123420	Q16777	Histone H2A type 2-C (H2A2C_HUMAN)	Fusion00726.84535.84535.3	N/A	N/A
VTIAQGGVLPNIQAVLLPK	::::::::::::::::::::	9974811083123420	Q6FI13	Histone H2A type 2-A (H2A2A_HUMAN)	Fusion00726.84535.84535.3	N/A	N/A
VGAGAPVYLAAVLEYLTAEILELAGNAAR	::::::::::::::::::::::::::::::	100.0	P04908	Histone H2A type 1-B/E (H2A1B_HUMAN)	Fusion00712.124095.124095.2	N/A	N/A
VGAGAPVYLAAVLEYLTAEILELAGNAAR	::::::::::::::::::::::::::::::	100.0	P0C0S8	Histone H2A type 1 (H2A1_HUMAN)	Fusion00712.124095.124095.2	N/A	N/A
VGAGAPVYLAAVLEYLTAEILELAGNAAR	::::::::::::::::::::::::::::::	100.0	P16104	Histone H2AX (H2AX_HUMAN)	Fusion00712.124095.124095.2	N/A	N/A
VGAGAPVYLAAVLEYLTAEILELAGNAAR	::::::::::::::::::::::::::::::	100.0	P20671	Histone H2A type 1-D (H2A1D_HUMAN)	Fusion00712.124095.124095.2	N/A	N/A
VGAGAPVYLAAVLEYLTAEILELAGNAAR	::::::::::::::::::::::::::::::	100.0	Q7L7L0	Histone H2A type 3 (H2A3_HUMAN)	Fusion00712.124095.124095.2	N/A	N/A
VGAGAPVYLAAVLEYLTAEILELAGNAAR	::::::::::::::::::::::::::::::	100.0	Q8IUE6	Histone H2A type 2-B (H2A2B_HUMAN)	Fusion00712.124095.124095.2	N/A	N/A
VGAGAPVYLAAVLEYLTAEILELAGNAAR	::::::::::::::::::::::::::::::	100.0	Q93077	Histone H2A type 1-C (H2A1C_HUMAN)	Fusion00712.124095.124095.2	N/A	N/A
VGAGAPVYLAAVLEYLTAEILELAGNAAR	::::::::::::::::::::::::::::::	100.0	Q96KK5	Histone H2A type 1-H (H2A1H_HUMAN)	Fusion00712.124095.124095.2	N/A	N/A
VGAGAPVYLAAVLEYLTAEILELAGNAAR	::::::::::::::::::::::::::::::	100.0	Q99878	Histone H2A type 1-J (H2A1J_HUMAN)	Fusion00712.124095.124095.2	N/A	N/A
VGAGAPVYLAAVLEYLTAEILELAGNAAR	::::::::::::::::::::::::::::::	100.0	Q9BTM1	Histone H2A.J (H2AJ_HUMAN)	Fusion00712.124095.124095.2	N/A	N/A
VGAGAPVYLAAVLEYLTAEILELAGNAAR	::::::::::::::::::::::::::::::	100.0	Q96QV6	Histone H2A type 1-A (H2A1A_HUMAN)	Fusion00712.124095.124095.2	N/A	N/A
VGAGAPVYLAAVLEYLTAEILELAGNAAR	::::::::::::::::::::::::::::::	100.0	P04908	Histone H2A type 1-B/E (H2A1B_HUMAN)	Fusion00712.124129.124129.2	N/A	N/A
VGAGAPVYLAAVLEYLTAEILELAGNAAR	::::::::::::::::::::::::::::::	100.0	P0C0S8	Histone H2A type 1 (H2A1_HUMAN)	Fusion00712.124129.124129.2	N/A	N/A
VGAGAPVYLAAVLEYLTAEILELAGNAAR	::::::::::::::::::::::::::::::	100.0	P16104	Histone H2AX (H2AX_HUMAN)	Fusion00712.124129.124129.2	N/A	N/A
VGAGAPVYLAAVLEYLTAEILELAGNAAR	::::::::::::::::::::::::::::::	100.0	P20671	Histone H2A type 1-D (H2A1D_HUMAN)	Fusion00712.124129.124129.2	N/A	N/A
VGAGAPVYLAAVLEYLTAEILELAGNAAR	::::::::::::::::::::::::::::::	100.0	Q7L7L0	Histone H2A type 3 (H2A3_HUMAN)	Fusion00712.124129.124129.2	N/A	N/A
VGAGAPVYLAAVLEYLTAEILELAGNAAR	::::::::::::::::::::::::::::::	100.0	Q8IUE6	Histone H2A type 2-B (H2A2B_HUMAN)	Fusion00712.124129.124129.2	N/A	N/A
VGAGAPVYLAAVLEYLTAEILELAGNAAR	::::::::::::::::::::::::::::::	100.0	Q93077	Histone H2A type 1-C (H2A1C_HUMAN)	Fusion00712.124129.124129.2	N/A	N/A
VGAGAPVYLAAVLEYLTAEILELAGNAAR	::::::::::::::::::::::::::::::	100.0	Q96KK5	Histone H2A type 1-H (H2A1H_HUMAN)	Fusion00712.124129.124129.2	N/A	N/A
VGAGAPVYLAAVLEYLTAEILELAGNAAR	::::::::::::::::::::::::::::::	100.0	Q99878	Histone H2A type 1-J (H2A1J_HUMAN)	Fusion00712.124129.124129.2	N/A	N/A
VGAGAPVYLAAVLEYLTAEILELAGNAAR	::::::::::::::::::::::::::::::	100.0	Q9BTM1	Histone H2A.J (H2AJ_HUMAN)	Fusion00712.124129.124129.2	N/A	N/A
VGAGAPVYLAAVLEYLTAEILELAGNAAR	::::::::::::::::::::::::::::::	100.0	Q96QV6	Histone H2A type 1-A (H2A1A_HUMAN)	Fusion00712.124129.124129.2	N/A	N/A
VGAGAPVYLAAVLEYLTAEILELAGNAAR	::::::::::::::::::::::::::::::	100.0	P04908	Histone H2A type 1-B/E (H2A1B_HUMAN)	Fusion00715.123790.123790.2	N/A	N/A
VGAGAPVYLAAVLEYLTAEILELAGNAAR	::::::::::::::::::::::::::::::	100.0	P0C0S8	Histone H2A type 1 (H2A1_HUMAN)	Fusion00715.123790.123790.2	N/A	N/A
VGAGAPVYLAAVLEYLTAEILELAGNAAR	::::::::::::::::::::::::::::::	100.0	P16104	Histone H2AX (H2AX_HUMAN)	Fusion00715.123790.123790.2	N/A	N/A
VGAGAPVYLAAVLEYLTAEILELAGNAAR	::::::::::::::::::::::::::::::	100.0	P20671	Histone H2A type 1-D (H2A1D_HUMAN)	Fusion00715.123790.123790.2	N/A	N/A
VGAGAPVYLAAVLEYLTAEILELAGNAAR	::::::::::::::::::::::::::::::	100.0	Q7L7L0	Histone H2A type 3 (H2A3_HUMAN)	Fusion00715.123790.123790.2	N/A	N/A
VGAGAPVYLAAVLEYLTAEILELAGNAAR	::::::::::::::::::::::::::::::	100.0	Q8IUE6	Histone H2A type 2-B (H2A2B_HUMAN)	Fusion00715.123790.123790.2	N/A	N/A
VGAGAPVYLAAVLEYLTAEILELAGNAAR	::::::::::::::::::::::::::::::	100.0	Q93077	Histone H2A type 1-C (H2A1C_HUMAN)	Fusion00715.123790.123790.2	N/A	N/A
VGAGAPVYLAAVLEYLTAEILELAGNAAR	::::::::::::::::::::::::::::::	100.0	Q96KK5	Histone H2A type 1-H (H2A1H_HUMAN)	Fusion00715.123790.123790.2	N/A	N/A
VGAGAPVYLAAVLEYLTAEILELAGNAAR	::::::::::::::::::::::::::::::	100.0	Q99878	Histone H2A type 1-J (H2A1J_HUMAN)	Fusion00715.123790.123790.2	N/A	N/A
VGAGAPVYLAAVLEYLTAEILELAGNAAR	::::::::::::::::::::::::::::::	100.0	Q9BTM1	Histone H2A.J (H2AJ_HUMAN)	Fusion00715.123790.123790.2	N/A	N/A
VGAGAPVYLAAVLEYLTAEILELAGNAAR	::::::::::::::::::::::::::::::	100.0	Q96QV6	Histone H2A type 1-A (H2A1A_HUMAN)	Fusion00715.123790.123790.2	N/A	N/A
VGAGAPVYLAAVLEYLTAEILELAGNAAR	::::::::::::::::::::::::::::::	100.0	P04908	Histone H2A type 1-B/E (H2A1B_HUMAN)	Fusion00719.124846.124846.2	N/A	N/A
VGAGAPVYLAAVLEYLTAEILELAGNAAR	::::::::::::::::::::::::::::::	100.0	P0C0S8	Histone H2A type 1 (H2A1_HUMAN)	Fusion00719.124846.124846.2	N/A	N/A
VGAGAPVYLAAVLEYLTAEILELAGNAAR	::::::::::::::::::::::::::::::	100.0	P16104	Histone H2AX (H2AX_HUMAN)	Fusion00719.124846.124846.2	N/A	N/A
VGAGAPVYLAAVLEYLTAEILELAGNAAR	::::::::::::::::::::::::::::::	100.0	P20671	Histone H2A type 1-D (H2A1D_HUMAN)	Fusion00719.124846.124846.2	N/A	N/A
VGAGAPVYLAAVLEYLTAEILELAGNAAR	::::::::::::::::::::::::::::::	100.0	Q7L7L0	Histone H2A type 3 (H2A3_HUMAN)	Fusion00719.124846.124846.2	N/A	N/A
VGAGAPVYLAAVLEYLTAEILELAGNAAR	::::::::::::::::::::::::::::::	100.0	Q8IUE6	Histone H2A type 2-B (H2A2B_HUMAN)	Fusion00719.124846.124846.2	N/A	N/A
VGAGAPVYLAAVLEYLTAEILELAGNAAR	::::::::::::::::::::::::::::::	100.0	Q93077	Histone H2A type 1-C (H2A1C_HUMAN)	Fusion00719.124846.124846.2	N/A	N/A
VGAGAPVYLAAVLEYLTAEILELAGNAAR	::::::::::::::::::::::::::::::	100.0	Q96KK5	Histone H2A type 1-H (H2A1H_HUMAN)	Fusion00719.124846.124846.2	N/A	N/A
VGAGAPVYLAAVLEYLTAEILELAGNAAR	::::::::::::::::::::::::::::::	100.0	Q99878	Histone H2A type 1-J (H2A1J_HUMAN)	Fusion00719.124846.124846.2	N/A	N/A
VGAGAPVYLAAVLEYLTAEILELAGNAAR	::::::::::::::::::::::::::::::	100.0	Q9BTM1	Histone H2A.J (H2AJ_HUMAN)	Fusion00719.124846.124846.2	N/A	N/A
VGAGAPVYLAAVLEYLTAEILELAGNAAR	::::::::::::::::::::::::::::::	100.0	Q96QV6	Histone H2A type 1-A (H2A1A_HUMAN)	Fusion00719.124846.124846.2	N/A	N/A
VGAGAPVYLAAVLEYLTAEILELAGNAAR	::::::::::::::::::::::::::::::	100.0	P04908	Histone H2A type 1-B/E (H2A1B_HUMAN)	Fusion00722.123423.123423.2	N/A	N/A
VGAGAPVYLAAVLEYLTAEILELAGNAAR	::::::::::::::::::::::::::::::	100.0	P0C0S8	Histone H2A type 1 (H2A1_HUMAN)	Fusion00722.123423.123423.2	N/A	N/A
VGAGAPVYLAAVLEYLTAEILELAGNAAR	::::::::::::::::::::::::::::::	100.0	P16104	Histone H2AX (H2AX_HUMAN)	Fusion00722.123423.123423.2	N/A	N/A
VGAGAPVYLAAVLEYLTAEILELAGNAAR	::::::::::::::::::::::::::::::	100.0	P20671	Histone H2A type 1-D (H2A1D_HUMAN)	Fusion00722.123423.123423.2	N/A	N/A
VGAGAPVYLAAVLEYLTAEILELAGNAAR	::::::::::::::::::::::::::::::	100.0	Q7L7L0	Histone H2A type 3 (H2A3_HUMAN)	Fusion00722.123423.123423.2	N/A	N/A
VGAGAPVYLAAVLEYLTAEILELAGNAAR	::::::::::::::::::::::::::::::	100.0	Q8IUE6	Histone H2A type 2-B (H2A2B_HUMAN)	Fusion00722.123423.123423.2	N/A	N/A
VGAGAPVYLAAVLEYLTAEILELAGNAAR	::::::::::::::::::::::::::::::	100.0	Q93077	Histone H2A type 1-C (H2A1C_HUMAN)	Fusion00722.123423.123423.2	N/A	N/A
VGAGAPVYLAAVLEYLTAEILELAGNAAR	::::::::::::::::::::::::::::::	100.0	Q96KK5	Histone H2A type 1-H (H2A1H_HUMAN)	Fusion00722.123423.123423.2	N/A	N/A
VGAGAPVYLAAVLEYLTAEILELAGNAAR	::::::::::::::::::::::::::::::	100.0	Q99878	Histone H2A type 1-J (H2A1J_HUMAN)	Fusion00722.123423.123423.2	N/A	N/A
VGAGAPVYLAAVLEYLTAEILELAGNAAR	::::::::::::::::::::::::::::::	100.0	Q9BTM1	Histone H2A.J (H2AJ_HUMAN)	Fusion00722.123423.123423.2	N/A	N/A
VGAGAPVYLAAVLEYLTAEILELAGNAAR	::::::::::::::::::::::::::::::	100.0	Q96QV6	Histone H2A type 1-A (H2A1A_HUMAN)	Fusion00722.123423.123423.2	N/A	N/A
VGAGAPVYLAAVLEYLTAEILELAGNAAR	::::::::::::::::::::::::::::::	9927710843373490	P04908	Histone H2A type 1-B/E (H2A1B_HUMAN)	Fusion00729.123416.123416.2	N/A	N/A
VGAGAPVYLAAVLEYLTAEILELAGNAAR	::::::::::::::::::::::::::::::	9927710843373490	P0C0S8	Histone H2A type 1 (H2A1_HUMAN)	Fusion00729.123416.123416.2	N/A	N/A
VGAGAPVYLAAVLEYLTAEILELAGNAAR	::::::::::::::::::::::::::::::	9927710843373490	P16104	Histone H2AX (H2AX_HUMAN)	Fusion00729.123416.123416.2	N/A	N/A
VGAGAPVYLAAVLEYLTAEILELAGNAAR	::::::::::::::::::::::::::::::	9927710843373490	P20671	Histone H2A type 1-D (H2A1D_HUMAN)	Fusion00729.123416.123416.2	N/A	N/A
VGAGAPVYLAAVLEYLTAEILELAGNAAR	::::::::::::::::::::::::::::::	9927710843373490	Q7L7L0	Histone H2A type 3 (H2A3_HUMAN)	Fusion00729.123416.123416.2	N/A	N/A
VGAGAPVYLAAVLEYLTAEILELAGNAAR	::::::::::::::::::::::::::::::	9927710843373490	Q8IUE6	Histone H2A type 2-B (H2A2B_HUMAN)	Fusion00729.123416.123416.2	N/A	N/A
VGAGAPVYLAAVLEYLTAEILELAGNAAR	::::::::::::::::::::::::::::::	9927710843373490	Q93077	Histone H2A type 1-C (H2A1C_HUMAN)	Fusion00729.123416.123416.2	N/A	N/A
VGAGAPVYLAAVLEYLTAEILELAGNAAR	::::::::::::::::::::::::::::::	9927710843373490	Q96KK5	Histone H2A type 1-H (H2A1H_HUMAN)	Fusion00729.123416.123416.2	N/A	N/A
VGAGAPVYLAAVLEYLTAEILELAGNAAR	::::::::::::::::::::::::::::::	9927710843373490	Q99878	Histone H2A type 1-J (H2A1J_HUMAN)	Fusion00729.123416.123416.2	N/A	N/A
VGAGAPVYLAAVLEYLTAEILELAGNAAR	::::::::::::::::::::::::::::::	9927710843373490	Q9BTM1	Histone H2A.J (H2AJ_HUMAN)	Fusion00729.123416.123416.2	N/A	N/A
VGAGAPVYLAAVLEYLTAEILELAGNAAR	::::::::::::::::::::::::::::::	9927710843373490	Q96QV6	Histone H2A type 1-A (H2A1A_HUMAN)	Fusion00729.123416.123416.2	N/A	N/A
VGAGAPVYLAAVLEYLTAEILELAGNAAR	::::::::::::::::::::::::::::::	100.0	P04908	Histone H2A type 1-B/E (H2A1B_HUMAN)	Fusion00722.123442.123442.2	N/A	N/A
VGAGAPVYLAAVLEYLTAEILELAGNAAR	::::::::::::::::::::::::::::::	100.0	P0C0S8	Histone H2A type 1 (H2A1_HUMAN)	Fusion00722.123442.123442.2	N/A	N/A
VGAGAPVYLAAVLEYLTAEILELAGNAAR	::::::::::::::::::::::::::::::	100.0	P16104	Histone H2AX (H2AX_HUMAN)	Fusion00722.123442.123442.2	N/A	N/A
VGAGAPVYLAAVLEYLTAEILELAGNAAR	::::::::::::::::::::::::::::::	100.0	P20671	Histone H2A type 1-D (H2A1D_HUMAN)	Fusion00722.123442.123442.2	N/A	N/A
VGAGAPVYLAAVLEYLTAEILELAGNAAR	::::::::::::::::::::::::::::::	100.0	Q7L7L0	Histone H2A type 3 (H2A3_HUMAN)	Fusion00722.123442.123442.2	N/A	N/A
VGAGAPVYLAAVLEYLTAEILELAGNAAR	::::::::::::::::::::::::::::::	100.0	Q8IUE6	Histone H2A type 2-B (H2A2B_HUMAN)	Fusion00722.123442.123442.2	N/A	N/A
VGAGAPVYLAAVLEYLTAEILELAGNAAR	::::::::::::::::::::::::::::::	100.0	Q93077	Histone H2A type 1-C (H2A1C_HUMAN)	Fusion00722.123442.123442.2	N/A	N/A
VGAGAPVYLAAVLEYLTAEILELAGNAAR	::::::::::::::::::::::::::::::	100.0	Q96KK5	Histone H2A type 1-H (H2A1H_HUMAN)	Fusion00722.123442.123442.2	N/A	N/A
VGAGAPVYLAAVLEYLTAEILELAGNAAR	::::::::::::::::::::::::::::::	100.0	Q99878	Histone H2A type 1-J (H2A1J_HUMAN)	Fusion00722.123442.123442.2	N/A	N/A
VGAGAPVYLAAVLEYLTAEILELAGNAAR	::::::::::::::::::::::::::::::	100.0	Q9BTM1	Histone H2A.J (H2AJ_HUMAN)	Fusion00722.123442.123442.2	N/A	N/A
VGAGAPVYLAAVLEYLTAEILELAGNAAR	::::::::::::::::::::::::::::::	100.0	Q96QV6	Histone H2A type 1-A (H2A1A_HUMAN)	Fusion00722.123442.123442.2	N/A	N/A
TLHPDLGTDKDKEQWKEVHK	:::::::::::::::::::::	9848866498740550	P00338	L-lactate dehydrogenase A chain (LDHA_HUMAN)	Fusion00715.11584.11584.3	N/A	N/A
TLHPDLGTDKDKEQWKEVHK	:::::::::::::::::::::	9697732997481100	P00338	L-lactate dehydrogenase A chain (LDHA_HUMAN)	Fusion00719.12506.12506.3	N/A	N/A
TLHPDLGTDKDKEQWKEVHK	:::::::::::::::::::::	9773869346733660	P00338	L-lactate dehydrogenase A chain (LDHA_HUMAN)	Fusion00712.11907.11907.3	N/A	N/A
YINYYDMNAANVGWNNSTFA	:::::::::::::::::::::	9567307692307690	P14174	Macrophage migration inhibitory factor (MIF_HUMAN)	Fusion00726.85049.85049.2	N/A	N/A
YINYYDMNAANVGWNNSTFA	:::::::::::::::::::::	9927710843373490	P14174	Macrophage migration inhibitory factor (MIF_HUMAN)	Fusion00719.86824.86824.2	N/A	N/A
YINYYDMNAANVGWNNSTFA	:::::::::::::::::::::	9735576923076920	P14174	Macrophage migration inhibitory factor (MIF_HUMAN)	Fusion00719.86932.86932.2	N/A	N/A
YINYYDMNAANVGWNNSTFA	:::::::::::::::::::::	9423076923076920	P14174	Macrophage migration inhibitory factor (MIF_HUMAN)	Fusion00726.85025.85025.2	N/A	N/A
LDSQNAQGFEWLFLAWSPDNSPVR	:::::::::::::::::::::::::	9673366834170850	Q6IBS0	Twinfilin-2 (TWF2_HUMAN)	Fusion00719.111659.111659.3	N/A	N/A
LDSQNAQGFEWLFLAWSPDNSPVR	:::::::::::::::::::::::::	9924433249370270	Q6IBS0	Twinfilin-2 (TWF2_HUMAN)	Fusion00719.111697.111697.3	N/A	N/A
LDSQNAQGFEWLFLAWSPDNSPVR	:::::::::::::::::::::::::	100.0	Q6IBS0	Twinfilin-2 (TWF2_HUMAN)	Fusion00722.110239.110239.3	N/A	N/A
LDSQNAQGFEWLFLAWSPDNSPVR	:::::::::::::::::::::::::	9974811083123420	Q6IBS0	Twinfilin-2 (TWF2_HUMAN)	Fusion00726.109879.109879.3	N/A	N/A
LDSQNAQGFEWLFLAWSPDNSPVR	:::::::::::::::::::::::::	9924433249370270	Q6IBS0	Twinfilin-2 (TWF2_HUMAN)	Fusion00729.110260.110260.3	N/A	N/A
STSGPRPGCQPSSPCVPK	:::::::::::::::::::	9924433249370270	O14545	TRAF-type zinc finger domain-containing protein 1 (TRAD1_HUMAN)	Fusion00726.9959.9959.3	N/A	N/A
STSGPRPGCQPSSPCVPK	:::::::::::::::::::	9974811083123420	O14545	TRAF-type zinc finger domain-containing protein 1 (TRAD1_HUMAN)	Fusion00729.9886.9886.3	N/A	N/A
STSGPRPGCQPSSPCVPK	:::::::::::::::::::	9974937343358390	O14545	TRAF-type zinc finger domain-containing protein 1 (TRAD1_HUMAN)	Fusion00712.10522.10522.3	N/A	N/A
STSGPRPGCQPSSPCVPK	:::::::::::::::::::	9924433249370270	O14545	TRAF-type zinc finger domain-containing protein 1 (TRAD1_HUMAN)	Fusion00715.10291.10291.3	N/A	N/A
STSGPRPGCQPSSPCVPK	:::::::::::::::::::	100.0	O14545	TRAF-type zinc finger domain-containing protein 1 (TRAD1_HUMAN)	Fusion00715.10362.10362.3	N/A	N/A
STSGPRPGCQPSSPCVPK	:::::::::::::::::::	9974811083123420	O14545	TRAF-type zinc finger domain-containing protein 1 (TRAD1_HUMAN)	Fusion00719.11489.11489.3	N/A	N/A
STSGPRPGCQPSSPCVPK	:::::::::::::::::::	100.0	O14545	TRAF-type zinc finger domain-containing protein 1 (TRAD1_HUMAN)	Fusion00722.9915.9915.3	N/A	N/A
STSGPRPGCQPSSPCVPK	:::::::::::::::::::	100.0	O14545	TRAF-type zinc finger domain-containing protein 1 (TRAD1_HUMAN)	Fusion00722.9934.9934.3	N/A	N/A
VLNCDTISQVK	::::::::::::	9975903614457830	O15031	Plexin-B2 (PLXB2_HUMAN)	Fusion00722.24252.24252.2	N/A	N/A
VLNCDTISQVK	::::::::::::	9975903614457830	O15031	Plexin-B2 (PLXB2_HUMAN)	Fusion00729.24234.24234.2	N/A	N/A
IHIPFISK	:::::::::	9974811083123420	P61201	COP9 signalosome complex subunit 2 (CSN2_HUMAN)	Fusion00722.45883.45883.3	N/A	N/A
IHIPFISK	:::::::::	9974811083123420	P61201	COP9 signalosome complex subunit 2 (CSN2_HUMAN)	Fusion00729.46146.46146.3	N/A	N/A
IHIPFISK	:::::::::	9949622166246850	P61201	COP9 signalosome complex subunit 2 (CSN2_HUMAN)	Fusion00719.47482.47482.3	N/A	N/A
GYYSPYSVSGSGSTAGSR	:::::::::::::::::::	100.0	Q15149	Plectin (PLEC_HUMAN)	Fusion00719.27853.27853.2	N/A	N/A
GYYSPYSVSGSGSTAGSR	:::::::::::::::::::	100.0	Q15149	Plectin (PLEC_HUMAN)	Fusion00722.26504.26504.2	N/A	N/A
GYYSPYSVSGSGSTAGSR	:::::::::::::::::::	100.0	Q15149	Plectin (PLEC_HUMAN)	Fusion00726.26525.26525.2	N/A	N/A
GYYSPYSVSGSGSTAGSR	:::::::::::::::::::	100.0	Q15149	Plectin (PLEC_HUMAN)	Fusion00715.26871.26871.2	N/A	N/A
GYYSPYSVSGSGSTAGSR	:::::::::::::::::::	100.0	Q15149	Plectin (PLEC_HUMAN)	Fusion00729.26455.26455.2	N/A	N/A
ACECSGDMDSCISPEGGLCSGHGR	:::::::::::::::::::::::::	100.0	P26010	Integrin beta-7 (ITB7_HUMAN)	Fusion00726.26352.26352.3	N/A	N/A
ACECSGDMDSCISPEGGLCSGHGR	:::::::::::::::::::::::::	100.0	P26010	Integrin beta-7 (ITB7_HUMAN)	Fusion00729.26360.26360.3	N/A	N/A
ACECSGDMDSCISPEGGLCSGHGR	:::::::::::::::::::::::::	100.0	P26010	Integrin beta-7 (ITB7_HUMAN)	Fusion00715.26739.26739.3	N/A	N/A
ACECSGDMDSCISPEGGLCSGHGR	:::::::::::::::::::::::::	100.0	P26010	Integrin beta-7 (ITB7_HUMAN)	Fusion00719.27722.27722.3	N/A	N/A
ACECSGDMDSCISPEGGLCSGHGR	:::::::::::::::::::::::::	100.0	P26010	Integrin beta-7 (ITB7_HUMAN)	Fusion00722.26396.26396.3	N/A	N/A
ACECSGDMDSCISPEGGLCSGHGR	:::::::::::::::::::::::::	100.0	P26010	Integrin beta-7 (ITB7_HUMAN)	Fusion00726.26432.26432.3	N/A	N/A
ACECSGDMDSCISPEGGLCSGHGR	:::::::::::::::::::::::::	100.0	P26010	Integrin beta-7 (ITB7_HUMAN)	Fusion00712.26897.26897.3	N/A	N/A
ALSFLGFSAPTPIQALTLAPAIR	::::::::::::::::::::::::	9924433249370270	Q9GZR7	ATP-dependent RNA helicase DDX24 (DDX24_HUMAN)	Fusion00719.109794.109794.3	N/A	N/A
ALSFLGFSAPTPIQALTLAPAIR	::::::::::::::::::::::::	992462311557789	Q9GZR7	ATP-dependent RNA helicase DDX24 (DDX24_HUMAN)	Fusion00722.108323.108323.3	N/A	N/A
ALSFLGFSAPTPIQALTLAPAIR	::::::::::::::::::::::::	9949622166246850	Q9GZR7	ATP-dependent RNA helicase DDX24 (DDX24_HUMAN)	Fusion00729.108387.108387.3	N/A	N/A
ALLLPDYYLVTVMLSGIK	:::::::::::::::::::	100.0	Q7KZF4	Staphylococcal nuclease domain-containing protein 1 (SND1_HUMAN)	Fusion00722.118984.118984.2	N/A	N/A
ALLLPDYYLVTVMLSGIK	:::::::::::::::::::	9134615384615380	Q7KZF4	Staphylococcal nuclease domain-containing protein 1 (SND1_HUMAN)	Fusion00712.119136.119136.2	N/A	N/A
ALLLPDYYLVTVMLSGIK	:::::::::::::::::::	9975903614457830	Q7KZF4	Staphylococcal nuclease domain-containing protein 1 (SND1_HUMAN)	Fusion00712.119421.119421.2	N/A	N/A
ALLLPDYYLVTVMLSGIK	:::::::::::::::::::	100.0	Q7KZF4	Staphylococcal nuclease domain-containing protein 1 (SND1_HUMAN)	Fusion00715.119046.119046.2	N/A	N/A
ALLLPDYYLVTVMLSGIK	:::::::::::::::::::	100.0	Q7KZF4	Staphylococcal nuclease domain-containing protein 1 (SND1_HUMAN)	Fusion00719.120345.120345.2	N/A	N/A
ALLLPDYYLVTVMLSGIK	:::::::::::::::::::	100.0	Q7KZF4	Staphylococcal nuclease domain-containing protein 1 (SND1_HUMAN)	Fusion00722.118719.118719.2	N/A	N/A
ALLLPDYYLVTVMLSGIK	:::::::::::::::::::	9975903614457830	Q7KZF4	Staphylococcal nuclease domain-containing protein 1 (SND1_HUMAN)	Fusion00726.118385.118385.2	N/A	N/A
ALLLPDYYLVTVMLSGIK	:::::::::::::::::::	100.0	Q7KZF4	Staphylococcal nuclease domain-containing protein 1 (SND1_HUMAN)	Fusion00726.118399.118399.2	N/A	N/A
ALLLPDYYLVTVMLSGIK	:::::::::::::::::::	100.0	Q7KZF4	Staphylococcal nuclease domain-containing protein 1 (SND1_HUMAN)	Fusion00729.118825.118825.2	N/A	N/A
DAQVVQVVLDGLSNILK	::::::::::::::::::	100.0	O00629	Importin subunit alpha-3 (IMA3_HUMAN)	Fusion00712.122621.122621.3	N/A	N/A
DAQVVQVVLDGLSNILK	::::::::::::::::::	100.0	O00629	Importin subunit alpha-3 (IMA3_HUMAN)	Fusion00715.122086.122086.3	N/A	N/A
DAQVVQVVLDGLSNILK	::::::::::::::::::	100.0	O00629	Importin subunit alpha-3 (IMA3_HUMAN)	Fusion00719.123234.123234.3	N/A	N/A
DAQVVQVVLDGLSNILK	::::::::::::::::::	9974811083123420	O00629	Importin subunit alpha-3 (IMA3_HUMAN)	Fusion00722.122412.122412.3	N/A	N/A
DAQVVQVVLDGLSNILK	::::::::::::::::::	100.0	O00629	Importin subunit alpha-3 (IMA3_HUMAN)	Fusion00729.122204.122204.3	N/A	N/A
DAQVVQVVLDGLSNILK	::::::::::::::::::	100.0	O00629	Importin subunit alpha-3 (IMA3_HUMAN)	Fusion00715.122375.122375.3	N/A	N/A
DAQVVQVVLDGLSNILK	::::::::::::::::::	100.0	O00629	Importin subunit alpha-3 (IMA3_HUMAN)	Fusion00719.123524.123524.3	N/A	N/A
DAQVVQVVLDGLSNILK	::::::::::::::::::	100.0	O00629	Importin subunit alpha-3 (IMA3_HUMAN)	Fusion00722.122127.122127.3	N/A	N/A
DAQVVQVVLDGLSNILK	::::::::::::::::::	100.0	O00629	Importin subunit alpha-3 (IMA3_HUMAN)	Fusion00726.121493.121493.3	N/A	N/A
DAQVVQVVLDGLSNILK	::::::::::::::::::	100.0	O00629	Importin subunit alpha-3 (IMA3_HUMAN)	Fusion00726.121773.121773.3	N/A	N/A
LNKPQPQPSPLLSTHHTQEEDISSK	::::::::::::::::::::::::::	100.0	Q2NKX8	DNA excision repair protein ERCC-6-like (ERC6L_HUMAN)	Fusion00712.18258.18258.4	N/A	N/A
LNKPQPQPSPLLSTHHTQEEDISSK	::::::::::::::::::::::::::	9289067739771960	Q2NKX8	DNA excision repair protein ERCC-6-like (ERC6L_HUMAN)	Fusion00715.18106.18106.4	N/A	N/A
LNKPQPQPSPLLSTHHTQEEDISSK	::::::::::::::::::::::::::	9899396378269610	Q2NKX8	DNA excision repair protein ERCC-6-like (ERC6L_HUMAN)	Fusion00722.17694.17694.4	N/A	N/A
LNKPQPQPSPLLSTHHTQEEDISSK	::::::::::::::::::::::::::	100.0	Q2NKX8	DNA excision repair protein ERCC-6-like (ERC6L_HUMAN)	Fusion00722.17751.17751.4	N/A	N/A
LNKPQPQPSPLLSTHHTQEEDISSK	::::::::::::::::::::::::::	9993293091884640	Q2NKX8	DNA excision repair protein ERCC-6-like (ERC6L_HUMAN)	Fusion00729.17653.17653.4	N/A	N/A
LNKPQPQPSPLLSTHHTQEEDISSK	::::::::::::::::::::::::::	100.0	Q2NKX8	DNA excision repair protein ERCC-6-like (ERC6L_HUMAN)	Fusion00719.18936.18936.4	N/A	N/A
LNKPQPQPSPLLSTHHTQEEDISSK	::::::::::::::::::::::::::	9993293091884640	Q2NKX8	DNA excision repair protein ERCC-6-like (ERC6L_HUMAN)	Fusion00726.17778.17778.4	N/A	N/A
QQQEELEAEHGTGDKPAAPR	:::::::::::::::::::::	9490957803081040	Q13895	Bystin (BYST_HUMAN)	Fusion00712.6831.6831.4	N/A	N/A
QQQEELEAEHGTGDKPAAPR	:::::::::::::::::::::	9450033534540570	Q13895	Bystin (BYST_HUMAN)	Fusion00715.6636.6636.4	N/A	N/A
QQQEELEAEHGTGDKPAAPR	:::::::::::::::::::::	9993297587131360	Q13895	Bystin (BYST_HUMAN)	Fusion00722.6208.6208.4	N/A	N/A
QQQEELEAEHGTGDKPAAPR	:::::::::::::::::::::	9478957915831660	Q13895	Bystin (BYST_HUMAN)	Fusion00729.6142.6142.4	N/A	N/A
TEHINIHQLR	:::::::::::	9818913480885310	P14317	Hematopoietic lineage cell-specific protein (HCLS1_HUMAN)	Fusion00715.8207.8207.4	N/A	N/A
TEHINIHQLR	:::::::::::	9946380697050930	P14317	Hematopoietic lineage cell-specific protein (HCLS1_HUMAN)	Fusion00719.9074.9074.4	N/A	N/A
TEHINIHQLR	:::::::::::	9812206572769950	P14317	Hematopoietic lineage cell-specific protein (HCLS1_HUMAN)	Fusion00719.9319.9319.4	N/A	N/A
TEHINIHQLR	:::::::::::	9986586183769280	P14317	Hematopoietic lineage cell-specific protein (HCLS1_HUMAN)	Fusion00722.7580.7580.4	N/A	N/A
TEHINIHQLR	:::::::::::	9362843729040910	P14317	Hematopoietic lineage cell-specific protein (HCLS1_HUMAN)	Fusion00726.7546.7546.4	N/A	N/A
AEETSSPVIGELWSPDQTAEASHVSR	:::::::::::::::::::::::::::	9974811083123420	Q86XL3	Ankyrin repeat and LEM domain-containing protein 2 (ANKL2_HUMAN)	Fusion00715.56943.56943.3	N/A	N/A
AEETSSPVIGELWSPDQTAEASHVSR	:::::::::::::::::::::::::::	9974811083123420	Q86XL3	Ankyrin repeat and LEM domain-containing protein 2 (ANKL2_HUMAN)	Fusion00722.56304.56304.3	N/A	N/A
AEETSSPVIGELWSPDQTAEASHVSR	:::::::::::::::::::::::::::	100.0	Q86XL3	Ankyrin repeat and LEM domain-containing protein 2 (ANKL2_HUMAN)	Fusion00712.57186.57186.3	N/A	N/A
AEETSSPVIGELWSPDQTAEASHVSR	:::::::::::::::::::::::::::	100.0	Q86XL3	Ankyrin repeat and LEM domain-containing protein 2 (ANKL2_HUMAN)	Fusion00719.57780.57780.3	N/A	N/A
AEETSSPVIGELWSPDQTAEASHVSR	:::::::::::::::::::::::::::	9751243781094520	Q86XL3	Ankyrin repeat and LEM domain-containing protein 2 (ANKL2_HUMAN)	Fusion00719.57852.57852.3	N/A	N/A
DETYFVYDEYEDGDLSSWINR	::::::::::::::::::::::	100.0	Q96JJ7	Protein disulfide-isomerase TMX3 (TMX3_HUMAN)	Fusion00712.92246.92246.2	N/A	N/A
DETYFVYDEYEDGDLSSWINR	::::::::::::::::::::::	100.0	Q96JJ7	Protein disulfide-isomerase TMX3 (TMX3_HUMAN)	Fusion00715.92155.92155.2	N/A	N/A
DETYFVYDEYEDGDLSSWINR	::::::::::::::::::::::	100.0	Q96JJ7	Protein disulfide-isomerase TMX3 (TMX3_HUMAN)	Fusion00715.92176.92176.2	N/A	N/A
DETYFVYDEYEDGDLSSWINR	::::::::::::::::::::::	100.0	Q96JJ7	Protein disulfide-isomerase TMX3 (TMX3_HUMAN)	Fusion00722.91781.91781.2	N/A	N/A
DETYFVYDEYEDGDLSSWINR	::::::::::::::::::::::	100.0	Q96JJ7	Protein disulfide-isomerase TMX3 (TMX3_HUMAN)	Fusion00729.91729.91729.2	N/A	N/A
IEQLCSGAAYCQFMDMLFPGSIALK	::::::::::::::::::::::::::	9924433249370270	Q15691	Microtubule-associated protein RP/EB family member 1 (MARE1_HUMAN)	Fusion00719.108259.108259.3	N/A	N/A
IEQLCSGAAYCQFMDMLFPGSIALK	::::::::::::::::::::::::::	9974811083123420	Q15691	Microtubule-associated protein RP/EB family member 1 (MARE1_HUMAN)	Fusion00722.106782.106782.3	N/A	N/A
IEQLCSGAAYCQFMDMLFPGSIALK	::::::::::::::::::::::::::	100.0	Q15691	Microtubule-associated protein RP/EB family member 1 (MARE1_HUMAN)	Fusion00726.106475.106475.3	N/A	N/A
IEQLCSGAAYCQFMDMLFPGSIALK	::::::::::::::::::::::::::	100.0	Q15691	Microtubule-associated protein RP/EB family member 1 (MARE1_HUMAN)	Fusion00729.106858.106858.3	N/A	N/A
IEQLCSGAAYCQFMDMLFPGSIALK	::::::::::::::::::::::::::	100.0	Q15691	Microtubule-associated protein RP/EB family member 1 (MARE1_HUMAN)	Fusion00715.107069.107069.3	N/A	N/A
EALVDTLTGILSPVQEVR	:::::::::::::::::::	964735516372796	Q96P70	Importin-9 (IPO9_HUMAN)	Fusion00729.91981.91981.3	N/A	N/A
RLEAGAMVLADR	:::::::oxidation of m::::::	992462311557789	P25205	DNA replication licensing factor MCM3 (MCM3_HUMAN)	Fusion00712.18115.18115.3	N/A	N/A
RLEAGAMVLADR	:::::::oxidation of m::::::	9924433249370270	P25205	DNA replication licensing factor MCM3 (MCM3_HUMAN)	Fusion00715.17880.17880.3	N/A	N/A
RLEAGAMVLADR	:::::::oxidation of m::::::	9974811083123420	P25205	DNA replication licensing factor MCM3 (MCM3_HUMAN)	Fusion00719.18932.18932.3	N/A	N/A
RLEAGAMVLADR	:::::::oxidation of m::::::	9924433249370270	P25205	DNA replication licensing factor MCM3 (MCM3_HUMAN)	Fusion00722.17416.17416.3	N/A	N/A
RLEAGAMVLADR	:::::::oxidation of m::::::	9748110831234250	P25205	DNA replication licensing factor MCM3 (MCM3_HUMAN)	Fusion00729.17439.17439.3	N/A	N/A
RLEAGAMVLADR	:::::::oxidation of m::::::	9899244332493700	P25205	DNA replication licensing factor MCM3 (MCM3_HUMAN)	Fusion00726.17585.17585.3	N/A	N/A
AAGIDEQENWHEGKENIR	:::::::::::::::::::	100.0	P28838	Cytosol aminopeptidase (AMPL_HUMAN)	Fusion00712.15283.15283.2	N/A	N/A
AAGIDEQENWHEGKENIR	:::::::::::::::::::	100.0	P28838	Cytosol aminopeptidase (AMPL_HUMAN)	Fusion00719.16282.16282.2	N/A	N/A
AAGIDEQENWHEGKENIR	:::::::::::::::::::	100.0	P28838	Cytosol aminopeptidase (AMPL_HUMAN)	Fusion00726.14882.14882.2	N/A	N/A
AAGIDEQENWHEGKENIR	:::::::::::::::::::	100.0	P28838	Cytosol aminopeptidase (AMPL_HUMAN)	Fusion00712.15454.15454.2	N/A	N/A
AAGIDEQENWHEGKENIR	:::::::::::::::::::	100.0	P28838	Cytosol aminopeptidase (AMPL_HUMAN)	Fusion00715.15322.15322.2	N/A	N/A
AAGIDEQENWHEGKENIR	:::::::::::::::::::	100.0	P28838	Cytosol aminopeptidase (AMPL_HUMAN)	Fusion00722.14740.14740.2	N/A	N/A
AAGIDEQENWHEGKENIR	:::::::::::::::::::	100.0	P28838	Cytosol aminopeptidase (AMPL_HUMAN)	Fusion00729.14820.14820.2	N/A	N/A
ETGVPGLLTPLPDLDGVYELER	:::::::::::::::::::::::	9673366834170850	Q9BQC3	Diphthamide biosynthesis protein 2 (DPH2_HUMAN)	Fusion00726.97889.97889.3	N/A	N/A
QQSIAGSADSKPIDVSR	:pyro-glu from n-term q:::::::::::::::::	100.0	Q12904	Aminoacyl tRNA synthase complex-interacting multifunctional protein 1 (AIMP1_HUMAN)	Fusion00719.33246.33246.2	N/A	N/A
QQSIAGSADSKPIDVSR	:pyro-glu from n-term q:::::::::::::::::	100.0	Q12904	Aminoacyl tRNA synthase complex-interacting multifunctional protein 1 (AIMP1_HUMAN)	Fusion00712.32528.32528.2	N/A	N/A
QQSIAGSADSKPIDVSR	:pyro-glu from n-term q:::::::::::::::::	100.0	Q12904	Aminoacyl tRNA synthase complex-interacting multifunctional protein 1 (AIMP1_HUMAN)	Fusion00715.32275.32275.2	N/A	N/A
QQSIAGSADSKPIDVSR	:pyro-glu from n-term q:::::::::::::::::	9927884615384610	Q12904	Aminoacyl tRNA synthase complex-interacting multifunctional protein 1 (AIMP1_HUMAN)	Fusion00726.31959.31959.2	N/A	N/A
CDLCQEVLADIGFVK	:pyro-cmc:::::::::::::::	100.0	P48059	LIM and senescent cell antigen-like-containing domain protein 1 (LIMS1_HUMAN)	Fusion00715.111342.111342.2	N/A	N/A
CDLCQEVLADIGFVK	:pyro-cmc:::::::::::::::	100.0	P48059	LIM and senescent cell antigen-like-containing domain protein 1 (LIMS1_HUMAN)	Fusion00719.112515.112515.2	N/A	N/A
CDLCQEVLADIGFVK	:pyro-cmc:::::::::::::::	100.0	P48059	LIM and senescent cell antigen-like-containing domain protein 1 (LIMS1_HUMAN)	Fusion00722.111102.111102.2	N/A	N/A
CDLCQEVLADIGFVK	:pyro-cmc:::::::::::::::	100.0	P48059	LIM and senescent cell antigen-like-containing domain protein 1 (LIMS1_HUMAN)	Fusion00712.111509.111509.2	N/A	N/A
CDLCQEVLADIGFVK	:pyro-cmc:::::::::::::::	100.0	P48059	LIM and senescent cell antigen-like-containing domain protein 1 (LIMS1_HUMAN)	Fusion00726.110769.110769.2	N/A	N/A
CDLCQEVLADIGFVK	:pyro-cmc:::::::::::::::	9927710843373490	P48059	LIM and senescent cell antigen-like-containing domain protein 1 (LIMS1_HUMAN)	Fusion00729.111111.111111.2	N/A	N/A
ELASQPDVDGFLVGGASLKPEFVDIINAK	::::::::::::::::::::::::::::::	894314381270903	P60174	Triosephosphate isomerase (TPIS_HUMAN)	Fusion00719.92048.92048.4	N/A	N/A
ELASQPDVDGFLVGGASLKPEFVDIINAK	::::::::::::::::::::::::::::::	9711409395973150	P60174	Triosephosphate isomerase (TPIS_HUMAN)	Fusion00719.92134.92134.4	N/A	N/A
ELASQPDVDGFLVGGASLKPEFVDIINAK	::::::::::::::::::::::::::::::	9496981891348080	P60174	Triosephosphate isomerase (TPIS_HUMAN)	Fusion00726.90231.90231.4	N/A	N/A
IWHHTFYNELR	::::::::::::	964735516372796	P0CG38	POTE ankyrin domain family member I (POTEI_HUMAN)	Fusion00715.69726.69726.3	N/A	N/A
IWHHTFYNELR	::::::::::::	964735516372796	P60709	Actin, cytoplasmic 1 (ACTB_HUMAN)	Fusion00715.69726.69726.3	N/A	N/A
IWHHTFYNELR	::::::::::::	964735516372796	P63261	Actin, cytoplasmic 2 (ACTG_HUMAN)	Fusion00715.69726.69726.3	N/A	N/A
IWHHTFYNELR	::::::::::::	964735516372796	P68133	Actin, alpha skeletal muscle (ACTS_HUMAN)	Fusion00715.69726.69726.3	N/A	N/A
IWHHTFYNELR	::::::::::::	9924433249370270	P0CG38	POTE ankyrin domain family member I (POTEI_HUMAN)	Fusion00719.70786.70786.3	N/A	N/A
IWHHTFYNELR	::::::::::::	9924433249370270	P60709	Actin, cytoplasmic 1 (ACTB_HUMAN)	Fusion00719.70786.70786.3	N/A	N/A
IWHHTFYNELR	::::::::::::	9924433249370270	P63261	Actin, cytoplasmic 2 (ACTG_HUMAN)	Fusion00719.70786.70786.3	N/A	N/A
[truncated: 178,259 more rows]
