# Supplementary material for: Interruption of p53-MDM2 Interaction by Nutlin-3a in Human Lymphoma Cell Models Initiates a Cell-Dependent Global Effect on Transcriptome and Proteome Level
Source: Cancers (Basel). 2023 Jul 31;15(15):3903. doi: 10.3390/cancers15153903 (PMC10417430; doi:10.3390/cancers15153903)
Supplement: Supplementary file 1 [file cancers-15-03903-s001.zip › Table_S11_PeptideShaker_Export_For Progenesis_MDA-V.xlsx]

## Sheet: PeptideShaker_Export_For Progen
sequence	modif	score	main AC	description	compound	jobid	pmkey
LKLDSEQLPLRPK	::::::::::::::	9753424657534240	Q9Y5K6	CD2-associated protein (CD2AP_HUMAN)	Fusion00718.31296.31296.2	N/A	N/A
AAPSGGVNCEEFAEFQELLK	:acetylation of protein n-term::::::::::::::::::::	9657142857142850	Q4VC31	Coiled-coil domain-containing protein 58 (CCD58_HUMAN)	Fusion00714.100220.100220.2	N/A	N/A
AAPSGGVNCEEFAEFQELLK	:acetylation of protein n-term::::::::::::::::::::	9662921348314600	Q4VC31	Coiled-coil domain-containing protein 58 (CCD58_HUMAN)	Fusion00728.99470.99470.2	N/A	N/A
AAPSGGVNCEEFAEFQELLK	:acetylation of protein n-term::::::::::::::::::::	9770114942528730	Q4VC31	Coiled-coil domain-containing protein 58 (CCD58_HUMAN)	Fusion00711.100490.100490.2	N/A	N/A
AAPSGGVNCEEFAEFQELLK	:acetylation of protein n-term::::::::::::::::::::	9828571428571420	Q4VC31	Coiled-coil domain-containing protein 58 (CCD58_HUMAN)	Fusion00718.100004.100004.2	N/A	N/A
AAPSGGVNCEEFAEFQELLK	:acetylation of protein n-term::::::::::::::::::::	9827586206896550	Q4VC31	Coiled-coil domain-containing protein 58 (CCD58_HUMAN)	Fusion00721.99924.99924.2	N/A	N/A
AAPSGGVNCEEFAEFQELLK	:acetylation of protein n-term::::::::::::::::::::	9942528735632180	Q4VC31	Coiled-coil domain-containing protein 58 (CCD58_HUMAN)	Fusion00725.99795.99795.2	N/A	N/A
KNVLGHMQQGGSPTPFDR	:::::::::::::::::::	9774436090225560	P08237	6-phosphofructokinase, muscle type (K6PF_HUMAN)	Fusion00714.20350.20350.3	N/A	N/A
KNVLGHMQQGGSPTPFDR	:::::::::::::::::::	100.0	P08237	6-phosphofructokinase, muscle type (K6PF_HUMAN)	Fusion00728.19630.19630.3	N/A	N/A
RPEKPVPPPPPIAK	:::::::::::::::	100.0	Q9Y5K6	CD2-associated protein (CD2AP_HUMAN)	Fusion00714.12827.12827.3	N/A	N/A
RPEKPVPPPPPIAK	:::::::::::::::	100.0	Q9Y5K6	CD2-associated protein (CD2AP_HUMAN)	Fusion00718.12823.12823.3	N/A	N/A
RPEKPVPPPPPIAK	:::::::::::::::	100.0	Q9Y5K6	CD2-associated protein (CD2AP_HUMAN)	Fusion00721.12541.12541.3	N/A	N/A
RPEKPVPPPPPIAK	:::::::::::::::	100.0	Q9Y5K6	CD2-associated protein (CD2AP_HUMAN)	Fusion00721.12851.12851.3	N/A	N/A
RPEKPVPPPPPIAK	:::::::::::::::	9774436090225560	Q9Y5K6	CD2-associated protein (CD2AP_HUMAN)	Fusion00725.12787.12787.3	N/A	N/A
RPEKPVPPPPPIAK	:::::::::::::::	100.0	Q9Y5K6	CD2-associated protein (CD2AP_HUMAN)	Fusion00728.12230.12230.3	N/A	N/A
RPEKPVPPPPPIAK	:::::::::::::::	100.0	Q9Y5K6	CD2-associated protein (CD2AP_HUMAN)	Fusion00728.12534.12534.3	N/A	N/A
RPEKPVPPPPPIAK	:::::::::::::::	100.0	Q9Y5K6	CD2-associated protein (CD2AP_HUMAN)	Fusion00711.13247.13247.3	N/A	N/A
RPEKPVPPPPPIAK	:::::::::::::::	100.0	Q9Y5K6	CD2-associated protein (CD2AP_HUMAN)	Fusion00718.13103.13103.3	N/A	N/A
RPEKPVPPPPPIAK	:::::::::::::::	100.0	Q9Y5K6	CD2-associated protein (CD2AP_HUMAN)	Fusion00725.13082.13082.3	N/A	N/A
RLDEYTQEEIDAFPR	::::::::::::::::	100.0	Q9BYD1	39S ribosomal protein L13, mitochondrial (RM13_HUMAN)	Fusion00711.46882.46882.3	N/A	N/A
RLDEYTQEEIDAFPR	::::::::::::::::	100.0	Q9BYD1	39S ribosomal protein L13, mitochondrial (RM13_HUMAN)	Fusion00714.46445.46445.3	N/A	N/A
RLDEYTQEEIDAFPR	::::::::::::::::	100.0	Q9BYD1	39S ribosomal protein L13, mitochondrial (RM13_HUMAN)	Fusion00721.46173.46173.3	N/A	N/A
RLDEYTQEEIDAFPR	::::::::::::::::	100.0	Q9BYD1	39S ribosomal protein L13, mitochondrial (RM13_HUMAN)	Fusion00725.46251.46251.3	N/A	N/A
RLDEYTQEEIDAFPR	::::::::::::::::	100.0	Q9BYD1	39S ribosomal protein L13, mitochondrial (RM13_HUMAN)	Fusion00728.45939.45939.3	N/A	N/A
VGETAPPNAYTVTDLVEYSIVIQQLSNGK	::::::::::::::::::::::::::::::	9398496240601500	P39656	Dolichyl-diphosphooligosaccharide--protein glycosyltransferase 48 kDa subunit (OST48_HUMAN)	Fusion00721.106015.106015.3	N/A	N/A
SSSSSSASAAAAAAAASSSASCSR	:::::::::::::::::::::::::	100.0	Q07065	Cytoskeleton-associated protein 4 (CKAP4_HUMAN)	Fusion00711.20920.20920.3	N/A	N/A
SSSSSSASAAAAAAAASSSASCSR	:::::::::::::::::::::::::	100.0	Q07065	Cytoskeleton-associated protein 4 (CKAP4_HUMAN)	Fusion00721.20123.20123.3	N/A	N/A
SSSSSSASAAAAAAAASSSASCSR	:::::::::::::::::::::::::	100.0	Q07065	Cytoskeleton-associated protein 4 (CKAP4_HUMAN)	Fusion00714.20429.20429.3	N/A	N/A
SSSSSSASAAAAAAAASSSASCSR	:::::::::::::::::::::::::	100.0	Q07065	Cytoskeleton-associated protein 4 (CKAP4_HUMAN)	Fusion00714.20619.20619.3	N/A	N/A
SSSSSSASAAAAAAAASSSASCSR	:::::::::::::::::::::::::	100.0	Q07065	Cytoskeleton-associated protein 4 (CKAP4_HUMAN)	Fusion00718.20324.20324.3	N/A	N/A
SSSSSSASAAAAAAAASSSASCSR	:::::::::::::::::::::::::	100.0	Q07065	Cytoskeleton-associated protein 4 (CKAP4_HUMAN)	Fusion00721.20109.20109.3	N/A	N/A
SSSSSSASAAAAAAAASSSASCSR	:::::::::::::::::::::::::	100.0	Q07065	Cytoskeleton-associated protein 4 (CKAP4_HUMAN)	Fusion00721.20317.20317.3	N/A	N/A
SSSSSSASAAAAAAAASSSASCSR	:::::::::::::::::::::::::	100.0	Q07065	Cytoskeleton-associated protein 4 (CKAP4_HUMAN)	Fusion00725.20344.20344.3	N/A	N/A
SSSSSSASAAAAAAAASSSASCSR	:::::::::::::::::::::::::	100.0	Q07065	Cytoskeleton-associated protein 4 (CKAP4_HUMAN)	Fusion00728.19821.19821.3	N/A	N/A
SSSSSSASAAAAAAAASSSASCSR	:::::::::::::::::::::::::	100.0	Q07065	Cytoskeleton-associated protein 4 (CKAP4_HUMAN)	Fusion00728.20087.20087.3	N/A	N/A
TEGEHDPVTEFIAHCK	:::::::::::::::::	100.0	Q8IXH7	Negative elongation factor C/D (NELFD_HUMAN)	Fusion00711.35017.35017.3	N/A	N/A
TEGEHDPVTEFIAHCK	:::::::::::::::::	9774436090225560	Q8IXH7	Negative elongation factor C/D (NELFD_HUMAN)	Fusion00714.34740.34740.3	N/A	N/A
SQLYPEVPPEEFRPFLAK	:::::::::::::::::::	9774436090225560	Q8N668	COMM domain-containing protein 1 (COMD1_HUMAN)	Fusion00714.66426.66426.3	N/A	N/A
SQLYPEVPPEEFRPFLAK	:::::::::::::::::::	9774436090225560	Q8N668	COMM domain-containing protein 1 (COMD1_HUMAN)	Fusion00728.65919.65919.3	N/A	N/A
NGQGFALVYSITAQSTFNDLQDLR	:::::::::::::::::::::::::	9548872180451120	P61224	Ras-related protein Rap-1b (RAP1B_HUMAN)	Fusion00711.110947.110947.3	N/A	N/A
NGQGFALVYSITAQSTFNDLQDLR	:::::::::::::::::::::::::	9548872180451120	P62834	Ras-related protein Rap-1A (RAP1A_HUMAN)	Fusion00711.110947.110947.3	N/A	N/A
NGQGFALVYSITAQSTFNDLQDLR	:::::::::::::::::::::::::	9850746268656710	P61224	Ras-related protein Rap-1b (RAP1B_HUMAN)	Fusion00714.110667.110667.3	N/A	N/A
NGQGFALVYSITAQSTFNDLQDLR	:::::::::::::::::::::::::	9850746268656710	P62834	Ras-related protein Rap-1A (RAP1A_HUMAN)	Fusion00714.110667.110667.3	N/A	N/A
NGQGFALVYSITAQSTFNDLQDLR	:::::::::::::::::::::::::	9774436090225560	P61224	Ras-related protein Rap-1b (RAP1B_HUMAN)	Fusion00718.110221.110221.3	N/A	N/A
NGQGFALVYSITAQSTFNDLQDLR	:::::::::::::::::::::::::	9774436090225560	P62834	Ras-related protein Rap-1A (RAP1A_HUMAN)	Fusion00718.110221.110221.3	N/A	N/A
NGQGFALVYSITAQSTFNDLQDLR	:::::::::::::::::::::::::	9924812030075180	P61224	Ras-related protein Rap-1b (RAP1B_HUMAN)	Fusion00721.110232.110232.3	N/A	N/A
NGQGFALVYSITAQSTFNDLQDLR	:::::::::::::::::::::::::	9924812030075180	P62834	Ras-related protein Rap-1A (RAP1A_HUMAN)	Fusion00721.110232.110232.3	N/A	N/A
NGQGFALVYSITAQSTFNDLQDLR	:::::::::::::::::::::::::	962406015037594	P61224	Ras-related protein Rap-1b (RAP1B_HUMAN)	Fusion00725.110273.110273.3	N/A	N/A
NGQGFALVYSITAQSTFNDLQDLR	:::::::::::::::::::::::::	962406015037594	P62834	Ras-related protein Rap-1A (RAP1A_HUMAN)	Fusion00725.110273.110273.3	N/A	N/A
NGQGFALVYSITAQSTFNDLQDLR	:::::::::::::::::::::::::	9699248120300750	P61224	Ras-related protein Rap-1b (RAP1B_HUMAN)	Fusion00728.109591.109591.3	N/A	N/A
NGQGFALVYSITAQSTFNDLQDLR	:::::::::::::::::::::::::	9699248120300750	P62834	Ras-related protein Rap-1A (RAP1A_HUMAN)	Fusion00728.109591.109591.3	N/A	N/A
NGQGFALVYSITAQSTFNDLQDLR	:::::::::::::::::::::::::	9776119402985070	P61224	Ras-related protein Rap-1b (RAP1B_HUMAN)	Fusion00728.109880.109880.3	N/A	N/A
NGQGFALVYSITAQSTFNDLQDLR	:::::::::::::::::::::::::	9776119402985070	P62834	Ras-related protein Rap-1A (RAP1A_HUMAN)	Fusion00728.109880.109880.3	N/A	N/A
NGQGFALVYSITAQSTFNDLQDLR	:::::::::::::::::::::::::	9473684210526310	P61224	Ras-related protein Rap-1b (RAP1B_HUMAN)	Fusion00711.110665.110665.3	N/A	N/A
NGQGFALVYSITAQSTFNDLQDLR	:::::::::::::::::::::::::	9473684210526310	P62834	Ras-related protein Rap-1A (RAP1A_HUMAN)	Fusion00711.110665.110665.3	N/A	N/A
LLVSNLDFGVSDADIQELFAEFGTLK	:::::::::::::::::::::::::::	100.0	Q86V81	THO complex subunit 4 (THOC4_HUMAN)	Fusion00714.123430.123430.3	N/A	N/A
LLVSNLDFGVSDADIQELFAEFGTLK	:::::::::::::::::::::::::::	100.0	Q86V81	THO complex subunit 4 (THOC4_HUMAN)	Fusion00721.123057.123057.3	N/A	N/A
LLVSNLDFGVSDADIQELFAEFGTLK	:::::::::::::::::::::::::::	100.0	Q86V81	THO complex subunit 4 (THOC4_HUMAN)	Fusion00725.123018.123018.3	N/A	N/A
LLVSNLDFGVSDADIQELFAEFGTLK	:::::::::::::::::::::::::::	100.0	Q86V81	THO complex subunit 4 (THOC4_HUMAN)	Fusion00728.122582.122582.3	N/A	N/A
LLVSNLDFGVSDADIQELFAEFGTLK	:::::::::::::::::::::::::::	100.0	Q86V81	THO complex subunit 4 (THOC4_HUMAN)	Fusion00711.123815.123815.3	N/A	N/A
LLVSNLDFGVSDADIQELFAEFGTLK	:::::::::::::::::::::::::::	100.0	Q86V81	THO complex subunit 4 (THOC4_HUMAN)	Fusion00718.123085.123085.3	N/A	N/A
LWKEEEDGQWKEEQK	::::::::::::::::	100.0	P55735	Protein SEC13 homolog (SEC13_HUMAN)	Fusion00718.14878.14878.3	N/A	N/A
LWKEEEDGQWKEEQK	::::::::::::::::	100.0	P55735	Protein SEC13 homolog (SEC13_HUMAN)	Fusion00728.14135.14135.3	N/A	N/A
LWKEEEDGQWKEEQK	::::::::::::::::	100.0	P55735	Protein SEC13 homolog (SEC13_HUMAN)	Fusion00711.15288.15288.3	N/A	N/A
LWKEEEDGQWKEEQK	::::::::::::::::	100.0	P55735	Protein SEC13 homolog (SEC13_HUMAN)	Fusion00714.14918.14918.3	N/A	N/A
LWKEEEDGQWKEEQK	::::::::::::::::	9849624060150370	P55735	Protein SEC13 homolog (SEC13_HUMAN)	Fusion00714.15194.15194.3	N/A	N/A
LWKEEEDGQWKEEQK	::::::::::::::::	100.0	P55735	Protein SEC13 homolog (SEC13_HUMAN)	Fusion00721.14543.14543.3	N/A	N/A
LWKEEEDGQWKEEQK	::::::::::::::::	100.0	P55735	Protein SEC13 homolog (SEC13_HUMAN)	Fusion00725.14803.14803.3	N/A	N/A
LWKEEEDGQWKEEQK	::::::::::::::::	100.0	P55735	Protein SEC13 homolog (SEC13_HUMAN)	Fusion00728.14431.14431.3	N/A	N/A
QLETVLDDLDPENALLPAGFR	::::::::::::::::::::::	9714285714285710	Q9NYL9	Tropomodulin-3 (TMOD3_HUMAN)	Fusion00721.123423.123423.2	N/A	N/A
QLETVLDDLDPENALLPAGFR	::::::::::::::::::::::	9657142857142850	Q9NYL9	Tropomodulin-3 (TMOD3_HUMAN)	Fusion00728.122915.122915.2	N/A	N/A
QLETVLDDLDPENALLPAGFR	::::::::::::::::::::::	100.0	Q9NYL9	Tropomodulin-3 (TMOD3_HUMAN)	Fusion00711.124140.124140.2	N/A	N/A
QLETVLDDLDPENALLPAGFR	::::::::::::::::::::::	9828571428571420	Q9NYL9	Tropomodulin-3 (TMOD3_HUMAN)	Fusion00714.123704.123704.2	N/A	N/A
QLETVLDDLDPENALLPAGFR	::::::::::::::::::::::	100.0	Q9NYL9	Tropomodulin-3 (TMOD3_HUMAN)	Fusion00718.123390.123390.2	N/A	N/A
QLETVLDDLDPENALLPAGFR	::::::::::::::::::::::	9942857142857140	Q9NYL9	Tropomodulin-3 (TMOD3_HUMAN)	Fusion00725.123270.123270.2	N/A	N/A
WAESVPEEAPGFSNTSLIILHQLEDK	:::::::::::::::::::::::::::	9849624060150370	Q8WUM0	Nuclear pore complex protein Nup133 (NU133_HUMAN)	Fusion00718.82275.82275.3	N/A	N/A
WAESVPEEAPGFSNTSLIILHQLEDK	:::::::::::::::::::::::::::	100.0	Q8WUM0	Nuclear pore complex protein Nup133 (NU133_HUMAN)	Fusion00721.82323.82323.3	N/A	N/A
WAESVPEEAPGFSNTSLIILHQLEDK	:::::::::::::::::::::::::::	9699248120300750	Q8WUM0	Nuclear pore complex protein Nup133 (NU133_HUMAN)	Fusion00728.81850.81850.3	N/A	N/A
WAESVPEEAPGFSNTSLIILHQLEDK	:::::::::::::::::::::::::::	9774436090225560	Q8WUM0	Nuclear pore complex protein Nup133 (NU133_HUMAN)	Fusion00714.82434.82434.3	N/A	N/A
SPSKENIASVLENYHTESK	::::::::::::::::::::	100.0	Q6NVY1	3-hydroxyisobutyryl-CoA hydrolase, mitochondrial (HIBCH_HUMAN)	Fusion00711.31527.31527.3	N/A	N/A
SPSKENIASVLENYHTESK	::::::::::::::::::::	100.0	Q6NVY1	3-hydroxyisobutyryl-CoA hydrolase, mitochondrial (HIBCH_HUMAN)	Fusion00725.31031.31031.3	N/A	N/A
SPSKENIASVLENYHTESK	::::::::::::::::::::	100.0	Q6NVY1	3-hydroxyisobutyryl-CoA hydrolase, mitochondrial (HIBCH_HUMAN)	Fusion00714.31057.31057.3	N/A	N/A
SPSKENIASVLENYHTESK	::::::::::::::::::::	100.0	Q6NVY1	3-hydroxyisobutyryl-CoA hydrolase, mitochondrial (HIBCH_HUMAN)	Fusion00714.31078.31078.3	N/A	N/A
SPSKENIASVLENYHTESK	::::::::::::::::::::	100.0	Q6NVY1	3-hydroxyisobutyryl-CoA hydrolase, mitochondrial (HIBCH_HUMAN)	Fusion00718.30972.30972.3	N/A	N/A
SPSKENIASVLENYHTESK	::::::::::::::::::::	100.0	Q6NVY1	3-hydroxyisobutyryl-CoA hydrolase, mitochondrial (HIBCH_HUMAN)	Fusion00721.30799.30799.3	N/A	N/A
SPSKENIASVLENYHTESK	::::::::::::::::::::	100.0	Q6NVY1	3-hydroxyisobutyryl-CoA hydrolase, mitochondrial (HIBCH_HUMAN)	Fusion00728.30402.30402.3	N/A	N/A
EIVDPLYGIAEVEIPNIQK	::::::::::::::::::::	100.0	Q68EM7	Rho GTPase-activating protein 17 (RHG17_HUMAN)	Fusion00711.92464.92464.3	N/A	N/A
EIVDPLYGIAEVEIPNIQK	::::::::::::::::::::	100.0	Q68EM7	Rho GTPase-activating protein 17 (RHG17_HUMAN)	Fusion00714.92074.92074.3	N/A	N/A
EIVDPLYGIAEVEIPNIQK	::::::::::::::::::::	100.0	Q68EM7	Rho GTPase-activating protein 17 (RHG17_HUMAN)	Fusion00718.91875.91875.3	N/A	N/A
EIVDPLYGIAEVEIPNIQK	::::::::::::::::::::	100.0	Q68EM7	Rho GTPase-activating protein 17 (RHG17_HUMAN)	Fusion00721.91774.91774.3	N/A	N/A
EIVDPLYGIAEVEIPNIQK	::::::::::::::::::::	100.0	Q68EM7	Rho GTPase-activating protein 17 (RHG17_HUMAN)	Fusion00725.91754.91754.3	N/A	N/A
EIVDPLYGIAEVEIPNIQK	::::::::::::::::::::	100.0	Q68EM7	Rho GTPase-activating protein 17 (RHG17_HUMAN)	Fusion00728.91459.91459.3	N/A	N/A
DVVFNYLHATAFQGTPLAQAVEGPSENVR	::::::::::::::::::::::::::::::	9833795013850410	P31930	Cytochrome b-c1 complex subunit 1, mitochondrial (QCR1_HUMAN)	Fusion00714.85169.85169.4	N/A	N/A
APAMQPAEIQFAQR	:::::::::::::::	100.0	Q14684	Ribosomal RNA processing protein 1 homolog B (RRP1B_HUMAN)	Fusion00711.43513.43513.2	N/A	N/A
APAMQPAEIQFAQR	:::::::::::::::	9714285714285710	Q14684	Ribosomal RNA processing protein 1 homolog B (RRP1B_HUMAN)	Fusion00718.42762.42762.2	N/A	N/A
APAMQPAEIQFAQR	:::::::::::::::	9943502824858750	Q14684	Ribosomal RNA processing protein 1 homolog B (RRP1B_HUMAN)	Fusion00721.42855.42855.2	N/A	N/A
AKDQDILDLVGVLHDPETLLR	::::::::::::::::::::::	9781420765027320	P08397	Porphobilinogen deaminase (HEM3_HUMAN)	Fusion00711.86421.86421.4	N/A	N/A
AKDQDILDLVGVLHDPETLLR	::::::::::::::::::::::	100.0	P08397	Porphobilinogen deaminase (HEM3_HUMAN)	Fusion00714.85934.85934.4	N/A	N/A
AKDQDILDLVGVLHDPETLLR	::::::::::::::::::::::	967123287671233	P08397	Porphobilinogen deaminase (HEM3_HUMAN)	Fusion00721.85824.85824.4	N/A	N/A
AKDQDILDLVGVLHDPETLLR	::::::::::::::::::::::	100.0	P08397	Porphobilinogen deaminase (HEM3_HUMAN)	Fusion00725.85633.85633.4	N/A	N/A
FGAVWTGDNTAEWDHLK	::::::::::::::::::	100.0	Q14697	Neutral alpha-glucosidase AB (GANAB_HUMAN)	Fusion00711.55493.55493.2	N/A	N/A
FGAVWTGDNTAEWDHLK	::::::::::::::::::	100.0	Q14697	Neutral alpha-glucosidase AB (GANAB_HUMAN)	Fusion00711.55521.55521.2	N/A	N/A
FGAVWTGDNTAEWDHLK	::::::::::::::::::	100.0	Q14697	Neutral alpha-glucosidase AB (GANAB_HUMAN)	Fusion00721.55065.55065.2	N/A	N/A
FGAVWTGDNTAEWDHLK	::::::::::::::::::	100.0	Q14697	Neutral alpha-glucosidase AB (GANAB_HUMAN)	Fusion00714.55129.55129.2	N/A	N/A
FGAVWTGDNTAEWDHLK	::::::::::::::::::	100.0	Q14697	Neutral alpha-glucosidase AB (GANAB_HUMAN)	Fusion00718.54854.54854.2	N/A	N/A
FGAVWTGDNTAEWDHLK	::::::::::::::::::	100.0	Q14697	Neutral alpha-glucosidase AB (GANAB_HUMAN)	Fusion00718.54922.54922.2	N/A	N/A
FGAVWTGDNTAEWDHLK	::::::::::::::::::	100.0	Q14697	Neutral alpha-glucosidase AB (GANAB_HUMAN)	Fusion00728.54593.54593.2	N/A	N/A
KLQFFCDPR	::::::::::	100.0	Q53H12	Acylglycerol kinase, mitochondrial (AGK_HUMAN)	Fusion00714.29798.29798.3	N/A	N/A
KLQFFCDPR	::::::::::	100.0	Q53H12	Acylglycerol kinase, mitochondrial (AGK_HUMAN)	Fusion00721.29545.29545.3	N/A	N/A
KLQFFCDPR	::::::::::	100.0	Q53H12	Acylglycerol kinase, mitochondrial (AGK_HUMAN)	Fusion00728.29135.29135.3	N/A	N/A
IQFHNVKPEYLDAYNSLTEAVLPK	:::::::::::::::::::::::::	100.0	Q9BPW8	Protein NipSnap homolog 1 (NIPS1_HUMAN)	Fusion00721.66790.66790.3	N/A	N/A
IQFHNVKPEYLDAYNSLTEAVLPK	:::::::::::::::::::::::::	100.0	Q9BPW8	Protein NipSnap homolog 1 (NIPS1_HUMAN)	Fusion00721.66971.66971.3	N/A	N/A
IQFHNVKPEYLDAYNSLTEAVLPK	:::::::::::::::::::::::::	100.0	Q9BPW8	Protein NipSnap homolog 1 (NIPS1_HUMAN)	Fusion00714.67087.67087.3	N/A	N/A
IQFHNVKPEYLDAYNSLTEAVLPK	:::::::::::::::::::::::::	100.0	Q9BPW8	Protein NipSnap homolog 1 (NIPS1_HUMAN)	Fusion00714.67008.67008.3	N/A	N/A
IQFHNVKPEYLDAYNSLTEAVLPK	:::::::::::::::::::::::::	100.0	Q9BPW8	Protein NipSnap homolog 1 (NIPS1_HUMAN)	Fusion00728.66407.66407.3	N/A	N/A
QLQQAQAAGAEQEVEK	:::::::::::::::::	100.0	P39748	Flap endonuclease 1 (FEN1_HUMAN)	Fusion00711.15965.15965.3	N/A	N/A
QLQQAQAAGAEQEVEK	:::::::::::::::::	100.0	P39748	Flap endonuclease 1 (FEN1_HUMAN)	Fusion00714.15764.15764.3	N/A	N/A
QLQQAQAAGAEQEVEK	:::::::::::::::::	100.0	P39748	Flap endonuclease 1 (FEN1_HUMAN)	Fusion00718.15584.15584.3	N/A	N/A
QLQQAQAAGAEQEVEK	:::::::::::::::::	100.0	P39748	Flap endonuclease 1 (FEN1_HUMAN)	Fusion00721.15370.15370.3	N/A	N/A
QLQQAQAAGAEQEVEK	:::::::::::::::::	100.0	P39748	Flap endonuclease 1 (FEN1_HUMAN)	Fusion00725.15519.15519.3	N/A	N/A
QLQQAQAAGAEQEVEK	:::::::::::::::::	100.0	P39748	Flap endonuclease 1 (FEN1_HUMAN)	Fusion00728.14908.14908.3	N/A	N/A
ELQEMDKDDESLIK	:::::oxidation of m::::::::::	100.0	P52566	Rho GDP-dissociation inhibitor 2 (GDIR2_HUMAN)	Fusion00711.21845.21845.3	N/A	N/A
ELQEMDKDDESLIK	:::::oxidation of m::::::::::	9398496240601500	P52566	Rho GDP-dissociation inhibitor 2 (GDIR2_HUMAN)	Fusion00714.21458.21458.3	N/A	N/A
ELQEMDKDDESLIK	:::::oxidation of m::::::::::	9774436090225560	P52566	Rho GDP-dissociation inhibitor 2 (GDIR2_HUMAN)	Fusion00721.20947.20947.3	N/A	N/A
ELQEMDKDDESLIK	:::::oxidation of m::::::::::	9699248120300750	P52566	Rho GDP-dissociation inhibitor 2 (GDIR2_HUMAN)	Fusion00725.21228.21228.3	N/A	N/A
HKDIDILIVR	:::::::::::	9849624060150370	P51553	Isocitrate dehydrogenase [NAD] subunit gamma, mitochondrial (IDH3G_HUMAN)	Fusion00714.30438.30438.3	N/A	N/A
HKDIDILIVR	:::::::::::	9849624060150370	P51553	Isocitrate dehydrogenase [NAD] subunit gamma, mitochondrial (IDH3G_HUMAN)	Fusion00718.30410.30410.3	N/A	N/A
HKDIDILIVR	:::::::::::	100.0	P51553	Isocitrate dehydrogenase [NAD] subunit gamma, mitochondrial (IDH3G_HUMAN)	Fusion00721.30201.30201.3	N/A	N/A
HKDIDILIVR	:::::::::::	100.0	P51553	Isocitrate dehydrogenase [NAD] subunit gamma, mitochondrial (IDH3G_HUMAN)	Fusion00728.29794.29794.3	N/A	N/A
HKDIDILIVR	:::::::::::	9774436090225560	P51553	Isocitrate dehydrogenase [NAD] subunit gamma, mitochondrial (IDH3G_HUMAN)	Fusion00711.30824.30824.3	N/A	N/A
HKDIDILIVR	:::::::::::	9774436090225560	P51553	Isocitrate dehydrogenase [NAD] subunit gamma, mitochondrial (IDH3G_HUMAN)	Fusion00725.30364.30364.3	N/A	N/A
VAQEKDQLQEQLQALK	:::::::::::::::::	100.0	Q14980	Nuclear mitotic apparatus protein 1 (NUMA1_HUMAN)	Fusion00718.35669.35669.3	N/A	N/A
VAQEKDQLQEQLQALK	:::::::::::::::::	100.0	Q14980	Nuclear mitotic apparatus protein 1 (NUMA1_HUMAN)	Fusion00725.35656.35656.3	N/A	N/A
VAQEKDQLQEQLQALK	:::::::::::::::::	100.0	Q14980	Nuclear mitotic apparatus protein 1 (NUMA1_HUMAN)	Fusion00725.35702.35702.3	N/A	N/A
VAQEKDQLQEQLQALK	:::::::::::::::::	100.0	Q14980	Nuclear mitotic apparatus protein 1 (NUMA1_HUMAN)	Fusion00711.36220.36220.3	N/A	N/A
QYLINSQCCSLCQPGQK	::::::::::::::::::	100.0	P25942	Tumor necrosis factor receptor superfamily member 5 (TNR5_HUMAN)	Fusion00714.35683.35683.3	N/A	N/A
QYLINSQCCSLCQPGQK	::::::::::::::::::	100.0	P25942	Tumor necrosis factor receptor superfamily member 5 (TNR5_HUMAN)	Fusion00721.35363.35363.3	N/A	N/A
QYLINSQCCSLCQPGQK	::::::::::::::::::	100.0	P25942	Tumor necrosis factor receptor superfamily member 5 (TNR5_HUMAN)	Fusion00728.35113.35113.3	N/A	N/A
QYLINSQCCSLCQPGQK	::::::::::::::::::	100.0	P25942	Tumor necrosis factor receptor superfamily member 5 (TNR5_HUMAN)	Fusion00725.35505.35505.3	N/A	N/A
YYLQDGDLDVVFASSSK	::::::::::::::::::	100.0	P11717	Cation-independent mannose-6-phosphate receptor (MPRI_HUMAN)	Fusion00711.71688.71688.2	N/A	N/A
HSNLVQLLGVIVEEK	::::::::::::::::	100.0	P41240	Tyrosine-protein kinase CSK (CSK_HUMAN)	Fusion00711.76254.76254.3	N/A	N/A
HSNLVQLLGVIVEEK	::::::::::::::::	100.0	P41240	Tyrosine-protein kinase CSK (CSK_HUMAN)	Fusion00728.75154.75154.3	N/A	N/A
HSNLVQLLGVIVEEK	::::::::::::::::	100.0	P41240	Tyrosine-protein kinase CSK (CSK_HUMAN)	Fusion00714.75744.75744.3	N/A	N/A
HSNLVQLLGVIVEEK	::::::::::::::::	100.0	P41240	Tyrosine-protein kinase CSK (CSK_HUMAN)	Fusion00714.76043.76043.3	N/A	N/A
HSNLVQLLGVIVEEK	::::::::::::::::	100.0	P41240	Tyrosine-protein kinase CSK (CSK_HUMAN)	Fusion00718.75567.75567.3	N/A	N/A
HSNLVQLLGVIVEEK	::::::::::::::::	100.0	P41240	Tyrosine-protein kinase CSK (CSK_HUMAN)	Fusion00721.75517.75517.3	N/A	N/A
HSNLVQLLGVIVEEK	::::::::::::::::	100.0	P41240	Tyrosine-protein kinase CSK (CSK_HUMAN)	Fusion00725.75533.75533.3	N/A	N/A
QGNMTAALQAALKNPPINTK	:::::::::::::::::::::	100.0	O15511	Actin-related protein 2/3 complex subunit 5 (ARPC5_HUMAN)	Fusion00714.54480.54480.3	N/A	N/A
QGNMTAALQAALKNPPINTK	:::::::::::::::::::::	9774436090225560	O15511	Actin-related protein 2/3 complex subunit 5 (ARPC5_HUMAN)	Fusion00718.54288.54288.3	N/A	N/A
QGNMTAALQAALKNPPINTK	:::::::::::::::::::::	100.0	O15511	Actin-related protein 2/3 complex subunit 5 (ARPC5_HUMAN)	Fusion00721.54397.54397.3	N/A	N/A
QGNMTAALQAALKNPPINTK	:::::::::::::::::::::	100.0	O15511	Actin-related protein 2/3 complex subunit 5 (ARPC5_HUMAN)	Fusion00728.53982.53982.3	N/A	N/A
LHQMWLSWNQK	::::::::::::	9473684210526310	O60664	Perilipin-3 (PLIN3_HUMAN)	Fusion00714.42082.42082.3	N/A	N/A
LHQMWLSWNQK	::::::::::::	9849624060150370	O60664	Perilipin-3 (PLIN3_HUMAN)	Fusion00721.41942.41942.3	N/A	N/A
LHQMWLSWNQK	::::::::::::	9849624060150370	O60664	Perilipin-3 (PLIN3_HUMAN)	Fusion00725.41908.41908.3	N/A	N/A
LHQMWLSWNQK	::::::::::::	9774436090225560	O60664	Perilipin-3 (PLIN3_HUMAN)	Fusion00728.41553.41553.3	N/A	N/A
LHQMWLSWNQK	::::::::::::	100.0	O60664	Perilipin-3 (PLIN3_HUMAN)	Fusion00711.42600.42600.3	N/A	N/A
LHQMWLSWNQK	::::::::::::	100.0	O60664	Perilipin-3 (PLIN3_HUMAN)	Fusion00718.41921.41921.3	N/A	N/A
CPLLKPWALTFSYGR	:pyro-cmc:::::::::::::::	9776119402985070	P04075	Fructose-bisphosphate aldolase A (ALDOA_HUMAN)	Fusion00711.95324.95324.3	N/A	N/A
CPLLKPWALTFSYGR	:pyro-cmc:::::::::::::::	9776119402985070	P04075	Fructose-bisphosphate aldolase A (ALDOA_HUMAN)	Fusion00714.95047.95047.3	N/A	N/A
CPLLKPWALTFSYGR	:pyro-cmc:::::::::::::::	9699248120300750	P04075	Fructose-bisphosphate aldolase A (ALDOA_HUMAN)	Fusion00718.94845.94845.3	N/A	N/A
CPLLKPWALTFSYGR	:pyro-cmc:::::::::::::::	9774436090225560	P04075	Fructose-bisphosphate aldolase A (ALDOA_HUMAN)	Fusion00721.94701.94701.3	N/A	N/A
AQPYDPNFYDETYDYGGFTMMFDDRR	:::::::::::::::::::::oxidation of m::::::	9849624060150370	P61978	Heterogeneous nuclear ribonucleoprotein K (HNRPK_HUMAN)	Fusion00721.78252.78252.3	N/A	N/A
AQPYDPNFYDETYDYGGFTMMFDDRR	::::::::::::::::::::oxidation of m:::::::	9097744360902250	P61978	Heterogeneous nuclear ribonucleoprotein K (HNRPK_HUMAN)	Fusion00714.78468.78468.3	N/A	N/A
SLEDQVEMLR	::::::::oxidation of m:::	100.0	P14314	Glucosidase 2 subunit beta (GLU2B_HUMAN)	Fusion00721.40298.40298.2	N/A	N/A
SLEDQVEMLR	::::::::oxidation of m:::	9829545454545450	P14314	Glucosidase 2 subunit beta (GLU2B_HUMAN)	Fusion00725.40376.40376.2	N/A	N/A
TLYVEEVVPNVIEPSFGLGR	:::::::::::::::::::::	100.0	P41250	Glycine--tRNA ligase (SYG_HUMAN)	Fusion00725.90733.90733.3	N/A	N/A
TLYVEEVVPNVIEPSFGLGR	:::::::::::::::::::::	100.0	P41250	Glycine--tRNA ligase (SYG_HUMAN)	Fusion00711.91087.91087.3	N/A	N/A
TLYVEEVVPNVIEPSFGLGR	:::::::::::::::::::::	100.0	P41250	Glycine--tRNA ligase (SYG_HUMAN)	Fusion00714.90727.90727.3	N/A	N/A
TLYVEEVVPNVIEPSFGLGR	:::::::::::::::::::::	100.0	P41250	Glycine--tRNA ligase (SYG_HUMAN)	Fusion00718.90566.90566.3	N/A	N/A
TLYVEEVVPNVIEPSFGLGR	:::::::::::::::::::::	100.0	P41250	Glycine--tRNA ligase (SYG_HUMAN)	Fusion00718.90861.90861.3	N/A	N/A
TLYVEEVVPNVIEPSFGLGR	:::::::::::::::::::::	100.0	P41250	Glycine--tRNA ligase (SYG_HUMAN)	Fusion00721.90448.90448.3	N/A	N/A
TLYVEEVVPNVIEPSFGLGR	:::::::::::::::::::::	100.0	P41250	Glycine--tRNA ligase (SYG_HUMAN)	Fusion00721.90747.90747.3	N/A	N/A
TLYVEEVVPNVIEPSFGLGR	:::::::::::::::::::::	100.0	P41250	Glycine--tRNA ligase (SYG_HUMAN)	Fusion00725.90400.90400.3	N/A	N/A
TLYVEEVVPNVIEPSFGLGR	:::::::::::::::::::::	100.0	P41250	Glycine--tRNA ligase (SYG_HUMAN)	Fusion00728.90126.90126.3	N/A	N/A
TLYVEEVVPNVIEPSFGLGR	:::::::::::::::::::::	100.0	P41250	Glycine--tRNA ligase (SYG_HUMAN)	Fusion00714.91038.91038.3	N/A	N/A
LDIPTGTTPQR	::::::::::::	9714285714285710	P52732	Kinesin-like protein KIF11 (KIF11_HUMAN)	Fusion00711.31585.31585.2	N/A	N/A
LDIPTGTTPQR	::::::::::::	8571428571428570	P52732	Kinesin-like protein KIF11 (KIF11_HUMAN)	Fusion00718.31098.31098.2	N/A	N/A
YPSSNPESPVVIFYSEIGSEEFSNFHR	::::::::::::::::::::::::::::	100.0	Q9NYU2	UDP-glucose:glycoprotein glucosyltransferase 1 (UGGG1_HUMAN)	Fusion00711.85880.85880.3	N/A	N/A
YPSSNPESPVVIFYSEIGSEEFSNFHR	::::::::::::::::::::::::::::	9849624060150370	Q9NYU2	UDP-glucose:glycoprotein glucosyltransferase 1 (UGGG1_HUMAN)	Fusion00728.84888.84888.3	N/A	N/A
YPSSNPESPVVIFYSEIGSEEFSNFHR	::::::::::::::::::::::::::::	100.0	Q9NYU2	UDP-glucose:glycoprotein glucosyltransferase 1 (UGGG1_HUMAN)	Fusion00725.85144.85144.3	N/A	N/A
SHGLLVQQALPK	:::::::::::::	9849624060150370	Q9H0P0	Cytosolic 5'-nucleotidase 3A (5NT3A_HUMAN)	Fusion00711.27364.27364.3	N/A	N/A
SHGLLVQQALPK	:::::::::::::	100.0	Q9H0P0	Cytosolic 5'-nucleotidase 3A (5NT3A_HUMAN)	Fusion00721.26693.26693.3	N/A	N/A
SHGLLVQQALPK	:::::::::::::	100.0	Q9H0P0	Cytosolic 5'-nucleotidase 3A (5NT3A_HUMAN)	Fusion00725.26830.26830.3	N/A	N/A
SGTDGAIALTGVDEAYTLEEFQHLLPK	::::::::::::::::::::::::::::	100.0	Q9NQH7	Probable Xaa-Pro aminopeptidase 3 (XPP3_HUMAN)	Fusion00711.92954.92954.3	N/A	N/A
SGTDGAIALTGVDEAYTLEEFQHLLPK	::::::::::::::::::::::::::::	100.0	Q9NQH7	Probable Xaa-Pro aminopeptidase 3 (XPP3_HUMAN)	Fusion00714.92677.92677.3	N/A	N/A
SGTDGAIALTGVDEAYTLEEFQHLLPK	::::::::::::::::::::::::::::	100.0	Q9NQH7	Probable Xaa-Pro aminopeptidase 3 (XPP3_HUMAN)	Fusion00718.92458.92458.3	N/A	N/A
SGTDGAIALTGVDEAYTLEEFQHLLPK	::::::::::::::::::::::::::::	100.0	Q9NQH7	Probable Xaa-Pro aminopeptidase 3 (XPP3_HUMAN)	Fusion00721.92330.92330.3	N/A	N/A
SGTDGAIALTGVDEAYTLEEFQHLLPK	::::::::::::::::::::::::::::	100.0	Q9NQH7	Probable Xaa-Pro aminopeptidase 3 (XPP3_HUMAN)	Fusion00725.92303.92303.3	N/A	N/A
SGTDGAIALTGVDEAYTLEEFQHLLPK	::::::::::::::::::::::::::::	100.0	Q9NQH7	Probable Xaa-Pro aminopeptidase 3 (XPP3_HUMAN)	Fusion00728.91997.91997.3	N/A	N/A
ILVTLLHTLER	::::::::::::	9849624060150370	Q9BWD1	Acetyl-CoA acetyltransferase, cytosolic (THIC_HUMAN)	Fusion00711.56495.56495.3	N/A	N/A
ILVTLLHTLER	::::::::::::	9097744360902250	Q9BWD1	Acetyl-CoA acetyltransferase, cytosolic (THIC_HUMAN)	Fusion00714.56437.56437.3	N/A	N/A
ILVTLLHTLER	::::::::::::	9699248120300750	Q9BWD1	Acetyl-CoA acetyltransferase, cytosolic (THIC_HUMAN)	Fusion00718.55992.55992.3	N/A	N/A
ILVTLLHTLER	::::::::::::	9552238805970140	Q9BWD1	Acetyl-CoA acetyltransferase, cytosolic (THIC_HUMAN)	Fusion00721.56037.56037.3	N/A	N/A
ILVTLLHTLER	::::::::::::	9548872180451120	Q9BWD1	Acetyl-CoA acetyltransferase, cytosolic (THIC_HUMAN)	Fusion00725.56187.56187.3	N/A	N/A
ILVTLLHTLER	::::::::::::	962406015037594	Q9BWD1	Acetyl-CoA acetyltransferase, cytosolic (THIC_HUMAN)	Fusion00728.55929.55929.3	N/A	N/A
ILVTLLHTLER	::::::::::::	9774436090225560	Q9BWD1	Acetyl-CoA acetyltransferase, cytosolic (THIC_HUMAN)	Fusion00714.56129.56129.3	N/A	N/A
GIPLATGDTSPEPELLPGAPLPPPK	::::::::::::::::::::::::::	100.0	O75821	Eukaryotic translation initiation factor 3 subunit G (EIF3G_HUMAN)	Fusion00711.79616.79616.2	N/A	N/A
GIPLATGDTSPEPELLPGAPLPPPK	::::::::::::::::::::::::::	100.0	O75821	Eukaryotic translation initiation factor 3 subunit G (EIF3G_HUMAN)	Fusion00721.79136.79136.2	N/A	N/A
GIPLATGDTSPEPELLPGAPLPPPK	::::::::::::::::::::::::::	100.0	O75821	Eukaryotic translation initiation factor 3 subunit G (EIF3G_HUMAN)	Fusion00714.79396.79396.2	N/A	N/A
GIPLATGDTSPEPELLPGAPLPPPK	::::::::::::::::::::::::::	100.0	O75821	Eukaryotic translation initiation factor 3 subunit G (EIF3G_HUMAN)	Fusion00718.79098.79098.2	N/A	N/A
GIPLATGDTSPEPELLPGAPLPPPK	::::::::::::::::::::::::::	9269662921348310	O75821	Eukaryotic translation initiation factor 3 subunit G (EIF3G_HUMAN)	Fusion00718.79413.79413.2	N/A	N/A
GIPLATGDTSPEPELLPGAPLPPPK	::::::::::::::::::::::::::	100.0	O75821	Eukaryotic translation initiation factor 3 subunit G (EIF3G_HUMAN)	Fusion00721.79435.79435.2	N/A	N/A
GIPLATGDTSPEPELLPGAPLPPPK	::::::::::::::::::::::::::	100.0	O75821	Eukaryotic translation initiation factor 3 subunit G (EIF3G_HUMAN)	Fusion00725.79016.79016.2	N/A	N/A
GIPLATGDTSPEPELLPGAPLPPPK	::::::::::::::::::::::::::	100.0	O75821	Eukaryotic translation initiation factor 3 subunit G (EIF3G_HUMAN)	Fusion00725.79342.79342.2	N/A	N/A
GIPLATGDTSPEPELLPGAPLPPPK	::::::::::::::::::::::::::	100.0	O75821	Eukaryotic translation initiation factor 3 subunit G (EIF3G_HUMAN)	Fusion00728.78760.78760.2	N/A	N/A
GIPLATGDTSPEPELLPGAPLPPPK	::::::::::::::::::::::::::	9657142857142850	O75821	Eukaryotic translation initiation factor 3 subunit G (EIF3G_HUMAN)	Fusion00711.79917.79917.2	N/A	N/A
NINENFGPNTEMHLVPILATAIQEELEK	:::::::::::::::::::::::::::::	100.0	Q9ULA0	Aspartyl aminopeptidase (DNPEP_HUMAN)	Fusion00725.97024.97024.3	N/A	N/A
NINENFGPNTEMHLVPILATAIQEELEK	:::::::::::::::::::::::::::::	100.0	Q9ULA0	Aspartyl aminopeptidase (DNPEP_HUMAN)	Fusion00711.97756.97756.3	N/A	N/A
NINENFGPNTEMHLVPILATAIQEELEK	:::::::::::::::::::::::::::::	100.0	Q9ULA0	Aspartyl aminopeptidase (DNPEP_HUMAN)	Fusion00714.97436.97436.3	N/A	N/A
NINENFGPNTEMHLVPILATAIQEELEK	:::::::::::::::::::::::::::::	100.0	Q9ULA0	Aspartyl aminopeptidase (DNPEP_HUMAN)	Fusion00718.97271.97271.3	N/A	N/A
NINENFGPNTEMHLVPILATAIQEELEK	:::::::::::::::::::::::::::::	100.0	Q9ULA0	Aspartyl aminopeptidase (DNPEP_HUMAN)	Fusion00721.97173.97173.3	N/A	N/A
NINENFGPNTEMHLVPILATAIQEELEK	:::::::::::::::::::::::::::::	100.0	Q9ULA0	Aspartyl aminopeptidase (DNPEP_HUMAN)	Fusion00728.96705.96705.3	N/A	N/A
LALDMEIHAYR	::::::::::::	100.0	P02545	Prelamin-A/C (LMNA_HUMAN)	Fusion00721.43710.43710.2	N/A	N/A
EFEFSQLPLK	:::::::::::	9771428571428570	Q9Y5M8	Signal recognition particle receptor subunit beta (SRPRB_HUMAN)	Fusion00711.65211.65211.2	N/A	N/A
EFEFSQLPLK	:::::::::::	9828571428571420	Q9Y5M8	Signal recognition particle receptor subunit beta (SRPRB_HUMAN)	Fusion00714.64840.64840.2	N/A	N/A
EFEFSQLPLK	:::::::::::	9714285714285710	Q9Y5M8	Signal recognition particle receptor subunit beta (SRPRB_HUMAN)	Fusion00718.64598.64598.2	N/A	N/A
EFEFSQLPLK	:::::::::::	9828571428571420	Q9Y5M8	Signal recognition particle receptor subunit beta (SRPRB_HUMAN)	Fusion00721.64656.64656.2	N/A	N/A
EFEFSQLPLK	:::::::::::	9771428571428570	Q9Y5M8	Signal recognition particle receptor subunit beta (SRPRB_HUMAN)	Fusion00725.64559.64559.2	N/A	N/A
EFEFSQLPLK	:::::::::::	9942857142857140	Q9Y5M8	Signal recognition particle receptor subunit beta (SRPRB_HUMAN)	Fusion00728.64286.64286.2	N/A	N/A
TVASPGVTVEEAVEQIDIGGVTLLR	::::::::::::::::::::::::::	100.0	P31939	Bifunctional purine biosynthesis protein PURH (PUR9_HUMAN)	Fusion00718.98772.98772.2	N/A	N/A
TVASPGVTVEEAVEQIDIGGVTLLR	::::::::::::::::::::::::::	100.0	P31939	Bifunctional purine biosynthesis protein PURH (PUR9_HUMAN)	Fusion00711.99026.99026.2	N/A	N/A
TVASPGVTVEEAVEQIDIGGVTLLR	::::::::::::::::::::::::::	100.0	P31939	Bifunctional purine biosynthesis protein PURH (PUR9_HUMAN)	Fusion00714.98724.98724.2	N/A	N/A
TVASPGVTVEEAVEQIDIGGVTLLR	::::::::::::::::::::::::::	100.0	P31939	Bifunctional purine biosynthesis protein PURH (PUR9_HUMAN)	Fusion00714.99006.99006.2	N/A	N/A
TVASPGVTVEEAVEQIDIGGVTLLR	::::::::::::::::::::::::::	100.0	P31939	Bifunctional purine biosynthesis protein PURH (PUR9_HUMAN)	Fusion00718.98481.98481.2	N/A	N/A
TVASPGVTVEEAVEQIDIGGVTLLR	::::::::::::::::::::::::::	100.0	P31939	Bifunctional purine biosynthesis protein PURH (PUR9_HUMAN)	Fusion00721.98663.98663.2	N/A	N/A
TVASPGVTVEEAVEQIDIGGVTLLR	::::::::::::::::::::::::::	100.0	P31939	Bifunctional purine biosynthesis protein PURH (PUR9_HUMAN)	Fusion00721.98687.98687.2	N/A	N/A
TVASPGVTVEEAVEQIDIGGVTLLR	::::::::::::::::::::::::::	100.0	P31939	Bifunctional purine biosynthesis protein PURH (PUR9_HUMAN)	Fusion00725.98327.98327.2	N/A	N/A
TVASPGVTVEEAVEQIDIGGVTLLR	::::::::::::::::::::::::::	100.0	P31939	Bifunctional purine biosynthesis protein PURH (PUR9_HUMAN)	Fusion00725.98611.98611.2	N/A	N/A
TVASPGVTVEEAVEQIDIGGVTLLR	::::::::::::::::::::::::::	100.0	P31939	Bifunctional purine biosynthesis protein PURH (PUR9_HUMAN)	Fusion00728.97985.97985.2	N/A	N/A
EIGLWFHPEELVDYTSCAQNWIYE	:::::::::::::::::::::::::	9714285714285710	P15531	Nucleoside diphosphate kinase A (NDKA_HUMAN)	Fusion00711.110912.110912.2	N/A	N/A
EIGLWFHPEELVDYTSCAQNWIYE	:::::::::::::::::::::::::	100.0	P15531	Nucleoside diphosphate kinase A (NDKA_HUMAN)	Fusion00714.110370.110370.2	N/A	N/A
EIGLWFHPEELVDYTSCAQNWIYE	:::::::::::::::::::::::::	9714285714285710	P15531	Nucleoside diphosphate kinase A (NDKA_HUMAN)	Fusion00718.110488.110488.2	N/A	N/A
EIGLWFHPEELVDYTSCAQNWIYE	:::::::::::::::::::::::::	8628571428571420	P15531	Nucleoside diphosphate kinase A (NDKA_HUMAN)	Fusion00721.110278.110278.2	N/A	N/A
EIGLWFHPEELVDYTSCAQNWIYE	:::::::::::::::::::::::::	100.0	P15531	Nucleoside diphosphate kinase A (NDKA_HUMAN)	Fusion00728.109775.109775.2	N/A	N/A
EIGLWFHPEELVDYTSCAQNWIYE	:::::::::::::::::::::::::	8628571428571420	P15531	Nucleoside diphosphate kinase A (NDKA_HUMAN)	Fusion00718.110195.110195.2	N/A	N/A
VSANKGEIGDATPFNDAVNVQK	:::::::::::::::::::::::	100.0	P30876	DNA-directed RNA polymerase II subunit RPB2 (RPB2_HUMAN)	Fusion00714.36494.36494.3	N/A	N/A
AEEYTEETEEREESTTGFDK	:::::::::::::::::::::	100.0	Q9Y2W1	Thyroid hormone receptor-associated protein 3 (TR150_HUMAN)	Fusion00714.21621.21621.3	N/A	N/A
AEEYTEETEEREESTTGFDK	:::::::::::::::::::::	100.0	Q9Y2W1	Thyroid hormone receptor-associated protein 3 (TR150_HUMAN)	Fusion00721.21229.21229.3	N/A	N/A
AEEYTEETEEREESTTGFDK	:::::::::::::::::::::	100.0	Q9Y2W1	Thyroid hormone receptor-associated protein 3 (TR150_HUMAN)	Fusion00725.21444.21444.3	N/A	N/A
AEEYTEETEEREESTTGFDK	:::::::::::::::::::::	100.0	Q9Y2W1	Thyroid hormone receptor-associated protein 3 (TR150_HUMAN)	Fusion00728.20993.20993.3	N/A	N/A
AEEYTEETEEREESTTGFDK	:::::::::::::::::::::	100.0	Q9Y2W1	Thyroid hormone receptor-associated protein 3 (TR150_HUMAN)	Fusion00711.22158.22158.3	N/A	N/A
AEEYTEETEEREESTTGFDK	:::::::::::::::::::::	100.0	Q9Y2W1	Thyroid hormone receptor-associated protein 3 (TR150_HUMAN)	Fusion00718.21486.21486.3	N/A	N/A
LMCSLCHCPGATIGCDVK	:::::::::::::::::::	100.0	Q8IWS0	PHD finger protein 6 (PHF6_HUMAN)	Fusion00714.31904.31904.3	N/A	N/A
LMCSLCHCPGATIGCDVK	:::::::::::::::::::	100.0	Q8IWS0	PHD finger protein 6 (PHF6_HUMAN)	Fusion00711.32190.32190.3	N/A	N/A
LMCSLCHCPGATIGCDVK	:::::::::::::::::::	100.0	Q8IWS0	PHD finger protein 6 (PHF6_HUMAN)	Fusion00718.31755.31755.3	N/A	N/A
LMCSLCHCPGATIGCDVK	:::::::::::::::::::	100.0	Q8IWS0	PHD finger protein 6 (PHF6_HUMAN)	Fusion00721.31530.31530.3	N/A	N/A
LMCSLCHCPGATIGCDVK	:::::::::::::::::::	100.0	Q8IWS0	PHD finger protein 6 (PHF6_HUMAN)	Fusion00725.31654.31654.3	N/A	N/A
LMCSLCHCPGATIGCDVK	:::::::::::::::::::	100.0	Q8IWS0	PHD finger protein 6 (PHF6_HUMAN)	Fusion00728.31173.31173.3	N/A	N/A
LQVEPAVDTSGVQCYGPGIEGQGVFR	:::::::::::::::::::::::::::	100.0	P21333	Filamin-A (FLNA_HUMAN)	Fusion00718.68272.68272.2	N/A	N/A
LQVEPAVDTSGVQCYGPGIEGQGVFR	:::::::::::::::::::::::::::	100.0	P21333	Filamin-A (FLNA_HUMAN)	Fusion00721.68200.68200.2	N/A	N/A
LQVEPAVDTSGVQCYGPGIEGQGVFR	:::::::::::::::::::::::::::	100.0	P21333	Filamin-A (FLNA_HUMAN)	Fusion00714.68502.68502.2	N/A	N/A
LQVEPAVDTSGVQCYGPGIEGQGVFR	:::::::::::::::::::::::::::	100.0	P21333	Filamin-A (FLNA_HUMAN)	Fusion00725.68151.68151.2	N/A	N/A
LQVEPAVDTSGVQCYGPGIEGQGVFR	:::::::::::::::::::::::::::	100.0	P21333	Filamin-A (FLNA_HUMAN)	Fusion00725.68181.68181.2	N/A	N/A
LQVEPAVDTSGVQCYGPGIEGQGVFR	:::::::::::::::::::::::::::	100.0	P21333	Filamin-A (FLNA_HUMAN)	Fusion00728.67936.67936.2	N/A	N/A
LQVEPAVDTSGVQCYGPGIEGQGVFR	:::::::::::::::::::::::::::	100.0	P21333	Filamin-A (FLNA_HUMAN)	Fusion00728.67973.67973.2	N/A	N/A
LQVEPAVDTSGVQCYGPGIEGQGVFR	:::::::::::::::::::::::::::	100.0	P21333	Filamin-A (FLNA_HUMAN)	Fusion00711.68898.68898.2	N/A	N/A
LQVEPAVDTSGVQCYGPGIEGQGVFR	:::::::::::::::::::::::::::	100.0	P21333	Filamin-A (FLNA_HUMAN)	Fusion00714.68484.68484.2	N/A	N/A
MDYPEMGLCIIINNK	::::::::::::::::	100.0	P42574	Caspase-3 (CASP3_HUMAN)	Fusion00714.78173.78173.2	N/A	N/A
MDYPEMGLCIIINNK	::::::::::::::::	100.0	P42574	Caspase-3 (CASP3_HUMAN)	Fusion00718.77971.77971.2	N/A	N/A
MDYPEMGLCIIINNK	::::::::::::::::	100.0	P42574	Caspase-3 (CASP3_HUMAN)	Fusion00721.77993.77993.2	N/A	N/A
MDYPEMGLCIIINNK	::::::::::::::::	100.0	P42574	Caspase-3 (CASP3_HUMAN)	Fusion00728.77492.77492.2	N/A	N/A
MDYPEMGLCIIINNK	::::::::::::::::	100.0	P42574	Caspase-3 (CASP3_HUMAN)	Fusion00711.78585.78585.2	N/A	N/A
MDYPEMGLCIIINNK	::::::::::::::::	9942857142857140	P42574	Caspase-3 (CASP3_HUMAN)	Fusion00721.77922.77922.2	N/A	N/A
MDYPEMGLCIIINNK	::::::::::::::::	100.0	P42574	Caspase-3 (CASP3_HUMAN)	Fusion00725.77823.77823.2	N/A	N/A
SKFVESDADEELLFNIPFTGNVK	::::::::::::::::::::::::	100.0	Q9GZP4	PITH domain-containing protein 1 (PITH1_HUMAN)	Fusion00725.78757.78757.3	N/A	N/A
SKFVESDADEELLFNIPFTGNVK	::::::::::::::::::::::::	100.0	Q9GZP4	PITH domain-containing protein 1 (PITH1_HUMAN)	Fusion00711.79433.79433.3	N/A	N/A
SKFVESDADEELLFNIPFTGNVK	::::::::::::::::::::::::	9774436090225560	Q9GZP4	PITH domain-containing protein 1 (PITH1_HUMAN)	Fusion00718.78750.78750.3	N/A	N/A
NGHVGISFVPK	::::::::::::	100.0	P21333	Filamin-A (FLNA_HUMAN)	Fusion00711.23790.23790.3	N/A	N/A
NGHVGISFVPK	::::::::::::	9849624060150370	P21333	Filamin-A (FLNA_HUMAN)	Fusion00714.23416.23416.3	N/A	N/A
NGHVGISFVPK	::::::::::::	9699248120300750	P21333	Filamin-A (FLNA_HUMAN)	Fusion00718.23293.23293.3	N/A	N/A
NGHVGISFVPK	::::::::::::	9473684210526310	P21333	Filamin-A (FLNA_HUMAN)	Fusion00721.22999.22999.3	N/A	N/A
NGHVGISFVPK	::::::::::::	100.0	P21333	Filamin-A (FLNA_HUMAN)	Fusion00725.23188.23188.3	N/A	N/A
NGHVGISFVPK	::::::::::::	9701492537313430	P21333	Filamin-A (FLNA_HUMAN)	Fusion00728.22668.22668.3	N/A	N/A
KPGQSFQEQVEHYR	:::::::::::::::	100.0	O15042	U2 snRNP-associated SURP motif-containing protein (SR140_HUMAN)	Fusion00711.13123.13123.3	N/A	N/A
KPGQSFQEQVEHYR	:::::::::::::::	100.0	O15042	U2 snRNP-associated SURP motif-containing protein (SR140_HUMAN)	Fusion00714.12704.12704.3	N/A	N/A
KPGQSFQEQVEHYR	:::::::::::::::	100.0	O15042	U2 snRNP-associated SURP motif-containing protein (SR140_HUMAN)	Fusion00718.12688.12688.3	N/A	N/A
KPGQSFQEQVEHYR	:::::::::::::::	100.0	O15042	U2 snRNP-associated SURP motif-containing protein (SR140_HUMAN)	Fusion00721.12399.12399.3	N/A	N/A
KPGQSFQEQVEHYR	:::::::::::::::	9699248120300750	O15042	U2 snRNP-associated SURP motif-containing protein (SR140_HUMAN)	Fusion00725.12582.12582.3	N/A	N/A
KPGQSFQEQVEHYR	:::::::::::::::	100.0	O15042	U2 snRNP-associated SURP motif-containing protein (SR140_HUMAN)	Fusion00728.12088.12088.3	N/A	N/A
SIYPTLEIDIEGELQK	:::::::::::::::::	100.0	P30520	Adenylosuccinate synthetase isozyme 2 (PURA2_HUMAN)	Fusion00714.78548.78548.2	N/A	N/A
SIYPTLEIDIEGELQK	:::::::::::::::::	100.0	P30520	Adenylosuccinate synthetase isozyme 2 (PURA2_HUMAN)	Fusion00718.78320.78320.2	N/A	N/A
SIYPTLEIDIEGELQK	:::::::::::::::::	9771428571428570	P30520	Adenylosuccinate synthetase isozyme 2 (PURA2_HUMAN)	Fusion00721.78281.78281.2	N/A	N/A
SIYPTLEIDIEGELQK	:::::::::::::::::	100.0	P30520	Adenylosuccinate synthetase isozyme 2 (PURA2_HUMAN)	Fusion00721.78388.78388.2	N/A	N/A
SIYPTLEIDIEGELQK	:::::::::::::::::	9828571428571420	P30520	Adenylosuccinate synthetase isozyme 2 (PURA2_HUMAN)	Fusion00721.78431.78431.2	N/A	N/A
SIYPTLEIDIEGELQK	:::::::::::::::::	9771428571428570	P30520	Adenylosuccinate synthetase isozyme 2 (PURA2_HUMAN)	Fusion00711.78933.78933.2	N/A	N/A
SIYPTLEIDIEGELQK	:::::::::::::::::	9771428571428570	P30520	Adenylosuccinate synthetase isozyme 2 (PURA2_HUMAN)	Fusion00725.78280.78280.2	N/A	N/A
SIYPTLEIDIEGELQK	:::::::::::::::::	9657142857142850	P30520	Adenylosuccinate synthetase isozyme 2 (PURA2_HUMAN)	Fusion00728.77822.77822.2	N/A	N/A
GPIAMQSGPKPLFR	:::::::::::::::	100.0	P11836	B-lymphocyte antigen CD20 (CD20_HUMAN)	Fusion00711.35482.35482.2	N/A	N/A
GPIAMQSGPKPLFR	:::::::::::::::	100.0	P11836	B-lymphocyte antigen CD20 (CD20_HUMAN)	Fusion00714.35132.35132.2	N/A	N/A
GPIAMQSGPKPLFR	:::::::::::::::	100.0	P11836	B-lymphocyte antigen CD20 (CD20_HUMAN)	Fusion00718.34894.34894.2	N/A	N/A
GPIAMQSGPKPLFR	:::::::::::::::	100.0	P11836	B-lymphocyte antigen CD20 (CD20_HUMAN)	Fusion00721.34803.34803.2	N/A	N/A
GPIAMQSGPKPLFR	:::::::::::::::	9828571428571420	P11836	B-lymphocyte antigen CD20 (CD20_HUMAN)	Fusion00728.34531.34531.2	N/A	N/A
ELLENPVQPINDMSYFGCLDSVMENSK	::::::::::::::::::::::::::::	100.0	Q9Y490	Talin-1 (TLN1_HUMAN)	Fusion00711.96690.96690.3	N/A	N/A
ELLENPVQPINDMSYFGCLDSVMENSK	::::::::::::::::::::::::::::	100.0	Q9Y490	Talin-1 (TLN1_HUMAN)	Fusion00714.96298.96298.3	N/A	N/A
ELLENPVQPINDMSYFGCLDSVMENSK	::::::::::::::::::::::::::::	9699248120300750	Q9Y490	Talin-1 (TLN1_HUMAN)	Fusion00714.96527.96527.3	N/A	N/A
ELLENPVQPINDMSYFGCLDSVMENSK	::::::::::::::::::::::::::::	100.0	Q9Y490	Talin-1 (TLN1_HUMAN)	Fusion00721.95979.95979.3	N/A	N/A
ELLENPVQPINDMSYFGCLDSVMENSK	::::::::::::::::::::::::::::	100.0	Q9Y490	Talin-1 (TLN1_HUMAN)	Fusion00725.95930.95930.3	N/A	N/A
ELLENPVQPINDMSYFGCLDSVMENSK	::::::::::::::::::::::::::::	100.0	Q9Y490	Talin-1 (TLN1_HUMAN)	Fusion00725.96009.96009.3	N/A	N/A
ELLENPVQPINDMSYFGCLDSVMENSK	::::::::::::::::::::::::::::	9774436090225560	Q9Y490	Talin-1 (TLN1_HUMAN)	Fusion00728.95552.95552.3	N/A	N/A
ELLENPVQPINDMSYFGCLDSVMENSK	::::::::::::::::::::::::::::	100.0	Q9Y490	Talin-1 (TLN1_HUMAN)	Fusion00728.95627.95627.3	N/A	N/A
ELLENPVQPINDMSYFGCLDSVMENSK	::::::::::::::::::::::::::::	100.0	Q9Y490	Talin-1 (TLN1_HUMAN)	Fusion00718.96240.96240.3	N/A	N/A
VLLVGADNFTLLGKPLLGK	::::::::::::::::::::	9849624060150370	Q7Z2W9	39S ribosomal protein L21, mitochondrial (RM21_HUMAN)	Fusion00711.81172.81172.3	N/A	N/A
VLLVGADNFTLLGKPLLGK	::::::::::::::::::::	9850746268656710	Q7Z2W9	39S ribosomal protein L21, mitochondrial (RM21_HUMAN)	Fusion00718.80547.80547.3	N/A	N/A
VLLVGADNFTLLGKPLLGK	::::::::::::::::::::	962406015037594	Q7Z2W9	39S ribosomal protein L21, mitochondrial (RM21_HUMAN)	Fusion00728.80129.80129.3	N/A	N/A
VLLVGADNFTLLGKPLLGK	::::::::::::::::::::	9849624060150370	Q7Z2W9	39S ribosomal protein L21, mitochondrial (RM21_HUMAN)	Fusion00714.80777.80777.3	N/A	N/A
VLLVGADNFTLLGKPLLGK	::::::::::::::::::::	9849624060150370	Q7Z2W9	39S ribosomal protein L21, mitochondrial (RM21_HUMAN)	Fusion00721.80573.80573.3	N/A	N/A
VLLVGADNFTLLGKPLLGK	::::::::::::::::::::	9699248120300750	Q7Z2W9	39S ribosomal protein L21, mitochondrial (RM21_HUMAN)	Fusion00725.80471.80471.3	N/A	N/A
KKEVPAVPETLK	:::::::::::::	100.0	P18124	60S ribosomal protein L7 (RL7_HUMAN)	Fusion00711.11951.11951.3	N/A	N/A
KKEVPAVPETLK	:::::::::::::	100.0	P18124	60S ribosomal protein L7 (RL7_HUMAN)	Fusion00714.11491.11491.3	N/A	N/A
KKEVPAVPETLK	:::::::::::::	100.0	P18124	60S ribosomal protein L7 (RL7_HUMAN)	Fusion00718.11472.11472.3	N/A	N/A
KKEVPAVPETLK	:::::::::::::	9849624060150370	P18124	60S ribosomal protein L7 (RL7_HUMAN)	Fusion00721.11202.11202.3	N/A	N/A
KKEVPAVPETLK	:::::::::::::	100.0	P18124	60S ribosomal protein L7 (RL7_HUMAN)	Fusion00725.11317.11317.3	N/A	N/A
KKEVPAVPETLK	:::::::::::::	100.0	P18124	60S ribosomal protein L7 (RL7_HUMAN)	Fusion00728.10952.10952.3	N/A	N/A
VKEGMNIVEAMER	:::::::::::oxidation of m:::	100.0	P62937	Peptidyl-prolyl cis-trans isomerase A (PPIA_HUMAN)	Fusion00711.17922.17922.2	N/A	N/A
VKEGMNIVEAMER	:::::::::::oxidation of m:::	100.0	P62937	Peptidyl-prolyl cis-trans isomerase A (PPIA_HUMAN)	Fusion00711.18445.18445.2	N/A	N/A
VKEGMNIVEAMER	:::::::::::oxidation of m:::	100.0	P62937	Peptidyl-prolyl cis-trans isomerase A (PPIA_HUMAN)	Fusion00714.17723.17723.2	N/A	N/A
VKEGMNIVEAMER	:::::::::::oxidation of m:::	100.0	P62937	Peptidyl-prolyl cis-trans isomerase A (PPIA_HUMAN)	Fusion00714.18051.18051.2	N/A	N/A
VKEGMNIVEAMER	:::::::::::oxidation of m:::	100.0	P62937	Peptidyl-prolyl cis-trans isomerase A (PPIA_HUMAN)	Fusion00718.17461.17461.2	N/A	N/A
VKEGMNIVEAMER	:::::::::::oxidation of m:::	100.0	P62937	Peptidyl-prolyl cis-trans isomerase A (PPIA_HUMAN)	Fusion00718.17849.17849.2	N/A	N/A
VKEGMNIVEAMER	:::::::::::oxidation of m:::	100.0	P62937	Peptidyl-prolyl cis-trans isomerase A (PPIA_HUMAN)	Fusion00721.17119.17119.2	N/A	N/A
VKEGMNIVEAMER	:::::::::::oxidation of m:::	100.0	P62937	Peptidyl-prolyl cis-trans isomerase A (PPIA_HUMAN)	Fusion00725.17245.17245.2	N/A	N/A
VKEGMNIVEAMER	:::::::::::oxidation of m:::	100.0	P62937	Peptidyl-prolyl cis-trans isomerase A (PPIA_HUMAN)	Fusion00725.17756.17756.2	N/A	N/A
VKEGMNIVEAMER	:::::::::::oxidation of m:::	9831460674157300	P62937	Peptidyl-prolyl cis-trans isomerase A (PPIA_HUMAN)	Fusion00728.17327.17327.2	N/A	N/A
MEALIPVINK	:acetylation of protein n-term::::::::::	9714285714285710	O00429	Dynamin-1-like protein (DNM1L_HUMAN)	Fusion00711.95516.95516.2	N/A	N/A
MEALIPVINK	:acetylation of protein n-term::::::::::	9942528735632180	O00429	Dynamin-1-like protein (DNM1L_HUMAN)	Fusion00711.95810.95810.2	N/A	N/A
MEALIPVINK	:acetylation of protein n-term::::::::::	9770114942528730	O00429	Dynamin-1-like protein (DNM1L_HUMAN)	Fusion00714.95144.95144.2	N/A	N/A
MEALIPVINK	:acetylation of protein n-term::::::::::	9771428571428570	O00429	Dynamin-1-like protein (DNM1L_HUMAN)	Fusion00714.95444.95444.2	N/A	N/A
MEALIPVINK	:acetylation of protein n-term::::::::::	9712643678160910	O00429	Dynamin-1-like protein (DNM1L_HUMAN)	Fusion00718.95250.95250.2	N/A	N/A
MEALIPVINK	:acetylation of protein n-term::::::::::	9771428571428570	O00429	Dynamin-1-like protein (DNM1L_HUMAN)	Fusion00725.94792.94792.2	N/A	N/A
MEALIPVINK	:acetylation of protein n-term::::::::::	9942528735632180	O00429	Dynamin-1-like protein (DNM1L_HUMAN)	Fusion00728.94484.94484.2	N/A	N/A
MEALIPVINK	:acetylation of protein n-term::::::::::	9771428571428570	O00429	Dynamin-1-like protein (DNM1L_HUMAN)	Fusion00728.94772.94772.2	N/A	N/A
MEALIPVINK	:acetylation of protein n-term::::::::::	9770114942528730	O00429	Dynamin-1-like protein (DNM1L_HUMAN)	Fusion00718.94983.94983.2	N/A	N/A
MEALIPVINK	:acetylation of protein n-term::::::::::	9770114942528730	O00429	Dynamin-1-like protein (DNM1L_HUMAN)	Fusion00721.94843.94843.2	N/A	N/A
KGTAVFWYNLFASGEGDYSTR	::::::::::::::::::::::	100.0	P13674	Prolyl 4-hydroxylase subunit alpha-1 (P4HA1_HUMAN)	Fusion00714.72724.72724.3	N/A	N/A
KGTAVFWYNLFASGEGDYSTR	::::::::::::::::::::::	100.0	P13674	Prolyl 4-hydroxylase subunit alpha-1 (P4HA1_HUMAN)	Fusion00721.72630.72630.3	N/A	N/A
KGTAVFWYNLFASGEGDYSTR	::::::::::::::::::::::	9849624060150370	P13674	Prolyl 4-hydroxylase subunit alpha-1 (P4HA1_HUMAN)	Fusion00728.72300.72300.3	N/A	N/A
KIADDKYNDTFWK	::::::::::::::	100.0	P14625	Endoplasmin (ENPL_HUMAN)	Fusion00714.24521.24521.2	N/A	N/A
KIADDKYNDTFWK	::::::::::::::	100.0	P14625	Endoplasmin (ENPL_HUMAN)	Fusion00721.24051.24051.2	N/A	N/A
KIADDKYNDTFWK	::::::::::::::	100.0	P14625	Endoplasmin (ENPL_HUMAN)	Fusion00725.24261.24261.2	N/A	N/A
KIADDKYNDTFWK	::::::::::::::	100.0	P14625	Endoplasmin (ENPL_HUMAN)	Fusion00718.24379.24379.2	N/A	N/A
KIADDKYNDTFWK	::::::::::::::	100.0	P14625	Endoplasmin (ENPL_HUMAN)	Fusion00728.23746.23746.2	N/A	N/A
KIADDKYNDTFWK	::::::::::::::	100.0	P14625	Endoplasmin (ENPL_HUMAN)	Fusion00711.24843.24843.2	N/A	N/A
QIWQNLGLDDTK	:pyro-glu from n-term q::::::::::::	9942528735632180	P49588	Alanine--tRNA ligase, cytoplasmic (SYAC_HUMAN)	Fusion00711.86632.86632.2	N/A	N/A
QIWQNLGLDDTK	:pyro-glu from n-term q::::::::::::	9137931034482750	P49588	Alanine--tRNA ligase, cytoplasmic (SYAC_HUMAN)	Fusion00718.85964.85964.2	N/A	N/A
QIWQNLGLDDTK	:pyro-glu from n-term q::::::::::::	9828571428571420	P49588	Alanine--tRNA ligase, cytoplasmic (SYAC_HUMAN)	Fusion00725.85899.85899.2	N/A	N/A
QIWQNLGLDDTK	:pyro-glu from n-term q::::::::::::	9827586206896550	P49588	Alanine--tRNA ligase, cytoplasmic (SYAC_HUMAN)	Fusion00728.85591.85591.2	N/A	N/A
QIWQNLGLDDTK	:pyro-glu from n-term q::::::::::::	100.0	P49588	Alanine--tRNA ligase, cytoplasmic (SYAC_HUMAN)	Fusion00721.86056.86056.2	N/A	N/A
NHTLQEQVTQLTEK	:::::::::::::::	100.0	Q15075	Early endosome antigen 1 (EEA1_HUMAN)	Fusion00711.27916.27916.3 (2)	N/A	N/A
NHTLQEQVTQLTEK	:::::::::::::::	100.0	Q15075	Early endosome antigen 1 (EEA1_HUMAN)	Fusion00714.27582.27582.3 (2)	N/A	N/A
NHTLQEQVTQLTEK	:::::::::::::::	100.0	Q15075	Early endosome antigen 1 (EEA1_HUMAN)	Fusion00721.27269.27269.3 (2)	N/A	N/A
NHTLQEQVTQLTEK	:::::::::::::::	100.0	Q15075	Early endosome antigen 1 (EEA1_HUMAN)	Fusion00725.27377.27377.3	N/A	N/A
NHTLQEQVTQLTEK	:::::::::::::::	9849624060150370	Q15075	Early endosome antigen 1 (EEA1_HUMAN)	Fusion00728.26891.26891.3	N/A	N/A
RDNYVPEVSALDQEIIEVDPDTKEMLK	::::::::::::::::::::::::::::	100.0	P08708	40S ribosomal protein S17 (RS17_HUMAN)	Fusion00711.72725.72725.4	N/A	N/A
RDNYVPEVSALDQEIIEVDPDTKEMLK	::::::::::::::::::::::::::::	100.0	P0CW22	40S ribosomal protein S17-like (RS17L_HUMAN)	Fusion00711.72725.72725.4	N/A	N/A
RDNYVPEVSALDQEIIEVDPDTKEMLK	::::::::::::::::::::::::::::	9806094182825480	P08708	40S ribosomal protein S17 (RS17_HUMAN)	Fusion00714.72068.72068.4	N/A	N/A
RDNYVPEVSALDQEIIEVDPDTKEMLK	::::::::::::::::::::::::::::	9806094182825480	P0CW22	40S ribosomal protein S17-like (RS17L_HUMAN)	Fusion00714.72068.72068.4	N/A	N/A
RDNYVPEVSALDQEIIEVDPDTKEMLK	::::::::::::::::::::::::::::	997229916897507	P08708	40S ribosomal protein S17 (RS17_HUMAN)	Fusion00718.72085.72085.4	N/A	N/A
RDNYVPEVSALDQEIIEVDPDTKEMLK	::::::::::::::::::::::::::::	997229916897507	P0CW22	40S ribosomal protein S17-like (RS17L_HUMAN)	Fusion00718.72085.72085.4	N/A	N/A
RDNYVPEVSALDQEIIEVDPDTKEMLK	::::::::::::::::::::::::::::	100.0	P08708	40S ribosomal protein S17 (RS17_HUMAN)	Fusion00725.71965.71965.4	N/A	N/A
RDNYVPEVSALDQEIIEVDPDTKEMLK	::::::::::::::::::::::::::::	100.0	P0CW22	40S ribosomal protein S17-like (RS17L_HUMAN)	Fusion00725.71965.71965.4	N/A	N/A
RDNYVPEVSALDQEIIEVDPDTKEMLK	::::::::::::::::::::::::::::	100.0	P08708	40S ribosomal protein S17 (RS17_HUMAN)	Fusion00728.71639.71639.4	N/A	N/A
RDNYVPEVSALDQEIIEVDPDTKEMLK	::::::::::::::::::::::::::::	100.0	P0CW22	40S ribosomal protein S17-like (RS17L_HUMAN)	Fusion00728.71639.71639.4	N/A	N/A
RDNYVPEVSALDQEIIEVDPDTKEMLK	::::::::::::::::::::::::::::	100.0	P08708	40S ribosomal protein S17 (RS17_HUMAN)	Fusion00721.71995.71995.4	N/A	N/A
RDNYVPEVSALDQEIIEVDPDTKEMLK	::::::::::::::::::::::::::::	100.0	P0CW22	40S ribosomal protein S17-like (RS17L_HUMAN)	Fusion00721.71995.71995.4	N/A	N/A
QVIPGLEQSLLDMCVGEK	:::::::::::::::::::	9828571428571420	Q9NYL4	Peptidyl-prolyl cis-trans isomerase FKBP11 (FKB11_HUMAN)	Fusion00725.80052.80052.2	N/A	N/A
QVIPGLEQSLLDMCVGEK	:::::::::::::::::::	100.0	Q9NYL4	Peptidyl-prolyl cis-trans isomerase FKBP11 (FKB11_HUMAN)	Fusion00711.80623.80623.2	N/A	N/A
QVIPGLEQSLLDMCVGEK	:::::::::::::::::::	100.0	Q9NYL4	Peptidyl-prolyl cis-trans isomerase FKBP11 (FKB11_HUMAN)	Fusion00714.80261.80261.2	N/A	N/A
QVIPGLEQSLLDMCVGEK	:::::::::::::::::::	100.0	Q9NYL4	Peptidyl-prolyl cis-trans isomerase FKBP11 (FKB11_HUMAN)	Fusion00718.80035.80035.2	N/A	N/A
QVIPGLEQSLLDMCVGEK	:::::::::::::::::::	100.0	Q9NYL4	Peptidyl-prolyl cis-trans isomerase FKBP11 (FKB11_HUMAN)	Fusion00721.80086.80086.2	N/A	N/A
QVIPGLEQSLLDMCVGEK	:::::::::::::::::::	100.0	Q9NYL4	Peptidyl-prolyl cis-trans isomerase FKBP11 (FKB11_HUMAN)	Fusion00725.80016.80016.2	N/A	N/A
QVIPGLEQSLLDMCVGEK	:::::::::::::::::::	100.0	Q9NYL4	Peptidyl-prolyl cis-trans isomerase FKBP11 (FKB11_HUMAN)	Fusion00728.79591.79591.2	N/A	N/A
IEEVLSGVLDTELR	:::::::::::::::	100.0	P18583	Protein SON (SON_HUMAN)	Fusion00711.72039.72039.2	N/A	N/A
IEEVLSGVLDTELR	:::::::::::::::	100.0	P18583	Protein SON (SON_HUMAN)	Fusion00725.71367.71367.2	N/A	N/A
IEEVLSGVLDTELR	:::::::::::::::	100.0	P18583	Protein SON (SON_HUMAN)	Fusion00718.71473.71473.2	N/A	N/A
IEEVLSGVLDTELR	:::::::::::::::	100.0	P18583	Protein SON (SON_HUMAN)	Fusion00721.71407.71407.2	N/A	N/A
LTSFITVFK	::::::::::	96.0	Q13617	Cullin-2 (CUL2_HUMAN)	Fusion00718.62112.62112.2	N/A	N/A
LTSFITVFK	::::::::::	9657142857142850	Q13617	Cullin-2 (CUL2_HUMAN)	Fusion00721.62133.62133.2	N/A	N/A
LTSFITVFK	::::::::::	9832402234636870	Q13617	Cullin-2 (CUL2_HUMAN)	Fusion00725.62083.62083.2	N/A	N/A
LTSFITVFK	::::::::::	965909090909091	Q13617	Cullin-2 (CUL2_HUMAN)	Fusion00728.61777.61777.2	N/A	N/A
LTSFITVFK	::::::::::	9771428571428570	Q13617	Cullin-2 (CUL2_HUMAN)	Fusion00714.62284.62284.2	N/A	N/A
DGSLELMVHR	:::::::::::	100.0	O00754	Lysosomal alpha-mannosidase (MA2B1_HUMAN)	Fusion00714.33004.33004.2	N/A	N/A
DGSLELMVHR	:::::::::::	100.0	O00754	Lysosomal alpha-mannosidase (MA2B1_HUMAN)	Fusion00725.32852.32852.2	N/A	N/A
DGSLELMVHR	:::::::::::	8700564971751410	O00754	Lysosomal alpha-mannosidase (MA2B1_HUMAN)	Fusion00725.32949.32949.2	N/A	N/A
DGSLELMVHR	:::::::::::	100.0	O00754	Lysosomal alpha-mannosidase (MA2B1_HUMAN)	Fusion00728.32396.32396.2	N/A	N/A
DGSLELMVHR	:::::::::::	100.0	O00754	Lysosomal alpha-mannosidase (MA2B1_HUMAN)	Fusion00721.32720.32720.2	N/A	N/A
FKEANNFLWPFK	:::::::::::::	100.0	P18124	60S ribosomal protein L7 (RL7_HUMAN)	Fusion00711.62046.62046.2	N/A	N/A
FKEANNFLWPFK	:::::::::::::	9666666666666660	P18124	60S ribosomal protein L7 (RL7_HUMAN)	Fusion00711.62218.62218.2	N/A	N/A
FKEANNFLWPFK	:::::::::::::	9828571428571420	P18124	60S ribosomal protein L7 (RL7_HUMAN)	Fusion00725.61510.61510.2	N/A	N/A
FKEANNFLWPFK	:::::::::::::	8926553672316380	P18124	60S ribosomal protein L7 (RL7_HUMAN)	Fusion00711.62012.62012.2	N/A	N/A
FKEANNFLWPFK	:::::::::::::	9828571428571420	P18124	60S ribosomal protein L7 (RL7_HUMAN)	Fusion00718.61480.61480.2	N/A	N/A
TQDQDENVALEACEFWLTLAEQPICK	:::::::::::::::::::::::::::	100.0	Q92973	Transportin-1 (TNPO1_HUMAN)	Fusion00718.109063.109063.3	N/A	N/A
TQDQDENVALEACEFWLTLAEQPICK	:::::::::::::::::::::::::::	100.0	Q92973	Transportin-1 (TNPO1_HUMAN)	Fusion00714.109304.109304.3	N/A	N/A
TQDQDENVALEACEFWLTLAEQPICK	:::::::::::::::::::::::::::	100.0	Q92973	Transportin-1 (TNPO1_HUMAN)	Fusion00721.108880.108880.3	N/A	N/A
TQDQDENVALEACEFWLTLAEQPICK	:::::::::::::::::::::::::::	100.0	Q92973	Transportin-1 (TNPO1_HUMAN)	Fusion00725.108910.108910.3	N/A	N/A
TQDQDENVALEACEFWLTLAEQPICK	:::::::::::::::::::::::::::	100.0	Q92973	Transportin-1 (TNPO1_HUMAN)	Fusion00728.108403.108403.3	N/A	N/A
IDEAESLNDEELEEK	::::::::::::::::	100.0	O60264	SWI/SNF-related matrix-associated actin-dependent regulator of chromatin subfamily A member 5 (SMCA5_HUMAN)	Fusion00721.34548.34548.2	N/A	N/A
IDEAESLNDEELEEK	::::::::::::::::	100.0	O60264	SWI/SNF-related matrix-associated actin-dependent regulator of chromatin subfamily A member 5 (SMCA5_HUMAN)	Fusion00725.34715.34715.2	N/A	N/A
IDEAESLNDEELEEK	::::::::::::::::	100.0	O60264	SWI/SNF-related matrix-associated actin-dependent regulator of chromatin subfamily A member 5 (SMCA5_HUMAN)	Fusion00728.34283.34283.2	N/A	N/A
IDEAESLNDEELEEK	::::::::::::::::	100.0	O60264	SWI/SNF-related matrix-associated actin-dependent regulator of chromatin subfamily A member 5 (SMCA5_HUMAN)	Fusion00711.35240.35240.2	N/A	N/A
IDEAESLNDEELEEK	::::::::::::::::	100.0	O60264	SWI/SNF-related matrix-associated actin-dependent regulator of chromatin subfamily A member 5 (SMCA5_HUMAN)	Fusion00714.34895.34895.2	N/A	N/A
IDEAESLNDEELEEK	::::::::::::::::	100.0	O60264	SWI/SNF-related matrix-associated actin-dependent regulator of chromatin subfamily A member 5 (SMCA5_HUMAN)	Fusion00718.34682.34682.2	N/A	N/A
TEALYYTDDTAMAR	:::::::::::::::	100.0	Q9NX46	Poly(ADP-ribose) glycohydrolase ARH3 (ARHL2_HUMAN)	Fusion00714.39253.39253.2	N/A	N/A
TEALYYTDDTAMAR	:::::::::::::::	100.0	Q9NX46	Poly(ADP-ribose) glycohydrolase ARH3 (ARHL2_HUMAN)	Fusion00721.38895.38895.2	N/A	N/A
TEALYYTDDTAMAR	:::::::::::::::	100.0	Q9NX46	Poly(ADP-ribose) glycohydrolase ARH3 (ARHL2_HUMAN)	Fusion00725.39020.39020.2	N/A	N/A
TEALYYTDDTAMAR	:::::::::::::::	100.0	Q9NX46	Poly(ADP-ribose) glycohydrolase ARH3 (ARHL2_HUMAN)	Fusion00728.38553.38553.2	N/A	N/A
TEALYYTDDTAMAR	:::::::::::::::	100.0	Q9NX46	Poly(ADP-ribose) glycohydrolase ARH3 (ARHL2_HUMAN)	Fusion00711.39667.39667.2	N/A	N/A
TEALYYTDDTAMAR	:::::::::::::::	100.0	Q9NX46	Poly(ADP-ribose) glycohydrolase ARH3 (ARHL2_HUMAN)	Fusion00718.38921.38921.2	N/A	N/A
EALEPSGENVIQNK	:::::::::::::::	100.0	O75477	Erlin-1 (ERLN1_HUMAN)	Fusion00711.28418.28418.2	N/A	N/A
EALEPSGENVIQNK	:::::::::::::::	100.0	O75477	Erlin-1 (ERLN1_HUMAN)	Fusion00721.27725.27725.2	N/A	N/A
EALEPSGENVIQNK	:::::::::::::::	100.0	O75477	Erlin-1 (ERLN1_HUMAN)	Fusion00725.27869.27869.2	N/A	N/A
EALEPSGENVIQNK	:::::::::::::::	100.0	O75477	Erlin-1 (ERLN1_HUMAN)	Fusion00728.27334.27334.2	N/A	N/A
EALEPSGENVIQNK	:::::::::::::::	100.0	O75477	Erlin-1 (ERLN1_HUMAN)	Fusion00711.28517.28517.2	N/A	N/A
EALEPSGENVIQNK	:::::::::::::::	9714285714285710	O75477	Erlin-1 (ERLN1_HUMAN)	Fusion00714.28004.28004.2	N/A	N/A
LKPDFPDAYCNLAHCLQIVCDWTDYDER	:::::::::::::::::::::::::::::	9944598337950130	O15294	UDP-N-acetylglucosamine--peptide N-acetylglucosaminyltransferase 110 kDa subunit (OGT1_HUMAN)	Fusion00725.84756.84756.4	N/A	N/A
LKPDFPDAYCNLAHCLQIVCDWTDYDER	:::::::::::::::::::::::::::::	9696132596685080	O15294	UDP-N-acetylglucosamine--peptide N-acetylglucosaminyltransferase 110 kDa subunit (OGT1_HUMAN)	Fusion00725.84776.84776.4	N/A	N/A
DEYDDLSDLNAVQMESVR	:::::::::::::::::::	100.0	O15173	Membrane-associated progesterone receptor component 2 (PGRC2_HUMAN)	Fusion00714.71342.71342.2	N/A	N/A
DEYDDLSDLNAVQMESVR	:::::::::::::::::::	100.0	O15173	Membrane-associated progesterone receptor component 2 (PGRC2_HUMAN)	Fusion00725.71084.71084.2	N/A	N/A
DEYDDLSDLNAVQMESVR	:::::::::::::::::::	100.0	O15173	Membrane-associated progesterone receptor component 2 (PGRC2_HUMAN)	Fusion00711.71772.71772.2	N/A	N/A
DEYDDLSDLNAVQMESVR	:::::::::::::::::::	100.0	O15173	Membrane-associated progesterone receptor component 2 (PGRC2_HUMAN)	Fusion00718.71172.71172.2	N/A	N/A
DEYDDLSDLNAVQMESVR	:::::::::::::::::::	100.0	O15173	Membrane-associated progesterone receptor component 2 (PGRC2_HUMAN)	Fusion00721.71154.71154.2	N/A	N/A
DEYDDLSDLNAVQMESVR	:::::::::::::::::::	100.0	O15173	Membrane-associated progesterone receptor component 2 (PGRC2_HUMAN)	Fusion00728.70789.70789.2	N/A	N/A
NDWLDLR	::::::::	9887005649717510	Q6RFH5	WD repeat-containing protein 74 (WDR74_HUMAN)	Fusion00711.51323.51323.2	N/A	N/A
NDWLDLR	::::::::	100.0	Q6RFH5	WD repeat-containing protein 74 (WDR74_HUMAN)	Fusion00714.50948.50948.2	N/A	N/A
NDWLDLR	::::::::	9942857142857140	Q6RFH5	WD repeat-containing protein 74 (WDR74_HUMAN)	Fusion00718.50719.50719.2	N/A	N/A
NDWLDLR	::::::::	100.0	Q6RFH5	WD repeat-containing protein 74 (WDR74_HUMAN)	Fusion00721.50709.50709.2	N/A	N/A
NDWLDLR	::::::::	100.0	Q6RFH5	WD repeat-containing protein 74 (WDR74_HUMAN)	Fusion00725.50720.50720.2	N/A	N/A
NDWLDLR	::::::::	100.0	Q6RFH5	WD repeat-containing protein 74 (WDR74_HUMAN)	Fusion00728.50461.50461.2	N/A	N/A
NDATAQAFLAEASVMTQLR	::::::::::::::::::::	100.0	P41240	Tyrosine-protein kinase CSK (CSK_HUMAN)	Fusion00714.84775.84775.3	N/A	N/A
NDATAQAFLAEASVMTQLR	::::::::::::::::::::	100.0	P41240	Tyrosine-protein kinase CSK (CSK_HUMAN)	Fusion00718.84548.84548.3	N/A	N/A
NDATAQAFLAEASVMTQLR	::::::::::::::::::::	100.0	P41240	Tyrosine-protein kinase CSK (CSK_HUMAN)	Fusion00725.84436.84436.3	N/A	N/A
NDATAQAFLAEASVMTQLR	::::::::::::::::::::	100.0	P41240	Tyrosine-protein kinase CSK (CSK_HUMAN)	Fusion00711.85176.85176.3	N/A	N/A
NDATAQAFLAEASVMTQLR	::::::::::::::::::::	100.0	P41240	Tyrosine-protein kinase CSK (CSK_HUMAN)	Fusion00721.84576.84576.3	N/A	N/A
NDATAQAFLAEASVMTQLR	::::::::::::::::::::	100.0	P41240	Tyrosine-protein kinase CSK (CSK_HUMAN)	Fusion00728.84119.84119.3	N/A	N/A
QDLEAEVSQLTGEVAK	:::::::::::::::::	100.0	O60610	Protein diaphanous homolog 1 (DIAP1_HUMAN)	Fusion00718.68891.68891.2	N/A	N/A
KNGGLGHMNIALLSDLTK	:::::::::::::::::::	9889196675900270	P30048	Thioredoxin-dependent peroxide reductase, mitochondrial (PRDX3_HUMAN)	Fusion00711.52494.52494.4	N/A	N/A
KNGGLGHMNIALLSDLTK	:::::::::::::::::::	997229916897507	P30048	Thioredoxin-dependent peroxide reductase, mitochondrial (PRDX3_HUMAN)	Fusion00714.52055.52055.4	N/A	N/A
KNGGLGHMNIALLSDLTK	:::::::::::::::::::	100.0	P30048	Thioredoxin-dependent peroxide reductase, mitochondrial (PRDX3_HUMAN)	Fusion00721.51935.51935.4	N/A	N/A
KNGGLGHMNIALLSDLTK	:::::::::::::::::::	100.0	P30048	Thioredoxin-dependent peroxide reductase, mitochondrial (PRDX3_HUMAN)	Fusion00725.51871.51871.4	N/A	N/A
KNGGLGHMNIALLSDLTK	:::::::::::::::::::	9889196675900270	P30048	Thioredoxin-dependent peroxide reductase, mitochondrial (PRDX3_HUMAN)	Fusion00711.52402.52402.4	N/A	N/A
KNGGLGHMNIALLSDLTK	:::::::::::::::::::	9889196675900270	P30048	Thioredoxin-dependent peroxide reductase, mitochondrial (PRDX3_HUMAN)	Fusion00714.52065.52065.4	N/A	N/A
KNGGLGHMNIALLSDLTK	:::::::::::::::::::	9639889196675900	P30048	Thioredoxin-dependent peroxide reductase, mitochondrial (PRDX3_HUMAN)	Fusion00718.51774.51774.4	N/A	N/A
SMAQWLSTLPIHNFSATALTAGGTGAK	::::::::::::::::::::::::::::	100.0	Q9Y606	tRNA pseudouridine synthase A, mitochondrial (TRUA_HUMAN)	Fusion00711.83804.83804.3	N/A	N/A
SMAQWLSTLPIHNFSATALTAGGTGAK	::::::::::::::::::::::::::::	100.0	Q9Y606	tRNA pseudouridine synthase A, mitochondrial (TRUA_HUMAN)	Fusion00714.83364.83364.3	N/A	N/A
SMAQWLSTLPIHNFSATALTAGGTGAK	::::::::::::::::::::::::::::	100.0	Q9Y606	tRNA pseudouridine synthase A, mitochondrial (TRUA_HUMAN)	Fusion00718.83165.83165.3	N/A	N/A
SMAQWLSTLPIHNFSATALTAGGTGAK	::::::::::::::::::::::::::::	100.0	Q9Y606	tRNA pseudouridine synthase A, mitochondrial (TRUA_HUMAN)	Fusion00718.83188.83188.3	N/A	N/A
SMAQWLSTLPIHNFSATALTAGGTGAK	::::::::::::::::::::::::::::	9849624060150370	Q9Y606	tRNA pseudouridine synthase A, mitochondrial (TRUA_HUMAN)	Fusion00721.83281.83281.3	N/A	N/A
SMAQWLSTLPIHNFSATALTAGGTGAK	::::::::::::::::::::::::::::	100.0	Q9Y606	tRNA pseudouridine synthase A, mitochondrial (TRUA_HUMAN)	Fusion00725.83117.83117.3	N/A	N/A
VNEHEQDGNELQTTPEFR	:::::::::::::::::::	100.0	Q96C57	Uncharacterized protein C12orf43 (CL043_HUMAN)	Fusion00714.24595.24595.3	N/A	N/A
VNEHEQDGNELQTTPEFR	:::::::::::::::::::	100.0	Q96C57	Uncharacterized protein C12orf43 (CL043_HUMAN)	Fusion00725.24282.24282.3	N/A	N/A
VNEHEQDGNELQTTPEFR	:::::::::::::::::::	9849624060150370	Q96C57	Uncharacterized protein C12orf43 (CL043_HUMAN)	Fusion00714.24571.24571.3	N/A	N/A
VNEHEQDGNELQTTPEFR	:::::::::::::::::::	100.0	Q96C57	Uncharacterized protein C12orf43 (CL043_HUMAN)	Fusion00718.24416.24416.3	N/A	N/A
VNEHEQDGNELQTTPEFR	:::::::::::::::::::	100.0	Q96C57	Uncharacterized protein C12orf43 (CL043_HUMAN)	Fusion00721.24144.24144.3	N/A	N/A
VNEHEQDGNELQTTPEFR	:::::::::::::::::::	9849624060150370	Q96C57	Uncharacterized protein C12orf43 (CL043_HUMAN)	Fusion00728.23807.23807.3	N/A	N/A
VNEHEQDGNELQTTPEFR	:::::::::::::::::::	100.0	Q96C57	Uncharacterized protein C12orf43 (CL043_HUMAN)	Fusion00711.24910.24910.3	N/A	N/A
RPNKPLFTALVTQCQK	:::::::::::::::::	9376693766937660	Q8NCW5	NAD(P)H-hydrate epimerase (NNRE_HUMAN)	Fusion00725.27399.27399.4	N/A	N/A
RPNKPLFTALVTQCQK	:::::::::::::::::	9778393351800550	Q8NCW5	NAD(P)H-hydrate epimerase (NNRE_HUMAN)	Fusion00718.27477.27477.4	N/A	N/A
HLVMGDIPAAVNAFQEAASLLGK	::::::::::::::::::::::::	100.0	P49321	Nuclear autoantigenic sperm protein (NASP_HUMAN)	Fusion00725.97498.97498.2	N/A	N/A
HLVMGDIPAAVNAFQEAASLLGK	::::::::::::::::::::::::	100.0	P49321	Nuclear autoantigenic sperm protein (NASP_HUMAN)	Fusion00714.97917.97917.2	N/A	N/A
NVEPFTSVLSLPYPFASEINK	::::::::::::::::::::::	100.0	Q9BYD6	39S ribosomal protein L1, mitochondrial (RM01_HUMAN)	Fusion00714.98047.98047.2	N/A	N/A
HLVMGDIPAAVNAFQEAASLLGK	::::::::::::::::::::::::	100.0	P49321	Nuclear autoantigenic sperm protein (NASP_HUMAN)	Fusion00718.97686.97686.2	N/A	N/A
NVEPFTSVLSLPYPFASEINK	::::::::::::::::::::::	100.0	Q9BYD6	39S ribosomal protein L1, mitochondrial (RM01_HUMAN)	Fusion00721.97634.97634.2	N/A	N/A
HLVMGDIPAAVNAFQEAASLLGK	::::::::::::::::::::::::	9942857142857140	P49321	Nuclear autoantigenic sperm protein (NASP_HUMAN)	Fusion00728.97140.97140.2	N/A	N/A
NVEPFTSVLSLPYPFASEINK	::::::::::::::::::::::	100.0	Q9BYD6	39S ribosomal protein L1, mitochondrial (RM01_HUMAN)	Fusion00728.97249.97249.2	N/A	N/A
HLVMGDIPAAVNAFQEAASLLGK	::::::::::::::::::::::::	9885714285714280	P49321	Nuclear autoantigenic sperm protein (NASP_HUMAN)	Fusion00711.98194.98194.2	N/A	N/A
HLVMGDIPAAVNAFQEAASLLGK	::::::::::::::::::::::::	8628571428571420	P49321	Nuclear autoantigenic sperm protein (NASP_HUMAN)	Fusion00721.97592.97592.2	N/A	N/A
TVPAHVETVVLFFPDVWHCLPTR	::::::::::::::::::::::::	100.0	Q8IX12	Cell division cycle and apoptosis regulator protein 1 (CCAR1_HUMAN)	Fusion00728.82784.82784.4	N/A	N/A
TVPAHVETVVLFFPDVWHCLPTR	::::::::::::::::::::::::	9113573407202210	Q8IX12	Cell division cycle and apoptosis regulator protein 1 (CCAR1_HUMAN)	Fusion00718.83231.83231.4	N/A	N/A
TVPAHVETVVLFFPDVWHCLPTR	::::::::::::::::::::::::	9642857142857140	Q8IX12	Cell division cycle and apoptosis regulator protein 1 (CCAR1_HUMAN)	Fusion00725.83095.83095.4	N/A	N/A
TVPAHVETVVLFFPDVWHCLPTR	::::::::::::::::::::::::	9315068493150680	Q8IX12	Cell division cycle and apoptosis regulator protein 1 (CCAR1_HUMAN)	Fusion00714.83349.83349.4	N/A	N/A
TVPAHVETVVLFFPDVWHCLPTR	::::::::::::::::::::::::	997229916897507	Q8IX12	Cell division cycle and apoptosis regulator protein 1 (CCAR1_HUMAN)	Fusion00721.83240.83240.4	N/A	N/A
TVPAHVETVVLFFPDVWHCLPTR	::::::::::::::::::::::::	9241192411924110	Q8IX12	Cell division cycle and apoptosis regulator protein 1 (CCAR1_HUMAN)	Fusion00725.83265.83265.4	N/A	N/A
GYESPEIALNCGIMLR	:::::::::::::::::	100.0	Q9Y376	Calcium-binding protein 39 (CAB39_HUMAN)	Fusion00711.67721.67721.2	N/A	N/A
GYESPEIALNCGIMLR	:::::::::::::::::	100.0	Q9Y376	Calcium-binding protein 39 (CAB39_HUMAN)	Fusion00725.67083.67083.2	N/A	N/A
GYESPEIALNCGIMLR	:::::::::::::::::	100.0	Q9Y376	Calcium-binding protein 39 (CAB39_HUMAN)	Fusion00714.67363.67363.2	N/A	N/A
GYESPEIALNCGIMLR	:::::::::::::::::	100.0	Q9Y376	Calcium-binding protein 39 (CAB39_HUMAN)	Fusion00718.67178.67178.2	N/A	N/A
GYESPEIALNCGIMLR	:::::::::::::::::	100.0	Q9Y376	Calcium-binding protein 39 (CAB39_HUMAN)	Fusion00721.67134.67134.2	N/A	N/A
GYESPEIALNCGIMLR	:::::::::::::::::	100.0	Q9Y376	Calcium-binding protein 39 (CAB39_HUMAN)	Fusion00728.66808.66808.2	N/A	N/A
GYESPEIALNCGIMLR	:::::::::::::::::	100.0	Q9Y376	Calcium-binding protein 39 (CAB39_HUMAN)	Fusion00728.66895.66895.2	N/A	N/A
IQDLLAEGTITGVIDDR	::::::::::::::::::	100.0	Q96HY6	DDRGK domain-containing protein 1 (DDRGK_HUMAN)	Fusion00721.73958.73958.2	N/A	N/A
IQDLLAEGTITGVIDDR	::::::::::::::::::	100.0	Q96HY6	DDRGK domain-containing protein 1 (DDRGK_HUMAN)	Fusion00728.73551.73551.2	N/A	N/A
YGAFVKPAVVTVGDFPEEDYGLDEI	::::::::::::::::::::::::::	100.0	Q99426	Tubulin-folding cofactor B (TBCB_HUMAN)	Fusion00714.89155.89155.2	N/A	N/A
YGAFVKPAVVTVGDFPEEDYGLDEI	::::::::::::::::::::::::::	100.0	Q99426	Tubulin-folding cofactor B (TBCB_HUMAN)	Fusion00718.88910.88910.2	N/A	N/A
YGAFVKPAVVTVGDFPEEDYGLDEI	::::::::::::::::::::::::::	100.0	Q99426	Tubulin-folding cofactor B (TBCB_HUMAN)	Fusion00718.88922.88922.2	N/A	N/A
YGAFVKPAVVTVGDFPEEDYGLDEI	::::::::::::::::::::::::::	100.0	Q99426	Tubulin-folding cofactor B (TBCB_HUMAN)	Fusion00721.88903.88903.2	N/A	N/A
YGAFVKPAVVTVGDFPEEDYGLDEI	::::::::::::::::::::::::::	8914285714285710	Q99426	Tubulin-folding cofactor B (TBCB_HUMAN)	Fusion00721.89092.89092.2	N/A	N/A
YGAFVKPAVVTVGDFPEEDYGLDEI	::::::::::::::::::::::::::	100.0	Q99426	Tubulin-folding cofactor B (TBCB_HUMAN)	Fusion00725.88804.88804.2	N/A	N/A
YGAFVKPAVVTVGDFPEEDYGLDEI	::::::::::::::::::::::::::	100.0	Q99426	Tubulin-folding cofactor B (TBCB_HUMAN)	Fusion00728.88491.88491.2	N/A	N/A
YGAFVKPAVVTVGDFPEEDYGLDEI	::::::::::::::::::::::::::	100.0	Q99426	Tubulin-folding cofactor B (TBCB_HUMAN)	Fusion00728.88522.88522.2	N/A	N/A
YGAFVKPAVVTVGDFPEEDYGLDEI	::::::::::::::::::::::::::	971590909090909	Q99426	Tubulin-folding cofactor B (TBCB_HUMAN)	Fusion00711.89513.89513.2	N/A	N/A
YGAFVKPAVVTVGDFPEEDYGLDEI	::::::::::::::::::::::::::	100.0	Q99426	Tubulin-folding cofactor B (TBCB_HUMAN)	Fusion00714.89116.89116.2	N/A	N/A
IATSLDGFDVASVQQQR	::::::::::::::::::	100.0	O60664	Perilipin-3 (PLIN3_HUMAN)	Fusion00714.57053.57053.3	N/A	N/A
IATSLDGFDVASVQQQR	::::::::::::::::::	100.0	O60664	Perilipin-3 (PLIN3_HUMAN)	Fusion00725.56850.56850.3	N/A	N/A
GLFTGLTPR	::::::::::	9942857142857140	Q9Y6C9	Mitochondrial carrier homolog 2 (MTCH2_HUMAN)	Fusion00721.46719.46719.2	N/A	N/A
GLFTGLTPR	::::::::::	100.0	Q9Y6C9	Mitochondrial carrier homolog 2 (MTCH2_HUMAN)	Fusion00728.46452.46452.2	N/A	N/A
SKTEADMEEYIWENSSSER	::::::::::::::::::::	100.0	P82673	28S ribosomal protein S35, mitochondrial (RT35_HUMAN)	Fusion00711.44381.44381.3	N/A	N/A
SKTEADMEEYIWENSSSER	::::::::::::::::::::	100.0	P82673	28S ribosomal protein S35, mitochondrial (RT35_HUMAN)	Fusion00714.43893.43893.3	N/A	N/A
SKTEADMEEYIWENSSSER	::::::::::::::::::::	100.0	P82673	28S ribosomal protein S35, mitochondrial (RT35_HUMAN)	Fusion00718.43708.43708.3	N/A	N/A
SKTEADMEEYIWENSSSER	::::::::::::::::::::	100.0	P82673	28S ribosomal protein S35, mitochondrial (RT35_HUMAN)	Fusion00721.43603.43603.3	N/A	N/A
SKTEADMEEYIWENSSSER	::::::::::::::::::::	100.0	P82673	28S ribosomal protein S35, mitochondrial (RT35_HUMAN)	Fusion00721.43622.43622.3	N/A	N/A
SKTEADMEEYIWENSSSER	::::::::::::::::::::	100.0	P82673	28S ribosomal protein S35, mitochondrial (RT35_HUMAN)	Fusion00725.43759.43759.3	N/A	N/A
SKTEADMEEYIWENSSSER	::::::::::::::::::::	100.0	P82673	28S ribosomal protein S35, mitochondrial (RT35_HUMAN)	Fusion00728.43440.43440.3	N/A	N/A
SKTEADMEEYIWENSSSER	::::::::::::::::::::	100.0	P82673	28S ribosomal protein S35, mitochondrial (RT35_HUMAN)	Fusion00728.43453.43453.3	N/A	N/A
SKTEADMEEYIWENSSSER	::::::::::::::::::::	100.0	P82673	28S ribosomal protein S35, mitochondrial (RT35_HUMAN)	Fusion00718.43724.43724.3	N/A	N/A
AVQLKPRPPQGLVR	:::::::::::::::	9085872576177280	Q13724	Mannosyl-oligosaccharide glucosidase (MOGS_HUMAN)	Fusion00711.19932.19932.4	N/A	N/A
AVQLKPRPPQGLVR	:::::::::::::::	9395604395604390	Q13724	Mannosyl-oligosaccharide glucosidase (MOGS_HUMAN)	Fusion00721.19257.19257.4	N/A	N/A
AVQLKPRPPQGLVR	:::::::::::::::	9916897506925200	Q13724	Mannosyl-oligosaccharide glucosidase (MOGS_HUMAN)	Fusion00728.18937.18937.4	N/A	N/A
AAALGASGGAGAGDDDFDQFDKPGAER	:acetylation of protein n-term:::::::::::::::::::::::::::	100.0	Q96EV2	RNA-binding protein 33 (RBM33_HUMAN)	Fusion00728.59911.59911.3	N/A	N/A
AAALGASGGAGAGDDDFDQFDKPGAER	:acetylation of protein n-term:::::::::::::::::::::::::::	100.0	Q96EV2	RNA-binding protein 33 (RBM33_HUMAN)	Fusion00711.60755.60755.3	N/A	N/A
AAALGASGGAGAGDDDFDQFDKPGAER	:acetylation of protein n-term:::::::::::::::::::::::::::	100.0	Q96EV2	RNA-binding protein 33 (RBM33_HUMAN)	Fusion00718.60173.60173.3	N/A	N/A
AAALGASGGAGAGDDDFDQFDKPGAER	:acetylation of protein n-term:::::::::::::::::::::::::::	9849624060150370	Q96EV2	RNA-binding protein 33 (RBM33_HUMAN)	Fusion00721.60314.60314.3	N/A	N/A
AAALGASGGAGAGDDDFDQFDKPGAER	:acetylation of protein n-term:::::::::::::::::::::::::::	100.0	Q96EV2	RNA-binding protein 33 (RBM33_HUMAN)	Fusion00725.60138.60138.3	N/A	N/A
IITITGTQDQIQNAQYLLQNSVK	::::::::::::::::::::::::	9655172413793100	P61978	Heterogeneous nuclear ribonucleoprotein K (HNRPK_HUMAN)	Fusion00711.79068.79068.2	N/A	N/A
IITITGTQDQIQNAQYLLQNSVK	::::::::::::::::::::::::	100.0	P61978	Heterogeneous nuclear ribonucleoprotein K (HNRPK_HUMAN)	Fusion00714.78697.78697.2	N/A	N/A
IITITGTQDQIQNAQYLLQNSVK	::::::::::::::::::::::::	9606741573033700	P61978	Heterogeneous nuclear ribonucleoprotein K (HNRPK_HUMAN)	Fusion00718.78460.78460.2	N/A	N/A
IITITGTQDQIQNAQYLLQNSVK	::::::::::::::::::::::::	9657142857142850	P61978	Heterogeneous nuclear ribonucleoprotein K (HNRPK_HUMAN)	Fusion00718.78481.78481.2	N/A	N/A
IITITGTQDQIQNAQYLLQNSVK	::::::::::::::::::::::::	96045197740113	P61978	Heterogeneous nuclear ribonucleoprotein K (HNRPK_HUMAN)	Fusion00728.77973.77973.2	N/A	N/A
SEAKPLAVCLGR	:::::::::::::	100.0	Q86U90	YrdC domain-containing protein, mitochondrial (YRDC_HUMAN)	Fusion00714.22295.22295.3	N/A	N/A
SEAKPLAVCLGR	:::::::::::::	100.0	Q86U90	YrdC domain-containing protein, mitochondrial (YRDC_HUMAN)	Fusion00721.21856.21856.3	N/A	N/A
SEAKPLAVCLGR	:::::::::::::	9699248120300750	Q86U90	YrdC domain-containing protein, mitochondrial (YRDC_HUMAN)	Fusion00718.22137.22137.3	N/A	N/A
SEAKPLAVCLGR	:::::::::::::	9323308270676690	Q86U90	YrdC domain-containing protein, mitochondrial (YRDC_HUMAN)	Fusion00728.21610.21610.3	N/A	N/A
TLIGFLR	::::::::	9542857142857140	O15116	U6 snRNA-associated Sm-like protein LSm1 (LSM1_HUMAN)	Fusion00711.53852.53852.2	N/A	N/A
TLIGFLR	::::::::	9661016949152540	O15116	U6 snRNA-associated Sm-like protein LSm1 (LSM1_HUMAN)	Fusion00718.53249.53249.2	N/A	N/A
TLIGFLR	::::::::	9771428571428570	O15116	U6 snRNA-associated Sm-like protein LSm1 (LSM1_HUMAN)	Fusion00725.53229.53229.2	N/A	N/A
EKVDLVLLGK	:::::::::::	100.0	P38117	Electron transfer flavoprotein subunit beta (ETFB_HUMAN)	Fusion00711.40527.40527.3	N/A	N/A
EKVDLVLLGK	:::::::::::	100.0	P38117	Electron transfer flavoprotein subunit beta (ETFB_HUMAN)	Fusion00714.40060.40060.3	N/A	N/A
EKVDLVLLGK	:::::::::::	100.0	P38117	Electron transfer flavoprotein subunit beta (ETFB_HUMAN)	Fusion00718.39723.39723.3	N/A	N/A
EKVDLVLLGK	:::::::::::	100.0	P38117	Electron transfer flavoprotein subunit beta (ETFB_HUMAN)	Fusion00725.39864.39864.3	N/A	N/A
EKVDLVLLGK	:::::::::::	100.0	P38117	Electron transfer flavoprotein subunit beta (ETFB_HUMAN)	Fusion00728.39424.39424.3	N/A	N/A
EKVDLVLLGK	:::::::::::	100.0	P38117	Electron transfer flavoprotein subunit beta (ETFB_HUMAN)	Fusion00721.39796.39796.3	N/A	N/A
IAVAHNGELVNAAR	:::::::::::::::	100.0	Q06203	Amidophosphoribosyltransferase (PUR1_HUMAN)	Fusion00711.17370.17370.3	N/A	N/A
IAVAHNGELVNAAR	:::::::::::::::	100.0	Q06203	Amidophosphoribosyltransferase (PUR1_HUMAN)	Fusion00714.17108.17108.3	N/A	N/A
IAVAHNGELVNAAR	:::::::::::::::	100.0	Q06203	Amidophosphoribosyltransferase (PUR1_HUMAN)	Fusion00718.16912.16912.3	N/A	N/A
IAVAHNGELVNAAR	:::::::::::::::	100.0	Q06203	Amidophosphoribosyltransferase (PUR1_HUMAN)	Fusion00721.16763.16763.3	N/A	N/A
IAVAHNGELVNAAR	:::::::::::::::	100.0	Q06203	Amidophosphoribosyltransferase (PUR1_HUMAN)	Fusion00725.16903.16903.3	N/A	N/A
IAVAHNGELVNAAR	:::::::::::::::	100.0	Q06203	Amidophosphoribosyltransferase (PUR1_HUMAN)	Fusion00728.16374.16374.3	N/A	N/A
RIILLAEGR	::::::::::	9849624060150370	P23526	Adenosylhomocysteinase (SAHH_HUMAN)	Fusion00711.24996.24996.3	N/A	N/A
RIILLAEGR	::::::::::	100.0	P23526	Adenosylhomocysteinase (SAHH_HUMAN)	Fusion00714.24650.24650.3	N/A	N/A
RIILLAEGR	::::::::::	100.0	P23526	Adenosylhomocysteinase (SAHH_HUMAN)	Fusion00718.24479.24479.3	N/A	N/A
RIILLAEGR	::::::::::	100.0	P23526	Adenosylhomocysteinase (SAHH_HUMAN)	Fusion00721.24190.24190.3	N/A	N/A
RIILLAEGR	::::::::::	100.0	P23526	Adenosylhomocysteinase (SAHH_HUMAN)	Fusion00721.24514.24514.3	N/A	N/A
RIILLAEGR	::::::::::	100.0	P23526	Adenosylhomocysteinase (SAHH_HUMAN)	Fusion00725.24361.24361.3	N/A	N/A
RIILLAEGR	::::::::::	100.0	P23526	Adenosylhomocysteinase (SAHH_HUMAN)	Fusion00725.24717.24717.3	N/A	N/A
RIILLAEGR	::::::::::	100.0	P23526	Adenosylhomocysteinase (SAHH_HUMAN)	Fusion00728.23882.23882.3	N/A	N/A
RIILLAEGR	::::::::::	9774436090225560	P23526	Adenosylhomocysteinase (SAHH_HUMAN)	Fusion00728.24199.24199.3	N/A	N/A
RIILLAEGR	::::::::::	9774436090225560	P23526	Adenosylhomocysteinase (SAHH_HUMAN)	Fusion00721.24534.24534.3	N/A	N/A
FYFHDGVR	:::::::::	9473684210526310	O00410	Importin-5 (IPO5_HUMAN)	Fusion00721.19515.19515.3	N/A	N/A
FYFHDGVR	:::::::::	924812030075188	O00410	Importin-5 (IPO5_HUMAN)	Fusion00725.19611.19611.3	N/A	N/A
TSFTPVGDVFELNFMNVK	:::::::::::::::::::	100.0	P04844	Dolichyl-diphosphooligosaccharide--protein glycosyltransferase subunit 2 (RPN2_HUMAN)	Fusion00714.93288.93288.2	N/A	N/A
TSFTPVGDVFELNFMNVK	:::::::::::::::::::	100.0	P04844	Dolichyl-diphosphooligosaccharide--protein glycosyltransferase subunit 2 (RPN2_HUMAN)	Fusion00718.93084.93084.2	N/A	N/A
TSFTPVGDVFELNFMNVK	:::::::::::::::::::	100.0	P04844	Dolichyl-diphosphooligosaccharide--protein glycosyltransferase subunit 2 (RPN2_HUMAN)	Fusion00725.92913.92913.2	N/A	N/A
TSFTPVGDVFELNFMNVK	:::::::::::::::::::	100.0	P04844	Dolichyl-diphosphooligosaccharide--protein glycosyltransferase subunit 2 (RPN2_HUMAN)	Fusion00711.93585.93585.2	N/A	N/A
TSFTPVGDVFELNFMNVK	:::::::::::::::::::	100.0	P04844	Dolichyl-diphosphooligosaccharide--protein glycosyltransferase subunit 2 (RPN2_HUMAN)	Fusion00721.92922.92922.2	N/A	N/A
TSFTPVGDVFELNFMNVK	:::::::::::::::::::	100.0	P04844	Dolichyl-diphosphooligosaccharide--protein glycosyltransferase subunit 2 (RPN2_HUMAN)	Fusion00725.92853.92853.2	N/A	N/A
TSFTPVGDVFELNFMNVK	:::::::::::::::::::	100.0	P04844	Dolichyl-diphosphooligosaccharide--protein glycosyltransferase subunit 2 (RPN2_HUMAN)	Fusion00728.92598.92598.2	N/A	N/A
TQLGAIYIDASCLTWEGQQFQGK	::::::::::::::::::::::::	100.0	P61970	Nuclear transport factor 2 (NTF2_HUMAN)	Fusion00711.82627.82627.2	N/A	N/A
TQLGAIYIDASCLTWEGQQFQGK	::::::::::::::::::::::::	100.0	P61970	Nuclear transport factor 2 (NTF2_HUMAN)	Fusion00714.82205.82205.2	N/A	N/A
TQLGAIYIDASCLTWEGQQFQGK	::::::::::::::::::::::::	100.0	P61970	Nuclear transport factor 2 (NTF2_HUMAN)	Fusion00714.82452.82452.2	N/A	N/A
TQLGAIYIDASCLTWEGQQFQGK	::::::::::::::::::::::::	100.0	P61970	Nuclear transport factor 2 (NTF2_HUMAN)	Fusion00718.82257.82257.2	N/A	N/A
TQLGAIYIDASCLTWEGQQFQGK	::::::::::::::::::::::::	100.0	P61970	Nuclear transport factor 2 (NTF2_HUMAN)	Fusion00721.82049.82049.2	N/A	N/A
TQLGAIYIDASCLTWEGQQFQGK	::::::::::::::::::::::::	100.0	P61970	Nuclear transport factor 2 (NTF2_HUMAN)	Fusion00725.81933.81933.2	N/A	N/A
TQLGAIYIDASCLTWEGQQFQGK	::::::::::::::::::::::::	100.0	P61970	Nuclear transport factor 2 (NTF2_HUMAN)	Fusion00728.81600.81600.2	N/A	N/A
TQLGAIYIDASCLTWEGQQFQGK	::::::::::::::::::::::::	100.0	P61970	Nuclear transport factor 2 (NTF2_HUMAN)	Fusion00728.81876.81876.2	N/A	N/A
TQLGAIYIDASCLTWEGQQFQGK	::::::::::::::::::::::::	100.0	P61970	Nuclear transport factor 2 (NTF2_HUMAN)	Fusion00718.82001.82001.2	N/A	N/A
TQLGAIYIDASCLTWEGQQFQGK	::::::::::::::::::::::::	100.0	P61970	Nuclear transport factor 2 (NTF2_HUMAN)	Fusion00721.82271.82271.2	N/A	N/A
VLDPASSDFTR	::::::::::::	9772727272727270	Q5JTH9	RRP12-like protein (RRP12_HUMAN)	Fusion00714.32971.32971.2	N/A	N/A
VLDPASSDFTR	::::::::::::	9771428571428570	Q5JTH9	RRP12-like protein (RRP12_HUMAN)	Fusion00721.32666.32666.2	N/A	N/A
VLDPASSDFTR	::::::::::::	9942857142857140	Q5JTH9	RRP12-like protein (RRP12_HUMAN)	Fusion00728.32337.32337.2	N/A	N/A
LSVLGAITSVQQR	::::::::::::::	100.0	P62495	Eukaryotic peptide chain release factor subunit 1 (ERF1_HUMAN)	Fusion00711.58911.58911.3	N/A	N/A
LSVLGAITSVQQR	::::::::::::::	100.0	P62495	Eukaryotic peptide chain release factor subunit 1 (ERF1_HUMAN)	Fusion00714.58397.58397.3	N/A	N/A
LSVLGAITSVQQR	::::::::::::::	100.0	P62495	Eukaryotic peptide chain release factor subunit 1 (ERF1_HUMAN)	Fusion00718.58282.58282.3	N/A	N/A
LSVLGAITSVQQR	::::::::::::::	100.0	P62495	Eukaryotic peptide chain release factor subunit 1 (ERF1_HUMAN)	Fusion00721.58418.58418.3	N/A	N/A
LSVLGAITSVQQR	::::::::::::::	100.0	P62495	Eukaryotic peptide chain release factor subunit 1 (ERF1_HUMAN)	Fusion00725.58284.58284.3	N/A	N/A
LSVLGAITSVQQR	::::::::::::::	100.0	P62495	Eukaryotic peptide chain release factor subunit 1 (ERF1_HUMAN)	Fusion00728.57991.57991.3	N/A	N/A
VAMQDATAQMAMLQFISSGLSK	:::::::::::::::::::::::	100.0	Q99798	Aconitate hydratase, mitochondrial (ACON_HUMAN)	Fusion00711.97887.97887.2	N/A	N/A
VAMQDATAQMAMLQFISSGLSK	:::::::::::::::::::::::	100.0	Q99798	Aconitate hydratase, mitochondrial (ACON_HUMAN)	Fusion00714.97601.97601.2	N/A	N/A
VAMQDATAQMAMLQFISSGLSK	:::::::::::::::::::::::	100.0	Q99798	Aconitate hydratase, mitochondrial (ACON_HUMAN)	Fusion00718.97421.97421.2	N/A	N/A
VAMQDATAQMAMLQFISSGLSK	:::::::::::::::::::::::	100.0	Q99798	Aconitate hydratase, mitochondrial (ACON_HUMAN)	Fusion00725.97222.97222.2	N/A	N/A
VAMQDATAQMAMLQFISSGLSK	:::::::::::::::::::::::	100.0	Q99798	Aconitate hydratase, mitochondrial (ACON_HUMAN)	Fusion00728.96901.96901.2	N/A	N/A
VHTIVISVQHDEEVCLDEMR	:::::::::::::::::::::	100.0	P31153	S-adenosylmethionine synthase isoform type-2 (METK2_HUMAN)	Fusion00725.46289.46289.4	N/A	N/A
QSLEASLAETEGR	::::::::::::::	100.0	P13645	Keratin, type I cytoskeletal 10 (K1C10_HUMAN)	Fusion00711.32057.32057.2	N/A	N/A
QSLEASLAETEGR	::::::::::::::	9771428571428570	P13645	Keratin, type I cytoskeletal 10 (K1C10_HUMAN)	Fusion00714.31735.31735.2	N/A	N/A
QSLEASLAETEGR	::::::::::::::	100.0	P13645	Keratin, type I cytoskeletal 10 (K1C10_HUMAN)	Fusion00718.31536.31536.2	N/A	N/A
QSLEASLAETEGR	::::::::::::::	9828571428571420	P13645	Keratin, type I cytoskeletal 10 (K1C10_HUMAN)	Fusion00721.31362.31362.2	N/A	N/A
QSLEASLAETEGR	::::::::::::::	100.0	P13645	Keratin, type I cytoskeletal 10 (K1C10_HUMAN)	Fusion00725.31473.31473.2	N/A	N/A
QSLEASLAETEGR	::::::::::::::	100.0	P13645	Keratin, type I cytoskeletal 10 (K1C10_HUMAN)	Fusion00728.30996.30996.2	N/A	N/A
RYETLVGTIGK	::::::::::::	8914285714285710	Q99547	M-phase phosphoprotein 6 (MPH6_HUMAN)	Fusion00711.26231.26231.2	N/A	N/A
RYETLVGTIGK	::::::::::::	9714285714285710	Q99547	M-phase phosphoprotein 6 (MPH6_HUMAN)	Fusion00714.25784.25784.2	N/A	N/A
RYETLVGTIGK	::::::::::::	903409090909091	Q99547	M-phase phosphoprotein 6 (MPH6_HUMAN)	Fusion00718.25709.25709.2	N/A	N/A
RYETLVGTIGK	::::::::::::	9662921348314600	Q99547	M-phase phosphoprotein 6 (MPH6_HUMAN)	Fusion00721.25542.25542.2	N/A	N/A
RYETLVGTIGK	::::::::::::	9771428571428570	Q99547	M-phase phosphoprotein 6 (MPH6_HUMAN)	Fusion00725.25602.25602.2	N/A	N/A
RYETLVGTIGK	::::::::::::	9717514124293780	Q99547	M-phase phosphoprotein 6 (MPH6_HUMAN)	Fusion00728.25111.25111.2	N/A	N/A
AVGMASDIPGLHLPGGGR	:::::::::::::::::::	100.0	Q92538	Golgi-specific brefeldin A-resistance guanine nucleotide exchange factor 1 (GBF1_HUMAN)	Fusion00721.52906.52906.3	N/A	N/A
FLLDHQGELFPSPDPSGL	:::::::::::::::::::	9835164835164830	Q07960	Rho GTPase-activating protein 1 (RHG01_HUMAN)	Fusion00711.87713.87713.2	N/A	N/A
FLLDHQGELFPSPDPSGL	:::::::::::::::::::	100.0	Q07960	Rho GTPase-activating protein 1 (RHG01_HUMAN)	Fusion00728.86606.86606.2	N/A	N/A
FLLDHQGELFPSPDPSGL	:::::::::::::::::::	9771428571428570	Q07960	Rho GTPase-activating protein 1 (RHG01_HUMAN)	Fusion00718.87043.87043.2	N/A	N/A
VLTFDLTKYPDANPNPNEQ	::::::::::::::::::::	100.0	Q14683	Structural maintenance of chromosomes protein 1A (SMC1A_HUMAN)	Fusion00711.65229.65229.2	N/A	N/A
VLTFDLTKYPDANPNPNEQ	::::::::::::::::::::	100.0	Q14683	Structural maintenance of chromosomes protein 1A (SMC1A_HUMAN)	Fusion00714.64718.64718.2	N/A	N/A
VLTFDLTKYPDANPNPNEQ	::::::::::::::::::::	100.0	Q14683	Structural maintenance of chromosomes protein 1A (SMC1A_HUMAN)	Fusion00718.64492.64492.2	N/A	N/A
VLTFDLTKYPDANPNPNEQ	::::::::::::::::::::	100.0	Q14683	Structural maintenance of chromosomes protein 1A (SMC1A_HUMAN)	Fusion00721.64574.64574.2	N/A	N/A
VLTFDLTKYPDANPNPNEQ	::::::::::::::::::::	100.0	Q14683	Structural maintenance of chromosomes protein 1A (SMC1A_HUMAN)	Fusion00721.64612.64612.2	N/A	N/A
VLTFDLTKYPDANPNPNEQ	::::::::::::::::::::	100.0	Q14683	Structural maintenance of chromosomes protein 1A (SMC1A_HUMAN)	Fusion00725.64428.64428.2	N/A	N/A
VLTFDLTKYPDANPNPNEQ	::::::::::::::::::::	100.0	Q14683	Structural maintenance of chromosomes protein 1A (SMC1A_HUMAN)	Fusion00728.64170.64170.2	N/A	N/A
VLTFDLTKYPDANPNPNEQ	::::::::::::::::::::	100.0	Q14683	Structural maintenance of chromosomes protein 1A (SMC1A_HUMAN)	Fusion00711.65088.65088.2	N/A	N/A
VLTFDLTKYPDANPNPNEQ	::::::::::::::::::::	100.0	Q14683	Structural maintenance of chromosomes protein 1A (SMC1A_HUMAN)	Fusion00721.64556.64556.2	N/A	N/A
IKQHLENDPGSNEDTDIPK	::::::::::::::::::::	100.0	O43396	Thioredoxin-like protein 1 (TXNL1_HUMAN)	Fusion00711.12877.12877.4	N/A	N/A
IKQHLENDPGSNEDTDIPK	::::::::::::::::::::	997229916897507	O43396	Thioredoxin-like protein 1 (TXNL1_HUMAN)	Fusion00714.12385.12385.4	N/A	N/A
IKQHLENDPGSNEDTDIPK	::::::::::::::::::::	100.0	O43396	Thioredoxin-like protein 1 (TXNL1_HUMAN)	Fusion00718.12418.12418.4	N/A	N/A
IKQHLENDPGSNEDTDIPK	::::::::::::::::::::	100.0	O43396	Thioredoxin-like protein 1 (TXNL1_HUMAN)	Fusion00721.12145.12145.4	N/A	N/A
IKQHLENDPGSNEDTDIPK	::::::::::::::::::::	997229916897507	O43396	Thioredoxin-like protein 1 (TXNL1_HUMAN)	Fusion00725.12329.12329.4	N/A	N/A
IKQHLENDPGSNEDTDIPK	::::::::::::::::::::	100.0	O43396	Thioredoxin-like protein 1 (TXNL1_HUMAN)	Fusion00728.11845.11845.4	N/A	N/A
ATEDGEEDEEMIESIENLEDLKGHSVR	::::::::::::::::::::::::::::	100.0	P49736	DNA replication licensing factor MCM2 (MCM2_HUMAN)	Fusion00718.64834.64834.3	N/A	N/A
ATEDGEEDEEMIESIENLEDLKGHSVR	::::::::::::::::::::::::::::	100.0	P49736	DNA replication licensing factor MCM2 (MCM2_HUMAN)	Fusion00711.65381.65381.3	N/A	N/A
ATEDGEEDEEMIESIENLEDLKGHSVR	::::::::::::::::::::::::::::	100.0	P49736	DNA replication licensing factor MCM2 (MCM2_HUMAN)	Fusion00714.64985.64985.3	N/A	N/A
ATEDGEEDEEMIESIENLEDLKGHSVR	::::::::::::::::::::::::::::	100.0	P49736	DNA replication licensing factor MCM2 (MCM2_HUMAN)	Fusion00721.64841.64841.3	N/A	N/A
ATEDGEEDEEMIESIENLEDLKGHSVR	::::::::::::::::::::::::::::	100.0	P49736	DNA replication licensing factor MCM2 (MCM2_HUMAN)	Fusion00725.64750.64750.3	N/A	N/A
ATEDGEEDEEMIESIENLEDLKGHSVR	::::::::::::::::::::::::::::	100.0	P49736	DNA replication licensing factor MCM2 (MCM2_HUMAN)	Fusion00725.64764.64764.3	N/A	N/A
WLSTSIPEAQWHSSLAR	::::::::::::::::::	100.0	P49327	Fatty acid synthase (FAS_HUMAN)	Fusion00725.52337.52337.2	N/A	N/A
WLSTSIPEAQWHSSLAR	::::::::::::::::::	100.0	P49327	Fatty acid synthase (FAS_HUMAN)	Fusion00711.52917.52917.2	N/A	N/A
WLSTSIPEAQWHSSLAR	::::::::::::::::::	100.0	P49327	Fatty acid synthase (FAS_HUMAN)	Fusion00714.52481.52481.2	N/A	N/A
WLSTSIPEAQWHSSLAR	::::::::::::::::::	100.0	P49327	Fatty acid synthase (FAS_HUMAN)	Fusion00718.52263.52263.2	N/A	N/A
WLSTSIPEAQWHSSLAR	::::::::::::::::::	100.0	P49327	Fatty acid synthase (FAS_HUMAN)	Fusion00721.52413.52413.2	N/A	N/A
WLSTSIPEAQWHSSLAR	::::::::::::::::::	100.0	P49327	Fatty acid synthase (FAS_HUMAN)	Fusion00728.51935.51935.2	N/A	N/A
WLSTSIPEAQWHSSLAR	::::::::::::::::::	100.0	P49327	Fatty acid synthase (FAS_HUMAN)	Fusion00728.52094.52094.2	N/A	N/A
MPFPVNHGASSEDTLLK	::::::::::::::::::	100.0	P09936	Ubiquitin carboxyl-terminal hydrolase isozyme L1 (UCHL1_HUMAN)	Fusion00725.42327.42327.2	N/A	N/A
MPFPVNHGASSEDTLLK	::::::::::::::::::	100.0	P09936	Ubiquitin carboxyl-terminal hydrolase isozyme L1 (UCHL1_HUMAN)	Fusion00711.43031.43031.2	N/A	N/A
MPFPVNHGASSEDTLLK	::::::::::::::::::	100.0	P09936	Ubiquitin carboxyl-terminal hydrolase isozyme L1 (UCHL1_HUMAN)	Fusion00714.42501.42501.2	N/A	N/A
MPFPVNHGASSEDTLLK	::::::::::::::::::	9942857142857140	P09936	Ubiquitin carboxyl-terminal hydrolase isozyme L1 (UCHL1_HUMAN)	Fusion00718.42348.42348.2	N/A	N/A
MPFPVNHGASSEDTLLK	::::::::::::::::::	9771428571428570	P09936	Ubiquitin carboxyl-terminal hydrolase isozyme L1 (UCHL1_HUMAN)	Fusion00728.42010.42010.2	N/A	N/A
LNITYPMLFK	:::::::::::	100.0	Q92890	Ubiquitin fusion degradation protein 1 homolog (UFD1_HUMAN)	Fusion00728.70351.70351.2	N/A	N/A
GDGAELIWDKDDPSAMDFVTSAANLR	:::::::::::::::::::::::::::	100.0	Q9UBT2	SUMO-activating enzyme subunit 2 (SAE2_HUMAN)	Fusion00725.81356.81356.3	N/A	N/A
GDGAELIWDKDDPSAMDFVTSAANLR	:::::::::::::::::::::::::::	100.0	Q9UBT2	SUMO-activating enzyme subunit 2 (SAE2_HUMAN)	Fusion00711.82034.82034.3	N/A	N/A
GDGAELIWDKDDPSAMDFVTSAANLR	:::::::::::::::::::::::::::	9774436090225560	Q9UBT2	SUMO-activating enzyme subunit 2 (SAE2_HUMAN)	Fusion00711.82213.82213.3	N/A	N/A
GDGAELIWDKDDPSAMDFVTSAANLR	:::::::::::::::::::::::::::	100.0	Q9UBT2	SUMO-activating enzyme subunit 2 (SAE2_HUMAN)	Fusion00714.81806.81806.3	N/A	N/A
GDGAELIWDKDDPSAMDFVTSAANLR	:::::::::::::::::::::::::::	100.0	Q9UBT2	SUMO-activating enzyme subunit 2 (SAE2_HUMAN)	Fusion00718.81461.81461.3	N/A	N/A
GDGAELIWDKDDPSAMDFVTSAANLR	:::::::::::::::::::::::::::	100.0	Q9UBT2	SUMO-activating enzyme subunit 2 (SAE2_HUMAN)	Fusion00721.81460.81460.3	N/A	N/A
GDGAELIWDKDDPSAMDFVTSAANLR	:::::::::::::::::::::::::::	100.0	Q9UBT2	SUMO-activating enzyme subunit 2 (SAE2_HUMAN)	Fusion00721.81568.81568.3	N/A	N/A
GDGAELIWDKDDPSAMDFVTSAANLR	:::::::::::::::::::::::::::	100.0	Q9UBT2	SUMO-activating enzyme subunit 2 (SAE2_HUMAN)	Fusion00728.81036.81036.3	N/A	N/A
GDGAELIWDKDDPSAMDFVTSAANLR	:::::::::::::::::::::::::::	100.0	Q9UBT2	SUMO-activating enzyme subunit 2 (SAE2_HUMAN)	Fusion00728.81140.81140.3	N/A	N/A
GDGAELIWDKDDPSAMDFVTSAANLR	:::::::::::::::::::::::::::	100.0	Q9UBT2	SUMO-activating enzyme subunit 2 (SAE2_HUMAN)	Fusion00714.81645.81645.3	N/A	N/A
AQHIVPCTISQLLSATLVDEVFR	::::::::::::::::::::::::	100.0	P15927	Replication protein A 32 kDa subunit (RFA2_HUMAN)	Fusion00711.98675.98675.3	N/A	N/A
AQHIVPCTISQLLSATLVDEVFR	::::::::::::::::::::::::	100.0	P15927	Replication protein A 32 kDa subunit (RFA2_HUMAN)	Fusion00714.98396.98396.3	N/A	N/A
AQHIVPCTISQLLSATLVDEVFR	::::::::::::::::::::::::	100.0	P15927	Replication protein A 32 kDa subunit (RFA2_HUMAN)	Fusion00721.98100.98100.3	N/A	N/A
AQHIVPCTISQLLSATLVDEVFR	::::::::::::::::::::::::	100.0	P15927	Replication protein A 32 kDa subunit (RFA2_HUMAN)	Fusion00718.98177.98177.3	N/A	N/A
AQHIVPCTISQLLSATLVDEVFR	::::::::::::::::::::::::	100.0	P15927	Replication protein A 32 kDa subunit (RFA2_HUMAN)	Fusion00728.97654.97654.3	N/A	N/A
AQHIVPCTISQLLSATLVDEVFR	::::::::::::::::::::::::	100.0	P15927	Replication protein A 32 kDa subunit (RFA2_HUMAN)	Fusion00718.98135.98135.3 (2)	N/A	N/A
AQHIVPCTISQLLSATLVDEVFR	::::::::::::::::::::::::	100.0	P15927	Replication protein A 32 kDa subunit (RFA2_HUMAN)	Fusion00725.97984.97984.3 (2)	N/A	N/A
CILTWHHQEPLPWAQSTGNQMSSR	:pyro-cmc::::::::::::::::::::::::	100.0	Q9NQX3	Gephyrin (GEPH_HUMAN)	Fusion00714.68617.68617.3	N/A	N/A
CILTWHHQEPLPWAQSTGNQMSSR	:pyro-cmc::::::::::::::::::::::::	9849624060150370	Q9NQX3	Gephyrin (GEPH_HUMAN)	Fusion00718.68449.68449.3	N/A	N/A
CILTWHHQEPLPWAQSTGNQMSSR	:pyro-cmc::::::::::::::::::::::::	9548872180451120	Q9NQX3	Gephyrin (GEPH_HUMAN)	Fusion00721.68383.68383.3	N/A	N/A
CILTWHHQEPLPWAQSTGNQMSSR	:pyro-cmc::::::::::::::::::::::::	9925373134328350	Q9NQX3	Gephyrin (GEPH_HUMAN)	Fusion00728.67998.67998.3	N/A	N/A
CILTWHHQEPLPWAQSTGNQMSSR	:pyro-cmc::::::::::::::::::::::::	9774436090225560	Q9NQX3	Gephyrin (GEPH_HUMAN)	Fusion00711.69062.69062.3	N/A	N/A
CILTWHHQEPLPWAQSTGNQMSSR	:pyro-cmc::::::::::::::::::::::::	9703703703703700	Q9NQX3	Gephyrin (GEPH_HUMAN)	Fusion00718.68466.68466.3	N/A	N/A
CILTWHHQEPLPWAQSTGNQMSSR	:pyro-cmc::::::::::::::::::::::::	9548872180451120	Q9NQX3	Gephyrin (GEPH_HUMAN)	Fusion00721.68339.68339.3	N/A	N/A
CILTWHHQEPLPWAQSTGNQMSSR	:pyro-cmc::::::::::::::::::::::::	9699248120300750	Q9NQX3	Gephyrin (GEPH_HUMAN)	Fusion00725.68305.68305.3	N/A	N/A
CILTWHHQEPLPWAQSTGNQMSSR	:pyro-cmc::::::::::::::::::::::::	9626865671641790	Q9NQX3	Gephyrin (GEPH_HUMAN)	Fusion00728.68072.68072.3	N/A	N/A
LLAQLLGTSEEDSMVGTLYDK	::::::::::::::::::::::	100.0	Q9HB07	UPF0160 protein MYG1, mitochondrial (MYG1_HUMAN)	Fusion00714.82513.82513.2	N/A	N/A
LLAQLLGTSEEDSMVGTLYDK	::::::::::::::::::::::	100.0	Q9HB07	UPF0160 protein MYG1, mitochondrial (MYG1_HUMAN)	Fusion00711.82855.82855.2	N/A	N/A
LLAQLLGTSEEDSMVGTLYDK	::::::::::::::::::::::	100.0	Q9HB07	UPF0160 protein MYG1, mitochondrial (MYG1_HUMAN)	Fusion00714.82438.82438.2	N/A	N/A
LLAQLLGTSEEDSMVGTLYDK	::::::::::::::::::::::	100.0	Q9HB07	UPF0160 protein MYG1, mitochondrial (MYG1_HUMAN)	Fusion00718.82188.82188.2	N/A	N/A
LLAQLLGTSEEDSMVGTLYDK	::::::::::::::::::::::	100.0	Q9HB07	UPF0160 protein MYG1, mitochondrial (MYG1_HUMAN)	Fusion00721.82266.82266.2	N/A	N/A
LLAQLLGTSEEDSMVGTLYDK	::::::::::::::::::::::	100.0	Q9HB07	UPF0160 protein MYG1, mitochondrial (MYG1_HUMAN)	Fusion00725.82072.82072.2	N/A	N/A
LLAQLLGTSEEDSMVGTLYDK	::::::::::::::::::::::	100.0	Q9HB07	UPF0160 protein MYG1, mitochondrial (MYG1_HUMAN)	Fusion00728.81750.81750.2	N/A	N/A
FSVVSDKNHMHFGAITCAMGIR	:::::::::::::::::::::::	9944598337950130	Q9Y5B9	FACT complex subunit SPT16 (SP16H_HUMAN)	Fusion00718.47053.47053.4	N/A	N/A
FSVVSDKNHMHFGAITCAMGIR	:::::::::::::::::::::::	997229916897507	Q9Y5B9	FACT complex subunit SPT16 (SP16H_HUMAN)	Fusion00711.47678.47678.4	N/A	N/A
YQHTGAVLDCAFYDPTHAWSGGLDHQLK	:::::::::::::::::::::::::::::	100.0	O43684	Mitotic checkpoint protein BUB3 (BUB3_HUMAN)	Fusion00711.55875.55875.3	N/A	N/A
YQHTGAVLDCAFYDPTHAWSGGLDHQLK	:::::::::::::::::::::::::::::	100.0	O43684	Mitotic checkpoint protein BUB3 (BUB3_HUMAN)	Fusion00714.55579.55579.3	N/A	N/A
YQHTGAVLDCAFYDPTHAWSGGLDHQLK	:::::::::::::::::::::::::::::	100.0	O43684	Mitotic checkpoint protein BUB3 (BUB3_HUMAN)	Fusion00725.55399.55399.3	N/A	N/A
YQHTGAVLDCAFYDPTHAWSGGLDHQLK	:::::::::::::::::::::::::::::	100.0	O43684	Mitotic checkpoint protein BUB3 (BUB3_HUMAN)	Fusion00728.55012.55012.3	N/A	N/A
YQHTGAVLDCAFYDPTHAWSGGLDHQLK	:::::::::::::::::::::::::::::	100.0	O43684	Mitotic checkpoint protein BUB3 (BUB3_HUMAN)	Fusion00711.55966.55966.3	N/A	N/A
YQHTGAVLDCAFYDPTHAWSGGLDHQLK	:::::::::::::::::::::::::::::	100.0	O43684	Mitotic checkpoint protein BUB3 (BUB3_HUMAN)	Fusion00718.55323.55323.3	N/A	N/A
YQHTGAVLDCAFYDPTHAWSGGLDHQLK	:::::::::::::::::::::::::::::	100.0	O43684	Mitotic checkpoint protein BUB3 (BUB3_HUMAN)	Fusion00721.55523.55523.3	N/A	N/A
YQHTGAVLDCAFYDPTHAWSGGLDHQLK	:::::::::::::::::::::::::::::	100.0	O43684	Mitotic checkpoint protein BUB3 (BUB3_HUMAN)	Fusion00721.55537.55537.3	N/A	N/A
KVPGVTAIELDEDTGTFR	:::::::::::::::::::	100.0	P51114	Fragile X mental retardation syndrome-related protein 1 (FXR1_HUMAN)	Fusion00721.49960.49960.2	N/A	N/A
KVPGVTAIELDEDTGTFR	:::::::::::::::::::	100.0	P51114	Fragile X mental retardation syndrome-related protein 1 (FXR1_HUMAN)	Fusion00728.49821.49821.2	N/A	N/A
KVPGVTAIELDEDTGTFR	:::::::::::::::::::	9942857142857140	P51114	Fragile X mental retardation syndrome-related protein 1 (FXR1_HUMAN)	Fusion00711.50705.50705.2	N/A	N/A
LQAEVLECVSLVELTSLK	:::::::::::::::::::	100.0	P07741	Adenine phosphoribosyltransferase (APT_HUMAN)	Fusion00721.89539.89539.2	N/A	N/A
LQAEVLECVSLVELTSLK	:::::::::::::::::::	100.0	P07741	Adenine phosphoribosyltransferase (APT_HUMAN)	Fusion00725.89481.89481.2	N/A	N/A
LQAEVLECVSLVELTSLK	:::::::::::::::::::	100.0	P07741	Adenine phosphoribosyltransferase (APT_HUMAN)	Fusion00728.89187.89187.2	N/A	N/A
LQAEVLECVSLVELTSLK	:::::::::::::::::::	100.0	P07741	Adenine phosphoribosyltransferase (APT_HUMAN)	Fusion00711.90180.90180.2	N/A	N/A
LQAEVLECVSLVELTSLK	:::::::::::::::::::	100.0	P07741	Adenine phosphoribosyltransferase (APT_HUMAN)	Fusion00714.89778.89778.2	N/A	N/A
LQAEVLECVSLVELTSLK	:::::::::::::::::::	100.0	P07741	Adenine phosphoribosyltransferase (APT_HUMAN)	Fusion00718.89632.89632.2	N/A	N/A
LQAEVLECVSLVELTSLK	:::::::::::::::::::	9714285714285710	P07741	Adenine phosphoribosyltransferase (APT_HUMAN)	Fusion00718.90030.90030.2 (2)	N/A	N/A
LQAEVLECVSLVELTSLK	:::::::::::::::::::	100.0	P07741	Adenine phosphoribosyltransferase (APT_HUMAN)	Fusion00721.89727.89727.2	N/A	N/A
LQAEVLECVSLVELTSLK	:::::::::::::::::::	100.0	P07741	Adenine phosphoribosyltransferase (APT_HUMAN)	Fusion00728.89630.89630.2 (2)	N/A	N/A
GGSYSQAASSDSAQGSDVSLTACKV	::::::::::::::::::::::::::	100.0	P01889	HLA class I histocompatibility antigen, B-7 alpha chain (1B07_HUMAN)	Fusion00728.34586.34586.3	N/A	N/A
GGSYSQAASSDSAQGSDVSLTACKV	::::::::::::::::::::::::::	100.0	P01891	HLA class I histocompatibility antigen, A-68 alpha chain (1A68_HUMAN)	Fusion00728.34586.34586.3	N/A	N/A
GGSYSQAASSDSAQGSDVSLTACKV	::::::::::::::::::::::::::	100.0	P10316	HLA class I histocompatibility antigen, A-69 alpha chain (1A69_HUMAN)	Fusion00728.34586.34586.3	N/A	N/A
GGSYSQAASSDSAQGSDVSLTACKV	::::::::::::::::::::::::::	100.0	P13746	HLA class I histocompatibility antigen, A-11 alpha chain (1A11_HUMAN)	Fusion00728.34586.34586.3	N/A	N/A
GGSYSQAASSDSAQGSDVSLTACKV	::::::::::::::::::::::::::	100.0	P18462	HLA class I histocompatibility antigen, A-25 alpha chain (1A25_HUMAN)	Fusion00728.34586.34586.3	N/A	N/A
GGSYSQAASSDSAQGSDVSLTACKV	::::::::::::::::::::::::::	100.0	P30450	HLA class I histocompatibility antigen, A-26 alpha chain (1A26_HUMAN)	Fusion00728.34586.34586.3	N/A	N/A
GGSYSQAASSDSAQGSDVSLTACKV	::::::::::::::::::::::::::	100.0	P30453	HLA class I histocompatibility antigen, A-34 alpha chain (1A34_HUMAN)	Fusion00728.34586.34586.3	N/A	N/A
GGSYSQAASSDSAQGSDVSLTACKV	::::::::::::::::::::::::::	100.0	P30456	HLA class I histocompatibility antigen, A-43 alpha chain (1A43_HUMAN)	Fusion00728.34586.34586.3	N/A	N/A
GGSYSQAASSDSAQGSDVSLTACKV	::::::::::::::::::::::::::	100.0	P30457	HLA class I histocompatibility antigen, A-66 alpha chain (1A66_HUMAN)	Fusion00728.34586.34586.3	N/A	N/A
GGSYSQAASSDSAQGSDVSLTACKV	::::::::::::::::::::::::::	100.0	P30462	HLA class I histocompatibility antigen, B-14 alpha chain (1B14_HUMAN)	Fusion00728.34586.34586.3	N/A	N/A
GGSYSQAASSDSAQGSDVSLTACKV	::::::::::::::::::::::::::	100.0	P30475	HLA class I histocompatibility antigen, B-39 alpha chain (1B39_HUMAN)	Fusion00728.34586.34586.3	N/A	N/A
GGSYSQAASSDSAQGSDVSLTACKV	::::::::::::::::::::::::::	100.0	P30480	HLA class I histocompatibility antigen, B-42 alpha chain (1B42_HUMAN)	Fusion00728.34586.34586.3	N/A	N/A
GGSYSQAASSDSAQGSDVSLTACKV	::::::::::::::::::::::::::	100.0	P30486	HLA class I histocompatibility antigen, B-48 alpha chain (1B48_HUMAN)	Fusion00728.34586.34586.3	N/A	N/A
GGSYSQAASSDSAQGSDVSLTACKV	::::::::::::::::::::::::::	100.0	Q29836	HLA class I histocompatibility antigen, B-67 alpha chain (1B67_HUMAN)	Fusion00728.34586.34586.3	N/A	N/A
GGSYSQAASSDSAQGSDVSLTACKV	::::::::::::::::::::::::::	100.0	Q31610	HLA class I histocompatibility antigen, B-81 alpha chain (1B81_HUMAN)	Fusion00728.34586.34586.3	N/A	N/A
GGSYSQAASSDSAQGSDVSLTACKV	::::::::::::::::::::::::::	100.0	Q95365	HLA class I histocompatibility antigen, B-38 alpha chain (1B38_HUMAN)	Fusion00728.34586.34586.3	N/A	N/A
GGSYSQAASSDSAQGSDVSLTACKV	::::::::::::::::::::::::::	100.0	P01892	HLA class I histocompatibility antigen, A-2 alpha chain (1A02_HUMAN)	Fusion00728.34586.34586.3	N/A	N/A
AITDGQAGFGNDTLSK	:::::::::::::::::	100.0	Q7Z739	YTH domain family protein 3 (YTHD3_HUMAN)	Fusion00711.35362.35362.2	N/A	N/A
AITDGQAGFGNDTLSK	:::::::::::::::::	100.0	Q7Z739	YTH domain family protein 3 (YTHD3_HUMAN)	Fusion00714.34992.34992.2	N/A	N/A
AITDGQAGFGNDTLSK	:::::::::::::::::	100.0	Q7Z739	YTH domain family protein 3 (YTHD3_HUMAN)	Fusion00718.34795.34795.2	N/A	N/A
AITDGQAGFGNDTLSK	:::::::::::::::::	100.0	Q7Z739	YTH domain family protein 3 (YTHD3_HUMAN)	Fusion00721.34628.34628.2	N/A	N/A
AITDGQAGFGNDTLSK	:::::::::::::::::	100.0	Q7Z739	YTH domain family protein 3 (YTHD3_HUMAN)	Fusion00728.34412.34412.2	N/A	N/A
AITDGQAGFGNDTLSK	:::::::::::::::::	100.0	Q7Z739	YTH domain family protein 3 (YTHD3_HUMAN)	Fusion00725.34823.34823.2	N/A	N/A
GHTDSVQDISFDHSGK	:::::::::::::::::	100.0	P43034	Platelet-activating factor acetylhydrolase IB subunit alpha (LIS1_HUMAN)	Fusion00711.14209.14209.3	N/A	N/A
GHTDSVQDISFDHSGK	:::::::::::::::::	100.0	P43034	Platelet-activating factor acetylhydrolase IB subunit alpha (LIS1_HUMAN)	Fusion00714.13731.13731.3	N/A	N/A
GHTDSVQDISFDHSGK	:::::::::::::::::	100.0	P43034	Platelet-activating factor acetylhydrolase IB subunit alpha (LIS1_HUMAN)	Fusion00721.13452.13452.3	N/A	N/A
GHTDSVQDISFDHSGK	:::::::::::::::::	100.0	P43034	Platelet-activating factor acetylhydrolase IB subunit alpha (LIS1_HUMAN)	Fusion00718.13790.13790.3	N/A	N/A
GHTDSVQDISFDHSGK	:::::::::::::::::	9699248120300750	P43034	Platelet-activating factor acetylhydrolase IB subunit alpha (LIS1_HUMAN)	Fusion00718.14051.14051.3	N/A	N/A
GHTDSVQDISFDHSGK	:::::::::::::::::	100.0	P43034	Platelet-activating factor acetylhydrolase IB subunit alpha (LIS1_HUMAN)	Fusion00725.13637.13637.3	N/A	N/A
GHTDSVQDISFDHSGK	:::::::::::::::::	9473684210526310	P43034	Platelet-activating factor acetylhydrolase IB subunit alpha (LIS1_HUMAN)	Fusion00725.13921.13921.3	N/A	N/A
GHTDSVQDISFDHSGK	:::::::::::::::::	100.0	P43034	Platelet-activating factor acetylhydrolase IB subunit alpha (LIS1_HUMAN)	Fusion00728.13093.13093.3	N/A	N/A
SMLAALIAAQATALNR	:::::::::::::::::	100.0	Q8IY67	Ribonucleoprotein PTB-binding 1 (RAVR1_HUMAN)	Fusion00711.83018.83018.2	N/A	N/A
SMLAALIAAQATALNR	:::::::::::::::::	100.0	Q8IY67	Ribonucleoprotein PTB-binding 1 (RAVR1_HUMAN)	Fusion00714.82585.82585.2	N/A	N/A
SMLAALIAAQATALNR	:::::::::::::::::	100.0	Q8IY67	Ribonucleoprotein PTB-binding 1 (RAVR1_HUMAN)	Fusion00721.82420.82420.2	N/A	N/A
SMLAALIAAQATALNR	:::::::::::::::::	100.0	Q8IY67	Ribonucleoprotein PTB-binding 1 (RAVR1_HUMAN)	Fusion00725.82487.82487.2	N/A	N/A
SMLAALIAAQATALNR	:::::::::::::::::	100.0	Q8IY67	Ribonucleoprotein PTB-binding 1 (RAVR1_HUMAN)	Fusion00728.82039.82039.2	N/A	N/A
VQSVETVEGCTHEVALPAEEDYLPLKPR	:::::::::::::::::::::::::::::	100.0	P42285	Superkiller viralicidic activity 2-like 2 (SK2L2_HUMAN)	Fusion00711.56509.56509.3	N/A	N/A
VQSVETVEGCTHEVALPAEEDYLPLKPR	:::::::::::::::::::::::::::::	100.0	P42285	Superkiller viralicidic activity 2-like 2 (SK2L2_HUMAN)	Fusion00714.56005.56005.3	N/A	N/A
VQSVETVEGCTHEVALPAEEDYLPLKPR	:::::::::::::::::::::::::::::	100.0	P42285	Superkiller viralicidic activity 2-like 2 (SK2L2_HUMAN)	Fusion00718.55918.55918.3	N/A	N/A
VQSVETVEGCTHEVALPAEEDYLPLKPR	:::::::::::::::::::::::::::::	100.0	P42285	Superkiller viralicidic activity 2-like 2 (SK2L2_HUMAN)	Fusion00718.55937.55937.3	N/A	N/A
VQSVETVEGCTHEVALPAEEDYLPLKPR	:::::::::::::::::::::::::::::	100.0	P42285	Superkiller viralicidic activity 2-like 2 (SK2L2_HUMAN)	Fusion00725.55867.55867.3	N/A	N/A
VQSVETVEGCTHEVALPAEEDYLPLKPR	:::::::::::::::::::::::::::::	100.0	P42285	Superkiller viralicidic activity 2-like 2 (SK2L2_HUMAN)	Fusion00728.55618.55618.3	N/A	N/A
VQSVETVEGCTHEVALPAEEDYLPLKPR	:::::::::::::::::::::::::::::	100.0	P42285	Superkiller viralicidic activity 2-like 2 (SK2L2_HUMAN)	Fusion00728.55605.55605.3	N/A	N/A
DLPTVLPPGFTIGAICK	::::::::::::::::::	96.0	P08397	Porphobilinogen deaminase (HEM3_HUMAN)	Fusion00711.93312.93312.2	N/A	N/A
DLPTVLPPGFTIGAICK	::::::::::::::::::	9657142857142850	P08397	Porphobilinogen deaminase (HEM3_HUMAN)	Fusion00718.92764.92764.2	N/A	N/A
KEAPPMEKPEVVK	::::::::::::::	100.0	P62841	40S ribosomal protein S15 (RS15_HUMAN)	Fusion00711.8432.8432.3	N/A	N/A
KEAPPMEKPEVVK	::::::::::::::	100.0	P62841	40S ribosomal protein S15 (RS15_HUMAN)	Fusion00714.7789.7789.3	N/A	N/A
KEAPPMEKPEVVK	::::::::::::::	100.0	P62841	40S ribosomal protein S15 (RS15_HUMAN)	Fusion00718.7486.7486.3	N/A	N/A
KEAPPMEKPEVVK	::::::::::::::	100.0	P62841	40S ribosomal protein S15 (RS15_HUMAN)	Fusion00718.7758.7758.3	N/A	N/A
KEAPPMEKPEVVK	::::::::::::::	100.0	P62841	40S ribosomal protein S15 (RS15_HUMAN)	Fusion00721.7329.7329.3	N/A	N/A
KEAPPMEKPEVVK	::::::::::::::	100.0	P62841	40S ribosomal protein S15 (RS15_HUMAN)	Fusion00721.7586.7586.3	N/A	N/A
KEAPPMEKPEVVK	::::::::::::::	100.0	P62841	40S ribosomal protein S15 (RS15_HUMAN)	Fusion00725.7714.7714.3	N/A	N/A
KEAPPMEKPEVVK	::::::::::::::	100.0	P62841	40S ribosomal protein S15 (RS15_HUMAN)	Fusion00728.7045.7045.3	N/A	N/A
KEAPPMEKPEVVK	::::::::::::::	100.0	P62841	40S ribosomal protein S15 (RS15_HUMAN)	Fusion00728.7300.7300.3	N/A	N/A
KEAPPMEKPEVVK	::::::::::::::	100.0	P62841	40S ribosomal protein S15 (RS15_HUMAN)	Fusion00711.8283.8283.3	N/A	N/A
QVIHPNQIAVVQEQFSPSPEK	::::::::::::::::::::::	100.0	Q8N0X4	Citrate lyase subunit beta-like protein, mitochondrial (CLYBL_HUMAN)	Fusion00714.46579.46579.3	N/A	N/A
QVIHPNQIAVVQEQFSPSPEK	::::::::::::::::::::::	100.0	Q8N0X4	Citrate lyase subunit beta-like protein, mitochondrial (CLYBL_HUMAN)	Fusion00711.47093.47093.3	N/A	N/A
QVIHPNQIAVVQEQFSPSPEK	::::::::::::::::::::::	100.0	Q8N0X4	Citrate lyase subunit beta-like protein, mitochondrial (CLYBL_HUMAN)	Fusion00721.46362.46362.3	N/A	N/A
QVIHPNQIAVVQEQFSPSPEK	::::::::::::::::::::::	100.0	Q8N0X4	Citrate lyase subunit beta-like protein, mitochondrial (CLYBL_HUMAN)	Fusion00725.46358.46358.3	N/A	N/A
QVIHPNQIAVVQEQFSPSPEK	::::::::::::::::::::::	100.0	Q8N0X4	Citrate lyase subunit beta-like protein, mitochondrial (CLYBL_HUMAN)	Fusion00728.46081.46081.3	N/A	N/A
VITNQYNNPAGLYSSENISNFNNALESK	:::::::::::::::::::::::::::::	100.0	O00151	PDZ and LIM domain protein 1 (PDLI1_HUMAN)	Fusion00711.66701.66701.2	N/A	N/A
VITNQYNNPAGLYSSENISNFNNALESK	:::::::::::::::::::::::::::::	100.0	O00151	PDZ and LIM domain protein 1 (PDLI1_HUMAN)	Fusion00714.66271.66271.2	N/A	N/A
VITNQYNNPAGLYSSENISNFNNALESK	:::::::::::::::::::::::::::::	100.0	O00151	PDZ and LIM domain protein 1 (PDLI1_HUMAN)	Fusion00721.66096.66096.2	N/A	N/A
VITNQYNNPAGLYSSENISNFNNALESK	:::::::::::::::::::::::::::::	100.0	O00151	PDZ and LIM domain protein 1 (PDLI1_HUMAN)	Fusion00725.66007.66007.2	N/A	N/A
VITNQYNNPAGLYSSENISNFNNALESK	:::::::::::::::::::::::::::::	100.0	O00151	PDZ and LIM domain protein 1 (PDLI1_HUMAN)	Fusion00728.65722.65722.2	N/A	N/A
VITNQYNNPAGLYSSENISNFNNALESK	:::::::::::::::::::::::::::::	100.0	O00151	PDZ and LIM domain protein 1 (PDLI1_HUMAN)	Fusion00718.66115.66115.2	N/A	N/A
VITNQYNNPAGLYSSENISNFNNALESK	:::::::::::::::::::::::::::::	100.0	O00151	PDZ and LIM domain protein 1 (PDLI1_HUMAN)	Fusion00718.66133.66133.2	N/A	N/A
VITNQYNNPAGLYSSENISNFNNALESK	:::::::::::::::::::::::::::::	100.0	O00151	PDZ and LIM domain protein 1 (PDLI1_HUMAN)	Fusion00725.66068.66068.2	N/A	N/A
VITNQYNNPAGLYSSENISNFNNALESK	:::::::::::::::::::::::::::::	100.0	O00151	PDZ and LIM domain protein 1 (PDLI1_HUMAN)	Fusion00728.65797.65797.2	N/A	N/A
HDIAFVEFDNEVQAGAAR	:::::::::::::::::::	100.0	P09012	U1 small nuclear ribonucleoprotein A (SNRPA_HUMAN)	Fusion00714.53732.53732.2	N/A	N/A
HDIAFVEFDNEVQAGAAR	:::::::::::::::::::	100.0	P09012	U1 small nuclear ribonucleoprotein A (SNRPA_HUMAN)	Fusion00721.53597.53597.2	N/A	N/A
HDIAFVEFDNEVQAGAAR	:::::::::::::::::::	100.0	P09012	U1 small nuclear ribonucleoprotein A (SNRPA_HUMAN)	Fusion00728.53213.53213.2	N/A	N/A
HDIAFVEFDNEVQAGAAR	:::::::::::::::::::	100.0	P09012	U1 small nuclear ribonucleoprotein A (SNRPA_HUMAN)	Fusion00711.54113.54113.2	N/A	N/A
HDIAFVEFDNEVQAGAAR	:::::::::::::::::::	100.0	P09012	U1 small nuclear ribonucleoprotein A (SNRPA_HUMAN)	Fusion00718.53409.53409.2	N/A	N/A
HDIAFVEFDNEVQAGAAR	:::::::::::::::::::	100.0	P09012	U1 small nuclear ribonucleoprotein A (SNRPA_HUMAN)	Fusion00725.53523.53523.2	N/A	N/A
LLPGIEVLWTGPK	::::::::::::::	9942857142857140	O60502	Bifunctional protein NCOAT (NCOAT_HUMAN)	Fusion00711.83563.83563.2	N/A	N/A
LLPGIEVLWTGPK	::::::::::::::	9829545454545450	O60502	Bifunctional protein NCOAT (NCOAT_HUMAN)	Fusion00714.83065.83065.2	N/A	N/A
LLPGIEVLWTGPK	::::::::::::::	9943181818181810	O60502	Bifunctional protein NCOAT (NCOAT_HUMAN)	Fusion00718.82887.82887.2	N/A	N/A
LLPGIEVLWTGPK	::::::::::::::	100.0	O60502	Bifunctional protein NCOAT (NCOAT_HUMAN)	Fusion00721.82911.82911.2	N/A	N/A
LLPGIEVLWTGPK	::::::::::::::	9771428571428570	O60502	Bifunctional protein NCOAT (NCOAT_HUMAN)	Fusion00725.82833.82833.2	N/A	N/A
LLPGIEVLWTGPK	::::::::::::::	9269662921348310	O60502	Bifunctional protein NCOAT (NCOAT_HUMAN)	Fusion00728.82441.82441.2	N/A	N/A
DGQWFTDWDAVPHSR	::::::::::::::::	100.0	Q08J23	tRNA (cytosine(34)-C(5))-methyltransferase (NSUN2_HUMAN)	Fusion00711.63592.63592.2	N/A	N/A
DGQWFTDWDAVPHSR	::::::::::::::::	100.0	Q08J23	tRNA (cytosine(34)-C(5))-methyltransferase (NSUN2_HUMAN)	Fusion00714.63251.63251.2	N/A	N/A
DGQWFTDWDAVPHSR	::::::::::::::::	100.0	Q08J23	tRNA (cytosine(34)-C(5))-methyltransferase (NSUN2_HUMAN)	Fusion00718.63083.63083.2	N/A	N/A
DGQWFTDWDAVPHSR	::::::::::::::::	100.0	Q08J23	tRNA (cytosine(34)-C(5))-methyltransferase (NSUN2_HUMAN)	Fusion00721.63132.63132.2	N/A	N/A
DGQWFTDWDAVPHSR	::::::::::::::::	100.0	Q08J23	tRNA (cytosine(34)-C(5))-methyltransferase (NSUN2_HUMAN)	Fusion00725.63013.63013.2	N/A	N/A
DGQWFTDWDAVPHSR	::::::::::::::::	100.0	Q08J23	tRNA (cytosine(34)-C(5))-methyltransferase (NSUN2_HUMAN)	Fusion00728.62772.62772.2	N/A	N/A
GDHASLENEKPGTGDVCSAPAGR	::::::::::::::::::::::::	100.0	Q14699	Raftlin (RFTN1_HUMAN)	Fusion00714.12443.12443.4	N/A	N/A
GDHASLENEKPGTGDVCSAPAGR	::::::::::::::::::::::::	100.0	Q14699	Raftlin (RFTN1_HUMAN)	Fusion00721.12181.12181.4	N/A	N/A
GDHASLENEKPGTGDVCSAPAGR	::::::::::::::::::::::::	100.0	Q14699	Raftlin (RFTN1_HUMAN)	Fusion00725.12425.12425.4	N/A	N/A
GDHASLENEKPGTGDVCSAPAGR	::::::::::::::::::::::::	100.0	Q14699	Raftlin (RFTN1_HUMAN)	Fusion00728.11882.11882.4	N/A	N/A
FKAEAPLPSPK	::::::::::::	100.0	Q09666	Neuroblast differentiation-associated protein AHNAK (AHNK_HUMAN)	Fusion00711.22183.22183.3	N/A	N/A
DCMEHAVLPVDGATLAEVMR	:::::::::::::::::::::	100.0	O75153	Clustered mitochondria protein homolog (CLU_HUMAN)	Fusion00711.74902.74902.3	N/A	N/A
DCMEHAVLPVDGATLAEVMR	:::::::::::::::::::::	100.0	O75153	Clustered mitochondria protein homolog (CLU_HUMAN)	Fusion00718.74204.74204.3	N/A	N/A
DCMEHAVLPVDGATLAEVMR	:::::::::::::::::::::	100.0	O75153	Clustered mitochondria protein homolog (CLU_HUMAN)	Fusion00725.74106.74106.3	N/A	N/A
LLDSLEPPGEPGPSTNIPENDTVDGR	:::::::::::::::::::::::::::	100.0	Q92734	Protein TFG (TFG_HUMAN)	Fusion00711.64189.64189.2	N/A	N/A
LLDSLEPPGEPGPSTNIPENDTVDGR	:::::::::::::::::::::::::::	100.0	Q92734	Protein TFG (TFG_HUMAN)	Fusion00711.64213.64213.2	N/A	N/A
LLDSLEPPGEPGPSTNIPENDTVDGR	:::::::::::::::::::::::::::	100.0	Q92734	Protein TFG (TFG_HUMAN)	Fusion00714.63800.63800.2	N/A	N/A
LLDSLEPPGEPGPSTNIPENDTVDGR	:::::::::::::::::::::::::::	100.0	Q92734	Protein TFG (TFG_HUMAN)	Fusion00718.63599.63599.2	N/A	N/A
LLDSLEPPGEPGPSTNIPENDTVDGR	:::::::::::::::::::::::::::	100.0	Q92734	Protein TFG (TFG_HUMAN)	Fusion00718.63636.63636.2	N/A	N/A
LLDSLEPPGEPGPSTNIPENDTVDGR	:::::::::::::::::::::::::::	965909090909091	Q92734	Protein TFG (TFG_HUMAN)	Fusion00725.63520.63520.2	N/A	N/A
LLDSLEPPGEPGPSTNIPENDTVDGR	:::::::::::::::::::::::::::	100.0	Q92734	Protein TFG (TFG_HUMAN)	Fusion00728.63333.63333.2	N/A	N/A
LLDSLEPPGEPGPSTNIPENDTVDGR	:::::::::::::::::::::::::::	9771428571428570	Q92734	Protein TFG (TFG_HUMAN)	Fusion00714.63816.63816.2	N/A	N/A
GLLLSCIEDKNPCIFFEPK	::::::::::::::::::::	9402985074626860	P21953	2-oxoisovalerate dehydrogenase subunit beta, mitochondrial (ODBB_HUMAN)	Fusion00721.73649.73649.3	N/A	N/A
RAAVESLGFILFR	::::::::::::::	100.0	Q99460	26S proteasome non-ATPase regulatory subunit 1 (PSMD1_HUMAN)	Fusion00711.67872.67872.3	N/A	N/A
RAAVESLGFILFR	::::::::::::::	100.0	Q99460	26S proteasome non-ATPase regulatory subunit 1 (PSMD1_HUMAN)	Fusion00714.67512.67512.3	N/A	N/A
RAAVESLGFILFR	::::::::::::::	100.0	Q99460	26S proteasome non-ATPase regulatory subunit 1 (PSMD1_HUMAN)	Fusion00718.67333.67333.3	N/A	N/A
RAAVESLGFILFR	::::::::::::::	100.0	Q99460	26S proteasome non-ATPase regulatory subunit 1 (PSMD1_HUMAN)	Fusion00721.67321.67321.3	N/A	N/A
RAAVESLGFILFR	::::::::::::::	100.0	Q99460	26S proteasome non-ATPase regulatory subunit 1 (PSMD1_HUMAN)	Fusion00725.67306.67306.3	N/A	N/A
RAAVESLGFILFR	::::::::::::::	100.0	Q99460	26S proteasome non-ATPase regulatory subunit 1 (PSMD1_HUMAN)	Fusion00728.67002.67002.3	N/A	N/A
LGDLWTLDIDTLTWNKPSLSGVAPLPR	::::::::::::::::::::::::::::	100.0	P51610	Host cell factor 1 (HCFC1_HUMAN)	Fusion00714.97090.97090.3	N/A	N/A
LGDLWTLDIDTLTWNKPSLSGVAPLPR	::::::::::::::::::::::::::::	100.0	P51610	Host cell factor 1 (HCFC1_HUMAN)	Fusion00718.96696.96696.3	N/A	N/A
LGDLWTLDIDTLTWNKPSLSGVAPLPR	::::::::::::::::::::::::::::	100.0	P51610	Host cell factor 1 (HCFC1_HUMAN)	Fusion00725.96523.96523.3	N/A	N/A
LGDLWTLDIDTLTWNKPSLSGVAPLPR	::::::::::::::::::::::::::::	100.0	P51610	Host cell factor 1 (HCFC1_HUMAN)	Fusion00728.96151.96151.3	N/A	N/A
LGDLWTLDIDTLTWNKPSLSGVAPLPR	::::::::::::::::::::::::::::	100.0	P51610	Host cell factor 1 (HCFC1_HUMAN)	Fusion00728.96511.96511.3	N/A	N/A
LGDLWTLDIDTLTWNKPSLSGVAPLPR	::::::::::::::::::::::::::::	100.0	P51610	Host cell factor 1 (HCFC1_HUMAN)	Fusion00711.97233.97233.3	N/A	N/A
LGDLWTLDIDTLTWNKPSLSGVAPLPR	::::::::::::::::::::::::::::	100.0	P51610	Host cell factor 1 (HCFC1_HUMAN)	Fusion00714.96892.96892.3	N/A	N/A
LGDLWTLDIDTLTWNKPSLSGVAPLPR	::::::::::::::::::::::::::::	100.0	P51610	Host cell factor 1 (HCFC1_HUMAN)	Fusion00721.96593.96593.3	N/A	N/A
LGDLWTLDIDTLTWNKPSLSGVAPLPR	::::::::::::::::::::::::::::	100.0	P51610	Host cell factor 1 (HCFC1_HUMAN)	Fusion00721.96730.96730.3	N/A	N/A
LGDLWTLDIDTLTWNKPSLSGVAPLPR	::::::::::::::::::::::::::::	100.0	P51610	Host cell factor 1 (HCFC1_HUMAN)	Fusion00728.96138.96138.3	N/A	N/A
AETPTESVSEPEVATK	:::::::::::::::::	100.0	P18858	DNA ligase 1 (DNLI1_HUMAN)	Fusion00714.24827.24827.2	N/A	N/A
AETPTESVSEPEVATK	:::::::::::::::::	100.0	P18858	DNA ligase 1 (DNLI1_HUMAN)	Fusion00721.24415.24415.2	N/A	N/A
AETPTESVSEPEVATK	:::::::::::::::::	100.0	P18858	DNA ligase 1 (DNLI1_HUMAN)	Fusion00725.24564.24564.2	N/A	N/A
AETPTESVSEPEVATK	:::::::::::::::::	100.0	P18858	DNA ligase 1 (DNLI1_HUMAN)	Fusion00728.24077.24077.2	N/A	N/A
AETPTESVSEPEVATK	:::::::::::::::::	100.0	P18858	DNA ligase 1 (DNLI1_HUMAN)	Fusion00711.25217.25217.2	N/A	N/A
AETPTESVSEPEVATK	:::::::::::::::::	100.0	P18858	DNA ligase 1 (DNLI1_HUMAN)	Fusion00718.24689.24689.2	N/A	N/A
QASTLIDRPAPHFER	::::::::::::::::	9774436090225560	O43491	Band 4.1-like protein 2 (E41L2_HUMAN)	Fusion00714.20978.20978.3	N/A	N/A
QASTLIDRPAPHFER	::::::::::::::::	9699248120300750	O43491	Band 4.1-like protein 2 (E41L2_HUMAN)	Fusion00718.20835.20835.3	N/A	N/A
IVENSDAVTEILNNAELLK	::::::::::::::::::::	100.0	Q16401	26S proteasome non-ATPase regulatory subunit 5 (PSMD5_HUMAN)	Fusion00714.84569.84569.2	N/A	N/A
IVENSDAVTEILNNAELLK	::::::::::::::::::::	100.0	Q16401	26S proteasome non-ATPase regulatory subunit 5 (PSMD5_HUMAN)	Fusion00721.84415.84415.2	N/A	N/A
IVENSDAVTEILNNAELLK	::::::::::::::::::::	100.0	Q16401	26S proteasome non-ATPase regulatory subunit 5 (PSMD5_HUMAN)	Fusion00714.84544.84544.2	N/A	N/A
IVENSDAVTEILNNAELLK	::::::::::::::::::::	100.0	Q16401	26S proteasome non-ATPase regulatory subunit 5 (PSMD5_HUMAN)	Fusion00718.84382.84382.2	N/A	N/A
IVENSDAVTEILNNAELLK	::::::::::::::::::::	100.0	Q16401	26S proteasome non-ATPase regulatory subunit 5 (PSMD5_HUMAN)	Fusion00725.84321.84321.2	N/A	N/A
IVENSDAVTEILNNAELLK	::::::::::::::::::::	100.0	Q16401	26S proteasome non-ATPase regulatory subunit 5 (PSMD5_HUMAN)	Fusion00725.84366.84366.2	N/A	N/A
IVENSDAVTEILNNAELLK	::::::::::::::::::::	100.0	Q16401	26S proteasome non-ATPase regulatory subunit 5 (PSMD5_HUMAN)	Fusion00728.83954.83954.2	N/A	N/A
IVENSDAVTEILNNAELLK	::::::::::::::::::::	9714285714285710	Q16401	26S proteasome non-ATPase regulatory subunit 5 (PSMD5_HUMAN)	Fusion00711.84973.84973.2	N/A	N/A
IEDGNNFGVSIQEETVAELR	:::::::::::::::::::::	100.0	P61289	Proteasome activator complex subunit 3 (PSME3_HUMAN)	Fusion00718.66676.66676.2	N/A	N/A
IEDGNNFGVSIQEETVAELR	:::::::::::::::::::::	100.0	P61289	Proteasome activator complex subunit 3 (PSME3_HUMAN)	Fusion00711.67186.67186.2	N/A	N/A
IEDGNNFGVSIQEETVAELR	:::::::::::::::::::::	100.0	P61289	Proteasome activator complex subunit 3 (PSME3_HUMAN)	Fusion00711.67245.67245.2	N/A	N/A
IEDGNNFGVSIQEETVAELR	:::::::::::::::::::::	9942857142857140	P61289	Proteasome activator complex subunit 3 (PSME3_HUMAN)	Fusion00718.66928.66928.2	N/A	N/A
IEDGNNFGVSIQEETVAELR	:::::::::::::::::::::	100.0	P61289	Proteasome activator complex subunit 3 (PSME3_HUMAN)	Fusion00721.66766.66766.2	N/A	N/A
IEDGNNFGVSIQEETVAELR	:::::::::::::::::::::	100.0	P61289	Proteasome activator complex subunit 3 (PSME3_HUMAN)	Fusion00725.66613.66613.2	N/A	N/A
IEDGNNFGVSIQEETVAELR	:::::::::::::::::::::	100.0	P61289	Proteasome activator complex subunit 3 (PSME3_HUMAN)	Fusion00728.66400.66400.2	N/A	N/A
IEDGNNFGVSIQEETVAELR	:::::::::::::::::::::	9828571428571420	P61289	Proteasome activator complex subunit 3 (PSME3_HUMAN)	Fusion00714.66901.66901.2	N/A	N/A
LLNLLADLVER	::::::::::::	100.0	P30837	Aldehyde dehydrogenase X, mitochondrial (AL1B1_HUMAN)	Fusion00711.87767.87767.2	N/A	N/A
LLNLLADLVER	::::::::::::	100.0	P30837	Aldehyde dehydrogenase X, mitochondrial (AL1B1_HUMAN)	Fusion00714.87639.87639.2	N/A	N/A
LLNLLADLVER	::::::::::::	100.0	P30837	Aldehyde dehydrogenase X, mitochondrial (AL1B1_HUMAN)	Fusion00718.87161.87161.2	N/A	N/A
LLNLLADLVER	::::::::::::	100.0	P30837	Aldehyde dehydrogenase X, mitochondrial (AL1B1_HUMAN)	Fusion00718.87463.87463.2	N/A	N/A
LLNLLADLVER	::::::::::::	100.0	P30837	Aldehyde dehydrogenase X, mitochondrial (AL1B1_HUMAN)	Fusion00721.87413.87413.2	N/A	N/A
LLNLLADLVER	::::::::::::	100.0	P30837	Aldehyde dehydrogenase X, mitochondrial (AL1B1_HUMAN)	Fusion00725.87031.87031.2	N/A	N/A
LLNLLADLVER	::::::::::::	100.0	P30837	Aldehyde dehydrogenase X, mitochondrial (AL1B1_HUMAN)	Fusion00728.86671.86671.2	N/A	N/A
LLNLLADLVER	::::::::::::	100.0	P30837	Aldehyde dehydrogenase X, mitochondrial (AL1B1_HUMAN)	Fusion00728.86979.86979.2	N/A	N/A
LLNLLADLVER	::::::::::::	100.0	P30837	Aldehyde dehydrogenase X, mitochondrial (AL1B1_HUMAN)	Fusion00711.88062.88062.2	N/A	N/A
LLNLLADLVER	::::::::::::	100.0	P30837	Aldehyde dehydrogenase X, mitochondrial (AL1B1_HUMAN)	Fusion00721.87115.87115.2	N/A	N/A
KPLVLCGDLNVAHEEIDLR	::::::::::::::::::::	9828571428571420	P27695	DNA-(apurinic or apyrimidinic site) lyase (APEX1_HUMAN)	Fusion00711.51119.51119.2	N/A	N/A
KPLVLCGDLNVAHEEIDLR	::::::::::::::::::::	100.0	P27695	DNA-(apurinic or apyrimidinic site) lyase (APEX1_HUMAN)	Fusion00714.50762.50762.2	N/A	N/A
KPLVLCGDLNVAHEEIDLR	::::::::::::::::::::	100.0	P27695	DNA-(apurinic or apyrimidinic site) lyase (APEX1_HUMAN)	Fusion00721.50583.50583.2	N/A	N/A
KPLVLCGDLNVAHEEIDLR	::::::::::::::::::::	9261363636363630	P27695	DNA-(apurinic or apyrimidinic site) lyase (APEX1_HUMAN)	Fusion00725.50577.50577.2	N/A	N/A
KPLVLCGDLNVAHEEIDLR	::::::::::::::::::::	100.0	P27695	DNA-(apurinic or apyrimidinic site) lyase (APEX1_HUMAN)	Fusion00728.50411.50411.2	N/A	N/A
NIDHMLWLEQPENIATCIALRPYPK	::::::::::::::::::::::::::	9889196675900270	Q6GMV3	Putative peptidyl-tRNA hydrolase PTRHD1 (PTRD1_HUMAN)	Fusion00721.75872.75872.4	N/A	N/A
NIDHMLWLEQPENIATCIALRPYPK	::::::::::::::::::::::::::	100.0	Q6GMV3	Putative peptidyl-tRNA hydrolase PTRHD1 (PTRD1_HUMAN)	Fusion00711.76638.76638.4	N/A	N/A
NIDHMLWLEQPENIATCIALRPYPK	::::::::::::::::::::::::::	997229916897507	Q6GMV3	Putative peptidyl-tRNA hydrolase PTRHD1 (PTRD1_HUMAN)	Fusion00728.75465.75465.4	N/A	N/A
AVSSAIAQLLGEVAQGNENYAGIAAR	:::::::::::::::::::::::::::	9942857142857140	Q9Y490	Talin-1 (TLN1_HUMAN)	Fusion00714.93383.93383.2	N/A	N/A
AVSSAIAQLLGEVAQGNENYAGIAAR	:::::::::::::::::::::::::::	100.0	Q9Y490	Talin-1 (TLN1_HUMAN)	Fusion00718.92903.92903.2	N/A	N/A
AVSSAIAQLLGEVAQGNENYAGIAAR	:::::::::::::::::::::::::::	100.0	Q9Y490	Talin-1 (TLN1_HUMAN)	Fusion00718.93201.93201.2	N/A	N/A
AVSSAIAQLLGEVAQGNENYAGIAAR	:::::::::::::::::::::::::::	100.0	Q9Y490	Talin-1 (TLN1_HUMAN)	Fusion00718.93220.93220.2	N/A	N/A
AVSSAIAQLLGEVAQGNENYAGIAAR	:::::::::::::::::::::::::::	100.0	Q9Y490	Talin-1 (TLN1_HUMAN)	Fusion00721.92758.92758.2	N/A	N/A
AVSSAIAQLLGEVAQGNENYAGIAAR	:::::::::::::::::::::::::::	100.0	Q9Y490	Talin-1 (TLN1_HUMAN)	Fusion00728.92425.92425.2	N/A	N/A
AVSSAIAQLLGEVAQGNENYAGIAAR	:::::::::::::::::::::::::::	100.0	Q9Y490	Talin-1 (TLN1_HUMAN)	Fusion00711.93407.93407.2	N/A	N/A
AVSSAIAQLLGEVAQGNENYAGIAAR	:::::::::::::::::::::::::::	100.0	Q9Y490	Talin-1 (TLN1_HUMAN)	Fusion00714.93135.93135.2	N/A	N/A
AVSSAIAQLLGEVAQGNENYAGIAAR	:::::::::::::::::::::::::::	100.0	Q9Y490	Talin-1 (TLN1_HUMAN)	Fusion00725.92757.92757.2	N/A	N/A
AVSSAIAQLLGEVAQGNENYAGIAAR	:::::::::::::::::::::::::::	100.0	Q9Y490	Talin-1 (TLN1_HUMAN)	Fusion00728.92447.92447.2	N/A	N/A
QETFDAGLQAFQQEGIANITALKDQLLAAK	:pyro-glu from n-term q::::::::::::::::::::::::::::::	100.0	Q13813	Spectrin alpha chain, non-erythrocytic 1 (SPTN1_HUMAN)	Fusion00711.111021.111021.3	N/A	N/A
QETFDAGLQAFQQEGIANITALKDQLLAAK	:pyro-glu from n-term q::::::::::::::::::::::::::::::	9849624060150370	Q13813	Spectrin alpha chain, non-erythrocytic 1 (SPTN1_HUMAN)	Fusion00714.110744.110744.3	N/A	N/A
QETFDAGLQAFQQEGIANITALKDQLLAAK	:pyro-glu from n-term q::::::::::::::::::::::::::::::	100.0	Q13813	Spectrin alpha chain, non-erythrocytic 1 (SPTN1_HUMAN)	Fusion00721.110356.110356.3	N/A	N/A
QETFDAGLQAFQQEGIANITALKDQLLAAK	:pyro-glu from n-term q::::::::::::::::::::::::::::::	9626865671641790	Q13813	Spectrin alpha chain, non-erythrocytic 1 (SPTN1_HUMAN)	Fusion00725.110335.110335.3	N/A	N/A
QETFDAGLQAFQQEGIANITALKDQLLAAK	:pyro-glu from n-term q::::::::::::::::::::::::::::::	9849624060150370	Q13813	Spectrin alpha chain, non-erythrocytic 1 (SPTN1_HUMAN)	Fusion00728.109866.109866.3	N/A	N/A
QETFDAGLQAFQQEGIANITALKDQLLAAK	:pyro-glu from n-term q::::::::::::::::::::::::::::::	9481481481481480	Q13813	Spectrin alpha chain, non-erythrocytic 1 (SPTN1_HUMAN)	Fusion00728.110157.110157.3	N/A	N/A
AYPDVAALSDGYWVVSNR	:::::::::::::::::::	9699248120300750	O14773	Tripeptidyl-peptidase 1 (TPP1_HUMAN)	Fusion00718.75917.75917.3	N/A	N/A
AYPDVAALSDGYWVVSNR	:::::::::::::::::::	100.0	O14773	Tripeptidyl-peptidase 1 (TPP1_HUMAN)	Fusion00721.75871.75871.3	N/A	N/A
AYPDVAALSDGYWVVSNR	:::::::::::::::::::	924812030075188	O14773	Tripeptidyl-peptidase 1 (TPP1_HUMAN)	Fusion00725.75880.75880.3	N/A	N/A
AYPDVAALSDGYWVVSNR	:::::::::::::::::::	100.0	O14773	Tripeptidyl-peptidase 1 (TPP1_HUMAN)	Fusion00728.75442.75442.3	N/A	N/A
AYPDVAALSDGYWVVSNR	:::::::::::::::::::	100.0	O14773	Tripeptidyl-peptidase 1 (TPP1_HUMAN)	Fusion00714.76064.76064.3	N/A	N/A
AMDPQDLQNTEVPIATTAK	::::::::::::::::::::	100.0	Q9H2M9	Rab3 GTPase-activating protein non-catalytic subunit (RBGPR_HUMAN)	Fusion00711.53496.53496.2	N/A	N/A
AMDPQDLQNTEVPIATTAK	::::::::::::::::::::	100.0	Q9H2M9	Rab3 GTPase-activating protein non-catalytic subunit (RBGPR_HUMAN)	Fusion00711.53536.53536.2	N/A	N/A
AMDPQDLQNTEVPIATTAK	::::::::::::::::::::	100.0	Q9H2M9	Rab3 GTPase-activating protein non-catalytic subunit (RBGPR_HUMAN)	Fusion00721.52932.52932.2	N/A	N/A
AMDPQDLQNTEVPIATTAK	::::::::::::::::::::	100.0	Q9H2M9	Rab3 GTPase-activating protein non-catalytic subunit (RBGPR_HUMAN)	Fusion00728.52546.52546.2	N/A	N/A
AMDPQDLQNTEVPIATTAK	::::::::::::::::::::	100.0	Q9H2M9	Rab3 GTPase-activating protein non-catalytic subunit (RBGPR_HUMAN)	Fusion00711.53553.53553.2	N/A	N/A
AMDPQDLQNTEVPIATTAK	::::::::::::::::::::	100.0	Q9H2M9	Rab3 GTPase-activating protein non-catalytic subunit (RBGPR_HUMAN)	Fusion00714.53039.53039.2	N/A	N/A
AMDPQDLQNTEVPIATTAK	::::::::::::::::::::	100.0	Q9H2M9	Rab3 GTPase-activating protein non-catalytic subunit (RBGPR_HUMAN)	Fusion00718.52863.52863.2	N/A	N/A
AMDPQDLQNTEVPIATTAK	::::::::::::::::::::	100.0	Q9H2M9	Rab3 GTPase-activating protein non-catalytic subunit (RBGPR_HUMAN)	Fusion00725.52855.52855.2	N/A	N/A
AMDPQDLQNTEVPIATTAK	::::::::::::::::::::	100.0	Q9H2M9	Rab3 GTPase-activating protein non-catalytic subunit (RBGPR_HUMAN)	Fusion00714.53019.53019.2	N/A	N/A
TGKEYIPGQPPLSQSSDSSPTR	:::::::::::::::::::::::	100.0	P07814	Bifunctional glutamate/proline--tRNA ligase (SYEP_HUMAN)	Fusion00714.28485.28485.3	N/A	N/A
TGKEYIPGQPPLSQSSDSSPTR	:::::::::::::::::::::::	9645390070921980	P07814	Bifunctional glutamate/proline--tRNA ligase (SYEP_HUMAN)	Fusion00725.28069.28069.3	N/A	N/A
TGKEYIPGQPPLSQSSDSSPTR	:::::::::::::::::::::::	100.0	P07814	Bifunctional glutamate/proline--tRNA ligase (SYEP_HUMAN)	Fusion00728.27617.27617.3	N/A	N/A
AFGAGADFVMLGGMLAGHSESGGELIER	:::::::::::::::::::::::::::::	100.0	Q9P2T1	GMP reductase 2 (GMPR2_HUMAN)	Fusion00718.81850.81850.3	N/A	N/A
AFGAGADFVMLGGMLAGHSESGGELIER	:::::::::::::::::::::::::::::	100.0	Q9P2T1	GMP reductase 2 (GMPR2_HUMAN)	Fusion00711.82479.82479.3	N/A	N/A
AFGAGADFVMLGGMLAGHSESGGELIER	:::::::::::::::::::::::::::::	100.0	Q9P2T1	GMP reductase 2 (GMPR2_HUMAN)	Fusion00711.82706.82706.3	N/A	N/A
AFGAGADFVMLGGMLAGHSESGGELIER	:::::::::::::::::::::::::::::	100.0	Q9P2T1	GMP reductase 2 (GMPR2_HUMAN)	Fusion00721.81901.81901.3	N/A	N/A
AFGAGADFVMLGGMLAGHSESGGELIER	:::::::::::::::::::::::::::::	100.0	Q9P2T1	GMP reductase 2 (GMPR2_HUMAN)	Fusion00725.81791.81791.3	N/A	N/A
AFGAGADFVMLGGMLAGHSESGGELIER	:::::::::::::::::::::::::::::	100.0	Q9P2T1	GMP reductase 2 (GMPR2_HUMAN)	Fusion00728.81436.81436.3	N/A	N/A
VSSPCCIVTSTYGWTANMER	:::::::::::::::::::::	971590909090909	P08238	Heat shock protein HSP 90-beta (HS90B_HUMAN)	Fusion00711.63629.63629.2	N/A	N/A
VSSPCCIVTSTYGWTANMER	:::::::::::::::::::::	9655172413793100	P08238	Heat shock protein HSP 90-beta (HS90B_HUMAN)	Fusion00714.63215.63215.2	N/A	N/A
VSSPCCIVTSTYGWTANMER	:::::::::::::::::::::	100.0	P08238	Heat shock protein HSP 90-beta (HS90B_HUMAN)	Fusion00711.63519.63519.2	N/A	N/A
VSSPCCIVTSTYGWTANMER	:::::::::::::::::::::	100.0	P08238	Heat shock protein HSP 90-beta (HS90B_HUMAN)	Fusion00718.63016.63016.2	N/A	N/A
VSSPCCIVTSTYGWTANMER	:::::::::::::::::::::	100.0	P08238	Heat shock protein HSP 90-beta (HS90B_HUMAN)	Fusion00718.63132.63132.2	N/A	N/A
VSSPCCIVTSTYGWTANMER	:::::::::::::::::::::	100.0	P08238	Heat shock protein HSP 90-beta (HS90B_HUMAN)	Fusion00725.62931.62931.2	N/A	N/A
VSSPCCIVTSTYGWTANMER	:::::::::::::::::::::	9657142857142850	P08238	Heat shock protein HSP 90-beta (HS90B_HUMAN)	Fusion00728.62657.62657.2	N/A	N/A
VSSPCCIVTSTYGWTANMER	:::::::::::::::::::::	9772727272727270	P08238	Heat shock protein HSP 90-beta (HS90B_HUMAN)	Fusion00721.63085.63085.2	N/A	N/A
SADGAEADGSTQVTVEEPVQQPSVVDR	:acetylation of protein n-term:::::::::::::::::::::::::::	9924812030075180	O60664	Perilipin-3 (PLIN3_HUMAN)	Fusion00711.60461.60461.3	N/A	N/A
SADGAEADGSTQVTVEEPVQQPSVVDR	:acetylation of protein n-term:::::::::::::::::::::::::::	9548872180451120	O60664	Perilipin-3 (PLIN3_HUMAN)	Fusion00718.59849.59849.3	N/A	N/A
SADGAEADGSTQVTVEEPVQQPSVVDR	:acetylation of protein n-term:::::::::::::::::::::::::::	9849624060150370	O60664	Perilipin-3 (PLIN3_HUMAN)	Fusion00711.60554.60554.3	N/A	N/A
SADGAEADGSTQVTVEEPVQQPSVVDR	:acetylation of protein n-term:::::::::::::::::::::::::::	100.0	O60664	Perilipin-3 (PLIN3_HUMAN)	Fusion00721.59927.59927.3	N/A	N/A
SADGAEADGSTQVTVEEPVQQPSVVDR	:acetylation of protein n-term:::::::::::::::::::::::::::	9924812030075180	O60664	Perilipin-3 (PLIN3_HUMAN)	Fusion00725.59770.59770.3	N/A	N/A
SADGAEADGSTQVTVEEPVQQPSVVDR	:acetylation of protein n-term:::::::::::::::::::::::::::	100.0	O60664	Perilipin-3 (PLIN3_HUMAN)	Fusion00728.59531.59531.3	N/A	N/A
SADGAEADGSTQVTVEEPVQQPSVVDR	:acetylation of protein n-term:::::::::::::::::::::::::::	100.0	O60664	Perilipin-3 (PLIN3_HUMAN)	Fusion00728.59546.59546.3	N/A	N/A
SADGAEADGSTQVTVEEPVQQPSVVDR	:acetylation of protein n-term:::::::::::::::::::::::::::	9253731343283580	O60664	Perilipin-3 (PLIN3_HUMAN)	Fusion00725.59753.59753.3	N/A	N/A
IVSSSDVGHDEYSTQSLVK	::::::::::::::::::::	100.0	Q01082	Spectrin beta chain, non-erythrocytic 1 (SPTB2_HUMAN)	Fusion00721.29189.29189.2	N/A	N/A
IVSSSDVGHDEYSTQSLVK	::::::::::::::::::::	100.0	Q01082	Spectrin beta chain, non-erythrocytic 1 (SPTB2_HUMAN)	Fusion00728.28835.28835.2	N/A	N/A
IVSSSDVGHDEYSTQSLVK	::::::::::::::::::::	100.0	Q01082	Spectrin beta chain, non-erythrocytic 1 (SPTB2_HUMAN)	Fusion00711.29788.29788.2	N/A	N/A
IVSSSDVGHDEYSTQSLVK	::::::::::::::::::::	100.0	Q01082	Spectrin beta chain, non-erythrocytic 1 (SPTB2_HUMAN)	Fusion00714.29419.29419.2	N/A	N/A
IVSSSDVGHDEYSTQSLVK	::::::::::::::::::::	100.0	Q01082	Spectrin beta chain, non-erythrocytic 1 (SPTB2_HUMAN)	Fusion00718.29401.29401.2	N/A	N/A
IVSSSDVGHDEYSTQSLVK	::::::::::::::::::::	100.0	Q01082	Spectrin beta chain, non-erythrocytic 1 (SPTB2_HUMAN)	Fusion00725.29316.29316.2	N/A	N/A
IVSSSDVGHDEYSTQSLVK	::::::::::::::::::::	100.0	Q01082	Spectrin beta chain, non-erythrocytic 1 (SPTB2_HUMAN)	Fusion00711.29801.29801.2	N/A	N/A
IVSSSDVGHDEYSTQSLVK	::::::::::::::::::::	9829545454545450	Q01082	Spectrin beta chain, non-erythrocytic 1 (SPTB2_HUMAN)	Fusion00721.29393.29393.2	N/A	N/A
WVPEITHHCPK	::::::::::::	997229916897507	P60953	Cell division control protein 42 homolog (CDC42_HUMAN)	Fusion00714.12977.12977.4	N/A	N/A
WVPEITHHCPK	::::::::::::	9944598337950130	P60953	Cell division control protein 42 homolog (CDC42_HUMAN)	Fusion00714.13259.13259.4	N/A	N/A
WVPEITHHCPK	::::::::::::	9917355371900820	P60953	Cell division control protein 42 homolog (CDC42_HUMAN)	Fusion00721.12683.12683.4	N/A	N/A
WVPEITHHCPK	::::::::::::	9861495844875340	P60953	Cell division control protein 42 homolog (CDC42_HUMAN)	Fusion00721.12979.12979.4	N/A	N/A
WVPEITHHCPK	::::::::::::	9833795013850410	P60953	Cell division control protein 42 homolog (CDC42_HUMAN)	Fusion00725.12887.12887.4	N/A	N/A
WVPEITHHCPK	::::::::::::	9833795013850410	P60953	Cell division control protein 42 homolog (CDC42_HUMAN)	Fusion00725.13181.13181.4	N/A	N/A
WVPEITHHCPK	::::::::::::	9586776859504130	P60953	Cell division control protein 42 homolog (CDC42_HUMAN)	Fusion00728.12369.12369.4	N/A	N/A
WVPEITHHCPK	::::::::::::	9675675675675670	P60953	Cell division control protein 42 homolog (CDC42_HUMAN)	Fusion00728.12649.12649.4	N/A	N/A
WVPEITHHCPK	::::::::::::	9889196675900270	P60953	Cell division control protein 42 homolog (CDC42_HUMAN)	Fusion00718.13016.13016.4	N/A	N/A
VDLSLPNIGIK	::::::::::::	100.0	Q03426	Mevalonate kinase (KIME_HUMAN)	Fusion00711.68263.68263.2	N/A	N/A
VDLSLPNIGIK	::::::::::::	100.0	Q03426	Mevalonate kinase (KIME_HUMAN)	Fusion00714.67867.67867.2	N/A	N/A
VDLSLPNIGIK	::::::::::::	9946808510638290	Q03426	Mevalonate kinase (KIME_HUMAN)	Fusion00718.67716.67716.2	N/A	N/A
VDLSLPNIGIK	::::::::::::	9771428571428570	Q03426	Mevalonate kinase (KIME_HUMAN)	Fusion00721.67669.67669.2	N/A	N/A
VDLSLPNIGIK	::::::::::::	9828571428571420	Q03426	Mevalonate kinase (KIME_HUMAN)	Fusion00725.67663.67663.2	N/A	N/A
VDLSLPNIGIK	::::::::::::	100.0	Q03426	Mevalonate kinase (KIME_HUMAN)	Fusion00728.67321.67321.2	N/A	N/A
SLVHAGVPASYLLIPAASYVLPEVSK	:::::::::::::::::::::::::::	100.0	Q9UI10	Translation initiation factor eIF-2B subunit delta (EI2BD_HUMAN)	Fusion00711.88863.88863.3	N/A	N/A
SLVHAGVPASYLLIPAASYVLPEVSK	:::::::::::::::::::::::::::	100.0	Q9UI10	Translation initiation factor eIF-2B subunit delta (EI2BD_HUMAN)	Fusion00714.88350.88350.3	N/A	N/A
SLVHAGVPASYLLIPAASYVLPEVSK	:::::::::::::::::::::::::::	100.0	Q9UI10	Translation initiation factor eIF-2B subunit delta (EI2BD_HUMAN)	Fusion00718.88157.88157.3	N/A	N/A
SLVHAGVPASYLLIPAASYVLPEVSK	:::::::::::::::::::::::::::	100.0	Q9UI10	Translation initiation factor eIF-2B subunit delta (EI2BD_HUMAN)	Fusion00721.88130.88130.3	N/A	N/A
SLVHAGVPASYLLIPAASYVLPEVSK	:::::::::::::::::::::::::::	100.0	Q9UI10	Translation initiation factor eIF-2B subunit delta (EI2BD_HUMAN)	Fusion00725.88091.88091.3	N/A	N/A
SLVHAGVPASYLLIPAASYVLPEVSK	:::::::::::::::::::::::::::	100.0	Q9UI10	Translation initiation factor eIF-2B subunit delta (EI2BD_HUMAN)	Fusion00725.88183.88183.3	N/A	N/A
SLVHAGVPASYLLIPAASYVLPEVSK	:::::::::::::::::::::::::::	100.0	Q9UI10	Translation initiation factor eIF-2B subunit delta (EI2BD_HUMAN)	Fusion00728.87723.87723.3	N/A	N/A
FGFIFNCDIK	:::::::::::	9779005524861870	O00442	RNA 3'-terminal phosphate cyclase (RTCA_HUMAN)	Fusion00711.67828.67828.2	N/A	N/A
FGFIFNCDIK	:::::::::::	9717514124293780	O00442	RNA 3'-terminal phosphate cyclase (RTCA_HUMAN)	Fusion00714.67430.67430.2	N/A	N/A
FGFIFNCDIK	:::::::::::	9942857142857140	O00442	RNA 3'-terminal phosphate cyclase (RTCA_HUMAN)	Fusion00721.67292.67292.2	N/A	N/A
FGFIFNCDIK	:::::::::::	9943181818181810	O00442	RNA 3'-terminal phosphate cyclase (RTCA_HUMAN)	Fusion00725.67209.67209.2	N/A	N/A
FGFIFNCDIK	:::::::::::	9942857142857140	O00442	RNA 3'-terminal phosphate cyclase (RTCA_HUMAN)	Fusion00728.66897.66897.2	N/A	N/A
FGFIFNCDIK	:::::::::::	9714285714285710	O00442	RNA 3'-terminal phosphate cyclase (RTCA_HUMAN)	Fusion00718.67250.67250.2	N/A	N/A
NLNTLCWAIGSISGAMHEEDEKR	::::::::::::::::::::::::	100.0	O14980	Exportin-1 (XPO1_HUMAN)	Fusion00728.67849.67849.4	N/A	N/A
NLNTLCWAIGSISGAMHEEDEKR	::::::::::::::::::::::::	100.0	O14980	Exportin-1 (XPO1_HUMAN)	Fusion00714.68394.68394.4	N/A	N/A
NLNTLCWAIGSISGAMHEEDEKR	::::::::::::::::::::::::	997229916897507	O14980	Exportin-1 (XPO1_HUMAN)	Fusion00721.68236.68236.4	N/A	N/A
ALTTKPSSLDQFK	::::::::::::::	9942857142857140	Q92556	Engulfment and cell motility protein 1 (ELMO1_HUMAN)	Fusion00721.23783.23783.2	N/A	N/A
TVAGQDAVIVLLGTR	::::::::::::::::	9771428571428570	P30043	Flavin reductase (NADPH) (BLVRB_HUMAN)	Fusion00714.70623.70623.2	N/A	N/A
AALDEAQGVGLDSTGYYDQEIYGGSDSR	:::::::::::::::::::::::::::::	100.0	O75533	Splicing factor 3B subunit 1 (SF3B1_HUMAN)	Fusion00714.64783.64783.3	N/A	N/A
AALDEAQGVGLDSTGYYDQEIYGGSDSR	:::::::::::::::::::::::::::::	100.0	O75533	Splicing factor 3B subunit 1 (SF3B1_HUMAN)	Fusion00718.64610.64610.3	N/A	N/A
AALDEAQGVGLDSTGYYDQEIYGGSDSR	:::::::::::::::::::::::::::::	100.0	O75533	Splicing factor 3B subunit 1 (SF3B1_HUMAN)	Fusion00725.64550.64550.3	N/A	N/A
AALDEAQGVGLDSTGYYDQEIYGGSDSR	:::::::::::::::::::::::::::::	100.0	O75533	Splicing factor 3B subunit 1 (SF3B1_HUMAN)	Fusion00728.64276.64276.3	N/A	N/A
AALDEAQGVGLDSTGYYDQEIYGGSDSR	:::::::::::::::::::::::::::::	100.0	O75533	Splicing factor 3B subunit 1 (SF3B1_HUMAN)	Fusion00711.65143.65143.3	N/A	N/A
AALDEAQGVGLDSTGYYDQEIYGGSDSR	:::::::::::::::::::::::::::::	100.0	O75533	Splicing factor 3B subunit 1 (SF3B1_HUMAN)	Fusion00725.64530.64530.3	N/A	N/A
WDPTGNLLASCSDDMTLK	:::::::::::::::::::	100.0	Q9BZK7	F-box-like/WD repeat-containing protein TBL1XR1 (TBL1R_HUMAN)	Fusion00711.71435.71435.2	N/A	N/A
WDPTGNLLASCSDDMTLK	:::::::::::::::::::	100.0	Q9BZK7	F-box-like/WD repeat-containing protein TBL1XR1 (TBL1R_HUMAN)	Fusion00714.71004.71004.2	N/A	N/A
WDPTGNLLASCSDDMTLK	:::::::::::::::::::	100.0	Q9BZK7	F-box-like/WD repeat-containing protein TBL1XR1 (TBL1R_HUMAN)	Fusion00725.70751.70751.2	N/A	N/A
WDPTGNLLASCSDDMTLK	:::::::::::::::::::	100.0	Q9BZK7	F-box-like/WD repeat-containing protein TBL1XR1 (TBL1R_HUMAN)	Fusion00718.70806.70806.2	N/A	N/A
WDPTGNLLASCSDDMTLK	:::::::::::::::::::	100.0	Q9BZK7	F-box-like/WD repeat-containing protein TBL1XR1 (TBL1R_HUMAN)	Fusion00721.70771.70771.2	N/A	N/A
WDPTGNLLASCSDDMTLK	:::::::::::::::::::	100.0	Q9BZK7	F-box-like/WD repeat-containing protein TBL1XR1 (TBL1R_HUMAN)	Fusion00721.70809.70809.2	N/A	N/A
WDPTGNLLASCSDDMTLK	:::::::::::::::::::	100.0	Q9BZK7	F-box-like/WD repeat-containing protein TBL1XR1 (TBL1R_HUMAN)	Fusion00728.70455.70455.2	N/A	N/A
SIQNSLLGHSSVEDAR	:::::::::::::::::	100.0	Q96AZ6	Interferon-stimulated gene 20 kDa protein (ISG20_HUMAN)	Fusion00725.27183.27183.3	N/A	N/A
SIQNSLLGHSSVEDAR	:::::::::::::::::	962406015037594	Q96AZ6	Interferon-stimulated gene 20 kDa protein (ISG20_HUMAN)	Fusion00728.26711.26711.3	N/A	N/A
EPAVLELEGK	:::::::::::	9714285714285710	Q01518	Adenylyl cyclase-associated protein 1 (CAP1_HUMAN)	Fusion00714.38887.38887.2	N/A	N/A
EPAVLELEGK	:::::::::::	8685714285714280	Q01518	Adenylyl cyclase-associated protein 1 (CAP1_HUMAN)	Fusion00718.38668.38668.2	N/A	N/A
EPAVLELEGK	:::::::::::	9657142857142850	Q01518	Adenylyl cyclase-associated protein 1 (CAP1_HUMAN)	Fusion00711.39322.39322.2	N/A	N/A
MFVGGLSWDTSK	:oxidation of m::::::::::::	100.0	Q99729	Heterogeneous nuclear ribonucleoprotein A/B (ROAA_HUMAN)	Fusion00714.50663.50663.2	N/A	N/A
MFVGGLSWDTSK	:oxidation of m::::::::::::	100.0	Q99729	Heterogeneous nuclear ribonucleoprotein A/B (ROAA_HUMAN)	Fusion00721.50376.50376.2	N/A	N/A
MFVGGLSWDTSK	:oxidation of m::::::::::::	100.0	Q99729	Heterogeneous nuclear ribonucleoprotein A/B (ROAA_HUMAN)	Fusion00725.50428.50428.2	N/A	N/A
FELLCSPLFNK	::::::::::::	100.0	Q0VDF9	Heat shock 70 kDa protein 14 (HSP7E_HUMAN)	Fusion00711.73514.73514.2	N/A	N/A
FELLCSPLFNK	::::::::::::	100.0	Q0VDF9	Heat shock 70 kDa protein 14 (HSP7E_HUMAN)	Fusion00714.73009.73009.2	N/A	N/A
FELLCSPLFNK	::::::::::::	100.0	Q0VDF9	Heat shock 70 kDa protein 14 (HSP7E_HUMAN)	Fusion00718.72822.72822.2	N/A	N/A
FELLCSPLFNK	::::::::::::	100.0	Q0VDF9	Heat shock 70 kDa protein 14 (HSP7E_HUMAN)	Fusion00721.72818.72818.2	N/A	N/A
FELLCSPLFNK	::::::::::::	100.0	Q0VDF9	Heat shock 70 kDa protein 14 (HSP7E_HUMAN)	Fusion00725.72777.72777.2	N/A	N/A
FELLCSPLFNK	::::::::::::	100.0	Q0VDF9	Heat shock 70 kDa protein 14 (HSP7E_HUMAN)	Fusion00728.72502.72502.2	N/A	N/A
FGVEQPEGDEDLTK	:::::::::::::::	100.0	P24928	DNA-directed RNA polymerase II subunit RPB1 (RPB1_HUMAN)	Fusion00711.35590.35590.2	N/A	N/A
FGVEQPEGDEDLTK	:::::::::::::::	100.0	P24928	DNA-directed RNA polymerase II subunit RPB1 (RPB1_HUMAN)	Fusion00718.34955.34955.2	N/A	N/A
FGVEQPEGDEDLTK	:::::::::::::::	100.0	P24928	DNA-directed RNA polymerase II subunit RPB1 (RPB1_HUMAN)	Fusion00718.34989.34989.2	N/A	N/A
FGVEQPEGDEDLTK	:::::::::::::::	100.0	P24928	DNA-directed RNA polymerase II subunit RPB1 (RPB1_HUMAN)	Fusion00725.35040.35040.2	N/A	N/A
FGVEQPEGDEDLTK	:::::::::::::::	100.0	P24928	DNA-directed RNA polymerase II subunit RPB1 (RPB1_HUMAN)	Fusion00714.35231.35231.2	N/A	N/A
FGVEQPEGDEDLTK	:::::::::::::::	100.0	P24928	DNA-directed RNA polymerase II subunit RPB1 (RPB1_HUMAN)	Fusion00721.34926.34926.2	N/A	N/A
FGVEQPEGDEDLTK	:::::::::::::::	9885714285714280	P24928	DNA-directed RNA polymerase II subunit RPB1 (RPB1_HUMAN)	Fusion00728.34629.34629.2	N/A	N/A
DVQNTFYDIVAELGAMEHAQAVDYIK	:::::::::::::::::::::::::::	100.0	P16435	NADPH--cytochrome P450 reductase (NCPR_HUMAN)	Fusion00721.109765.109765.3	N/A	N/A
DVQNTFYDIVAELGAMEHAQAVDYIK	:::::::::::::::::::::::::::	9849624060150370	P16435	NADPH--cytochrome P450 reductase (NCPR_HUMAN)	Fusion00728.109271.109271.3	N/A	N/A
DVQNTFYDIVAELGAMEHAQAVDYIK	:::::::::::::::::::::::::::	100.0	P16435	NADPH--cytochrome P450 reductase (NCPR_HUMAN)	Fusion00711.110407.110407.3	N/A	N/A
DVQNTFYDIVAELGAMEHAQAVDYIK	:::::::::::::::::::::::::::	100.0	P16435	NADPH--cytochrome P450 reductase (NCPR_HUMAN)	Fusion00714.110151.110151.3	N/A	N/A
DVQNTFYDIVAELGAMEHAQAVDYIK	:::::::::::::::::::::::::::	100.0	P16435	NADPH--cytochrome P450 reductase (NCPR_HUMAN)	Fusion00718.109973.109973.3	N/A	N/A
DVQNTFYDIVAELGAMEHAQAVDYIK	:::::::::::::::::::::::::::	924812030075188	P16435	NADPH--cytochrome P450 reductase (NCPR_HUMAN)	Fusion00725.109709.109709.3	N/A	N/A
EYFSTFGEVLMVQVK	::::::::::::::::	100.0	Q13148	TAR DNA-binding protein 43 (TADBP_HUMAN)	Fusion00711.84829.84829.2	N/A	N/A
EYFSTFGEVLMVQVK	::::::::::::::::	100.0	Q13148	TAR DNA-binding protein 43 (TADBP_HUMAN)	Fusion00718.84196.84196.2	N/A	N/A
EYFSTFGEVLMVQVK	::::::::::::::::	100.0	Q13148	TAR DNA-binding protein 43 (TADBP_HUMAN)	Fusion00721.84242.84242.2	N/A	N/A
EYFSTFGEVLMVQVK	::::::::::::::::	100.0	Q13148	TAR DNA-binding protein 43 (TADBP_HUMAN)	Fusion00725.84087.84087.2	N/A	N/A
EYFSTFGEVLMVQVK	::::::::::::::::	9942857142857140	Q13148	TAR DNA-binding protein 43 (TADBP_HUMAN)	Fusion00711.85060.85060.2	N/A	N/A
EYFSTFGEVLMVQVK	::::::::::::::::	100.0	Q13148	TAR DNA-binding protein 43 (TADBP_HUMAN)	Fusion00714.84424.84424.2	N/A	N/A
EYFSTFGEVLMVQVK	::::::::::::::::	100.0	Q13148	TAR DNA-binding protein 43 (TADBP_HUMAN)	Fusion00728.83872.83872.2	N/A	N/A
QTQIFTTYSDNQPGVLIQVYEGER	:::::::::::::::::::::::::	9774436090225560	P08107	Heat shock 70 kDa protein 1A/1B (HSP71_HUMAN)	Fusion00725.75564.75564.3	N/A	N/A
QTQIFTTYSDNQPGVLIQVYEGER	:::::::::::::::::::::::::	100.0	P08107	Heat shock 70 kDa protein 1A/1B (HSP71_HUMAN)	Fusion00718.75596.75596.3	N/A	N/A
QTQIFTTYSDNQPGVLIQVYEGER	:::::::::::::::::::::::::	100.0	P08107	Heat shock 70 kDa protein 1A/1B (HSP71_HUMAN)	Fusion00725.75443.75443.3	N/A	N/A
QAFDDAIAELDTLNEDSYK	::::::::::::::::::::	100.0	Q04917	14-3-3 protein eta (1433F_HUMAN)	Fusion00711.79639.79639.2	N/A	N/A
QAFDDAIAELDTLNEDSYK	::::::::::::::::::::	100.0	Q04917	14-3-3 protein eta (1433F_HUMAN)	Fusion00711.79650.79650.2	N/A	N/A
QAFDDAIAELDTLNEDSYK	::::::::::::::::::::	100.0	Q04917	14-3-3 protein eta (1433F_HUMAN)	Fusion00714.79294.79294.2	N/A	N/A
QAFDDAIAELDTLNEDSYK	::::::::::::::::::::	100.0	Q04917	14-3-3 protein eta (1433F_HUMAN)	Fusion00714.79446.79446.2	N/A	N/A
QAFDDAIAELDTLNEDSYK	::::::::::::::::::::	100.0	Q04917	14-3-3 protein eta (1433F_HUMAN)	Fusion00718.79024.79024.2	N/A	N/A
QAFDDAIAELDTLNEDSYK	::::::::::::::::::::	100.0	Q04917	14-3-3 protein eta (1433F_HUMAN)	Fusion00721.79077.79077.2	N/A	N/A
QAFDDAIAELDTLNEDSYK	::::::::::::::::::::	100.0	Q04917	14-3-3 protein eta (1433F_HUMAN)	Fusion00725.78971.78971.2	N/A	N/A
QAFDDAIAELDTLNEDSYK	::::::::::::::::::::	100.0	Q04917	14-3-3 protein eta (1433F_HUMAN)	Fusion00728.78767.78767.2	N/A	N/A
GHYTIGKEIIDLVLDR	:::::::::::::::::	100.0	P68363	Tubulin alpha-1B chain (TBA1B_HUMAN)	Fusion00711.69126.69126.4	N/A	N/A
GHYTIGKEIIDLVLDR	:::::::::::::::::	100.0	Q71U36	Tubulin alpha-1A chain (TBA1A_HUMAN)	Fusion00711.69126.69126.4	N/A	N/A
GHYTIGKEIIDLVLDR	:::::::::::::::::	100.0	Q9BQE3	Tubulin alpha-1C chain (TBA1C_HUMAN)	Fusion00711.69126.69126.4	N/A	N/A
GHYTIGKEIIDLVLDR	:::::::::::::::::	997229916897507	P68363	Tubulin alpha-1B chain (TBA1B_HUMAN)	Fusion00714.68727.68727.4	N/A	N/A
GHYTIGKEIIDLVLDR	:::::::::::::::::	997229916897507	Q71U36	Tubulin alpha-1A chain (TBA1A_HUMAN)	Fusion00714.68727.68727.4	N/A	N/A
GHYTIGKEIIDLVLDR	:::::::::::::::::	997229916897507	Q9BQE3	Tubulin alpha-1C chain (TBA1C_HUMAN)	Fusion00714.68727.68727.4	N/A	N/A
GHYTIGKEIIDLVLDR	:::::::::::::::::	100.0	P68363	Tubulin alpha-1B chain (TBA1B_HUMAN)	Fusion00718.68607.68607.4	N/A	N/A
GHYTIGKEIIDLVLDR	:::::::::::::::::	100.0	Q71U36	Tubulin alpha-1A chain (TBA1A_HUMAN)	Fusion00718.68607.68607.4	N/A	N/A
GHYTIGKEIIDLVLDR	:::::::::::::::::	100.0	Q9BQE3	Tubulin alpha-1C chain (TBA1C_HUMAN)	Fusion00718.68607.68607.4	N/A	N/A
GHYTIGKEIIDLVLDR	:::::::::::::::::	997229916897507	P68363	Tubulin alpha-1B chain (TBA1B_HUMAN)	Fusion00728.68199.68199.4	N/A	N/A
GHYTIGKEIIDLVLDR	:::::::::::::::::	997229916897507	Q71U36	Tubulin alpha-1A chain (TBA1A_HUMAN)	Fusion00728.68199.68199.4	N/A	N/A
GHYTIGKEIIDLVLDR	:::::::::::::::::	997229916897507	Q9BQE3	Tubulin alpha-1C chain (TBA1C_HUMAN)	Fusion00728.68199.68199.4	N/A	N/A
GHYTIGKEIIDLVLDR	:::::::::::::::::	100.0	P68363	Tubulin alpha-1B chain (TBA1B_HUMAN)	Fusion00721.68474.68474.4	N/A	N/A
GHYTIGKEIIDLVLDR	:::::::::::::::::	100.0	Q71U36	Tubulin alpha-1A chain (TBA1A_HUMAN)	Fusion00721.68474.68474.4	N/A	N/A
GHYTIGKEIIDLVLDR	:::::::::::::::::	100.0	Q9BQE3	Tubulin alpha-1C chain (TBA1C_HUMAN)	Fusion00721.68474.68474.4	N/A	N/A
GHYTIGKEIIDLVLDR	:::::::::::::::::	100.0	P68363	Tubulin alpha-1B chain (TBA1B_HUMAN)	Fusion00725.68484.68484.4	N/A	N/A
GHYTIGKEIIDLVLDR	:::::::::::::::::	100.0	Q71U36	Tubulin alpha-1A chain (TBA1A_HUMAN)	Fusion00725.68484.68484.4	N/A	N/A
GHYTIGKEIIDLVLDR	:::::::::::::::::	100.0	Q9BQE3	Tubulin alpha-1C chain (TBA1C_HUMAN)	Fusion00725.68484.68484.4	N/A	N/A
SGVYYEPSCTQNVNHGVLVVGYGDLNGK	:::::::::::::::::::::::::::::	9774436090225560	P25774	Cathepsin S (CATS_HUMAN)	Fusion00728.53844.53844.3	N/A	N/A
EESDDEAAVEEEEEEKKPK	::::::::::::::::::::	100.0	P14625	Endoplasmin (ENPL_HUMAN)	Fusion00711.10080.10080.3	N/A	N/A
EESDDEAAVEEEEEEKKPK	::::::::::::::::::::	100.0	P14625	Endoplasmin (ENPL_HUMAN)	Fusion00725.9365.9365.3	N/A	N/A
EESDDEAAVEEEEEEKKPK	::::::::::::::::::::	100.0	P14625	Endoplasmin (ENPL_HUMAN)	Fusion00728.8664.8664.3	N/A	N/A
EESDDEAAVEEEEEEKKPK	::::::::::::::::::::	100.0	P14625	Endoplasmin (ENPL_HUMAN)	Fusion00711.9813.9813.3	N/A	N/A
EESDDEAAVEEEEEEKKPK	::::::::::::::::::::	100.0	P14625	Endoplasmin (ENPL_HUMAN)	Fusion00714.9119.9119.3	N/A	N/A
EESDDEAAVEEEEEEKKPK	::::::::::::::::::::	100.0	P14625	Endoplasmin (ENPL_HUMAN)	Fusion00718.9192.9192.3	N/A	N/A
EESDDEAAVEEEEEEKKPK	::::::::::::::::::::	100.0	P14625	Endoplasmin (ENPL_HUMAN)	Fusion00718.9475.9475.3	N/A	N/A
EESDDEAAVEEEEEEKKPK	::::::::::::::::::::	100.0	P14625	Endoplasmin (ENPL_HUMAN)	Fusion00721.9302.9302.3	N/A	N/A
EESDDEAAVEEEEEEKKPK	::::::::::::::::::::	100.0	P14625	Endoplasmin (ENPL_HUMAN)	Fusion00728.8928.8928.3	N/A	N/A
VVGDRENGSDNLPSSAGSGDKPLSDPAPF	::::::::::::::::::::::::::::::	100.0	O43399	Tumor protein D54 (TPD54_HUMAN)	Fusion00718.47131.47131.3	N/A	N/A
DVIKEIEDFDSLEALR	:::::::::::::::::	100.0	P46060	Ran GTPase-activating protein 1 (RAGP1_HUMAN)	Fusion00711.83704.83704.3	N/A	N/A
DVIKEIEDFDSLEALR	:::::::::::::::::	100.0	P46060	Ran GTPase-activating protein 1 (RAGP1_HUMAN)	Fusion00714.83222.83222.3	N/A	N/A
DVIKEIEDFDSLEALR	:::::::::::::::::	100.0	P46060	Ran GTPase-activating protein 1 (RAGP1_HUMAN)	Fusion00718.83045.83045.3	N/A	N/A
DVIKEIEDFDSLEALR	:::::::::::::::::	100.0	P46060	Ran GTPase-activating protein 1 (RAGP1_HUMAN)	Fusion00721.83027.83027.3	N/A	N/A
DVIKEIEDFDSLEALR	:::::::::::::::::	100.0	P46060	Ran GTPase-activating protein 1 (RAGP1_HUMAN)	Fusion00725.82949.82949.3	N/A	N/A
DVIKEIEDFDSLEALR	:::::::::::::::::	100.0	P46060	Ran GTPase-activating protein 1 (RAGP1_HUMAN)	Fusion00728.82619.82619.3	N/A	N/A
AEGSEAAELAEIYAK	::::::::::::::::	100.0	Q9NUQ8	ATP-binding cassette sub-family F member 3 (ABCF3_HUMAN)	Fusion00721.49684.49684.2	N/A	N/A
AEGSEAAELAEIYAK	::::::::::::::::	100.0	Q9NUQ8	ATP-binding cassette sub-family F member 3 (ABCF3_HUMAN)	Fusion00725.49733.49733.2	N/A	N/A
AEGSEAAELAEIYAK	::::::::::::::::	100.0	Q9NUQ8	ATP-binding cassette sub-family F member 3 (ABCF3_HUMAN)	Fusion00728.49497.49497.2	N/A	N/A
AEGSEAAELAEIYAK	::::::::::::::::	100.0	Q9NUQ8	ATP-binding cassette sub-family F member 3 (ABCF3_HUMAN)	Fusion00711.50279.50279.2	N/A	N/A
AEGSEAAELAEIYAK	::::::::::::::::	9943181818181810	Q9NUQ8	ATP-binding cassette sub-family F member 3 (ABCF3_HUMAN)	Fusion00711.50413.50413.2	N/A	N/A
AEGSEAAELAEIYAK	::::::::::::::::	100.0	Q9NUQ8	ATP-binding cassette sub-family F member 3 (ABCF3_HUMAN)	Fusion00714.49987.49987.2	N/A	N/A
AEGSEAAELAEIYAK	::::::::::::::::	100.0	Q9NUQ8	ATP-binding cassette sub-family F member 3 (ABCF3_HUMAN)	Fusion00718.49697.49697.2	N/A	N/A
AEGSEAAELAEIYAK	::::::::::::::::	100.0	Q9NUQ8	ATP-binding cassette sub-family F member 3 (ABCF3_HUMAN)	Fusion00728.49544.49544.2	N/A	N/A
AEGSEAAELAEIYAK	::::::::::::::::	8628571428571420	Q9NUQ8	ATP-binding cassette sub-family F member 3 (ABCF3_HUMAN)	Fusion00711.50363.50363.2	N/A	N/A
DLEDLQILIK	:::::::::::	100.0	Q99798	Aconitate hydratase, mitochondrial (ACON_HUMAN)	Fusion00711.80452.80452.2	N/A	N/A
DLEDLQILIK	:::::::::::	100.0	Q99798	Aconitate hydratase, mitochondrial (ACON_HUMAN)	Fusion00714.80129.80129.2	N/A	N/A
DLEDLQILIK	:::::::::::	100.0	Q99798	Aconitate hydratase, mitochondrial (ACON_HUMAN)	Fusion00718.79860.79860.2	N/A	N/A
DLEDLQILIK	:::::::::::	100.0	Q99798	Aconitate hydratase, mitochondrial (ACON_HUMAN)	Fusion00721.79881.79881.2	N/A	N/A
DLEDLQILIK	:::::::::::	100.0	Q99798	Aconitate hydratase, mitochondrial (ACON_HUMAN)	Fusion00725.79825.79825.2	N/A	N/A
DLEDLQILIK	:::::::::::	100.0	Q99798	Aconitate hydratase, mitochondrial (ACON_HUMAN)	Fusion00728.79464.79464.2	N/A	N/A
NLDDTIDDEKLR	:::::::::::::	100.0	Q13310	Polyadenylate-binding protein 4 (PABP4_HUMAN)	Fusion00711.27568.27568.2	N/A	N/A
NLDDTIDDEKLR	:::::::::::::	9942857142857140	Q13310	Polyadenylate-binding protein 4 (PABP4_HUMAN)	Fusion00714.27215.27215.2	N/A	N/A
NLDDTIDDEKLR	:::::::::::::	100.0	Q13310	Polyadenylate-binding protein 4 (PABP4_HUMAN)	Fusion00718.27108.27108.2	N/A	N/A
NLDDTIDDEKLR	:::::::::::::	9943502824858750	Q13310	Polyadenylate-binding protein 4 (PABP4_HUMAN)	Fusion00721.26902.26902.2	N/A	N/A
NLDDTIDDEKLR	:::::::::::::	8685714285714280	Q13310	Polyadenylate-binding protein 4 (PABP4_HUMAN)	Fusion00725.27018.27018.2	N/A	N/A
FGSTQEYEACFGQFILTPHIMTR	::::::::::::::::::::::::	100.0	P27708	CAD protein (PYR1_HUMAN)	Fusion00718.78405.78405.3	N/A	N/A
FGSTQEYEACFGQFILTPHIMTR	::::::::::::::::::::::::	100.0	P27708	CAD protein (PYR1_HUMAN)	Fusion00728.77890.77890.3	N/A	N/A
QAIVDKVPSVSSSALVSSLHLLK	:pyro-glu from n-term q:::::::::::::::::::::::	100.0	Q9Y678	Coatomer subunit gamma-1 (COPG1_HUMAN)	Fusion00721.79345.79345.3	N/A	N/A
NLQDLTPLK	::::::::::	9771428571428570	Q9Y5S1	Transient receptor potential cation channel subfamily V member 2 (TRPV2_HUMAN)	Fusion00718.42127.42127.2	N/A	N/A
NLQDLTPLK	::::::::::	9943502824858750	Q9Y5S1	Transient receptor potential cation channel subfamily V member 2 (TRPV2_HUMAN)	Fusion00721.42128.42128.2	N/A	N/A
NLQDLTPLK	::::::::::	9942857142857140	Q9Y5S1	Transient receptor potential cation channel subfamily V member 2 (TRPV2_HUMAN)	Fusion00728.41691.41691.2	N/A	N/A
NLQDLTPLK	::::::::::	8628571428571420	Q9Y5S1	Transient receptor potential cation channel subfamily V member 2 (TRPV2_HUMAN)	Fusion00728.41871.41871.2	N/A	N/A
LAQQGSDLIVPAGGQR	:::::::::::::::::	100.0	P53367	Arfaptin-1 (ARFP1_HUMAN)	Fusion00718.35005.35005.2	N/A	N/A
LAQQGSDLIVPAGGQR	:::::::::::::::::	100.0	P53367	Arfaptin-1 (ARFP1_HUMAN)	Fusion00721.34940.34940.2	N/A	N/A
LAQQGSDLIVPAGGQR	:::::::::::::::::	100.0	P53367	Arfaptin-1 (ARFP1_HUMAN)	Fusion00711.35607.35607.2	N/A	N/A
LAQQGSDLIVPAGGQR	:::::::::::::::::	100.0	P53367	Arfaptin-1 (ARFP1_HUMAN)	Fusion00714.35262.35262.2	N/A	N/A
LAQQGSDLIVPAGGQR	:::::::::::::::::	100.0	P53367	Arfaptin-1 (ARFP1_HUMAN)	Fusion00725.35039.35039.2	N/A	N/A
LAQQGSDLIVPAGGQR	:::::::::::::::::	100.0	P53367	Arfaptin-1 (ARFP1_HUMAN)	Fusion00728.34648.34648.2	N/A	N/A
GIRDDIEEEDDQEAYFR	::::::::::::::::::	100.0	Q86XP3	ATP-dependent RNA helicase DDX42 (DDX42_HUMAN)	Fusion00714.41833.41833.2	N/A	N/A
GIRDDIEEEDDQEAYFR	::::::::::::::::::	100.0	Q86XP3	ATP-dependent RNA helicase DDX42 (DDX42_HUMAN)	Fusion00721.41580.41580.2	N/A	N/A
GIRDDIEEEDDQEAYFR	::::::::::::::::::	100.0	Q86XP3	ATP-dependent RNA helicase DDX42 (DDX42_HUMAN)	Fusion00728.41211.41211.2	N/A	N/A
GIRDDIEEEDDQEAYFR	::::::::::::::::::	100.0	Q86XP3	ATP-dependent RNA helicase DDX42 (DDX42_HUMAN)	Fusion00711.42310.42310.2	N/A	N/A
GIRDDIEEEDDQEAYFR	::::::::::::::::::	100.0	Q86XP3	ATP-dependent RNA helicase DDX42 (DDX42_HUMAN)	Fusion00718.41594.41594.2	N/A	N/A
GIRDDIEEEDDQEAYFR	::::::::::::::::::	100.0	Q86XP3	ATP-dependent RNA helicase DDX42 (DDX42_HUMAN)	Fusion00721.41570.41570.2	N/A	N/A
GIRDDIEEEDDQEAYFR	::::::::::::::::::	100.0	Q86XP3	ATP-dependent RNA helicase DDX42 (DDX42_HUMAN)	Fusion00725.41627.41627.2	N/A	N/A
IFDANTKPNLNLQVLSNPEFLAEGTAIK	:::::::::::::::::::::::::::::	100.0	O60701	UDP-glucose 6-dehydrogenase (UGDH_HUMAN)	Fusion00711.83374.83374.3	N/A	N/A
IFDANTKPNLNLQVLSNPEFLAEGTAIK	:::::::::::::::::::::::::::::	100.0	O60701	UDP-glucose 6-dehydrogenase (UGDH_HUMAN)	Fusion00714.82939.82939.3	N/A	N/A
IFDANTKPNLNLQVLSNPEFLAEGTAIK	:::::::::::::::::::::::::::::	100.0	O60701	UDP-glucose 6-dehydrogenase (UGDH_HUMAN)	Fusion00714.83120.83120.3	N/A	N/A
IFDANTKPNLNLQVLSNPEFLAEGTAIK	:::::::::::::::::::::::::::::	100.0	O60701	UDP-glucose 6-dehydrogenase (UGDH_HUMAN)	Fusion00718.82689.82689.3	N/A	N/A
IFDANTKPNLNLQVLSNPEFLAEGTAIK	:::::::::::::::::::::::::::::	100.0	O60701	UDP-glucose 6-dehydrogenase (UGDH_HUMAN)	Fusion00725.82686.82686.3	N/A	N/A
IFDANTKPNLNLQVLSNPEFLAEGTAIK	:::::::::::::::::::::::::::::	962406015037594	O60701	UDP-glucose 6-dehydrogenase (UGDH_HUMAN)	Fusion00725.82816.82816.3	N/A	N/A
IFDANTKPNLNLQVLSNPEFLAEGTAIK	:::::::::::::::::::::::::::::	100.0	O60701	UDP-glucose 6-dehydrogenase (UGDH_HUMAN)	Fusion00728.82370.82370.3	N/A	N/A
IFDANTKPNLNLQVLSNPEFLAEGTAIK	:::::::::::::::::::::::::::::	100.0	O60701	UDP-glucose 6-dehydrogenase (UGDH_HUMAN)	Fusion00728.82495.82495.3	N/A	N/A
SILTLSHEPK	:::::::::::	100.0	Q7Z6Z7	E3 ubiquitin-protein ligase HUWE1 (HUWE1_HUMAN)	Fusion00714.19075.19075.2	N/A	N/A
SILTLSHEPK	:::::::::::	100.0	Q7Z6Z7	E3 ubiquitin-protein ligase HUWE1 (HUWE1_HUMAN)	Fusion00721.18729.18729.2	N/A	N/A
SILTLSHEPK	:::::::::::	100.0	Q7Z6Z7	E3 ubiquitin-protein ligase HUWE1 (HUWE1_HUMAN)	Fusion00728.18368.18368.2	N/A	N/A
ALLEMAEEK	::::::::::	9942857142857140	P40222	Alpha-taxilin (TXLNA_HUMAN)	Fusion00711.32584.32584.2	N/A	N/A
ALLEMAEEK	::::::::::	9828571428571420	P40222	Alpha-taxilin (TXLNA_HUMAN)	Fusion00714.32266.32266.2	N/A	N/A
ALLEMAEEK	::::::::::	100.0	P40222	Alpha-taxilin (TXLNA_HUMAN)	Fusion00718.32059.32059.2	N/A	N/A
ALLEMAEEK	::::::::::	965909090909091	P40222	Alpha-taxilin (TXLNA_HUMAN)	Fusion00721.31995.31995.2	N/A	N/A
ALLEMAEEK	::::::::::	100.0	P40222	Alpha-taxilin (TXLNA_HUMAN)	Fusion00725.32023.32023.2	N/A	N/A
YLLVPAFQGALTMK	:::::::::::::::	9942857142857140	P78318	Immunoglobulin-binding protein 1 (IGBP1_HUMAN)	Fusion00711.80558.80558.2	N/A	N/A
YLLVPAFQGALTMK	:::::::::::::::	9657142857142850	P78318	Immunoglobulin-binding protein 1 (IGBP1_HUMAN)	Fusion00718.79976.79976.2	N/A	N/A
YLLVPAFQGALTMK	:::::::::::::::	9942857142857140	P78318	Immunoglobulin-binding protein 1 (IGBP1_HUMAN)	Fusion00721.79977.79977.2	N/A	N/A
YLLVPAFQGALTMK	:::::::::::::::	9771428571428570	P78318	Immunoglobulin-binding protein 1 (IGBP1_HUMAN)	Fusion00725.79950.79950.2	N/A	N/A
YLLVPAFQGALTMK	:::::::::::::::	9885714285714280	P78318	Immunoglobulin-binding protein 1 (IGBP1_HUMAN)	Fusion00728.79521.79521.2	N/A	N/A
YLLVPAFQGALTMK	:::::::::::::::	9943181818181810	P78318	Immunoglobulin-binding protein 1 (IGBP1_HUMAN)	Fusion00714.80168.80168.2	N/A	N/A
RAFSEADMERPLQELGLVPSAVLIVAK	::::::::::::::::::::::::::::	9029850746268650	Q04323	UBX domain-containing protein 1 (UBXN1_HUMAN)	Fusion00711.85807.85807.3	N/A	N/A
GPDGLTAFEATDNQAIK	::::::::::::::::::	9774436090225560	P58546	Myotrophin (MTPN_HUMAN)	Fusion00711.50126.50126.3	N/A	N/A
GPDGLTAFEATDNQAIK	::::::::::::::::::	100.0	P58546	Myotrophin (MTPN_HUMAN)	Fusion00725.49538.49538.3	N/A	N/A
GPDGLTAFEATDNQAIK	::::::::::::::::::	100.0	P58546	Myotrophin (MTPN_HUMAN)	Fusion00728.49287.49287.3	N/A	N/A
TYEGMMHSSCQQEMMDVK	:::::::::::::::::::	9699248120300750	O75608	Acyl-protein thioesterase 1 (LYPA1_HUMAN)	Fusion00714.30440.30440.3	N/A	N/A
TYEGMMHSSCQQEMMDVK	:::::::::::::::::::	100.0	O75608	Acyl-protein thioesterase 1 (LYPA1_HUMAN)	Fusion00728.29674.29674.3	N/A	N/A
TYEGMMHSSCQQEMMDVK	:::::::::::::::::::	9849624060150370	O75608	Acyl-protein thioesterase 1 (LYPA1_HUMAN)	Fusion00718.30133.30133.3	N/A	N/A
LDNGQVGLYPANYVEAIQ	:::::::::::::::::::	9714285714285710	Q9UNF0	Protein kinase C and casein kinase substrate in neurons protein 2 (PACN2_HUMAN)	Fusion00728.83037.83037.2	N/A	N/A
LDNGQVGLYPANYVEAIQ	:::::::::::::::::::	9772727272727270	Q9UNF0	Protein kinase C and casein kinase substrate in neurons protein 2 (PACN2_HUMAN)	Fusion00711.84075.84075.2	N/A	N/A
LDNGQVGLYPANYVEAIQ	:::::::::::::::::::	9717514124293780	Q9UNF0	Protein kinase C and casein kinase substrate in neurons protein 2 (PACN2_HUMAN)	Fusion00725.83364.83364.2	N/A	N/A
LDNGQVGLYPANYVEAIQ	:::::::::::::::::::	9828571428571420	Q9UNF0	Protein kinase C and casein kinase substrate in neurons protein 2 (PACN2_HUMAN)	Fusion00728.83004.83004.2	N/A	N/A
SCNLDEQQELVER	::::::::::::::	100.0	P08575	Receptor-type tyrosine-protein phosphatase C (PTPRC_HUMAN)	Fusion00711.26997.26997.2	N/A	N/A
SCNLDEQQELVER	::::::::::::::	100.0	P08575	Receptor-type tyrosine-protein phosphatase C (PTPRC_HUMAN)	Fusion00714.26639.26639.2	N/A	N/A
SCNLDEQQELVER	::::::::::::::	100.0	P08575	Receptor-type tyrosine-protein phosphatase C (PTPRC_HUMAN)	Fusion00718.26499.26499.2	N/A	N/A
SCNLDEQQELVER	::::::::::::::	100.0	P08575	Receptor-type tyrosine-protein phosphatase C (PTPRC_HUMAN)	Fusion00721.26351.26351.2	N/A	N/A
SCNLDEQQELVER	::::::::::::::	100.0	P08575	Receptor-type tyrosine-protein phosphatase C (PTPRC_HUMAN)	Fusion00725.26445.26445.2	N/A	N/A
SCNLDEQQELVER	::::::::::::::	100.0	P08575	Receptor-type tyrosine-protein phosphatase C (PTPRC_HUMAN)	Fusion00728.25945.25945.2	N/A	N/A
MAEDEAETIGNLIEECGGLEK	::::::::::::::::::::::	9714285714285710	O00629	Importin subunit alpha-3 (IMA3_HUMAN)	Fusion00721.75502.75502.2	N/A	N/A
MAEDEAETIGNLIEECGGLEK	::::::::::::::::::::::	100.0	O00629	Importin subunit alpha-3 (IMA3_HUMAN)	Fusion00711.76159.76159.2	N/A	N/A
MAEDEAETIGNLIEECGGLEK	::::::::::::::::::::::	100.0	O00629	Importin subunit alpha-3 (IMA3_HUMAN)	Fusion00714.75722.75722.2	N/A	N/A
MAEDEAETIGNLIEECGGLEK	::::::::::::::::::::::	9828571428571420	O00629	Importin subunit alpha-3 (IMA3_HUMAN)	Fusion00718.75599.75599.2	N/A	N/A
MAEDEAETIGNLIEECGGLEK	::::::::::::::::::::::	100.0	O00629	Importin subunit alpha-3 (IMA3_HUMAN)	Fusion00721.75518.75518.2	N/A	N/A
MAEDEAETIGNLIEECGGLEK	::::::::::::::::::::::	100.0	O00629	Importin subunit alpha-3 (IMA3_HUMAN)	Fusion00725.75421.75421.2	N/A	N/A
MAEDEAETIGNLIEECGGLEK	::::::::::::::::::::::	100.0	O00629	Importin subunit alpha-3 (IMA3_HUMAN)	Fusion00728.75067.75067.2	N/A	N/A
MAEDEAETIGNLIEECGGLEK	::::::::::::::::::::::	100.0	O00629	Importin subunit alpha-3 (IMA3_HUMAN)	Fusion00728.75121.75121.2	N/A	N/A
MAEDEAETIGNLIEECGGLEK	::::::::::::::::::::::	100.0	O00629	Importin subunit alpha-3 (IMA3_HUMAN)	Fusion00718.75540.75540.2	N/A	N/A
ILWVDENNLTAHVEAGITGQELER	:::::::::::::::::::::::::	100.0	O00116	Alkyldihydroxyacetonephosphate synthase, peroxisomal (ADAS_HUMAN)	Fusion00711.74046.74046.3	N/A	N/A
ILWVDENNLTAHVEAGITGQELER	:::::::::::::::::::::::::	9849624060150370	O00116	Alkyldihydroxyacetonephosphate synthase, peroxisomal (ADAS_HUMAN)	Fusion00718.73447.73447.3	N/A	N/A
ILWVDENNLTAHVEAGITGQELER	:::::::::::::::::::::::::	100.0	O00116	Alkyldihydroxyacetonephosphate synthase, peroxisomal (ADAS_HUMAN)	Fusion00725.73319.73319.3	N/A	N/A
ILWVDENNLTAHVEAGITGQELER	:::::::::::::::::::::::::	100.0	O00116	Alkyldihydroxyacetonephosphate synthase, peroxisomal (ADAS_HUMAN)	Fusion00728.72961.72961.3	N/A	N/A
TLFLAVQVQNEEGKCEVTEVSK	:::::::::::::::::::::::	100.0	O95433	Activator of 90 kDa heat shock protein ATPase homolog 1 (AHSA1_HUMAN)	Fusion00721.51296.51296.3	N/A	N/A
TLFLAVQVQNEEGKCEVTEVSK	:::::::::::::::::::::::	100.0	O95433	Activator of 90 kDa heat shock protein ATPase homolog 1 (AHSA1_HUMAN)	Fusion00714.51408.51408.3	N/A	N/A
TLFLAVQVQNEEGKCEVTEVSK	:::::::::::::::::::::::	100.0	O95433	Activator of 90 kDa heat shock protein ATPase homolog 1 (AHSA1_HUMAN)	Fusion00714.51474.51474.3	N/A	N/A
TLFLAVQVQNEEGKCEVTEVSK	:::::::::::::::::::::::	100.0	O95433	Activator of 90 kDa heat shock protein ATPase homolog 1 (AHSA1_HUMAN)	Fusion00714.51496.51496.3	N/A	N/A
TLFLAVQVQNEEGKCEVTEVSK	:::::::::::::::::::::::	9849624060150370	O95433	Activator of 90 kDa heat shock protein ATPase homolog 1 (AHSA1_HUMAN)	Fusion00718.51126.51126.3	N/A	N/A
TLFLAVQVQNEEGKCEVTEVSK	:::::::::::::::::::::::	100.0	O95433	Activator of 90 kDa heat shock protein ATPase homolog 1 (AHSA1_HUMAN)	Fusion00718.51366.51366.3	N/A	N/A
TLFLAVQVQNEEGKCEVTEVSK	:::::::::::::::::::::::	100.0	O95433	Activator of 90 kDa heat shock protein ATPase homolog 1 (AHSA1_HUMAN)	Fusion00725.51229.51229.3	N/A	N/A
TLFLAVQVQNEEGKCEVTEVSK	:::::::::::::::::::::::	100.0	O95433	Activator of 90 kDa heat shock protein ATPase homolog 1 (AHSA1_HUMAN)	Fusion00728.51048.51048.3	N/A	N/A
TLFLAVQVQNEEGKCEVTEVSK	:::::::::::::::::::::::	100.0	O95433	Activator of 90 kDa heat shock protein ATPase homolog 1 (AHSA1_HUMAN)	Fusion00711.51803.51803.3	N/A	N/A
TLFLAVQVQNEEGKCEVTEVSK	:::::::::::::::::::::::	100.0	O95433	Activator of 90 kDa heat shock protein ATPase homolog 1 (AHSA1_HUMAN)	Fusion00721.51331.51331.3	N/A	N/A
YKLDKESYPVFYLFR	::::::::::::::::	997229916897507	P30040	Endoplasmic reticulum resident protein 29 (ERP29_HUMAN)	Fusion00718.62152.62152.4	N/A	N/A
YKLDKESYPVFYLFR	::::::::::::::::	997229916897507	P30040	Endoplasmic reticulum resident protein 29 (ERP29_HUMAN)	Fusion00711.62681.62681.4	N/A	N/A
YKLDKESYPVFYLFR	::::::::::::::::	100.0	P30040	Endoplasmic reticulum resident protein 29 (ERP29_HUMAN)	Fusion00721.62195.62195.4	N/A	N/A
YKLDKESYPVFYLFR	::::::::::::::::	100.0	P30040	Endoplasmic reticulum resident protein 29 (ERP29_HUMAN)	Fusion00725.62207.62207.4	N/A	N/A
YKLDKESYPVFYLFR	::::::::::::::::	997229916897507	P30040	Endoplasmic reticulum resident protein 29 (ERP29_HUMAN)	Fusion00728.61836.61836.4	N/A	N/A
YKLDKESYPVFYLFR	::::::::::::::::	100.0	P30040	Endoplasmic reticulum resident protein 29 (ERP29_HUMAN)	Fusion00714.62367.62367.4	N/A	N/A
DIQMTQSPSSLSASVGDR	::::oxidation of m:::::::::::::::	100.0	P01601	Ig kappa chain V-I region HK101 (Fragment) (KV109_HUMAN)	Fusion00728.35204.35204.2	N/A	N/A
DIQMTQSPSSLSASVGDR	::::oxidation of m:::::::::::::::	100.0	P01601	Ig kappa chain V-I region HK101 (Fragment) (KV109_HUMAN)	Fusion00728.35288.35288.2	N/A	N/A
DIQMTQSPSSLSASVGDR	::::oxidation of m:::::::::::::::	9657142857142850	P01601	Ig kappa chain V-I region HK101 (Fragment) (KV109_HUMAN)	Fusion00711.36241.36241.2	N/A	N/A
NLTHNPPSDFSFQNMNSK	:::::::::::::::::::	9398496240601500	Q9Y2H1	Serine/threonine-protein kinase 38-like (ST38L_HUMAN)	Fusion00714.35163.35163.3	N/A	N/A
NLTHNPPSDFSFQNMNSK	:::::::::::::::::::	100.0	Q9Y2H1	Serine/threonine-protein kinase 38-like (ST38L_HUMAN)	Fusion00718.34827.34827.3	N/A	N/A
NLTHNPPSDFSFQNMNSK	:::::::::::::::::::	100.0	Q9Y2H1	Serine/threonine-protein kinase 38-like (ST38L_HUMAN)	Fusion00728.34499.34499.3	N/A	N/A
NLTHNPPSDFSFQNMNSK	:::::::::::::::::::	100.0	Q9Y2H1	Serine/threonine-protein kinase 38-like (ST38L_HUMAN)	Fusion00721.34738.34738.3	N/A	N/A
KASFEEASNQLINHIEQFLDTNETPYFMK	::::::::::::::::::::::::::::oxidation of m::	100.0	P13010	X-ray repair cross-complementing protein 5 (XRCC5_HUMAN)	Fusion00721.89255.89255.4	N/A	N/A
KASFEEASNQLINHIEQFLDTNETPYFMK	::::::::::::::::::::::::::::oxidation of m::	9030470914127420	P13010	X-ray repair cross-complementing protein 5 (XRCC5_HUMAN)	Fusion00721.89529.89529.4	N/A	N/A
KASFEEASNQLINHIEQFLDTNETPYFMK	::::::::::::::::::::::::::::oxidation of m::	100.0	P13010	X-ray repair cross-complementing protein 5 (XRCC5_HUMAN)	Fusion00725.89240.89240.4	N/A	N/A
IVKPNGEKPDEFESGISQALLELEMNSDLK	:::::::::::::::::::::::::::::::	100.0	P62081	40S ribosomal protein S7 (RS7_HUMAN)	Fusion00714.79689.79689.3	N/A	N/A
IVKPNGEKPDEFESGISQALLELEMNSDLK	:::::::::::::::::::::::::::::::	100.0	P62081	40S ribosomal protein S7 (RS7_HUMAN)	Fusion00725.79526.79526.3	N/A	N/A
IVKPNGEKPDEFESGISQALLELEMNSDLK	:::::::::::::::::::::::::::::::	100.0	P62081	40S ribosomal protein S7 (RS7_HUMAN)	Fusion00725.79554.79554.3	N/A	N/A
IVKPNGEKPDEFESGISQALLELEMNSDLK	:::::::::::::::::::::::::::::::	100.0	P62081	40S ribosomal protein S7 (RS7_HUMAN)	Fusion00728.79098.79098.3	N/A	N/A
IVKPNGEKPDEFESGISQALLELEMNSDLK	:::::::::::::::::::::::::::::::	9473684210526310	P62081	40S ribosomal protein S7 (RS7_HUMAN)	Fusion00711.80258.80258.3	N/A	N/A
IVKPNGEKPDEFESGISQALLELEMNSDLK	:::::::::::::::::::::::::::::::	9774436090225560	P62081	40S ribosomal protein S7 (RS7_HUMAN)	Fusion00714.79934.79934.3	N/A	N/A
IVKPNGEKPDEFESGISQALLELEMNSDLK	:::::::::::::::::::::::::::::::	100.0	P62081	40S ribosomal protein S7 (RS7_HUMAN)	Fusion00721.79637.79637.3	N/A	N/A
IVKPNGEKPDEFESGISQALLELEMNSDLK	:::::::::::::::::::::::::::::::	100.0	P62081	40S ribosomal protein S7 (RS7_HUMAN)	Fusion00721.79676.79676.3	N/A	N/A
IVKPNGEKPDEFESGISQALLELEMNSDLK	:::::::::::::::::::::::::::::::	9774436090225560	P62081	40S ribosomal protein S7 (RS7_HUMAN)	Fusion00721.79827.79827.3	N/A	N/A
TEHINIHQLR	:::::::::::	100.0	P14317	Hematopoietic lineage cell-specific protein (HCLS1_HUMAN)	Fusion00711.8627.8627.3	N/A	N/A
TEHINIHQLR	:::::::::::	100.0	P14317	Hematopoietic lineage cell-specific protein (HCLS1_HUMAN)	Fusion00714.8271.8271.3	N/A	N/A
TEHINIHQLR	:::::::::::	100.0	P14317	Hematopoietic lineage cell-specific protein (HCLS1_HUMAN)	Fusion00718.8209.8209.3	N/A	N/A
TEHINIHQLR	:::::::::::	9774436090225560	P14317	Hematopoietic lineage cell-specific protein (HCLS1_HUMAN)	Fusion00721.7801.7801.3	N/A	N/A
TEHINIHQLR	:::::::::::	100.0	P14317	Hematopoietic lineage cell-specific protein (HCLS1_HUMAN)	Fusion00721.8062.8062.3	N/A	N/A
TEHINIHQLR	:::::::::::	100.0	P14317	Hematopoietic lineage cell-specific protein (HCLS1_HUMAN)	Fusion00725.7957.7957.3	N/A	N/A
TEHINIHQLR	:::::::::::	100.0	P14317	Hematopoietic lineage cell-specific protein (HCLS1_HUMAN)	Fusion00725.8221.8221.3	N/A	N/A
TEHINIHQLR	:::::::::::	100.0	P14317	Hematopoietic lineage cell-specific protein (HCLS1_HUMAN)	Fusion00728.7525.7525.3	N/A	N/A
TEHINIHQLR	:::::::::::	100.0	P14317	Hematopoietic lineage cell-specific protein (HCLS1_HUMAN)	Fusion00728.7791.7791.3	N/A	N/A
TEHINIHQLR	:::::::::::	9774436090225560	P14317	Hematopoietic lineage cell-specific protein (HCLS1_HUMAN)	Fusion00711.8899.8899.3	N/A	N/A
SGVYYEPSCTQNVNHGVLVVGYGDLNGK	:::::::::::::::::::::::::::::	9477611940298500	P25774	Cathepsin S (CATS_HUMAN)	Fusion00721.56852.56852.3	N/A	N/A
SGVYYEPSCTQNVNHGVLVVGYGDLNGK	:::::::::::::::::::::::::::::	9253731343283580	P25774	Cathepsin S (CATS_HUMAN)	Fusion00714.56872.56872.3	N/A	N/A
SGVYYEPSCTQNVNHGVLVVGYGDLNGK	:::::::::::::::::::::::::::::	962962962962963	P25774	Cathepsin S (CATS_HUMAN)	Fusion00728.56454.56454.3	N/A	N/A
FAVAESDCNLAVALNR	:::::::::::::::::	100.0	Q9H6T3	RNA polymerase II-associated protein 3 (RPAP3_HUMAN)	Fusion00711.56941.56941.2	N/A	N/A
FAVAESDCNLAVALNR	:::::::::::::::::	9828571428571420	Q9H6T3	RNA polymerase II-associated protein 3 (RPAP3_HUMAN)	Fusion00725.56288.56288.2	N/A	N/A
FAVAESDCNLAVALNR	:::::::::::::::::	9542857142857140	Q9H6T3	RNA polymerase II-associated protein 3 (RPAP3_HUMAN)	Fusion00714.56500.56500.2	N/A	N/A
FAVAESDCNLAVALNR	:::::::::::::::::	100.0	Q9H6T3	RNA polymerase II-associated protein 3 (RPAP3_HUMAN)	Fusion00718.56380.56380.2	N/A	N/A
FAVAESDCNLAVALNR	:::::::::::::::::	9085714285714280	Q9H6T3	RNA polymerase II-associated protein 3 (RPAP3_HUMAN)	Fusion00721.56438.56438.2	N/A	N/A
FAVAESDCNLAVALNR	:::::::::::::::::	100.0	Q9H6T3	RNA polymerase II-associated protein 3 (RPAP3_HUMAN)	Fusion00728.56083.56083.2	N/A	N/A
FAVAESDCNLAVALNR	:::::::::::::::::	9828571428571420	Q9H6T3	RNA polymerase II-associated protein 3 (RPAP3_HUMAN)	Fusion00725.56335.56335.2	N/A	N/A
FAVAESDCNLAVALNR	:::::::::::::::::	9657142857142850	Q9H6T3	RNA polymerase II-associated protein 3 (RPAP3_HUMAN)	Fusion00725.56370.56370.2	N/A	N/A
QITQVYGFYDECQTK	::::::::::::::::	100.0	O00743	Serine/threonine-protein phosphatase 6 catalytic subunit (PPP6_HUMAN)	Fusion00711.46412.46412.2	N/A	N/A
QITQVYGFYDECQTK	::::::::::::::::	100.0	O00743	Serine/threonine-protein phosphatase 6 catalytic subunit (PPP6_HUMAN)	Fusion00714.46027.46027.2	N/A	N/A
QITQVYGFYDECQTK	::::::::::::::::	100.0	O00743	Serine/threonine-protein phosphatase 6 catalytic subunit (PPP6_HUMAN)	Fusion00718.45797.45797.2	N/A	N/A
QITQVYGFYDECQTK	::::::::::::::::	100.0	O00743	Serine/threonine-protein phosphatase 6 catalytic subunit (PPP6_HUMAN)	Fusion00725.45785.45785.2	N/A	N/A
QITQVYGFYDECQTK	::::::::::::::::	100.0	O00743	Serine/threonine-protein phosphatase 6 catalytic subunit (PPP6_HUMAN)	Fusion00725.45819.45819.2	N/A	N/A
QITQVYGFYDECQTK	::::::::::::::::	100.0	O00743	Serine/threonine-protein phosphatase 6 catalytic subunit (PPP6_HUMAN)	Fusion00728.45467.45467.2	N/A	N/A
QITQVYGFYDECQTK	::::::::::::::::	9829545454545450	O00743	Serine/threonine-protein phosphatase 6 catalytic subunit (PPP6_HUMAN)	Fusion00721.45713.45713.2	N/A	N/A
GIGTLHLKPTANQK	:::::::::::::::	9776119402985070	Q9UKX7	Nuclear pore complex protein Nup50 (NUP50_HUMAN)	Fusion00711.11188.11188.3	N/A	N/A
GIGTLHLKPTANQK	:::::::::::::::	9402985074626860	Q9UKX7	Nuclear pore complex protein Nup50 (NUP50_HUMAN)	Fusion00714.10663.10663.3	N/A	N/A
GIGTLHLKPTANQK	:::::::::::::::	9481481481481480	Q9UKX7	Nuclear pore complex protein Nup50 (NUP50_HUMAN)	Fusion00718.10724.10724.3	N/A	N/A
GIGTLHLKPTANQK	:::::::::::::::	100.0	Q9UKX7	Nuclear pore complex protein Nup50 (NUP50_HUMAN)	Fusion00721.10474.10474.3	N/A	N/A
GIGTLHLKPTANQK	:::::::::::::::	100.0	Q9UKX7	Nuclear pore complex protein Nup50 (NUP50_HUMAN)	Fusion00725.10479.10479.3	N/A	N/A
GIGTLHLKPTANQK	:::::::::::::::	9849624060150370	Q9UKX7	Nuclear pore complex protein Nup50 (NUP50_HUMAN)	Fusion00728.10030.10030.3	N/A	N/A
TFDQNEELGLNDMK	:::::::::::::::	100.0	O75312	Zinc finger protein ZPR1 (ZPR1_HUMAN)	Fusion00711.46411.46411.2	N/A	N/A
TFDQNEELGLNDMK	:::::::::::::::	100.0	O75312	Zinc finger protein ZPR1 (ZPR1_HUMAN)	Fusion00711.46438.46438.2	N/A	N/A
TFDQNEELGLNDMK	:::::::::::::::	971590909090909	O75312	Zinc finger protein ZPR1 (ZPR1_HUMAN)	Fusion00721.45695.45695.2	N/A	N/A
TFDQNEELGLNDMK	:::::::::::::::	100.0	O75312	Zinc finger protein ZPR1 (ZPR1_HUMAN)	Fusion00725.45753.45753.2	N/A	N/A
TFDQNEELGLNDMK	:::::::::::::::	100.0	O75312	Zinc finger protein ZPR1 (ZPR1_HUMAN)	Fusion00714.46008.46008.2	N/A	N/A
DAQQVEPEGQEKPSPATVR	::::::::::::::::::::	100.0	Q9Y520	Protein PRRC2C (PRC2C_HUMAN)	Fusion00721.15079.15079.3	N/A	N/A
DAQQVEPEGQEKPSPATVR	::::::::::::::::::::	100.0	Q9Y520	Protein PRRC2C (PRC2C_HUMAN)	Fusion00711.15716.15716.3	N/A	N/A
DAQQVEPEGQEKPSPATVR	::::::::::::::::::::	100.0	Q9Y520	Protein PRRC2C (PRC2C_HUMAN)	Fusion00714.15469.15469.3	N/A	N/A
DAQQVEPEGQEKPSPATVR	::::::::::::::::::::	100.0	Q9Y520	Protein PRRC2C (PRC2C_HUMAN)	Fusion00718.15305.15305.3	N/A	N/A
DAQQVEPEGQEKPSPATVR	::::::::::::::::::::	100.0	Q9Y520	Protein PRRC2C (PRC2C_HUMAN)	Fusion00725.15270.15270.3	N/A	N/A
DAQQVEPEGQEKPSPATVR	::::::::::::::::::::	100.0	Q9Y520	Protein PRRC2C (PRC2C_HUMAN)	Fusion00728.14628.14628.3	N/A	N/A
KKNGNYCVLQMDQSYKPDENEVR	::::::::::::::::::::::::	962406015037594	P31939	Bifunctional purine biosynthesis protein PURH (PUR9_HUMAN)	Fusion00725.28294.28294.3	N/A	N/A
KKNGNYCVLQMDQSYKPDENEVR	::::::::::::::::::::::::	9398496240601500	P31939	Bifunctional purine biosynthesis protein PURH (PUR9_HUMAN)	Fusion00711.28924.28924.3	N/A	N/A
KKNGNYCVLQMDQSYKPDENEVR	::::::::::::::::::::::::	9774436090225560	P31939	Bifunctional purine biosynthesis protein PURH (PUR9_HUMAN)	Fusion00714.28520.28520.3	N/A	N/A
KKNGNYCVLQMDQSYKPDENEVR	::::::::::::::::::::::::	9548872180451120	P31939	Bifunctional purine biosynthesis protein PURH (PUR9_HUMAN)	Fusion00721.28215.28215.3	N/A	N/A
KKNGNYCVLQMDQSYKPDENEVR	::::::::::::::::::::::::	9701492537313430	P31939	Bifunctional purine biosynthesis protein PURH (PUR9_HUMAN)	Fusion00721.28247.28247.3	N/A	N/A
KKNGNYCVLQMDQSYKPDENEVR	::::::::::::::::::::::::	9253731343283580	P31939	Bifunctional purine biosynthesis protein PURH (PUR9_HUMAN)	Fusion00728.27820.27820.3	N/A	N/A
KKNGNYCVLQMDQSYKPDENEVR	::::::::::::::::::::::::	9776119402985070	P31939	Bifunctional purine biosynthesis protein PURH (PUR9_HUMAN)	Fusion00711.28935.28935.3	N/A	N/A
KKNGNYCVLQMDQSYKPDENEVR	::::::::::::::::::::::::	9777777777777770	P31939	Bifunctional purine biosynthesis protein PURH (PUR9_HUMAN)	Fusion00728.27796.27796.3	N/A	N/A
NVADDYIHTAACLHSLALEEPTVIK	::::::::::::::::::::::::::	100.0	Q9Y5X3	Sorting nexin-5 (SNX5_HUMAN)	Fusion00718.68729.68729.3	N/A	N/A
NVADDYIHTAACLHSLALEEPTVIK	::::::::::::::::::::::::::	100.0	Q9Y5X3	Sorting nexin-5 (SNX5_HUMAN)	Fusion00721.68650.68650.3	N/A	N/A
NVADDYIHTAACLHSLALEEPTVIK	::::::::::::::::::::::::::	100.0	Q9Y5X3	Sorting nexin-5 (SNX5_HUMAN)	Fusion00728.68396.68396.3	N/A	N/A
AAEAHVDAHYYEQNEQPTGTCAACITGDNR	:::::::::::::::::::::::::::::::	100.0	P55263	Adenosine kinase (ADK_HUMAN)	Fusion00714.28795.28795.3	N/A	N/A
AAEAHVDAHYYEQNEQPTGTCAACITGDNR	:::::::::::::::::::::::::::::::	100.0	P55263	Adenosine kinase (ADK_HUMAN)	Fusion00718.28731.28731.3	N/A	N/A
AAEAHVDAHYYEQNEQPTGTCAACITGDNR	:::::::::::::::::::::::::::::::	100.0	P55263	Adenosine kinase (ADK_HUMAN)	Fusion00721.28436.28436.3	N/A	N/A
AAEAHVDAHYYEQNEQPTGTCAACITGDNR	:::::::::::::::::::::::::::::::	100.0	P55263	Adenosine kinase (ADK_HUMAN)	Fusion00725.28509.28509.3	N/A	N/A
AAEAHVDAHYYEQNEQPTGTCAACITGDNR	:::::::::::::::::::::::::::::::	100.0	P55263	Adenosine kinase (ADK_HUMAN)	Fusion00711.29121.29121.3	N/A	N/A
AAEAHVDAHYYEQNEQPTGTCAACITGDNR	:::::::::::::::::::::::::::::::	100.0	P55263	Adenosine kinase (ADK_HUMAN)	Fusion00711.29165.29165.3	N/A	N/A
AAEAHVDAHYYEQNEQPTGTCAACITGDNR	:::::::::::::::::::::::::::::::	100.0	P55263	Adenosine kinase (ADK_HUMAN)	Fusion00721.28486.28486.3	N/A	N/A
AAEAHVDAHYYEQNEQPTGTCAACITGDNR	:::::::::::::::::::::::::::::::	100.0	P55263	Adenosine kinase (ADK_HUMAN)	Fusion00728.28037.28037.3	N/A	N/A
AAEAHVDAHYYEQNEQPTGTCAACITGDNR	:::::::::::::::::::::::::::::::	100.0	P55263	Adenosine kinase (ADK_HUMAN)	Fusion00728.28060.28060.3	N/A	N/A
AAEAHVDAHYYEQNEQPTGTCAACITGDNR	:::::::::::::::::::::::::::::::	100.0	P55263	Adenosine kinase (ADK_HUMAN)	Fusion00725.28523.28523.3	N/A	N/A
VQEQVHTLLSQDQAQAAR	:::::::::::::::::::	100.0	Q07065	Cytoskeleton-associated protein 4 (CKAP4_HUMAN)	Fusion00711.25180.25180.2	N/A	N/A
VQEQVHTLLSQDQAQAAR	:::::::::::::::::::	100.0	Q07065	Cytoskeleton-associated protein 4 (CKAP4_HUMAN)	Fusion00728.24087.24087.2	N/A	N/A
VQEQVHTLLSQDQAQAAR	:::::::::::::::::::	100.0	Q07065	Cytoskeleton-associated protein 4 (CKAP4_HUMAN)	Fusion00714.24833.24833.2	N/A	N/A
VQEQVHTLLSQDQAQAAR	:::::::::::::::::::	100.0	Q07065	Cytoskeleton-associated protein 4 (CKAP4_HUMAN)	Fusion00718.24663.24663.2	N/A	N/A
VQEQVHTLLSQDQAQAAR	:::::::::::::::::::	100.0	Q07065	Cytoskeleton-associated protein 4 (CKAP4_HUMAN)	Fusion00721.24413.24413.2	N/A	N/A
VQEQVHTLLSQDQAQAAR	:::::::::::::::::::	100.0	Q07065	Cytoskeleton-associated protein 4 (CKAP4_HUMAN)	Fusion00725.24534.24534.2	N/A	N/A
VQEQVHTLLSQDQAQAAR	:::::::::::::::::::	100.0	Q07065	Cytoskeleton-associated protein 4 (CKAP4_HUMAN)	Fusion00725.24551.24551.2	N/A	N/A
VQEQVHTLLSQDQAQAAR	:::::::::::::::::::	100.0	Q07065	Cytoskeleton-associated protein 4 (CKAP4_HUMAN)	Fusion00728.24029.24029.2	N/A	N/A
VQEQVHTLLSQDQAQAAR	:::::::::::::::::::	100.0	Q07065	Cytoskeleton-associated protein 4 (CKAP4_HUMAN)	Fusion00728.24057.24057.2	N/A	N/A
HRPELIEYDKLR	:::::::::::::	100.0	O43707	Alpha-actinin-4 (ACTN4_HUMAN)	Fusion00711.18450.18450.4	N/A	N/A
HRPELIEYDKLR	:::::::::::::	9833795013850410	O43707	Alpha-actinin-4 (ACTN4_HUMAN)	Fusion00711.18767.18767.4	N/A	N/A
HRPELIEYDKLR	:::::::::::::	9889196675900270	O43707	Alpha-actinin-4 (ACTN4_HUMAN)	Fusion00718.18323.18323.4	N/A	N/A
HRPELIEYDKLR	:::::::::::::	100.0	O43707	Alpha-actinin-4 (ACTN4_HUMAN)	Fusion00721.18025.18025.4	N/A	N/A
HRPELIEYDKLR	:::::::::::::	9806629834254140	O43707	Alpha-actinin-4 (ACTN4_HUMAN)	Fusion00725.18166.18166.4	N/A	N/A
HRPELIEYDKLR	:::::::::::::	100.0	O43707	Alpha-actinin-4 (ACTN4_HUMAN)	Fusion00714.18061.18061.4	N/A	N/A
HRPELIEYDKLR	:::::::::::::	100.0	O43707	Alpha-actinin-4 (ACTN4_HUMAN)	Fusion00718.17991.17991.4	N/A	N/A
HRPELIEYDKLR	:::::::::::::	100.0	O43707	Alpha-actinin-4 (ACTN4_HUMAN)	Fusion00721.17721.17721.4	N/A	N/A
HRPELIEYDKLR	:::::::::::::	100.0	O43707	Alpha-actinin-4 (ACTN4_HUMAN)	Fusion00725.17874.17874.4	N/A	N/A
HRPELIEYDKLR	:::::::::::::	100.0	O43707	Alpha-actinin-4 (ACTN4_HUMAN)	Fusion00728.17401.17401.4	N/A	N/A
YKASITALEAK	::::::::::::	100.0	P35579	Myosin-9 (MYH9_HUMAN)	Fusion00711.19101.19101.2	N/A	N/A
YKASITALEAK	::::::::::::	100.0	P35579	Myosin-9 (MYH9_HUMAN)	Fusion00714.18745.18745.2	N/A	N/A
YKASITALEAK	::::::::::::	100.0	P35579	Myosin-9 (MYH9_HUMAN)	Fusion00718.18645.18645.2	N/A	N/A
YKASITALEAK	::::::::::::	100.0	P35579	Myosin-9 (MYH9_HUMAN)	Fusion00721.18460.18460.2	N/A	N/A
YKASITALEAK	::::::::::::	100.0	P35579	Myosin-9 (MYH9_HUMAN)	Fusion00725.18502.18502.2	N/A	N/A
YKASITALEAK	::::::::::::	100.0	P35579	Myosin-9 (MYH9_HUMAN)	Fusion00728.18117.18117.2	N/A	N/A
NENPVDYTVQIPPSTTYAITPMK	::::::::::::::::::::::::	9771428571428570	Q12906	Interleukin enhancer-binding factor 3 (ILF3_HUMAN)	Fusion00711.73910.73910.2	N/A	N/A
NENPVDYTVQIPPSTTYAITPMK	::::::::::::::::::::::::	100.0	Q12906	Interleukin enhancer-binding factor 3 (ILF3_HUMAN)	Fusion00711.73982.73982.2	N/A	N/A
NENPVDYTVQIPPSTTYAITPMK	::::::::::::::::::::::::	100.0	Q12906	Interleukin enhancer-binding factor 3 (ILF3_HUMAN)	Fusion00714.73239.73239.2	N/A	N/A
NENPVDYTVQIPPSTTYAITPMK	::::::::::::::::::::::::	100.0	Q12906	Interleukin enhancer-binding factor 3 (ILF3_HUMAN)	Fusion00714.73422.73422.2	N/A	N/A
NENPVDYTVQIPPSTTYAITPMK	::::::::::::::::::::::::	100.0	Q12906	Interleukin enhancer-binding factor 3 (ILF3_HUMAN)	Fusion00714.73536.73536.2	N/A	N/A
NENPVDYTVQIPPSTTYAITPMK	::::::::::::::::::::::::	100.0	Q12906	Interleukin enhancer-binding factor 3 (ILF3_HUMAN)	Fusion00721.73471.73471.2	N/A	N/A
NENPVDYTVQIPPSTTYAITPMK	::::::::::::::::::::::::	100.0	Q12906	Interleukin enhancer-binding factor 3 (ILF3_HUMAN)	Fusion00725.73423.73423.2	N/A	N/A
NENPVDYTVQIPPSTTYAITPMK	::::::::::::::::::::::::	100.0	Q12906	Interleukin enhancer-binding factor 3 (ILF3_HUMAN)	Fusion00728.72831.72831.2	N/A	N/A
NENPVDYTVQIPPSTTYAITPMK	::::::::::::::::::::::::	100.0	Q12906	Interleukin enhancer-binding factor 3 (ILF3_HUMAN)	Fusion00728.72940.72940.2	N/A	N/A
NENPVDYTVQIPPSTTYAITPMK	::::::::::::::::::::::::	100.0	Q12906	Interleukin enhancer-binding factor 3 (ILF3_HUMAN)	Fusion00728.73252.73252.2	N/A	N/A
SLPADILYEDQQCLVFR	::::::::::::::::::	9849624060150370	Q9BX68	Histidine triad nucleotide-binding protein 2, mitochondrial (HINT2_HUMAN)	Fusion00711.81202.81202.3	N/A	N/A
SLPADILYEDQQCLVFR	::::::::::::::::::	9850746268656710	Q9BX68	Histidine triad nucleotide-binding protein 2, mitochondrial (HINT2_HUMAN)	Fusion00714.80673.80673.3	N/A	N/A
SLPADILYEDQQCLVFR	::::::::::::::::::	9699248120300750	Q9BX68	Histidine triad nucleotide-binding protein 2, mitochondrial (HINT2_HUMAN)	Fusion00718.80551.80551.3	N/A	N/A
SLPADILYEDQQCLVFR	::::::::::::::::::	100.0	Q9BX68	Histidine triad nucleotide-binding protein 2, mitochondrial (HINT2_HUMAN)	Fusion00721.80496.80496.3	N/A	N/A
SLPADILYEDQQCLVFR	::::::::::::::::::	100.0	Q9BX68	Histidine triad nucleotide-binding protein 2, mitochondrial (HINT2_HUMAN)	Fusion00725.80485.80485.3	N/A	N/A
SLPADILYEDQQCLVFR	::::::::::::::::::	9626865671641790	Q9BX68	Histidine triad nucleotide-binding protein 2, mitochondrial (HINT2_HUMAN)	Fusion00728.80163.80163.3	N/A	N/A
EVCFIDIACDEIPER	::::::::::::::::	100.0	Q9UKF7	Cytoplasmic phosphatidylinositol transfer protein 1 (PITC1_HUMAN)	Fusion00725.72262.72262.2	N/A	N/A
EVCFIDIACDEIPER	::::::::::::::::	100.0	Q9UKF7	Cytoplasmic phosphatidylinositol transfer protein 1 (PITC1_HUMAN)	Fusion00714.72422.72422.2	N/A	N/A
EVCFIDIACDEIPER	::::::::::::::::	100.0	Q9UKF7	Cytoplasmic phosphatidylinositol transfer protein 1 (PITC1_HUMAN)	Fusion00728.71933.71933.2	N/A	N/A
KDLLVENVPYCDAPTQKQ	:::::::::::::::::::	9022556390977440	Q5U5X0	Complex III assembly factor LYRM7 (LYRM7_HUMAN)	Fusion00718.39311.39311.3	N/A	N/A
KDLLVENVPYCDAPTQKQ	:::::::::::::::::::	9774436090225560	Q5U5X0	Complex III assembly factor LYRM7 (LYRM7_HUMAN)	Fusion00718.39329.39329.3	N/A	N/A
KDLLVENVPYCDAPTQKQ	:::::::::::::::::::	9699248120300750	Q5U5X0	Complex III assembly factor LYRM7 (LYRM7_HUMAN)	Fusion00725.39411.39411.3	N/A	N/A
KDLLVENVPYCDAPTQKQ	:::::::::::::::::::	100.0	Q5U5X0	Complex III assembly factor LYRM7 (LYRM7_HUMAN)	Fusion00714.39634.39634.3	N/A	N/A
KDLLVENVPYCDAPTQKQ	:::::::::::::::::::	9849624060150370	Q5U5X0	Complex III assembly factor LYRM7 (LYRM7_HUMAN)	Fusion00714.39732.39732.3	N/A	N/A
KDLLVENVPYCDAPTQKQ	:::::::::::::::::::	100.0	Q5U5X0	Complex III assembly factor LYRM7 (LYRM7_HUMAN)	Fusion00721.39299.39299.3	N/A	N/A
ATTPASTANSDVATIPTDTPLKEENEGFVK	:::::::::::::::::::::::::::::::	100.0	O60271	C-Jun-amino-terminal kinase-interacting protein 4 (JIP4_HUMAN)	Fusion00718.51011.51011.3	N/A	N/A
ATTPASTANSDVATIPTDTPLKEENEGFVK	:::::::::::::::::::::::::::::::	100.0	O60271	C-Jun-amino-terminal kinase-interacting protein 4 (JIP4_HUMAN)	Fusion00714.51256.51256.3	N/A	N/A
ATTPASTANSDVATIPTDTPLKEENEGFVK	:::::::::::::::::::::::::::::::	100.0	O60271	C-Jun-amino-terminal kinase-interacting protein 4 (JIP4_HUMAN)	Fusion00721.51167.51167.3	N/A	N/A
ATTPASTANSDVATIPTDTPLKEENEGFVK	:::::::::::::::::::::::::::::::	100.0	O60271	C-Jun-amino-terminal kinase-interacting protein 4 (JIP4_HUMAN)	Fusion00721.51250.51250.3	N/A	N/A
ATTPASTANSDVATIPTDTPLKEENEGFVK	:::::::::::::::::::::::::::::::	100.0	O60271	C-Jun-amino-terminal kinase-interacting protein 4 (JIP4_HUMAN)	Fusion00725.51064.51064.3	N/A	N/A
ATTPASTANSDVATIPTDTPLKEENEGFVK	:::::::::::::::::::::::::::::::	100.0	O60271	C-Jun-amino-terminal kinase-interacting protein 4 (JIP4_HUMAN)	Fusion00725.51153.51153.3	N/A	N/A
ATTPASTANSDVATIPTDTPLKEENEGFVK	:::::::::::::::::::::::::::::::	100.0	O60271	C-Jun-amino-terminal kinase-interacting protein 4 (JIP4_HUMAN)	Fusion00728.50892.50892.3	N/A	N/A
ATTPASTANSDVATIPTDTPLKEENEGFVK	:::::::::::::::::::::::::::::::	100.0	O60271	C-Jun-amino-terminal kinase-interacting protein 4 (JIP4_HUMAN)	Fusion00728.50908.50908.3	N/A	N/A
ATTPASTANSDVATIPTDTPLKEENEGFVK	:::::::::::::::::::::::::::::::	100.0	O60271	C-Jun-amino-terminal kinase-interacting protein 4 (JIP4_HUMAN)	Fusion00711.51598.51598.3	N/A	N/A
ATTPASTANSDVATIPTDTPLKEENEGFVK	:::::::::::::::::::::::::::::::	100.0	O60271	C-Jun-amino-terminal kinase-interacting protein 4 (JIP4_HUMAN)	Fusion00718.51113.51113.3	N/A	N/A
GTITIQDTGIGMTQEELVSNLGTIAR	:::::::::::::::::::::::::::	100.0	Q12931	Heat shock protein 75 kDa, mitochondrial (TRAP1_HUMAN)	Fusion00711.86635.86635.2	N/A	N/A
GTITIQDTGIGMTQEELVSNLGTIAR	:::::::::::::::::::::::::::	100.0	Q12931	Heat shock protein 75 kDa, mitochondrial (TRAP1_HUMAN)	Fusion00714.86090.86090.2	N/A	N/A
GTITIQDTGIGMTQEELVSNLGTIAR	:::::::::::::::::::::::::::	100.0	Q12931	Heat shock protein 75 kDa, mitochondrial (TRAP1_HUMAN)	Fusion00721.85857.85857.2	N/A	N/A
GTITIQDTGIGMTQEELVSNLGTIAR	:::::::::::::::::::::::::::	100.0	Q12931	Heat shock protein 75 kDa, mitochondrial (TRAP1_HUMAN)	Fusion00728.85362.85362.2	N/A	N/A
GTITIQDTGIGMTQEELVSNLGTIAR	:::::::::::::::::::::::::::	100.0	Q12931	Heat shock protein 75 kDa, mitochondrial (TRAP1_HUMAN)	Fusion00711.86478.86478.2	N/A	N/A
GTITIQDTGIGMTQEELVSNLGTIAR	:::::::::::::::::::::::::::	100.0	Q12931	Heat shock protein 75 kDa, mitochondrial (TRAP1_HUMAN)	Fusion00718.85855.85855.2	N/A	N/A
GTITIQDTGIGMTQEELVSNLGTIAR	:::::::::::::::::::::::::::	100.0	Q12931	Heat shock protein 75 kDa, mitochondrial (TRAP1_HUMAN)	Fusion00725.85724.85724.2	N/A	N/A
KIGDEYFTFITDCKDPK	::::::::::::::::::	100.0	P49368	T-complex protein 1 subunit gamma (TCPG_HUMAN)	Fusion00721.48014.48014.2	N/A	N/A
KIGDEYFTFITDCKDPK	::::::::::::::::::	100.0	P49368	T-complex protein 1 subunit gamma (TCPG_HUMAN)	Fusion00725.48129.48129.2	N/A	N/A
KIGDEYFTFITDCKDPK	::::::::::::::::::	100.0	P49368	T-complex protein 1 subunit gamma (TCPG_HUMAN)	Fusion00728.47809.47809.2	N/A	N/A
KIGDEYFTFITDCKDPK	::::::::::::::::::	9771428571428570	P49368	T-complex protein 1 subunit gamma (TCPG_HUMAN)	Fusion00711.48693.48693.2	N/A	N/A
KIGDEYFTFITDCKDPK	::::::::::::::::::	9828571428571420	P49368	T-complex protein 1 subunit gamma (TCPG_HUMAN)	Fusion00711.48845.48845.2	N/A	N/A
KIGDEYFTFITDCKDPK	::::::::::::::::::	100.0	P49368	T-complex protein 1 subunit gamma (TCPG_HUMAN)	Fusion00714.48275.48275.2	N/A	N/A
KIGDEYFTFITDCKDPK	::::::::::::::::::	100.0	P49368	T-complex protein 1 subunit gamma (TCPG_HUMAN)	Fusion00718.48115.48115.2	N/A	N/A
KIGDEYFTFITDCKDPK	::::::::::::::::::	100.0	P49368	T-complex protein 1 subunit gamma (TCPG_HUMAN)	Fusion00721.47983.47983.2	N/A	N/A
FHDLLSQLDDQYSR	:::::::::::::::	100.0	P42224	Signal transducer and activator of transcription 1-alpha/beta (STAT1_HUMAN)	Fusion00721.54706.54706.2	N/A	N/A
FHDLLSQLDDQYSR	:::::::::::::::	9714285714285710	P42224	Signal transducer and activator of transcription 1-alpha/beta (STAT1_HUMAN)	Fusion00714.54663.54663.2	N/A	N/A
QDHPSSMGVYGQESGGFSGPGENR	:::::::::::::::::::::::::	100.0	Q01844	RNA-binding protein EWS (EWS_HUMAN)	Fusion00714.28353.28353.2	N/A	N/A
QDHPSSMGVYGQESGGFSGPGENR	:::::::::::::::::::::::::	100.0	Q01844	RNA-binding protein EWS (EWS_HUMAN)	Fusion00721.28104.28104.2	N/A	N/A
QDHPSSMGVYGQESGGFSGPGENR	:::::::::::::::::::::::::	100.0	Q01844	RNA-binding protein EWS (EWS_HUMAN)	Fusion00711.28760.28760.2	N/A	N/A
QDHPSSMGVYGQESGGFSGPGENR	:::::::::::::::::::::::::	100.0	Q01844	RNA-binding protein EWS (EWS_HUMAN)	Fusion00718.28285.28285.2	N/A	N/A
QDHPSSMGVYGQESGGFSGPGENR	:::::::::::::::::::::::::	9828571428571420	Q01844	RNA-binding protein EWS (EWS_HUMAN)	Fusion00725.28431.28431.2	N/A	N/A
QDHPSSMGVYGQESGGFSGPGENR	:::::::::::::::::::::::::	100.0	Q01844	RNA-binding protein EWS (EWS_HUMAN)	Fusion00728.27690.27690.2	N/A	N/A
QDHPSSMGVYGQESGGFSGPGENR	:::::::::::::::::::::::::	9771428571428570	Q01844	RNA-binding protein EWS (EWS_HUMAN)	Fusion00728.27917.27917.2	N/A	N/A
QDHPSSMGVYGQESGGFSGPGENR	:::::::::::::::::::::::::	9829545454545450	Q01844	RNA-binding protein EWS (EWS_HUMAN)	Fusion00714.28626.28626.2	N/A	N/A
QDHPSSMGVYGQESGGFSGPGENR	:::::::::::::::::::::::::	100.0	Q01844	RNA-binding protein EWS (EWS_HUMAN)	Fusion00721.28071.28071.2	N/A	N/A
QDHPSSMGVYGQESGGFSGPGENR	:::::::::::::::::::::::::	100.0	Q01844	RNA-binding protein EWS (EWS_HUMAN)	Fusion00725.28148.28148.2	N/A	N/A
DDIIENAPTTHTEEYSGEEK	:::::::::::::::::::::	100.0	O14744	Protein arginine N-methyltransferase 5 (ANM5_HUMAN)	Fusion00711.30328.30328.2	N/A	N/A
DDIIENAPTTHTEEYSGEEK	:::::::::::::::::::::	100.0	O14744	Protein arginine N-methyltransferase 5 (ANM5_HUMAN)	Fusion00718.29817.29817.2	N/A	N/A
DDIIENAPTTHTEEYSGEEK	:::::::::::::::::::::	100.0	O14744	Protein arginine N-methyltransferase 5 (ANM5_HUMAN)	Fusion00728.29325.29325.2	N/A	N/A
DDIIENAPTTHTEEYSGEEK	:::::::::::::::::::::	100.0	O14744	Protein arginine N-methyltransferase 5 (ANM5_HUMAN)	Fusion00714.29947.29947.2	N/A	N/A
DDIIENAPTTHTEEYSGEEK	:::::::::::::::::::::	100.0	O14744	Protein arginine N-methyltransferase 5 (ANM5_HUMAN)	Fusion00721.29660.29660.2	N/A	N/A
DDIIENAPTTHTEEYSGEEK	:::::::::::::::::::::	9942857142857140	O14744	Protein arginine N-methyltransferase 5 (ANM5_HUMAN)	Fusion00725.29808.29808.2	N/A	N/A
LQQSFPGIEVTVK	::::::::::::::	9828571428571420	O75792	Ribonuclease H2 subunit A (RNH2A_HUMAN)	Fusion00721.54041.54041.2	N/A	N/A
LQQSFPGIEVTVK	::::::::::::::	100.0	O75792	Ribonuclease H2 subunit A (RNH2A_HUMAN)	Fusion00725.53991.53991.2	N/A	N/A
LNLPINIIGLAPLCENMPSGK	::::::::::::::::::::::	100.0	P28838	Cytosol aminopeptidase (AMPL_HUMAN)	Fusion00728.97252.97252.3	N/A	N/A
LNLPINIIGLAPLCENMPSGK	::::::::::::::::::::::	100.0	P28838	Cytosol aminopeptidase (AMPL_HUMAN)	Fusion00711.98277.98277.3	N/A	N/A
LNLPINIIGLAPLCENMPSGK	::::::::::::::::::::::	100.0	P28838	Cytosol aminopeptidase (AMPL_HUMAN)	Fusion00711.98579.98579.3	N/A	N/A
LNLPINIIGLAPLCENMPSGK	::::::::::::::::::::::	100.0	P28838	Cytosol aminopeptidase (AMPL_HUMAN)	Fusion00714.97991.97991.3	N/A	N/A
LNLPINIIGLAPLCENMPSGK	::::::::::::::::::::::	100.0	P28838	Cytosol aminopeptidase (AMPL_HUMAN)	Fusion00721.97663.97663.3	N/A	N/A
LNLPINIIGLAPLCENMPSGK	::::::::::::::::::::::	100.0	P28838	Cytosol aminopeptidase (AMPL_HUMAN)	Fusion00725.97574.97574.3	N/A	N/A
LNLPINIIGLAPLCENMPSGK	::::::::::::::::::::::	924812030075188	P28838	Cytosol aminopeptidase (AMPL_HUMAN)	Fusion00725.97872.97872.3	N/A	N/A
LNLPINIIGLAPLCENMPSGK	::::::::::::::::::::::	100.0	P28838	Cytosol aminopeptidase (AMPL_HUMAN)	Fusion00718.97747.97747.3	N/A	N/A
DLFQVAFNR	::::::::::	100.0	Q14204	Cytoplasmic dynein 1 heavy chain 1 (DYHC1_HUMAN)	Fusion00728.67383.67383.2	N/A	N/A
EGQVLCCELCPR	:::::::::::::	100.0	Q9ULU4	Protein kinase C-binding protein 1 (PKCB1_HUMAN)	Fusion00718.34666.34666.2	N/A	N/A
EGQVLCCELCPR	:::::::::::::	100.0	Q9ULU4	Protein kinase C-binding protein 1 (PKCB1_HUMAN)	Fusion00718.34678.34678.2	N/A	N/A
EGQVLCCELCPR	:::::::::::::	100.0	Q9ULU4	Protein kinase C-binding protein 1 (PKCB1_HUMAN)	Fusion00725.34746.34746.2	N/A	N/A
GLVQALGLSNFNSR	:::::::::::::::	100.0	P14550	Alcohol dehydrogenase [NADP(+)] (AK1A1_HUMAN)	Fusion00711.64065.64065.3	N/A	N/A
GLVQALGLSNFNSR	:::::::::::::::	100.0	P14550	Alcohol dehydrogenase [NADP(+)] (AK1A1_HUMAN)	Fusion00714.63613.63613.3	N/A	N/A
GLVQALGLSNFNSR	:::::::::::::::	100.0	P14550	Alcohol dehydrogenase [NADP(+)] (AK1A1_HUMAN)	Fusion00725.63437.63437.3	N/A	N/A
GLVQALGLSNFNSR	:::::::::::::::	100.0	P14550	Alcohol dehydrogenase [NADP(+)] (AK1A1_HUMAN)	Fusion00728.63172.63172.3	N/A	N/A
GLVQALGLSNFNSR	:::::::::::::::	100.0	P14550	Alcohol dehydrogenase [NADP(+)] (AK1A1_HUMAN)	Fusion00718.63450.63450.3	N/A	N/A
GLVQALGLSNFNSR	:::::::::::::::	100.0	P14550	Alcohol dehydrogenase [NADP(+)] (AK1A1_HUMAN)	Fusion00721.63519.63519.3	N/A	N/A
EQEMQECTTQIQYLK	::::::::::::::::	100.0	Q15007	Pre-mRNA-splicing regulator WTAP (FL2D_HUMAN)	Fusion00725.39322.39322.2	N/A	N/A
EQEMQECTTQIQYLK	::::::::::::::::	100.0	Q15007	Pre-mRNA-splicing regulator WTAP (FL2D_HUMAN)	Fusion00711.40009.40009.2	N/A	N/A
EQEMQECTTQIQYLK	::::::::::::::::	100.0	Q15007	Pre-mRNA-splicing regulator WTAP (FL2D_HUMAN)	Fusion00714.39617.39617.2	N/A	N/A
EQEMQECTTQIQYLK	::::::::::::::::	100.0	Q15007	Pre-mRNA-splicing regulator WTAP (FL2D_HUMAN)	Fusion00718.39238.39238.2	N/A	N/A
EQEMQECTTQIQYLK	::::::::::::::::	100.0	Q15007	Pre-mRNA-splicing regulator WTAP (FL2D_HUMAN)	Fusion00721.39254.39254.2	N/A	N/A
EQEMQECTTQIQYLK	::::::::::::::::	9657142857142850	Q15007	Pre-mRNA-splicing regulator WTAP (FL2D_HUMAN)	Fusion00728.38896.38896.2	N/A	N/A
YAGGNPVCVRPTPK	:::::::::::::::	962406015037594	Q15004	PCNA-associated factor (PAF15_HUMAN)	Fusion00711.13552.13552.3	N/A	N/A
YAGGNPVCVRPTPK	:::::::::::::::	9774436090225560	Q15004	PCNA-associated factor (PAF15_HUMAN)	Fusion00725.13024.13024.3	N/A	N/A
YAGGNPVCVRPTPK	:::::::::::::::	9323308270676690	Q15004	PCNA-associated factor (PAF15_HUMAN)	Fusion00718.13102.13102.3	N/A	N/A
SKAELMEISEDKTK	:::::::::::::::	100.0	P05455	Lupus La protein (LA_HUMAN)	Fusion00711.11819.11819.3	N/A	N/A
SKAELMEISEDKTK	:::::::::::::::	9473684210526310	P05455	Lupus La protein (LA_HUMAN)	Fusion00711.12100.12100.3	N/A	N/A
SKAELMEISEDKTK	:::::::::::::::	100.0	P05455	Lupus La protein (LA_HUMAN)	Fusion00714.11305.11305.3	N/A	N/A
SKAELMEISEDKTK	:::::::::::::::	9774436090225560	P05455	Lupus La protein (LA_HUMAN)	Fusion00714.11579.11579.3	N/A	N/A
SKAELMEISEDKTK	:::::::::::::::	100.0	P05455	Lupus La protein (LA_HUMAN)	Fusion00718.11352.11352.3	N/A	N/A
SKAELMEISEDKTK	:::::::::::::::	100.0	P05455	Lupus La protein (LA_HUMAN)	Fusion00721.11080.11080.3	N/A	N/A
SKAELMEISEDKTK	:::::::::::::::	100.0	P05455	Lupus La protein (LA_HUMAN)	Fusion00725.11144.11144.3	N/A	N/A
SKAELMEISEDKTK	:::::::::::::::	9774436090225560	P05455	Lupus La protein (LA_HUMAN)	Fusion00725.11436.11436.3	N/A	N/A
SKAELMEISEDKTK	:::::::::::::::	100.0	P05455	Lupus La protein (LA_HUMAN)	Fusion00728.10762.10762.3	N/A	N/A
ALDLDSSCKEAADGYQR	::::::::::::::::::	100.0	P31948	Stress-induced-phosphoprotein 1 (STIP1_HUMAN)	Fusion00711.24664.24664.3	N/A	N/A
ALDLDSSCKEAADGYQR	::::::::::::::::::	100.0	P31948	Stress-induced-phosphoprotein 1 (STIP1_HUMAN)	Fusion00718.24145.24145.3	N/A	N/A
ALDLDSSCKEAADGYQR	::::::::::::::::::	100.0	P31948	Stress-induced-phosphoprotein 1 (STIP1_HUMAN)	Fusion00725.24014.24014.3	N/A	N/A
KVGTFFSEVKPAGPTVEQQGEMAR	:::::::::::::::::::::::::	100.0	P54886	Delta-1-pyrroline-5-carboxylate synthase (P5CS_HUMAN)	Fusion00711.37771.37771.3	N/A	N/A
KVGTFFSEVKPAGPTVEQQGEMAR	:::::::::::::::::::::::::	100.0	P54886	Delta-1-pyrroline-5-carboxylate synthase (P5CS_HUMAN)	Fusion00714.37240.37240.3	N/A	N/A
KVGTFFSEVKPAGPTVEQQGEMAR	:::::::::::::::::::::::::	100.0	P54886	Delta-1-pyrroline-5-carboxylate synthase (P5CS_HUMAN)	Fusion00714.37393.37393.3	N/A	N/A
KVGTFFSEVKPAGPTVEQQGEMAR	:::::::::::::::::::::::::	100.0	P54886	Delta-1-pyrroline-5-carboxylate synthase (P5CS_HUMAN)	Fusion00718.37031.37031.3	N/A	N/A
KVGTFFSEVKPAGPTVEQQGEMAR	:::::::::::::::::::::::::	100.0	P54886	Delta-1-pyrroline-5-carboxylate synthase (P5CS_HUMAN)	Fusion00718.37049.37049.3	N/A	N/A
KVGTFFSEVKPAGPTVEQQGEMAR	:::::::::::::::::::::::::	100.0	P54886	Delta-1-pyrroline-5-carboxylate synthase (P5CS_HUMAN)	Fusion00721.36884.36884.3	N/A	N/A
KVGTFFSEVKPAGPTVEQQGEMAR	:::::::::::::::::::::::::	100.0	P54886	Delta-1-pyrroline-5-carboxylate synthase (P5CS_HUMAN)	Fusion00725.37068.37068.3	N/A	N/A
KVGTFFSEVKPAGPTVEQQGEMAR	:::::::::::::::::::::::::	100.0	P54886	Delta-1-pyrroline-5-carboxylate synthase (P5CS_HUMAN)	Fusion00728.36686.36686.3	N/A	N/A
KVGTFFSEVKPAGPTVEQQGEMAR	:::::::::::::::::::::::::	962406015037594	P54886	Delta-1-pyrroline-5-carboxylate synthase (P5CS_HUMAN)	Fusion00728.36846.36846.3	N/A	N/A
LGVGAATHVVIYDASDQGLYSAPR	:::::::::::::::::::::::::	100.0	P25325	3-mercaptopyruvate sulfurtransferase (THTM_HUMAN)	Fusion00721.55920.55920.3	N/A	N/A
LGVGAATHVVIYDASDQGLYSAPR	:::::::::::::::::::::::::	100.0	P25325	3-mercaptopyruvate sulfurtransferase (THTM_HUMAN)	Fusion00714.55825.55825.3	N/A	N/A
LGVGAATHVVIYDASDQGLYSAPR	:::::::::::::::::::::::::	100.0	P25325	3-mercaptopyruvate sulfurtransferase (THTM_HUMAN)	Fusion00721.55776.55776.3	N/A	N/A
LGVGAATHVVIYDASDQGLYSAPR	:::::::::::::::::::::::::	100.0	P25325	3-mercaptopyruvate sulfurtransferase (THTM_HUMAN)	Fusion00725.55671.55671.3	N/A	N/A
LGVGAATHVVIYDASDQGLYSAPR	:::::::::::::::::::::::::	100.0	P25325	3-mercaptopyruvate sulfurtransferase (THTM_HUMAN)	Fusion00728.55387.55387.3	N/A	N/A
KEYEQELSDDLHVER	::::::::::::::::	100.0	Q7Z7F7	39S ribosomal protein L55, mitochondrial (RM55_HUMAN)	Fusion00721.27097.27097.3	N/A	N/A
KEYEQELSDDLHVER	::::::::::::::::	100.0	Q7Z7F7	39S ribosomal protein L55, mitochondrial (RM55_HUMAN)	Fusion00728.26690.26690.3	N/A	N/A
KEYEQELSDDLHVER	::::::::::::::::	100.0	Q7Z7F7	39S ribosomal protein L55, mitochondrial (RM55_HUMAN)	Fusion00728.26698.26698.3	N/A	N/A
KEYEQELSDDLHVER	::::::::::::::::	100.0	Q7Z7F7	39S ribosomal protein L55, mitochondrial (RM55_HUMAN)	Fusion00711.27739.27739.3	N/A	N/A
KEYEQELSDDLHVER	::::::::::::::::	100.0	Q7Z7F7	39S ribosomal protein L55, mitochondrial (RM55_HUMAN)	Fusion00721.27058.27058.3	N/A	N/A
KEYEQELSDDLHVER	::::::::::::::::	100.0	Q7Z7F7	39S ribosomal protein L55, mitochondrial (RM55_HUMAN)	Fusion00721.27042.27042.3	N/A	N/A
AILVDLEPGTMDSVR	:::::::::::oxidation of m:::::	9942857142857140	P07437	Tubulin beta chain (TBB5_HUMAN)	Fusion00711.59607.59607.2	N/A	N/A
AILVDLEPGTMDSVR	:::::::::::oxidation of m:::::	9942857142857140	Q13509	Tubulin beta-3 chain (TBB3_HUMAN)	Fusion00711.59607.59607.2	N/A	N/A
AILVDLEPGTMDSVR	:::::::::::oxidation of m:::::	9942857142857140	Q13885	Tubulin beta-2A chain (TBB2A_HUMAN)	Fusion00711.59607.59607.2	N/A	N/A
AILVDLEPGTMDSVR	:::::::::::oxidation of m:::::	9942857142857140	Q9BVA1	Tubulin beta-2B chain (TBB2B_HUMAN)	Fusion00711.59607.59607.2	N/A	N/A
AILVDLEPGTMDSVR	:::::::::::oxidation of m:::::	9942857142857140	P07437	Tubulin beta chain (TBB5_HUMAN)	Fusion00711.59870.59870.2	N/A	N/A
AILVDLEPGTMDSVR	:::::::::::oxidation of m:::::	9942857142857140	Q13509	Tubulin beta-3 chain (TBB3_HUMAN)	Fusion00711.59870.59870.2	N/A	N/A
AILVDLEPGTMDSVR	:::::::::::oxidation of m:::::	9942857142857140	Q13885	Tubulin beta-2A chain (TBB2A_HUMAN)	Fusion00711.59870.59870.2	N/A	N/A
AILVDLEPGTMDSVR	:::::::::::oxidation of m:::::	9942857142857140	Q9BVA1	Tubulin beta-2B chain (TBB2B_HUMAN)	Fusion00711.59870.59870.2	N/A	N/A
AILVDLEPGTMDSVR	:::::::::::oxidation of m:::::	9885714285714280	P07437	Tubulin beta chain (TBB5_HUMAN)	Fusion00711.59985.59985.2	N/A	N/A
AILVDLEPGTMDSVR	:::::::::::oxidation of m:::::	9885714285714280	Q13509	Tubulin beta-3 chain (TBB3_HUMAN)	Fusion00711.59985.59985.2	N/A	N/A
AILVDLEPGTMDSVR	:::::::::::oxidation of m:::::	9885714285714280	Q13885	Tubulin beta-2A chain (TBB2A_HUMAN)	Fusion00711.59985.59985.2	N/A	N/A
AILVDLEPGTMDSVR	:::::::::::oxidation of m:::::	9885714285714280	Q9BVA1	Tubulin beta-2B chain (TBB2B_HUMAN)	Fusion00711.59985.59985.2	N/A	N/A
AILVDLEPGTMDSVR	:::::::::::oxidation of m:::::	9942857142857140	P07437	Tubulin beta chain (TBB5_HUMAN)	Fusion00714.59314.59314.2	N/A	N/A
AILVDLEPGTMDSVR	:::::::::::oxidation of m:::::	9942857142857140	Q13509	Tubulin beta-3 chain (TBB3_HUMAN)	Fusion00714.59314.59314.2	N/A	N/A
AILVDLEPGTMDSVR	:::::::::::oxidation of m:::::	9942857142857140	Q13885	Tubulin beta-2A chain (TBB2A_HUMAN)	Fusion00714.59314.59314.2	N/A	N/A
AILVDLEPGTMDSVR	:::::::::::oxidation of m:::::	9942857142857140	Q9BVA1	Tubulin beta-2B chain (TBB2B_HUMAN)	Fusion00714.59314.59314.2	N/A	N/A
AILVDLEPGTMDSVR	:::::::::::oxidation of m:::::	9771428571428570	P07437	Tubulin beta chain (TBB5_HUMAN)	Fusion00728.58609.58609.2	N/A	N/A
AILVDLEPGTMDSVR	:::::::::::oxidation of m:::::	9771428571428570	Q13509	Tubulin beta-3 chain (TBB3_HUMAN)	Fusion00728.58609.58609.2	N/A	N/A
AILVDLEPGTMDSVR	:::::::::::oxidation of m:::::	9771428571428570	Q13885	Tubulin beta-2A chain (TBB2A_HUMAN)	Fusion00728.58609.58609.2	N/A	N/A
AILVDLEPGTMDSVR	:::::::::::oxidation of m:::::	9771428571428570	Q9BVA1	Tubulin beta-2B chain (TBB2B_HUMAN)	Fusion00728.58609.58609.2	N/A	N/A
VCENIPIVLCGNKVDIK	::::::::::::::::::	100.0	P62826	GTP-binding nuclear protein Ran (RAN_HUMAN)	Fusion00718.52915.52915.2	N/A	N/A
VCENIPIVLCGNKVDIK	::::::::::::::::::	9942857142857140	P62826	GTP-binding nuclear protein Ran (RAN_HUMAN)	Fusion00721.53086.53086.2	N/A	N/A
VCENIPIVLCGNKVDIK	::::::::::::::::::	100.0	P62826	GTP-binding nuclear protein Ran (RAN_HUMAN)	Fusion00728.52713.52713.2	N/A	N/A
VCENIPIVLCGNKVDIK	::::::::::::::::::	100.0	P62826	GTP-binding nuclear protein Ran (RAN_HUMAN)	Fusion00711.53634.53634.2	N/A	N/A
VCENIPIVLCGNKVDIK	::::::::::::::::::	100.0	P62826	GTP-binding nuclear protein Ran (RAN_HUMAN)	Fusion00711.53690.53690.2	N/A	N/A
VCENIPIVLCGNKVDIK	::::::::::::::::::	9657142857142850	P62826	GTP-binding nuclear protein Ran (RAN_HUMAN)	Fusion00714.53187.53187.2	N/A	N/A
VCENIPIVLCGNKVDIK	::::::::::::::::::	100.0	P62826	GTP-binding nuclear protein Ran (RAN_HUMAN)	Fusion00718.52964.52964.2	N/A	N/A
VCENIPIVLCGNKVDIK	::::::::::::::::::	9886363636363630	P62826	GTP-binding nuclear protein Ran (RAN_HUMAN)	Fusion00718.52981.52981.2	N/A	N/A
VCENIPIVLCGNKVDIK	::::::::::::::::::	100.0	P62826	GTP-binding nuclear protein Ran (RAN_HUMAN)	Fusion00725.53077.53077.2	N/A	N/A
LEAIEDDSVKETDSSSASAATPSKK	::::::::::::::::::::::::::	9724517906336080	P54578	Ubiquitin carboxyl-terminal hydrolase 14 (UBP14_HUMAN)	Fusion00714.16790.16790.4	N/A	N/A
LEAIEDDSVKETDSSSASAATPSKK	::::::::::::::::::::::::::	9085872576177280	P54578	Ubiquitin carboxyl-terminal hydrolase 14 (UBP14_HUMAN)	Fusion00721.16467.16467.4	N/A	N/A
LEAIEDDSVKETDSSSASAATPSKK	::::::::::::::::::::::::::	9722991689750690	P54578	Ubiquitin carboxyl-terminal hydrolase 14 (UBP14_HUMAN)	Fusion00725.16615.16615.4	N/A	N/A
LEAIEDDSVKETDSSSASAATPSKK	::::::::::::::::::::::::::	9698630136986300	P54578	Ubiquitin carboxyl-terminal hydrolase 14 (UBP14_HUMAN)	Fusion00728.16107.16107.4	N/A	N/A
IPLDVNDMK	::::::::::	9828571428571420	Q9Y697	Cysteine desulfurase, mitochondrial (NFS1_HUMAN)	Fusion00714.38289.38289.2	N/A	N/A
IPLDVNDMK	::::::::::	9657142857142850	Q9Y697	Cysteine desulfurase, mitochondrial (NFS1_HUMAN)	Fusion00725.37985.37985.2	N/A	N/A
IPLDVNDMK	::::::::::	965909090909091	Q9Y697	Cysteine desulfurase, mitochondrial (NFS1_HUMAN)	Fusion00728.37610.37610.2	N/A	N/A
LLETQEQEIEDGR	::::::::::::::	100.0	Q9NS87	Kinesin-like protein KIF15 (KIF15_HUMAN)	Fusion00711.30948.30948.2	N/A	N/A
LLETQEQEIEDGR	::::::::::::::	100.0	Q9NS87	Kinesin-like protein KIF15 (KIF15_HUMAN)	Fusion00714.30608.30608.2	N/A	N/A
LLETQEQEIEDGR	::::::::::::::	100.0	Q9NS87	Kinesin-like protein KIF15 (KIF15_HUMAN)	Fusion00718.30488.30488.2	N/A	N/A
LLETQEQEIEDGR	::::::::::::::	100.0	Q9NS87	Kinesin-like protein KIF15 (KIF15_HUMAN)	Fusion00721.30294.30294.2	N/A	N/A
LLETQEQEIEDGR	::::::::::::::	100.0	Q9NS87	Kinesin-like protein KIF15 (KIF15_HUMAN)	Fusion00725.30453.30453.2	N/A	N/A
LLETQEQEIEDGR	::::::::::::::	100.0	Q9NS87	Kinesin-like protein KIF15 (KIF15_HUMAN)	Fusion00728.29931.29931.2	N/A	N/A
FLDGNELTLADCNLLPK	::::::::::::::::::	100.0	O00299	Chloride intracellular channel protein 1 (CLIC1_HUMAN)	Fusion00714.80368.80368.3	N/A	N/A
FLDGNELTLADCNLLPK	::::::::::::::::::	100.0	O00299	Chloride intracellular channel protein 1 (CLIC1_HUMAN)	Fusion00728.79690.79690.3	N/A	N/A
FLDGNELTLADCNLLPK	::::::::::::::::::	9849624060150370	O00299	Chloride intracellular channel protein 1 (CLIC1_HUMAN)	Fusion00711.80701.80701.3	N/A	N/A
FLDGNELTLADCNLLPK	::::::::::::::::::	9699248120300750	O00299	Chloride intracellular channel protein 1 (CLIC1_HUMAN)	Fusion00718.80082.80082.3	N/A	N/A
FLDGNELTLADCNLLPK	::::::::::::::::::	100.0	O00299	Chloride intracellular channel protein 1 (CLIC1_HUMAN)	Fusion00721.80118.80118.3	N/A	N/A
FLDGNELTLADCNLLPK	::::::::::::::::::	100.0	O00299	Chloride intracellular channel protein 1 (CLIC1_HUMAN)	Fusion00725.80116.80116.3	N/A	N/A
DINQEVYNFLATAGAK	:::::::::::::::::	100.0	Q99798	Aconitate hydratase, mitochondrial (ACON_HUMAN)	Fusion00711.89629.89629.3	N/A	N/A
DINQEVYNFLATAGAK	:::::::::::::::::	100.0	Q99798	Aconitate hydratase, mitochondrial (ACON_HUMAN)	Fusion00728.88603.88603.3	N/A	N/A
DINQEVYNFLATAGAK	:::::::::::::::::	100.0	Q99798	Aconitate hydratase, mitochondrial (ACON_HUMAN)	Fusion00714.89212.89212.3	N/A	N/A
DINQEVYNFLATAGAK	:::::::::::::::::	100.0	Q99798	Aconitate hydratase, mitochondrial (ACON_HUMAN)	Fusion00718.89013.89013.3	N/A	N/A
DINQEVYNFLATAGAK	:::::::::::::::::	100.0	Q99798	Aconitate hydratase, mitochondrial (ACON_HUMAN)	Fusion00721.89032.89032.3	N/A	N/A
DINQEVYNFLATAGAK	:::::::::::::::::	9774436090225560	Q99798	Aconitate hydratase, mitochondrial (ACON_HUMAN)	Fusion00725.89214.89214.3	N/A	N/A
DINQEVYNFLATAGAK	:::::::::::::::::	100.0	Q99798	Aconitate hydratase, mitochondrial (ACON_HUMAN)	Fusion00725.88902.88902.3	N/A	N/A
DDVAQTDLLQIDPNFGSKEDFDSLLQSAK	::::::::::::::::::::::::::::::	100.0	P08195	4F2 cell-surface antigen heavy chain (4F2_HUMAN)	Fusion00714.91144.91144.3	N/A	N/A
DDVAQTDLLQIDPNFGSKEDFDSLLQSAK	::::::::::::::::::::::::::::::	100.0	P08195	4F2 cell-surface antigen heavy chain (4F2_HUMAN)	Fusion00718.90978.90978.3	N/A	N/A
DDVAQTDLLQIDPNFGSKEDFDSLLQSAK	::::::::::::::::::::::::::::::	100.0	P08195	4F2 cell-surface antigen heavy chain (4F2_HUMAN)	Fusion00725.90881.90881.3	N/A	N/A
DDVAQTDLLQIDPNFGSKEDFDSLLQSAK	::::::::::::::::::::::::::::::	100.0	P08195	4F2 cell-surface antigen heavy chain (4F2_HUMAN)	Fusion00728.90610.90610.3	N/A	N/A
DDVAQTDLLQIDPNFGSKEDFDSLLQSAK	::::::::::::::::::::::::::::::	100.0	P08195	4F2 cell-surface antigen heavy chain (4F2_HUMAN)	Fusion00711.91490.91490.3	N/A	N/A
SHLEVPLEENVNR	::::::::::::::	100.0	Q96CT7	Coiled-coil domain-containing protein 124 (CC124_HUMAN)	Fusion00711.30201.30201.2	N/A	N/A
SHLEVPLEENVNR	::::::::::::::	9942857142857140	Q96CT7	Coiled-coil domain-containing protein 124 (CC124_HUMAN)	Fusion00714.29915.29915.2	N/A	N/A
SHLEVPLEENVNR	::::::::::::::	100.0	Q96CT7	Coiled-coil domain-containing protein 124 (CC124_HUMAN)	Fusion00718.29754.29754.2	N/A	N/A
SHLEVPLEENVNR	::::::::::::::	9942857142857140	Q96CT7	Coiled-coil domain-containing protein 124 (CC124_HUMAN)	Fusion00721.29563.29563.2	N/A	N/A
SHLEVPLEENVNR	::::::::::::::	100.0	Q96CT7	Coiled-coil domain-containing protein 124 (CC124_HUMAN)	Fusion00725.29729.29729.2	N/A	N/A
SHLEVPLEENVNR	::::::::::::::	9885714285714280	Q96CT7	Coiled-coil domain-containing protein 124 (CC124_HUMAN)	Fusion00728.29313.29313.2	N/A	N/A
IMQSSSEVGYDAMAGDFVNMVEK	::::::::::::::::::::oxidation of m::::	100.0	P10809	60 kDa heat shock protein, mitochondrial (CH60_HUMAN)	Fusion00721.66415.66415.3	N/A	N/A
SQGGEPTYNVAVGR	:::::::::::::::	100.0	P35080	Profilin-2 (PROF2_HUMAN)	Fusion00711.23254.23254.2	N/A	N/A
SQGGEPTYNVAVGR	:::::::::::::::	100.0	P35080	Profilin-2 (PROF2_HUMAN)	Fusion00714.22890.22890.2	N/A	N/A
SQGGEPTYNVAVGR	:::::::::::::::	100.0	P35080	Profilin-2 (PROF2_HUMAN)	Fusion00718.22684.22684.2	N/A	N/A
SQGGEPTYNVAVGR	:::::::::::::::	9771428571428570	P35080	Profilin-2 (PROF2_HUMAN)	Fusion00721.22635.22635.2	N/A	N/A
SQGGEPTYNVAVGR	:::::::::::::::	100.0	P35080	Profilin-2 (PROF2_HUMAN)	Fusion00725.22539.22539.2	N/A	N/A
SQGGEPTYNVAVGR	:::::::::::::::	100.0	P35080	Profilin-2 (PROF2_HUMAN)	Fusion00728.22165.22165.2	N/A	N/A
FAAHISPAQGSPKPPPAASPGVR	::::::::::::::::::::::::	100.0	P19484	Transcription factor EB (TFEB_HUMAN)	Fusion00728.22756.22756.4	N/A	N/A
FAAHISPAQGSPKPPPAASPGVR	::::::::::::::::::::::::	100.0	P19484	Transcription factor EB (TFEB_HUMAN)	Fusion00714.23515.23515.4	N/A	N/A
FAAHISPAQGSPKPPPAASPGVR	::::::::::::::::::::::::	100.0	P19484	Transcription factor EB (TFEB_HUMAN)	Fusion00718.23384.23384.4	N/A	N/A
FAAHISPAQGSPKPPPAASPGVR	::::::::::::::::::::::::	100.0	P19484	Transcription factor EB (TFEB_HUMAN)	Fusion00721.22993.22993.4	N/A	N/A
FAAHISPAQGSPKPPPAASPGVR	::::::::::::::::::::::::	100.0	P19484	Transcription factor EB (TFEB_HUMAN)	Fusion00725.23305.23305.4	N/A	N/A
DNSHPFVGLAFK	:::::::::::::	9849624060150370	Q96RP9	Elongation factor G, mitochondrial (EFGM_HUMAN)	Fusion00711.48124.48124.3	N/A	N/A
DNSHPFVGLAFK	:::::::::::::	9774436090225560	Q96RP9	Elongation factor G, mitochondrial (EFGM_HUMAN)	Fusion00714.47637.47637.3	N/A	N/A
DNSHPFVGLAFK	:::::::::::::	100.0	Q96RP9	Elongation factor G, mitochondrial (EFGM_HUMAN)	Fusion00718.47446.47446.3	N/A	N/A
DNSHPFVGLAFK	:::::::::::::	9849624060150370	Q96RP9	Elongation factor G, mitochondrial (EFGM_HUMAN)	Fusion00721.47311.47311.3	N/A	N/A
DNSHPFVGLAFK	:::::::::::::	100.0	Q96RP9	Elongation factor G, mitochondrial (EFGM_HUMAN)	Fusion00725.47377.47377.3	N/A	N/A
EGAAGAGVAQAGPLVDGELLR	::::::::::::::::::::::	100.0	Q4V328	GRIP1-associated protein 1 (GRAP1_HUMAN)	Fusion00714.63830.63830.2	N/A	N/A
EGAAGAGVAQAGPLVDGELLR	::::::::::::::::::::::	9828571428571420	Q4V328	GRIP1-associated protein 1 (GRAP1_HUMAN)	Fusion00714.63907.63907.2	N/A	N/A
EGAAGAGVAQAGPLVDGELLR	::::::::::::::::::::::	100.0	Q4V328	GRIP1-associated protein 1 (GRAP1_HUMAN)	Fusion00721.63747.63747.2	N/A	N/A
EGAAGAGVAQAGPLVDGELLR	::::::::::::::::::::::	100.0	Q4V328	GRIP1-associated protein 1 (GRAP1_HUMAN)	Fusion00725.63539.63539.2	N/A	N/A
EGAAGAGVAQAGPLVDGELLR	::::::::::::::::::::::	100.0	Q4V328	GRIP1-associated protein 1 (GRAP1_HUMAN)	Fusion00725.63615.63615.2	N/A	N/A
EGAAGAGVAQAGPLVDGELLR	::::::::::::::::::::::	100.0	Q4V328	GRIP1-associated protein 1 (GRAP1_HUMAN)	Fusion00728.63331.63331.2	N/A	N/A
EGAAGAGVAQAGPLVDGELLR	::::::::::::::::::::::	100.0	Q4V328	GRIP1-associated protein 1 (GRAP1_HUMAN)	Fusion00728.63358.63358.2	N/A	N/A
EGAAGAGVAQAGPLVDGELLR	::::::::::::::::::::::	100.0	Q4V328	GRIP1-associated protein 1 (GRAP1_HUMAN)	Fusion00711.64209.64209.2	N/A	N/A
AADAEAEVASLNRR	:::::::::::::::	100.0	P06753	Tropomyosin alpha-3 chain (TPM3_HUMAN)	Fusion00711.14157.14157.3	N/A	N/A
AADAEAEVASLNRR	:::::::::::::::	9398496240601500	P06753	Tropomyosin alpha-3 chain (TPM3_HUMAN)	Fusion00714.13707.13707.3	N/A	N/A
AADAEAEVASLNRR	:::::::::::::::	9774436090225560	P06753	Tropomyosin alpha-3 chain (TPM3_HUMAN)	Fusion00718.13749.13749.3	N/A	N/A
AADAEAEVASLNRR	:::::::::::::::	9849624060150370	P06753	Tropomyosin alpha-3 chain (TPM3_HUMAN)	Fusion00721.13433.13433.3	N/A	N/A
AADAEAEVASLNRR	:::::::::::::::	9849624060150370	P06753	Tropomyosin alpha-3 chain (TPM3_HUMAN)	Fusion00725.13587.13587.3	N/A	N/A
AADAEAEVASLNRR	:::::::::::::::	9699248120300750	P06753	Tropomyosin alpha-3 chain (TPM3_HUMAN)	Fusion00728.13104.13104.3	N/A	N/A
IASLPVEVQEVSLLDK	:::::::::::::::::	9833333333333330	Q96P16	Regulation of nuclear pre-mRNA domain-containing protein 1A (RPR1A_HUMAN)	Fusion00718.75162.75162.2	N/A	N/A
IASLPVEVQEVSLLDK	:::::::::::::::::	9261363636363630	Q96P16	Regulation of nuclear pre-mRNA domain-containing protein 1A (RPR1A_HUMAN)	Fusion00725.75143.75143.2	N/A	N/A
IASLPVEVQEVSLLDK	:::::::::::::::::	9542857142857140	Q96P16	Regulation of nuclear pre-mRNA domain-containing protein 1A (RPR1A_HUMAN)	Fusion00728.74744.74744.2	N/A	N/A
LWYCDLQQESSGIAGILK	:::::::::::::::::::	100.0	P48147	Prolyl endopeptidase (PPCE_HUMAN)	Fusion00721.81261.81261.2	N/A	N/A
LWYCDLQQESSGIAGILK	:::::::::::::::::::	100.0	P48147	Prolyl endopeptidase (PPCE_HUMAN)	Fusion00711.81895.81895.2	N/A	N/A
LWYCDLQQESSGIAGILK	:::::::::::::::::::	100.0	P48147	Prolyl endopeptidase (PPCE_HUMAN)	Fusion00718.81207.81207.2	N/A	N/A
LWYCDLQQESSGIAGILK	:::::::::::::::::::	100.0	P48147	Prolyl endopeptidase (PPCE_HUMAN)	Fusion00718.81336.81336.2	N/A	N/A
LWYCDLQQESSGIAGILK	:::::::::::::::::::	100.0	P48147	Prolyl endopeptidase (PPCE_HUMAN)	Fusion00718.81489.81489.2	N/A	N/A
LWYCDLQQESSGIAGILK	:::::::::::::::::::	100.0	P48147	Prolyl endopeptidase (PPCE_HUMAN)	Fusion00725.81167.81167.2	N/A	N/A
LWYCDLQQESSGIAGILK	:::::::::::::::::::	8742857142857140	P48147	Prolyl endopeptidase (PPCE_HUMAN)	Fusion00725.81418.81418.2	N/A	N/A
LWYCDLQQESSGIAGILK	:::::::::::::::::::	100.0	P48147	Prolyl endopeptidase (PPCE_HUMAN)	Fusion00728.80807.80807.2	N/A	N/A
LWYCDLQQESSGIAGILK	:::::::::::::::::::	100.0	P48147	Prolyl endopeptidase (PPCE_HUMAN)	Fusion00714.81396.81396.2	N/A	N/A
ATFIKVPQNQNGK	::::::::::::::	9473684210526310	P19338	Nucleolin (NUCL_HUMAN)	Fusion00725.15679.15679.3	N/A	N/A
ATFIKVPQNQNGK	::::::::::::::	903448275862069	P19338	Nucleolin (NUCL_HUMAN)	Fusion00728.15070.15070.3	N/A	N/A
ATFIKVPQNQNGK	::::::::::::::	9555555555555550	P19338	Nucleolin (NUCL_HUMAN)	Fusion00711.16148.16148.3	N/A	N/A
INHLEYEDQYKDDNFGEGNDGGILDDK	::::::::::::::::::::::::::::	100.0	O60216	Double-strand-break repair protein rad21 homolog (RAD21_HUMAN)	Fusion00714.43513.43513.2	N/A	N/A
INHLEYEDQYKDDNFGEGNDGGILDDK	::::::::::::::::::::::::::::	100.0	O60216	Double-strand-break repair protein rad21 homolog (RAD21_HUMAN)	Fusion00728.43083.43083.2	N/A	N/A
VTLSEGPHHVALFK	:::::::::::::::	9861878453038670	O60313	Dynamin-like 120 kDa protein, mitochondrial (OPA1_HUMAN)	Fusion00711.27014.27014.4	N/A	N/A
VTLSEGPHHVALFK	:::::::::::::::	997229916897507	O60313	Dynamin-like 120 kDa protein, mitochondrial (OPA1_HUMAN)	Fusion00725.26602.26602.4	N/A	N/A
VTLSEGPHHVALFK	:::::::::::::::	9196675900277000	O60313	Dynamin-like 120 kDa protein, mitochondrial (OPA1_HUMAN)	Fusion00714.26657.26657.4	N/A	N/A
SKEDGEVVQEEEVCAKPSVTEEK	::::::::::::::::::::::::	100.0	Q9NQS1	Cell death regulator Aven (AVEN_HUMAN)	Fusion00714.19282.19282.4	N/A	N/A
SKEDGEVVQEEEVCAKPSVTEEK	::::::::::::::::::::::::	100.0	Q9NQS1	Cell death regulator Aven (AVEN_HUMAN)	Fusion00721.19077.19077.4	N/A	N/A
SKEDGEVVQEEEVCAKPSVTEEK	::::::::::::::::::::::::	100.0	Q9NQS1	Cell death regulator Aven (AVEN_HUMAN)	Fusion00711.19710.19710.4	N/A	N/A
SKEDGEVVQEEEVCAKPSVTEEK	::::::::::::::::::::::::	100.0	Q9NQS1	Cell death regulator Aven (AVEN_HUMAN)	Fusion00718.19160.19160.4	N/A	N/A
SKEDGEVVQEEEVCAKPSVTEEK	::::::::::::::::::::::::	100.0	Q9NQS1	Cell death regulator Aven (AVEN_HUMAN)	Fusion00718.19190.19190.4	N/A	N/A
SKEDGEVVQEEEVCAKPSVTEEK	::::::::::::::::::::::::	100.0	Q9NQS1	Cell death regulator Aven (AVEN_HUMAN)	Fusion00725.19178.19178.4	N/A	N/A
SKEDGEVVQEEEVCAKPSVTEEK	::::::::::::::::::::::::	100.0	Q9NQS1	Cell death regulator Aven (AVEN_HUMAN)	Fusion00728.18752.18752.4	N/A	N/A
YLVTFSPLMDTQDDPQAIIIWDILTGHK	:::::::::::::::::::::::::::::	100.0	P55884	Eukaryotic translation initiation factor 3 subunit B (EIF3B_HUMAN)	Fusion00718.116472.116472.3	N/A	N/A
YLVTFSPLMDTQDDPQAIIIWDILTGHK	:::::::::::::::::::::::::::::	100.0	P55884	Eukaryotic translation initiation factor 3 subunit B (EIF3B_HUMAN)	Fusion00725.116126.116126.3	N/A	N/A
YLVTFSPLMDTQDDPQAIIIWDILTGHK	:::::::::::::::::::::::::::::	100.0	P55884	Eukaryotic translation initiation factor 3 subunit B (EIF3B_HUMAN)	Fusion00711.116724.116724.3	N/A	N/A
YLVTFSPLMDTQDDPQAIIIWDILTGHK	:::::::::::::::::::::::::::::	100.0	P55884	Eukaryotic translation initiation factor 3 subunit B (EIF3B_HUMAN)	Fusion00711.117014.117014.3	N/A	N/A
YLVTFSPLMDTQDDPQAIIIWDILTGHK	:::::::::::::::::::::::::::::	100.0	P55884	Eukaryotic translation initiation factor 3 subunit B (EIF3B_HUMAN)	Fusion00714.116409.116409.3	N/A	N/A
YLVTFSPLMDTQDDPQAIIIWDILTGHK	:::::::::::::::::::::::::::::	100.0	P55884	Eukaryotic translation initiation factor 3 subunit B (EIF3B_HUMAN)	Fusion00714.116698.116698.3	N/A	N/A
YLVTFSPLMDTQDDPQAIIIWDILTGHK	:::::::::::::::::::::::::::::	100.0	P55884	Eukaryotic translation initiation factor 3 subunit B (EIF3B_HUMAN)	Fusion00718.116194.116194.3	N/A	N/A
YLVTFSPLMDTQDDPQAIIIWDILTGHK	:::::::::::::::::::::::::::::	100.0	P55884	Eukaryotic translation initiation factor 3 subunit B (EIF3B_HUMAN)	Fusion00721.116056.116056.3	N/A	N/A
YLVTFSPLMDTQDDPQAIIIWDILTGHK	:::::::::::::::::::::::::::::	9774436090225560	P55884	Eukaryotic translation initiation factor 3 subunit B (EIF3B_HUMAN)	Fusion00721.116341.116341.3	N/A	N/A
TSGTLISFIYPAQNPELLNK	:::::::::::::::::::::	9885714285714280	Q13423	NAD(P) transhydrogenase, mitochondrial (NNTM_HUMAN)	Fusion00728.81392.81392.2	N/A	N/A
TSGTLISFIYPAQNPELLNK	:::::::::::::::::::::	100.0	Q13423	NAD(P) transhydrogenase, mitochondrial (NNTM_HUMAN)	Fusion00714.81783.81783.2	N/A	N/A
TSGTLISFIYPAQNPELLNK	:::::::::::::::::::::	100.0	Q13423	NAD(P) transhydrogenase, mitochondrial (NNTM_HUMAN)	Fusion00721.81571.81571.2	N/A	N/A
TSGTLISFIYPAQNPELLNK	:::::::::::::::::::::	100.0	Q13423	NAD(P) transhydrogenase, mitochondrial (NNTM_HUMAN)	Fusion00721.81713.81713.2	N/A	N/A
TSGTLISFIYPAQNPELLNK	:::::::::::::::::::::	9771428571428570	Q13423	NAD(P) transhydrogenase, mitochondrial (NNTM_HUMAN)	Fusion00721.81883.81883.2	N/A	N/A
TSGTLISFIYPAQNPELLNK	:::::::::::::::::::::	9942857142857140	Q13423	NAD(P) transhydrogenase, mitochondrial (NNTM_HUMAN)	Fusion00725.81596.81596.2	N/A	N/A
TSGTLISFIYPAQNPELLNK	:::::::::::::::::::::	100.0	Q13423	NAD(P) transhydrogenase, mitochondrial (NNTM_HUMAN)	Fusion00728.81136.81136.2	N/A	N/A
CPEALFQPSFLGMESCGIHETTFNSIMK	:pyro-cmc::::::::::::::::::::::::::::	100.0	P60709	Actin, cytoplasmic 1 (ACTB_HUMAN)	Fusion00718.100957.100957.4	N/A	N/A
CPEALFQPSFLGMESCGIHETTFNSIMK	:pyro-cmc::::::::::::::::::::::::::::	100.0	P63261	Actin, cytoplasmic 2 (ACTG_HUMAN)	Fusion00718.100957.100957.4	N/A	N/A
CPEALFQPSFLGMESCGIHETTFNSIMK	:pyro-cmc::::::::::::::::::::::::::::	9584487534626030	P60709	Actin, cytoplasmic 1 (ACTB_HUMAN)	Fusion00721.100763.100763.4	N/A	N/A
CPEALFQPSFLGMESCGIHETTFNSIMK	:pyro-cmc::::::::::::::::::::::::::::	9584487534626030	P63261	Actin, cytoplasmic 2 (ACTG_HUMAN)	Fusion00721.100763.100763.4	N/A	N/A
CPEALFQPSFLGMESCGIHETTFNSIMK	:pyro-cmc::::::::::::::::::::::::::::	997229916897507	P60709	Actin, cytoplasmic 1 (ACTB_HUMAN)	Fusion00711.101443.101443.4	N/A	N/A
CPEALFQPSFLGMESCGIHETTFNSIMK	:pyro-cmc::::::::::::::::::::::::::::	997229916897507	P63261	Actin, cytoplasmic 2 (ACTG_HUMAN)	Fusion00711.101443.101443.4	N/A	N/A
CPEALFQPSFLGMESCGIHETTFNSIMK	:pyro-cmc::::::::::::::::::::::::::::	997229916897507	P60709	Actin, cytoplasmic 1 (ACTB_HUMAN)	Fusion00728.100395.100395.4	N/A	N/A
CPEALFQPSFLGMESCGIHETTFNSIMK	:pyro-cmc::::::::::::::::::::::::::::	997229916897507	P63261	Actin, cytoplasmic 2 (ACTG_HUMAN)	Fusion00728.100395.100395.4	N/A	N/A
CPEALFQPSFLGMESCGIHETTFNSIMK	:pyro-cmc::::::::::::::::::::::::::::	9806094182825480	P60709	Actin, cytoplasmic 1 (ACTB_HUMAN)	Fusion00714.101208.101208.4	N/A	N/A
CPEALFQPSFLGMESCGIHETTFNSIMK	:pyro-cmc::::::::::::::::::::::::::::	9806094182825480	P63261	Actin, cytoplasmic 2 (ACTG_HUMAN)	Fusion00714.101208.101208.4	N/A	N/A
FSAACGPPVTPECEHCGQR	::::::::::::::::::::	100.0	Q9NXH9	tRNA (guanine(26)-N(2))-dimethyltransferase (TRM1_HUMAN)	Fusion00718.21319.21319.3	N/A	N/A
FSAACGPPVTPECEHCGQR	::::::::::::::::::::	100.0	Q9NXH9	tRNA (guanine(26)-N(2))-dimethyltransferase (TRM1_HUMAN)	Fusion00721.21063.21063.3	N/A	N/A
FSAACGPPVTPECEHCGQR	::::::::::::::::::::	100.0	Q9NXH9	tRNA (guanine(26)-N(2))-dimethyltransferase (TRM1_HUMAN)	Fusion00711.21940.21940.3	N/A	N/A
FSAACGPPVTPECEHCGQR	::::::::::::::::::::	100.0	Q9NXH9	tRNA (guanine(26)-N(2))-dimethyltransferase (TRM1_HUMAN)	Fusion00711.22191.22191.3	N/A	N/A
FSAACGPPVTPECEHCGQR	::::::::::::::::::::	100.0	Q9NXH9	tRNA (guanine(26)-N(2))-dimethyltransferase (TRM1_HUMAN)	Fusion00714.21427.21427.3	N/A	N/A
FSAACGPPVTPECEHCGQR	::::::::::::::::::::	100.0	Q9NXH9	tRNA (guanine(26)-N(2))-dimethyltransferase (TRM1_HUMAN)	Fusion00725.21292.21292.3	N/A	N/A
FSAACGPPVTPECEHCGQR	::::::::::::::::::::	100.0	Q9NXH9	tRNA (guanine(26)-N(2))-dimethyltransferase (TRM1_HUMAN)	Fusion00728.20832.20832.3	N/A	N/A
SCEVLFNPFDDIIPR	::::::::::::::::	100.0	Q6UX04	Peptidyl-prolyl cis-trans isomerase CWC27 homolog (CWC27_HUMAN)	Fusion00711.92484.92484.2	N/A	N/A
SCEVLFNPFDDIIPR	::::::::::::::::	9829545454545450	Q6UX04	Peptidyl-prolyl cis-trans isomerase CWC27 homolog (CWC27_HUMAN)	Fusion00725.91894.91894.2	N/A	N/A
VVGDRENGSDNLPSSAGSGDKPLSDPAPF	::::::::::::::::::::::::::::::	9477611940298500	O43399	Tumor protein D54 (TPD54_HUMAN)	Fusion00711.50668.50668.3	N/A	N/A
AAPMTPAARPEDYEAALNAALADVPELAR	:acetylation of protein n-term:::::::::::::::::::::::::::::	9849624060150370	Q04446	1,4-alpha-glucan-branching enzyme (GLGB_HUMAN)	Fusion00711.104503.104503.3	N/A	N/A
AAPMTPAARPEDYEAALNAALADVPELAR	:acetylation of protein n-term:::::::::::::::::::::::::::::	9849624060150370	Q04446	1,4-alpha-glucan-branching enzyme (GLGB_HUMAN)	Fusion00714.104208.104208.3	N/A	N/A
AAPMTPAARPEDYEAALNAALADVPELAR	:acetylation of protein n-term:::::::::::::::::::::::::::::	100.0	Q04446	1,4-alpha-glucan-branching enzyme (GLGB_HUMAN)	Fusion00721.103740.103740.3	N/A	N/A
AAPMTPAARPEDYEAALNAALADVPELAR	:acetylation of protein n-term:::::::::::::::::::::::::::::	9849624060150370	Q04446	1,4-alpha-glucan-branching enzyme (GLGB_HUMAN)	Fusion00728.103262.103262.3	N/A	N/A
AAPMTPAARPEDYEAALNAALADVPELAR	:acetylation of protein n-term:::::::::::::::::::::::::::::	9924812030075180	Q04446	1,4-alpha-glucan-branching enzyme (GLGB_HUMAN)	Fusion00718.103969.103969.3	N/A	N/A
AAPMTPAARPEDYEAALNAALADVPELAR	:acetylation of protein n-term:::::::::::::::::::::::::::::	100.0	Q04446	1,4-alpha-glucan-branching enzyme (GLGB_HUMAN)	Fusion00725.103776.103776.3	N/A	N/A
WGDAGAEYVVESTGVFTTMEK	:::::::::::::::::::oxidation of m:::	100.0	P04406	Glyceraldehyde-3-phosphate dehydrogenase (G3P_HUMAN)	Fusion00711.79611.79611.3	N/A	N/A
WGDAGAEYVVESTGVFTTMEK	:::::::::::::::::::oxidation of m:::	100.0	P04406	Glyceraldehyde-3-phosphate dehydrogenase (G3P_HUMAN)	Fusion00718.78958.78958.3	N/A	N/A
WGDAGAEYVVESTGVFTTMEK	:::::::::::::::::::oxidation of m:::	100.0	P04406	Glyceraldehyde-3-phosphate dehydrogenase (G3P_HUMAN)	Fusion00721.79024.79024.3	N/A	N/A
WGDAGAEYVVESTGVFTTMEK	:::::::::::::::::::oxidation of m:::	100.0	P04406	Glyceraldehyde-3-phosphate dehydrogenase (G3P_HUMAN)	Fusion00728.78485.78485.3	N/A	N/A
WGDAGAEYVVESTGVFTTMEK	:::::::::::::::::::oxidation of m:::	100.0	P04406	Glyceraldehyde-3-phosphate dehydrogenase (G3P_HUMAN)	Fusion00725.78848.78848.3	N/A	N/A
IEDGNDFGVAIQEK	:::::::::::::::	9137931034482750	Q9UL46	Proteasome activator complex subunit 2 (PSME2_HUMAN)	Fusion00725.45080.45080.2	N/A	N/A
DQVLQNLGSVESYSEEK	::::::::::::::::::	100.0	Q7Z4S6	Kinesin-like protein KIF21A (KI21A_HUMAN)	Fusion00721.55450.55450.2	N/A	N/A
DQVLQNLGSVESYSEEK	::::::::::::::::::	100.0	Q7Z4S6	Kinesin-like protein KIF21A (KI21A_HUMAN)	Fusion00728.55032.55032.2	N/A	N/A
DQVLQNLGSVESYSEEK	::::::::::::::::::	9371428571428570	Q7Z4S6	Kinesin-like protein KIF21A (KI21A_HUMAN)	Fusion00728.55010.55010.2	N/A	N/A
EVEEELATSGGQSPTGEQIPQFQQR	::::::::::::::::::::::::::	100.0	Q9UPN3	Microtubule-actin cross-linking factor 1, isoforms 1/2/3/5 (MACF1_HUMAN)	Fusion00711.52616.52616.3	N/A	N/A
EVEEELATSGGQSPTGEQIPQFQQR	::::::::::::::::::::::::::	9323308270676690	Q9UPN3	Microtubule-actin cross-linking factor 1, isoforms 1/2/3/5 (MACF1_HUMAN)	Fusion00711.52677.52677.3	N/A	N/A
EVEEELATSGGQSPTGEQIPQFQQR	::::::::::::::::::::::::::	100.0	Q9UPN3	Microtubule-actin cross-linking factor 1, isoforms 1/2/3/5 (MACF1_HUMAN)	Fusion00714.52272.52272.3	N/A	N/A
EVEEELATSGGQSPTGEQIPQFQQR	::::::::::::::::::::::::::	100.0	Q9UPN3	Microtubule-actin cross-linking factor 1, isoforms 1/2/3/5 (MACF1_HUMAN)	Fusion00718.52017.52017.3	N/A	N/A
EVEEELATSGGQSPTGEQIPQFQQR	::::::::::::::::::::::::::	100.0	Q9UPN3	Microtubule-actin cross-linking factor 1, isoforms 1/2/3/5 (MACF1_HUMAN)	Fusion00721.52156.52156.3	N/A	N/A
EVEEELATSGGQSPTGEQIPQFQQR	::::::::::::::::::::::::::	100.0	Q9UPN3	Microtubule-actin cross-linking factor 1, isoforms 1/2/3/5 (MACF1_HUMAN)	Fusion00725.52050.52050.3	N/A	N/A
EVEEELATSGGQSPTGEQIPQFQQR	::::::::::::::::::::::::::	9774436090225560	Q9UPN3	Microtubule-actin cross-linking factor 1, isoforms 1/2/3/5 (MACF1_HUMAN)	Fusion00728.51766.51766.3	N/A	N/A
EVEEELATSGGQSPTGEQIPQFQQR	::::::::::::::::::::::::::	100.0	Q9UPN3	Microtubule-actin cross-linking factor 1, isoforms 1/2/3/5 (MACF1_HUMAN)	Fusion00718.51994.51994.3	N/A	N/A
SQIVMLEASAENILQQDFCHAIK	::::::::::::::::::::::::	100.0	Q8TCS8	Polyribonucleotide nucleotidyltransferase 1, mitochondrial (PNPT1_HUMAN)	Fusion00711.85570.85570.3	N/A	N/A
SQIVMLEASAENILQQDFCHAIK	::::::::::::::::::::::::	100.0	Q8TCS8	Polyribonucleotide nucleotidyltransferase 1, mitochondrial (PNPT1_HUMAN)	Fusion00714.85147.85147.3	N/A	N/A
SQIVMLEASAENILQQDFCHAIK	::::::::::::::::::::::::	100.0	Q8TCS8	Polyribonucleotide nucleotidyltransferase 1, mitochondrial (PNPT1_HUMAN)	Fusion00725.84755.84755.3	N/A	N/A
SQIVMLEASAENILQQDFCHAIK	::::::::::::::::::::::::	100.0	Q8TCS8	Polyribonucleotide nucleotidyltransferase 1, mitochondrial (PNPT1_HUMAN)	Fusion00725.84815.84815.3	N/A	N/A
SQIVMLEASAENILQQDFCHAIK	::::::::::::::::::::::::	100.0	Q8TCS8	Polyribonucleotide nucleotidyltransferase 1, mitochondrial (PNPT1_HUMAN)	Fusion00728.84540.84540.3	N/A	N/A
DLGEGEEGELAPPEDLLGRPQALSR	::::::::::::::::::::::::::	100.0	Q8NC44	Protein FAM134A (F134A_HUMAN)	Fusion00714.67646.67646.3	N/A	N/A
DLGEGEEGELAPPEDLLGRPQALSR	::::::::::::::::::::::::::	9774436090225560	Q8NC44	Protein FAM134A (F134A_HUMAN)	Fusion00721.67482.67482.3	N/A	N/A
LCPGGQLPF	::::::::::	9712643678160910	O00299	Chloride intracellular channel protein 1 (CLIC1_HUMAN)	Fusion00711.66960.66960.2	N/A	N/A
LCPGGQLPF	::::::::::	9714285714285710	O00299	Chloride intracellular channel protein 1 (CLIC1_HUMAN)	Fusion00728.66206.66206.2	N/A	N/A
QHVTEAFQFHF	::::::::::::	100.0	O43175	D-3-phosphoglycerate dehydrogenase (SERA_HUMAN)	Fusion00714.49466.49466.3	N/A	N/A
QHVTEAFQFHF	::::::::::::	100.0	O43175	D-3-phosphoglycerate dehydrogenase (SERA_HUMAN)	Fusion00721.49151.49151.3	N/A	N/A
QHVTEAFQFHF	::::::::::::	100.0	O43175	D-3-phosphoglycerate dehydrogenase (SERA_HUMAN)	Fusion00728.49028.49028.3	N/A	N/A
KNVFVEFYAPWCGHCK	:::::::::::::::::	9944598337950130	P07237	Protein disulfide-isomerase (PDIA1_HUMAN)	Fusion00725.48773.48773.4	N/A	N/A
KNVFVEFYAPWCGHCK	:::::::::::::::::	100.0	P07237	Protein disulfide-isomerase (PDIA1_HUMAN)	Fusion00711.49236.49236.4	N/A	N/A
KNVFVEFYAPWCGHCK	:::::::::::::::::	997229916897507	P07237	Protein disulfide-isomerase (PDIA1_HUMAN)	Fusion00718.48615.48615.4	N/A	N/A
AAPPQPVTHLIFDMDGLLLDTER	:acetylation of protein n-term:::::::::::::::::::::::	8947368421052630	Q08623	Pseudouridine-5'-monophosphatase (HDHD1_HUMAN)	Fusion00718.113700.113700.3	N/A	N/A
AAPPQPVTHLIFDMDGLLLDTER	:acetylation of protein n-term:::::::::::::::::::::::	962406015037594	Q08623	Pseudouridine-5'-monophosphatase (HDHD1_HUMAN)	Fusion00721.113504.113504.3	N/A	N/A
LEGVLAEVAQHYQDTLIR	:::::::::::::::::::	100.0	P46940	Ras GTPase-activating-like protein IQGAP1 (IQGA1_HUMAN)	Fusion00718.70991.70991.2	N/A	N/A
LEGVLAEVAQHYQDTLIR	:::::::::::::::::::	100.0	P46940	Ras GTPase-activating-like protein IQGAP1 (IQGA1_HUMAN)	Fusion00711.71607.71607.2	N/A	N/A
LEGVLAEVAQHYQDTLIR	:::::::::::::::::::	100.0	P46940	Ras GTPase-activating-like protein IQGAP1 (IQGA1_HUMAN)	Fusion00714.71060.71060.2	N/A	N/A
LEGVLAEVAQHYQDTLIR	:::::::::::::::::::	9942857142857140	P46940	Ras GTPase-activating-like protein IQGAP1 (IQGA1_HUMAN)	Fusion00718.70803.70803.2	N/A	N/A
LEGVLAEVAQHYQDTLIR	:::::::::::::::::::	100.0	P46940	Ras GTPase-activating-like protein IQGAP1 (IQGA1_HUMAN)	Fusion00718.70905.70905.2	N/A	N/A
LEGVLAEVAQHYQDTLIR	:::::::::::::::::::	100.0	P46940	Ras GTPase-activating-like protein IQGAP1 (IQGA1_HUMAN)	Fusion00721.70812.70812.2	N/A	N/A
LEGVLAEVAQHYQDTLIR	:::::::::::::::::::	9606741573033700	P46940	Ras GTPase-activating-like protein IQGAP1 (IQGA1_HUMAN)	Fusion00725.70765.70765.2	N/A	N/A
LEGVLAEVAQHYQDTLIR	:::::::::::::::::::	100.0	P46940	Ras GTPase-activating-like protein IQGAP1 (IQGA1_HUMAN)	Fusion00725.70917.70917.2	N/A	N/A
LEGVLAEVAQHYQDTLIR	:::::::::::::::::::	100.0	P46940	Ras GTPase-activating-like protein IQGAP1 (IQGA1_HUMAN)	Fusion00728.70536.70536.2	N/A	N/A
FDETEQALANER	:::::::::::::	9771428571428570	Q7L014	Probable ATP-dependent RNA helicase DDX46 (DDX46_HUMAN)	Fusion00711.26521.26521.2	N/A	N/A
FDETEQALANER	:::::::::::::	9772727272727270	Q7L014	Probable ATP-dependent RNA helicase DDX46 (DDX46_HUMAN)	Fusion00711.26542.26542.2	N/A	N/A
FDETEQALANER	:::::::::::::	9655172413793100	Q7L014	Probable ATP-dependent RNA helicase DDX46 (DDX46_HUMAN)	Fusion00718.25928.25928.2	N/A	N/A
FDETEQALANER	:::::::::::::	9770114942528730	Q7L014	Probable ATP-dependent RNA helicase DDX46 (DDX46_HUMAN)	Fusion00718.26078.26078.2	N/A	N/A
FDETEQALANER	:::::::::::::	9942857142857140	Q7L014	Probable ATP-dependent RNA helicase DDX46 (DDX46_HUMAN)	Fusion00721.25820.25820.2	N/A	N/A
FDETEQALANER	:::::::::::::	867816091954023	Q7L014	Probable ATP-dependent RNA helicase DDX46 (DDX46_HUMAN)	Fusion00721.25946.25946.2	N/A	N/A
FDETEQALANER	:::::::::::::	9714285714285710	Q7L014	Probable ATP-dependent RNA helicase DDX46 (DDX46_HUMAN)	Fusion00725.26048.26048.2	N/A	N/A
FDETEQALANER	:::::::::::::	100.0	Q7L014	Probable ATP-dependent RNA helicase DDX46 (DDX46_HUMAN)	Fusion00728.25425.25425.2	N/A	N/A
LTESVDVLMPNVGEIVGGSMR	::::::::::::::::::::::	9626865671641790	O43776	Asparagine--tRNA ligase, cytoplasmic (SYNC_HUMAN)	Fusion00711.87395.87395.3	N/A	N/A
LTESVDVLMPNVGEIVGGSMR	::::::::::::::::::::::	100.0	O43776	Asparagine--tRNA ligase, cytoplasmic (SYNC_HUMAN)	Fusion00714.86966.86966.3	N/A	N/A
LTESVDVLMPNVGEIVGGSMR	::::::::::::::::::::::	9699248120300750	O43776	Asparagine--tRNA ligase, cytoplasmic (SYNC_HUMAN)	Fusion00718.86790.86790.3	N/A	N/A
LTESVDVLMPNVGEIVGGSMR	::::::::::::::::::::::	100.0	O43776	Asparagine--tRNA ligase, cytoplasmic (SYNC_HUMAN)	Fusion00728.86293.86293.3	N/A	N/A
YYQTIGNHASYYK	::::::::::::::	100.0	Q9UNM6	26S proteasome non-ATPase regulatory subunit 13 (PSD13_HUMAN)	Fusion00711.15751.15751.2	N/A	N/A
YYQTIGNHASYYK	::::::::::::::	100.0	Q9UNM6	26S proteasome non-ATPase regulatory subunit 13 (PSD13_HUMAN)	Fusion00714.15752.15752.2	N/A	N/A
YYQTIGNHASYYK	::::::::::::::	100.0	Q9UNM6	26S proteasome non-ATPase regulatory subunit 13 (PSD13_HUMAN)	Fusion00721.15067.15067.2	N/A	N/A
YYQTIGNHASYYK	::::::::::::::	100.0	Q9UNM6	26S proteasome non-ATPase regulatory subunit 13 (PSD13_HUMAN)	Fusion00721.15376.15376.2	N/A	N/A
YYQTIGNHASYYK	::::::::::::::	100.0	Q9UNM6	26S proteasome non-ATPase regulatory subunit 13 (PSD13_HUMAN)	Fusion00725.15291.15291.2	N/A	N/A
YYQTIGNHASYYK	::::::::::::::	100.0	Q9UNM6	26S proteasome non-ATPase regulatory subunit 13 (PSD13_HUMAN)	Fusion00725.15577.15577.2	N/A	N/A
YYQTIGNHASYYK	::::::::::::::	100.0	Q9UNM6	26S proteasome non-ATPase regulatory subunit 13 (PSD13_HUMAN)	Fusion00728.14633.14633.2	N/A	N/A
YYQTIGNHASYYK	::::::::::::::	100.0	Q9UNM6	26S proteasome non-ATPase regulatory subunit 13 (PSD13_HUMAN)	Fusion00728.14699.14699.2	N/A	N/A
YYQTIGNHASYYK	::::::::::::::	100.0	Q9UNM6	26S proteasome non-ATPase regulatory subunit 13 (PSD13_HUMAN)	Fusion00718.15315.15315.2	N/A	N/A
AGPNTNGSQFFICTAK	:::::::::::::::::	9885057471264360	P62937	Peptidyl-prolyl cis-trans isomerase A (PPIA_HUMAN)	Fusion00711.42237.42237.2	N/A	N/A
AGPNTNGSQFFICTAK	:::::::::::::::::	100.0	P62937	Peptidyl-prolyl cis-trans isomerase A (PPIA_HUMAN)	Fusion00714.41824.41824.2	N/A	N/A
AGPNTNGSQFFICTAK	:::::::::::::::::	9827586206896550	P62937	Peptidyl-prolyl cis-trans isomerase A (PPIA_HUMAN)	Fusion00718.41561.41561.2	N/A	N/A
AGPNTNGSQFFICTAK	:::::::::::::::::	9942857142857140	P62937	Peptidyl-prolyl cis-trans isomerase A (PPIA_HUMAN)	Fusion00721.41530.41530.2	N/A	N/A
AGPNTNGSQFFICTAK	:::::::::::::::::	100.0	P62937	Peptidyl-prolyl cis-trans isomerase A (PPIA_HUMAN)	Fusion00725.41568.41568.2	N/A	N/A
AGPNTNGSQFFICTAK	:::::::::::::::::	9942857142857140	P62937	Peptidyl-prolyl cis-trans isomerase A (PPIA_HUMAN)	Fusion00728.41159.41159.2	N/A	N/A
AGPNTNGSQFFICTAK	:::::::::::::::::	100.0	P62937	Peptidyl-prolyl cis-trans isomerase A (PPIA_HUMAN)	Fusion00728.41180.41180.2	N/A	N/A
FLDGDELTLADCNLLPK	::::::::::::::::::	100.0	Q96NY7	Chloride intracellular channel protein 6 (CLIC6_HUMAN)	Fusion00711.83690.83690.2	N/A	N/A
FLDGDELTLADCNLLPK	::::::::::::::::::	100.0	Q96NY7	Chloride intracellular channel protein 6 (CLIC6_HUMAN)	Fusion00714.83323.83323.2	N/A	N/A
FLDGDELTLADCNLLPK	::::::::::::::::::	9942857142857140	Q96NY7	Chloride intracellular channel protein 6 (CLIC6_HUMAN)	Fusion00718.83000.83000.2	N/A	N/A
FLDGDELTLADCNLLPK	::::::::::::::::::	100.0	Q96NY7	Chloride intracellular channel protein 6 (CLIC6_HUMAN)	Fusion00725.82980.82980.2	N/A	N/A
FLDGDELTLADCNLLPK	::::::::::::::::::	100.0	Q96NY7	Chloride intracellular channel protein 6 (CLIC6_HUMAN)	Fusion00728.82632.82632.2	N/A	N/A
FLDGDELTLADCNLLPK	::::::::::::::::::	100.0	Q96NY7	Chloride intracellular channel protein 6 (CLIC6_HUMAN)	Fusion00721.83107.83107.2	N/A	N/A
FNIPDLK	::::::::	9714285714285710	P21283	V-type proton ATPase subunit C 1 (VATC1_HUMAN)	Fusion00711.48003.48003.2	N/A	N/A
FNIPDLK	::::::::	9772727272727270	P21283	V-type proton ATPase subunit C 1 (VATC1_HUMAN)	Fusion00714.47498.47498.2	N/A	N/A
FNIPDLK	::::::::	9371428571428570	P21283	V-type proton ATPase subunit C 1 (VATC1_HUMAN)	Fusion00718.47369.47369.2	N/A	N/A
FNIPDLK	::::::::	9886363636363630	P21283	V-type proton ATPase subunit C 1 (VATC1_HUMAN)	Fusion00721.47159.47159.2	N/A	N/A
FNIPDLK	::::::::	9771428571428570	P21283	V-type proton ATPase subunit C 1 (VATC1_HUMAN)	Fusion00725.47323.47323.2	N/A	N/A
FNIPDLK	::::::::	9942857142857140	P21283	V-type proton ATPase subunit C 1 (VATC1_HUMAN)	Fusion00728.46990.46990.2	N/A	N/A
VLELVLR	::::::::	9942857142857140	O75153	Clustered mitochondria protein homolog (CLU_HUMAN)	Fusion00711.51015.51015.2	N/A	N/A
VLELVLR	::::::::	9771428571428570	O75153	Clustered mitochondria protein homolog (CLU_HUMAN)	Fusion00714.50665.50665.2	N/A	N/A
VLELVLR	::::::::	9943502824858750	O75153	Clustered mitochondria protein homolog (CLU_HUMAN)	Fusion00718.50340.50340.2	N/A	N/A
VLELVLR	::::::::	9885714285714280	O75153	Clustered mitochondria protein homolog (CLU_HUMAN)	Fusion00721.50399.50399.2	N/A	N/A
VLELVLR	::::::::	100.0	O75153	Clustered mitochondria protein homolog (CLU_HUMAN)	Fusion00725.50414.50414.2	N/A	N/A
VLELVLR	::::::::	9714285714285710	O75153	Clustered mitochondria protein homolog (CLU_HUMAN)	Fusion00728.50236.50236.2	N/A	N/A
SHLLAADAPSSAAWVQTLCR	:::::::::::::::::::::	100.0	Q99704	Docking protein 1 (DOK1_HUMAN)	Fusion00718.56869.56869.3	N/A	N/A
SHLLAADAPSSAAWVQTLCR	:::::::::::::::::::::	100.0	Q99704	Docking protein 1 (DOK1_HUMAN)	Fusion00725.56865.56865.3	N/A	N/A
SHLLAADAPSSAAWVQTLCR	:::::::::::::::::::::	100.0	Q99704	Docking protein 1 (DOK1_HUMAN)	Fusion00728.56575.56575.3	N/A	N/A
LRQEEPQSLQAAVR	:::::::::::::::	100.0	P29590	Protein PML (PML_HUMAN)	Fusion00711.18806.18806.2	N/A	N/A
LRQEEPQSLQAAVR	:::::::::::::::	100.0	P29590	Protein PML (PML_HUMAN)	Fusion00714.18329.18329.2	N/A	N/A
LRQEEPQSLQAAVR	:::::::::::::::	100.0	P29590	Protein PML (PML_HUMAN)	Fusion00725.18214.18214.2	N/A	N/A
LRQEEPQSLQAAVR	:::::::::::::::	100.0	P29590	Protein PML (PML_HUMAN)	Fusion00718.18353.18353.2	N/A	N/A
DQHDTFFLR	::::::::::	9774436090225560	Q9Y285	Phenylalanine--tRNA ligase alpha subunit (SYFA_HUMAN)	Fusion00711.36722.36722.3	N/A	N/A
DQHDTFFLR	::::::::::	9323308270676690	Q9Y285	Phenylalanine--tRNA ligase alpha subunit (SYFA_HUMAN)	Fusion00714.36310.36310.3	N/A	N/A
DQHDTFFLR	::::::::::	9849624060150370	Q9Y285	Phenylalanine--tRNA ligase alpha subunit (SYFA_HUMAN)	Fusion00718.36149.36149.3	N/A	N/A
DQHDTFFLR	::::::::::	9849624060150370	Q9Y285	Phenylalanine--tRNA ligase alpha subunit (SYFA_HUMAN)	Fusion00721.36027.36027.3	N/A	N/A
DQHDTFFLR	::::::::::	9699248120300750	Q9Y285	Phenylalanine--tRNA ligase alpha subunit (SYFA_HUMAN)	Fusion00725.36139.36139.3	N/A	N/A
DQHDTFFLR	::::::::::	9699248120300750	Q9Y285	Phenylalanine--tRNA ligase alpha subunit (SYFA_HUMAN)	Fusion00728.35750.35750.3	N/A	N/A
TELISVSEVHPSR	::::::::::::::	100.0	P42224	Signal transducer and activator of transcription 1-alpha/beta (STAT1_HUMAN)	Fusion00714.29511.29511.2	N/A	N/A
TELISVSEVHPSR	::::::::::::::	100.0	P42224	Signal transducer and activator of transcription 1-alpha/beta (STAT1_HUMAN)	Fusion00728.28904.28904.2	N/A	N/A
SGESQVLFETEISR	:::::::::::::::	100.0	P48723	Heat shock 70 kDa protein 13 (HSP13_HUMAN)	Fusion00711.49695.49695.2	N/A	N/A
SGESQVLFETEISR	:::::::::::::::	100.0	P48723	Heat shock 70 kDa protein 13 (HSP13_HUMAN)	Fusion00714.49300.49300.2	N/A	N/A
SGESQVLFETEISR	:::::::::::::::	100.0	P48723	Heat shock 70 kDa protein 13 (HSP13_HUMAN)	Fusion00721.49016.49016.2	N/A	N/A
SGESQVLFETEISR	:::::::::::::::	100.0	P48723	Heat shock 70 kDa protein 13 (HSP13_HUMAN)	Fusion00711.49631.49631.2	N/A	N/A
SGESQVLFETEISR	:::::::::::::::	100.0	P48723	Heat shock 70 kDa protein 13 (HSP13_HUMAN)	Fusion00714.49283.49283.2	N/A	N/A
SGESQVLFETEISR	:::::::::::::::	100.0	P48723	Heat shock 70 kDa protein 13 (HSP13_HUMAN)	Fusion00718.49092.49092.2	N/A	N/A
SGESQVLFETEISR	:::::::::::::::	100.0	P48723	Heat shock 70 kDa protein 13 (HSP13_HUMAN)	Fusion00725.49015.49015.2	N/A	N/A
EAFLNTEDKGDSLDSVEALIK	::::::::::::::::::::::	100.0	Q13813	Spectrin alpha chain, non-erythrocytic 1 (SPTN1_HUMAN)	Fusion00718.69826.69826.2	N/A	N/A
EAFLNTEDKGDSLDSVEALIK	::::::::::::::::::::::	100.0	Q13813	Spectrin alpha chain, non-erythrocytic 1 (SPTN1_HUMAN)	Fusion00721.69746.69746.2	N/A	N/A
EAFLNTEDKGDSLDSVEALIK	::::::::::::::::::::::	100.0	Q13813	Spectrin alpha chain, non-erythrocytic 1 (SPTN1_HUMAN)	Fusion00728.69491.69491.2	N/A	N/A
EAFLNTEDKGDSLDSVEALIK	::::::::::::::::::::::	100.0	Q13813	Spectrin alpha chain, non-erythrocytic 1 (SPTN1_HUMAN)	Fusion00711.70527.70527.2	N/A	N/A
EAFLNTEDKGDSLDSVEALIK	::::::::::::::::::::::	100.0	Q13813	Spectrin alpha chain, non-erythrocytic 1 (SPTN1_HUMAN)	Fusion00714.70022.70022.2	N/A	N/A
EAFLNTEDKGDSLDSVEALIK	::::::::::::::::::::::	9828571428571420	Q13813	Spectrin alpha chain, non-erythrocytic 1 (SPTN1_HUMAN)	Fusion00721.69904.69904.2	N/A	N/A
EAFLNTEDKGDSLDSVEALIK	::::::::::::::::::::::	9828571428571420	Q13813	Spectrin alpha chain, non-erythrocytic 1 (SPTN1_HUMAN)	Fusion00725.69941.69941.2	N/A	N/A
AGATSEGVLANFFNSLLSK	::::::::::::::::::::	9942857142857140	Q9Y6G9	Cytoplasmic dynein 1 light intermediate chain 1 (DC1L1_HUMAN)	Fusion00714.99624.99624.2	N/A	N/A
AGATSEGVLANFFNSLLSK	::::::::::::::::::::	100.0	Q9Y6G9	Cytoplasmic dynein 1 light intermediate chain 1 (DC1L1_HUMAN)	Fusion00721.98997.98997.2	N/A	N/A
AGATSEGVLANFFNSLLSK	::::::::::::::::::::	9942857142857140	Q9Y6G9	Cytoplasmic dynein 1 light intermediate chain 1 (DC1L1_HUMAN)	Fusion00721.99285.99285.2	N/A	N/A
AGATSEGVLANFFNSLLSK	::::::::::::::::::::	100.0	Q9Y6G9	Cytoplasmic dynein 1 light intermediate chain 1 (DC1L1_HUMAN)	Fusion00711.99655.99655.2	N/A	N/A
AGATSEGVLANFFNSLLSK	::::::::::::::::::::	100.0	Q9Y6G9	Cytoplasmic dynein 1 light intermediate chain 1 (DC1L1_HUMAN)	Fusion00714.99323.99323.2	N/A	N/A
AGATSEGVLANFFNSLLSK	::::::::::::::::::::	100.0	Q9Y6G9	Cytoplasmic dynein 1 light intermediate chain 1 (DC1L1_HUMAN)	Fusion00718.99141.99141.2	N/A	N/A
AGATSEGVLANFFNSLLSK	::::::::::::::::::::	100.0	Q9Y6G9	Cytoplasmic dynein 1 light intermediate chain 1 (DC1L1_HUMAN)	Fusion00725.98957.98957.2	N/A	N/A
AGATSEGVLANFFNSLLSK	::::::::::::::::::::	100.0	Q9Y6G9	Cytoplasmic dynein 1 light intermediate chain 1 (DC1L1_HUMAN)	Fusion00728.98637.98637.2	N/A	N/A
GGGPSALWEITWER	:::::::::::::::	100.0	Q92538	Golgi-specific brefeldin A-resistance guanine nucleotide exchange factor 1 (GBF1_HUMAN)	Fusion00714.71782.71782.2	N/A	N/A
GGGPSALWEITWER	:::::::::::::::	100.0	Q92538	Golgi-specific brefeldin A-resistance guanine nucleotide exchange factor 1 (GBF1_HUMAN)	Fusion00718.71631.71631.2	N/A	N/A
GGGPSALWEITWER	:::::::::::::::	100.0	Q92538	Golgi-specific brefeldin A-resistance guanine nucleotide exchange factor 1 (GBF1_HUMAN)	Fusion00721.71620.71620.2	N/A	N/A
GGGPSALWEITWER	:::::::::::::::	100.0	Q92538	Golgi-specific brefeldin A-resistance guanine nucleotide exchange factor 1 (GBF1_HUMAN)	Fusion00728.71295.71295.2	N/A	N/A
QEALEWLIR	::::::::::	9942857142857140	Q9NQW7	Xaa-Pro aminopeptidase 1 (XPP1_HUMAN)	Fusion00718.64556.64556.2	N/A	N/A
QEALEWLIR	::::::::::	9657142857142850	Q9NQW7	Xaa-Pro aminopeptidase 1 (XPP1_HUMAN)	Fusion00721.64599.64599.2	N/A	N/A
QEALEWLIR	::::::::::	9329608938547480	Q9NQW7	Xaa-Pro aminopeptidase 1 (XPP1_HUMAN)	Fusion00728.64208.64208.2	N/A	N/A
QEALEWLIR	::::::::::	9657142857142850	Q9NQW7	Xaa-Pro aminopeptidase 1 (XPP1_HUMAN)	Fusion00714.64700.64700.2	N/A	N/A
QEALEWLIR	::::::::::	971590909090909	Q9NQW7	Xaa-Pro aminopeptidase 1 (XPP1_HUMAN)	Fusion00725.64511.64511.2	N/A	N/A
FDDPGLMLMGFKPLVLLK	:::::::::::::::::::	100.0	P12956	X-ray repair cross-complementing protein 6 (XRCC6_HUMAN)	Fusion00718.96861.96861.2	N/A	N/A
FDDPGLMLMGFKPLVLLK	:::::::::::::::::::	9657142857142850	P12956	X-ray repair cross-complementing protein 6 (XRCC6_HUMAN)	Fusion00721.97038.97038.2	N/A	N/A
FDDPGLMLMGFKPLVLLK	:::::::::::::::::::	100.0	P12956	X-ray repair cross-complementing protein 6 (XRCC6_HUMAN)	Fusion00711.97396.97396.2	N/A	N/A
FDDPGLMLMGFKPLVLLK	:::::::::::::::::::	100.0	P12956	X-ray repair cross-complementing protein 6 (XRCC6_HUMAN)	Fusion00714.97070.97070.2	N/A	N/A
FDDPGLMLMGFKPLVLLK	:::::::::::::::::::	100.0	P12956	X-ray repair cross-complementing protein 6 (XRCC6_HUMAN)	Fusion00721.96749.96749.2	N/A	N/A
FDDPGLMLMGFKPLVLLK	:::::::::::::::::::	9714285714285710	P12956	X-ray repair cross-complementing protein 6 (XRCC6_HUMAN)	Fusion00721.97147.97147.2	N/A	N/A
FDDPGLMLMGFKPLVLLK	:::::::::::::::::::	100.0	P12956	X-ray repair cross-complementing protein 6 (XRCC6_HUMAN)	Fusion00725.96675.96675.2	N/A	N/A
FDDPGLMLMGFKPLVLLK	:::::::::::::::::::	9657142857142850	P12956	X-ray repair cross-complementing protein 6 (XRCC6_HUMAN)	Fusion00725.96973.96973.2	N/A	N/A
FDDPGLMLMGFKPLVLLK	:::::::::::::::::::	100.0	P12956	X-ray repair cross-complementing protein 6 (XRCC6_HUMAN)	Fusion00728.96303.96303.2	N/A	N/A
FDDPGLMLMGFKPLVLLK	:::::::::::::::::::	100.0	P12956	X-ray repair cross-complementing protein 6 (XRCC6_HUMAN)	Fusion00728.96584.96584.2	N/A	N/A
QATTIIADNIIFLSDQTK	:::::::::::::::::::	100.0	Q04837	Single-stranded DNA-binding protein, mitochondrial (SSBP_HUMAN)	Fusion00711.108186.108186.2	N/A	N/A
QATTIIADNIIFLSDQTK	:::::::::::::::::::	100.0	Q04837	Single-stranded DNA-binding protein, mitochondrial (SSBP_HUMAN)	Fusion00711.108459.108459.2	N/A	N/A
QATTIIADNIIFLSDQTK	:::::::::::::::::::	100.0	Q04837	Single-stranded DNA-binding protein, mitochondrial (SSBP_HUMAN)	Fusion00714.107938.107938.2	N/A	N/A
QATTIIADNIIFLSDQTK	:::::::::::::::::::	100.0	Q04837	Single-stranded DNA-binding protein, mitochondrial (SSBP_HUMAN)	Fusion00714.108312.108312.2	N/A	N/A
QATTIIADNIIFLSDQTK	:::::::::::::::::::	100.0	Q04837	Single-stranded DNA-binding protein, mitochondrial (SSBP_HUMAN)	Fusion00718.107678.107678.2	N/A	N/A
QATTIIADNIIFLSDQTK	:::::::::::::::::::	100.0	Q04837	Single-stranded DNA-binding protein, mitochondrial (SSBP_HUMAN)	Fusion00721.107498.107498.2	N/A	N/A
QATTIIADNIIFLSDQTK	:::::::::::::::::::	100.0	Q04837	Single-stranded DNA-binding protein, mitochondrial (SSBP_HUMAN)	Fusion00721.107776.107776.2	N/A	N/A
QATTIIADNIIFLSDQTK	:::::::::::::::::::	100.0	Q04837	Single-stranded DNA-binding protein, mitochondrial (SSBP_HUMAN)	Fusion00725.107529.107529.2	N/A	N/A
QATTIIADNIIFLSDQTK	:::::::::::::::::::	100.0	Q04837	Single-stranded DNA-binding protein, mitochondrial (SSBP_HUMAN)	Fusion00725.107805.107805.2	N/A	N/A
QATTIIADNIIFLSDQTK	:::::::::::::::::::	100.0	Q04837	Single-stranded DNA-binding protein, mitochondrial (SSBP_HUMAN)	Fusion00728.107086.107086.2	N/A	N/A
LSEEEILENPDLFLTSEATDYGR	::::::::::::::::::::::::	100.0	Q14257	Reticulocalbin-2 (RCN2_HUMAN)	Fusion00725.89406.89406.2	N/A	N/A
LSEEEILENPDLFLTSEATDYGR	::::::::::::::::::::::::	100.0	Q14257	Reticulocalbin-2 (RCN2_HUMAN)	Fusion00711.90068.90068.2	N/A	N/A
LSEEEILENPDLFLTSEATDYGR	::::::::::::::::::::::::	100.0	Q14257	Reticulocalbin-2 (RCN2_HUMAN)	Fusion00718.89505.89505.2	N/A	N/A
LSEEEILENPDLFLTSEATDYGR	::::::::::::::::::::::::	100.0	Q14257	Reticulocalbin-2 (RCN2_HUMAN)	Fusion00718.89540.89540.2	N/A	N/A
LSEEEILENPDLFLTSEATDYGR	::::::::::::::::::::::::	100.0	Q14257	Reticulocalbin-2 (RCN2_HUMAN)	Fusion00718.89706.89706.2	N/A	N/A
LSEEEILENPDLFLTSEATDYGR	::::::::::::::::::::::::	100.0	Q14257	Reticulocalbin-2 (RCN2_HUMAN)	Fusion00721.89488.89488.2	N/A	N/A
LSEEEILENPDLFLTSEATDYGR	::::::::::::::::::::::::	100.0	Q14257	Reticulocalbin-2 (RCN2_HUMAN)	Fusion00728.89116.89116.2	N/A	N/A
LSEEEILENPDLFLTSEATDYGR	::::::::::::::::::::::::	100.0	Q14257	Reticulocalbin-2 (RCN2_HUMAN)	Fusion00714.89703.89703.2	N/A	N/A
LSEEEILENPDLFLTSEATDYGR	::::::::::::::::::::::::	9775280898876400	Q14257	Reticulocalbin-2 (RCN2_HUMAN)	Fusion00721.89462.89462.2	N/A	N/A
FCADSDGFSQELR	::::::::::::::	100.0	P52732	Kinesin-like protein KIF11 (KIF11_HUMAN)	Fusion00711.41068.41068.2	N/A	N/A
FCADSDGFSQELR	::::::::::::::	100.0	P52732	Kinesin-like protein KIF11 (KIF11_HUMAN)	Fusion00714.40647.40647.2	N/A	N/A
FCADSDGFSQELR	::::::::::::::	100.0	P52732	Kinesin-like protein KIF11 (KIF11_HUMAN)	Fusion00721.40358.40358.2	N/A	N/A
FCADSDGFSQELR	::::::::::::::	100.0	P52732	Kinesin-like protein KIF11 (KIF11_HUMAN)	Fusion00725.40396.40396.2	N/A	N/A
FCADSDGFSQELR	::::::::::::::	100.0	P52732	Kinesin-like protein KIF11 (KIF11_HUMAN)	Fusion00718.40310.40310.2	N/A	N/A
FCADSDGFSQELR	::::::::::::::	100.0	P52732	Kinesin-like protein KIF11 (KIF11_HUMAN)	Fusion00728.39995.39995.2	N/A	N/A
QVQSLTCEVDALKGTNESLER	:pyro-glu from n-term q:::::::::::::::::::::	9770114942528730	P08670	Vimentin (VIME_HUMAN)	Fusion00711.67585.67585.2	N/A	N/A
QVQSLTCEVDALKGTNESLER	:pyro-glu from n-term q:::::::::::::::::::::	9942528735632180	P08670	Vimentin (VIME_HUMAN)	Fusion00714.67092.67092.2	N/A	N/A
QVQSLTCEVDALKGTNESLER	:pyro-glu from n-term q:::::::::::::::::::::	9714285714285710	P08670	Vimentin (VIME_HUMAN)	Fusion00718.66943.66943.2	N/A	N/A
QVQSLTCEVDALKGTNESLER	:pyro-glu from n-term q:::::::::::::::::::::	9942857142857140	P08670	Vimentin (VIME_HUMAN)	Fusion00721.66898.66898.2	N/A	N/A
QVQSLTCEVDALKGTNESLER	:pyro-glu from n-term q:::::::::::::::::::::	100.0	P08670	Vimentin (VIME_HUMAN)	Fusion00725.66842.66842.2	N/A	N/A
QVQSLTCEVDALKGTNESLER	:pyro-glu from n-term q:::::::::::::::::::::	100.0	P08670	Vimentin (VIME_HUMAN)	Fusion00728.66510.66510.2	N/A	N/A
QVQSLTCEVDALKGTNESLER	:pyro-glu from n-term q:::::::::::::::::::::	100.0	P08670	Vimentin (VIME_HUMAN)	Fusion00728.66525.66525.2	N/A	N/A
QVQSLTCEVDALKGTNESLER	:pyro-glu from n-term q:::::::::::::::::::::	867816091954023	P08670	Vimentin (VIME_HUMAN)	Fusion00711.67443.67443.2	N/A	N/A
GYCDVFMR	:::::::::	100.0	O14672	Disintegrin and metalloproteinase domain-containing protein 10 (ADA10_HUMAN)	Fusion00711.38853.38853.2	N/A	N/A
GYCDVFMR	:::::::::	100.0	O14672	Disintegrin and metalloproteinase domain-containing protein 10 (ADA10_HUMAN)	Fusion00714.38395.38395.2	N/A	N/A
GYCDVFMR	:::::::::	100.0	O14672	Disintegrin and metalloproteinase domain-containing protein 10 (ADA10_HUMAN)	Fusion00721.38090.38090.2	N/A	N/A
GYCDVFMR	:::::::::	100.0	O14672	Disintegrin and metalloproteinase domain-containing protein 10 (ADA10_HUMAN)	Fusion00725.38190.38190.2	N/A	N/A
GYCDVFMR	:::::::::	100.0	O14672	Disintegrin and metalloproteinase domain-containing protein 10 (ADA10_HUMAN)	Fusion00728.37777.37777.2	N/A	N/A
VAFGSLAANGPTTLVDK	::::::::::::::::::	100.0	Q9UKX7	Nuclear pore complex protein Nup50 (NUP50_HUMAN)	Fusion00711.58381.58381.2	N/A	N/A
VAFGSLAANGPTTLVDK	::::::::::::::::::	100.0	Q9UKX7	Nuclear pore complex protein Nup50 (NUP50_HUMAN)	Fusion00718.57764.57764.2	N/A	N/A
VAFGSLAANGPTTLVDK	::::::::::::::::::	100.0	Q9UKX7	Nuclear pore complex protein Nup50 (NUP50_HUMAN)	Fusion00718.57831.57831.2	N/A	N/A
VAFGSLAANGPTTLVDK	::::::::::::::::::	100.0	Q9UKX7	Nuclear pore complex protein Nup50 (NUP50_HUMAN)	Fusion00721.57881.57881.2	N/A	N/A
VAFGSLAANGPTTLVDK	::::::::::::::::::	9943820224719100	Q9UKX7	Nuclear pore complex protein Nup50 (NUP50_HUMAN)	Fusion00725.57805.57805.2	N/A	N/A
VAFGSLAANGPTTLVDK	::::::::::::::::::	100.0	Q9UKX7	Nuclear pore complex protein Nup50 (NUP50_HUMAN)	Fusion00728.57453.57453.2	N/A	N/A
VAFGSLAANGPTTLVDK	::::::::::::::::::	100.0	Q9UKX7	Nuclear pore complex protein Nup50 (NUP50_HUMAN)	Fusion00711.58400.58400.2	N/A	N/A
VAFGSLAANGPTTLVDK	::::::::::::::::::	9942857142857140	Q9UKX7	Nuclear pore complex protein Nup50 (NUP50_HUMAN)	Fusion00714.57930.57930.2	N/A	N/A
VAFGSLAANGPTTLVDK	::::::::::::::::::	100.0	Q9UKX7	Nuclear pore complex protein Nup50 (NUP50_HUMAN)	Fusion00721.57916.57916.2	N/A	N/A
VAFGSLAANGPTTLVDK	::::::::::::::::::	9942857142857140	Q9UKX7	Nuclear pore complex protein Nup50 (NUP50_HUMAN)	Fusion00725.57708.57708.2	N/A	N/A
RPLRPQVVTDDDGQAPEAK	::::::::::::::::::::	100.0	Q9HDC9	Adipocyte plasma membrane-associated protein (APMAP_HUMAN)	Fusion00714.12903.12903.4	N/A	N/A
RPLRPQVVTDDDGQAPEAK	::::::::::::::::::::	9380053908355790	Q9HDC9	Adipocyte plasma membrane-associated protein (APMAP_HUMAN)	Fusion00718.13229.13229.4	N/A	N/A
RPLRPQVVTDDDGQAPEAK	::::::::::::::::::::	100.0	Q9HDC9	Adipocyte plasma membrane-associated protein (APMAP_HUMAN)	Fusion00711.13339.13339.4	N/A	N/A
RPLRPQVVTDDDGQAPEAK	::::::::::::::::::::	9320652173913040	Q9HDC9	Adipocyte plasma membrane-associated protein (APMAP_HUMAN)	Fusion00714.13277.13277.4	N/A	N/A
RPLRPQVVTDDDGQAPEAK	::::::::::::::::::::	100.0	Q9HDC9	Adipocyte plasma membrane-associated protein (APMAP_HUMAN)	Fusion00718.12911.12911.4	N/A	N/A
RPLRPQVVTDDDGQAPEAK	::::::::::::::::::::	100.0	Q9HDC9	Adipocyte plasma membrane-associated protein (APMAP_HUMAN)	Fusion00721.12604.12604.4	N/A	N/A
RPLRPQVVTDDDGQAPEAK	::::::::::::::::::::	100.0	Q9HDC9	Adipocyte plasma membrane-associated protein (APMAP_HUMAN)	Fusion00725.12838.12838.4	N/A	N/A
RPLRPQVVTDDDGQAPEAK	::::::::::::::::::::	100.0	Q9HDC9	Adipocyte plasma membrane-associated protein (APMAP_HUMAN)	Fusion00728.12295.12295.4	N/A	N/A
KDGQMLPGEDEPLHALVTANTMENVK	:::::::::::::::::::::::::::	100.0	Q15637	Splicing factor 1 (SF01_HUMAN)	Fusion00711.56415.56415.3	N/A	N/A
KDGQMLPGEDEPLHALVTANTMENVK	:::::::::::::::::::::::::::	100.0	Q15637	Splicing factor 1 (SF01_HUMAN)	Fusion00718.55871.55871.3	N/A	N/A
KDGQMLPGEDEPLHALVTANTMENVK	:::::::::::::::::::::::::::	100.0	Q15637	Splicing factor 1 (SF01_HUMAN)	Fusion00721.56076.56076.3	N/A	N/A
KDGQMLPGEDEPLHALVTANTMENVK	:::::::::::::::::::::::::::	100.0	Q15637	Splicing factor 1 (SF01_HUMAN)	Fusion00721.56127.56127.3	N/A	N/A
KDGQMLPGEDEPLHALVTANTMENVK	:::::::::::::::::::::::::::	100.0	Q15637	Splicing factor 1 (SF01_HUMAN)	Fusion00725.55834.55834.3	N/A	N/A
KDGQMLPGEDEPLHALVTANTMENVK	:::::::::::::::::::::::::::	100.0	Q15637	Splicing factor 1 (SF01_HUMAN)	Fusion00725.55906.55906.3	N/A	N/A
KDGQMLPGEDEPLHALVTANTMENVK	:::::::::::::::::::::::::::	100.0	Q15637	Splicing factor 1 (SF01_HUMAN)	Fusion00728.55586.55586.3	N/A	N/A
KDGQMLPGEDEPLHALVTANTMENVK	:::::::::::::::::::::::::::	100.0	Q15637	Splicing factor 1 (SF01_HUMAN)	Fusion00714.56007.56007.3	N/A	N/A
KDGQMLPGEDEPLHALVTANTMENVK	:::::::::::::::::::::::::::	100.0	Q15637	Splicing factor 1 (SF01_HUMAN)	Fusion00718.55859.55859.3	N/A	N/A
KDGQMLPGEDEPLHALVTANTMENVK	:::::::::::::::::::::::::::	100.0	Q15637	Splicing factor 1 (SF01_HUMAN)	Fusion00728.55524.55524.3	N/A	N/A
WKPPMIDNPSYQGIWKPR	:::::::::::::::::::	9771428571428570	P27824	Calnexin (CALX_HUMAN)	Fusion00711.52165.52165.2	N/A	N/A
WKPPMIDNPSYQGIWKPR	:::::::::::::::::::	9776536312849160	P27824	Calnexin (CALX_HUMAN)	Fusion00714.51789.51789.2	N/A	N/A
WKPPMIDNPSYQGIWKPR	:::::::::::::::::::	9886363636363630	P27824	Calnexin (CALX_HUMAN)	Fusion00721.51773.51773.2	N/A	N/A
WKPPMIDNPSYQGIWKPR	:::::::::::::::::::	9829545454545450	P27824	Calnexin (CALX_HUMAN)	Fusion00725.51711.51711.2	N/A	N/A
WKPPMIDNPSYQGIWKPR	:::::::::::::::::::	9942857142857140	P27824	Calnexin (CALX_HUMAN)	Fusion00711.52186.52186.2	N/A	N/A
WKPPMIDNPSYQGIWKPR	:::::::::::::::::::	9885714285714280	P27824	Calnexin (CALX_HUMAN)	Fusion00711.52342.52342.2	N/A	N/A
WKPPMIDNPSYQGIWKPR	:::::::::::::::::::	100.0	P27824	Calnexin (CALX_HUMAN)	Fusion00728.51330.51330.2	N/A	N/A
EDVFVHQTAIKK	:::::::::::::	9473684210526310	P16989	Y-box-binding protein 3 (YBOX3_HUMAN)	Fusion00718.11708.11708.3	N/A	N/A
EDVFVHQTAIKK	:::::::::::::	9473684210526310	P67809	Nuclease-sensitive element-binding protein 1 (YBOX1_HUMAN)	Fusion00718.11708.11708.3	N/A	N/A
QMEKDETVSDCSPHIANIGR	::oxidation of m:::::::::::::::::::	997229916897507	P47756	F-actin-capping protein subunit beta (CAPZB_HUMAN)	Fusion00721.18637.18637.4	N/A	N/A
QMEKDETVSDCSPHIANIGR	::oxidation of m:::::::::::::::::::	9889196675900270	P47756	F-actin-capping protein subunit beta (CAPZB_HUMAN)	Fusion00725.18750.18750.4	N/A	N/A
QLNHFWEIVVQDGITLITK	::::::::::::::::::::	100.0	P13010	X-ray repair cross-complementing protein 5 (XRCC5_HUMAN)	Fusion00711.100704.100704.3	N/A	N/A
QLNHFWEIVVQDGITLITK	::::::::::::::::::::	100.0	P13010	X-ray repair cross-complementing protein 5 (XRCC5_HUMAN)	Fusion00718.100431.100431.3	N/A	N/A
QLNHFWEIVVQDGITLITK	::::::::::::::::::::	100.0	P13010	X-ray repair cross-complementing protein 5 (XRCC5_HUMAN)	Fusion00711.100969.100969.3	N/A	N/A
QLNHFWEIVVQDGITLITK	::::::::::::::::::::	100.0	P13010	X-ray repair cross-complementing protein 5 (XRCC5_HUMAN)	Fusion00714.100465.100465.3	N/A	N/A
QLNHFWEIVVQDGITLITK	::::::::::::::::::::	100.0	P13010	X-ray repair cross-complementing protein 5 (XRCC5_HUMAN)	Fusion00714.100670.100670.3	N/A	N/A
QLNHFWEIVVQDGITLITK	::::::::::::::::::::	100.0	P13010	X-ray repair cross-complementing protein 5 (XRCC5_HUMAN)	Fusion00718.100252.100252.3	N/A	N/A
QLNHFWEIVVQDGITLITK	::::::::::::::::::::	100.0	P13010	X-ray repair cross-complementing protein 5 (XRCC5_HUMAN)	Fusion00721.100075.100075.3	N/A	N/A
QLNHFWEIVVQDGITLITK	::::::::::::::::::::	100.0	P13010	X-ray repair cross-complementing protein 5 (XRCC5_HUMAN)	Fusion00721.100256.100256.3	N/A	N/A
QLNHFWEIVVQDGITLITK	::::::::::::::::::::	100.0	P13010	X-ray repair cross-complementing protein 5 (XRCC5_HUMAN)	Fusion00725.100205.100205.3	N/A	N/A
QLNHFWEIVVQDGITLITK	::::::::::::::::::::	100.0	P13010	X-ray repair cross-complementing protein 5 (XRCC5_HUMAN)	Fusion00728.99699.99699.3	N/A	N/A
GLCLLEQIDSFKPPQR	:::::::::::::::::	100.0	Q9Y450	HBS1-like protein (HBS1L_HUMAN)	Fusion00711.66135.66135.3	N/A	N/A
GLCLLEQIDSFKPPQR	:::::::::::::::::	100.0	Q9Y450	HBS1-like protein (HBS1L_HUMAN)	Fusion00714.65787.65787.3	N/A	N/A
GLCLLEQIDSFKPPQR	:::::::::::::::::	100.0	Q9Y450	HBS1-like protein (HBS1L_HUMAN)	Fusion00721.65624.65624.3	N/A	N/A
GLCLLEQIDSFKPPQR	:::::::::::::::::	9849624060150370	Q9Y450	HBS1-like protein (HBS1L_HUMAN)	Fusion00725.65476.65476.3	N/A	N/A
GLCLLEQIDSFKPPQR	:::::::::::::::::	100.0	Q9Y450	HBS1-like protein (HBS1L_HUMAN)	Fusion00728.65245.65245.3	N/A	N/A
GLCLLEQIDSFKPPQR	:::::::::::::::::	9849624060150370	Q9Y450	HBS1-like protein (HBS1L_HUMAN)	Fusion00728.65439.65439.3	N/A	N/A
SSESELCIETPK	:::::::::::::	100.0	Q7Z6Z7	E3 ubiquitin-protein ligase HUWE1 (HUWE1_HUMAN)	Fusion00711.30345.30345.2	N/A	N/A
SSESELCIETPK	:::::::::::::	100.0	Q7Z6Z7	E3 ubiquitin-protein ligase HUWE1 (HUWE1_HUMAN)	Fusion00714.29932.29932.2	N/A	N/A
SSESELCIETPK	:::::::::::::	100.0	Q7Z6Z7	E3 ubiquitin-protein ligase HUWE1 (HUWE1_HUMAN)	Fusion00718.29846.29846.2	N/A	N/A
SSESELCIETPK	:::::::::::::	100.0	Q7Z6Z7	E3 ubiquitin-protein ligase HUWE1 (HUWE1_HUMAN)	Fusion00721.29676.29676.2	N/A	N/A
SSESELCIETPK	:::::::::::::	100.0	Q7Z6Z7	E3 ubiquitin-protein ligase HUWE1 (HUWE1_HUMAN)	Fusion00725.29762.29762.2	N/A	N/A
SSESELCIETPK	:::::::::::::	100.0	Q7Z6Z7	E3 ubiquitin-protein ligase HUWE1 (HUWE1_HUMAN)	Fusion00725.29770.29770.2	N/A	N/A
SSESELCIETPK	:::::::::::::	100.0	Q7Z6Z7	E3 ubiquitin-protein ligase HUWE1 (HUWE1_HUMAN)	Fusion00728.29295.29295.2	N/A	N/A
SSESELCIETPK	:::::::::::::	9942857142857140	Q7Z6Z7	E3 ubiquitin-protein ligase HUWE1 (HUWE1_HUMAN)	Fusion00728.29511.29511.2	N/A	N/A
NLQTCMEVLEALYDGSLGDCK	::::::::::::::::::::::	100.0	Q9BXJ9	N-alpha-acetyltransferase 15, NatA auxiliary subunit (NAA15_HUMAN)	Fusion00711.95618.95618.3	N/A	N/A
NLQTCMEVLEALYDGSLGDCK	::::::::::::::::::::::	100.0	Q9BXJ9	N-alpha-acetyltransferase 15, NatA auxiliary subunit (NAA15_HUMAN)	Fusion00714.95325.95325.3	N/A	N/A
NLQTCMEVLEALYDGSLGDCK	::::::::::::::::::::::	100.0	Q9BXJ9	N-alpha-acetyltransferase 15, NatA auxiliary subunit (NAA15_HUMAN)	Fusion00721.94972.94972.3	N/A	N/A
NLQTCMEVLEALYDGSLGDCK	::::::::::::::::::::::	9849624060150370	Q9BXJ9	N-alpha-acetyltransferase 15, NatA auxiliary subunit (NAA15_HUMAN)	Fusion00728.94588.94588.3	N/A	N/A
NEVLQFSTNCPECNAPAQTNMK	:::::::::::::::::::::::	100.0	O75312	Zinc finger protein ZPR1 (ZPR1_HUMAN)	Fusion00711.45292.45292.3	N/A	N/A
NEVLQFSTNCPECNAPAQTNMK	:::::::::::::::::::::::	100.0	O75312	Zinc finger protein ZPR1 (ZPR1_HUMAN)	Fusion00725.44708.44708.3	N/A	N/A
VFDFELSSQDMTTLLSYNR	::::::::::::::::::::	100.0	P15121	Aldose reductase (ALDR_HUMAN)	Fusion00718.93003.93003.2	N/A	N/A
VFDFELSSQDMTTLLSYNR	::::::::::::::::::::	100.0	P15121	Aldose reductase (ALDR_HUMAN)	Fusion00725.92830.92830.2	N/A	N/A
VFDFELSSQDMTTLLSYNR	::::::::::::::::::::	100.0	P15121	Aldose reductase (ALDR_HUMAN)	Fusion00711.93527.93527.2	N/A	N/A
VFDFELSSQDMTTLLSYNR	::::::::::::::::::::	100.0	P15121	Aldose reductase (ALDR_HUMAN)	Fusion00714.93215.93215.2	N/A	N/A
VFDFELSSQDMTTLLSYNR	::::::::::::::::::::	100.0	P15121	Aldose reductase (ALDR_HUMAN)	Fusion00721.92863.92863.2	N/A	N/A
LLEAHEEQNVDSYTESVKEYDSISR	::::::::::::::::::::::::::	100.0	P54920	Alpha-soluble NSF attachment protein (SNAA_HUMAN)	Fusion00714.43152.43152.3	N/A	N/A
LLEAHEEQNVDSYTESVKEYDSISR	::::::::::::::::::::::::::	100.0	P54920	Alpha-soluble NSF attachment protein (SNAA_HUMAN)	Fusion00711.43775.43775.3	N/A	N/A
LLEAHEEQNVDSYTESVKEYDSISR	::::::::::::::::::::::::::	100.0	P54920	Alpha-soluble NSF attachment protein (SNAA_HUMAN)	Fusion00718.43098.43098.3	N/A	N/A
LLEAHEEQNVDSYTESVKEYDSISR	::::::::::::::::::::::::::	100.0	P54920	Alpha-soluble NSF attachment protein (SNAA_HUMAN)	Fusion00721.43008.43008.3	N/A	N/A
LLEAHEEQNVDSYTESVKEYDSISR	::::::::::::::::::::::::::	100.0	P54920	Alpha-soluble NSF attachment protein (SNAA_HUMAN)	Fusion00725.43119.43119.3	N/A	N/A
LLEAHEEQNVDSYTESVKEYDSISR	::::::::::::::::::::::::::	100.0	P54920	Alpha-soluble NSF attachment protein (SNAA_HUMAN)	Fusion00728.42826.42826.3	N/A	N/A
LLEAHEEQNVDSYTESVKEYDSISR	::::::::::::::::::::::::::	100.0	P54920	Alpha-soluble NSF attachment protein (SNAA_HUMAN)	Fusion00728.42840.42840.3	N/A	N/A
LLEAHEEQNVDSYTESVKEYDSISR	::::::::::::::::::::::::::	100.0	P54920	Alpha-soluble NSF attachment protein (SNAA_HUMAN)	Fusion00714.43134.43134.3	N/A	N/A
LLEAHEEQNVDSYTESVKEYDSISR	::::::::::::::::::::::::::	100.0	P54920	Alpha-soluble NSF attachment protein (SNAA_HUMAN)	Fusion00718.43017.43017.3	N/A	N/A
LLEAHEEQNVDSYTESVKEYDSISR	::::::::::::::::::::::::::	9849624060150370	P54920	Alpha-soluble NSF attachment protein (SNAA_HUMAN)	Fusion00725.43086.43086.3	N/A	N/A
DLNSQADSLMTSSAFDTSQVK	::::::::::::::::::::::	100.0	Q13813	Spectrin alpha chain, non-erythrocytic 1 (SPTN1_HUMAN)	Fusion00711.67311.67311.2	N/A	N/A
DLNSQADSLMTSSAFDTSQVK	::::::::::::::::::::::	100.0	Q13813	Spectrin alpha chain, non-erythrocytic 1 (SPTN1_HUMAN)	Fusion00714.66946.66946.2	N/A	N/A
DLNSQADSLMTSSAFDTSQVK	::::::::::::::::::::::	100.0	Q13813	Spectrin alpha chain, non-erythrocytic 1 (SPTN1_HUMAN)	Fusion00721.66809.66809.2	N/A	N/A
DLNSQADSLMTSSAFDTSQVK	::::::::::::::::::::::	100.0	Q13813	Spectrin alpha chain, non-erythrocytic 1 (SPTN1_HUMAN)	Fusion00725.66711.66711.2	N/A	N/A
DLNSQADSLMTSSAFDTSQVK	::::::::::::::::::::::	100.0	Q13813	Spectrin alpha chain, non-erythrocytic 1 (SPTN1_HUMAN)	Fusion00725.66841.66841.2	N/A	N/A
DLNSQADSLMTSSAFDTSQVK	::::::::::::::::::::::	100.0	Q13813	Spectrin alpha chain, non-erythrocytic 1 (SPTN1_HUMAN)	Fusion00718.66748.66748.2	N/A	N/A
DLNSQADSLMTSSAFDTSQVK	::::::::::::::::::::::	100.0	Q13813	Spectrin alpha chain, non-erythrocytic 1 (SPTN1_HUMAN)	Fusion00718.66771.66771.2	N/A	N/A
DLNSQADSLMTSSAFDTSQVK	::::::::::::::::::::::	100.0	Q13813	Spectrin alpha chain, non-erythrocytic 1 (SPTN1_HUMAN)	Fusion00728.66557.66557.2	N/A	N/A
DLNSQADSLMTSSAFDTSQVK	::::::::::::::::::::::	100.0	Q13813	Spectrin alpha chain, non-erythrocytic 1 (SPTN1_HUMAN)	Fusion00711.67295.67295.2	N/A	N/A
DLNSQADSLMTSSAFDTSQVK	::::::::::::::::::::::	100.0	Q13813	Spectrin alpha chain, non-erythrocytic 1 (SPTN1_HUMAN)	Fusion00728.66410.66410.2	N/A	N/A
TNHIGHTGYLNTVTVSPDGSLCASGGK	::::::::::::::::::::::::::::	9253731343283580	P63244	Guanine nucleotide-binding protein subunit beta-2-like 1 (GBLP_HUMAN)	Fusion00718.39718.39718.3	N/A	N/A
TNHIGHTGYLNTVTVSPDGSLCASGGK	::::::::::::::::::::::::::::	9626865671641790	P63244	Guanine nucleotide-binding protein subunit beta-2-like 1 (GBLP_HUMAN)	Fusion00725.39811.39811.3	N/A	N/A
TNHIGHTGYLNTVTVSPDGSLCASGGK	::::::::::::::::::::::::::::	9253731343283580	P63244	Guanine nucleotide-binding protein subunit beta-2-like 1 (GBLP_HUMAN)	Fusion00714.40168.40168.3	N/A	N/A
DVNLRPEQLGDICVGNVLQPGAGAIMAR	:::::::::::::::::::::::::::::	100.0	P09110	3-ketoacyl-CoA thiolase, peroxisomal (THIK_HUMAN)	Fusion00711.81206.81206.3	N/A	N/A
DVNLRPEQLGDICVGNVLQPGAGAIMAR	:::::::::::::::::::::::::::::	100.0	P09110	3-ketoacyl-CoA thiolase, peroxisomal (THIK_HUMAN)	Fusion00718.80525.80525.3	N/A	N/A
DVNLRPEQLGDICVGNVLQPGAGAIMAR	:::::::::::::::::::::::::::::	100.0	P09110	3-ketoacyl-CoA thiolase, peroxisomal (THIK_HUMAN)	Fusion00718.80539.80539.3	N/A	N/A
DVNLRPEQLGDICVGNVLQPGAGAIMAR	:::::::::::::::::::::::::::::	100.0	P09110	3-ketoacyl-CoA thiolase, peroxisomal (THIK_HUMAN)	Fusion00721.80591.80591.3	N/A	N/A
DVNLRPEQLGDICVGNVLQPGAGAIMAR	:::::::::::::::::::::::::::::	100.0	P09110	3-ketoacyl-CoA thiolase, peroxisomal (THIK_HUMAN)	Fusion00725.80495.80495.3	N/A	N/A
DVNLRPEQLGDICVGNVLQPGAGAIMAR	:::::::::::::::::::::::::::::	100.0	P09110	3-ketoacyl-CoA thiolase, peroxisomal (THIK_HUMAN)	Fusion00725.80517.80517.3	N/A	N/A
DVNLRPEQLGDICVGNVLQPGAGAIMAR	:::::::::::::::::::::::::::::	100.0	P09110	3-ketoacyl-CoA thiolase, peroxisomal (THIK_HUMAN)	Fusion00714.80761.80761.3	N/A	N/A
DVNLRPEQLGDICVGNVLQPGAGAIMAR	:::::::::::::::::::::::::::::	100.0	P09110	3-ketoacyl-CoA thiolase, peroxisomal (THIK_HUMAN)	Fusion00728.80128.80128.3	N/A	N/A
DVNLRPEQLGDICVGNVLQPGAGAIMAR	:::::::::::::::::::::::::::::	100.0	P09110	3-ketoacyl-CoA thiolase, peroxisomal (THIK_HUMAN)	Fusion00711.81169.81169.3	N/A	N/A
SDQDHSMDEMTAVVK	:acetylation of protein n-term:::::::::::::::	9657142857142850	P08047	Transcription factor Sp1 (SP1_HUMAN)	Fusion00711.44682.44682.2	N/A	N/A
SDQDHSMDEMTAVVK	:acetylation of protein n-term:::::::::::::::	9828571428571420	P08047	Transcription factor Sp1 (SP1_HUMAN)	Fusion00714.44338.44338.2	N/A	N/A
SDQDHSMDEMTAVVK	:acetylation of protein n-term:::::::::::::::	9885057471264360	P08047	Transcription factor Sp1 (SP1_HUMAN)	Fusion00718.44041.44041.2	N/A	N/A
SDQDHSMDEMTAVVK	:acetylation of protein n-term:::::::::::::::	9772727272727270	P08047	Transcription factor Sp1 (SP1_HUMAN)	Fusion00721.43965.43965.2	N/A	N/A
SDQDHSMDEMTAVVK	:acetylation of protein n-term:::::::::::::::	9771428571428570	P08047	Transcription factor Sp1 (SP1_HUMAN)	Fusion00725.44071.44071.2	N/A	N/A
QREEYQPATPGLGMFVEVKDPEDK	:pyro-glu from n-term q::::::::::::::::::::::::	100.0	Q9BVK6	Transmembrane emp24 domain-containing protein 9 (TMED9_HUMAN)	Fusion00714.63247.63247.3	N/A	N/A
QREEYQPATPGLGMFVEVKDPEDK	:pyro-glu from n-term q::::::::::::::::::::::::	9699248120300750	Q9BVK6	Transmembrane emp24 domain-containing protein 9 (TMED9_HUMAN)	Fusion00721.63206.63206.3	N/A	N/A
EYFGEFGEIEAIELPMDPK	::::::::::::::::::::	100.0	Q99729	Heterogeneous nuclear ribonucleoprotein A/B (ROAA_HUMAN)	Fusion00714.93482.93482.3	N/A	N/A
EYFGEFGEIEAIELPMDPK	::::::::::::::::::::	100.0	Q99729	Heterogeneous nuclear ribonucleoprotein A/B (ROAA_HUMAN)	Fusion00711.93789.93789.3	N/A	N/A
EYFGEFGEIEAIELPMDPK	::::::::::::::::::::	100.0	Q99729	Heterogeneous nuclear ribonucleoprotein A/B (ROAA_HUMAN)	Fusion00718.93254.93254.3	N/A	N/A
EYFGEFGEIEAIELPMDPK	::::::::::::::::::::	9849624060150370	Q99729	Heterogeneous nuclear ribonucleoprotein A/B (ROAA_HUMAN)	Fusion00718.93661.93661.3	N/A	N/A
EYFGEFGEIEAIELPMDPK	::::::::::::::::::::	100.0	Q99729	Heterogeneous nuclear ribonucleoprotein A/B (ROAA_HUMAN)	Fusion00721.93115.93115.3	N/A	N/A
EYFGEFGEIEAIELPMDPK	::::::::::::::::::::	100.0	Q99729	Heterogeneous nuclear ribonucleoprotein A/B (ROAA_HUMAN)	Fusion00721.93133.93133.3	N/A	N/A
EYFGEFGEIEAIELPMDPK	::::::::::::::::::::	100.0	Q99729	Heterogeneous nuclear ribonucleoprotein A/B (ROAA_HUMAN)	Fusion00721.93412.93412.3	N/A	N/A
EYFGEFGEIEAIELPMDPK	::::::::::::::::::::	100.0	Q99729	Heterogeneous nuclear ribonucleoprotein A/B (ROAA_HUMAN)	Fusion00725.93110.93110.3	N/A	N/A
EYFGEFGEIEAIELPMDPK	::::::::::::::::::::	100.0	Q99729	Heterogeneous nuclear ribonucleoprotein A/B (ROAA_HUMAN)	Fusion00728.92742.92742.3	N/A	N/A
EYFGEFGEIEAIELPMDPK	::::::::::::::::::::	100.0	Q99729	Heterogeneous nuclear ribonucleoprotein A/B (ROAA_HUMAN)	Fusion00728.93030.93030.3	N/A	N/A
SSLQYSSPAPDGCGDQTLGDLLLTPTR	::::::::::::::::::::::::::::	971590909090909	P22102	Trifunctional purine biosynthetic protein adenosine-3 (PUR2_HUMAN)	Fusion00711.78568.78568.2	N/A	N/A
SSLQYSSPAPDGCGDQTLGDLLLTPTR	::::::::::::::::::::::::::::	100.0	P22102	Trifunctional purine biosynthetic protein adenosine-3 (PUR2_HUMAN)	Fusion00711.78607.78607.2	N/A	N/A
SSLQYSSPAPDGCGDQTLGDLLLTPTR	::::::::::::::::::::::::::::	100.0	P22102	Trifunctional purine biosynthetic protein adenosine-3 (PUR2_HUMAN)	Fusion00714.78200.78200.2	N/A	N/A
SSLQYSSPAPDGCGDQTLGDLLLTPTR	::::::::::::::::::::::::::::	100.0	P22102	Trifunctional purine biosynthetic protein adenosine-3 (PUR2_HUMAN)	Fusion00718.77963.77963.2	N/A	N/A
SSLQYSSPAPDGCGDQTLGDLLLTPTR	::::::::::::::::::::::::::::	971590909090909	P22102	Trifunctional purine biosynthetic protein adenosine-3 (PUR2_HUMAN)	Fusion00718.78102.78102.2	N/A	N/A
SSLQYSSPAPDGCGDQTLGDLLLTPTR	::::::::::::::::::::::::::::	9661016949152540	P22102	Trifunctional purine biosynthetic protein adenosine-3 (PUR2_HUMAN)	Fusion00721.77958.77958.2	N/A	N/A
SSLQYSSPAPDGCGDQTLGDLLLTPTR	::::::::::::::::::::::::::::	9828571428571420	P22102	Trifunctional purine biosynthetic protein adenosine-3 (PUR2_HUMAN)	Fusion00721.78101.78101.2	N/A	N/A
SSLQYSSPAPDGCGDQTLGDLLLTPTR	::::::::::::::::::::::::::::	100.0	P22102	Trifunctional purine biosynthetic protein adenosine-3 (PUR2_HUMAN)	Fusion00725.77885.77885.2	N/A	N/A
ETEEITSLWQGSLFNANYDVQR	:::::::::::::::::::::::	100.0	Q14696	LDLR chaperone MESD (MESD_HUMAN)	Fusion00711.86981.86981.3	N/A	N/A
ETEEITSLWQGSLFNANYDVQR	:::::::::::::::::::::::	100.0	Q14696	LDLR chaperone MESD (MESD_HUMAN)	Fusion00714.86566.86566.3	N/A	N/A
ETEEITSLWQGSLFNANYDVQR	:::::::::::::::::::::::	100.0	Q14696	LDLR chaperone MESD (MESD_HUMAN)	Fusion00718.86357.86357.3	N/A	N/A
ETEEITSLWQGSLFNANYDVQR	:::::::::::::::::::::::	100.0	Q14696	LDLR chaperone MESD (MESD_HUMAN)	Fusion00721.86347.86347.3	N/A	N/A
ETEEITSLWQGSLFNANYDVQR	:::::::::::::::::::::::	100.0	Q14696	LDLR chaperone MESD (MESD_HUMAN)	Fusion00721.86411.86411.3	N/A	N/A
ETEEITSLWQGSLFNANYDVQR	:::::::::::::::::::::::	100.0	Q14696	LDLR chaperone MESD (MESD_HUMAN)	Fusion00725.86224.86224.3	N/A	N/A
ETEEITSLWQGSLFNANYDVQR	:::::::::::::::::::::::	9548872180451120	Q14696	LDLR chaperone MESD (MESD_HUMAN)	Fusion00725.86311.86311.3	N/A	N/A
ETEEITSLWQGSLFNANYDVQR	:::::::::::::::::::::::	100.0	Q14696	LDLR chaperone MESD (MESD_HUMAN)	Fusion00728.85917.85917.3	N/A	N/A
THAVLVALKR	:::::::::::	100.0	P25786	Proteasome subunit alpha type-1 (PSA1_HUMAN)	Fusion00711.10024.10024.3	N/A	N/A
THAVLVALKR	:::::::::::	100.0	P25786	Proteasome subunit alpha type-1 (PSA1_HUMAN)	Fusion00711.10311.10311.3	N/A	N/A
THAVLVALKR	:::::::::::	100.0	P25786	Proteasome subunit alpha type-1 (PSA1_HUMAN)	Fusion00714.9377.9377.3	N/A	N/A
THAVLVALKR	:::::::::::	100.0	P25786	Proteasome subunit alpha type-1 (PSA1_HUMAN)	Fusion00718.9659.9659.3	N/A	N/A
THAVLVALKR	:::::::::::	100.0	P25786	Proteasome subunit alpha type-1 (PSA1_HUMAN)	Fusion00721.9231.9231.3	N/A	N/A
THAVLVALKR	:::::::::::	100.0	P25786	Proteasome subunit alpha type-1 (PSA1_HUMAN)	Fusion00721.9512.9512.3	N/A	N/A
THAVLVALKR	:::::::::::	100.0	P25786	Proteasome subunit alpha type-1 (PSA1_HUMAN)	Fusion00725.9322.9322.3	N/A	N/A
THAVLVALKR	:::::::::::	100.0	P25786	Proteasome subunit alpha type-1 (PSA1_HUMAN)	Fusion00725.9598.9598.3	N/A	N/A
THAVLVALKR	:::::::::::	100.0	P25786	Proteasome subunit alpha type-1 (PSA1_HUMAN)	Fusion00728.8882.8882.3	N/A	N/A
THAVLVALKR	:::::::::::	100.0	P25786	Proteasome subunit alpha type-1 (PSA1_HUMAN)	Fusion00728.9164.9164.3	N/A	N/A
SYEAQDPEIASLSGK	::::::::::::::::	100.0	Q99622	Protein C10 (C10_HUMAN)	Fusion00718.36714.36714.2	N/A	N/A
SYEAQDPEIASLSGK	::::::::::::::::	100.0	Q99622	Protein C10 (C10_HUMAN)	Fusion00725.36686.36686.2	N/A	N/A
SYEAQDPEIASLSGK	::::::::::::::::	100.0	Q99622	Protein C10 (C10_HUMAN)	Fusion00728.36376.36376.2	N/A	N/A
SYEAQDPEIASLSGK	::::::::::::::::	100.0	Q99622	Protein C10 (C10_HUMAN)	Fusion00711.37291.37291.2	N/A	N/A
SYEAQDPEIASLSGK	::::::::::::::::	100.0	Q99622	Protein C10 (C10_HUMAN)	Fusion00714.36946.36946.2	N/A	N/A
AFEDWLNDDLGSYQGAQGNR	:::::::::::::::::::::	100.0	Q8N6T3	ADP-ribosylation factor GTPase-activating protein 1 (ARFG1_HUMAN)	Fusion00721.71196.71196.2	N/A	N/A
AFEDWLNDDLGSYQGAQGNR	:::::::::::::::::::::	100.0	Q8N6T3	ADP-ribosylation factor GTPase-activating protein 1 (ARFG1_HUMAN)	Fusion00711.71879.71879.2	N/A	N/A
AFEDWLNDDLGSYQGAQGNR	:::::::::::::::::::::	100.0	Q8N6T3	ADP-ribosylation factor GTPase-activating protein 1 (ARFG1_HUMAN)	Fusion00728.70856.70856.2	N/A	N/A
NEAIQAAHDAVAQEGQCR	:::::::::::::::::::	100.0	P09936	Ubiquitin carboxyl-terminal hydrolase isozyme L1 (UCHL1_HUMAN)	Fusion00711.20995.20995.2	N/A	N/A
NEAIQAAHDAVAQEGQCR	:::::::::::::::::::	100.0	P09936	Ubiquitin carboxyl-terminal hydrolase isozyme L1 (UCHL1_HUMAN)	Fusion00714.20486.20486.2	N/A	N/A
NEAIQAAHDAVAQEGQCR	:::::::::::::::::::	100.0	P09936	Ubiquitin carboxyl-terminal hydrolase isozyme L1 (UCHL1_HUMAN)	Fusion00718.20358.20358.2	N/A	N/A
NEAIQAAHDAVAQEGQCR	:::::::::::::::::::	100.0	P09936	Ubiquitin carboxyl-terminal hydrolase isozyme L1 (UCHL1_HUMAN)	Fusion00721.20154.20154.2	N/A	N/A
NEAIQAAHDAVAQEGQCR	:::::::::::::::::::	100.0	P09936	Ubiquitin carboxyl-terminal hydrolase isozyme L1 (UCHL1_HUMAN)	Fusion00714.20471.20471.2	N/A	N/A
NEAIQAAHDAVAQEGQCR	:::::::::::::::::::	100.0	P09936	Ubiquitin carboxyl-terminal hydrolase isozyme L1 (UCHL1_HUMAN)	Fusion00725.20389.20389.2	N/A	N/A
NEAIQAAHDAVAQEGQCR	:::::::::::::::::::	100.0	P09936	Ubiquitin carboxyl-terminal hydrolase isozyme L1 (UCHL1_HUMAN)	Fusion00728.19868.19868.2	N/A	N/A
AIACVVTACSAELEK	::::::::::::::::	100.0	Q5VYK3	Proteasome-associated protein ECM29 homolog (ECM29_HUMAN)	Fusion00728.40800.40800.2	N/A	N/A
SGTIFDNFLITNDEAYAEEFGNETWGVTK	::::::::::::::::::::::::::::::	100.0	P27797	Calreticulin (CALR_HUMAN)	Fusion00714.106537.106537.3	N/A	N/A
SGTIFDNFLITNDEAYAEEFGNETWGVTK	::::::::::::::::::::::::::::::	9774436090225560	P27797	Calreticulin (CALR_HUMAN)	Fusion00721.106016.106016.3	N/A	N/A
SGTIFDNFLITNDEAYAEEFGNETWGVTK	::::::::::::::::::::::::::::::	8947368421052630	P27797	Calreticulin (CALR_HUMAN)	Fusion00728.105767.105767.3	N/A	N/A
SGTIFDNFLITNDEAYAEEFGNETWGVTK	::::::::::::::::::::::::::::::	9473684210526310	P27797	Calreticulin (CALR_HUMAN)	Fusion00711.106876.106876.3	N/A	N/A
QNLQICVQVASK	:::::::::::::	9942857142857140	Q00610	Clathrin heavy chain 1 (CLH1_HUMAN)	Fusion00714.37640.37640.2	N/A	N/A
QNLQICVQVASK	:::::::::::::	100.0	Q00610	Clathrin heavy chain 1 (CLH1_HUMAN)	Fusion00721.37288.37288.2	N/A	N/A
NELMYQLEQDHDLQAILQER	:::::::::::::::::::::	100.0	Q08211	ATP-dependent RNA helicase A (DHX9_HUMAN)	Fusion00728.72019.72019.2	N/A	N/A
NELMYQLEQDHDLQAILQER	:::::::::::::::::::::	100.0	Q08211	ATP-dependent RNA helicase A (DHX9_HUMAN)	Fusion00711.73058.73058.2	N/A	N/A
NELMYQLEQDHDLQAILQER	:::::::::::::::::::::	100.0	Q08211	ATP-dependent RNA helicase A (DHX9_HUMAN)	Fusion00718.72465.72465.2	N/A	N/A
NELMYQLEQDHDLQAILQER	:::::::::::::::::::::	100.0	Q08211	ATP-dependent RNA helicase A (DHX9_HUMAN)	Fusion00721.72414.72414.2	N/A	N/A
NELMYQLEQDHDLQAILQER	:::::::::::::::::::::	100.0	Q08211	ATP-dependent RNA helicase A (DHX9_HUMAN)	Fusion00725.72350.72350.2	N/A	N/A
NELMYQLEQDHDLQAILQER	:::::::::::::::::::::	100.0	Q08211	ATP-dependent RNA helicase A (DHX9_HUMAN)	Fusion00714.72556.72556.2	N/A	N/A
NELMYQLEQDHDLQAILQER	:::::::::::::::::::::	8742857142857140	Q08211	ATP-dependent RNA helicase A (DHX9_HUMAN)	Fusion00725.72312.72312.2	N/A	N/A
SCQFSVDEEFQK	:::::::::::::	100.0	P29084	Transcription initiation factor IIE subunit beta (T2EB_HUMAN)	Fusion00714.37086.37086.2	N/A	N/A
SCQFSVDEEFQK	:::::::::::::	100.0	P29084	Transcription initiation factor IIE subunit beta (T2EB_HUMAN)	Fusion00721.36730.36730.2	N/A	N/A
SCQFSVDEEFQK	:::::::::::::	100.0	P29084	Transcription initiation factor IIE subunit beta (T2EB_HUMAN)	Fusion00725.36864.36864.2	N/A	N/A
SCQFSVDEEFQK	:::::::::::::	8757062146892650	P29084	Transcription initiation factor IIE subunit beta (T2EB_HUMAN)	Fusion00718.36924.36924.2	N/A	N/A
SCQFSVDEEFQK	:::::::::::::	100.0	P29084	Transcription initiation factor IIE subunit beta (T2EB_HUMAN)	Fusion00728.36477.36477.2	N/A	N/A
QVSSECQGEMLDYR	:::::::::::::::	100.0	Q92896	Golgi apparatus protein 1 (GSLG1_HUMAN)	Fusion00711.28979.28979.2	N/A	N/A
QVSSECQGEMLDYR	:::::::::::::::	100.0	Q92896	Golgi apparatus protein 1 (GSLG1_HUMAN)	Fusion00725.28387.28387.2	N/A	N/A
QVSSECQGEMLDYR	:::::::::::::::	100.0	Q92896	Golgi apparatus protein 1 (GSLG1_HUMAN)	Fusion00714.28566.28566.2	N/A	N/A
QVSSECQGEMLDYR	:::::::::::::::	100.0	Q92896	Golgi apparatus protein 1 (GSLG1_HUMAN)	Fusion00714.28582.28582.2	N/A	N/A
QVSSECQGEMLDYR	:::::::::::::::	100.0	Q92896	Golgi apparatus protein 1 (GSLG1_HUMAN)	Fusion00718.28528.28528.2	N/A	N/A
QVSSECQGEMLDYR	:::::::::::::::	100.0	Q92896	Golgi apparatus protein 1 (GSLG1_HUMAN)	Fusion00721.28284.28284.2	N/A	N/A
QVSSECQGEMLDYR	:::::::::::::::	100.0	Q92896	Golgi apparatus protein 1 (GSLG1_HUMAN)	Fusion00728.27875.27875.2	N/A	N/A
NLAMGVNLTSMSK	::::oxidation of m::::::::::	100.0	P12004	Proliferating cell nuclear antigen (PCNA_HUMAN)	Fusion00718.38256.38256.2	N/A	N/A
NLAMGVNLTSMSK	::::oxidation of m::::::::::	100.0	P12004	Proliferating cell nuclear antigen (PCNA_HUMAN)	Fusion00721.38122.38122.2	N/A	N/A
NLAMGVNLTSMSK	::::oxidation of m::::::::::	100.0	P12004	Proliferating cell nuclear antigen (PCNA_HUMAN)	Fusion00725.38334.38334.2	N/A	N/A
NLAMGVNLTSMSK	::::oxidation of m::::::::::	965909090909091	P12004	Proliferating cell nuclear antigen (PCNA_HUMAN)	Fusion00728.38008.38008.2	N/A	N/A
NLAMGVNLTSMSK	::::oxidation of m::::::::::	100.0	P12004	Proliferating cell nuclear antigen (PCNA_HUMAN)	Fusion00711.39226.39226.2	N/A	N/A
ISNDPSPGYNIEQMAK	:::::::::::::::::	100.0	Q9NPF4	Probable tRNA N6-adenosine threonylcarbamoyltransferase (OSGEP_HUMAN)	Fusion00711.40911.40911.2	N/A	N/A
ISNDPSPGYNIEQMAK	:::::::::::::::::	100.0	Q9NPF4	Probable tRNA N6-adenosine threonylcarbamoyltransferase (OSGEP_HUMAN)	Fusion00718.40103.40103.2	N/A	N/A
ISNDPSPGYNIEQMAK	:::::::::::::::::	100.0	Q9NPF4	Probable tRNA N6-adenosine threonylcarbamoyltransferase (OSGEP_HUMAN)	Fusion00725.40213.40213.2	N/A	N/A
ISNDPSPGYNIEQMAK	:::::::::::::::::	100.0	Q9NPF4	Probable tRNA N6-adenosine threonylcarbamoyltransferase (OSGEP_HUMAN)	Fusion00728.39772.39772.2	N/A	N/A
ISNDPSPGYNIEQMAK	:::::::::::::::::	100.0	Q9NPF4	Probable tRNA N6-adenosine threonylcarbamoyltransferase (OSGEP_HUMAN)	Fusion00721.40120.40120.2	N/A	N/A
IQAGEGETAVLNQLQEK	::::::::::::::::::	100.0	Q15075	Early endosome antigen 1 (EEA1_HUMAN)	Fusion00711.47297.47297.2	N/A	N/A
IQAGEGETAVLNQLQEK	::::::::::::::::::	100.0	Q15075	Early endosome antigen 1 (EEA1_HUMAN)	Fusion00714.46798.46798.2	N/A	N/A
IQAGEGETAVLNQLQEK	::::::::::::::::::	100.0	Q15075	Early endosome antigen 1 (EEA1_HUMAN)	Fusion00718.46655.46655.2	N/A	N/A
IQAGEGETAVLNQLQEK	::::::::::::::::::	9085714285714280	Q15075	Early endosome antigen 1 (EEA1_HUMAN)	Fusion00721.46772.46772.2	N/A	N/A
IQAGEGETAVLNQLQEK	::::::::::::::::::	100.0	Q15075	Early endosome antigen 1 (EEA1_HUMAN)	Fusion00725.46581.46581.2	N/A	N/A
IQAGEGETAVLNQLQEK	::::::::::::::::::	100.0	Q15075	Early endosome antigen 1 (EEA1_HUMAN)	Fusion00728.46357.46357.2	N/A	N/A
IQAGEGETAVLNQLQEK	::::::::::::::::::	100.0	Q15075	Early endosome antigen 1 (EEA1_HUMAN)	Fusion00711.47489.47489.2	N/A	N/A
IQAGEGETAVLNQLQEK	::::::::::::::::::	100.0	Q15075	Early endosome antigen 1 (EEA1_HUMAN)	Fusion00718.46856.46856.2	N/A	N/A
IQAGEGETAVLNQLQEK	::::::::::::::::::	100.0	Q15075	Early endosome antigen 1 (EEA1_HUMAN)	Fusion00721.46601.46601.2	N/A	N/A
IQAGEGETAVLNQLQEK	::::::::::::::::::	9771428571428570	Q15075	Early endosome antigen 1 (EEA1_HUMAN)	Fusion00728.46572.46572.2	N/A	N/A
EGQDVPLKPDAEYPEWLFEMNLGPPK	:::::::::::::::::::::::::::	100.0	Q6P161	39S ribosomal protein L54, mitochondrial (RM54_HUMAN)	Fusion00725.87765.87765.3	N/A	N/A
EGQDVPLKPDAEYPEWLFEMNLGPPK	:::::::::::::::::::::::::::	100.0	Q6P161	39S ribosomal protein L54, mitochondrial (RM54_HUMAN)	Fusion00714.88051.88051.3	N/A	N/A
EGQDVPLKPDAEYPEWLFEMNLGPPK	:::::::::::::::::::::::::::	100.0	Q6P161	39S ribosomal protein L54, mitochondrial (RM54_HUMAN)	Fusion00718.87915.87915.3	N/A	N/A
EGQDVPLKPDAEYPEWLFEMNLGPPK	:::::::::::::::::::::::::::	100.0	Q6P161	39S ribosomal protein L54, mitochondrial (RM54_HUMAN)	Fusion00721.87876.87876.3	N/A	N/A
EGQDVPLKPDAEYPEWLFEMNLGPPK	:::::::::::::::::::::::::::	100.0	Q6P161	39S ribosomal protein L54, mitochondrial (RM54_HUMAN)	Fusion00721.87995.87995.3	N/A	N/A
EGQDVPLKPDAEYPEWLFEMNLGPPK	:::::::::::::::::::::::::::	100.0	Q6P161	39S ribosomal protein L54, mitochondrial (RM54_HUMAN)	Fusion00711.88521.88521.3	N/A	N/A
EGQDVPLKPDAEYPEWLFEMNLGPPK	:::::::::::::::::::::::::::	100.0	Q6P161	39S ribosomal protein L54, mitochondrial (RM54_HUMAN)	Fusion00728.87517.87517.3	N/A	N/A
ESSFDIILSGLVPGSTTLHSAEILAEIAR	::::::::::::::::::::::::::::::	100.0	Q6FI81	Anamorsin (CPIN1_HUMAN)	Fusion00711.108899.108899.3	N/A	N/A
ESSFDIILSGLVPGSTTLHSAEILAEIAR	::::::::::::::::::::::::::::::	100.0	Q6FI81	Anamorsin (CPIN1_HUMAN)	Fusion00714.108649.108649.3	N/A	N/A
ESSFDIILSGLVPGSTTLHSAEILAEIAR	::::::::::::::::::::::::::::::	100.0	Q6FI81	Anamorsin (CPIN1_HUMAN)	Fusion00718.108441.108441.3	N/A	N/A
ESSFDIILSGLVPGSTTLHSAEILAEIAR	::::::::::::::::::::::::::::::	100.0	Q6FI81	Anamorsin (CPIN1_HUMAN)	Fusion00718.108560.108560.3	N/A	N/A
ESSFDIILSGLVPGSTTLHSAEILAEIAR	::::::::::::::::::::::::::::::	100.0	Q6FI81	Anamorsin (CPIN1_HUMAN)	Fusion00725.108245.108245.3	N/A	N/A
ESSFDIILSGLVPGSTTLHSAEILAEIAR	::::::::::::::::::::::::::::::	100.0	Q6FI81	Anamorsin (CPIN1_HUMAN)	Fusion00728.107729.107729.3	N/A	N/A
ESSFDIILSGLVPGSTTLHSAEILAEIAR	::::::::::::::::::::::::::::::	100.0	Q6FI81	Anamorsin (CPIN1_HUMAN)	Fusion00711.109205.109205.3	N/A	N/A
ESSFDIILSGLVPGSTTLHSAEILAEIAR	::::::::::::::::::::::::::::::	100.0	Q6FI81	Anamorsin (CPIN1_HUMAN)	Fusion00721.108255.108255.3	N/A	N/A
ESSFDIILSGLVPGSTTLHSAEILAEIAR	::::::::::::::::::::::::::::::	9051094890510940	Q6FI81	Anamorsin (CPIN1_HUMAN)	Fusion00725.108537.108537.3	N/A	N/A
IINAFFPEGEDQVNFR	:::::::::::::::::	9942528735632180	Q99653	Calcineurin B homologous protein 1 (CHP1_HUMAN)	Fusion00714.70618.70618.2	N/A	N/A
IINAFFPEGEDQVNFR	:::::::::::::::::	9657142857142850	Q99653	Calcineurin B homologous protein 1 (CHP1_HUMAN)	Fusion00725.70456.70456.2	N/A	N/A
LAEDILNTMFDTSYSK	:::::::::::::::::	100.0	Q13045	Protein flightless-1 homolog (FLII_HUMAN)	Fusion00711.81496.81496.2	N/A	N/A
LAEDILNTMFDTSYSK	:::::::::::::::::	100.0	Q13045	Protein flightless-1 homolog (FLII_HUMAN)	Fusion00725.80879.80879.2	N/A	N/A
LAEDILNTMFDTSYSK	:::::::::::::::::	100.0	Q13045	Protein flightless-1 homolog (FLII_HUMAN)	Fusion00721.80947.80947.2	N/A	N/A
LAEDILNTMFDTSYSK	:::::::::::::::::	100.0	Q13045	Protein flightless-1 homolog (FLII_HUMAN)	Fusion00728.80471.80471.2	N/A	N/A
ISFDEFVYIFQEVK	:::::::::::::::	100.0	P13797	Plastin-3 (PLST_HUMAN)	Fusion00718.104196.104196.2	N/A	N/A
ISFDEFVYIFQEVK	:::::::::::::::	100.0	P13797	Plastin-3 (PLST_HUMAN)	Fusion00721.104234.104234.2	N/A	N/A
ISFDEFVYIFQEVK	:::::::::::::::	100.0	P13797	Plastin-3 (PLST_HUMAN)	Fusion00711.104675.104675.2	N/A	N/A
ISFDEFVYIFQEVK	:::::::::::::::	100.0	P13797	Plastin-3 (PLST_HUMAN)	Fusion00711.104960.104960.2	N/A	N/A
ISFDEFVYIFQEVK	:::::::::::::::	100.0	P13797	Plastin-3 (PLST_HUMAN)	Fusion00714.104443.104443.2	N/A	N/A
ISFDEFVYIFQEVK	:::::::::::::::	100.0	P13797	Plastin-3 (PLST_HUMAN)	Fusion00714.104460.104460.2	N/A	N/A
ISFDEFVYIFQEVK	:::::::::::::::	100.0	P13797	Plastin-3 (PLST_HUMAN)	Fusion00714.104728.104728.2	N/A	N/A
ISFDEFVYIFQEVK	:::::::::::::::	100.0	P13797	Plastin-3 (PLST_HUMAN)	Fusion00725.103998.103998.2	N/A	N/A
ISFDEFVYIFQEVK	:::::::::::::::	100.0	P13797	Plastin-3 (PLST_HUMAN)	Fusion00728.103541.103541.2	N/A	N/A
ISFDEFVYIFQEVK	:::::::::::::::	100.0	P13797	Plastin-3 (PLST_HUMAN)	Fusion00728.103563.103563.2	N/A	N/A
DNLAQQSFNMEQANYTIQSLK	::::::::::::::::::::::	100.0	Q9NZZ3	Charged multivesicular body protein 5 (CHMP5_HUMAN)	Fusion00714.69921.69921.2	N/A	N/A
DNLAQQSFNMEQANYTIQSLK	::::::::::::::::::::::	100.0	Q9NZZ3	Charged multivesicular body protein 5 (CHMP5_HUMAN)	Fusion00714.69883.69883.2	N/A	N/A
DNLAQQSFNMEQANYTIQSLK	::::::::::::::::::::::	100.0	Q9NZZ3	Charged multivesicular body protein 5 (CHMP5_HUMAN)	Fusion00721.69745.69745.2	N/A	N/A
DNLAQQSFNMEQANYTIQSLK	::::::::::::::::::::::	100.0	Q9NZZ3	Charged multivesicular body protein 5 (CHMP5_HUMAN)	Fusion00725.69686.69686.2	N/A	N/A
DNLAQQSFNMEQANYTIQSLK	::::::::::::::::::::::	100.0	Q9NZZ3	Charged multivesicular body protein 5 (CHMP5_HUMAN)	Fusion00728.69360.69360.2	N/A	N/A
DNLAQQSFNMEQANYTIQSLK	::::::::::::::::::::::	100.0	Q9NZZ3	Charged multivesicular body protein 5 (CHMP5_HUMAN)	Fusion00711.70328.70328.2	N/A	N/A
DNLAQQSFNMEQANYTIQSLK	::::::::::::::::::::::	100.0	Q9NZZ3	Charged multivesicular body protein 5 (CHMP5_HUMAN)	Fusion00718.69696.69696.2	N/A	N/A
DNLAQQSFNMEQANYTIQSLK	::::::::::::::::::::::	100.0	Q9NZZ3	Charged multivesicular body protein 5 (CHMP5_HUMAN)	Fusion00721.69675.69675.2	N/A	N/A
QGQYSPMAIEEQVAVIYAGVR	::::::::::::::::::::::	9942857142857140	P25705	ATP synthase subunit alpha, mitochondrial (ATPA_HUMAN)	Fusion00714.107758.107758.2	N/A	N/A
QGQYSPMAIEEQVAVIYAGVR	::::::::::::::::::::::	100.0	P25705	ATP synthase subunit alpha, mitochondrial (ATPA_HUMAN)	Fusion00711.108084.108084.2	N/A	N/A
QGQYSPMAIEEQVAVIYAGVR	::::::::::::::::::::::	100.0	P25705	ATP synthase subunit alpha, mitochondrial (ATPA_HUMAN)	Fusion00714.107820.107820.2	N/A	N/A
QGQYSPMAIEEQVAVIYAGVR	::::::::::::::::::::::	100.0	P25705	ATP synthase subunit alpha, mitochondrial (ATPA_HUMAN)	Fusion00718.107569.107569.2	N/A	N/A
QGQYSPMAIEEQVAVIYAGVR	::::::::::::::::::::::	100.0	P25705	ATP synthase subunit alpha, mitochondrial (ATPA_HUMAN)	Fusion00721.107343.107343.2	N/A	N/A
QGQYSPMAIEEQVAVIYAGVR	::::::::::::::::::::::	100.0	P25705	ATP synthase subunit alpha, mitochondrial (ATPA_HUMAN)	Fusion00721.107418.107418.2	N/A	N/A
QGQYSPMAIEEQVAVIYAGVR	::::::::::::::::::::::	100.0	P25705	ATP synthase subunit alpha, mitochondrial (ATPA_HUMAN)	Fusion00725.107376.107376.2	N/A	N/A
QGQYSPMAIEEQVAVIYAGVR	::::::::::::::::::::::	100.0	P25705	ATP synthase subunit alpha, mitochondrial (ATPA_HUMAN)	Fusion00725.107392.107392.2	N/A	N/A
QGQYSPMAIEEQVAVIYAGVR	::::::::::::::::::::::	100.0	P25705	ATP synthase subunit alpha, mitochondrial (ATPA_HUMAN)	Fusion00728.106941.106941.2	N/A	N/A
PPPQGDVTALFLGPPGLGK	::::::::::::::::::::	9774436090225560	Q8WZA9	Immunity-related GTPase family Q protein (IRGQ_HUMAN)	Fusion00714.79655.79655.3	N/A	N/A
PPPQGDVTALFLGPPGLGK	::::::::::::::::::::	100.0	Q8WZA9	Immunity-related GTPase family Q protein (IRGQ_HUMAN)	Fusion00721.79454.79454.3	N/A	N/A
PPPQGDVTALFLGPPGLGK	::::::::::::::::::::	9398496240601500	Q8WZA9	Immunity-related GTPase family Q protein (IRGQ_HUMAN)	Fusion00725.79666.79666.3	N/A	N/A
PPPQGDVTALFLGPPGLGK	::::::::::::::::::::	100.0	Q8WZA9	Immunity-related GTPase family Q protein (IRGQ_HUMAN)	Fusion00711.79986.79986.3	N/A	N/A
PPPQGDVTALFLGPPGLGK	::::::::::::::::::::	100.0	Q8WZA9	Immunity-related GTPase family Q protein (IRGQ_HUMAN)	Fusion00718.79430.79430.3	N/A	N/A
PPPQGDVTALFLGPPGLGK	::::::::::::::::::::	100.0	Q8WZA9	Immunity-related GTPase family Q protein (IRGQ_HUMAN)	Fusion00725.79360.79360.3	N/A	N/A
PPPQGDVTALFLGPPGLGK	::::::::::::::::::::	100.0	Q8WZA9	Immunity-related GTPase family Q protein (IRGQ_HUMAN)	Fusion00728.78968.78968.3	N/A	N/A
CDVTDNQSEVADKTEDYLWLK	::::::::::::::::::::::	100.0	Q8N1F7	Nuclear pore complex protein Nup93 (NUP93_HUMAN)	Fusion00718.56632.56632.3	N/A	N/A
CDVTDNQSEVADKTEDYLWLK	::::::::::::::::::::::	9699248120300750	Q8N1F7	Nuclear pore complex protein Nup93 (NUP93_HUMAN)	Fusion00721.56775.56775.3	N/A	N/A
[truncated: 199,858+ more rows]
