# Supplementary material for: Interruption of p53-MDM2 Interaction by Nutlin-3a in Human Lymphoma Cell Models Initiates a Cell-Dependent Global Effect on Transcriptome and Proteome Level
Source: Cancers (Basel). 2023 Jul 31;15(15):3903. doi: 10.3390/cancers15153903 (PMC10417430; doi:10.3390/cancers15153903)
Supplement: Supplementary file 1 [file cancers-15-03903-s001.zip › Table_S12_PeptideShaker_Export_For Progenesis_SUP-M2.xlsx]

## Sheet: PeptideShaker_Export_For Progen
sequence	modif	score	main AC	description	compound	jobid	pmkey
CGYAGSNFPEHIFPALVGRPIIR	::::::::::::::::::::::::	100.0	P61160	Actin-related protein 2 (ARP2_HUMAN)	Fusion00727.64268.64268.4	N/A	N/A
CGYAGSNFPEHIFPALVGRPIIR	::::::::::::::::::::::::	9623824451410650	P61160	Actin-related protein 2 (ARP2_HUMAN)	Fusion00730.63896.63896.4	N/A	N/A
KLGNNCVFAPADVTSEK	::::::::::::::::::	100.0	Q99714	3-hydroxyacyl-CoA dehydrogenase type-2 (HCD2_HUMAN)	Fusion00713.30330.30330.3	N/A	N/A
KLGNNCVFAPADVTSEK	::::::::::::::::::	100.0	Q99714	3-hydroxyacyl-CoA dehydrogenase type-2 (HCD2_HUMAN)	Fusion00716.30147.30147.3	N/A	N/A
KLGNNCVFAPADVTSEK	::::::::::::::::::	100.0	Q99714	3-hydroxyacyl-CoA dehydrogenase type-2 (HCD2_HUMAN)	Fusion00720.31291.31291.3	N/A	N/A
KLGNNCVFAPADVTSEK	::::::::::::::::::	9193825042881640	Q99714	3-hydroxyacyl-CoA dehydrogenase type-2 (HCD2_HUMAN)	Fusion00720.31650.31650.3	N/A	N/A
KLGNNCVFAPADVTSEK	::::::::::::::::::	9812606473594540	Q99714	3-hydroxyacyl-CoA dehydrogenase type-2 (HCD2_HUMAN)	Fusion00730.29799.29799.3	N/A	N/A
KLGNNCVFAPADVTSEK	::::::::::::::::::	9862778730703250	Q99714	3-hydroxyacyl-CoA dehydrogenase type-2 (HCD2_HUMAN)	Fusion00716.30435.30435.3	N/A	N/A
KLGNNCVFAPADVTSEK	::::::::::::::::::	100.0	Q99714	3-hydroxyacyl-CoA dehydrogenase type-2 (HCD2_HUMAN)	Fusion00727.29624.29624.3	N/A	N/A
KLGNNCVFAPADVTSEK	::::::::::::::::::	100.0	Q99714	3-hydroxyacyl-CoA dehydrogenase type-2 (HCD2_HUMAN)	Fusion00730.29478.29478.3	N/A	N/A
QIIQQNPSLLPALLQQIGR	::::::::::::::::::::	100.0	P54727	UV excision repair protein RAD23 homolog B (RD23B_HUMAN)	Fusion00713.90227.90227.3	N/A	N/A
QIIQQNPSLLPALLQQIGR	::::::::::::::::::::	100.0	P54727	UV excision repair protein RAD23 homolog B (RD23B_HUMAN)	Fusion00720.91096.91096.3	N/A	N/A
QIIQQNPSLLPALLQQIGR	::::::::::::::::::::	100.0	P54727	UV excision repair protein RAD23 homolog B (RD23B_HUMAN)	Fusion00723.89872.89872.3	N/A	N/A
QIIQQNPSLLPALLQQIGR	::::::::::::::::::::	100.0	P54727	UV excision repair protein RAD23 homolog B (RD23B_HUMAN)	Fusion00727.89462.89462.3	N/A	N/A
QIIQQNPSLLPALLQQIGR	::::::::::::::::::::	100.0	P54727	UV excision repair protein RAD23 homolog B (RD23B_HUMAN)	Fusion00713.89942.89942.3	N/A	N/A
QIIQQNPSLLPALLQQIGR	::::::::::::::::::::	100.0	P54727	UV excision repair protein RAD23 homolog B (RD23B_HUMAN)	Fusion00716.89578.89578.3	N/A	N/A
QIIQQNPSLLPALLQQIGR	::::::::::::::::::::	100.0	P54727	UV excision repair protein RAD23 homolog B (RD23B_HUMAN)	Fusion00723.89582.89582.3	N/A	N/A
QIIQQNPSLLPALLQQIGR	::::::::::::::::::::	100.0	P54727	UV excision repair protein RAD23 homolog B (RD23B_HUMAN)	Fusion00727.89167.89167.3	N/A	N/A
QIIQQNPSLLPALLQQIGR	::::::::::::::::::::	100.0	P54727	UV excision repair protein RAD23 homolog B (RD23B_HUMAN)	Fusion00730.88948.88948.3	N/A	N/A
QIIQQNPSLLPALLQQIGR	::::::::::::::::::::	100.0	P54727	UV excision repair protein RAD23 homolog B (RD23B_HUMAN)	Fusion00720.90800.90800.3	N/A	N/A
SINTEVVACSVDSQFTHLAWINTPR	::::::::::::::::::::::::::	9982905982905980	Q13162	Peroxiredoxin-4 (PRDX4_HUMAN)	Fusion00716.76893.76893.3	N/A	N/A
SINTEVVACSVDSQFTHLAWINTPR	::::::::::::::::::::::::::	9982847341337900	Q13162	Peroxiredoxin-4 (PRDX4_HUMAN)	Fusion00723.76666.76666.3	N/A	N/A
SINTEVVACSVDSQFTHLAWINTPR	::::::::::::::::::::::::::	100.0	Q13162	Peroxiredoxin-4 (PRDX4_HUMAN)	Fusion00727.76286.76286.3	N/A	N/A
SINTEVVACSVDSQFTHLAWINTPR	::::::::::::::::::::::::::	9982847341337900	Q13162	Peroxiredoxin-4 (PRDX4_HUMAN)	Fusion00727.76604.76604.3	N/A	N/A
SINTEVVACSVDSQFTHLAWINTPR	::::::::::::::::::::::::::	100.0	Q13162	Peroxiredoxin-4 (PRDX4_HUMAN)	Fusion00730.75740.75740.3	N/A	N/A
SINTEVVACSVDSQFTHLAWINTPR	::::::::::::::::::::::::::	8551959114139690	Q13162	Peroxiredoxin-4 (PRDX4_HUMAN)	Fusion00730.76072.76072.3	N/A	N/A
TVWDWELMNDIKPIWQRPSK	:::::::::::::::::::::	9982847341337900	P14625	Endoplasmin (ENPL_HUMAN)	Fusion00713.76769.76769.3	N/A	N/A
TVWDWELMNDIKPIWQRPSK	:::::::::::::::::::::	9982847341337900	P14625	Endoplasmin (ENPL_HUMAN)	Fusion00716.76364.76364.3	N/A	N/A
TVWDWELMNDIKPIWQRPSK	:::::::::::::::::::::	9982847341337900	P14625	Endoplasmin (ENPL_HUMAN)	Fusion00720.77571.77571.3	N/A	N/A
TVWDWELMNDIKPIWQRPSK	:::::::::::::::::::::	9982847341337900	P14625	Endoplasmin (ENPL_HUMAN)	Fusion00727.76076.76076.3	N/A	N/A
TVWDWELMNDIKPIWQRPSK	:::::::::::::::::::::	9879931389365350	P14625	Endoplasmin (ENPL_HUMAN)	Fusion00730.75540.75540.3	N/A	N/A
TVWDWELMNDIKPIWQRPSK	:::::::::::::::::::::	9914236706689530	P14625	Endoplasmin (ENPL_HUMAN)	Fusion00730.75862.75862.3	N/A	N/A
ASGDGESLDEDSEFTLASDFEIGHFFR	::::::::::::::::::::::::::::	100.0	Q99733	Nucleosome assembly protein 1-like 4 (NP1L4_HUMAN)	Fusion00716.89564.89564.3	N/A	N/A
ASGDGESLDEDSEFTLASDFEIGHFFR	::::::::::::::::::::::::::::	100.0	Q99733	Nucleosome assembly protein 1-like 4 (NP1L4_HUMAN)	Fusion00713.89940.89940.3	N/A	N/A
ASGDGESLDEDSEFTLASDFEIGHFFR	::::::::::::::::::::::::::::	100.0	Q99733	Nucleosome assembly protein 1-like 4 (NP1L4_HUMAN)	Fusion00720.90851.90851.3	N/A	N/A
ASGDGESLDEDSEFTLASDFEIGHFFR	::::::::::::::::::::::::::::	100.0	Q99733	Nucleosome assembly protein 1-like 4 (NP1L4_HUMAN)	Fusion00727.89161.89161.3	N/A	N/A
ASGDGESLDEDSEFTLASDFEIGHFFR	::::::::::::::::::::::::::::	100.0	Q99733	Nucleosome assembly protein 1-like 4 (NP1L4_HUMAN)	Fusion00730.88705.88705.3	N/A	N/A
ASGDGESLDEDSEFTLASDFEIGHFFR	::::::::::::::::::::::::::::	100.0	Q99733	Nucleosome assembly protein 1-like 4 (NP1L4_HUMAN)	Fusion00723.89561.89561.3	N/A	N/A
LAGEELAGEEAPQEK	::::::::::::::::	100.0	Q7Z4V5	Hepatoma-derived growth factor-related protein 2 (HDGR2_HUMAN)	Fusion00713.25123.25123.2	N/A	N/A
LAGEELAGEEAPQEK	::::::::::::::::	100.0	Q7Z4V5	Hepatoma-derived growth factor-related protein 2 (HDGR2_HUMAN)	Fusion00716.25027.25027.2	N/A	N/A
LAGEELAGEEAPQEK	::::::::::::::::	100.0	Q7Z4V5	Hepatoma-derived growth factor-related protein 2 (HDGR2_HUMAN)	Fusion00720.26131.26131.2	N/A	N/A
LAGEELAGEEAPQEK	::::::::::::::::	100.0	Q7Z4V5	Hepatoma-derived growth factor-related protein 2 (HDGR2_HUMAN)	Fusion00723.25028.25028.2	N/A	N/A
LAGEELAGEEAPQEK	::::::::::::::::	100.0	Q7Z4V5	Hepatoma-derived growth factor-related protein 2 (HDGR2_HUMAN)	Fusion00727.24421.24421.2	N/A	N/A
LAGEELAGEEAPQEK	::::::::::::::::	100.0	Q7Z4V5	Hepatoma-derived growth factor-related protein 2 (HDGR2_HUMAN)	Fusion00730.24325.24325.2	N/A	N/A
LAGEELAGEEAPQEK	::::::::::::::::	9928571428571420	Q7Z4V5	Hepatoma-derived growth factor-related protein 2 (HDGR2_HUMAN)	Fusion00720.26355.26355.2	N/A	N/A
LAGEELAGEEAPQEK	::::::::::::::::	100.0	Q7Z4V5	Hepatoma-derived growth factor-related protein 2 (HDGR2_HUMAN)	Fusion00730.24620.24620.2	N/A	N/A
SEPTQALELTEDDIKEDGIVPLR	::::::::::::::::::::::::	9931389365351620	O43396	Thioredoxin-like protein 1 (TXNL1_HUMAN)	Fusion00720.71164.71164.3	N/A	N/A
SEPTQALELTEDDIKEDGIVPLR	::::::::::::::::::::::::	100.0	O43396	Thioredoxin-like protein 1 (TXNL1_HUMAN)	Fusion00723.70110.70110.3	N/A	N/A
SEPTQALELTEDDIKEDGIVPLR	::::::::::::::::::::::::	100.0	O43396	Thioredoxin-like protein 1 (TXNL1_HUMAN)	Fusion00730.69110.69110.3	N/A	N/A
VFEVSLADLQNDEVAFR	::::::::::::::::::	100.0	P61247	40S ribosomal protein S3a (RS3A_HUMAN)	Fusion00713.82257.82257.3	N/A	N/A
VFEVSLADLQNDEVAFR	::::::::::::::::::	100.0	P61247	40S ribosomal protein S3a (RS3A_HUMAN)	Fusion00727.81304.81304.3	N/A	N/A
VFEVSLADLQNDEVAFR	::::::::::::::::::	100.0	P61247	40S ribosomal protein S3a (RS3A_HUMAN)	Fusion00713.81963.81963.3	N/A	N/A
VFEVSLADLQNDEVAFR	::::::::::::::::::	100.0	P61247	40S ribosomal protein S3a (RS3A_HUMAN)	Fusion00716.81677.81677.3	N/A	N/A
VFEVSLADLQNDEVAFR	::::::::::::::::::	100.0	P61247	40S ribosomal protein S3a (RS3A_HUMAN)	Fusion00716.81957.81957.3	N/A	N/A
VFEVSLADLQNDEVAFR	::::::::::::::::::	100.0	P61247	40S ribosomal protein S3a (RS3A_HUMAN)	Fusion00720.82780.82780.3	N/A	N/A
VFEVSLADLQNDEVAFR	::::::::::::::::::	100.0	P61247	40S ribosomal protein S3a (RS3A_HUMAN)	Fusion00720.83071.83071.3	N/A	N/A
VFEVSLADLQNDEVAFR	::::::::::::::::::	100.0	P61247	40S ribosomal protein S3a (RS3A_HUMAN)	Fusion00723.81684.81684.3	N/A	N/A
VFEVSLADLQNDEVAFR	::::::::::::::::::	100.0	P61247	40S ribosomal protein S3a (RS3A_HUMAN)	Fusion00727.81589.81589.3	N/A	N/A
VFEVSLADLQNDEVAFR	::::::::::::::::::	100.0	P61247	40S ribosomal protein S3a (RS3A_HUMAN)	Fusion00730.80749.80749.3	N/A	N/A
LVQIEYALAAVAGGAPSVGIK	::::::::::::::::::::::	100.0	P25787	Proteasome subunit alpha type-2 (PSA2_HUMAN)	Fusion00713.88230.88230.2	N/A	N/A
LVQIEYALAAVAGGAPSVGIK	::::::::::::::::::::::	100.0	P25787	Proteasome subunit alpha type-2 (PSA2_HUMAN)	Fusion00713.88529.88529.2	N/A	N/A
LVQIEYALAAVAGGAPSVGIK	::::::::::::::::::::::	100.0	P25787	Proteasome subunit alpha type-2 (PSA2_HUMAN)	Fusion00716.87856.87856.2	N/A	N/A
LVQIEYALAAVAGGAPSVGIK	::::::::::::::::::::::	100.0	P25787	Proteasome subunit alpha type-2 (PSA2_HUMAN)	Fusion00720.89067.89067.2	N/A	N/A
LVQIEYALAAVAGGAPSVGIK	::::::::::::::::::::::	100.0	P25787	Proteasome subunit alpha type-2 (PSA2_HUMAN)	Fusion00720.89357.89357.2	N/A	N/A
LVQIEYALAAVAGGAPSVGIK	::::::::::::::::::::::	100.0	P25787	Proteasome subunit alpha type-2 (PSA2_HUMAN)	Fusion00723.87840.87840.2	N/A	N/A
LVQIEYALAAVAGGAPSVGIK	::::::::::::::::::::::	100.0	P25787	Proteasome subunit alpha type-2 (PSA2_HUMAN)	Fusion00723.88133.88133.2	N/A	N/A
LVQIEYALAAVAGGAPSVGIK	::::::::::::::::::::::	100.0	P25787	Proteasome subunit alpha type-2 (PSA2_HUMAN)	Fusion00727.87468.87468.2	N/A	N/A
LVQIEYALAAVAGGAPSVGIK	::::::::::::::::::::::	100.0	P25787	Proteasome subunit alpha type-2 (PSA2_HUMAN)	Fusion00727.87754.87754.2	N/A	N/A
LVQIEYALAAVAGGAPSVGIK	::::::::::::::::::::::	100.0	P25787	Proteasome subunit alpha type-2 (PSA2_HUMAN)	Fusion00730.86973.86973.2	N/A	N/A
KEDLYLKPIQR	::::::::::::	9655172413793100	P13639	Elongation factor 2 (EF2_HUMAN)	Fusion00713.17696.17696.4	N/A	N/A
KEDLYLKPIQR	::::::::::::	968652037617555	P13639	Elongation factor 2 (EF2_HUMAN)	Fusion00713.17991.17991.4	N/A	N/A
KEDLYLKPIQR	::::::::::::	987460815047022	P13639	Elongation factor 2 (EF2_HUMAN)	Fusion00716.17731.17731.4	N/A	N/A
KEDLYLKPIQR	::::::::::::	968652037617555	P13639	Elongation factor 2 (EF2_HUMAN)	Fusion00716.18046.18046.4	N/A	N/A
KEDLYLKPIQR	::::::::::::	984375	P13639	Elongation factor 2 (EF2_HUMAN)	Fusion00720.18943.18943.4	N/A	N/A
KEDLYLKPIQR	::::::::::::	9780564263322880	P13639	Elongation factor 2 (EF2_HUMAN)	Fusion00723.17467.17467.4	N/A	N/A
KEDLYLKPIQR	::::::::::::	9655172413793100	P13639	Elongation factor 2 (EF2_HUMAN)	Fusion00727.17297.17297.4	N/A	N/A
KEDLYLKPIQR	::::::::::::	978125	P13639	Elongation factor 2 (EF2_HUMAN)	Fusion00730.16849.16849.4	N/A	N/A
KEDLYLKPIQR	::::::::::::	9968652037617550	P13639	Elongation factor 2 (EF2_HUMAN)	Fusion00720.18620.18620.4	N/A	N/A
KEDLYLKPIQR	::::::::::::	9843260188087770	P13639	Elongation factor 2 (EF2_HUMAN)	Fusion00727.17009.17009.4	N/A	N/A
KFGVVLDEIKPSSAPELQAVR	::::::::::::::::::::::	987460815047022	O14579	Coatomer subunit epsilon (COPE_HUMAN)	Fusion00713.53053.53053.4	N/A	N/A
KFGVVLDEIKPSSAPELQAVR	::::::::::::::::::::::	100.0	O14579	Coatomer subunit epsilon (COPE_HUMAN)	Fusion00716.52724.52724.4	N/A	N/A
KFGVVLDEIKPSSAPELQAVR	::::::::::::::::::::::	9843260188087770	O14579	Coatomer subunit epsilon (COPE_HUMAN)	Fusion00720.53894.53894.4	N/A	N/A
KFGVVLDEIKPSSAPELQAVR	::::::::::::::::::::::	100.0	O14579	Coatomer subunit epsilon (COPE_HUMAN)	Fusion00723.52817.52817.4	N/A	N/A
KFGVVLDEIKPSSAPELQAVR	::::::::::::::::::::::	100.0	O14579	Coatomer subunit epsilon (COPE_HUMAN)	Fusion00727.52111.52111.4	N/A	N/A
KFGVVLDEIKPSSAPELQAVR	::::::::::::::::::::::	100.0	O14579	Coatomer subunit epsilon (COPE_HUMAN)	Fusion00730.52008.52008.4	N/A	N/A
DLVEAVAHILGIR	::::::::::::::	100.0	P49327	Fatty acid synthase (FAS_HUMAN)	Fusion00713.106886.106886.2	N/A	N/A
DLVEAVAHILGIR	::::::::::::::	100.0	P49327	Fatty acid synthase (FAS_HUMAN)	Fusion00716.106232.106232.2	N/A	N/A
DLVEAVAHILGIR	::::::::::::::	100.0	P49327	Fatty acid synthase (FAS_HUMAN)	Fusion00716.106515.106515.2	N/A	N/A
DLVEAVAHILGIR	::::::::::::::	100.0	P49327	Fatty acid synthase (FAS_HUMAN)	Fusion00720.107486.107486.2	N/A	N/A
DLVEAVAHILGIR	::::::::::::::	100.0	P49327	Fatty acid synthase (FAS_HUMAN)	Fusion00720.107768.107768.2	N/A	N/A
DLVEAVAHILGIR	::::::::::::::	100.0	P49327	Fatty acid synthase (FAS_HUMAN)	Fusion00723.106285.106285.2	N/A	N/A
DLVEAVAHILGIR	::::::::::::::	100.0	P49327	Fatty acid synthase (FAS_HUMAN)	Fusion00723.106558.106558.2	N/A	N/A
DLVEAVAHILGIR	::::::::::::::	100.0	P49327	Fatty acid synthase (FAS_HUMAN)	Fusion00727.106012.106012.2	N/A	N/A
DLVEAVAHILGIR	::::::::::::::	100.0	P49327	Fatty acid synthase (FAS_HUMAN)	Fusion00730.105682.105682.2	N/A	N/A
DLVEAVAHILGIR	::::::::::::::	100.0	P49327	Fatty acid synthase (FAS_HUMAN)	Fusion00730.105972.105972.2	N/A	N/A
ITGMLLEIDNSELLHMLESPESLR	:::::::::::::::::::::::::	100.0	P11940	Polyadenylate-binding protein 1 (PABP1_HUMAN)	Fusion00713.99195.99195.3	N/A	N/A
ITGMLLEIDNSELLHMLESPESLR	:::::::::::::::::::::::::	100.0	Q13310	Polyadenylate-binding protein 4 (PABP4_HUMAN)	Fusion00713.99195.99195.3	N/A	N/A
ITGMLLEIDNSELLHMLESPESLR	:::::::::::::::::::::::::	100.0	P11940	Polyadenylate-binding protein 1 (PABP1_HUMAN)	Fusion00716.98537.98537.3	N/A	N/A
ITGMLLEIDNSELLHMLESPESLR	:::::::::::::::::::::::::	100.0	Q13310	Polyadenylate-binding protein 4 (PABP4_HUMAN)	Fusion00716.98537.98537.3	N/A	N/A
ITGMLLEIDNSELLHMLESPESLR	:::::::::::::::::::::::::	100.0	P11940	Polyadenylate-binding protein 1 (PABP1_HUMAN)	Fusion00716.98811.98811.3	N/A	N/A
ITGMLLEIDNSELLHMLESPESLR	:::::::::::::::::::::::::	100.0	Q13310	Polyadenylate-binding protein 4 (PABP4_HUMAN)	Fusion00716.98811.98811.3	N/A	N/A
ITGMLLEIDNSELLHMLESPESLR	:::::::::::::::::::::::::	100.0	P11940	Polyadenylate-binding protein 1 (PABP1_HUMAN)	Fusion00720.99754.99754.3	N/A	N/A
ITGMLLEIDNSELLHMLESPESLR	:::::::::::::::::::::::::	100.0	Q13310	Polyadenylate-binding protein 4 (PABP4_HUMAN)	Fusion00720.99754.99754.3	N/A	N/A
ITGMLLEIDNSELLHMLESPESLR	:::::::::::::::::::::::::	100.0	P11940	Polyadenylate-binding protein 1 (PABP1_HUMAN)	Fusion00720.100036.100036.3	N/A	N/A
ITGMLLEIDNSELLHMLESPESLR	:::::::::::::::::::::::::	100.0	Q13310	Polyadenylate-binding protein 4 (PABP4_HUMAN)	Fusion00720.100036.100036.3	N/A	N/A
ITGMLLEIDNSELLHMLESPESLR	:::::::::::::::::::::::::	100.0	P11940	Polyadenylate-binding protein 1 (PABP1_HUMAN)	Fusion00723.98697.98697.3	N/A	N/A
ITGMLLEIDNSELLHMLESPESLR	:::::::::::::::::::::::::	100.0	Q13310	Polyadenylate-binding protein 4 (PABP4_HUMAN)	Fusion00723.98697.98697.3	N/A	N/A
ITGMLLEIDNSELLHMLESPESLR	:::::::::::::::::::::::::	100.0	P11940	Polyadenylate-binding protein 1 (PABP1_HUMAN)	Fusion00727.98127.98127.3	N/A	N/A
ITGMLLEIDNSELLHMLESPESLR	:::::::::::::::::::::::::	100.0	Q13310	Polyadenylate-binding protein 4 (PABP4_HUMAN)	Fusion00727.98127.98127.3	N/A	N/A
ITGMLLEIDNSELLHMLESPESLR	:::::::::::::::::::::::::	100.0	P11940	Polyadenylate-binding protein 1 (PABP1_HUMAN)	Fusion00730.97974.97974.3	N/A	N/A
ITGMLLEIDNSELLHMLESPESLR	:::::::::::::::::::::::::	100.0	Q13310	Polyadenylate-binding protein 4 (PABP4_HUMAN)	Fusion00730.97974.97974.3	N/A	N/A
ITGMLLEIDNSELLHMLESPESLR	:::::::::::::::::::::::::	100.0	P11940	Polyadenylate-binding protein 1 (PABP1_HUMAN)	Fusion00713.98916.98916.3	N/A	N/A
ITGMLLEIDNSELLHMLESPESLR	:::::::::::::::::::::::::	100.0	Q13310	Polyadenylate-binding protein 4 (PABP4_HUMAN)	Fusion00713.98916.98916.3	N/A	N/A
ITGMLLEIDNSELLHMLESPESLR	:::::::::::::::::::::::::	100.0	P11940	Polyadenylate-binding protein 1 (PABP1_HUMAN)	Fusion00730.97691.97691.3	N/A	N/A
ITGMLLEIDNSELLHMLESPESLR	:::::::::::::::::::::::::	100.0	Q13310	Polyadenylate-binding protein 4 (PABP4_HUMAN)	Fusion00730.97691.97691.3	N/A	N/A
LGGHGPSFPLK	::::::::::::	9985652797704440	P13010	X-ray repair cross-complementing protein 5 (XRCC5_HUMAN)	Fusion00713.21610.21610.2	N/A	N/A
LGGHGPSFPLK	::::::::::::	9455587392550140	P13010	X-ray repair cross-complementing protein 5 (XRCC5_HUMAN)	Fusion00713.21904.21904.2	N/A	N/A
LGGHGPSFPLK	::::::::::::	9985652797704440	P13010	X-ray repair cross-complementing protein 5 (XRCC5_HUMAN)	Fusion00716.21656.21656.2	N/A	N/A
LGGHGPSFPLK	::::::::::::	921090387374462	P13010	X-ray repair cross-complementing protein 5 (XRCC5_HUMAN)	Fusion00716.21976.21976.2	N/A	N/A
LGGHGPSFPLK	::::::::::::	100.0	P13010	X-ray repair cross-complementing protein 5 (XRCC5_HUMAN)	Fusion00720.22645.22645.2	N/A	N/A
LGGHGPSFPLK	::::::::::::	9985652797704440	P13010	X-ray repair cross-complementing protein 5 (XRCC5_HUMAN)	Fusion00723.21510.21510.2	N/A	N/A
LGGHGPSFPLK	::::::::::::	9870875179340020	P13010	X-ray repair cross-complementing protein 5 (XRCC5_HUMAN)	Fusion00723.21825.21825.2	N/A	N/A
LGGHGPSFPLK	::::::::::::	9985652797704440	P13010	X-ray repair cross-complementing protein 5 (XRCC5_HUMAN)	Fusion00727.20987.20987.2	N/A	N/A
LGGHGPSFPLK	::::::::::::	100.0	P13010	X-ray repair cross-complementing protein 5 (XRCC5_HUMAN)	Fusion00730.20836.20836.2	N/A	N/A
LGGHGPSFPLK	::::::::::::	8997134670487100	P13010	X-ray repair cross-complementing protein 5 (XRCC5_HUMAN)	Fusion00730.21123.21123.2	N/A	N/A
VLEIPYKGK	::::::::::	9296740994854200	P29508	Serpin B3 (SPB3_HUMAN)	Fusion00713.22050.22050.3	N/A	N/A
VLEIPYKGK	::::::::::	9296740994854200	P48594	Serpin B4 (SPB4_HUMAN)	Fusion00713.22050.22050.3	N/A	N/A
VLEIPYKGK	::::::::::	876500857632933	P29508	Serpin B3 (SPB3_HUMAN)	Fusion00713.22362.22362.3	N/A	N/A
VLEIPYKGK	::::::::::	876500857632933	P48594	Serpin B4 (SPB4_HUMAN)	Fusion00713.22362.22362.3	N/A	N/A
VLEIPYKGK	::::::::::	8627787307032590	P29508	Serpin B3 (SPB3_HUMAN)	Fusion00716.22070.22070.3	N/A	N/A
VLEIPYKGK	::::::::::	8627787307032590	P48594	Serpin B4 (SPB4_HUMAN)	Fusion00716.22070.22070.3	N/A	N/A
VLEIPYKGK	::::::::::	9076923076923070	P29508	Serpin B3 (SPB3_HUMAN)	Fusion00716.22373.22373.3	N/A	N/A
VLEIPYKGK	::::::::::	9076923076923070	P48594	Serpin B4 (SPB4_HUMAN)	Fusion00716.22373.22373.3	N/A	N/A
VLEIPYKGK	::::::::::	8130360205831900	P29508	Serpin B3 (SPB3_HUMAN)	Fusion00720.23364.23364.3	N/A	N/A
VLEIPYKGK	::::::::::	8130360205831900	P48594	Serpin B4 (SPB4_HUMAN)	Fusion00720.23364.23364.3	N/A	N/A
VLEIPYKGK	::::::::::	909090909090909	P29508	Serpin B3 (SPB3_HUMAN)	Fusion00723.21933.21933.3	N/A	N/A
VLEIPYKGK	::::::::::	909090909090909	P48594	Serpin B4 (SPB4_HUMAN)	Fusion00723.21933.21933.3	N/A	N/A
VLEIPYKGK	::::::::::	8188034188034180	P29508	Serpin B3 (SPB3_HUMAN)	Fusion00723.22237.22237.3	N/A	N/A
VLEIPYKGK	::::::::::	8188034188034180	P48594	Serpin B4 (SPB4_HUMAN)	Fusion00723.22237.22237.3	N/A	N/A
VLEIPYKGK	::::::::::	9176672384219550	P29508	Serpin B3 (SPB3_HUMAN)	Fusion00727.21404.21404.3	N/A	N/A
VLEIPYKGK	::::::::::	9176672384219550	P48594	Serpin B4 (SPB4_HUMAN)	Fusion00727.21404.21404.3	N/A	N/A
VLEIPYKGK	::::::::::	9092465753424650	P29508	Serpin B3 (SPB3_HUMAN)	Fusion00727.21711.21711.3	N/A	N/A
VLEIPYKGK	::::::::::	9092465753424650	P48594	Serpin B4 (SPB4_HUMAN)	Fusion00727.21711.21711.3	N/A	N/A
VLEIPYKGK	::::::::::	9210977701543730	P29508	Serpin B3 (SPB3_HUMAN)	Fusion00730.21549.21549.3	N/A	N/A
VLEIPYKGK	::::::::::	9210977701543730	P48594	Serpin B4 (SPB4_HUMAN)	Fusion00730.21549.21549.3	N/A	N/A
VYQSLCPTSWVTDWDEQR	:::::::::::::::::::	100.0	P14854	Cytochrome c oxidase subunit 6B1 (CX6B1_HUMAN)	Fusion00713.75744.75744.2	N/A	N/A
VYQSLCPTSWVTDWDEQR	:::::::::::::::::::	100.0	P14854	Cytochrome c oxidase subunit 6B1 (CX6B1_HUMAN)	Fusion00720.76910.76910.2	N/A	N/A
VYQSLCPTSWVTDWDEQR	:::::::::::::::::::	100.0	P14854	Cytochrome c oxidase subunit 6B1 (CX6B1_HUMAN)	Fusion00727.75004.75004.2	N/A	N/A
VYQSLCPTSWVTDWDEQR	:::::::::::::::::::	100.0	P14854	Cytochrome c oxidase subunit 6B1 (CX6B1_HUMAN)	Fusion00727.75487.75487.2	N/A	N/A
VYQSLCPTSWVTDWDEQR	:::::::::::::::::::	100.0	P14854	Cytochrome c oxidase subunit 6B1 (CX6B1_HUMAN)	Fusion00716.75380.75380.2	N/A	N/A
VYQSLCPTSWVTDWDEQR	:::::::::::::::::::	100.0	P14854	Cytochrome c oxidase subunit 6B1 (CX6B1_HUMAN)	Fusion00720.76617.76617.2	N/A	N/A
VYQSLCPTSWVTDWDEQR	:::::::::::::::::::	100.0	P14854	Cytochrome c oxidase subunit 6B1 (CX6B1_HUMAN)	Fusion00723.75568.75568.2	N/A	N/A
VYQSLCPTSWVTDWDEQR	:::::::::::::::::::	100.0	P14854	Cytochrome c oxidase subunit 6B1 (CX6B1_HUMAN)	Fusion00730.74526.74526.2	N/A	N/A
TGVELGKPTHFTVNAK	:::::::::::::::::	9828473413379070	P21333	Filamin-A (FLNA_HUMAN)	Fusion00713.21497.21497.3	N/A	N/A
TGVELGKPTHFTVNAK	:::::::::::::::::	9828473413379070	P21333	Filamin-A (FLNA_HUMAN)	Fusion00716.21544.21544.3	N/A	N/A
TGVELGKPTHFTVNAK	:::::::::::::::::	9828473413379070	P21333	Filamin-A (FLNA_HUMAN)	Fusion00716.21847.21847.3	N/A	N/A
TGVELGKPTHFTVNAK	:::::::::::::::::	100.0	P21333	Filamin-A (FLNA_HUMAN)	Fusion00720.22556.22556.3	N/A	N/A
TGVELGKPTHFTVNAK	:::::::::::::::::	9965694682675810	P21333	Filamin-A (FLNA_HUMAN)	Fusion00723.21391.21391.3	N/A	N/A
TGVELGKPTHFTVNAK	:::::::::::::::::	9829059829059820	P21333	Filamin-A (FLNA_HUMAN)	Fusion00727.20867.20867.3	N/A	N/A
TGVELGKPTHFTVNAK	:::::::::::::::::	9982847341337900	P21333	Filamin-A (FLNA_HUMAN)	Fusion00730.20711.20711.3	N/A	N/A
TGVELGKPTHFTVNAK	:::::::::::::::::	9931389365351620	P21333	Filamin-A (FLNA_HUMAN)	Fusion00723.21683.21683.3	N/A	N/A
TGVELGKPTHFTVNAK	:::::::::::::::::	9828473413379070	P21333	Filamin-A (FLNA_HUMAN)	Fusion00727.21171.21171.3	N/A	N/A
TGVELGKPTHFTVNAK	:::::::::::::::::	9811320754716980	P21333	Filamin-A (FLNA_HUMAN)	Fusion00730.21006.21006.3	N/A	N/A
DVQIGDIVTVGECRPLSK	:::::::::::::::::::	100.0	P62280	40S ribosomal protein S11 (RS11_HUMAN)	Fusion00723.58339.58339.2	N/A	N/A
DVQIGDIVTVGECRPLSK	:::::::::::::::::::	100.0	P62280	40S ribosomal protein S11 (RS11_HUMAN)	Fusion00730.57498.57498.2	N/A	N/A
DVQIGDIVTVGECRPLSK	:::::::::::::::::::	100.0	P62280	40S ribosomal protein S11 (RS11_HUMAN)	Fusion00713.58479.58479.2	N/A	N/A
DVQIGDIVTVGECRPLSK	:::::::::::::::::::	100.0	P62280	40S ribosomal protein S11 (RS11_HUMAN)	Fusion00716.58235.58235.2	N/A	N/A
DVQIGDIVTVGECRPLSK	:::::::::::::::::::	100.0	P62280	40S ribosomal protein S11 (RS11_HUMAN)	Fusion00720.59388.59388.2	N/A	N/A
DVQIGDIVTVGECRPLSK	:::::::::::::::::::	100.0	P62280	40S ribosomal protein S11 (RS11_HUMAN)	Fusion00720.59702.59702.2	N/A	N/A
DVQIGDIVTVGECRPLSK	:::::::::::::::::::	100.0	P62280	40S ribosomal protein S11 (RS11_HUMAN)	Fusion00727.57675.57675.2	N/A	N/A
DVQIGDIVTVGECRPLSK	:::::::::::::::::::	100.0	P62280	40S ribosomal protein S11 (RS11_HUMAN)	Fusion00727.57990.57990.2	N/A	N/A
DVQIGDIVTVGECRPLSK	:::::::::::::::::::	8923959827833570	P62280	40S ribosomal protein S11 (RS11_HUMAN)	Fusion00730.57806.57806.2	N/A	N/A
EFPGFLENQKDPLAVDK	::::::::::::::::::	100.0	P60903	Protein S100-A10 (S10AA_HUMAN)	Fusion00720.59848.59848.2	N/A	N/A
EFPGFLENQKDPLAVDK	::::::::::::::::::	100.0	P60903	Protein S100-A10 (S10AA_HUMAN)	Fusion00720.60141.60141.2	N/A	N/A
EFPGFLENQKDPLAVDK	::::::::::::::::::	100.0	P60903	Protein S100-A10 (S10AA_HUMAN)	Fusion00723.59144.59144.2	N/A	N/A
EFPGFLENQKDPLAVDK	::::::::::::::::::	100.0	P60903	Protein S100-A10 (S10AA_HUMAN)	Fusion00727.58196.58196.2	N/A	N/A
EFPGFLENQKDPLAVDK	::::::::::::::::::	100.0	P60903	Protein S100-A10 (S10AA_HUMAN)	Fusion00730.58226.58226.2	N/A	N/A
EFPGFLENQKDPLAVDK	::::::::::::::::::	100.0	P60903	Protein S100-A10 (S10AA_HUMAN)	Fusion00713.59031.59031.2	N/A	N/A
EFPGFLENQKDPLAVDK	::::::::::::::::::	100.0	P60903	Protein S100-A10 (S10AA_HUMAN)	Fusion00716.58712.58712.2	N/A	N/A
EFPGFLENQKDPLAVDK	::::::::::::::::::	100.0	P60903	Protein S100-A10 (S10AA_HUMAN)	Fusion00716.59026.59026.2	N/A	N/A
EFPGFLENQKDPLAVDK	::::::::::::::::::	100.0	P60903	Protein S100-A10 (S10AA_HUMAN)	Fusion00723.58841.58841.2	N/A	N/A
EFPGFLENQKDPLAVDK	::::::::::::::::::	100.0	P60903	Protein S100-A10 (S10AA_HUMAN)	Fusion00727.58496.58496.2	N/A	N/A
YGGPPPDSVYSGQQPSVGTEIFVGK	::::::::::::::::::::::::::	9862778730703250	O60506	Heterogeneous nuclear ribonucleoprotein Q (HNRPQ_HUMAN)	Fusion00713.63247.63247.3	N/A	N/A
YGGPPPDSVYSGQQPSVGTEIFVGK	::::::::::::::::::::::::::	9982847341337900	O60506	Heterogeneous nuclear ribonucleoprotein Q (HNRPQ_HUMAN)	Fusion00720.64046.64046.3	N/A	N/A
YGGPPPDSVYSGQQPSVGTEIFVGK	::::::::::::::::::::::::::	100.0	O60506	Heterogeneous nuclear ribonucleoprotein Q (HNRPQ_HUMAN)	Fusion00723.63147.63147.3	N/A	N/A
YGGPPPDSVYSGQQPSVGTEIFVGK	::::::::::::::::::::::::::	9982847341337900	O60506	Heterogeneous nuclear ribonucleoprotein Q (HNRPQ_HUMAN)	Fusion00727.62496.62496.3	N/A	N/A
YGGPPPDSVYSGQQPSVGTEIFVGK	::::::::::::::::::::::::::	9948542024013720	O60506	Heterogeneous nuclear ribonucleoprotein Q (HNRPQ_HUMAN)	Fusion00730.62303.62303.3	N/A	N/A
RLSEDYGVLK	:::::::::::	9982847341337900	P32119	Peroxiredoxin-2 (PRDX2_HUMAN)	Fusion00713.19431.19431.3	N/A	N/A
RLSEDYGVLK	:::::::::::	100.0	P32119	Peroxiredoxin-2 (PRDX2_HUMAN)	Fusion00716.19170.19170.3	N/A	N/A
RLSEDYGVLK	:::::::::::	9982847341337900	P32119	Peroxiredoxin-2 (PRDX2_HUMAN)	Fusion00716.19457.19457.3	N/A	N/A
RLSEDYGVLK	:::::::::::	9931389365351620	P32119	Peroxiredoxin-2 (PRDX2_HUMAN)	Fusion00716.19749.19749.3	N/A	N/A
RLSEDYGVLK	:::::::::::	100.0	P32119	Peroxiredoxin-2 (PRDX2_HUMAN)	Fusion00720.20092.20092.3	N/A	N/A
RLSEDYGVLK	:::::::::::	9982847341337900	P32119	Peroxiredoxin-2 (PRDX2_HUMAN)	Fusion00720.20399.20399.3	N/A	N/A
RLSEDYGVLK	:::::::::::	100.0	P32119	Peroxiredoxin-2 (PRDX2_HUMAN)	Fusion00723.19027.19027.3	N/A	N/A
RLSEDYGVLK	:::::::::::	9982847341337900	P32119	Peroxiredoxin-2 (PRDX2_HUMAN)	Fusion00723.19309.19309.3	N/A	N/A
RLSEDYGVLK	:::::::::::	100.0	P32119	Peroxiredoxin-2 (PRDX2_HUMAN)	Fusion00727.18789.18789.3	N/A	N/A
RLSEDYGVLK	:::::::::::	100.0	P32119	Peroxiredoxin-2 (PRDX2_HUMAN)	Fusion00730.18618.18618.3	N/A	N/A
NAFACFDEEATGTIQEDYLR	:::::::::::::::::::::	100.0	O14950	Myosin regulatory light chain 12B (ML12B_HUMAN)	Fusion00713.70741.70741.3	N/A	N/A
NAFACFDEEATGTIQEDYLR	:::::::::::::::::::::	100.0	P19105	Myosin regulatory light chain 12A (ML12A_HUMAN)	Fusion00713.70741.70741.3	N/A	N/A
NAFACFDEEATGTIQEDYLR	:::::::::::::::::::::	100.0	O14950	Myosin regulatory light chain 12B (ML12B_HUMAN)	Fusion00713.70779.70779.3	N/A	N/A
NAFACFDEEATGTIQEDYLR	:::::::::::::::::::::	100.0	P19105	Myosin regulatory light chain 12A (ML12A_HUMAN)	Fusion00713.70779.70779.3	N/A	N/A
NAFACFDEEATGTIQEDYLR	:::::::::::::::::::::	100.0	O14950	Myosin regulatory light chain 12B (ML12B_HUMAN)	Fusion00716.70473.70473.3	N/A	N/A
NAFACFDEEATGTIQEDYLR	:::::::::::::::::::::	100.0	P19105	Myosin regulatory light chain 12A (ML12A_HUMAN)	Fusion00716.70473.70473.3	N/A	N/A
NAFACFDEEATGTIQEDYLR	:::::::::::::::::::::	100.0	O14950	Myosin regulatory light chain 12B (ML12B_HUMAN)	Fusion00720.71670.71670.3	N/A	N/A
NAFACFDEEATGTIQEDYLR	:::::::::::::::::::::	100.0	P19105	Myosin regulatory light chain 12A (ML12A_HUMAN)	Fusion00720.71670.71670.3	N/A	N/A
NAFACFDEEATGTIQEDYLR	:::::::::::::::::::::	100.0	O14950	Myosin regulatory light chain 12B (ML12B_HUMAN)	Fusion00723.70560.70560.3	N/A	N/A
NAFACFDEEATGTIQEDYLR	:::::::::::::::::::::	100.0	P19105	Myosin regulatory light chain 12A (ML12A_HUMAN)	Fusion00723.70560.70560.3	N/A	N/A
NAFACFDEEATGTIQEDYLR	:::::::::::::::::::::	100.0	O14950	Myosin regulatory light chain 12B (ML12B_HUMAN)	Fusion00727.69943.69943.3	N/A	N/A
NAFACFDEEATGTIQEDYLR	:::::::::::::::::::::	100.0	P19105	Myosin regulatory light chain 12A (ML12A_HUMAN)	Fusion00727.69943.69943.3	N/A	N/A
NAFACFDEEATGTIQEDYLR	:::::::::::::::::::::	100.0	O14950	Myosin regulatory light chain 12B (ML12B_HUMAN)	Fusion00730.69577.69577.3	N/A	N/A
NAFACFDEEATGTIQEDYLR	:::::::::::::::::::::	100.0	P19105	Myosin regulatory light chain 12A (ML12A_HUMAN)	Fusion00730.69577.69577.3	N/A	N/A
LQVWDQDSGRDDDLLGTCDQAPK	::::::::::::::::::::::::	100.0	P14222	Perforin-1 (PERF_HUMAN)	Fusion00713.52473.52473.3	N/A	N/A
LQVWDQDSGRDDDLLGTCDQAPK	::::::::::::::::::::::::	100.0	P14222	Perforin-1 (PERF_HUMAN)	Fusion00713.52726.52726.3	N/A	N/A
LQVWDQDSGRDDDLLGTCDQAPK	::::::::::::::::::::::::	9982847341337900	P14222	Perforin-1 (PERF_HUMAN)	Fusion00723.52642.52642.3	N/A	N/A
LQVWDQDSGRDDDLLGTCDQAPK	::::::::::::::::::::::::	9399656946826750	P14222	Perforin-1 (PERF_HUMAN)	Fusion00723.52687.52687.3	N/A	N/A
LQVWDQDSGRDDDLLGTCDQAPK	::::::::::::::::::::::::	100.0	P14222	Perforin-1 (PERF_HUMAN)	Fusion00727.51549.51549.3	N/A	N/A
LQVWDQDSGRDDDLLGTCDQAPK	::::::::::::::::::::::::	100.0	P14222	Perforin-1 (PERF_HUMAN)	Fusion00730.51426.51426.3	N/A	N/A
LQVWDQDSGRDDDLLGTCDQAPK	::::::::::::::::::::::::	100.0	P14222	Perforin-1 (PERF_HUMAN)	Fusion00716.52163.52163.3	N/A	N/A
LQVWDQDSGRDDDLLGTCDQAPK	::::::::::::::::::::::::	100.0	P14222	Perforin-1 (PERF_HUMAN)	Fusion00720.53348.53348.3	N/A	N/A
LQVWDQDSGRDDDLLGTCDQAPK	::::::::::::::::::::::::	100.0	P14222	Perforin-1 (PERF_HUMAN)	Fusion00723.52321.52321.3	N/A	N/A
INALTAASEAACLIVSVDETIK	:::::::::::::::::::::::	100.0	Q99832	T-complex protein 1 subunit eta (TCPH_HUMAN)	Fusion00720.106920.106920.3	N/A	N/A
INALTAASEAACLIVSVDETIK	:::::::::::::::::::::::	100.0	Q99832	T-complex protein 1 subunit eta (TCPH_HUMAN)	Fusion00713.105640.105640.3	N/A	N/A
INALTAASEAACLIVSVDETIK	:::::::::::::::::::::::	100.0	Q99832	T-complex protein 1 subunit eta (TCPH_HUMAN)	Fusion00713.105913.105913.3	N/A	N/A
INALTAASEAACLIVSVDETIK	:::::::::::::::::::::::	100.0	Q99832	T-complex protein 1 subunit eta (TCPH_HUMAN)	Fusion00716.105180.105180.3	N/A	N/A
INALTAASEAACLIVSVDETIK	:::::::::::::::::::::::	100.0	Q99832	T-complex protein 1 subunit eta (TCPH_HUMAN)	Fusion00716.105477.105477.3	N/A	N/A
INALTAASEAACLIVSVDETIK	:::::::::::::::::::::::	100.0	Q99832	T-complex protein 1 subunit eta (TCPH_HUMAN)	Fusion00720.106493.106493.3	N/A	N/A
INALTAASEAACLIVSVDETIK	:::::::::::::::::::::::	100.0	Q99832	T-complex protein 1 subunit eta (TCPH_HUMAN)	Fusion00720.106779.106779.3	N/A	N/A
INALTAASEAACLIVSVDETIK	:::::::::::::::::::::::	100.0	Q99832	T-complex protein 1 subunit eta (TCPH_HUMAN)	Fusion00723.105589.105589.3	N/A	N/A
INALTAASEAACLIVSVDETIK	:::::::::::::::::::::::	100.0	Q99832	T-complex protein 1 subunit eta (TCPH_HUMAN)	Fusion00727.105025.105025.3	N/A	N/A
INALTAASEAACLIVSVDETIK	:::::::::::::::::::::::	100.0	Q99832	T-complex protein 1 subunit eta (TCPH_HUMAN)	Fusion00730.104704.104704.3	N/A	N/A
FWEVISDEHGIDPAGGYVGDSALQLER	::::::::::::::::::::::::::::	100.0	Q9BUF5	Tubulin beta-6 chain (TBB6_HUMAN)	Fusion00713.77444.77444.3	N/A	N/A
FWEVISDEHGIDPAGGYVGDSALQLER	::::::::::::::::::::::::::::	100.0	Q9BUF5	Tubulin beta-6 chain (TBB6_HUMAN)	Fusion00716.77076.77076.3	N/A	N/A
FWEVISDEHGIDPAGGYVGDSALQLER	::::::::::::::::::::::::::::	100.0	Q9BUF5	Tubulin beta-6 chain (TBB6_HUMAN)	Fusion00720.78046.78046.3	N/A	N/A
FWEVISDEHGIDPAGGYVGDSALQLER	::::::::::::::::::::::::::::	100.0	Q9BUF5	Tubulin beta-6 chain (TBB6_HUMAN)	Fusion00720.78345.78345.3	N/A	N/A
FWEVISDEHGIDPAGGYVGDSALQLER	::::::::::::::::::::::::::::	100.0	Q9BUF5	Tubulin beta-6 chain (TBB6_HUMAN)	Fusion00723.76961.76961.3	N/A	N/A
FWEVISDEHGIDPAGGYVGDSALQLER	::::::::::::::::::::::::::::	100.0	Q9BUF5	Tubulin beta-6 chain (TBB6_HUMAN)	Fusion00727.76537.76537.3	N/A	N/A
FWEVISDEHGIDPAGGYVGDSALQLER	::::::::::::::::::::::::::::	100.0	Q9BUF5	Tubulin beta-6 chain (TBB6_HUMAN)	Fusion00727.76857.76857.3	N/A	N/A
FWEVISDEHGIDPAGGYVGDSALQLER	::::::::::::::::::::::::::::	100.0	Q9BUF5	Tubulin beta-6 chain (TBB6_HUMAN)	Fusion00730.75988.75988.3	N/A	N/A
FWEVISDEHGIDPAGGYVGDSALQLER	::::::::::::::::::::::::::::	100.0	Q9BUF5	Tubulin beta-6 chain (TBB6_HUMAN)	Fusion00730.76279.76279.3	N/A	N/A
IDGDKDGFVTVDELKDWIK	::::::::::::::::::::	9968652037617550	O43852	Calumenin (CALU_HUMAN)	Fusion00713.70353.70353.4	N/A	N/A
IDGDKDGFVTVDELKDWIK	::::::::::::::::::::	9843260188087770	O43852	Calumenin (CALU_HUMAN)	Fusion00713.70660.70660.4	N/A	N/A
IDGDKDGFVTVDELKDWIK	::::::::::::::::::::	100.0	O43852	Calumenin (CALU_HUMAN)	Fusion00716.70110.70110.4	N/A	N/A
IDGDKDGFVTVDELKDWIK	::::::::::::::::::::	100.0	O43852	Calumenin (CALU_HUMAN)	Fusion00720.71298.71298.4	N/A	N/A
IDGDKDGFVTVDELKDWIK	::::::::::::::::::::	9028213166144200	O43852	Calumenin (CALU_HUMAN)	Fusion00720.71591.71591.4	N/A	N/A
IDGDKDGFVTVDELKDWIK	::::::::::::::::::::	100.0	O43852	Calumenin (CALU_HUMAN)	Fusion00723.70235.70235.4	N/A	N/A
IDGDKDGFVTVDELKDWIK	::::::::::::::::::::	100.0	O43852	Calumenin (CALU_HUMAN)	Fusion00727.69584.69584.4	N/A	N/A
IDGDKDGFVTVDELKDWIK	::::::::::::::::::::	9717868338557990	O43852	Calumenin (CALU_HUMAN)	Fusion00727.69877.69877.4	N/A	N/A
IDGDKDGFVTVDELKDWIK	::::::::::::::::::::	9968652037617550	O43852	Calumenin (CALU_HUMAN)	Fusion00730.69203.69203.4	N/A	N/A
IDGDKDGFVTVDELKDWIK	::::::::::::::::::::	9717868338557990	O43852	Calumenin (CALU_HUMAN)	Fusion00730.69497.69497.4	N/A	N/A
AEVLISTVGPEDCVVPFLTRPK	:::::::::::::::::::::::	100.0	P56192	Methionine--tRNA ligase, cytoplasmic (SYMC_HUMAN)	Fusion00713.74221.74221.3	N/A	N/A
AEVLISTVGPEDCVVPFLTRPK	:::::::::::::::::::::::	100.0	P56192	Methionine--tRNA ligase, cytoplasmic (SYMC_HUMAN)	Fusion00716.73828.73828.3	N/A	N/A
AEVLISTVGPEDCVVPFLTRPK	:::::::::::::::::::::::	9982847341337900	P56192	Methionine--tRNA ligase, cytoplasmic (SYMC_HUMAN)	Fusion00720.75133.75133.3	N/A	N/A
AEVLISTVGPEDCVVPFLTRPK	:::::::::::::::::::::::	100.0	P56192	Methionine--tRNA ligase, cytoplasmic (SYMC_HUMAN)	Fusion00723.73885.73885.3	N/A	N/A
AEVLISTVGPEDCVVPFLTRPK	:::::::::::::::::::::::	100.0	P56192	Methionine--tRNA ligase, cytoplasmic (SYMC_HUMAN)	Fusion00727.73417.73417.3	N/A	N/A
AEVLISTVGPEDCVVPFLTRPK	:::::::::::::::::::::::	100.0	P56192	Methionine--tRNA ligase, cytoplasmic (SYMC_HUMAN)	Fusion00730.72871.72871.3	N/A	N/A
AEVLISTVGPEDCVVPFLTRPK	:::::::::::::::::::::::	100.0	P56192	Methionine--tRNA ligase, cytoplasmic (SYMC_HUMAN)	Fusion00730.72892.72892.3	N/A	N/A
AEVLISTVGPEDCVVPFLTRPK	:::::::::::::::::::::::	9041095890410950	P56192	Methionine--tRNA ligase, cytoplasmic (SYMC_HUMAN)	Fusion00716.73961.73961.3	N/A	N/A
AEVLISTVGPEDCVVPFLTRPK	:::::::::::::::::::::::	9193825042881640	P56192	Methionine--tRNA ligase, cytoplasmic (SYMC_HUMAN)	Fusion00727.73563.73563.3	N/A	N/A
KDVLIEFYAPWCGHCK	:::::::::::::::::	100.0	P13667	Protein disulfide-isomerase A4 (PDIA4_HUMAN)	Fusion00720.54959.54959.3	N/A	N/A
KDVLIEFYAPWCGHCK	:::::::::::::::::	100.0	P30101	Protein disulfide-isomerase A3 (PDIA3_HUMAN)	Fusion00720.54959.54959.3	N/A	N/A
KDVLIEFYAPWCGHCK	:::::::::::::::::	100.0	P13667	Protein disulfide-isomerase A4 (PDIA4_HUMAN)	Fusion00723.53924.53924.3	N/A	N/A
KDVLIEFYAPWCGHCK	:::::::::::::::::	100.0	P30101	Protein disulfide-isomerase A3 (PDIA3_HUMAN)	Fusion00723.53924.53924.3	N/A	N/A
KDVLIEFYAPWCGHCK	:::::::::::::::::	100.0	P13667	Protein disulfide-isomerase A4 (PDIA4_HUMAN)	Fusion00730.53100.53100.3	N/A	N/A
KDVLIEFYAPWCGHCK	:::::::::::::::::	100.0	P30101	Protein disulfide-isomerase A3 (PDIA3_HUMAN)	Fusion00730.53100.53100.3	N/A	N/A
KDVLIEFYAPWCGHCK	:::::::::::::::::	100.0	P13667	Protein disulfide-isomerase A4 (PDIA4_HUMAN)	Fusion00713.54101.54101.3	N/A	N/A
KDVLIEFYAPWCGHCK	:::::::::::::::::	100.0	P30101	Protein disulfide-isomerase A3 (PDIA3_HUMAN)	Fusion00713.54101.54101.3	N/A	N/A
KDVLIEFYAPWCGHCK	:::::::::::::::::	100.0	P13667	Protein disulfide-isomerase A4 (PDIA4_HUMAN)	Fusion00716.53855.53855.3	N/A	N/A
KDVLIEFYAPWCGHCK	:::::::::::::::::	100.0	P30101	Protein disulfide-isomerase A3 (PDIA3_HUMAN)	Fusion00716.53855.53855.3	N/A	N/A
KDVLIEFYAPWCGHCK	:::::::::::::::::	9862778730703250	P13667	Protein disulfide-isomerase A4 (PDIA4_HUMAN)	Fusion00720.55133.55133.3 (2)	N/A	N/A
KDVLIEFYAPWCGHCK	:::::::::::::::::	9862778730703250	P30101	Protein disulfide-isomerase A3 (PDIA3_HUMAN)	Fusion00720.55133.55133.3 (2)	N/A	N/A
KDVLIEFYAPWCGHCK	:::::::::::::::::	100.0	P13667	Protein disulfide-isomerase A4 (PDIA4_HUMAN)	Fusion00727.53227.53227.3	N/A	N/A
KDVLIEFYAPWCGHCK	:::::::::::::::::	100.0	P30101	Protein disulfide-isomerase A3 (PDIA3_HUMAN)	Fusion00727.53227.53227.3	N/A	N/A
KDVLIEFYAPWCGHCK	:::::::::::::::::	9982847341337900	P13667	Protein disulfide-isomerase A4 (PDIA4_HUMAN)	Fusion00727.53374.53374.3 (2)	N/A	N/A
KDVLIEFYAPWCGHCK	:::::::::::::::::	9982847341337900	P30101	Protein disulfide-isomerase A3 (PDIA3_HUMAN)	Fusion00727.53374.53374.3 (2)	N/A	N/A
KDVLIEFYAPWCGHCK	:::::::::::::::::	100.0	P13667	Protein disulfide-isomerase A4 (PDIA4_HUMAN)	Fusion00730.53234.53234.3 (2)	N/A	N/A
KDVLIEFYAPWCGHCK	:::::::::::::::::	100.0	P30101	Protein disulfide-isomerase A3 (PDIA3_HUMAN)	Fusion00730.53234.53234.3 (2)	N/A	N/A
VDIVAINDPFIDLNYMVYMFQYDSTHGK	::::::::::::::::oxidation of m:::oxidation of m::::::::::	9828178694158070	P04406	Glyceraldehyde-3-phosphate dehydrogenase (G3P_HUMAN)	Fusion00723.94014.94014.3	N/A	N/A
IIGLDQVAGMSETALPGAFK	:::::::::::::::::::::	100.0	P35579	Myosin-9 (MYH9_HUMAN)	Fusion00720.86271.86271.2	N/A	N/A
IIGLDQVAGMSETALPGAFK	:::::::::::::::::::::	100.0	P35579	Myosin-9 (MYH9_HUMAN)	Fusion00730.84179.84179.2	N/A	N/A
IIGLDQVAGMSETALPGAFK	:::::::::::::::::::::	100.0	P35579	Myosin-9 (MYH9_HUMAN)	Fusion00713.85403.85403.2	N/A	N/A
IIGLDQVAGMSETALPGAFK	:::::::::::::::::::::	100.0	P35579	Myosin-9 (MYH9_HUMAN)	Fusion00713.85697.85697.2	N/A	N/A
IIGLDQVAGMSETALPGAFK	:::::::::::::::::::::	100.0	P35579	Myosin-9 (MYH9_HUMAN)	Fusion00716.85112.85112.2	N/A	N/A
IIGLDQVAGMSETALPGAFK	:::::::::::::::::::::	100.0	P35579	Myosin-9 (MYH9_HUMAN)	Fusion00723.85062.85062.2	N/A	N/A
IIGLDQVAGMSETALPGAFK	:::::::::::::::::::::	100.0	P35579	Myosin-9 (MYH9_HUMAN)	Fusion00727.84716.84716.2	N/A	N/A
IIGLDQVAGMSETALPGAFK	:::::::::::::::::::::	100.0	P35579	Myosin-9 (MYH9_HUMAN)	Fusion00730.84435.84435.2	N/A	N/A
IVSAQSLAEDDVE	::::::::::::::	9985652797704440	Q15388	Mitochondrial import receptor subunit TOM20 homolog (TOM20_HUMAN)	Fusion00713.49529.49529.2	N/A	N/A
IVSAQSLAEDDVE	::::::::::::::	100.0	Q15388	Mitochondrial import receptor subunit TOM20 homolog (TOM20_HUMAN)	Fusion00716.49121.49121.2	N/A	N/A
IVSAQSLAEDDVE	::::::::::::::	9985652797704440	Q15388	Mitochondrial import receptor subunit TOM20 homolog (TOM20_HUMAN)	Fusion00720.50344.50344.2	N/A	N/A
IVSAQSLAEDDVE	::::::::::::::	100.0	Q15388	Mitochondrial import receptor subunit TOM20 homolog (TOM20_HUMAN)	Fusion00723.49280.49280.2	N/A	N/A
IVSAQSLAEDDVE	::::::::::::::	100.0	Q15388	Mitochondrial import receptor subunit TOM20 homolog (TOM20_HUMAN)	Fusion00727.48648.48648.2	N/A	N/A
IVSAQSLAEDDVE	::::::::::::::	100.0	Q15388	Mitochondrial import receptor subunit TOM20 homolog (TOM20_HUMAN)	Fusion00730.48442.48442.2	N/A	N/A
QEYDESGPSIVHR	::::::::::::::	100.0	A5A3E0	POTE ankyrin domain family member F (POTEF_HUMAN)	Fusion00713.16201.16201.2	N/A	N/A
QEYDESGPSIVHR	::::::::::::::	100.0	P60709	Actin, cytoplasmic 1 (ACTB_HUMAN)	Fusion00713.16201.16201.2	N/A	N/A
QEYDESGPSIVHR	::::::::::::::	100.0	P63261	Actin, cytoplasmic 2 (ACTG_HUMAN)	Fusion00713.16201.16201.2	N/A	N/A
QEYDESGPSIVHR	::::::::::::::	100.0	A5A3E0	POTE ankyrin domain family member F (POTEF_HUMAN)	Fusion00716.16252.16252.2	N/A	N/A
QEYDESGPSIVHR	::::::::::::::	100.0	P60709	Actin, cytoplasmic 1 (ACTB_HUMAN)	Fusion00716.16252.16252.2	N/A	N/A
QEYDESGPSIVHR	::::::::::::::	100.0	P63261	Actin, cytoplasmic 2 (ACTG_HUMAN)	Fusion00716.16252.16252.2	N/A	N/A
QEYDESGPSIVHR	::::::::::::::	100.0	A5A3E0	POTE ankyrin domain family member F (POTEF_HUMAN)	Fusion00720.16813.16813.2	N/A	N/A
QEYDESGPSIVHR	::::::::::::::	100.0	P60709	Actin, cytoplasmic 1 (ACTB_HUMAN)	Fusion00720.16813.16813.2	N/A	N/A
QEYDESGPSIVHR	::::::::::::::	100.0	P63261	Actin, cytoplasmic 2 (ACTG_HUMAN)	Fusion00720.16813.16813.2	N/A	N/A
QEYDESGPSIVHR	::::::::::::::	100.0	A5A3E0	POTE ankyrin domain family member F (POTEF_HUMAN)	Fusion00720.17105.17105.2	N/A	N/A
QEYDESGPSIVHR	::::::::::::::	100.0	P60709	Actin, cytoplasmic 1 (ACTB_HUMAN)	Fusion00720.17105.17105.2	N/A	N/A
QEYDESGPSIVHR	::::::::::::::	100.0	P63261	Actin, cytoplasmic 2 (ACTG_HUMAN)	Fusion00720.17105.17105.2	N/A	N/A
QEYDESGPSIVHR	::::::::::::::	100.0	A5A3E0	POTE ankyrin domain family member F (POTEF_HUMAN)	Fusion00723.15761.15761.2	N/A	N/A
QEYDESGPSIVHR	::::::::::::::	100.0	P60709	Actin, cytoplasmic 1 (ACTB_HUMAN)	Fusion00723.15761.15761.2	N/A	N/A
QEYDESGPSIVHR	::::::::::::::	100.0	P63261	Actin, cytoplasmic 2 (ACTG_HUMAN)	Fusion00723.15761.15761.2	N/A	N/A
QEYDESGPSIVHR	::::::::::::::	100.0	A5A3E0	POTE ankyrin domain family member F (POTEF_HUMAN)	Fusion00723.16038.16038.2	N/A	N/A
QEYDESGPSIVHR	::::::::::::::	100.0	P60709	Actin, cytoplasmic 1 (ACTB_HUMAN)	Fusion00723.16038.16038.2	N/A	N/A
QEYDESGPSIVHR	::::::::::::::	100.0	P63261	Actin, cytoplasmic 2 (ACTG_HUMAN)	Fusion00723.16038.16038.2	N/A	N/A
QEYDESGPSIVHR	::::::::::::::	100.0	A5A3E0	POTE ankyrin domain family member F (POTEF_HUMAN)	Fusion00727.15307.15307.2	N/A	N/A
QEYDESGPSIVHR	::::::::::::::	100.0	P60709	Actin, cytoplasmic 1 (ACTB_HUMAN)	Fusion00727.15307.15307.2	N/A	N/A
QEYDESGPSIVHR	::::::::::::::	100.0	P63261	Actin, cytoplasmic 2 (ACTG_HUMAN)	Fusion00727.15307.15307.2	N/A	N/A
QEYDESGPSIVHR	::::::::::::::	100.0	A5A3E0	POTE ankyrin domain family member F (POTEF_HUMAN)	Fusion00727.15607.15607.2	N/A	N/A
QEYDESGPSIVHR	::::::::::::::	100.0	P60709	Actin, cytoplasmic 1 (ACTB_HUMAN)	Fusion00727.15607.15607.2	N/A	N/A
QEYDESGPSIVHR	::::::::::::::	100.0	P63261	Actin, cytoplasmic 2 (ACTG_HUMAN)	Fusion00727.15607.15607.2	N/A	N/A
QEYDESGPSIVHR	::::::::::::::	100.0	A5A3E0	POTE ankyrin domain family member F (POTEF_HUMAN)	Fusion00730.15325.15325.2	N/A	N/A
QEYDESGPSIVHR	::::::::::::::	100.0	P60709	Actin, cytoplasmic 1 (ACTB_HUMAN)	Fusion00730.15325.15325.2	N/A	N/A
QEYDESGPSIVHR	::::::::::::::	100.0	P63261	Actin, cytoplasmic 2 (ACTG_HUMAN)	Fusion00730.15325.15325.2	N/A	N/A
KFDLGQDVIDFTGHALALYR	:::::::::::::::::::::	100.0	P31150	Rab GDP dissociation inhibitor alpha (GDIA_HUMAN)	Fusion00716.82306.82306.4	N/A	N/A
KFDLGQDVIDFTGHALALYR	:::::::::::::::::::::	100.0	P50395	Rab GDP dissociation inhibitor beta (GDIB_HUMAN)	Fusion00716.82306.82306.4	N/A	N/A
KFDLGQDVIDFTGHALALYR	:::::::::::::::::::::	100.0	P31150	Rab GDP dissociation inhibitor alpha (GDIA_HUMAN)	Fusion00716.82623.82623.4	N/A	N/A
KFDLGQDVIDFTGHALALYR	:::::::::::::::::::::	100.0	P50395	Rab GDP dissociation inhibitor beta (GDIB_HUMAN)	Fusion00716.82623.82623.4	N/A	N/A
KFDLGQDVIDFTGHALALYR	:::::::::::::::::::::	100.0	P31150	Rab GDP dissociation inhibitor alpha (GDIA_HUMAN)	Fusion00713.82621.82621.4	N/A	N/A
KFDLGQDVIDFTGHALALYR	:::::::::::::::::::::	100.0	P50395	Rab GDP dissociation inhibitor beta (GDIB_HUMAN)	Fusion00713.82621.82621.4	N/A	N/A
KFDLGQDVIDFTGHALALYR	:::::::::::::::::::::	100.0	P31150	Rab GDP dissociation inhibitor alpha (GDIA_HUMAN)	Fusion00713.82939.82939.4	N/A	N/A
KFDLGQDVIDFTGHALALYR	:::::::::::::::::::::	100.0	P50395	Rab GDP dissociation inhibitor beta (GDIB_HUMAN)	Fusion00713.82939.82939.4	N/A	N/A
KFDLGQDVIDFTGHALALYR	:::::::::::::::::::::	100.0	P31150	Rab GDP dissociation inhibitor alpha (GDIA_HUMAN)	Fusion00720.83474.83474.4	N/A	N/A
KFDLGQDVIDFTGHALALYR	:::::::::::::::::::::	100.0	P50395	Rab GDP dissociation inhibitor beta (GDIB_HUMAN)	Fusion00720.83474.83474.4	N/A	N/A
KFDLGQDVIDFTGHALALYR	:::::::::::::::::::::	100.0	P31150	Rab GDP dissociation inhibitor alpha (GDIA_HUMAN)	Fusion00723.82281.82281.4	N/A	N/A
KFDLGQDVIDFTGHALALYR	:::::::::::::::::::::	100.0	P50395	Rab GDP dissociation inhibitor beta (GDIB_HUMAN)	Fusion00723.82281.82281.4	N/A	N/A
KFDLGQDVIDFTGHALALYR	:::::::::::::::::::::	100.0	P31150	Rab GDP dissociation inhibitor alpha (GDIA_HUMAN)	Fusion00723.82575.82575.4	N/A	N/A
KFDLGQDVIDFTGHALALYR	:::::::::::::::::::::	100.0	P50395	Rab GDP dissociation inhibitor beta (GDIB_HUMAN)	Fusion00723.82575.82575.4	N/A	N/A
KFDLGQDVIDFTGHALALYR	:::::::::::::::::::::	100.0	P31150	Rab GDP dissociation inhibitor alpha (GDIA_HUMAN)	Fusion00727.81923.81923.4	N/A	N/A
KFDLGQDVIDFTGHALALYR	:::::::::::::::::::::	100.0	P50395	Rab GDP dissociation inhibitor beta (GDIB_HUMAN)	Fusion00727.81923.81923.4	N/A	N/A
KFDLGQDVIDFTGHALALYR	:::::::::::::::::::::	100.0	P31150	Rab GDP dissociation inhibitor alpha (GDIA_HUMAN)	Fusion00727.82242.82242.4	N/A	N/A
KFDLGQDVIDFTGHALALYR	:::::::::::::::::::::	100.0	P50395	Rab GDP dissociation inhibitor beta (GDIB_HUMAN)	Fusion00727.82242.82242.4	N/A	N/A
KFDLGQDVIDFTGHALALYR	:::::::::::::::::::::	100.0	P31150	Rab GDP dissociation inhibitor alpha (GDIA_HUMAN)	Fusion00730.81400.81400.4	N/A	N/A
KFDLGQDVIDFTGHALALYR	:::::::::::::::::::::	100.0	P50395	Rab GDP dissociation inhibitor beta (GDIB_HUMAN)	Fusion00730.81400.81400.4	N/A	N/A
MVVSEVDIAK	:acetylation of protein n-term::::::::::	992836676217765	P20591	Interferon-induced GTP-binding protein Mx1 (MX1_HUMAN)	Fusion00716.70828.70828.2	N/A	N/A
MVVSEVDIAK	:acetylation of protein n-term::::::::::	9456366237482110	P20591	Interferon-induced GTP-binding protein Mx1 (MX1_HUMAN)	Fusion00716.71183.71183.2	N/A	N/A
MVVSEVDIAK	:acetylation of protein n-term::::::::::	992836676217765	P20591	Interferon-induced GTP-binding protein Mx1 (MX1_HUMAN)	Fusion00720.72319.72319.2	N/A	N/A
MVVSEVDIAK	:acetylation of protein n-term::::::::::	8981348637015780	P20591	Interferon-induced GTP-binding protein Mx1 (MX1_HUMAN)	Fusion00727.70326.70326.2	N/A	N/A
MVVSEVDIAK	:acetylation of protein n-term::::::::::	100.0	P20591	Interferon-induced GTP-binding protein Mx1 (MX1_HUMAN)	Fusion00730.70170.70170.2	N/A	N/A
ILSISADIETIGEILK	:::::::::::::::::	100.0	P61978	Heterogeneous nuclear ribonucleoprotein K (HNRPK_HUMAN)	Fusion00713.97722.97722.2	N/A	N/A
ILSISADIETIGEILK	:::::::::::::::::	100.0	P61978	Heterogeneous nuclear ribonucleoprotein K (HNRPK_HUMAN)	Fusion00713.98009.98009.2	N/A	N/A
ILSISADIETIGEILK	:::::::::::::::::	100.0	P61978	Heterogeneous nuclear ribonucleoprotein K (HNRPK_HUMAN)	Fusion00720.98583.98583.2	N/A	N/A
ILSISADIETIGEILK	:::::::::::::::::	100.0	P61978	Heterogeneous nuclear ribonucleoprotein K (HNRPK_HUMAN)	Fusion00723.97391.97391.2	N/A	N/A
ILSISADIETIGEILK	:::::::::::::::::	100.0	P61978	Heterogeneous nuclear ribonucleoprotein K (HNRPK_HUMAN)	Fusion00727.96985.96985.2	N/A	N/A
ILSISADIETIGEILK	:::::::::::::::::	100.0	P61978	Heterogeneous nuclear ribonucleoprotein K (HNRPK_HUMAN)	Fusion00730.96529.96529.2	N/A	N/A
ILSISADIETIGEILK	:::::::::::::::::	100.0	P61978	Heterogeneous nuclear ribonucleoprotein K (HNRPK_HUMAN)	Fusion00716.97411.97411.2	N/A	N/A
ILSISADIETIGEILK	:::::::::::::::::	100.0	P61978	Heterogeneous nuclear ribonucleoprotein K (HNRPK_HUMAN)	Fusion00720.98700.98700.2	N/A	N/A
ILSISADIETIGEILK	:::::::::::::::::	100.0	P61978	Heterogeneous nuclear ribonucleoprotein K (HNRPK_HUMAN)	Fusion00723.97505.97505.2	N/A	N/A
ILSISADIETIGEILK	:::::::::::::::::	100.0	P61978	Heterogeneous nuclear ribonucleoprotein K (HNRPK_HUMAN)	Fusion00723.97668.97668.2	N/A	N/A
FLLADNLYCK	:::::::::::	100.0	P61758	Prefoldin subunit 3 (PFD3_HUMAN)	Fusion00713.56378.56378.2	N/A	N/A
FLLADNLYCK	:::::::::::	998567335243553	P61758	Prefoldin subunit 3 (PFD3_HUMAN)	Fusion00713.56692.56692.2	N/A	N/A
FLLADNLYCK	:::::::::::	100.0	P61758	Prefoldin subunit 3 (PFD3_HUMAN)	Fusion00716.56122.56122.2	N/A	N/A
FLLADNLYCK	:::::::::::	100.0	P61758	Prefoldin subunit 3 (PFD3_HUMAN)	Fusion00720.57342.57342.2	N/A	N/A
FLLADNLYCK	:::::::::::	100.0	P61758	Prefoldin subunit 3 (PFD3_HUMAN)	Fusion00723.56185.56185.2	N/A	N/A
FLLADNLYCK	:::::::::::	9985652797704440	P61758	Prefoldin subunit 3 (PFD3_HUMAN)	Fusion00723.56483.56483.2	N/A	N/A
FLLADNLYCK	:::::::::::	100.0	P61758	Prefoldin subunit 3 (PFD3_HUMAN)	Fusion00727.55526.55526.2	N/A	N/A
FLLADNLYCK	:::::::::::	9971305595408890	P61758	Prefoldin subunit 3 (PFD3_HUMAN)	Fusion00727.55861.55861.2	N/A	N/A
FLLADNLYCK	:::::::::::	9985652797704440	P61758	Prefoldin subunit 3 (PFD3_HUMAN)	Fusion00730.55624.55624.2	N/A	N/A
TPGTWNHITDQIGMFSFTGLNPK	::::::::::::::::::::::::	9982847341337900	P17174	Aspartate aminotransferase, cytoplasmic (AATC_HUMAN)	Fusion00713.78974.78974.3	N/A	N/A
TPGTWNHITDQIGMFSFTGLNPK	::::::::::::::::::::::::	9862778730703250	P17174	Aspartate aminotransferase, cytoplasmic (AATC_HUMAN)	Fusion00716.78655.78655.3	N/A	N/A
EAQVQYPLQTFAIGMEDSPDLLAAR	::::::::::::::::::::::::::	100.0	P08243	Asparagine synthetase [glutamine-hydrolyzing] (ASNS_HUMAN)	Fusion00713.94846.94846.3	N/A	N/A
EAQVQYPLQTFAIGMEDSPDLLAAR	::::::::::::::::::::::::::	100.0	P08243	Asparagine synthetase [glutamine-hydrolyzing] (ASNS_HUMAN)	Fusion00716.94541.94541.3	N/A	N/A
EAQVQYPLQTFAIGMEDSPDLLAAR	::::::::::::::::::::::::::	100.0	P08243	Asparagine synthetase [glutamine-hydrolyzing] (ASNS_HUMAN)	Fusion00716.94839.94839.3	N/A	N/A
EAQVQYPLQTFAIGMEDSPDLLAAR	::::::::::::::::::::::::::	100.0	P08243	Asparagine synthetase [glutamine-hydrolyzing] (ASNS_HUMAN)	Fusion00720.95752.95752.3	N/A	N/A
EAQVQYPLQTFAIGMEDSPDLLAAR	::::::::::::::::::::::::::	100.0	P08243	Asparagine synthetase [glutamine-hydrolyzing] (ASNS_HUMAN)	Fusion00720.96058.96058.3	N/A	N/A
EAQVQYPLQTFAIGMEDSPDLLAAR	::::::::::::::::::::::::::	100.0	P08243	Asparagine synthetase [glutamine-hydrolyzing] (ASNS_HUMAN)	Fusion00723.94556.94556.3	N/A	N/A
EAQVQYPLQTFAIGMEDSPDLLAAR	::::::::::::::::::::::::::	100.0	P08243	Asparagine synthetase [glutamine-hydrolyzing] (ASNS_HUMAN)	Fusion00727.94375.94375.3	N/A	N/A
EAQVQYPLQTFAIGMEDSPDLLAAR	::::::::::::::::::::::::::	100.0	P08243	Asparagine synthetase [glutamine-hydrolyzing] (ASNS_HUMAN)	Fusion00730.93640.93640.3	N/A	N/A
EAQVQYPLQTFAIGMEDSPDLLAAR	::::::::::::::::::::::::::	100.0	P08243	Asparagine synthetase [glutamine-hydrolyzing] (ASNS_HUMAN)	Fusion00730.93932.93932.3	N/A	N/A
EAQVQYPLQTFAIGMEDSPDLLAAR	::::::::::::::::::::::::::	100.0	P08243	Asparagine synthetase [glutamine-hydrolyzing] (ASNS_HUMAN)	Fusion00727.94091.94091.3	N/A	N/A
DSPASLEVASSQSSENLEEDAVYK	:::::::::::::::::::::::::	100.0	P49662	Caspase-4 (CASP4_HUMAN)	Fusion00713.56381.56381.3	N/A	N/A
DSPASLEVASSQSSENLEEDAVYK	:::::::::::::::::::::::::	100.0	P49662	Caspase-4 (CASP4_HUMAN)	Fusion00716.56087.56087.3	N/A	N/A
DSPASLEVASSQSSENLEEDAVYK	:::::::::::::::::::::::::	100.0	P49662	Caspase-4 (CASP4_HUMAN)	Fusion00723.56227.56227.3	N/A	N/A
DSPASLEVASSQSSENLEEDAVYK	:::::::::::::::::::::::::	100.0	P49662	Caspase-4 (CASP4_HUMAN)	Fusion00727.55529.55529.3	N/A	N/A
DSPASLEVASSQSSENLEEDAVYK	:::::::::::::::::::::::::	100.0	P49662	Caspase-4 (CASP4_HUMAN)	Fusion00730.55341.55341.3	N/A	N/A
DSPASLEVASSQSSENLEEDAVYK	:::::::::::::::::::::::::	100.0	P49662	Caspase-4 (CASP4_HUMAN)	Fusion00720.57248.57248.3	N/A	N/A
AAILPTSIFLTNK	::::::::::::::	100.0	O14744	Protein arginine N-methyltransferase 5 (ANM5_HUMAN)	Fusion00713.72799.72799.2	N/A	N/A
AAILPTSIFLTNK	::::::::::::::	100.0	O14744	Protein arginine N-methyltransferase 5 (ANM5_HUMAN)	Fusion00723.72621.72621.2	N/A	N/A
AAILPTSIFLTNK	::::::::::::::	100.0	O14744	Protein arginine N-methyltransferase 5 (ANM5_HUMAN)	Fusion00727.72108.72108.2	N/A	N/A
AAILPTSIFLTNK	::::::::::::::	100.0	O14744	Protein arginine N-methyltransferase 5 (ANM5_HUMAN)	Fusion00720.73720.73720.2	N/A	N/A
EHPWEVMPDLYFYR	:::::::::::::::	100.0	P08865	40S ribosomal protein SA (RSSA_HUMAN)	Fusion00727.73046.73046.3	N/A	N/A
EHPWEVMPDLYFYR	:::::::::::::::	9897084048027440	P08865	40S ribosomal protein SA (RSSA_HUMAN)	Fusion00730.72908.72908.3	N/A	N/A
EHPWEVMPDLYFYR	:::::::::::::::	100.0	P08865	40S ribosomal protein SA (RSSA_HUMAN)	Fusion00713.73807.73807.3	N/A	N/A
EHPWEVMPDLYFYR	:::::::::::::::	9982847341337900	P08865	40S ribosomal protein SA (RSSA_HUMAN)	Fusion00713.74099.74099.3	N/A	N/A
EHPWEVMPDLYFYR	:::::::::::::::	100.0	P08865	40S ribosomal protein SA (RSSA_HUMAN)	Fusion00716.73404.73404.3	N/A	N/A
EHPWEVMPDLYFYR	:::::::::::::::	100.0	P08865	40S ribosomal protein SA (RSSA_HUMAN)	Fusion00720.74684.74684.3	N/A	N/A
EHPWEVMPDLYFYR	:::::::::::::::	9982847341337900	P08865	40S ribosomal protein SA (RSSA_HUMAN)	Fusion00720.74992.74992.3	N/A	N/A
EHPWEVMPDLYFYR	:::::::::::::::	100.0	P08865	40S ribosomal protein SA (RSSA_HUMAN)	Fusion00723.73566.73566.3	N/A	N/A
EHPWEVMPDLYFYR	:::::::::::::::	9982847341337900	P08865	40S ribosomal protein SA (RSSA_HUMAN)	Fusion00727.73356.73356.3	N/A	N/A
EHPWEVMPDLYFYR	:::::::::::::::	100.0	P08865	40S ribosomal protein SA (RSSA_HUMAN)	Fusion00730.72519.72519.3	N/A	N/A
VLPSIVNEVLK	::::::::::::	9354375896700140	Q99623	Prohibitin-2 (PHB2_HUMAN)	Fusion00716.66244.66244.2	N/A	N/A
VLPSIVNEVLK	::::::::::::	8528571428571420	Q99623	Prohibitin-2 (PHB2_HUMAN)	Fusion00720.67401.67401.2	N/A	N/A
VLPSIVNEVLK	::::::::::::	8952654232424670	Q99623	Prohibitin-2 (PHB2_HUMAN)	Fusion00723.66332.66332.2	N/A	N/A
SQVMDEATALQLR	::::::::::::::	100.0	Q15149	Plectin (PLEC_HUMAN)	Fusion00713.47931.47931.2	N/A	N/A
SQVMDEATALQLR	::::::::::::::	100.0	Q15149	Plectin (PLEC_HUMAN)	Fusion00716.47472.47472.2	N/A	N/A
SQVMDEATALQLR	::::::::::::::	100.0	Q15149	Plectin (PLEC_HUMAN)	Fusion00720.48770.48770.2	N/A	N/A
SQVMDEATALQLR	::::::::::::::	100.0	Q15149	Plectin (PLEC_HUMAN)	Fusion00723.47662.47662.2	N/A	N/A
SQVMDEATALQLR	::::::::::::::	100.0	Q15149	Plectin (PLEC_HUMAN)	Fusion00727.46978.46978.2	N/A	N/A
SQVMDEATALQLR	::::::::::::::	100.0	Q15149	Plectin (PLEC_HUMAN)	Fusion00727.47011.47011.2	N/A	N/A
SQVMDEATALQLR	::::::::::::::	100.0	Q15149	Plectin (PLEC_HUMAN)	Fusion00730.46838.46838.2	N/A	N/A
VVDALGNAIDGKGPIGSK	:::::::::::::::::::	9811320754716980	P25705	ATP synthase subunit alpha, mitochondrial (ATPA_HUMAN)	Fusion00713.38195.38195.3	N/A	N/A
VVDALGNAIDGKGPIGSK	:::::::::::::::::::	9862778730703250	P25705	ATP synthase subunit alpha, mitochondrial (ATPA_HUMAN)	Fusion00716.37935.37935.3	N/A	N/A
VVDALGNAIDGKGPIGSK	:::::::::::::::::::	9862778730703250	P25705	ATP synthase subunit alpha, mitochondrial (ATPA_HUMAN)	Fusion00720.39038.39038.3	N/A	N/A
VVDALGNAIDGKGPIGSK	:::::::::::::::::::	9931623931623930	P25705	ATP synthase subunit alpha, mitochondrial (ATPA_HUMAN)	Fusion00730.37205.37205.3	N/A	N/A
VVDALGNAIDGKGPIGSK	:::::::::::::::::::	9862778730703250	P25705	ATP synthase subunit alpha, mitochondrial (ATPA_HUMAN)	Fusion00723.37903.37903.3	N/A	N/A
VVDALGNAIDGKGPIGSK	:::::::::::::::::::	9982847341337900	P25705	ATP synthase subunit alpha, mitochondrial (ATPA_HUMAN)	Fusion00727.37271.37271.3	N/A	N/A
GETDEEYLWCIEQTLYFK	:::::::::::::::::::	9256080114449210	P23526	Adenosylhomocysteinase (SAHH_HUMAN)	Fusion00723.94631.94631.2	N/A	N/A
GETDEEYLWCIEQTLYFK	:::::::::::::::::::	100.0	P23526	Adenosylhomocysteinase (SAHH_HUMAN)	Fusion00713.94516.94516.2	N/A	N/A
GETDEEYLWCIEQTLYFK	:::::::::::::::::::	100.0	P23526	Adenosylhomocysteinase (SAHH_HUMAN)	Fusion00713.94821.94821.2	N/A	N/A
GETDEEYLWCIEQTLYFK	:::::::::::::::::::	100.0	P23526	Adenosylhomocysteinase (SAHH_HUMAN)	Fusion00716.94204.94204.2	N/A	N/A
GETDEEYLWCIEQTLYFK	:::::::::::::::::::	100.0	P23526	Adenosylhomocysteinase (SAHH_HUMAN)	Fusion00716.94491.94491.2	N/A	N/A
GETDEEYLWCIEQTLYFK	:::::::::::::::::::	100.0	P23526	Adenosylhomocysteinase (SAHH_HUMAN)	Fusion00720.95422.95422.2	N/A	N/A
GETDEEYLWCIEQTLYFK	:::::::::::::::::::	100.0	P23526	Adenosylhomocysteinase (SAHH_HUMAN)	Fusion00723.94354.94354.2	N/A	N/A
GETDEEYLWCIEQTLYFK	:::::::::::::::::::	100.0	P23526	Adenosylhomocysteinase (SAHH_HUMAN)	Fusion00727.93765.93765.2	N/A	N/A
GETDEEYLWCIEQTLYFK	:::::::::::::::::::	100.0	P23526	Adenosylhomocysteinase (SAHH_HUMAN)	Fusion00727.94047.94047.2	N/A	N/A
GETDEEYLWCIEQTLYFK	:::::::::::::::::::	100.0	P23526	Adenosylhomocysteinase (SAHH_HUMAN)	Fusion00730.93320.93320.2	N/A	N/A
GADINAPDKHHITPLLSAVYEGHVSCVK	:::::::::::::::::::::::::::::	100.0	P58546	Myotrophin (MTPN_HUMAN)	Fusion00713.42066.42066.4	N/A	N/A
GADINAPDKHHITPLLSAVYEGHVSCVK	:::::::::::::::::::::::::::::	100.0	P58546	Myotrophin (MTPN_HUMAN)	Fusion00723.41608.41608.4	N/A	N/A
GADINAPDKHHITPLLSAVYEGHVSCVK	:::::::::::::::::::::::::::::	9316770186335400	P58546	Myotrophin (MTPN_HUMAN)	Fusion00723.41891.41891.4	N/A	N/A
GADINAPDKHHITPLLSAVYEGHVSCVK	:::::::::::::::::::::::::::::	100.0	P58546	Myotrophin (MTPN_HUMAN)	Fusion00727.40744.40744.4	N/A	N/A
GADINAPDKHHITPLLSAVYEGHVSCVK	:::::::::::::::::::::::::::::	100.0	P58546	Myotrophin (MTPN_HUMAN)	Fusion00730.41216.41216.4	N/A	N/A
GADINAPDKHHITPLLSAVYEGHVSCVK	:::::::::::::::::::::::::::::	100.0	P58546	Myotrophin (MTPN_HUMAN)	Fusion00716.41448.41448.4	N/A	N/A
GADINAPDKHHITPLLSAVYEGHVSCVK	:::::::::::::::::::::::::::::	100.0	P58546	Myotrophin (MTPN_HUMAN)	Fusion00720.42700.42700.4	N/A	N/A
GADINAPDKHHITPLLSAVYEGHVSCVK	:::::::::::::::::::::::::::::	9968652037617550	P58546	Myotrophin (MTPN_HUMAN)	Fusion00727.41062.41062.4	N/A	N/A
GADINAPDKHHITPLLSAVYEGHVSCVK	:::::::::::::::::::::::::::::	100.0	P58546	Myotrophin (MTPN_HUMAN)	Fusion00730.40965.40965.4	N/A	N/A
KPLLESGTLGTK	:::::::::::::	100.0	P22314	Ubiquitin-like modifier-activating enzyme 1 (UBA1_HUMAN)	Fusion00713.17003.17003.2	N/A	N/A
KPLLESGTLGTK	:::::::::::::	100.0	P22314	Ubiquitin-like modifier-activating enzyme 1 (UBA1_HUMAN)	Fusion00716.17010.17010.2	N/A	N/A
KPLLESGTLGTK	:::::::::::::	100.0	P22314	Ubiquitin-like modifier-activating enzyme 1 (UBA1_HUMAN)	Fusion00716.17302.17302.2	N/A	N/A
KPLLESGTLGTK	:::::::::::::	100.0	P22314	Ubiquitin-like modifier-activating enzyme 1 (UBA1_HUMAN)	Fusion00720.17923.17923.2	N/A	N/A
KPLLESGTLGTK	:::::::::::::	100.0	P22314	Ubiquitin-like modifier-activating enzyme 1 (UBA1_HUMAN)	Fusion00720.18219.18219.2	N/A	N/A
KPLLESGTLGTK	:::::::::::::	100.0	P22314	Ubiquitin-like modifier-activating enzyme 1 (UBA1_HUMAN)	Fusion00723.16793.16793.2	N/A	N/A
KPLLESGTLGTK	:::::::::::::	9928263988522230	P22314	Ubiquitin-like modifier-activating enzyme 1 (UBA1_HUMAN)	Fusion00723.17086.17086.2	N/A	N/A
KPLLESGTLGTK	:::::::::::::	100.0	P22314	Ubiquitin-like modifier-activating enzyme 1 (UBA1_HUMAN)	Fusion00727.16375.16375.2	N/A	N/A
KPLLESGTLGTK	:::::::::::::	100.0	P22314	Ubiquitin-like modifier-activating enzyme 1 (UBA1_HUMAN)	Fusion00730.16141.16141.2	N/A	N/A
KPLLESGTLGTK	:::::::::::::	100.0	P22314	Ubiquitin-like modifier-activating enzyme 1 (UBA1_HUMAN)	Fusion00730.16417.16417.2	N/A	N/A
GTLTLCPYHSDR	:::::::::::::	9862778730703250	Q13200	26S proteasome non-ATPase regulatory subunit 2 (PSMD2_HUMAN)	Fusion00716.21744.21744.3	N/A	N/A
GTLTLCPYHSDR	:::::::::::::	9623287671232870	Q13200	26S proteasome non-ATPase regulatory subunit 2 (PSMD2_HUMAN)	Fusion00720.22722.22722.3	N/A	N/A
GTLTLCPYHSDR	:::::::::::::	9948542024013720	Q13200	26S proteasome non-ATPase regulatory subunit 2 (PSMD2_HUMAN)	Fusion00723.21607.21607.3	N/A	N/A
GTLTLCPYHSDR	:::::::::::::	9982847341337900	Q13200	26S proteasome non-ATPase regulatory subunit 2 (PSMD2_HUMAN)	Fusion00727.21071.21071.3	N/A	N/A
GTLTLCPYHSDR	:::::::::::::	9828473413379070	Q13200	26S proteasome non-ATPase regulatory subunit 2 (PSMD2_HUMAN)	Fusion00730.20909.20909.3	N/A	N/A
GTLTLCPYHSDR	:::::::::::::	9828473413379070	Q13200	26S proteasome non-ATPase regulatory subunit 2 (PSMD2_HUMAN)	Fusion00713.21712.21712.3	N/A	N/A
AEVVETTQVYTEEETRR	::::::::::::::::::	9982847341337900	Q15149	Plectin (PLEC_HUMAN)	Fusion00716.25042.25042.3	N/A	N/A
AEVVETTQVYTEEETRR	::::::::::::::::::	9828473413379070	Q15149	Plectin (PLEC_HUMAN)	Fusion00723.25017.25017.3	N/A	N/A
AEVVETTQVYTEEETRR	::::::::::::::::::	9982847341337900	Q15149	Plectin (PLEC_HUMAN)	Fusion00727.24100.24100.3	N/A	N/A
AEVVETTQVYTEEETRR	::::::::::::::::::	9982847341337900	Q15149	Plectin (PLEC_HUMAN)	Fusion00730.24039.24039.3	N/A	N/A
AEVVETTQVYTEEETRR	::::::::::::::::::	9931389365351620	Q15149	Plectin (PLEC_HUMAN)	Fusion00730.24336.24336.3	N/A	N/A
AEVVETTQVYTEEETRR	::::::::::::::::::	9982847341337900	Q15149	Plectin (PLEC_HUMAN)	Fusion00713.24772.24772.3	N/A	N/A
AEVVETTQVYTEEETRR	::::::::::::::::::	9982847341337900	Q15149	Plectin (PLEC_HUMAN)	Fusion00716.24714.24714.3	N/A	N/A
AEVVETTQVYTEEETRR	::::::::::::::::::	9828473413379070	Q15149	Plectin (PLEC_HUMAN)	Fusion00720.25786.25786.3	N/A	N/A
AEVVETTQVYTEEETRR	::::::::::::::::::	9777015437392790	Q15149	Plectin (PLEC_HUMAN)	Fusion00720.26090.26090.3	N/A	N/A
AEVVETTQVYTEEETRR	::::::::::::::::::	9948542024013720	Q15149	Plectin (PLEC_HUMAN)	Fusion00723.24683.24683.3	N/A	N/A
SSLSSAQADFNQLAELDR	:::::::::::::::::::	100.0	Q13813	Spectrin alpha chain, non-erythrocytic 1 (SPTN1_HUMAN)	Fusion00716.62981.62981.2	N/A	N/A
SSLSSAQADFNQLAELDR	:::::::::::::::::::	100.0	Q13813	Spectrin alpha chain, non-erythrocytic 1 (SPTN1_HUMAN)	Fusion00720.64128.64128.2	N/A	N/A
SSLSSAQADFNQLAELDR	:::::::::::::::::::	100.0	Q13813	Spectrin alpha chain, non-erythrocytic 1 (SPTN1_HUMAN)	Fusion00723.63170.63170.2	N/A	N/A
SSLSSAQADFNQLAELDR	:::::::::::::::::::	100.0	Q13813	Spectrin alpha chain, non-erythrocytic 1 (SPTN1_HUMAN)	Fusion00727.62504.62504.2	N/A	N/A
SSLSSAQADFNQLAELDR	:::::::::::::::::::	100.0	Q13813	Spectrin alpha chain, non-erythrocytic 1 (SPTN1_HUMAN)	Fusion00727.62527.62527.2	N/A	N/A
SSLSSAQADFNQLAELDR	:::::::::::::::::::	100.0	Q13813	Spectrin alpha chain, non-erythrocytic 1 (SPTN1_HUMAN)	Fusion00730.62171.62171.2	N/A	N/A
SSLSSAQADFNQLAELDR	:::::::::::::::::::	100.0	Q13813	Spectrin alpha chain, non-erythrocytic 1 (SPTN1_HUMAN)	Fusion00713.63332.63332.2	N/A	N/A
SSLSSAQADFNQLAELDR	:::::::::::::::::::	100.0	Q13813	Spectrin alpha chain, non-erythrocytic 1 (SPTN1_HUMAN)	Fusion00720.64039.64039.2	N/A	N/A
LWGLTEMFPER	::::::::::::	100.0	Q9NS69	Mitochondrial import receptor subunit TOM22 homolog (TOM22_HUMAN)	Fusion00713.77042.77042.2	N/A	N/A
LWGLTEMFPER	::::::::::::	100.0	Q9NS69	Mitochondrial import receptor subunit TOM22 homolog (TOM22_HUMAN)	Fusion00716.76679.76679.2	N/A	N/A
LWGLTEMFPER	::::::::::::	100.0	Q9NS69	Mitochondrial import receptor subunit TOM22 homolog (TOM22_HUMAN)	Fusion00720.77914.77914.2	N/A	N/A
LWGLTEMFPER	::::::::::::	100.0	Q9NS69	Mitochondrial import receptor subunit TOM22 homolog (TOM22_HUMAN)	Fusion00723.76817.76817.2	N/A	N/A
LWGLTEMFPER	::::::::::::	100.0	Q9NS69	Mitochondrial import receptor subunit TOM22 homolog (TOM22_HUMAN)	Fusion00727.76350.76350.2	N/A	N/A
LWGLTEMFPER	::::::::::::	100.0	Q9NS69	Mitochondrial import receptor subunit TOM22 homolog (TOM22_HUMAN)	Fusion00730.75825.75825.2	N/A	N/A
ISLGLPVGAVINCADNTGAK	:::::::::::::::::::::	100.0	P62829	60S ribosomal protein L23 (RL23_HUMAN)	Fusion00720.74083.74083.3	N/A	N/A
ISLGLPVGAVINCADNTGAK	:::::::::::::::::::::	100.0	P62829	60S ribosomal protein L23 (RL23_HUMAN)	Fusion00727.72383.72383.3	N/A	N/A
QPAIMPGQSYGLEDGSCSYK	:::::::::::::::::::::	100.0	P14866	Heterogeneous nuclear ribonucleoprotein L (HNRPL_HUMAN)	Fusion00713.47509.47509.2	N/A	N/A
QPAIMPGQSYGLEDGSCSYK	:::::::::::::::::::::	100.0	P14866	Heterogeneous nuclear ribonucleoprotein L (HNRPL_HUMAN)	Fusion00716.47285.47285.2	N/A	N/A
QPAIMPGQSYGLEDGSCSYK	:::::::::::::::::::::	100.0	P14866	Heterogeneous nuclear ribonucleoprotein L (HNRPL_HUMAN)	Fusion00720.48404.48404.2	N/A	N/A
QPAIMPGQSYGLEDGSCSYK	:::::::::::::::::::::	100.0	P14866	Heterogeneous nuclear ribonucleoprotein L (HNRPL_HUMAN)	Fusion00720.48653.48653.2	N/A	N/A
QPAIMPGQSYGLEDGSCSYK	:::::::::::::::::::::	100.0	P14866	Heterogeneous nuclear ribonucleoprotein L (HNRPL_HUMAN)	Fusion00727.46635.46635.2	N/A	N/A
QPAIMPGQSYGLEDGSCSYK	:::::::::::::::::::::	9025787965616040	P14866	Heterogeneous nuclear ribonucleoprotein L (HNRPL_HUMAN)	Fusion00730.46423.46423.2	N/A	N/A
QPAIMPGQSYGLEDGSCSYK	:::::::::::::::::::::	100.0	P14866	Heterogeneous nuclear ribonucleoprotein L (HNRPL_HUMAN)	Fusion00730.46495.46495.2	N/A	N/A
QPAIMPGQSYGLEDGSCSYK	:::::::::::::::::::::	100.0	P14866	Heterogeneous nuclear ribonucleoprotein L (HNRPL_HUMAN)	Fusion00716.47076.47076.2	N/A	N/A
QPAIMPGQSYGLEDGSCSYK	:::::::::::::::::::::	100.0	P14866	Heterogeneous nuclear ribonucleoprotein L (HNRPL_HUMAN)	Fusion00723.47217.47217.2	N/A	N/A
LVSSPCCIVTSTYGWTANMER	:::::::::::::::::::oxidation of m:::	100.0	P08238	Heat shock protein HSP 90-beta (HS90B_HUMAN)	Fusion00713.61649.61649.2	N/A	N/A
LVSSPCCIVTSTYGWTANMER	:::::::::::::::::::oxidation of m:::	100.0	P08238	Heat shock protein HSP 90-beta (HS90B_HUMAN)	Fusion00713.61953.61953.2	N/A	N/A
LVSSPCCIVTSTYGWTANMER	:::::::::::::::::::oxidation of m:::	100.0	P08238	Heat shock protein HSP 90-beta (HS90B_HUMAN)	Fusion00720.62539.62539.2	N/A	N/A
LVSSPCCIVTSTYGWTANMER	:::::::::::::::::::oxidation of m:::	100.0	P08238	Heat shock protein HSP 90-beta (HS90B_HUMAN)	Fusion00720.62832.62832.2	N/A	N/A
LVSSPCCIVTSTYGWTANMER	:::::::::::::::::::oxidation of m:::	100.0	P08238	Heat shock protein HSP 90-beta (HS90B_HUMAN)	Fusion00720.63515.63515.2	N/A	N/A
LVSSPCCIVTSTYGWTANMER	:::::::::::::::::::oxidation of m:::	100.0	P08238	Heat shock protein HSP 90-beta (HS90B_HUMAN)	Fusion00727.61001.61001.2	N/A	N/A
LVSSPCCIVTSTYGWTANMER	:::::::::::::::::::oxidation of m:::	100.0	P08238	Heat shock protein HSP 90-beta (HS90B_HUMAN)	Fusion00730.60961.60961.2	N/A	N/A
LVSSPCCIVTSTYGWTANMER	:::::::::::::::::::oxidation of m:::	100.0	P08238	Heat shock protein HSP 90-beta (HS90B_HUMAN)	Fusion00730.61859.61859.2	N/A	N/A
LVSSPCCIVTSTYGWTANMER	:::::::::::::::::::oxidation of m:::	100.0	P08238	Heat shock protein HSP 90-beta (HS90B_HUMAN)	Fusion00716.61422.61422.2	N/A	N/A
LVSSPCCIVTSTYGWTANMER	:::::::::::::::::::oxidation of m:::	100.0	P08238	Heat shock protein HSP 90-beta (HS90B_HUMAN)	Fusion00730.60683.60683.2	N/A	N/A
FSLENNFLLQHNIR	:::::::::::::::	100.0	P42224	Signal transducer and activator of transcription 1-alpha/beta (STAT1_HUMAN)	Fusion00713.56786.56786.2	N/A	N/A
FSLENNFLLQHNIR	:::::::::::::::	9010043041606880	P42224	Signal transducer and activator of transcription 1-alpha/beta (STAT1_HUMAN)	Fusion00713.57096.57096.2	N/A	N/A
FSLENNFLLQHNIR	:::::::::::::::	100.0	P42224	Signal transducer and activator of transcription 1-alpha/beta (STAT1_HUMAN)	Fusion00716.56506.56506.2	N/A	N/A
FSLENNFLLQHNIR	:::::::::::::::	9871428571428570	P42224	Signal transducer and activator of transcription 1-alpha/beta (STAT1_HUMAN)	Fusion00716.56853.56853.2	N/A	N/A
FSLENNFLLQHNIR	:::::::::::::::	100.0	P42224	Signal transducer and activator of transcription 1-alpha/beta (STAT1_HUMAN)	Fusion00720.57675.57675.2	N/A	N/A
FSLENNFLLQHNIR	:::::::::::::::	100.0	P42224	Signal transducer and activator of transcription 1-alpha/beta (STAT1_HUMAN)	Fusion00723.56649.56649.2	N/A	N/A
FSLENNFLLQHNIR	:::::::::::::::	9985652797704440	P42224	Signal transducer and activator of transcription 1-alpha/beta (STAT1_HUMAN)	Fusion00727.56050.56050.2	N/A	N/A
FSLENNFLLQHNIR	:::::::::::::::	100.0	P42224	Signal transducer and activator of transcription 1-alpha/beta (STAT1_HUMAN)	Fusion00730.55818.55818.2	N/A	N/A
FSLENNFLLQHNIR	:::::::::::::::	9985652797704440	P42224	Signal transducer and activator of transcription 1-alpha/beta (STAT1_HUMAN)	Fusion00730.56012.56012.2	N/A	N/A
AGPFDEFQIATMLK	::::::::::::oxidation of m:::	100.0	Q9P289	Serine/threonine-protein kinase MST4 (MST4_HUMAN)	Fusion00723.74756.74756.2	N/A	N/A
QSFTMVADTPENLR	:::::::::::::::	100.0	Q14847	LIM and SH3 domain protein 1 (LASP1_HUMAN)	Fusion00713.47294.47294.2	N/A	N/A
QSFTMVADTPENLR	:::::::::::::::	100.0	Q14847	LIM and SH3 domain protein 1 (LASP1_HUMAN)	Fusion00716.46821.46821.2	N/A	N/A
QSFTMVADTPENLR	:::::::::::::::	100.0	Q14847	LIM and SH3 domain protein 1 (LASP1_HUMAN)	Fusion00720.48104.48104.2	N/A	N/A
QSFTMVADTPENLR	:::::::::::::::	100.0	Q14847	LIM and SH3 domain protein 1 (LASP1_HUMAN)	Fusion00723.47010.47010.2	N/A	N/A
QSFTMVADTPENLR	:::::::::::::::	100.0	Q14847	LIM and SH3 domain protein 1 (LASP1_HUMAN)	Fusion00730.46247.46247.2	N/A	N/A
QSFTMVADTPENLR	:::::::::::::::	100.0	Q14847	LIM and SH3 domain protein 1 (LASP1_HUMAN)	Fusion00723.46976.46976.2	N/A	N/A
QSFTMVADTPENLR	:::::::::::::::	100.0	Q14847	LIM and SH3 domain protein 1 (LASP1_HUMAN)	Fusion00727.46393.46393.2	N/A	N/A
YGHAACFGLQPGCLR	::::::::::::::::	9982847341337900	P52888	Thimet oligopeptidase (THOP1_HUMAN)	Fusion00713.33581.33581.3	N/A	N/A
YGHAACFGLQPGCLR	::::::::::::::::	9982847341337900	P52888	Thimet oligopeptidase (THOP1_HUMAN)	Fusion00720.34406.34406.3	N/A	N/A
YGHAACFGLQPGCLR	::::::::::::::::	9982847341337900	P52888	Thimet oligopeptidase (THOP1_HUMAN)	Fusion00723.33448.33448.3	N/A	N/A
YGHAACFGLQPGCLR	::::::::::::::::	9982847341337900	P52888	Thimet oligopeptidase (THOP1_HUMAN)	Fusion00727.32827.32827.3	N/A	N/A
YGHAACFGLQPGCLR	::::::::::::::::	9982847341337900	P52888	Thimet oligopeptidase (THOP1_HUMAN)	Fusion00730.32773.32773.3	N/A	N/A
VDGAEWGVDLPSVEAQLGSHR	::::::::::::::::::::::	100.0	Q15149	Plectin (PLEC_HUMAN)	Fusion00713.67563.67563.3	N/A	N/A
VDGAEWGVDLPSVEAQLGSHR	::::::::::::::::::::::	100.0	Q15149	Plectin (PLEC_HUMAN)	Fusion00720.68474.68474.3	N/A	N/A
VDGAEWGVDLPSVEAQLGSHR	::::::::::::::::::::::	100.0	Q15149	Plectin (PLEC_HUMAN)	Fusion00723.67331.67331.3	N/A	N/A
VDGAEWGVDLPSVEAQLGSHR	::::::::::::::::::::::	100.0	Q15149	Plectin (PLEC_HUMAN)	Fusion00727.66807.66807.3	N/A	N/A
VDGAEWGVDLPSVEAQLGSHR	::::::::::::::::::::::	9742710120068610	Q15149	Plectin (PLEC_HUMAN)	Fusion00727.67115.67115.3	N/A	N/A
VDGAEWGVDLPSVEAQLGSHR	::::::::::::::::::::::	100.0	Q15149	Plectin (PLEC_HUMAN)	Fusion00716.67248.67248.3	N/A	N/A
VDGAEWGVDLPSVEAQLGSHR	::::::::::::::::::::::	100.0	Q15149	Plectin (PLEC_HUMAN)	Fusion00730.66424.66424.3	N/A	N/A
WAQLSEVLSWQFSSVTK	::::::::::::::::::	100.0	P42224	Signal transducer and activator of transcription 1-alpha/beta (STAT1_HUMAN)	Fusion00713.89453.89453.2	N/A	N/A
WAQLSEVLSWQFSSVTK	::::::::::::::::::	100.0	P42224	Signal transducer and activator of transcription 1-alpha/beta (STAT1_HUMAN)	Fusion00716.89009.89009.2	N/A	N/A
WAQLSEVLSWQFSSVTK	::::::::::::::::::	100.0	P42224	Signal transducer and activator of transcription 1-alpha/beta (STAT1_HUMAN)	Fusion00720.89683.89683.2	N/A	N/A
WAQLSEVLSWQFSSVTK	::::::::::::::::::	100.0	P42224	Signal transducer and activator of transcription 1-alpha/beta (STAT1_HUMAN)	Fusion00720.90231.90231.2	N/A	N/A
WAQLSEVLSWQFSSVTK	::::::::::::::::::	100.0	P42224	Signal transducer and activator of transcription 1-alpha/beta (STAT1_HUMAN)	Fusion00727.88088.88088.2	N/A	N/A
WAQLSEVLSWQFSSVTK	::::::::::::::::::	100.0	P42224	Signal transducer and activator of transcription 1-alpha/beta (STAT1_HUMAN)	Fusion00730.87585.87585.2	N/A	N/A
WAQLSEVLSWQFSSVTK	::::::::::::::::::	100.0	P42224	Signal transducer and activator of transcription 1-alpha/beta (STAT1_HUMAN)	Fusion00730.87619.87619.2	N/A	N/A
WAQLSEVLSWQFSSVTK	::::::::::::::::::	100.0	P42224	Signal transducer and activator of transcription 1-alpha/beta (STAT1_HUMAN)	Fusion00730.88054.88054.2	N/A	N/A
WAQLSEVLSWQFSSVTK	::::::::::::::::::	100.0	P42224	Signal transducer and activator of transcription 1-alpha/beta (STAT1_HUMAN)	Fusion00730.88097.88097.2	N/A	N/A
WAQLSEVLSWQFSSVTK	::::::::::::::::::	100.0	P42224	Signal transducer and activator of transcription 1-alpha/beta (STAT1_HUMAN)	Fusion00716.88462.88462.2	N/A	N/A
QWYESHYALPLGR	:pyro-glu from n-term q:::::::::::::	100.0	P62241	40S ribosomal protein S8 (RS8_HUMAN)	Fusion00716.67276.67276.2	N/A	N/A
QWYESHYALPLGR	:pyro-glu from n-term q:::::::::::::	100.0	P62241	40S ribosomal protein S8 (RS8_HUMAN)	Fusion00720.68452.68452.2	N/A	N/A
QWYESHYALPLGR	:pyro-glu from n-term q:::::::::::::	992836676217765	P62241	40S ribosomal protein S8 (RS8_HUMAN)	Fusion00730.66427.66427.2	N/A	N/A
QWYESHYALPLGR	:pyro-glu from n-term q:::::::::::::	100.0	P62241	40S ribosomal protein S8 (RS8_HUMAN)	Fusion00713.67548.67548.2	N/A	N/A
QWYESHYALPLGR	:pyro-glu from n-term q:::::::::::::	100.0	P62241	40S ribosomal protein S8 (RS8_HUMAN)	Fusion00727.66753.66753.2	N/A	N/A
QWYESHYALPLGR	:pyro-glu from n-term q:::::::::::::	100.0	P62241	40S ribosomal protein S8 (RS8_HUMAN)	Fusion00730.66482.66482.2	N/A	N/A
TFSYAGFEMQPK	:::::::::::::	100.0	Q99832	T-complex protein 1 subunit eta (TCPH_HUMAN)	Fusion00713.50412.50412.2	N/A	N/A
TFSYAGFEMQPK	:::::::::::::	100.0	Q99832	T-complex protein 1 subunit eta (TCPH_HUMAN)	Fusion00713.50718.50718.2	N/A	N/A
TFSYAGFEMQPK	:::::::::::::	100.0	Q99832	T-complex protein 1 subunit eta (TCPH_HUMAN)	Fusion00716.50385.50385.2	N/A	N/A
TFSYAGFEMQPK	:::::::::::::	100.0	Q99832	T-complex protein 1 subunit eta (TCPH_HUMAN)	Fusion00716.50448.50448.2	N/A	N/A
TFSYAGFEMQPK	:::::::::::::	100.0	Q99832	T-complex protein 1 subunit eta (TCPH_HUMAN)	Fusion00720.51231.51231.2	N/A	N/A
TFSYAGFEMQPK	:::::::::::::	100.0	Q99832	T-complex protein 1 subunit eta (TCPH_HUMAN)	Fusion00720.51534.51534.2	N/A	N/A
TFSYAGFEMQPK	:::::::::::::	100.0	Q99832	T-complex protein 1 subunit eta (TCPH_HUMAN)	Fusion00723.50473.50473.2	N/A	N/A
TFSYAGFEMQPK	:::::::::::::	100.0	Q99832	T-complex protein 1 subunit eta (TCPH_HUMAN)	Fusion00723.50612.50612.2	N/A	N/A
TFSYAGFEMQPK	:::::::::::::	100.0	Q99832	T-complex protein 1 subunit eta (TCPH_HUMAN)	Fusion00727.49865.49865.2	N/A	N/A
TFSYAGFEMQPK	:::::::::::::	100.0	Q99832	T-complex protein 1 subunit eta (TCPH_HUMAN)	Fusion00730.49701.49701.2	N/A	N/A
KVPCVGLSIGVER	::::::::::::::	100.0	P12081	Histidine--tRNA ligase, cytoplasmic (SYHC_HUMAN)	Fusion00713.37138.37138.3	N/A	N/A
KVPCVGLSIGVER	::::::::::::::	100.0	P49590	Probable histidine--tRNA ligase, mitochondrial (SYHM_HUMAN)	Fusion00713.37138.37138.3	N/A	N/A
KVPCVGLSIGVER	::::::::::::::	100.0	P12081	Histidine--tRNA ligase, cytoplasmic (SYHC_HUMAN)	Fusion00716.36917.36917.3	N/A	N/A
KVPCVGLSIGVER	::::::::::::::	100.0	P49590	Probable histidine--tRNA ligase, mitochondrial (SYHM_HUMAN)	Fusion00716.36917.36917.3	N/A	N/A
KVPCVGLSIGVER	::::::::::::::	100.0	P12081	Histidine--tRNA ligase, cytoplasmic (SYHC_HUMAN)	Fusion00720.37945.37945.3	N/A	N/A
KVPCVGLSIGVER	::::::::::::::	100.0	P49590	Probable histidine--tRNA ligase, mitochondrial (SYHM_HUMAN)	Fusion00720.37945.37945.3	N/A	N/A
KVPCVGLSIGVER	::::::::::::::	100.0	P12081	Histidine--tRNA ligase, cytoplasmic (SYHC_HUMAN)	Fusion00720.37991.37991.3	N/A	N/A
KVPCVGLSIGVER	::::::::::::::	100.0	P49590	Probable histidine--tRNA ligase, mitochondrial (SYHM_HUMAN)	Fusion00720.37991.37991.3	N/A	N/A
KVPCVGLSIGVER	::::::::::::::	9811320754716980	P12081	Histidine--tRNA ligase, cytoplasmic (SYHC_HUMAN)	Fusion00723.36932.36932.3	N/A	N/A
KVPCVGLSIGVER	::::::::::::::	9811320754716980	P49590	Probable histidine--tRNA ligase, mitochondrial (SYHM_HUMAN)	Fusion00723.36932.36932.3	N/A	N/A
KVPCVGLSIGVER	::::::::::::::	100.0	P12081	Histidine--tRNA ligase, cytoplasmic (SYHC_HUMAN)	Fusion00723.36992.36992.3	N/A	N/A
KVPCVGLSIGVER	::::::::::::::	100.0	P49590	Probable histidine--tRNA ligase, mitochondrial (SYHM_HUMAN)	Fusion00723.36992.36992.3	N/A	N/A
KVPCVGLSIGVER	::::::::::::::	9811320754716980	P12081	Histidine--tRNA ligase, cytoplasmic (SYHC_HUMAN)	Fusion00727.36160.36160.3	N/A	N/A
KVPCVGLSIGVER	::::::::::::::	9811320754716980	P49590	Probable histidine--tRNA ligase, mitochondrial (SYHM_HUMAN)	Fusion00727.36160.36160.3	N/A	N/A
KVPCVGLSIGVER	::::::::::::::	100.0	P12081	Histidine--tRNA ligase, cytoplasmic (SYHC_HUMAN)	Fusion00727.36256.36256.3	N/A	N/A
KVPCVGLSIGVER	::::::::::::::	100.0	P49590	Probable histidine--tRNA ligase, mitochondrial (SYHM_HUMAN)	Fusion00727.36256.36256.3	N/A	N/A
KVPCVGLSIGVER	::::::::::::::	100.0	P12081	Histidine--tRNA ligase, cytoplasmic (SYHC_HUMAN)	Fusion00730.36217.36217.3	N/A	N/A
KVPCVGLSIGVER	::::::::::::::	100.0	P49590	Probable histidine--tRNA ligase, mitochondrial (SYHM_HUMAN)	Fusion00730.36217.36217.3	N/A	N/A
KVPCVGLSIGVER	::::::::::::::	9982847341337900	P12081	Histidine--tRNA ligase, cytoplasmic (SYHC_HUMAN)	Fusion00730.36524.36524.3	N/A	N/A
KVPCVGLSIGVER	::::::::::::::	9982847341337900	P49590	Probable histidine--tRNA ligase, mitochondrial (SYHM_HUMAN)	Fusion00730.36524.36524.3	N/A	N/A
AAAAAEQQQFYLLLGNLLSPDNVVR	:acetylation of protein n-term:::::::::::::::::::::::::	100.0	O00410	Importin-5 (IPO5_HUMAN)	Fusion00713.123940.123940.3	N/A	N/A
AAAAAEQQQFYLLLGNLLSPDNVVR	:acetylation of protein n-term:::::::::::::::::::::::::	9982876712328760	O00410	Importin-5 (IPO5_HUMAN)	Fusion00713.124267.124267.3	N/A	N/A
AAAAAEQQQFYLLLGNLLSPDNVVR	:acetylation of protein n-term:::::::::::::::::::::::::	100.0	O00410	Importin-5 (IPO5_HUMAN)	Fusion00716.123413.123413.3	N/A	N/A
AAAAAEQQQFYLLLGNLLSPDNVVR	:acetylation of protein n-term:::::::::::::::::::::::::	9982847341337900	O00410	Importin-5 (IPO5_HUMAN)	Fusion00716.123705.123705.3	N/A	N/A
AAAAAEQQQFYLLLGNLLSPDNVVR	:acetylation of protein n-term:::::::::::::::::::::::::	100.0	O00410	Importin-5 (IPO5_HUMAN)	Fusion00720.124871.124871.3	N/A	N/A
AAAAAEQQQFYLLLGNLLSPDNVVR	:acetylation of protein n-term:::::::::::::::::::::::::	9982817869415800	O00410	Importin-5 (IPO5_HUMAN)	Fusion00720.125213.125213.3	N/A	N/A
AAAAAEQQQFYLLLGNLLSPDNVVR	:acetylation of protein n-term:::::::::::::::::::::::::	100.0	O00410	Importin-5 (IPO5_HUMAN)	Fusion00723.123478.123478.3	N/A	N/A
AAAAAEQQQFYLLLGNLLSPDNVVR	:acetylation of protein n-term:::::::::::::::::::::::::	100.0	O00410	Importin-5 (IPO5_HUMAN)	Fusion00727.122919.122919.3	N/A	N/A
AAAAAEQQQFYLLLGNLLSPDNVVR	:acetylation of protein n-term:::::::::::::::::::::::::	100.0	O00410	Importin-5 (IPO5_HUMAN)	Fusion00730.122412.122412.3	N/A	N/A
QADLYISEGLHPR	::::::::::::::	9985652797704440	P40227	T-complex protein 1 subunit zeta (TCPZ_HUMAN)	Fusion00713.33249.33249.2	N/A	N/A
QADLYISEGLHPR	::::::::::::::	100.0	P40227	T-complex protein 1 subunit zeta (TCPZ_HUMAN)	Fusion00716.32729.32729.2	N/A	N/A
QADLYISEGLHPR	::::::::::::::	9985652797704440	P40227	T-complex protein 1 subunit zeta (TCPZ_HUMAN)	Fusion00720.34123.34123.2	N/A	N/A
QADLYISEGLHPR	::::::::::::::	9928263988522230	P40227	T-complex protein 1 subunit zeta (TCPZ_HUMAN)	Fusion00720.34142.34142.2	N/A	N/A
QADLYISEGLHPR	::::::::::::::	9957081545064370	P40227	T-complex protein 1 subunit zeta (TCPZ_HUMAN)	Fusion00727.32497.32497.2	N/A	N/A
QADLYISEGLHPR	::::::::::::::	100.0	P40227	T-complex protein 1 subunit zeta (TCPZ_HUMAN)	Fusion00730.32101.32101.2	N/A	N/A
QADLYISEGLHPR	::::::::::::::	9928263988522230	P40227	T-complex protein 1 subunit zeta (TCPZ_HUMAN)	Fusion00730.32383.32383.2	N/A	N/A
QADLYISEGLHPR	::::::::::::::	100.0	P40227	T-complex protein 1 subunit zeta (TCPZ_HUMAN)	Fusion00723.32880.32880.2	N/A	N/A
QADLYISEGLHPR	::::::::::::::	100.0	P40227	T-complex protein 1 subunit zeta (TCPZ_HUMAN)	Fusion00727.32230.32230.2	N/A	N/A
FICTTSAIQNR	::::::::::::	9885222381635580	P53396	ATP-citrate synthase (ACLY_HUMAN)	Fusion00713.25136.25136.2	N/A	N/A
FICTTSAIQNR	::::::::::::	100.0	P53396	ATP-citrate synthase (ACLY_HUMAN)	Fusion00716.24814.24814.2	N/A	N/A
FICTTSAIQNR	::::::::::::	9985652797704440	P53396	ATP-citrate synthase (ACLY_HUMAN)	Fusion00716.24990.24990.2	N/A	N/A
FICTTSAIQNR	::::::::::::	100.0	P53396	ATP-citrate synthase (ACLY_HUMAN)	Fusion00720.25881.25881.2	N/A	N/A
FICTTSAIQNR	::::::::::::	9985652797704440	P53396	ATP-citrate synthase (ACLY_HUMAN)	Fusion00720.26034.26034.2	N/A	N/A
FICTTSAIQNR	::::::::::::	100.0	P53396	ATP-citrate synthase (ACLY_HUMAN)	Fusion00723.24732.24732.2	N/A	N/A
FICTTSAIQNR	::::::::::::	9985652797704440	P53396	ATP-citrate synthase (ACLY_HUMAN)	Fusion00723.24934.24934.2	N/A	N/A
FICTTSAIQNR	::::::::::::	100.0	P53396	ATP-citrate synthase (ACLY_HUMAN)	Fusion00730.24080.24080.2	N/A	N/A
FICTTSAIQNR	::::::::::::	994261119081779	P53396	ATP-citrate synthase (ACLY_HUMAN)	Fusion00730.24310.24310.2	N/A	N/A
FICTTSAIQNR	::::::::::::	9985652797704440	P53396	ATP-citrate synthase (ACLY_HUMAN)	Fusion00730.24422.24422.2	N/A	N/A
KGVAINFVK	::::::::::	100.0	P38919	Eukaryotic initiation factor 4A-III (IF4A3_HUMAN)	Fusion00713.19484.19484.2	N/A	N/A
KGVAINFVK	::::::::::	9985652797704440	P38919	Eukaryotic initiation factor 4A-III (IF4A3_HUMAN)	Fusion00716.19473.19473.2	N/A	N/A
KGVAINFVK	::::::::::	100.0	P38919	Eukaryotic initiation factor 4A-III (IF4A3_HUMAN)	Fusion00720.20453.20453.2	N/A	N/A
KGVAINFVK	::::::::::	100.0	P38919	Eukaryotic initiation factor 4A-III (IF4A3_HUMAN)	Fusion00723.19397.19397.2	N/A	N/A
KGVAINFVK	::::::::::	100.0	P38919	Eukaryotic initiation factor 4A-III (IF4A3_HUMAN)	Fusion00727.18842.18842.2	N/A	N/A
KGVAINFVK	::::::::::	100.0	P38919	Eukaryotic initiation factor 4A-III (IF4A3_HUMAN)	Fusion00730.18730.18730.2	N/A	N/A
QQSHFAMMHGGTGFAGIDSSSPEVK	::::::::::::::::::::::::::	9965694682675810	Q15365	Poly(rC)-binding protein 1 (PCBP1_HUMAN)	Fusion00723.36713.36713.3	N/A	N/A
QQSHFAMMHGGTGFAGIDSSSPEVK	::::::::::::::::::::::::::	100.0	Q15365	Poly(rC)-binding protein 1 (PCBP1_HUMAN)	Fusion00716.37044.37044.3	N/A	N/A
QQSHFAMMHGGTGFAGIDSSSPEVK	::::::::::::::::::::::::::	100.0	Q15365	Poly(rC)-binding protein 1 (PCBP1_HUMAN)	Fusion00720.38049.38049.3	N/A	N/A
QQSHFAMMHGGTGFAGIDSSSPEVK	::::::::::::::::::::::::::	100.0	Q15365	Poly(rC)-binding protein 1 (PCBP1_HUMAN)	Fusion00727.35911.35911.3	N/A	N/A
QQSHFAMMHGGTGFAGIDSSSPEVK	::::::::::::::::::::::::::	100.0	Q15365	Poly(rC)-binding protein 1 (PCBP1_HUMAN)	Fusion00727.35932.35932.3	N/A	N/A
QQSHFAMMHGGTGFAGIDSSSPEVK	::::::::::::::::::::::::::	100.0	Q15365	Poly(rC)-binding protein 1 (PCBP1_HUMAN)	Fusion00730.35996.35996.3	N/A	N/A
QQSHFAMMHGGTGFAGIDSSSPEVK	::::::::::::::::::::::::::	100.0	Q15365	Poly(rC)-binding protein 1 (PCBP1_HUMAN)	Fusion00713.36932.36932.3	N/A	N/A
QQSHFAMMHGGTGFAGIDSSSPEVK	::::::::::::::::::::::::::	100.0	Q15365	Poly(rC)-binding protein 1 (PCBP1_HUMAN)	Fusion00716.36769.36769.3	N/A	N/A
QQSHFAMMHGGTGFAGIDSSSPEVK	::::::::::::::::::::::::::	100.0	Q15365	Poly(rC)-binding protein 1 (PCBP1_HUMAN)	Fusion00720.37719.37719.3	N/A	N/A
QQSHFAMMHGGTGFAGIDSSSPEVK	::::::::::::::::::::::::::	9863013698630130	Q15365	Poly(rC)-binding protein 1 (PCBP1_HUMAN)	Fusion00713.36891.36891.3	N/A	N/A
HAVSDPSILDSLDLNEDEREVLINNINR	:::::::::::::::::::::::::::::	100.0	P05198	Eukaryotic translation initiation factor 2 subunit 1 (IF2A_HUMAN)	Fusion00716.73264.73264.4	N/A	N/A
HAVSDPSILDSLDLNEDEREVLINNINR	:::::::::::::::::::::::::::::	100.0	P05198	Eukaryotic translation initiation factor 2 subunit 1 (IF2A_HUMAN)	Fusion00720.74575.74575.4	N/A	N/A
HAVSDPSILDSLDLNEDEREVLINNINR	:::::::::::::::::::::::::::::	100.0	P05198	Eukaryotic translation initiation factor 2 subunit 1 (IF2A_HUMAN)	Fusion00723.73420.73420.4	N/A	N/A
HAVSDPSILDSLDLNEDEREVLINNINR	:::::::::::::::::::::::::::::	100.0	P05198	Eukaryotic translation initiation factor 2 subunit 1 (IF2A_HUMAN)	Fusion00730.72337.72337.4	N/A	N/A
HAVSDPSILDSLDLNEDEREVLINNINR	:::::::::::::::::::::::::::::	100.0	P05198	Eukaryotic translation initiation factor 2 subunit 1 (IF2A_HUMAN)	Fusion00727.72929.72929.4	N/A	N/A
ITEGDVVVGIASSGLHSNGFSLVR	:::::::::::::::::::::::::	9398625429553260	P22102	Trifunctional purine biosynthetic protein adenosine-3 (PUR2_HUMAN)	Fusion00716.75995.75995.3	N/A	N/A
ITEGDVVVGIASSGLHSNGFSLVR	:::::::::::::::::::::::::	9073756432246990	P22102	Trifunctional purine biosynthetic protein adenosine-3 (PUR2_HUMAN)	Fusion00727.75661.75661.3	N/A	N/A
ITEGDVVVGIASSGLHSNGFSLVR	:::::::::::::::::::::::::	9982847341337900	P22102	Trifunctional purine biosynthetic protein adenosine-3 (PUR2_HUMAN)	Fusion00730.75159.75159.3	N/A	N/A
FKIPGSPPESMGR	::::::::::::::	9913916786226680	P50395	Rab GDP dissociation inhibitor beta (GDIB_HUMAN)	Fusion00713.32365.32365.2	N/A	N/A
FKIPGSPPESMGR	::::::::::::::	9985652797704440	P50395	Rab GDP dissociation inhibitor beta (GDIB_HUMAN)	Fusion00716.32158.32158.2	N/A	N/A
FKIPGSPPESMGR	::::::::::::::	9985652797704440	P50395	Rab GDP dissociation inhibitor beta (GDIB_HUMAN)	Fusion00720.33275.33275.2	N/A	N/A
FKIPGSPPESMGR	::::::::::::::	998567335243553	P50395	Rab GDP dissociation inhibitor beta (GDIB_HUMAN)	Fusion00723.32268.32268.2	N/A	N/A
FKIPGSPPESMGR	::::::::::::::	9985652797704440	P50395	Rab GDP dissociation inhibitor beta (GDIB_HUMAN)	Fusion00727.31636.31636.2	N/A	N/A
FKIPGSPPESMGR	::::::::::::::	998567335243553	P50395	Rab GDP dissociation inhibitor beta (GDIB_HUMAN)	Fusion00730.31495.31495.2	N/A	N/A
DHASIQMNVAEVDKVTGR	:::::::::::::::::::	100.0	P63220	40S ribosomal protein S21 (RS21_HUMAN)	Fusion00720.37429.37429.4	N/A	N/A
DHASIQMNVAEVDKVTGR	:::::::::::::::::::	9717868338557990	P63220	40S ribosomal protein S21 (RS21_HUMAN)	Fusion00723.36517.36517.4	N/A	N/A
DHASIQMNVAEVDKVTGR	:::::::::::::::::::	100.0	P63220	40S ribosomal protein S21 (RS21_HUMAN)	Fusion00713.36620.36620.4	N/A	N/A
DHASIQMNVAEVDKVTGR	:::::::::::::::::::	100.0	P63220	40S ribosomal protein S21 (RS21_HUMAN)	Fusion00727.35606.35606.4	N/A	N/A
QLVHELDEAEYR	:::::::::::::	100.0	Q06323	Proteasome activator complex subunit 1 (PSME1_HUMAN)	Fusion00713.25265.25265.2	N/A	N/A
QLVHELDEAEYR	:::::::::::::	100.0	Q06323	Proteasome activator complex subunit 1 (PSME1_HUMAN)	Fusion00716.25186.25186.2	N/A	N/A
QLVHELDEAEYR	:::::::::::::	100.0	Q06323	Proteasome activator complex subunit 1 (PSME1_HUMAN)	Fusion00720.26262.26262.2	N/A	N/A
QLVHELDEAEYR	:::::::::::::	100.0	Q06323	Proteasome activator complex subunit 1 (PSME1_HUMAN)	Fusion00720.26574.26574.2	N/A	N/A
QLVHELDEAEYR	:::::::::::::	100.0	Q06323	Proteasome activator complex subunit 1 (PSME1_HUMAN)	Fusion00723.25170.25170.2	N/A	N/A
QLVHELDEAEYR	:::::::::::::	100.0	Q06323	Proteasome activator complex subunit 1 (PSME1_HUMAN)	Fusion00727.24554.24554.2	N/A	N/A
QLVHELDEAEYR	:::::::::::::	100.0	Q06323	Proteasome activator complex subunit 1 (PSME1_HUMAN)	Fusion00727.24855.24855.2	N/A	N/A
QLVHELDEAEYR	:::::::::::::	100.0	Q06323	Proteasome activator complex subunit 1 (PSME1_HUMAN)	Fusion00730.24815.24815.2	N/A	N/A
QLVHELDEAEYR	:::::::::::::	100.0	Q06323	Proteasome activator complex subunit 1 (PSME1_HUMAN)	Fusion00716.25483.25483.2	N/A	N/A
QLVHELDEAEYR	:::::::::::::	9985652797704440	Q06323	Proteasome activator complex subunit 1 (PSME1_HUMAN)	Fusion00730.24521.24521.2	N/A	N/A
ITAFVPNDGCLNFIEENDEVLVAGFGR	::::::::::::::::::::::::::::	100.0	P62266	40S ribosomal protein S23 (RS23_HUMAN)	Fusion00713.99072.99072.3	N/A	N/A
ITAFVPNDGCLNFIEENDEVLVAGFGR	::::::::::::::::::::::::::::	100.0	P62266	40S ribosomal protein S23 (RS23_HUMAN)	Fusion00716.98709.98709.3	N/A	N/A
ITAFVPNDGCLNFIEENDEVLVAGFGR	::::::::::::::::::::::::::::	100.0	P62266	40S ribosomal protein S23 (RS23_HUMAN)	Fusion00723.98780.98780.3	N/A	N/A
ITAFVPNDGCLNFIEENDEVLVAGFGR	::::::::::::::::::::::::::::	100.0	P62266	40S ribosomal protein S23 (RS23_HUMAN)	Fusion00727.98493.98493.3	N/A	N/A
ITAFVPNDGCLNFIEENDEVLVAGFGR	::::::::::::::::::::::::::::	100.0	P62266	40S ribosomal protein S23 (RS23_HUMAN)	Fusion00720.99918.99918.3	N/A	N/A
ITAFVPNDGCLNFIEENDEVLVAGFGR	::::::::::::::::::::::::::::	100.0	P62266	40S ribosomal protein S23 (RS23_HUMAN)	Fusion00720.100195.100195.3	N/A	N/A
ITAFVPNDGCLNFIEENDEVLVAGFGR	::::::::::::::::::::::::::::	100.0	P62266	40S ribosomal protein S23 (RS23_HUMAN)	Fusion00730.97837.97837.3	N/A	N/A
DEFSYQEMIANLPLCSHPNPR	::::::::::::::::::::::	100.0	P19623	Spermidine synthase (SPEE_HUMAN)	Fusion00713.76442.76442.3	N/A	N/A
DEFSYQEMIANLPLCSHPNPR	::::::::::::::::::::::	100.0	P19623	Spermidine synthase (SPEE_HUMAN)	Fusion00716.76057.76057.3	N/A	N/A
DEFSYQEMIANLPLCSHPNPR	::::::::::::::::::::::	100.0	P19623	Spermidine synthase (SPEE_HUMAN)	Fusion00720.77217.77217.3	N/A	N/A
DEFSYQEMIANLPLCSHPNPR	::::::::::::::::::::::	100.0	P19623	Spermidine synthase (SPEE_HUMAN)	Fusion00720.77254.77254.3	N/A	N/A
DEFSYQEMIANLPLCSHPNPR	::::::::::::::::::::::	100.0	P19623	Spermidine synthase (SPEE_HUMAN)	Fusion00723.76151.76151.3	N/A	N/A
DEFSYQEMIANLPLCSHPNPR	::::::::::::::::::::::	100.0	P19623	Spermidine synthase (SPEE_HUMAN)	Fusion00723.76305.76305.3	N/A	N/A
DEFSYQEMIANLPLCSHPNPR	::::::::::::::::::::::	100.0	P19623	Spermidine synthase (SPEE_HUMAN)	Fusion00727.75725.75725.3	N/A	N/A
DEFSYQEMIANLPLCSHPNPR	::::::::::::::::::::::	100.0	P19623	Spermidine synthase (SPEE_HUMAN)	Fusion00730.75261.75261.3	N/A	N/A
TITVALADGGRPDNTGR	::::::::::::::::::	9982847341337900	P49588	Alanine--tRNA ligase, cytoplasmic (SYAC_HUMAN)	Fusion00713.26706.26706.3	N/A	N/A
TITVALADGGRPDNTGR	::::::::::::::::::	100.0	P49588	Alanine--tRNA ligase, cytoplasmic (SYAC_HUMAN)	Fusion00716.26574.26574.3	N/A	N/A
TITVALADGGRPDNTGR	::::::::::::::::::	100.0	P49588	Alanine--tRNA ligase, cytoplasmic (SYAC_HUMAN)	Fusion00720.27697.27697.3	N/A	N/A
TITVALADGGRPDNTGR	::::::::::::::::::	100.0	P49588	Alanine--tRNA ligase, cytoplasmic (SYAC_HUMAN)	Fusion00720.28000.28000.3	N/A	N/A
TITVALADGGRPDNTGR	::::::::::::::::::	100.0	P49588	Alanine--tRNA ligase, cytoplasmic (SYAC_HUMAN)	Fusion00723.26590.26590.3	N/A	N/A
TITVALADGGRPDNTGR	::::::::::::::::::	100.0	P49588	Alanine--tRNA ligase, cytoplasmic (SYAC_HUMAN)	Fusion00723.26894.26894.3	N/A	N/A
TITVALADGGRPDNTGR	::::::::::::::::::	100.0	P49588	Alanine--tRNA ligase, cytoplasmic (SYAC_HUMAN)	Fusion00727.26032.26032.3	N/A	N/A
TITVALADGGRPDNTGR	::::::::::::::::::	9982847341337900	P49588	Alanine--tRNA ligase, cytoplasmic (SYAC_HUMAN)	Fusion00730.25953.25953.3	N/A	N/A
TITVALADGGRPDNTGR	::::::::::::::::::	100.0	P49588	Alanine--tRNA ligase, cytoplasmic (SYAC_HUMAN)	Fusion00730.26264.26264.3	N/A	N/A
TITVALADGGRPDNTGR	::::::::::::::::::	100.0	P49588	Alanine--tRNA ligase, cytoplasmic (SYAC_HUMAN)	Fusion00727.26333.26333.3	N/A	N/A
FCIWTESAFR	:::::::::::	100.0	P36578	60S ribosomal protein L4 (RL4_HUMAN)	Fusion00713.62762.62762.2	N/A	N/A
FCIWTESAFR	:::::::::::	9985652797704440	P36578	60S ribosomal protein L4 (RL4_HUMAN)	Fusion00716.62505.62505.2	N/A	N/A
FCIWTESAFR	:::::::::::	100.0	P36578	60S ribosomal protein L4 (RL4_HUMAN)	Fusion00720.63608.63608.2	N/A	N/A
FCIWTESAFR	:::::::::::	8751793400286940	P36578	60S ribosomal protein L4 (RL4_HUMAN)	Fusion00723.62698.62698.2	N/A	N/A
FCIWTESAFR	:::::::::::	100.0	P36578	60S ribosomal protein L4 (RL4_HUMAN)	Fusion00730.61747.61747.2	N/A	N/A
ESLPVIAAPSMWTRPQIK	:::::::::::::::::::	9794520547945200	Q9H3P7	Golgi resident protein GCP60 (GCP60_HUMAN)	Fusion00727.63276.63276.3	N/A	N/A
ESLPVIAAPSMWTRPQIK	:::::::::::::::::::	9811320754716980	Q9H3P7	Golgi resident protein GCP60 (GCP60_HUMAN)	Fusion00713.64048.64048.3	N/A	N/A
ESLPVIAAPSMWTRPQIK	:::::::::::::::::::	9811320754716980	Q9H3P7	Golgi resident protein GCP60 (GCP60_HUMAN)	Fusion00716.63757.63757.3	N/A	N/A
ESLPVIAAPSMWTRPQIK	:::::::::::::::::::	9982847341337900	Q9H3P7	Golgi resident protein GCP60 (GCP60_HUMAN)	Fusion00720.64869.64869.3	N/A	N/A
ESLPVIAAPSMWTRPQIK	:::::::::::::::::::	9965694682675810	Q9H3P7	Golgi resident protein GCP60 (GCP60_HUMAN)	Fusion00723.63959.63959.3	N/A	N/A
ESLPVIAAPSMWTRPQIK	:::::::::::::::::::	9828473413379070	Q9H3P7	Golgi resident protein GCP60 (GCP60_HUMAN)	Fusion00730.62895.62895.3	N/A	N/A
FSALLSDCVR	:::::::::::	9985652797704440	Q9BZQ8	Protein Niban (NIBAN_HUMAN)	Fusion00713.42469.42469.2	N/A	N/A
FSALLSDCVR	:::::::::::	9985652797704440	Q9BZQ8	Protein Niban (NIBAN_HUMAN)	Fusion00716.42196.42196.2	N/A	N/A
FSALLSDCVR	:::::::::::	9985693848354790	Q9BZQ8	Protein Niban (NIBAN_HUMAN)	Fusion00720.43355.43355.2	N/A	N/A
FSALLSDCVR	:::::::::::	100.0	Q9BZQ8	Protein Niban (NIBAN_HUMAN)	Fusion00727.41544.41544.2	N/A	N/A
FSALLSDCVR	:::::::::::	9985652797704440	Q9BZQ8	Protein Niban (NIBAN_HUMAN)	Fusion00730.41543.41543.2	N/A	N/A
MNPEYDYLFK	:acetylation of protein n-term::::::::::	9354375896700140	P62820	Ras-related protein Rab-1A (RAB1A_HUMAN)	Fusion00713.84018.84018.2	N/A	N/A
MNPEYDYLFK	:acetylation of protein n-term::::::::::	9354375896700140	Q9H0U4	Ras-related protein Rab-1B (RAB1B_HUMAN)	Fusion00713.84018.84018.2	N/A	N/A
MNPEYDYLFK	:acetylation of protein n-term::::::::::	9269340974212030	P62820	Ras-related protein Rab-1A (RAB1A_HUMAN)	Fusion00720.84843.84843.2	N/A	N/A
MNPEYDYLFK	:acetylation of protein n-term::::::::::	9269340974212030	Q9H0U4	Ras-related protein Rab-1B (RAB1B_HUMAN)	Fusion00720.84843.84843.2	N/A	N/A
MNPEYDYLFK	:acetylation of protein n-term::::::::::	9842180774748920	P62820	Ras-related protein Rab-1A (RAB1A_HUMAN)	Fusion00720.85135.85135.2	N/A	N/A
MNPEYDYLFK	:acetylation of protein n-term::::::::::	9842180774748920	Q9H0U4	Ras-related protein Rab-1B (RAB1B_HUMAN)	Fusion00720.85135.85135.2	N/A	N/A
MNPEYDYLFK	:acetylation of protein n-term::::::::::	9498567335243550	P62820	Ras-related protein Rab-1A (RAB1A_HUMAN)	Fusion00723.83717.83717.2	N/A	N/A
MNPEYDYLFK	:acetylation of protein n-term::::::::::	9498567335243550	Q9H0U4	Ras-related protein Rab-1B (RAB1B_HUMAN)	Fusion00723.83717.83717.2	N/A	N/A
MNPEYDYLFK	:acetylation of protein n-term::::::::::	8252148997134670	P62820	Ras-related protein Rab-1A (RAB1A_HUMAN)	Fusion00727.83281.83281.2	N/A	N/A
MNPEYDYLFK	:acetylation of protein n-term::::::::::	8252148997134670	Q9H0U4	Ras-related protein Rab-1B (RAB1B_HUMAN)	Fusion00727.83281.83281.2	N/A	N/A
DVKPSNILVNSR	:::::::::::::	9982847341337900	P36507	Dual specificity mitogen-activated protein kinase kinase 2 (MP2K2_HUMAN)	Fusion00713.26312.26312.3	N/A	N/A
DVKPSNILVNSR	:::::::::::::	9982847341337900	Q02750	Dual specificity mitogen-activated protein kinase kinase 1 (MP2K1_HUMAN)	Fusion00713.26312.26312.3	N/A	N/A
DVKPSNILVNSR	:::::::::::::	100.0	P36507	Dual specificity mitogen-activated protein kinase kinase 2 (MP2K2_HUMAN)	Fusion00716.26206.26206.3	N/A	N/A
DVKPSNILVNSR	:::::::::::::	100.0	Q02750	Dual specificity mitogen-activated protein kinase kinase 1 (MP2K1_HUMAN)	Fusion00716.26206.26206.3	N/A	N/A
DVKPSNILVNSR	:::::::::::::	9982847341337900	P36507	Dual specificity mitogen-activated protein kinase kinase 2 (MP2K2_HUMAN)	Fusion00720.27286.27286.3	N/A	N/A
DVKPSNILVNSR	:::::::::::::	9982847341337900	Q02750	Dual specificity mitogen-activated protein kinase kinase 1 (MP2K1_HUMAN)	Fusion00720.27286.27286.3	N/A	N/A
DVKPSNILVNSR	:::::::::::::	9982847341337900	P36507	Dual specificity mitogen-activated protein kinase kinase 2 (MP2K2_HUMAN)	Fusion00723.26156.26156.3	N/A	N/A
DVKPSNILVNSR	:::::::::::::	9982847341337900	Q02750	Dual specificity mitogen-activated protein kinase kinase 1 (MP2K1_HUMAN)	Fusion00723.26156.26156.3	N/A	N/A
DVKPSNILVNSR	:::::::::::::	9982847341337900	P36507	Dual specificity mitogen-activated protein kinase kinase 2 (MP2K2_HUMAN)	Fusion00727.25614.25614.3	N/A	N/A
DVKPSNILVNSR	:::::::::::::	9982847341337900	Q02750	Dual specificity mitogen-activated protein kinase kinase 1 (MP2K1_HUMAN)	Fusion00727.25614.25614.3	N/A	N/A
DVKPSNILVNSR	:::::::::::::	9982847341337900	P36507	Dual specificity mitogen-activated protein kinase kinase 2 (MP2K2_HUMAN)	Fusion00730.25543.25543.3	N/A	N/A
DVKPSNILVNSR	:::::::::::::	9982847341337900	Q02750	Dual specificity mitogen-activated protein kinase kinase 1 (MP2K1_HUMAN)	Fusion00730.25543.25543.3	N/A	N/A
VALVLLR	::::::::	9985652797704440	Q4KMP7	TBC1 domain family member 10B (TB10B_HUMAN)	Fusion00713.54598.54598.2	N/A	N/A
VALVLLR	::::::::	100.0	Q4KMP7	TBC1 domain family member 10B (TB10B_HUMAN)	Fusion00716.54345.54345.2	N/A	N/A
VALVLLR	::::::::	100.0	Q4KMP7	TBC1 domain family member 10B (TB10B_HUMAN)	Fusion00716.54651.54651.2	N/A	N/A
VALVLLR	::::::::	9985652797704440	Q4KMP7	TBC1 domain family member 10B (TB10B_HUMAN)	Fusion00720.55433.55433.2	N/A	N/A
VALVLLR	::::::::	9985652797704440	Q4KMP7	TBC1 domain family member 10B (TB10B_HUMAN)	Fusion00720.55742.55742.2	N/A	N/A
VALVLLR	::::::::	9985652797704440	Q4KMP7	TBC1 domain family member 10B (TB10B_HUMAN)	Fusion00723.54407.54407.2	N/A	N/A
VALVLLR	::::::::	100.0	Q4KMP7	TBC1 domain family member 10B (TB10B_HUMAN)	Fusion00727.53708.53708.2	N/A	N/A
VALVLLR	::::::::	9985652797704440	Q4KMP7	TBC1 domain family member 10B (TB10B_HUMAN)	Fusion00730.53604.53604.2	N/A	N/A
VALVLLR	::::::::	9985652797704440	Q4KMP7	TBC1 domain family member 10B (TB10B_HUMAN)	Fusion00730.53906.53906.2	N/A	N/A
VTGEADVEFATHEDAVAAMSK	:::::::::::::::::::oxidation of m:::	100.0	P31943	Heterogeneous nuclear ribonucleoprotein H (HNRH1_HUMAN)	Fusion00723.33504.33504.3	N/A	N/A
VTGEADVEFATHEDAVAAMSK	:::::::::::::::::::oxidation of m:::	100.0	P31943	Heterogeneous nuclear ribonucleoprotein H (HNRH1_HUMAN)	Fusion00723.33812.33812.3	N/A	N/A
LTISSPLEAHK	::::::::::::	9811965811965810	Q15393	Splicing factor 3B subunit 3 (SF3B3_HUMAN)	Fusion00716.27050.27050.3	N/A	N/A
LTISSPLEAHK	::::::::::::	9416809605488850	Q15393	Splicing factor 3B subunit 3 (SF3B3_HUMAN)	Fusion00720.28134.28134.3	N/A	N/A
LTISSPLEAHK	::::::::::::	9982847341337900	Q15393	Splicing factor 3B subunit 3 (SF3B3_HUMAN)	Fusion00720.28440.28440.3	N/A	N/A
LTISSPLEAHK	::::::::::::	9982876712328760	Q15393	Splicing factor 3B subunit 3 (SF3B3_HUMAN)	Fusion00723.27009.27009.3	N/A	N/A
LTISSPLEAHK	::::::::::::	9742710120068610	Q15393	Splicing factor 3B subunit 3 (SF3B3_HUMAN)	Fusion00723.27309.27309.3	N/A	N/A
LTISSPLEAHK	::::::::::::	948542024013722	Q15393	Splicing factor 3B subunit 3 (SF3B3_HUMAN)	Fusion00727.26492.26492.3	N/A	N/A
LTISSPLEAHK	::::::::::::	9828473413379070	Q15393	Splicing factor 3B subunit 3 (SF3B3_HUMAN)	Fusion00727.26779.26779.3	N/A	N/A
LTISSPLEAHK	::::::::::::	8267581475128640	Q15393	Splicing factor 3B subunit 3 (SF3B3_HUMAN)	Fusion00730.26392.26392.3	N/A	N/A
LTISSPLEAHK	::::::::::::	9811320754716980	Q15393	Splicing factor 3B subunit 3 (SF3B3_HUMAN)	Fusion00730.26695.26695.3	N/A	N/A
LSAASTWLEDEGVGATTVMLK	::::::::::::::::::::::	100.0	Q9Y4L1	Hypoxia up-regulated protein 1 (HYOU1_HUMAN)	Fusion00713.76948.76948.2	N/A	N/A
LSAASTWLEDEGVGATTVMLK	::::::::::::::::::::::	100.0	Q9Y4L1	Hypoxia up-regulated protein 1 (HYOU1_HUMAN)	Fusion00716.76876.76876.2	N/A	N/A
LSAASTWLEDEGVGATTVMLK	::::::::::::::::::::::	100.0	Q9Y4L1	Hypoxia up-regulated protein 1 (HYOU1_HUMAN)	Fusion00730.75721.75721.2	N/A	N/A
LSAASTWLEDEGVGATTVMLK	::::::::::::::::::::::	100.0	Q9Y4L1	Hypoxia up-regulated protein 1 (HYOU1_HUMAN)	Fusion00713.77039.77039.2	N/A	N/A
LSAASTWLEDEGVGATTVMLK	::::::::::::::::::::::	100.0	Q9Y4L1	Hypoxia up-regulated protein 1 (HYOU1_HUMAN)	Fusion00716.76579.76579.2	N/A	N/A
LSAASTWLEDEGVGATTVMLK	::::::::::::::::::::::	100.0	Q9Y4L1	Hypoxia up-regulated protein 1 (HYOU1_HUMAN)	Fusion00720.77795.77795.2	N/A	N/A
LSAASTWLEDEGVGATTVMLK	::::::::::::::::::::::	100.0	Q9Y4L1	Hypoxia up-regulated protein 1 (HYOU1_HUMAN)	Fusion00720.78092.78092.2	N/A	N/A
LSAASTWLEDEGVGATTVMLK	::::::::::::::::::::::	100.0	Q9Y4L1	Hypoxia up-regulated protein 1 (HYOU1_HUMAN)	Fusion00723.76685.76685.2	N/A	N/A
LSAASTWLEDEGVGATTVMLK	::::::::::::::::::::::	100.0	Q9Y4L1	Hypoxia up-regulated protein 1 (HYOU1_HUMAN)	Fusion00723.76990.76990.2	N/A	N/A
LSAASTWLEDEGVGATTVMLK	::::::::::::::::::::::	100.0	Q9Y4L1	Hypoxia up-regulated protein 1 (HYOU1_HUMAN)	Fusion00727.76230.76230.2	N/A	N/A
VSGVDGYETEGIR	::::::::::::::	100.0	Q14566	DNA replication licensing factor MCM6 (MCM6_HUMAN)	Fusion00713.28339.28339.2	N/A	N/A
VSGVDGYETEGIR	::::::::::::::	100.0	Q14566	DNA replication licensing factor MCM6 (MCM6_HUMAN)	Fusion00716.28159.28159.2	N/A	N/A
VSGVDGYETEGIR	::::::::::::::	100.0	Q14566	DNA replication licensing factor MCM6 (MCM6_HUMAN)	Fusion00720.29299.29299.2	N/A	N/A
VSGVDGYETEGIR	::::::::::::::	100.0	Q14566	DNA replication licensing factor MCM6 (MCM6_HUMAN)	Fusion00723.28106.28106.2	N/A	N/A
VSGVDGYETEGIR	::::::::::::::	100.0	Q14566	DNA replication licensing factor MCM6 (MCM6_HUMAN)	Fusion00727.27586.27586.2	N/A	N/A
VSGVDGYETEGIR	::::::::::::::	100.0	Q14566	DNA replication licensing factor MCM6 (MCM6_HUMAN)	Fusion00730.27526.27526.2	N/A	N/A
YSQVLANGLDNK	:::::::::::::	100.0	P62269	40S ribosomal protein S18 (RS18_HUMAN)	Fusion00713.27308.27308.2	N/A	N/A
YSQVLANGLDNK	:::::::::::::	100.0	P62269	40S ribosomal protein S18 (RS18_HUMAN)	Fusion00716.27188.27188.2	N/A	N/A
YSQVLANGLDNK	:::::::::::::	9928263988522230	P62269	40S ribosomal protein S18 (RS18_HUMAN)	Fusion00716.27480.27480.2	N/A	N/A
YSQVLANGLDNK	:::::::::::::	100.0	P62269	40S ribosomal protein S18 (RS18_HUMAN)	Fusion00720.28320.28320.2	N/A	N/A
YSQVLANGLDNK	:::::::::::::	100.0	P62269	40S ribosomal protein S18 (RS18_HUMAN)	Fusion00723.27153.27153.2	N/A	N/A
YSQVLANGLDNK	:::::::::::::	100.0	P62269	40S ribosomal protein S18 (RS18_HUMAN)	Fusion00727.26667.26667.2	N/A	N/A
YSQVLANGLDNK	:::::::::::::	100.0	P62269	40S ribosomal protein S18 (RS18_HUMAN)	Fusion00730.26535.26535.2	N/A	N/A
VELAPLPSWQPVGK	:::::::::::::::	100.0	P05362	Intercellular adhesion molecule 1 (ICAM1_HUMAN)	Fusion00713.67449.67449.2	N/A	N/A
VELAPLPSWQPVGK	:::::::::::::::	100.0	P05362	Intercellular adhesion molecule 1 (ICAM1_HUMAN)	Fusion00716.67149.67149.2	N/A	N/A
VELAPLPSWQPVGK	:::::::::::::::	100.0	P05362	Intercellular adhesion molecule 1 (ICAM1_HUMAN)	Fusion00720.68311.68311.2	N/A	N/A
VELAPLPSWQPVGK	:::::::::::::::	100.0	P05362	Intercellular adhesion molecule 1 (ICAM1_HUMAN)	Fusion00727.66666.66666.2	N/A	N/A
VELAPLPSWQPVGK	:::::::::::::::	100.0	P05362	Intercellular adhesion molecule 1 (ICAM1_HUMAN)	Fusion00730.66318.66318.2	N/A	N/A
VELAPLPSWQPVGK	:::::::::::::::	100.0	P05362	Intercellular adhesion molecule 1 (ICAM1_HUMAN)	Fusion00723.67290.67290.2	N/A	N/A
NRPSSGSLIQVVTTEGR	::::::::::::::::::	100.0	P09417	Dihydropteridine reductase (DHPR_HUMAN)	Fusion00713.35033.35033.3	N/A	N/A
NRPSSGSLIQVVTTEGR	::::::::::::::::::	100.0	P09417	Dihydropteridine reductase (DHPR_HUMAN)	Fusion00713.35057.35057.3	N/A	N/A
NRPSSGSLIQVVTTEGR	::::::::::::::::::	100.0	P09417	Dihydropteridine reductase (DHPR_HUMAN)	Fusion00716.34798.34798.3	N/A	N/A
NRPSSGSLIQVVTTEGR	::::::::::::::::::	100.0	P09417	Dihydropteridine reductase (DHPR_HUMAN)	Fusion00720.35966.35966.3	N/A	N/A
NRPSSGSLIQVVTTEGR	::::::::::::::::::	100.0	P09417	Dihydropteridine reductase (DHPR_HUMAN)	Fusion00723.34970.34970.3	N/A	N/A
NRPSSGSLIQVVTTEGR	::::::::::::::::::	100.0	P09417	Dihydropteridine reductase (DHPR_HUMAN)	Fusion00730.34175.34175.3	N/A	N/A
NRPSSGSLIQVVTTEGR	::::::::::::::::::	100.0	P09417	Dihydropteridine reductase (DHPR_HUMAN)	Fusion00730.34218.34218.3	N/A	N/A
NRPSSGSLIQVVTTEGR	::::::::::::::::::	9302721088435370	P09417	Dihydropteridine reductase (DHPR_HUMAN)	Fusion00716.34668.34668.3	N/A	N/A
VDVFREDLCTK	::::::::::::	9985652797704440	Q06323	Proteasome activator complex subunit 1 (PSME1_HUMAN)	Fusion00713.30832.30832.2	N/A	N/A
VDVFREDLCTK	::::::::::::	9985652797704440	Q06323	Proteasome activator complex subunit 1 (PSME1_HUMAN)	Fusion00716.30662.30662.2	N/A	N/A
VDVFREDLCTK	::::::::::::	100.0	Q06323	Proteasome activator complex subunit 1 (PSME1_HUMAN)	Fusion00720.31818.31818.2	N/A	N/A
VDVFREDLCTK	::::::::::::	100.0	Q06323	Proteasome activator complex subunit 1 (PSME1_HUMAN)	Fusion00723.30736.30736.2	N/A	N/A
VDVFREDLCTK	::::::::::::	9985652797704440	Q06323	Proteasome activator complex subunit 1 (PSME1_HUMAN)	Fusion00727.30132.30132.2	N/A	N/A
VDVFREDLCTK	::::::::::::	9985652797704440	Q06323	Proteasome activator complex subunit 1 (PSME1_HUMAN)	Fusion00730.29978.29978.2	N/A	N/A
QQEVVVAGSSLPTSSK	:::::::::::::::::	100.0	Q9H3P7	Golgi resident protein GCP60 (GCP60_HUMAN)	Fusion00713.31638.31638.2	N/A	N/A
QQEVVVAGSSLPTSSK	:::::::::::::::::	100.0	Q9H3P7	Golgi resident protein GCP60 (GCP60_HUMAN)	Fusion00716.31451.31451.2	N/A	N/A
QQEVVVAGSSLPTSSK	:::::::::::::::::	100.0	Q9H3P7	Golgi resident protein GCP60 (GCP60_HUMAN)	Fusion00716.31755.31755.2	N/A	N/A
QQEVVVAGSSLPTSSK	:::::::::::::::::	100.0	Q9H3P7	Golgi resident protein GCP60 (GCP60_HUMAN)	Fusion00720.32520.32520.2	N/A	N/A
QQEVVVAGSSLPTSSK	:::::::::::::::::	100.0	Q9H3P7	Golgi resident protein GCP60 (GCP60_HUMAN)	Fusion00723.31815.31815.2	N/A	N/A
QQEVVVAGSSLPTSSK	:::::::::::::::::	100.0	Q9H3P7	Golgi resident protein GCP60 (GCP60_HUMAN)	Fusion00727.30926.30926.2	N/A	N/A
QQEVVVAGSSLPTSSK	:::::::::::::::::	100.0	Q9H3P7	Golgi resident protein GCP60 (GCP60_HUMAN)	Fusion00730.30770.30770.2	N/A	N/A
QQEVVVAGSSLPTSSK	:::::::::::::::::	100.0	Q9H3P7	Golgi resident protein GCP60 (GCP60_HUMAN)	Fusion00730.31084.31084.2	N/A	N/A
QQEVVVAGSSLPTSSK	:::::::::::::::::	100.0	Q9H3P7	Golgi resident protein GCP60 (GCP60_HUMAN)	Fusion00723.31495.31495.2	N/A	N/A
QQEVVVAGSSLPTSSK	:::::::::::::::::	100.0	Q9H3P7	Golgi resident protein GCP60 (GCP60_HUMAN)	Fusion00727.31240.31240.2	N/A	N/A
LNVWDLSK	:::::::::	9985652797704440	Q09028	Histone-binding protein RBBP4 (RBBP4_HUMAN)	Fusion00713.51062.51062.2	N/A	N/A
LNVWDLSK	:::::::::	9985652797704440	Q16576	Histone-binding protein RBBP7 (RBBP7_HUMAN)	Fusion00713.51062.51062.2	N/A	N/A
LNVWDLSK	:::::::::	9985652797704440	Q09028	Histone-binding protein RBBP4 (RBBP4_HUMAN)	Fusion00713.51356.51356.2	N/A	N/A
LNVWDLSK	:::::::::	9985652797704440	Q16576	Histone-binding protein RBBP7 (RBBP7_HUMAN)	Fusion00713.51356.51356.2	N/A	N/A
LNVWDLSK	:::::::::	998567335243553	Q09028	Histone-binding protein RBBP4 (RBBP4_HUMAN)	Fusion00716.50751.50751.2	N/A	N/A
LNVWDLSK	:::::::::	998567335243553	Q16576	Histone-binding protein RBBP7 (RBBP7_HUMAN)	Fusion00716.50751.50751.2	N/A	N/A
LNVWDLSK	:::::::::	9928263988522230	Q09028	Histone-binding protein RBBP4 (RBBP4_HUMAN)	Fusion00720.51858.51858.2	N/A	N/A
LNVWDLSK	:::::::::	9928263988522230	Q16576	Histone-binding protein RBBP7 (RBBP7_HUMAN)	Fusion00720.51858.51858.2	N/A	N/A
LNVWDLSK	:::::::::	9985652797704440	Q09028	Histone-binding protein RBBP4 (RBBP4_HUMAN)	Fusion00720.52163.52163.2	N/A	N/A
LNVWDLSK	:::::::::	9985652797704440	Q16576	Histone-binding protein RBBP7 (RBBP7_HUMAN)	Fusion00720.52163.52163.2	N/A	N/A
LNVWDLSK	:::::::::	9856527977044470	Q09028	Histone-binding protein RBBP4 (RBBP4_HUMAN)	Fusion00723.50903.50903.2	N/A	N/A
LNVWDLSK	:::::::::	9856527977044470	Q16576	Histone-binding protein RBBP7 (RBBP7_HUMAN)	Fusion00723.50903.50903.2	N/A	N/A
LNVWDLSK	:::::::::	9985652797704440	Q09028	Histone-binding protein RBBP4 (RBBP4_HUMAN)	Fusion00727.50189.50189.2	N/A	N/A
LNVWDLSK	:::::::::	9985652797704440	Q16576	Histone-binding protein RBBP7 (RBBP7_HUMAN)	Fusion00727.50189.50189.2	N/A	N/A
LNVWDLSK	:::::::::	9985652797704440	Q09028	Histone-binding protein RBBP4 (RBBP4_HUMAN)	Fusion00727.50484.50484.2	N/A	N/A
LNVWDLSK	:::::::::	9985652797704440	Q16576	Histone-binding protein RBBP7 (RBBP7_HUMAN)	Fusion00727.50484.50484.2	N/A	N/A
LNVWDLSK	:::::::::	9985652797704440	Q09028	Histone-binding protein RBBP4 (RBBP4_HUMAN)	Fusion00730.50108.50108.2	N/A	N/A
LNVWDLSK	:::::::::	9985652797704440	Q16576	Histone-binding protein RBBP7 (RBBP7_HUMAN)	Fusion00730.50108.50108.2	N/A	N/A
LNVWDLSK	:::::::::	9928469241773960	Q09028	Histone-binding protein RBBP4 (RBBP4_HUMAN)	Fusion00730.50407.50407.2	N/A	N/A
LNVWDLSK	:::::::::	9928469241773960	Q16576	Histone-binding protein RBBP7 (RBBP7_HUMAN)	Fusion00730.50407.50407.2	N/A	N/A
GVILTSDRPGVFSAGLDLTEMCGR	:::::::::::::::::::::::::	100.0	P42126	Enoyl-CoA delta isomerase 1, mitochondrial (ECI1_HUMAN)	Fusion00713.72174.72174.3	N/A	N/A
GVILTSDRPGVFSAGLDLTEMCGR	:::::::::::::::::::::::::	100.0	P42126	Enoyl-CoA delta isomerase 1, mitochondrial (ECI1_HUMAN)	Fusion00716.71788.71788.3	N/A	N/A
GVILTSDRPGVFSAGLDLTEMCGR	:::::::::::::::::::::::::	100.0	P42126	Enoyl-CoA delta isomerase 1, mitochondrial (ECI1_HUMAN)	Fusion00716.72082.72082.3	N/A	N/A
GVILTSDRPGVFSAGLDLTEMCGR	:::::::::::::::::::::::::	100.0	P42126	Enoyl-CoA delta isomerase 1, mitochondrial (ECI1_HUMAN)	Fusion00720.73098.73098.3	N/A	N/A
GVILTSDRPGVFSAGLDLTEMCGR	:::::::::::::::::::::::::	100.0	P42126	Enoyl-CoA delta isomerase 1, mitochondrial (ECI1_HUMAN)	Fusion00720.73393.73393.3	N/A	N/A
GVILTSDRPGVFSAGLDLTEMCGR	:::::::::::::::::::::::::	100.0	P42126	Enoyl-CoA delta isomerase 1, mitochondrial (ECI1_HUMAN)	Fusion00723.71932.71932.3	N/A	N/A
GVILTSDRPGVFSAGLDLTEMCGR	:::::::::::::::::::::::::	100.0	P42126	Enoyl-CoA delta isomerase 1, mitochondrial (ECI1_HUMAN)	Fusion00723.72229.72229.3	N/A	N/A
GVILTSDRPGVFSAGLDLTEMCGR	:::::::::::::::::::::::::	100.0	P42126	Enoyl-CoA delta isomerase 1, mitochondrial (ECI1_HUMAN)	Fusion00727.71466.71466.3	N/A	N/A
GVILTSDRPGVFSAGLDLTEMCGR	:::::::::::::::::::::::::	100.0	P42126	Enoyl-CoA delta isomerase 1, mitochondrial (ECI1_HUMAN)	Fusion00730.70896.70896.3	N/A	N/A
LKDYAFIHFDER	:::::::::::::	9931389365351620	O60506	Heterogeneous nuclear ribonucleoprotein Q (HNRPQ_HUMAN)	Fusion00713.38512.38512.3	N/A	N/A
LKDYAFIHFDER	:::::::::::::	8532423208191120	O60506	Heterogeneous nuclear ribonucleoprotein Q (HNRPQ_HUMAN)	Fusion00720.39044.39044.3	N/A	N/A
LKDYAFIHFDER	:::::::::::::	8116438356164380	O60506	Heterogeneous nuclear ribonucleoprotein Q (HNRPQ_HUMAN)	Fusion00720.39366.39366.3	N/A	N/A
LKDYAFIHFDER	:::::::::::::	9982847341337900	O60506	Heterogeneous nuclear ribonucleoprotein Q (HNRPQ_HUMAN)	Fusion00723.37981.37981.3	N/A	N/A
LKDYAFIHFDER	:::::::::::::	9313893653516290	O60506	Heterogeneous nuclear ribonucleoprotein Q (HNRPQ_HUMAN)	Fusion00727.37319.37319.3	N/A	N/A
LKDYAFIHFDER	:::::::::::::	9982847341337900	O60506	Heterogeneous nuclear ribonucleoprotein Q (HNRPQ_HUMAN)	Fusion00727.37603.37603.3	N/A	N/A
LKDYAFIHFDER	:::::::::::::	9982847341337900	O60506	Heterogeneous nuclear ribonucleoprotein Q (HNRPQ_HUMAN)	Fusion00730.37560.37560.3	N/A	N/A
IWSTVPTDEEDEMEESTNRPR	::::::::::::::::::::::	9948542024013720	Q9GZL7	Ribosome biogenesis protein WDR12 (WDR12_HUMAN)	Fusion00713.40121.40121.3	N/A	N/A
IWSTVPTDEEDEMEESTNRPR	::::::::::::::::::::::	9982847341337900	Q9GZL7	Ribosome biogenesis protein WDR12 (WDR12_HUMAN)	Fusion00713.40131.40131.3	N/A	N/A
IWSTVPTDEEDEMEESTNRPR	::::::::::::::::::::::	9622641509433960	Q9GZL7	Ribosome biogenesis protein WDR12 (WDR12_HUMAN)	Fusion00716.39859.39859.3	N/A	N/A
IWSTVPTDEEDEMEESTNRPR	::::::::::::::::::::::	9982847341337900	Q9GZL7	Ribosome biogenesis protein WDR12 (WDR12_HUMAN)	Fusion00716.40189.40189.3	N/A	N/A
IWSTVPTDEEDEMEESTNRPR	::::::::::::::::::::::	9965694682675810	Q9GZL7	Ribosome biogenesis protein WDR12 (WDR12_HUMAN)	Fusion00720.40997.40997.3	N/A	N/A
IWSTVPTDEEDEMEESTNRPR	::::::::::::::::::::::	9399656946826750	Q9GZL7	Ribosome biogenesis protein WDR12 (WDR12_HUMAN)	Fusion00720.41323.41323.3	N/A	N/A
IWSTVPTDEEDEMEESTNRPR	::::::::::::::::::::::	9879931389365350	Q9GZL7	Ribosome biogenesis protein WDR12 (WDR12_HUMAN)	Fusion00727.39167.39167.3	N/A	N/A
IWSTVPTDEEDEMEESTNRPR	::::::::::::::::::::::	9982847341337900	Q9GZL7	Ribosome biogenesis protein WDR12 (WDR12_HUMAN)	Fusion00723.39891.39891.3	N/A	N/A
IWSTVPTDEEDEMEESTNRPR	::::::::::::::::::::::	9691252144082330	Q9GZL7	Ribosome biogenesis protein WDR12 (WDR12_HUMAN)	Fusion00730.39150.39150.3	N/A	N/A
ASWSSLSMDEK	::::::::::::	100.0	P13073	Cytochrome c oxidase subunit 4 isoform 1, mitochondrial (COX41_HUMAN)	Fusion00713.34855.34855.2	N/A	N/A
ASWSSLSMDEK	::::::::::::	100.0	P13073	Cytochrome c oxidase subunit 4 isoform 1, mitochondrial (COX41_HUMAN)	Fusion00716.34599.34599.2	N/A	N/A
ASWSSLSMDEK	::::::::::::	100.0	P13073	Cytochrome c oxidase subunit 4 isoform 1, mitochondrial (COX41_HUMAN)	Fusion00720.35742.35742.2	N/A	N/A
ASWSSLSMDEK	::::::::::::	100.0	P13073	Cytochrome c oxidase subunit 4 isoform 1, mitochondrial (COX41_HUMAN)	Fusion00723.34810.34810.2	N/A	N/A
ASWSSLSMDEK	::::::::::::	100.0	P13073	Cytochrome c oxidase subunit 4 isoform 1, mitochondrial (COX41_HUMAN)	Fusion00727.34096.34096.2	N/A	N/A
ASWSSLSMDEK	::::::::::::	100.0	P13073	Cytochrome c oxidase subunit 4 isoform 1, mitochondrial (COX41_HUMAN)	Fusion00730.33981.33981.2	N/A	N/A
ASWSSLSMDEK	::::::::::::	9985652797704440	P13073	Cytochrome c oxidase subunit 4 isoform 1, mitochondrial (COX41_HUMAN)	Fusion00713.35174.35174.2	N/A	N/A
ASWSSLSMDEK	::::::::::::	9985652797704440	P13073	Cytochrome c oxidase subunit 4 isoform 1, mitochondrial (COX41_HUMAN)	Fusion00720.36005.36005.2	N/A	N/A
ASWSSLSMDEK	::::::::::::	9985652797704440	P13073	Cytochrome c oxidase subunit 4 isoform 1, mitochondrial (COX41_HUMAN)	Fusion00730.34250.34250.2	N/A	N/A
ASWSSLSMDEK	::::::::::::	8651362984218070	P13073	Cytochrome c oxidase subunit 4 isoform 1, mitochondrial (COX41_HUMAN)	Fusion00727.34425.34425.2	N/A	N/A
YSSDYFQAPSDYR	::::::::::::::	100.0	Q08380	Galectin-3-binding protein (LG3BP_HUMAN)	Fusion00713.40506.40506.2	N/A	N/A
YSSDYFQAPSDYR	::::::::::::::	100.0	Q08380	Galectin-3-binding protein (LG3BP_HUMAN)	Fusion00716.40154.40154.2	N/A	N/A
YSSDYFQAPSDYR	::::::::::::::	100.0	Q08380	Galectin-3-binding protein (LG3BP_HUMAN)	Fusion00720.41281.41281.2	N/A	N/A
YSSDYFQAPSDYR	::::::::::::::	100.0	Q08380	Galectin-3-binding protein (LG3BP_HUMAN)	Fusion00723.40146.40146.2	N/A	N/A
YSSDYFQAPSDYR	::::::::::::::	100.0	Q08380	Galectin-3-binding protein (LG3BP_HUMAN)	Fusion00727.39478.39478.2	N/A	N/A
YSSDYFQAPSDYR	::::::::::::::	100.0	Q08380	Galectin-3-binding protein (LG3BP_HUMAN)	Fusion00730.39682.39682.2	N/A	N/A
AMGPLVLTEVLFNEK	::::::::::::::::	100.0	P55010	Eukaryotic translation initiation factor 5 (IF5_HUMAN)	Fusion00716.93181.93181.2	N/A	N/A
AMGPLVLTEVLFNEK	::::::::::::::::	100.0	P55010	Eukaryotic translation initiation factor 5 (IF5_HUMAN)	Fusion00723.92922.92922.2	N/A	N/A
AMGPLVLTEVLFNEK	::::::::::::::::	100.0	P55010	Eukaryotic translation initiation factor 5 (IF5_HUMAN)	Fusion00713.93258.93258.2	N/A	N/A
AMGPLVLTEVLFNEK	::::::::::::::::	100.0	P55010	Eukaryotic translation initiation factor 5 (IF5_HUMAN)	Fusion00713.93541.93541.2	N/A	N/A
AMGPLVLTEVLFNEK	::::::::::::::::	100.0	P55010	Eukaryotic translation initiation factor 5 (IF5_HUMAN)	Fusion00720.94128.94128.2	N/A	N/A
AMGPLVLTEVLFNEK	::::::::::::::::	100.0	P55010	Eukaryotic translation initiation factor 5 (IF5_HUMAN)	Fusion00720.94451.94451.2	N/A	N/A
AMGPLVLTEVLFNEK	::::::::::::::::	100.0	P55010	Eukaryotic translation initiation factor 5 (IF5_HUMAN)	Fusion00727.92489.92489.2	N/A	N/A
AMGPLVLTEVLFNEK	::::::::::::::::	100.0	P55010	Eukaryotic translation initiation factor 5 (IF5_HUMAN)	Fusion00727.92776.92776.2	N/A	N/A
AMGPLVLTEVLFNEK	::::::::::::::::	100.0	P55010	Eukaryotic translation initiation factor 5 (IF5_HUMAN)	Fusion00730.92016.92016.2	N/A	N/A
AMGPLVLTEVLFNEK	::::::::::::::::	100.0	P55010	Eukaryotic translation initiation factor 5 (IF5_HUMAN)	Fusion00730.92331.92331.2	N/A	N/A
SEGGFIWACK	:::::::::::	100.0	O75874	Isocitrate dehydrogenase [NADP] cytoplasmic (IDHC_HUMAN)	Fusion00720.42867.42867.2	N/A	N/A
SEGGFIWACK	:::::::::::	100.0	O75874	Isocitrate dehydrogenase [NADP] cytoplasmic (IDHC_HUMAN)	Fusion00730.41081.41081.2	N/A	N/A
EITENLMATGDLDQDGR	::::::::::::::::::	100.0	P13796	Plastin-2 (PLSL_HUMAN)	Fusion00720.53916.53916.3	N/A	N/A
EITENLMATGDLDQDGR	::::::::::::::::::	100.0	P13796	Plastin-2 (PLSL_HUMAN)	Fusion00723.52951.52951.3	N/A	N/A
EITENLMATGDLDQDGR	::::::::::::::::::	100.0	P13796	Plastin-2 (PLSL_HUMAN)	Fusion00730.52054.52054.3	N/A	N/A
EITENLMATGDLDQDGR	::::::::::::::::::	100.0	P13796	Plastin-2 (PLSL_HUMAN)	Fusion00713.53055.53055.3	N/A	N/A
EITENLMATGDLDQDGR	::::::::::::::::::	100.0	P13796	Plastin-2 (PLSL_HUMAN)	Fusion00716.52769.52769.3	N/A	N/A
EITENLMATGDLDQDGR	::::::::::::::::::	100.0	P13796	Plastin-2 (PLSL_HUMAN)	Fusion00727.52170.52170.3	N/A	N/A
IPNIYAIGDVVAGPMLAHK	:::::::::::::::oxidation of m:::::	100.0	P09622	Dihydrolipoyl dehydrogenase, mitochondrial (DLDH_HUMAN)	Fusion00716.66665.66665.3	N/A	N/A
IPNIYAIGDVVAGPMLAHK	:::::::::::::::oxidation of m:::::	9982847341337900	P09622	Dihydrolipoyl dehydrogenase, mitochondrial (DLDH_HUMAN)	Fusion00730.66211.66211.3	N/A	N/A
IPNIYAIGDVVAGPMLAHK	:::::::::::::::oxidation of m:::::	100.0	P09622	Dihydrolipoyl dehydrogenase, mitochondrial (DLDH_HUMAN)	Fusion00713.67071.67071.3	N/A	N/A
IPNIYAIGDVVAGPMLAHK	:::::::::::::::oxidation of m:::::	100.0	P09622	Dihydrolipoyl dehydrogenase, mitochondrial (DLDH_HUMAN)	Fusion00720.67867.67867.3	N/A	N/A
IPNIYAIGDVVAGPMLAHK	:::::::::::::::oxidation of m:::::	100.0	P09622	Dihydrolipoyl dehydrogenase, mitochondrial (DLDH_HUMAN)	Fusion00723.66701.66701.3	N/A	N/A
IPNIYAIGDVVAGPMLAHK	:::::::::::::::oxidation of m:::::	100.0	P09622	Dihydrolipoyl dehydrogenase, mitochondrial (DLDH_HUMAN)	Fusion00723.66988.66988.3	N/A	N/A
IPNIYAIGDVVAGPMLAHK	:::::::::::::::oxidation of m:::::	100.0	P09622	Dihydrolipoyl dehydrogenase, mitochondrial (DLDH_HUMAN)	Fusion00727.66223.66223.3	N/A	N/A
IPNIYAIGDVVAGPMLAHK	:::::::::::::::oxidation of m:::::	100.0	P09622	Dihydrolipoyl dehydrogenase, mitochondrial (DLDH_HUMAN)	Fusion00730.65832.65832.3	N/A	N/A
NNAYLAQSPQLYK	::::::::::::::	100.0	P14868	Aspartate--tRNA ligase, cytoplasmic (SYDC_HUMAN)	Fusion00713.35719.35719.2	N/A	N/A
NNAYLAQSPQLYK	::::::::::::::	100.0	P14868	Aspartate--tRNA ligase, cytoplasmic (SYDC_HUMAN)	Fusion00716.35488.35488.2	N/A	N/A
NNAYLAQSPQLYK	::::::::::::::	100.0	P14868	Aspartate--tRNA ligase, cytoplasmic (SYDC_HUMAN)	Fusion00720.36641.36641.2	N/A	N/A
NNAYLAQSPQLYK	::::::::::::::	100.0	P14868	Aspartate--tRNA ligase, cytoplasmic (SYDC_HUMAN)	Fusion00723.35659.35659.2	N/A	N/A
NNAYLAQSPQLYK	::::::::::::::	100.0	P14868	Aspartate--tRNA ligase, cytoplasmic (SYDC_HUMAN)	Fusion00727.34968.34968.2	N/A	N/A
NNAYLAQSPQLYK	::::::::::::::	100.0	P14868	Aspartate--tRNA ligase, cytoplasmic (SYDC_HUMAN)	Fusion00730.34888.34888.2	N/A	N/A
SDAPDTLLLEK	::::::::::::	9985652797704440	P53611	Geranylgeranyl transferase type-2 subunit beta (PGTB2_HUMAN)	Fusion00713.43783.43783.2 (2)	N/A	N/A
SDAPDTLLLEK	::::::::::::	9985652797704440	P53611	Geranylgeranyl transferase type-2 subunit beta (PGTB2_HUMAN)	Fusion00716.43521.43521.2 (2)	N/A	N/A
SDAPDTLLLEK	::::::::::::	9985652797704440	P53611	Geranylgeranyl transferase type-2 subunit beta (PGTB2_HUMAN)	Fusion00720.44720.44720.2 (2)	N/A	N/A
SDAPDTLLLEK	::::::::::::	100.0	P53611	Geranylgeranyl transferase type-2 subunit beta (PGTB2_HUMAN)	Fusion00723.43625.43625.2	N/A	N/A
SDAPDTLLLEK	::::::::::::	100.0	P53611	Geranylgeranyl transferase type-2 subunit beta (PGTB2_HUMAN)	Fusion00727.42881.42881.2 (2)	N/A	N/A
SDAPDTLLLEK	::::::::::::	9985652797704440	P53611	Geranylgeranyl transferase type-2 subunit beta (PGTB2_HUMAN)	Fusion00730.42883.42883.2 (2)	N/A	N/A
SDAPDTLLLEK	::::::::::::	8809182209469150	P53611	Geranylgeranyl transferase type-2 subunit beta (PGTB2_HUMAN)	Fusion00720.44916.44916.2	N/A	N/A
SEPVKEESSELEQPFAQDTSSVGPDRK	::::::::::::::::::::::::::::	100.0	Q14151	Scaffold attachment factor B2 (SAFB2_HUMAN)	Fusion00723.33831.33831.4	N/A	N/A
SEPVKEESSELEQPFAQDTSSVGPDRK	::::::::::::::::::::::::::::	100.0	Q15424	Scaffold attachment factor B1 (SAFB1_HUMAN)	Fusion00723.33831.33831.4	N/A	N/A
SEPVKEESSELEQPFAQDTSSVGPDRK	::::::::::::::::::::::::::::	100.0	Q14151	Scaffold attachment factor B2 (SAFB2_HUMAN)	Fusion00713.33638.33638.4	N/A	N/A
SEPVKEESSELEQPFAQDTSSVGPDRK	::::::::::::::::::::::::::::	100.0	Q15424	Scaffold attachment factor B1 (SAFB1_HUMAN)	Fusion00713.33638.33638.4	N/A	N/A
SEPVKEESSELEQPFAQDTSSVGPDRK	::::::::::::::::::::::::::::	100.0	Q14151	Scaffold attachment factor B2 (SAFB2_HUMAN)	Fusion00716.33339.33339.4	N/A	N/A
SEPVKEESSELEQPFAQDTSSVGPDRK	::::::::::::::::::::::::::::	100.0	Q15424	Scaffold attachment factor B1 (SAFB1_HUMAN)	Fusion00716.33339.33339.4	N/A	N/A
SEPVKEESSELEQPFAQDTSSVGPDRK	::::::::::::::::::::::::::::	968652037617555	Q14151	Scaffold attachment factor B2 (SAFB2_HUMAN)	Fusion00716.33636.33636.4	N/A	N/A
SEPVKEESSELEQPFAQDTSSVGPDRK	::::::::::::::::::::::::::::	968652037617555	Q15424	Scaffold attachment factor B1 (SAFB1_HUMAN)	Fusion00716.33636.33636.4	N/A	N/A
SEPVKEESSELEQPFAQDTSSVGPDRK	::::::::::::::::::::::::::::	100.0	Q14151	Scaffold attachment factor B2 (SAFB2_HUMAN)	Fusion00716.33651.33651.4	N/A	N/A
SEPVKEESSELEQPFAQDTSSVGPDRK	::::::::::::::::::::::::::::	100.0	Q15424	Scaffold attachment factor B1 (SAFB1_HUMAN)	Fusion00716.33651.33651.4	N/A	N/A
SEPVKEESSELEQPFAQDTSSVGPDRK	::::::::::::::::::::::::::::	100.0	Q14151	Scaffold attachment factor B2 (SAFB2_HUMAN)	Fusion00727.32803.32803.4	N/A	N/A
SEPVKEESSELEQPFAQDTSSVGPDRK	::::::::::::::::::::::::::::	100.0	Q15424	Scaffold attachment factor B1 (SAFB1_HUMAN)	Fusion00727.32803.32803.4	N/A	N/A
SEPVKEESSELEQPFAQDTSSVGPDRK	::::::::::::::::::::::::::::	9655172413793100	Q14151	Scaffold attachment factor B2 (SAFB2_HUMAN)	Fusion00727.33128.33128.4	N/A	N/A
SEPVKEESSELEQPFAQDTSSVGPDRK	::::::::::::::::::::::::::::	9655172413793100	Q15424	Scaffold attachment factor B1 (SAFB1_HUMAN)	Fusion00727.33128.33128.4	N/A	N/A
SEPVKEESSELEQPFAQDTSSVGPDRK	::::::::::::::::::::::::::::	100.0	Q14151	Scaffold attachment factor B2 (SAFB2_HUMAN)	Fusion00730.32760.32760.4	N/A	N/A
SEPVKEESSELEQPFAQDTSSVGPDRK	::::::::::::::::::::::::::::	100.0	Q15424	Scaffold attachment factor B1 (SAFB1_HUMAN)	Fusion00730.32760.32760.4	N/A	N/A
SEPVKEESSELEQPFAQDTSSVGPDRK	::::::::::::::::::::::::::::	100.0	Q14151	Scaffold attachment factor B2 (SAFB2_HUMAN)	Fusion00720.34470.34470.4	N/A	N/A
SEPVKEESSELEQPFAQDTSSVGPDRK	::::::::::::::::::::::::::::	100.0	Q15424	Scaffold attachment factor B1 (SAFB1_HUMAN)	Fusion00720.34470.34470.4	N/A	N/A
SEPVKEESSELEQPFAQDTSSVGPDRK	::::::::::::::::::::::::::::	100.0	Q14151	Scaffold attachment factor B2 (SAFB2_HUMAN)	Fusion00723.33532.33532.4	N/A	N/A
SEPVKEESSELEQPFAQDTSSVGPDRK	::::::::::::::::::::::::::::	100.0	Q15424	Scaffold attachment factor B1 (SAFB1_HUMAN)	Fusion00723.33532.33532.4	N/A	N/A
LLGQFTLIGIPPAPR	::::::::::::::::	100.0	P38646	Stress-70 protein, mitochondrial (GRP75_HUMAN)	Fusion00713.83475.83475.3	N/A	N/A
LLGQFTLIGIPPAPR	::::::::::::::::	100.0	P38646	Stress-70 protein, mitochondrial (GRP75_HUMAN)	Fusion00716.83075.83075.3	N/A	N/A
LLGQFTLIGIPPAPR	::::::::::::::::	100.0	P38646	Stress-70 protein, mitochondrial (GRP75_HUMAN)	Fusion00720.84556.84556.3	N/A	N/A
LLGQFTLIGIPPAPR	::::::::::::::::	100.0	P38646	Stress-70 protein, mitochondrial (GRP75_HUMAN)	Fusion00723.83103.83103.3	N/A	N/A
LLGQFTLIGIPPAPR	::::::::::::::::	100.0	P38646	Stress-70 protein, mitochondrial (GRP75_HUMAN)	Fusion00723.83398.83398.3	N/A	N/A
LLGQFTLIGIPPAPR	::::::::::::::::	100.0	P38646	Stress-70 protein, mitochondrial (GRP75_HUMAN)	Fusion00727.82686.82686.3	N/A	N/A
LLGQFTLIGIPPAPR	::::::::::::::::	100.0	P38646	Stress-70 protein, mitochondrial (GRP75_HUMAN)	Fusion00727.82978.82978.3	N/A	N/A
LLGQFTLIGIPPAPR	::::::::::::::::	100.0	P38646	Stress-70 protein, mitochondrial (GRP75_HUMAN)	Fusion00730.82194.82194.3	N/A	N/A
LLGQFTLIGIPPAPR	::::::::::::::::	100.0	P38646	Stress-70 protein, mitochondrial (GRP75_HUMAN)	Fusion00716.83366.83366.3	N/A	N/A
LLGQFTLIGIPPAPR	::::::::::::::::	100.0	P38646	Stress-70 protein, mitochondrial (GRP75_HUMAN)	Fusion00720.84266.84266.3	N/A	N/A
GLPQLGTLGAGNHYAEIQVVDEIFNEYAAK	:::::::::::::::::::::::::::::::	9982847341337900	Q9Y3I0	tRNA-splicing ligase RtcB homolog (RTCB_HUMAN)	Fusion00713.93605.93605.3	N/A	N/A
GLPQLGTLGAGNHYAEIQVVDEIFNEYAAK	:::::::::::::::::::::::::::::::	100.0	Q9Y3I0	tRNA-splicing ligase RtcB homolog (RTCB_HUMAN)	Fusion00716.93242.93242.3	N/A	N/A
GLPQLGTLGAGNHYAEIQVVDEIFNEYAAK	:::::::::::::::::::::::::::::::	100.0	Q9Y3I0	tRNA-splicing ligase RtcB homolog (RTCB_HUMAN)	Fusion00716.93255.93255.3	N/A	N/A
GLPQLGTLGAGNHYAEIQVVDEIFNEYAAK	:::::::::::::::::::::::::::::::	100.0	Q9Y3I0	tRNA-splicing ligase RtcB homolog (RTCB_HUMAN)	Fusion00723.92969.92969.3	N/A	N/A
GLPQLGTLGAGNHYAEIQVVDEIFNEYAAK	:::::::::::::::::::::::::::::::	100.0	Q9Y3I0	tRNA-splicing ligase RtcB homolog (RTCB_HUMAN)	Fusion00730.92374.92374.3	N/A	N/A
GLPQLGTLGAGNHYAEIQVVDEIFNEYAAK	:::::::::::::::::::::::::::::::	100.0	Q9Y3I0	tRNA-splicing ligase RtcB homolog (RTCB_HUMAN)	Fusion00713.93313.93313.3	N/A	N/A
GLPQLGTLGAGNHYAEIQVVDEIFNEYAAK	:::::::::::::::::::::::::::::::	100.0	Q9Y3I0	tRNA-splicing ligase RtcB homolog (RTCB_HUMAN)	Fusion00716.92906.92906.3	N/A	N/A
GLPQLGTLGAGNHYAEIQVVDEIFNEYAAK	:::::::::::::::::::::::::::::::	100.0	Q9Y3I0	tRNA-splicing ligase RtcB homolog (RTCB_HUMAN)	Fusion00720.94230.94230.3	N/A	N/A
GLPQLGTLGAGNHYAEIQVVDEIFNEYAAK	:::::::::::::::::::::::::::::::	100.0	Q9Y3I0	tRNA-splicing ligase RtcB homolog (RTCB_HUMAN)	Fusion00727.92551.92551.3	N/A	N/A
GLPQLGTLGAGNHYAEIQVVDEIFNEYAAK	:::::::::::::::::::::::::::::::	100.0	Q9Y3I0	tRNA-splicing ligase RtcB homolog (RTCB_HUMAN)	Fusion00730.92050.92050.3	N/A	N/A
LDQEDALLGSYPVDDGCR	:::::::::::::::::::	100.0	Q99426	Tubulin-folding cofactor B (TBCB_HUMAN)	Fusion00713.59719.59719.2	N/A	N/A
LDQEDALLGSYPVDDGCR	:::::::::::::::::::	100.0	Q99426	Tubulin-folding cofactor B (TBCB_HUMAN)	Fusion00720.60320.60320.2	N/A	N/A
LDQEDALLGSYPVDDGCR	:::::::::::::::::::	100.0	Q99426	Tubulin-folding cofactor B (TBCB_HUMAN)	Fusion00720.60632.60632.2	N/A	N/A
LDQEDALLGSYPVDDGCR	:::::::::::::::::::	100.0	Q99426	Tubulin-folding cofactor B (TBCB_HUMAN)	Fusion00723.59365.59365.2	N/A	N/A
LDQEDALLGSYPVDDGCR	:::::::::::::::::::	100.0	Q99426	Tubulin-folding cofactor B (TBCB_HUMAN)	Fusion00727.58624.58624.2	N/A	N/A
LDQEDALLGSYPVDDGCR	:::::::::::::::::::	100.0	Q99426	Tubulin-folding cofactor B (TBCB_HUMAN)	Fusion00727.58925.58925.2	N/A	N/A
LDQEDALLGSYPVDDGCR	:::::::::::::::::::	100.0	Q99426	Tubulin-folding cofactor B (TBCB_HUMAN)	Fusion00713.59418.59418.2	N/A	N/A
LDQEDALLGSYPVDDGCR	:::::::::::::::::::	100.0	Q99426	Tubulin-folding cofactor B (TBCB_HUMAN)	Fusion00716.59187.59187.2	N/A	N/A
LDQEDALLGSYPVDDGCR	:::::::::::::::::::	100.0	Q99426	Tubulin-folding cofactor B (TBCB_HUMAN)	Fusion00720.60306.60306.2	N/A	N/A
LDQEDALLGSYPVDDGCR	:::::::::::::::::::	100.0	Q99426	Tubulin-folding cofactor B (TBCB_HUMAN)	Fusion00730.58407.58407.2	N/A	N/A
LAGGDWFTSR	:::::::::::	100.0	P30153	Serine/threonine-protein phosphatase 2A 65 kDa regulatory subunit A alpha isoform (2AAA_HUMAN)	Fusion00713.43704.43704.2	N/A	N/A
LAGGDWFTSR	:::::::::::	100.0	P30153	Serine/threonine-protein phosphatase 2A 65 kDa regulatory subunit A alpha isoform (2AAA_HUMAN)	Fusion00716.43399.43399.2	N/A	N/A
LAGGDWFTSR	:::::::::::	100.0	P30153	Serine/threonine-protein phosphatase 2A 65 kDa regulatory subunit A alpha isoform (2AAA_HUMAN)	Fusion00720.44634.44634.2	N/A	N/A
LAGGDWFTSR	:::::::::::	100.0	P30153	Serine/threonine-protein phosphatase 2A 65 kDa regulatory subunit A alpha isoform (2AAA_HUMAN)	Fusion00723.43560.43560.2	N/A	N/A
LAGGDWFTSR	:::::::::::	100.0	P30153	Serine/threonine-protein phosphatase 2A 65 kDa regulatory subunit A alpha isoform (2AAA_HUMAN)	Fusion00727.42783.42783.2	N/A	N/A
LAGGDWFTSR	:::::::::::	100.0	P30153	Serine/threonine-protein phosphatase 2A 65 kDa regulatory subunit A alpha isoform (2AAA_HUMAN)	Fusion00730.42840.42840.2	N/A	N/A
DAVLLLFANK	:::::::::::	100.0	P18085	ADP-ribosylation factor 4 (ARF4_HUMAN)	Fusion00713.76870.76870.2	N/A	N/A
DAVLLLFANK	:::::::::::	100.0	P18085	ADP-ribosylation factor 4 (ARF4_HUMAN)	Fusion00716.76301.76301.2	N/A	N/A
DAVLLLFANK	:::::::::::	100.0	P18085	ADP-ribosylation factor 4 (ARF4_HUMAN)	Fusion00720.77508.77508.2	N/A	N/A
DAVLLLFANK	:::::::::::	100.0	P18085	ADP-ribosylation factor 4 (ARF4_HUMAN)	Fusion00723.76403.76403.2	N/A	N/A
DAVLLLFANK	:::::::::::	100.0	P18085	ADP-ribosylation factor 4 (ARF4_HUMAN)	Fusion00727.76080.76080.2	N/A	N/A
DAVLLLFANK	:::::::::::	100.0	P18085	ADP-ribosylation factor 4 (ARF4_HUMAN)	Fusion00730.75434.75434.2	N/A	N/A
DAVLLLFANK	:::::::::::	100.0	P18085	ADP-ribosylation factor 4 (ARF4_HUMAN)	Fusion00730.75726.75726.2	N/A	N/A
IGVDLIMK	:::::::::	100.0	O00303	Eukaryotic translation initiation factor 3 subunit F (EIF3F_HUMAN)	Fusion00713.52142.52142.2	N/A	N/A
IGVDLIMK	:::::::::	100.0	O00303	Eukaryotic translation initiation factor 3 subunit F (EIF3F_HUMAN)	Fusion00716.51861.51861.2	N/A	N/A
IGVDLIMK	:::::::::	100.0	O00303	Eukaryotic translation initiation factor 3 subunit F (EIF3F_HUMAN)	Fusion00720.52971.52971.2	N/A	N/A
IGVDLIMK	:::::::::	9985652797704440	O00303	Eukaryotic translation initiation factor 3 subunit F (EIF3F_HUMAN)	Fusion00723.51991.51991.2	N/A	N/A
IGVDLIMK	:::::::::	100.0	O00303	Eukaryotic translation initiation factor 3 subunit F (EIF3F_HUMAN)	Fusion00727.51230.51230.2	N/A	N/A
IGVDLIMK	:::::::::	9985652797704440	O00303	Eukaryotic translation initiation factor 3 subunit F (EIF3F_HUMAN)	Fusion00730.51144.51144.2	N/A	N/A
GAEEMETVIPVDVMR	:::::oxidation of m:::::::::::	9985652797704440	Q99497	Protein DJ-1 (PARK7_HUMAN)	Fusion00713.58427.58427.2	N/A	N/A
GAEEMETVIPVDVMR	:::::oxidation of m:::::::::::	8739255014326640	Q99497	Protein DJ-1 (PARK7_HUMAN)	Fusion00713.58854.58854.2	N/A	N/A
GAEEMETVIPVDVMR	:::::oxidation of m:::::::::::	8651362984218070	Q99497	Protein DJ-1 (PARK7_HUMAN)	Fusion00713.58875.58875.2	N/A	N/A
GAEEMETVIPVDVMR	:::::oxidation of m:::::::::::	8751793400286940	Q99497	Protein DJ-1 (PARK7_HUMAN)	Fusion00720.59740.59740.2	N/A	N/A
GAEEMETVIPVDVMR	:::::oxidation of m:::::::::::	100.0	Q99497	Protein DJ-1 (PARK7_HUMAN)	Fusion00723.58258.58258.2	N/A	N/A
GAEEMETVIPVDVMR	:::::oxidation of m:::::::::::	100.0	Q99497	Protein DJ-1 (PARK7_HUMAN)	Fusion00730.57531.57531.2	N/A	N/A
GAEEMETVIPVDVMR	:::::oxidation of m:::::::::::	9985652797704440	Q99497	Protein DJ-1 (PARK7_HUMAN)	Fusion00720.59309.59309.2	N/A	N/A
LVEIAQVPK	::::::::::	100.0	Q16851	UTP--glucose-1-phosphate uridylyltransferase (UGPA_HUMAN)	Fusion00713.33844.33844.2	N/A	N/A
LVEIAQVPK	::::::::::	100.0	Q16851	UTP--glucose-1-phosphate uridylyltransferase (UGPA_HUMAN)	Fusion00716.33620.33620.2	N/A	N/A
LVEIAQVPK	::::::::::	100.0	Q16851	UTP--glucose-1-phosphate uridylyltransferase (UGPA_HUMAN)	Fusion00720.34718.34718.2	N/A	N/A
LVEIAQVPK	::::::::::	100.0	Q16851	UTP--glucose-1-phosphate uridylyltransferase (UGPA_HUMAN)	Fusion00723.33757.33757.2	N/A	N/A
LVEIAQVPK	::::::::::	100.0	Q16851	UTP--glucose-1-phosphate uridylyltransferase (UGPA_HUMAN)	Fusion00727.33107.33107.2	N/A	N/A
LVEIAQVPK	::::::::::	100.0	Q16851	UTP--glucose-1-phosphate uridylyltransferase (UGPA_HUMAN)	Fusion00730.32999.32999.2	N/A	N/A
GGQTHLGLPVFNTVK	::::::::::::::::	8713550600343050	P53597	Succinyl-CoA ligase [ADP/GDP-forming] subunit alpha, mitochondrial (SUCA_HUMAN)	Fusion00720.45537.45537.3	N/A	N/A
GGQTHLGLPVFNTVK	::::::::::::::::	9622641509433960	P53597	Succinyl-CoA ligase [ADP/GDP-forming] subunit alpha, mitochondrial (SUCA_HUMAN)	Fusion00730.43792.43792.3	N/A	N/A
GGQTHLGLPVFNTVK	::::::::::::::::	8681506849315060	P53597	Succinyl-CoA ligase [ADP/GDP-forming] subunit alpha, mitochondrial (SUCA_HUMAN)	Fusion00723.44393.44393.3	N/A	N/A
DTGIFLDLMHLK	:::::::::::::	100.0	P12956	X-ray repair cross-complementing protein 6 (XRCC6_HUMAN)	Fusion00713.81897.81897.3	N/A	N/A
DTGIFLDLMHLK	:::::::::::::	100.0	P12956	X-ray repair cross-complementing protein 6 (XRCC6_HUMAN)	Fusion00716.81593.81593.3	N/A	N/A
DTGIFLDLMHLK	:::::::::::::	100.0	P12956	X-ray repair cross-complementing protein 6 (XRCC6_HUMAN)	Fusion00720.82384.82384.3	N/A	N/A
DTGIFLDLMHLK	:::::::::::::	100.0	P12956	X-ray repair cross-complementing protein 6 (XRCC6_HUMAN)	Fusion00720.82679.82679.3	N/A	N/A
DTGIFLDLMHLK	:::::::::::::	100.0	P12956	X-ray repair cross-complementing protein 6 (XRCC6_HUMAN)	Fusion00727.80931.80931.3	N/A	N/A
DTGIFLDLMHLK	:::::::::::::	100.0	P12956	X-ray repair cross-complementing protein 6 (XRCC6_HUMAN)	Fusion00727.81217.81217.3	N/A	N/A
DTGIFLDLMHLK	:::::::::::::	100.0	P12956	X-ray repair cross-complementing protein 6 (XRCC6_HUMAN)	Fusion00730.80688.80688.3	N/A	N/A
DTGIFLDLMHLK	:::::::::::::	9982847341337900	P12956	X-ray repair cross-complementing protein 6 (XRCC6_HUMAN)	Fusion00713.81600.81600.3	N/A	N/A
DTGIFLDLMHLK	:::::::::::::	100.0	P12956	X-ray repair cross-complementing protein 6 (XRCC6_HUMAN)	Fusion00723.81323.81323.3	N/A	N/A
DTGIFLDLMHLK	:::::::::::::	9982847341337900	P12956	X-ray repair cross-complementing protein 6 (XRCC6_HUMAN)	Fusion00730.80384.80384.3	N/A	N/A
SFAGAVSPQEEEEFRR	:::::::::::::::::	9588336192109770	P33992	DNA replication licensing factor MCM5 (MCM5_HUMAN)	Fusion00716.29572.29572.3	N/A	N/A
SFAGAVSPQEEEEFRR	:::::::::::::::::	9536878216123490	P33992	DNA replication licensing factor MCM5 (MCM5_HUMAN)	Fusion00723.29550.29550.3	N/A	N/A
SFAGAVSPQEEEEFRR	:::::::::::::::::	9811320754716980	P33992	DNA replication licensing factor MCM5 (MCM5_HUMAN)	Fusion00713.29692.29692.3	N/A	N/A
SFAGAVSPQEEEEFRR	:::::::::::::::::	9914236706689530	P33992	DNA replication licensing factor MCM5 (MCM5_HUMAN)	Fusion00720.30687.30687.3	N/A	N/A
SFAGAVSPQEEEEFRR	:::::::::::::::::	9846153846153840	P33992	DNA replication licensing factor MCM5 (MCM5_HUMAN)	Fusion00727.29007.29007.3	N/A	N/A
SFAGAVSPQEEEEFRR	:::::::::::::::::	9931389365351620	P33992	DNA replication licensing factor MCM5 (MCM5_HUMAN)	Fusion00730.28870.28870.3	N/A	N/A
KPVVDCVVSVPCFYTDAER	::::::::::::::::::::	100.0	P34932	Heat shock 70 kDa protein 4 (HSP74_HUMAN)	Fusion00723.56716.56716.2	N/A	N/A
KPVVDCVVSVPCFYTDAER	::::::::::::::::::::	100.0	P34932	Heat shock 70 kDa protein 4 (HSP74_HUMAN)	Fusion00730.55868.55868.2	N/A	N/A
KPVVDCVVSVPCFYTDAER	::::::::::::::::::::	100.0	P34932	Heat shock 70 kDa protein 4 (HSP74_HUMAN)	Fusion00713.56879.56879.2	N/A	N/A
KPVVDCVVSVPCFYTDAER	::::::::::::::::::::	100.0	P34932	Heat shock 70 kDa protein 4 (HSP74_HUMAN)	Fusion00713.57192.57192.2	N/A	N/A
KPVVDCVVSVPCFYTDAER	::::::::::::::::::::	100.0	P34932	Heat shock 70 kDa protein 4 (HSP74_HUMAN)	Fusion00713.57209.57209.2	N/A	N/A
KPVVDCVVSVPCFYTDAER	::::::::::::::::::::	100.0	P34932	Heat shock 70 kDa protein 4 (HSP74_HUMAN)	Fusion00716.56607.56607.2	N/A	N/A
KPVVDCVVSVPCFYTDAER	::::::::::::::::::::	100.0	P34932	Heat shock 70 kDa protein 4 (HSP74_HUMAN)	Fusion00720.57776.57776.2	N/A	N/A
KPVVDCVVSVPCFYTDAER	::::::::::::::::::::	100.0	P34932	Heat shock 70 kDa protein 4 (HSP74_HUMAN)	Fusion00727.56058.56058.2	N/A	N/A
KPVVDCVVSVPCFYTDAER	::::::::::::::::::::	100.0	P34932	Heat shock 70 kDa protein 4 (HSP74_HUMAN)	Fusion00727.56369.56369.2	N/A	N/A
KPVVDCVVSVPCFYTDAER	::::::::::::::::::::	100.0	P34932	Heat shock 70 kDa protein 4 (HSP74_HUMAN)	Fusion00730.56233.56233.2	N/A	N/A
DNFWEMGDTGPCGPCSEIHYDR	:::::::::::::::::::::::	100.0	P49588	Alanine--tRNA ligase, cytoplasmic (SYAC_HUMAN)	Fusion00727.59522.59522.3	N/A	N/A
DNFWEMGDTGPCGPCSEIHYDR	:::::::::::::::::::::::	100.0	P49588	Alanine--tRNA ligase, cytoplasmic (SYAC_HUMAN)	Fusion00713.60236.60236.3	N/A	N/A
DNFWEMGDTGPCGPCSEIHYDR	:::::::::::::::::::::::	100.0	P49588	Alanine--tRNA ligase, cytoplasmic (SYAC_HUMAN)	Fusion00716.60027.60027.3	N/A	N/A
DNFWEMGDTGPCGPCSEIHYDR	:::::::::::::::::::::::	100.0	P49588	Alanine--tRNA ligase, cytoplasmic (SYAC_HUMAN)	Fusion00723.60235.60235.3	N/A	N/A
DNFWEMGDTGPCGPCSEIHYDR	:::::::::::::::::::::::	100.0	P49588	Alanine--tRNA ligase, cytoplasmic (SYAC_HUMAN)	Fusion00730.59256.59256.3	N/A	N/A
DNFWEMGDTGPCGPCSEIHYDR	:::::::::::::::::::::::	100.0	P49588	Alanine--tRNA ligase, cytoplasmic (SYAC_HUMAN)	Fusion00720.61161.61161.3	N/A	N/A
FVHSENQHLVSPEALDFLDK	:::::::::::::::::::::	9843260188087770	P68400	Casein kinase II subunit alpha (CSK21_HUMAN)	Fusion00720.55313.55313.4	N/A	N/A
FVHSENQHLVSPEALDFLDK	:::::::::::::::::::::	100.0	P68400	Casein kinase II subunit alpha (CSK21_HUMAN)	Fusion00713.54022.54022.4	N/A	N/A
FVHSENQHLVSPEALDFLDK	:::::::::::::::::::::	100.0	P68400	Casein kinase II subunit alpha (CSK21_HUMAN)	Fusion00716.53756.53756.4	N/A	N/A
FVHSENQHLVSPEALDFLDK	:::::::::::::::::::::	100.0	P68400	Casein kinase II subunit alpha (CSK21_HUMAN)	Fusion00720.54866.54866.4	N/A	N/A
FVHSENQHLVSPEALDFLDK	:::::::::::::::::::::	100.0	P68400	Casein kinase II subunit alpha (CSK21_HUMAN)	Fusion00723.53813.53813.4	N/A	N/A
FVHSENQHLVSPEALDFLDK	:::::::::::::::::::::	100.0	P68400	Casein kinase II subunit alpha (CSK21_HUMAN)	Fusion00727.53092.53092.4	N/A	N/A
FVHSENQHLVSPEALDFLDK	:::::::::::::::::::::	9655172413793100	P68400	Casein kinase II subunit alpha (CSK21_HUMAN)	Fusion00727.53505.53505.4	N/A	N/A
FVHSENQHLVSPEALDFLDK	:::::::::::::::::::::	100.0	P68400	Casein kinase II subunit alpha (CSK21_HUMAN)	Fusion00730.52954.52954.4	N/A	N/A
FVHSENQHLVSPEALDFLDK	:::::::::::::::::::::	9780564263322880	P68400	Casein kinase II subunit alpha (CSK21_HUMAN)	Fusion00730.53402.53402.4	N/A	N/A
LGWDPKPGEGHLDALLR	::::::::::::::::::	9692307692307690	P55786	Puromycin-sensitive aminopeptidase (PSA_HUMAN)	Fusion00713.50516.50516.4	N/A	N/A
LGWDPKPGEGHLDALLR	::::::::::::::::::	9811912225705320	P55786	Puromycin-sensitive aminopeptidase (PSA_HUMAN)	Fusion00716.50216.50216.4	N/A	N/A
LGWDPKPGEGHLDALLR	::::::::::::::::::	9937304075235100	P55786	Puromycin-sensitive aminopeptidase (PSA_HUMAN)	Fusion00720.51344.51344.4	N/A	N/A
LGWDPKPGEGHLDALLR	::::::::::::::::::	9968652037617550	P55786	Puromycin-sensitive aminopeptidase (PSA_HUMAN)	Fusion00727.49674.49674.4	N/A	N/A
LGWDPKPGEGHLDALLR	::::::::::::::::::	9811912225705320	P55786	Puromycin-sensitive aminopeptidase (PSA_HUMAN)	Fusion00723.50345.50345.4	N/A	N/A
LGWDPKPGEGHLDALLR	::::::::::::::::::	9843260188087770	P55786	Puromycin-sensitive aminopeptidase (PSA_HUMAN)	Fusion00730.49592.49592.4	N/A	N/A
EELSALVAPAFAHTSQVLVDK	::::::::::::::::::::::	100.0	P27708	CAD protein (PYR1_HUMAN)	Fusion00730.70091.70091.3	N/A	N/A
EELSALVAPAFAHTSQVLVDK	::::::::::::::::::::::	100.0	P27708	CAD protein (PYR1_HUMAN)	Fusion00713.71260.71260.3	N/A	N/A
EELSALVAPAFAHTSQVLVDK	::::::::::::::::::::::	100.0	P27708	CAD protein (PYR1_HUMAN)	Fusion00716.70987.70987.3	N/A	N/A
EELSALVAPAFAHTSQVLVDK	::::::::::::::::::::::	100.0	P27708	CAD protein (PYR1_HUMAN)	Fusion00720.72272.72272.3	N/A	N/A
EELSALVAPAFAHTSQVLVDK	::::::::::::::::::::::	100.0	P27708	CAD protein (PYR1_HUMAN)	Fusion00723.71113.71113.3	N/A	N/A
EELSALVAPAFAHTSQVLVDK	::::::::::::::::::::::	100.0	P27708	CAD protein (PYR1_HUMAN)	Fusion00727.70507.70507.3	N/A	N/A
EELSALVAPAFAHTSQVLVDK	::::::::::::::::::::::	100.0	P27708	CAD protein (PYR1_HUMAN)	Fusion00723.71058.71058.3	N/A	N/A
DGFIDKEDLHDMLASLGK	:::::::::::::::::::	100.0	O14950	Myosin regulatory light chain 12B (ML12B_HUMAN)	Fusion00716.71487.71487.4	N/A	N/A
DGFIDKEDLHDMLASLGK	:::::::::::::::::::	100.0	P19105	Myosin regulatory light chain 12A (ML12A_HUMAN)	Fusion00716.71487.71487.4	N/A	N/A
DGFIDKEDLHDMLASLGK	:::::::::::::::::::	100.0	O14950	Myosin regulatory light chain 12B (ML12B_HUMAN)	Fusion00730.70906.70906.4	N/A	N/A
DGFIDKEDLHDMLASLGK	:::::::::::::::::::	100.0	P19105	Myosin regulatory light chain 12A (ML12A_HUMAN)	Fusion00730.70906.70906.4	N/A	N/A
DGFIDKEDLHDMLASLGK	:::::::::::::::::::	100.0	O14950	Myosin regulatory light chain 12B (ML12B_HUMAN)	Fusion00713.71845.71845.4	N/A	N/A
DGFIDKEDLHDMLASLGK	:::::::::::::::::::	100.0	P19105	Myosin regulatory light chain 12A (ML12A_HUMAN)	Fusion00713.71845.71845.4	N/A	N/A
DGFIDKEDLHDMLASLGK	:::::::::::::::::::	100.0	O14950	Myosin regulatory light chain 12B (ML12B_HUMAN)	Fusion00720.72781.72781.4	N/A	N/A
DGFIDKEDLHDMLASLGK	:::::::::::::::::::	100.0	P19105	Myosin regulatory light chain 12A (ML12A_HUMAN)	Fusion00720.72781.72781.4	N/A	N/A
DGFIDKEDLHDMLASLGK	:::::::::::::::::::	100.0	O14950	Myosin regulatory light chain 12B (ML12B_HUMAN)	Fusion00720.73080.73080.4	N/A	N/A
DGFIDKEDLHDMLASLGK	:::::::::::::::::::	100.0	P19105	Myosin regulatory light chain 12A (ML12A_HUMAN)	Fusion00720.73080.73080.4	N/A	N/A
DGFIDKEDLHDMLASLGK	:::::::::::::::::::	100.0	O14950	Myosin regulatory light chain 12B (ML12B_HUMAN)	Fusion00723.71893.71893.4	N/A	N/A
DGFIDKEDLHDMLASLGK	:::::::::::::::::::	100.0	P19105	Myosin regulatory light chain 12A (ML12A_HUMAN)	Fusion00723.71893.71893.4	N/A	N/A
DGFIDKEDLHDMLASLGK	:::::::::::::::::::	9688473520249220	O14950	Myosin regulatory light chain 12B (ML12B_HUMAN)	Fusion00727.71390.71390.4	N/A	N/A
DGFIDKEDLHDMLASLGK	:::::::::::::::::::	9688473520249220	P19105	Myosin regulatory light chain 12A (ML12A_HUMAN)	Fusion00727.71390.71390.4	N/A	N/A
DGFIDKEDLHDMLASLGK	:::::::::::::::::::	100.0	O14950	Myosin regulatory light chain 12B (ML12B_HUMAN)	Fusion00730.70610.70610.4	N/A	N/A
DGFIDKEDLHDMLASLGK	:::::::::::::::::::	100.0	P19105	Myosin regulatory light chain 12A (ML12A_HUMAN)	Fusion00730.70610.70610.4	N/A	N/A
DGFIDKEDLHDMLASLGK	:::::::::::::::::::	100.0	O14950	Myosin regulatory light chain 12B (ML12B_HUMAN)	Fusion00723.71596.71596.4	N/A	N/A
DGFIDKEDLHDMLASLGK	:::::::::::::::::::	100.0	P19105	Myosin regulatory light chain 12A (ML12A_HUMAN)	Fusion00723.71596.71596.4	N/A	N/A
SEAEEAITSFNGHKPPGSSEPITVK	::::::::::::::::::::::::::	9982847341337900	Q15717	ELAV-like protein 1 (ELAV1_HUMAN)	Fusion00720.39370.39370.3	N/A	N/A
SEAEEAITSFNGHKPPGSSEPITVK	::::::::::::::::::::::::::	9982817869415800	Q15717	ELAV-like protein 1 (ELAV1_HUMAN)	Fusion00713.38665.38665.3	N/A	N/A
SEAEEAITSFNGHKPPGSSEPITVK	::::::::::::::::::::::::::	9982905982905980	Q15717	ELAV-like protein 1 (ELAV1_HUMAN)	Fusion00713.38836.38836.3	N/A	N/A
SEAEEAITSFNGHKPPGSSEPITVK	::::::::::::::::::::::::::	9982847341337900	Q15717	ELAV-like protein 1 (ELAV1_HUMAN)	Fusion00716.38586.38586.3	N/A	N/A
SEAEEAITSFNGHKPPGSSEPITVK	::::::::::::::::::::::::::	9072164948453600	Q15717	ELAV-like protein 1 (ELAV1_HUMAN)	Fusion00720.39488.39488.3	N/A	N/A
SEAEEAITSFNGHKPPGSSEPITVK	::::::::::::::::::::::::::	9828473413379070	Q15717	ELAV-like protein 1 (ELAV1_HUMAN)	Fusion00720.39683.39683.3	N/A	N/A
SEAEEAITSFNGHKPPGSSEPITVK	::::::::::::::::::::::::::	9982817869415800	Q15717	ELAV-like protein 1 (ELAV1_HUMAN)	Fusion00723.38558.38558.3	N/A	N/A
SEAEEAITSFNGHKPPGSSEPITVK	::::::::::::::::::::::::::	9828178694158070	Q15717	ELAV-like protein 1 (ELAV1_HUMAN)	Fusion00727.37887.37887.3	N/A	N/A
SEAEEAITSFNGHKPPGSSEPITVK	::::::::::::::::::::::::::	9536878216123490	Q15717	ELAV-like protein 1 (ELAV1_HUMAN)	Fusion00730.37551.37551.3	N/A	N/A
SEAEEAITSFNGHKPPGSSEPITVK	::::::::::::::::::::::::::	9828178694158070	Q15717	ELAV-like protein 1 (ELAV1_HUMAN)	Fusion00730.37888.37888.3	N/A	N/A
AIVAIENPADVSVISSR	::::::::::::::::::	9982876712328760	P08865	40S ribosomal protein SA (RSSA_HUMAN)	Fusion00720.63775.63775.3	N/A	N/A
AIVAIENPADVSVISSR	::::::::::::::::::	100.0	P08865	40S ribosomal protein SA (RSSA_HUMAN)	Fusion00723.62865.62865.3	N/A	N/A
AIVAIENPADVSVISSR	::::::::::::::::::	100.0	P08865	40S ribosomal protein SA (RSSA_HUMAN)	Fusion00730.61887.61887.3	N/A	N/A
AIVAIENPADVSVISSR	::::::::::::::::::	100.0	P08865	40S ribosomal protein SA (RSSA_HUMAN)	Fusion00713.62991.62991.3	N/A	N/A
AIVAIENPADVSVISSR	::::::::::::::::::	100.0	P08865	40S ribosomal protein SA (RSSA_HUMAN)	Fusion00716.62678.62678.3	N/A	N/A
AIVAIENPADVSVISSR	::::::::::::::::::	100.0	P08865	40S ribosomal protein SA (RSSA_HUMAN)	Fusion00727.62217.62217.3	N/A	N/A
FDILCVVR	:::::::::	100.0	P49736	DNA replication licensing factor MCM2 (MCM2_HUMAN)	Fusion00713.65534.65534.2	N/A	N/A
FDILCVVR	:::::::::	100.0	P49736	DNA replication licensing factor MCM2 (MCM2_HUMAN)	Fusion00713.65823.65823.2	N/A	N/A
FDILCVVR	:::::::::	100.0	P49736	DNA replication licensing factor MCM2 (MCM2_HUMAN)	Fusion00716.65284.65284.2	N/A	N/A
FDILCVVR	:::::::::	100.0	P49736	DNA replication licensing factor MCM2 (MCM2_HUMAN)	Fusion00720.66383.66383.2	N/A	N/A
FDILCVVR	:::::::::	100.0	P49736	DNA replication licensing factor MCM2 (MCM2_HUMAN)	Fusion00723.65430.65430.2	N/A	N/A
FDILCVVR	:::::::::	100.0	P49736	DNA replication licensing factor MCM2 (MCM2_HUMAN)	Fusion00727.64772.64772.2	N/A	N/A
FDILCVVR	:::::::::	100.0	P49736	DNA replication licensing factor MCM2 (MCM2_HUMAN)	Fusion00730.64445.64445.2	N/A	N/A
HWILPQDYDHAQAEAR	:::::::::::::::::	100.0	Q15293	Reticulocalbin-1 (RCN1_HUMAN)	Fusion00713.32336.32336.3	N/A	N/A
HWILPQDYDHAQAEAR	:::::::::::::::::	100.0	Q15293	Reticulocalbin-1 (RCN1_HUMAN)	Fusion00713.32649.32649.3	N/A	N/A
HWILPQDYDHAQAEAR	:::::::::::::::::	100.0	Q15293	Reticulocalbin-1 (RCN1_HUMAN)	Fusion00716.32108.32108.3	N/A	N/A
HWILPQDYDHAQAEAR	:::::::::::::::::	100.0	Q15293	Reticulocalbin-1 (RCN1_HUMAN)	Fusion00720.33217.33217.3	N/A	N/A
HWILPQDYDHAQAEAR	:::::::::::::::::	100.0	Q15293	Reticulocalbin-1 (RCN1_HUMAN)	Fusion00723.32280.32280.3	N/A	N/A
HWILPQDYDHAQAEAR	:::::::::::::::::	100.0	Q15293	Reticulocalbin-1 (RCN1_HUMAN)	Fusion00727.31616.31616.3	N/A	N/A
HWILPQDYDHAQAEAR	:::::::::::::::::	100.0	Q15293	Reticulocalbin-1 (RCN1_HUMAN)	Fusion00730.31504.31504.3	N/A	N/A
FPSIVGRPR	::::::::::	9728183118741050	A5A3E0	POTE ankyrin domain family member F (POTEF_HUMAN)	Fusion00716.21320.21320.2	N/A	N/A
FPSIVGRPR	::::::::::	9728183118741050	P60709	Actin, cytoplasmic 1 (ACTB_HUMAN)	Fusion00716.21320.21320.2	N/A	N/A
FPSIVGRPR	::::::::::	9728183118741050	P62736	Actin, aortic smooth muscle (ACTA_HUMAN)	Fusion00716.21320.21320.2	N/A	N/A
FPSIVGRPR	::::::::::	9728183118741050	P63267	Actin, gamma-enteric smooth muscle (ACTH_HUMAN)	Fusion00716.21320.21320.2	N/A	N/A
FPSIVGRPR	::::::::::	9728183118741050	P68032	Actin, alpha cardiac muscle 1 (ACTC_HUMAN)	Fusion00716.21320.21320.2	N/A	N/A
FPSIVGRPR	::::::::::	9728183118741050	P63261	Actin, cytoplasmic 2 (ACTG_HUMAN)	Fusion00716.21320.21320.2	N/A	N/A
FPSIVGRPR	::::::::::	97134670487106	A5A3E0	POTE ankyrin domain family member F (POTEF_HUMAN)	Fusion00723.21201.21201.2	N/A	N/A
FPSIVGRPR	::::::::::	97134670487106	P60709	Actin, cytoplasmic 1 (ACTB_HUMAN)	Fusion00723.21201.21201.2	N/A	N/A
FPSIVGRPR	::::::::::	97134670487106	P62736	Actin, aortic smooth muscle (ACTA_HUMAN)	Fusion00723.21201.21201.2	N/A	N/A
FPSIVGRPR	::::::::::	97134670487106	P63267	Actin, gamma-enteric smooth muscle (ACTH_HUMAN)	Fusion00723.21201.21201.2	N/A	N/A
FPSIVGRPR	::::::::::	97134670487106	P68032	Actin, alpha cardiac muscle 1 (ACTC_HUMAN)	Fusion00723.21201.21201.2	N/A	N/A
FPSIVGRPR	::::::::::	97134670487106	P63261	Actin, cytoplasmic 2 (ACTG_HUMAN)	Fusion00723.21201.21201.2	N/A	N/A
IYANFFPYGDASK	::::::::::::::	100.0	P37235	Hippocalcin-like protein 1 (HPCL1_HUMAN)	Fusion00713.59732.59732.2	N/A	N/A
IYANFFPYGDASK	::::::::::::::	100.0	P37235	Hippocalcin-like protein 1 (HPCL1_HUMAN)	Fusion00720.60625.60625.2	N/A	N/A
IYANFFPYGDASK	::::::::::::::	100.0	P37235	Hippocalcin-like protein 1 (HPCL1_HUMAN)	Fusion00723.59820.59820.2	N/A	N/A
IYANFFPYGDASK	::::::::::::::	100.0	P37235	Hippocalcin-like protein 1 (HPCL1_HUMAN)	Fusion00727.58898.58898.2	N/A	N/A
IYANFFPYGDASK	::::::::::::::	100.0	P37235	Hippocalcin-like protein 1 (HPCL1_HUMAN)	Fusion00730.58696.58696.2	N/A	N/A
IYANFFPYGDASK	::::::::::::::	100.0	P37235	Hippocalcin-like protein 1 (HPCL1_HUMAN)	Fusion00716.59421.59421.2	N/A	N/A
IYANFFPYGDASK	::::::::::::::	9985652797704440	P37235	Hippocalcin-like protein 1 (HPCL1_HUMAN)	Fusion00723.59525.59525.2	N/A	N/A
AFLTLAEDILR	::::::::::::	100.0	P61026	Ras-related protein Rab-10 (RAB10_HUMAN)	Fusion00713.82564.82564.2	N/A	N/A
AFLTLAEDILR	::::::::::::	100.0	P61026	Ras-related protein Rab-10 (RAB10_HUMAN)	Fusion00713.82852.82852.2	N/A	N/A
AFLTLAEDILR	::::::::::::	100.0	P61026	Ras-related protein Rab-10 (RAB10_HUMAN)	Fusion00716.82506.82506.2	N/A	N/A
AFLTLAEDILR	::::::::::::	100.0	P61026	Ras-related protein Rab-10 (RAB10_HUMAN)	Fusion00720.83709.83709.2	N/A	N/A
AFLTLAEDILR	::::::::::::	100.0	P61026	Ras-related protein Rab-10 (RAB10_HUMAN)	Fusion00723.82262.82262.2	N/A	N/A
AFLTLAEDILR	::::::::::::	100.0	P61026	Ras-related protein Rab-10 (RAB10_HUMAN)	Fusion00723.82551.82551.2	N/A	N/A
AFLTLAEDILR	::::::::::::	100.0	P61026	Ras-related protein Rab-10 (RAB10_HUMAN)	Fusion00727.81863.81863.2	N/A	N/A
AFLTLAEDILR	::::::::::::	100.0	P61026	Ras-related protein Rab-10 (RAB10_HUMAN)	Fusion00727.82150.82150.2	N/A	N/A
AFLTLAEDILR	::::::::::::	100.0	P61026	Ras-related protein Rab-10 (RAB10_HUMAN)	Fusion00720.83386.83386.2	N/A	N/A
AFLTLAEDILR	::::::::::::	100.0	P61026	Ras-related protein Rab-10 (RAB10_HUMAN)	Fusion00730.81324.81324.2	N/A	N/A
DVYKEHFQDDVFNEK	::::::::::::::::	974921630094044	P43490	Nicotinamide phosphoribosyltransferase (NAMPT_HUMAN)	Fusion00730.31496.31496.4	N/A	N/A
DVYKEHFQDDVFNEK	::::::::::::::::	974921630094044	P43490	Nicotinamide phosphoribosyltransferase (NAMPT_HUMAN)	Fusion00730.31518.31518.4	N/A	N/A
LLASTLVHSVK	::::::::::::	9982847341337900	Q9NYF8	Bcl-2-associated transcription factor 1 (BCLF1_HUMAN)	Fusion00713.28167.28167.3	N/A	N/A
LLASTLVHSVK	::::::::::::	9982847341337900	Q9NYF8	Bcl-2-associated transcription factor 1 (BCLF1_HUMAN)	Fusion00716.27979.27979.3	N/A	N/A
LLASTLVHSVK	::::::::::::	9982847341337900	Q9NYF8	Bcl-2-associated transcription factor 1 (BCLF1_HUMAN)	Fusion00720.29085.29085.3	N/A	N/A
LLASTLVHSVK	::::::::::::	8191126279863480	Q9NYF8	Bcl-2-associated transcription factor 1 (BCLF1_HUMAN)	Fusion00720.29391.29391.3	N/A	N/A
LLASTLVHSVK	::::::::::::	9931389365351620	Q9NYF8	Bcl-2-associated transcription factor 1 (BCLF1_HUMAN)	Fusion00727.27400.27400.3	N/A	N/A
LLASTLVHSVK	::::::::::::	9982876712328760	Q9NYF8	Bcl-2-associated transcription factor 1 (BCLF1_HUMAN)	Fusion00730.27346.27346.3	N/A	N/A
FEVNNTILHPEIVECR	:::::::::::::::::	9828473413379070	P12955	Xaa-Pro dipeptidase (PEPD_HUMAN)	Fusion00713.53611.53611.3	N/A	N/A
FEVNNTILHPEIVECR	:::::::::::::::::	9982847341337900	P12955	Xaa-Pro dipeptidase (PEPD_HUMAN)	Fusion00716.53362.53362.3	N/A	N/A
FEVNNTILHPEIVECR	:::::::::::::::::	9862778730703250	P12955	Xaa-Pro dipeptidase (PEPD_HUMAN)	Fusion00720.54480.54480.3	N/A	N/A
FEVNNTILHPEIVECR	:::::::::::::::::	9982847341337900	P12955	Xaa-Pro dipeptidase (PEPD_HUMAN)	Fusion00730.52579.52579.3	N/A	N/A
HLVMGDIPAAVNAFQEAASLLGK	::::::::::::::::::::::::	100.0	P49321	Nuclear autoantigenic sperm protein (NASP_HUMAN)	Fusion00713.97988.97988.3	N/A	N/A
HLVMGDIPAAVNAFQEAASLLGK	::::::::::::::::::::::::	100.0	P49321	Nuclear autoantigenic sperm protein (NASP_HUMAN)	Fusion00713.98275.98275.3	N/A	N/A
HLVMGDIPAAVNAFQEAASLLGK	::::::::::::::::::::::::	100.0	P49321	Nuclear autoantigenic sperm protein (NASP_HUMAN)	Fusion00716.97919.97919.3	N/A	N/A
HLVMGDIPAAVNAFQEAASLLGK	::::::::::::::::::::::::	100.0	P49321	Nuclear autoantigenic sperm protein (NASP_HUMAN)	Fusion00720.98827.98827.3	N/A	N/A
HLVMGDIPAAVNAFQEAASLLGK	::::::::::::::::::::::::	100.0	P49321	Nuclear autoantigenic sperm protein (NASP_HUMAN)	Fusion00720.99112.99112.3	N/A	N/A
HLVMGDIPAAVNAFQEAASLLGK	::::::::::::::::::::::::	100.0	P49321	Nuclear autoantigenic sperm protein (NASP_HUMAN)	Fusion00720.99395.99395.3	N/A	N/A
HLVMGDIPAAVNAFQEAASLLGK	::::::::::::::::::::::::	100.0	P49321	Nuclear autoantigenic sperm protein (NASP_HUMAN)	Fusion00723.97964.97964.3	N/A	N/A
HLVMGDIPAAVNAFQEAASLLGK	::::::::::::::::::::::::	100.0	P49321	Nuclear autoantigenic sperm protein (NASP_HUMAN)	Fusion00727.97440.97440.3	N/A	N/A
HLVMGDIPAAVNAFQEAASLLGK	::::::::::::::::::::::::	100.0	P49321	Nuclear autoantigenic sperm protein (NASP_HUMAN)	Fusion00727.97721.97721.3	N/A	N/A
HLVMGDIPAAVNAFQEAASLLGK	::::::::::::::::::::::::	100.0	P49321	Nuclear autoantigenic sperm protein (NASP_HUMAN)	Fusion00730.97053.97053.3	N/A	N/A
LKGEMMDLQHGSLFLR	:::::oxidation of m:oxidation of m:::::::::::	100.0	P00338	L-lactate dehydrogenase A chain (LDHA_HUMAN)	Fusion00723.29020.29020.4	N/A	N/A
YQQLFEDIR	::::::::::	100.0	P33991	DNA replication licensing factor MCM4 (MCM4_HUMAN)	Fusion00713.44611.44611.2	N/A	N/A
YQQLFEDIR	::::::::::	9985652797704440	P33991	DNA replication licensing factor MCM4 (MCM4_HUMAN)	Fusion00727.43758.43758.2	N/A	N/A
IQFKPDDGISPER	::::::::::::::	100.0	Q96I24	Far upstream element-binding protein 3 (FUBP3_HUMAN)	Fusion00713.28338.28338.3	N/A	N/A
MEIATKEPMNPIK	::::::::::::::	9828473413379070	Q9H2U2	Inorganic pyrophosphatase 2, mitochondrial (IPYR2_HUMAN)	Fusion00713.28646.28646.3	N/A	N/A
IQFKPDDGISPER	::::::::::::::	100.0	Q96I24	Far upstream element-binding protein 3 (FUBP3_HUMAN)	Fusion00716.28073.28073.3	N/A	N/A
IQFKPDDGISPER	::::::::::::::	100.0	Q96I24	Far upstream element-binding protein 3 (FUBP3_HUMAN)	Fusion00720.29264.29264.3	N/A	N/A
MEIATKEPMNPIK	::::::::::::::	9948542024013720	Q9H2U2	Inorganic pyrophosphatase 2, mitochondrial (IPYR2_HUMAN)	Fusion00720.29579.29579.3	N/A	N/A
IQFKPDDGISPER	::::::::::::::	100.0	Q96I24	Far upstream element-binding protein 3 (FUBP3_HUMAN)	Fusion00723.28047.28047.3	N/A	N/A
IQFKPDDGISPER	::::::::::::::	100.0	Q96I24	Far upstream element-binding protein 3 (FUBP3_HUMAN)	Fusion00727.27541.27541.3	N/A	N/A
MEIATKEPMNPIK	::::::::::::::	9862778730703250	Q9H2U2	Inorganic pyrophosphatase 2, mitochondrial (IPYR2_HUMAN)	Fusion00727.27870.27870.3	N/A	N/A
IQFKPDDGISPER	::::::::::::::	100.0	Q96I24	Far upstream element-binding protein 3 (FUBP3_HUMAN)	Fusion00730.27462.27462.3	N/A	N/A
MEIATKEPMNPIK	::::::::::::::	8113207547169810	Q9H2U2	Inorganic pyrophosphatase 2, mitochondrial (IPYR2_HUMAN)	Fusion00730.27753.27753.3	N/A	N/A
HLMLPDFDLLEDIESK	:::::::::::::::::	100.0	P13010	X-ray repair cross-complementing protein 5 (XRCC5_HUMAN)	Fusion00716.90062.90062.3	N/A	N/A
HLMLPDFDLLEDIESK	:::::::::::::::::	100.0	P13010	X-ray repair cross-complementing protein 5 (XRCC5_HUMAN)	Fusion00716.90347.90347.3	N/A	N/A
HLMLPDFDLLEDIESK	:::::::::::::::::	100.0	P13010	X-ray repair cross-complementing protein 5 (XRCC5_HUMAN)	Fusion00720.91313.91313.3	N/A	N/A
HLMLPDFDLLEDIESK	:::::::::::::::::	100.0	P13010	X-ray repair cross-complementing protein 5 (XRCC5_HUMAN)	Fusion00723.89788.89788.3	N/A	N/A
HLMLPDFDLLEDIESK	:::::::::::::::::	100.0	P13010	X-ray repair cross-complementing protein 5 (XRCC5_HUMAN)	Fusion00730.89153.89153.3	N/A	N/A
HLMLPDFDLLEDIESK	:::::::::::::::::	100.0	P13010	X-ray repair cross-complementing protein 5 (XRCC5_HUMAN)	Fusion00713.90446.90446.3	N/A	N/A
HLMLPDFDLLEDIESK	:::::::::::::::::	100.0	P13010	X-ray repair cross-complementing protein 5 (XRCC5_HUMAN)	Fusion00720.91028.91028.3	N/A	N/A
HLMLPDFDLLEDIESK	:::::::::::::::::	100.0	P13010	X-ray repair cross-complementing protein 5 (XRCC5_HUMAN)	Fusion00723.90065.90065.3	N/A	N/A
HLMLPDFDLLEDIESK	:::::::::::::::::	100.0	P13010	X-ray repair cross-complementing protein 5 (XRCC5_HUMAN)	Fusion00727.89685.89685.3	N/A	N/A
HLMLPDFDLLEDIESK	:::::::::::::::::	100.0	P13010	X-ray repair cross-complementing protein 5 (XRCC5_HUMAN)	Fusion00730.89447.89447.3	N/A	N/A
YDGKWEVEEMK	::::::::::::	100.0	P27824	Calnexin (CALX_HUMAN)	Fusion00713.26018.26018.3	N/A	N/A
YDGKWEVEEMK	::::::::::::	9845626072041160	P27824	Calnexin (CALX_HUMAN)	Fusion00716.25877.25877.3	N/A	N/A
YDGKWEVEEMK	::::::::::::	9982847341337900	P27824	Calnexin (CALX_HUMAN)	Fusion00716.25910.25910.3	N/A	N/A
YDGKWEVEEMK	::::::::::::	9982847341337900	P27824	Calnexin (CALX_HUMAN)	Fusion00720.26997.26997.3	N/A	N/A
YDGKWEVEEMK	::::::::::::	9982847341337900	P27824	Calnexin (CALX_HUMAN)	Fusion00727.25344.25344.3	N/A	N/A
YDGKWEVEEMK	::::::::::::	100.0	P27824	Calnexin (CALX_HUMAN)	Fusion00730.25405.25405.3	N/A	N/A
YDGKWEVEEMK	::::::::::::	9794168096054880	P27824	Calnexin (CALX_HUMAN)	Fusion00723.25888.25888.3	N/A	N/A
LDVQFSGLTK	:::::::::::	100.0	P21333	Filamin-A (FLNA_HUMAN)	Fusion00713.48485.48485.2	N/A	N/A
LDVQFSGLTK	:::::::::::	100.0	P21333	Filamin-A (FLNA_HUMAN)	Fusion00713.48593.48593.2	N/A	N/A
LDVQFSGLTK	:::::::::::	100.0	P21333	Filamin-A (FLNA_HUMAN)	Fusion00716.48105.48105.2	N/A	N/A
LDVQFSGLTK	:::::::::::	100.0	P21333	Filamin-A (FLNA_HUMAN)	Fusion00720.49353.49353.2	N/A	N/A
LDVQFSGLTK	:::::::::::	100.0	P21333	Filamin-A (FLNA_HUMAN)	Fusion00723.48269.48269.2	N/A	N/A
LDVQFSGLTK	:::::::::::	100.0	P21333	Filamin-A (FLNA_HUMAN)	Fusion00727.47648.47648.2	N/A	N/A
LDVQFSGLTK	:::::::::::	100.0	P21333	Filamin-A (FLNA_HUMAN)	Fusion00730.47488.47488.2	N/A	N/A
KIKDPDASKPEDWDER	:::::::::::::::::	100.0	P27797	Calreticulin (CALR_HUMAN)	Fusion00720.9799.9799.4	N/A	N/A
KIKDPDASKPEDWDER	:::::::::::::::::	100.0	P27797	Calreticulin (CALR_HUMAN)	Fusion00723.8824.8824.4	N/A	N/A
KIKDPDASKPEDWDER	:::::::::::::::::	100.0	P27797	Calreticulin (CALR_HUMAN)	Fusion00730.8163.8163.4	N/A	N/A
KIKDPDASKPEDWDER	:::::::::::::::::	100.0	P27797	Calreticulin (CALR_HUMAN)	Fusion00713.8479.8479.4	N/A	N/A
KIKDPDASKPEDWDER	:::::::::::::::::	100.0	P27797	Calreticulin (CALR_HUMAN)	Fusion00713.8760.8760.4	N/A	N/A
KIKDPDASKPEDWDER	:::::::::::::::::	9968652037617550	P27797	Calreticulin (CALR_HUMAN)	Fusion00716.8922.8922.4	N/A	N/A
KIKDPDASKPEDWDER	:::::::::::::::::	100.0	P27797	Calreticulin (CALR_HUMAN)	Fusion00720.9532.9532.4	N/A	N/A
KIKDPDASKPEDWDER	:::::::::::::::::	987460815047022	P27797	Calreticulin (CALR_HUMAN)	Fusion00723.8546.8546.4	N/A	N/A
KIKDPDASKPEDWDER	:::::::::::::::::	100.0	P27797	Calreticulin (CALR_HUMAN)	Fusion00727.8192.8192.4	N/A	N/A
KIKDPDASKPEDWDER	:::::::::::::::::	9905956112852660	P27797	Calreticulin (CALR_HUMAN)	Fusion00730.7909.7909.4	N/A	N/A
VVVPPLPGK	::::::::::	9985652797704440	O60493	Sorting nexin-3 (SNX3_HUMAN)	Fusion00713.38424.38424.2	N/A	N/A
VVVPPLPGK	::::::::::	9354375896700140	O60493	Sorting nexin-3 (SNX3_HUMAN)	Fusion00713.38761.38761.2	N/A	N/A
VVVPPLPGK	::::::::::	9985652797704440	O60493	Sorting nexin-3 (SNX3_HUMAN)	Fusion00716.38201.38201.2	N/A	N/A
VVVPPLPGK	::::::::::	9985652797704440	O60493	Sorting nexin-3 (SNX3_HUMAN)	Fusion00720.39252.39252.2	N/A	N/A
VVVPPLPGK	::::::::::	9828571428571420	O60493	Sorting nexin-3 (SNX3_HUMAN)	Fusion00720.39562.39562.2	N/A	N/A
VVVPPLPGK	::::::::::	9985652797704440	O60493	Sorting nexin-3 (SNX3_HUMAN)	Fusion00723.38238.38238.2	N/A	N/A
VVVPPLPGK	::::::::::	9985652797704440	O60493	Sorting nexin-3 (SNX3_HUMAN)	Fusion00727.37541.37541.2	N/A	N/A
VVVPPLPGK	::::::::::	9928263988522230	O60493	Sorting nexin-3 (SNX3_HUMAN)	Fusion00727.37851.37851.2	N/A	N/A
VVVPPLPGK	::::::::::	9528571428571420	O60493	Sorting nexin-3 (SNX3_HUMAN)	Fusion00730.37466.37466.2	N/A	N/A
VVVPPLPGK	::::::::::	9213161659513590	O60493	Sorting nexin-3 (SNX3_HUMAN)	Fusion00730.37787.37787.2	N/A	N/A
SHTILLVQPTKRPEGR	:acetylation of protein n-term::::::::::::::::	9725557461406510	P84090	Enhancer of rudimentary homolog (ERH_HUMAN)	Fusion00713.23509.23509.3	N/A	N/A
SHTILLVQPTKRPEGR	:acetylation of protein n-term::::::::::::::::	9329896907216490	P84090	Enhancer of rudimentary homolog (ERH_HUMAN)	Fusion00720.24573.24573.3	N/A	N/A
SHTILLVQPTKRPEGR	:acetylation of protein n-term::::::::::::::::	8739352640545140	P84090	Enhancer of rudimentary homolog (ERH_HUMAN)	Fusion00727.22796.22796.3	N/A	N/A
SHTILLVQPTKRPEGR	:acetylation of protein n-term::::::::::::::::	9982905982905980	P84090	Enhancer of rudimentary homolog (ERH_HUMAN)	Fusion00730.22797.22797.3	N/A	N/A
SHTILLVQPTKRPEGR	:acetylation of protein n-term::::::::::::::::	9726495726495720	P84090	Enhancer of rudimentary homolog (ERH_HUMAN)	Fusion00716.23516.23516.3	N/A	N/A
SHTILLVQPTKRPEGR	:acetylation of protein n-term::::::::::::::::	9948542024013720	P84090	Enhancer of rudimentary homolog (ERH_HUMAN)	Fusion00723.23407.23407.3	N/A	N/A
LPESENLQEFWDNLIGGVDMVTDDDRR	::::::::::::::::::::::::::::	100.0	P49327	Fatty acid synthase (FAS_HUMAN)	Fusion00713.106142.106142.3	N/A	N/A
LPESENLQEFWDNLIGGVDMVTDDDRR	::::::::::::::::::::::::::::	100.0	P49327	Fatty acid synthase (FAS_HUMAN)	Fusion00713.106426.106426.3	N/A	N/A
LPESENLQEFWDNLIGGVDMVTDDDRR	::::::::::::::::::::::::::::	100.0	P49327	Fatty acid synthase (FAS_HUMAN)	Fusion00716.105967.105967.3	N/A	N/A
LPESENLQEFWDNLIGGVDMVTDDDRR	::::::::::::::::::::::::::::	100.0	P49327	Fatty acid synthase (FAS_HUMAN)	Fusion00720.106995.106995.3	N/A	N/A
LPESENLQEFWDNLIGGVDMVTDDDRR	::::::::::::::::::::::::::::	100.0	P49327	Fatty acid synthase (FAS_HUMAN)	Fusion00720.107283.107283.3	N/A	N/A
LPESENLQEFWDNLIGGVDMVTDDDRR	::::::::::::::::::::::::::::	100.0	P49327	Fatty acid synthase (FAS_HUMAN)	Fusion00727.105484.105484.3	N/A	N/A
LPESENLQEFWDNLIGGVDMVTDDDRR	::::::::::::::::::::::::::::	100.0	P49327	Fatty acid synthase (FAS_HUMAN)	Fusion00730.105181.105181.3	N/A	N/A
LPESENLQEFWDNLIGGVDMVTDDDRR	::::::::::::::::::::::::::::	100.0	P49327	Fatty acid synthase (FAS_HUMAN)	Fusion00716.105687.105687.3	N/A	N/A
LPESENLQEFWDNLIGGVDMVTDDDRR	::::::::::::::::::::::::::::	100.0	P49327	Fatty acid synthase (FAS_HUMAN)	Fusion00723.105810.105810.3	N/A	N/A
LPESENLQEFWDNLIGGVDMVTDDDRR	::::::::::::::::::::::::::::	100.0	P49327	Fatty acid synthase (FAS_HUMAN)	Fusion00730.104903.104903.3	N/A	N/A
TYAICGAIR	::::::::::	100.0	P63220	40S ribosomal protein S21 (RS21_HUMAN)	Fusion00713.27346.27346.2	N/A	N/A
TYAICGAIR	::::::::::	100.0	P63220	40S ribosomal protein S21 (RS21_HUMAN)	Fusion00713.27714.27714.2	N/A	N/A
TYAICGAIR	::::::::::	100.0	P63220	40S ribosomal protein S21 (RS21_HUMAN)	Fusion00716.27229.27229.2	N/A	N/A
TYAICGAIR	::::::::::	100.0	P63220	40S ribosomal protein S21 (RS21_HUMAN)	Fusion00720.28322.28322.2	N/A	N/A
TYAICGAIR	::::::::::	100.0	P63220	40S ribosomal protein S21 (RS21_HUMAN)	Fusion00723.27242.27242.2	N/A	N/A
TYAICGAIR	::::::::::	100.0	P63220	40S ribosomal protein S21 (RS21_HUMAN)	Fusion00727.26668.26668.2	N/A	N/A
TYAICGAIR	::::::::::	100.0	P63220	40S ribosomal protein S21 (RS21_HUMAN)	Fusion00727.26964.26964.2	N/A	N/A
TYAICGAIR	::::::::::	100.0	P63220	40S ribosomal protein S21 (RS21_HUMAN)	Fusion00730.26556.26556.2	N/A	N/A
TYAICGAIR	::::::::::	100.0	P63220	40S ribosomal protein S21 (RS21_HUMAN)	Fusion00730.26873.26873.2	N/A	N/A
IDCFSEVPTSVFGEK	::::::::::::::::	100.0	O00567	Nucleolar protein 56 (NOP56_HUMAN)	Fusion00713.64628.64628.2	N/A	N/A
IDCFSEVPTSVFGEK	::::::::::::::::	100.0	O00567	Nucleolar protein 56 (NOP56_HUMAN)	Fusion00716.64346.64346.2	N/A	N/A
IDCFSEVPTSVFGEK	::::::::::::::::	100.0	O00567	Nucleolar protein 56 (NOP56_HUMAN)	Fusion00720.65490.65490.2	N/A	N/A
IDCFSEVPTSVFGEK	::::::::::::::::	9985652797704440	O00567	Nucleolar protein 56 (NOP56_HUMAN)	Fusion00720.65819.65819.2	N/A	N/A
IDCFSEVPTSVFGEK	::::::::::::::::	100.0	O00567	Nucleolar protein 56 (NOP56_HUMAN)	Fusion00723.64783.64783.2	N/A	N/A
IDCFSEVPTSVFGEK	::::::::::::::::	100.0	O00567	Nucleolar protein 56 (NOP56_HUMAN)	Fusion00727.64193.64193.2	N/A	N/A
IDCFSEVPTSVFGEK	::::::::::::::::	100.0	O00567	Nucleolar protein 56 (NOP56_HUMAN)	Fusion00730.63506.63506.2	N/A	N/A
IDCFSEVPTSVFGEK	::::::::::::::::	100.0	O00567	Nucleolar protein 56 (NOP56_HUMAN)	Fusion00723.64478.64478.2	N/A	N/A
IDCFSEVPTSVFGEK	::::::::::::::::	100.0	O00567	Nucleolar protein 56 (NOP56_HUMAN)	Fusion00727.63882.63882.2	N/A	N/A
GVTHTVPIYEGYALPHAILR	:::::::::::::::::::::	8996865203761750	P60709	Actin, cytoplasmic 1 (ACTB_HUMAN)	Fusion00716.52688.52688.4	N/A	N/A
GVTHTVPIYEGYALPHAILR	:::::::::::::::::::::	8996865203761750	P63261	Actin, cytoplasmic 2 (ACTG_HUMAN)	Fusion00716.52688.52688.4	N/A	N/A
GVTHTVPIYEGYALPHAILR	:::::::::::::::::::::	968652037617555	P60709	Actin, cytoplasmic 1 (ACTB_HUMAN)	Fusion00730.51984.51984.4	N/A	N/A
GVTHTVPIYEGYALPHAILR	:::::::::::::::::::::	968652037617555	P63261	Actin, cytoplasmic 2 (ACTG_HUMAN)	Fusion00730.51984.51984.4	N/A	N/A
GSSGVGLTAAVLR	::::::::::::::	100.0	P33993	DNA replication licensing factor MCM7 (MCM7_HUMAN)	Fusion00713.42386.42386.2	N/A	N/A
GSSGVGLTAAVLR	::::::::::::::	100.0	P33993	DNA replication licensing factor MCM7 (MCM7_HUMAN)	Fusion00720.43307.43307.2	N/A	N/A
LYCPVEFSK	::::::::::	8938307030129120	P52788	Spermine synthase (SPSY_HUMAN)	Fusion00713.37019.37019.2	N/A	N/A
LYCPVEFSK	::::::::::	9442857142857140	P52788	Spermine synthase (SPSY_HUMAN)	Fusion00716.36818.36818.2	N/A	N/A
LYCPVEFSK	::::::::::	9426111908177900	P52788	Spermine synthase (SPSY_HUMAN)	Fusion00720.37912.37912.2	N/A	N/A
LYCPVEFSK	::::::::::	9497847919655660	P52788	Spermine synthase (SPSY_HUMAN)	Fusion00723.36902.36902.2	N/A	N/A
LYCPVEFSK	::::::::::	9741750358680050	P52788	Spermine synthase (SPSY_HUMAN)	Fusion00730.36159.36159.2	N/A	N/A
AKYPIVGYTAR	::::::::::::	100.0	Q9UMX5	Neudesin (NENF_HUMAN)	Fusion00713.21064.21064.3	N/A	N/A
AKYPIVGYTAR	::::::::::::	9982847341337900	Q9UMX5	Neudesin (NENF_HUMAN)	Fusion00716.20848.20848.3	N/A	N/A
AKYPIVGYTAR	::::::::::::	100.0	Q9UMX5	Neudesin (NENF_HUMAN)	Fusion00716.21143.21143.3	N/A	N/A
AKYPIVGYTAR	::::::::::::	9982847341337900	Q9UMX5	Neudesin (NENF_HUMAN)	Fusion00720.21802.21802.3	N/A	N/A
AKYPIVGYTAR	::::::::::::	100.0	Q9UMX5	Neudesin (NENF_HUMAN)	Fusion00720.22096.22096.3	N/A	N/A
AKYPIVGYTAR	::::::::::::	9982847341337900	Q9UMX5	Neudesin (NENF_HUMAN)	Fusion00723.20675.20675.3	N/A	N/A
AKYPIVGYTAR	::::::::::::	100.0	Q9UMX5	Neudesin (NENF_HUMAN)	Fusion00723.20974.20974.3	N/A	N/A
AKYPIVGYTAR	::::::::::::	100.0	Q9UMX5	Neudesin (NENF_HUMAN)	Fusion00727.20495.20495.3	N/A	N/A
AKYPIVGYTAR	::::::::::::	100.0	Q9UMX5	Neudesin (NENF_HUMAN)	Fusion00730.20324.20324.3	N/A	N/A
AKYPIVGYTAR	::::::::::::	9982847341337900	Q9UMX5	Neudesin (NENF_HUMAN)	Fusion00730.20445.20445.3	N/A	N/A
VHLVGIDIFTGKK	::::::::::::::	100.0	P63241	Eukaryotic translation initiation factor 5A-1 (IF5A1_HUMAN)	Fusion00713.44814.44814.4	N/A	N/A
VHLVGIDIFTGKK	::::::::::::::	100.0	P63241	Eukaryotic translation initiation factor 5A-1 (IF5A1_HUMAN)	Fusion00713.45131.45131.4	N/A	N/A
VHLVGIDIFTGKK	::::::::::::::	100.0	P63241	Eukaryotic translation initiation factor 5A-1 (IF5A1_HUMAN)	Fusion00716.44446.44446.4	N/A	N/A
VHLVGIDIFTGKK	::::::::::::::	100.0	P63241	Eukaryotic translation initiation factor 5A-1 (IF5A1_HUMAN)	Fusion00716.44751.44751.4	N/A	N/A
VHLVGIDIFTGKK	::::::::::::::	100.0	P63241	Eukaryotic translation initiation factor 5A-1 (IF5A1_HUMAN)	Fusion00723.44601.44601.4	N/A	N/A
VHLVGIDIFTGKK	::::::::::::::	100.0	P63241	Eukaryotic translation initiation factor 5A-1 (IF5A1_HUMAN)	Fusion00727.44215.44215.4	N/A	N/A
VHLVGIDIFTGKK	::::::::::::::	100.0	P63241	Eukaryotic translation initiation factor 5A-1 (IF5A1_HUMAN)	Fusion00730.43935.43935.4	N/A	N/A
VHLVGIDIFTGKK	::::::::::::::	100.0	P63241	Eukaryotic translation initiation factor 5A-1 (IF5A1_HUMAN)	Fusion00730.44257.44257.4	N/A	N/A
VHLVGIDIFTGKK	::::::::::::::	100.0	P63241	Eukaryotic translation initiation factor 5A-1 (IF5A1_HUMAN)	Fusion00720.45686.45686.4	N/A	N/A
VHLVGIDIFTGKK	::::::::::::::	100.0	P63241	Eukaryotic translation initiation factor 5A-1 (IF5A1_HUMAN)	Fusion00727.43904.43904.4	N/A	N/A
GGSAVISLEGKPL	::::::::::::::	9369627507163320	P23528	Cofilin-1 (COF1_HUMAN)	Fusion00713.46597.46597.2	N/A	N/A
GGSAVISLEGKPL	::::::::::::::	9713055954088950	P23528	Cofilin-1 (COF1_HUMAN)	Fusion00716.46187.46187.2	N/A	N/A
GGSAVISLEGKPL	::::::::::::::	9584527220630370	P23528	Cofilin-1 (COF1_HUMAN)	Fusion00720.47435.47435.2	N/A	N/A
GGSAVISLEGKPL	::::::::::::::	8767908309455580	P23528	Cofilin-1 (COF1_HUMAN)	Fusion00723.46293.46293.2	N/A	N/A
GGSAVISLEGKPL	::::::::::::::	8366762177650420	P23528	Cofilin-1 (COF1_HUMAN)	Fusion00727.45731.45731.2	N/A	N/A
GGSAVISLEGKPL	::::::::::::::	9273504273504270	P23528	Cofilin-1 (COF1_HUMAN)	Fusion00730.45619.45619.2	N/A	N/A
GHNGWVTQIATTPQFPDMILSASR	:::::::::::::::::::::::::	9982905982905980	P63244	Guanine nucleotide-binding protein subunit beta-2-like 1 (GBLP_HUMAN)	Fusion00723.80511.80511.3	N/A	N/A
GHNGWVTQIATTPQFPDMILSASR	:::::::::::::::::::::::::	9965635738831610	P63244	Guanine nucleotide-binding protein subunit beta-2-like 1 (GBLP_HUMAN)	Fusion00713.80758.80758.3	N/A	N/A
GHNGWVTQIATTPQFPDMILSASR	:::::::::::::::::::::::::	9828473413379070	P63244	Guanine nucleotide-binding protein subunit beta-2-like 1 (GBLP_HUMAN)	Fusion00720.81539.81539.3	N/A	N/A
GHNGWVTQIATTPQFPDMILSASR	:::::::::::::::::::::::::	9192439862542950	P63244	Guanine nucleotide-binding protein subunit beta-2-like 1 (GBLP_HUMAN)	Fusion00727.80291.80291.3	N/A	N/A
GHNGWVTQIATTPQFPDMILSASR	:::::::::::::::::::::::::	9931389365351620	P63244	Guanine nucleotide-binding protein subunit beta-2-like 1 (GBLP_HUMAN)	Fusion00730.79501.79501.3	N/A	N/A
KGGDGIKPPPIIGR	:::::::::::::::	100.0	Q9NTK5	Obg-like ATPase 1 (OLA1_HUMAN)	Fusion00713.20658.20658.3	N/A	N/A
KGGDGIKPPPIIGR	:::::::::::::::	100.0	Q9NTK5	Obg-like ATPase 1 (OLA1_HUMAN)	Fusion00713.20976.20976.3	N/A	N/A
KGGDGIKPPPIIGR	:::::::::::::::	100.0	Q9NTK5	Obg-like ATPase 1 (OLA1_HUMAN)	Fusion00716.20730.20730.3	N/A	N/A
KGGDGIKPPPIIGR	:::::::::::::::	100.0	Q9NTK5	Obg-like ATPase 1 (OLA1_HUMAN)	Fusion00716.21040.21040.3	N/A	N/A
KGGDGIKPPPIIGR	:::::::::::::::	100.0	Q9NTK5	Obg-like ATPase 1 (OLA1_HUMAN)	Fusion00720.21731.21731.3	N/A	N/A
KGGDGIKPPPIIGR	:::::::::::::::	100.0	Q9NTK5	Obg-like ATPase 1 (OLA1_HUMAN)	Fusion00723.20527.20527.3	N/A	N/A
KGGDGIKPPPIIGR	:::::::::::::::	100.0	Q9NTK5	Obg-like ATPase 1 (OLA1_HUMAN)	Fusion00723.20822.20822.3	N/A	N/A
KGGDGIKPPPIIGR	:::::::::::::::	100.0	Q9NTK5	Obg-like ATPase 1 (OLA1_HUMAN)	Fusion00727.20116.20116.3	N/A	N/A
KGGDGIKPPPIIGR	:::::::::::::::	100.0	Q9NTK5	Obg-like ATPase 1 (OLA1_HUMAN)	Fusion00730.19939.19939.3	N/A	N/A
KGGDGIKPPPIIGR	:::::::::::::::	9982847341337900	Q9NTK5	Obg-like ATPase 1 (OLA1_HUMAN)	Fusion00730.20246.20246.3	N/A	N/A
EVGVYEALKDDSWLK	::::::::::::::::	100.0	P40925	Malate dehydrogenase, cytoplasmic (MDHC_HUMAN)	Fusion00713.61772.61772.2	N/A	N/A
EVGVYEALKDDSWLK	::::::::::::::::	100.0	P40925	Malate dehydrogenase, cytoplasmic (MDHC_HUMAN)	Fusion00716.61528.61528.2	N/A	N/A
EVGVYEALKDDSWLK	::::::::::::::::	100.0	P40925	Malate dehydrogenase, cytoplasmic (MDHC_HUMAN)	Fusion00720.62675.62675.2	N/A	N/A
EVGVYEALKDDSWLK	::::::::::::::::	100.0	P40925	Malate dehydrogenase, cytoplasmic (MDHC_HUMAN)	Fusion00723.61776.61776.2	N/A	N/A
EVGVYEALKDDSWLK	::::::::::::::::	100.0	P40925	Malate dehydrogenase, cytoplasmic (MDHC_HUMAN)	Fusion00727.61156.61156.2	N/A	N/A
EVGVYEALKDDSWLK	::::::::::::::::	100.0	P40925	Malate dehydrogenase, cytoplasmic (MDHC_HUMAN)	Fusion00730.60819.60819.2	N/A	N/A
EMDRETLIDVAR	:::::::::::::	100.0	P40227	T-complex protein 1 subunit zeta (TCPZ_HUMAN)	Fusion00713.34623.34623.2	N/A	N/A
EMDRETLIDVAR	:::::::::::::	9985652797704440	P40227	T-complex protein 1 subunit zeta (TCPZ_HUMAN)	Fusion00716.34384.34384.2	N/A	N/A
EMDRETLIDVAR	:::::::::::::	9985652797704440	P40227	T-complex protein 1 subunit zeta (TCPZ_HUMAN)	Fusion00720.35518.35518.2	N/A	N/A
EMDRETLIDVAR	:::::::::::::	100.0	P40227	T-complex protein 1 subunit zeta (TCPZ_HUMAN)	Fusion00723.34596.34596.2	N/A	N/A
EMDRETLIDVAR	:::::::::::::	9985652797704440	P40227	T-complex protein 1 subunit zeta (TCPZ_HUMAN)	Fusion00727.33874.33874.2	N/A	N/A
EMDRETLIDVAR	:::::::::::::	100.0	P40227	T-complex protein 1 subunit zeta (TCPZ_HUMAN)	Fusion00730.33759.33759.2	N/A	N/A
VKDALEFWLQAGVDGFQVR	::::::::::::::::::::	100.0	P08195	4F2 cell-surface antigen heavy chain (4F2_HUMAN)	Fusion00723.86354.86354.3	N/A	N/A
VKDALEFWLQAGVDGFQVR	::::::::::::::::::::	100.0	P08195	4F2 cell-surface antigen heavy chain (4F2_HUMAN)	Fusion00713.87009.87009.3	N/A	N/A
VKDALEFWLQAGVDGFQVR	::::::::::::::::::::	100.0	P08195	4F2 cell-surface antigen heavy chain (4F2_HUMAN)	Fusion00716.86643.86643.3	N/A	N/A
VKDALEFWLQAGVDGFQVR	::::::::::::::::::::	100.0	P08195	4F2 cell-surface antigen heavy chain (4F2_HUMAN)	Fusion00720.87560.87560.3	N/A	N/A
VKDALEFWLQAGVDGFQVR	::::::::::::::::::::	100.0	P08195	4F2 cell-surface antigen heavy chain (4F2_HUMAN)	Fusion00720.87847.87847.3	N/A	N/A
VKDALEFWLQAGVDGFQVR	::::::::::::::::::::	9982847341337900	P08195	4F2 cell-surface antigen heavy chain (4F2_HUMAN)	Fusion00723.86635.86635.3	N/A	N/A
VKDALEFWLQAGVDGFQVR	::::::::::::::::::::	100.0	P08195	4F2 cell-surface antigen heavy chain (4F2_HUMAN)	Fusion00727.86004.86004.3	N/A	N/A
VKDALEFWLQAGVDGFQVR	::::::::::::::::::::	100.0	P08195	4F2 cell-surface antigen heavy chain (4F2_HUMAN)	Fusion00727.86311.86311.3	N/A	N/A
VKDALEFWLQAGVDGFQVR	::::::::::::::::::::	100.0	P08195	4F2 cell-surface antigen heavy chain (4F2_HUMAN)	Fusion00730.85477.85477.3	N/A	N/A
VKDALEFWLQAGVDGFQVR	::::::::::::::::::::	100.0	P08195	4F2 cell-surface antigen heavy chain (4F2_HUMAN)	Fusion00730.85767.85767.3	N/A	N/A
LFDTQQFLSELQAFAHHGR	::::::::::::::::::::	100.0	Q15306	Interferon regulatory factor 4 (IRF4_HUMAN)	Fusion00713.82037.82037.4	N/A	N/A
LFDTQQFLSELQAFAHHGR	::::::::::::::::::::	100.0	Q15306	Interferon regulatory factor 4 (IRF4_HUMAN)	Fusion00713.82342.82342.4	N/A	N/A
LFDTQQFLSELQAFAHHGR	::::::::::::::::::::	100.0	Q15306	Interferon regulatory factor 4 (IRF4_HUMAN)	Fusion00716.81777.81777.4	N/A	N/A
LFDTQQFLSELQAFAHHGR	::::::::::::::::::::	100.0	Q15306	Interferon regulatory factor 4 (IRF4_HUMAN)	Fusion00720.82869.82869.4	N/A	N/A
LFDTQQFLSELQAFAHHGR	::::::::::::::::::::	100.0	Q15306	Interferon regulatory factor 4 (IRF4_HUMAN)	Fusion00720.83155.83155.4	N/A	N/A
LFDTQQFLSELQAFAHHGR	::::::::::::::::::::	100.0	Q15306	Interferon regulatory factor 4 (IRF4_HUMAN)	Fusion00723.81749.81749.4	N/A	N/A
LFDTQQFLSELQAFAHHGR	::::::::::::::::::::	100.0	Q15306	Interferon regulatory factor 4 (IRF4_HUMAN)	Fusion00723.82034.82034.4	N/A	N/A
LFDTQQFLSELQAFAHHGR	::::::::::::::::::::	100.0	Q15306	Interferon regulatory factor 4 (IRF4_HUMAN)	Fusion00727.81391.81391.4	N/A	N/A
LFDTQQFLSELQAFAHHGR	::::::::::::::::::::	100.0	Q15306	Interferon regulatory factor 4 (IRF4_HUMAN)	Fusion00727.81677.81677.4	N/A	N/A
LFDTQQFLSELQAFAHHGR	::::::::::::::::::::	100.0	Q15306	Interferon regulatory factor 4 (IRF4_HUMAN)	Fusion00730.80846.80846.4	N/A	N/A
YGKDATNVGDEGGFAPNILENK	:::::::::::::::::::::::	100.0	P06733	Alpha-enolase (ENOA_HUMAN)	Fusion00713.46641.46641.2	N/A	N/A
YGKDATNVGDEGGFAPNILENK	:::::::::::::::::::::::	100.0	P06733	Alpha-enolase (ENOA_HUMAN)	Fusion00716.46176.46176.2	N/A	N/A
YGKDATNVGDEGGFAPNILENK	:::::::::::::::::::::::	100.0	P06733	Alpha-enolase (ENOA_HUMAN)	Fusion00713.46963.46963.2	N/A	N/A
YGKDATNVGDEGGFAPNILENK	:::::::::::::::::::::::	100.0	P06733	Alpha-enolase (ENOA_HUMAN)	Fusion00716.46501.46501.2	N/A	N/A
YGKDATNVGDEGGFAPNILENK	:::::::::::::::::::::::	100.0	P06733	Alpha-enolase (ENOA_HUMAN)	Fusion00720.47469.47469.2	N/A	N/A
YGKDATNVGDEGGFAPNILENK	:::::::::::::::::::::::	100.0	P06733	Alpha-enolase (ENOA_HUMAN)	Fusion00720.47775.47775.2	N/A	N/A
YGKDATNVGDEGGFAPNILENK	:::::::::::::::::::::::	100.0	P06733	Alpha-enolase (ENOA_HUMAN)	Fusion00723.46334.46334.2	N/A	N/A
YGKDATNVGDEGGFAPNILENK	:::::::::::::::::::::::	100.0	P06733	Alpha-enolase (ENOA_HUMAN)	Fusion00723.46673.46673.2	N/A	N/A
YGKDATNVGDEGGFAPNILENK	:::::::::::::::::::::::	100.0	P06733	Alpha-enolase (ENOA_HUMAN)	Fusion00727.45787.45787.2	N/A	N/A
YGKDATNVGDEGGFAPNILENK	:::::::::::::::::::::::	100.0	P06733	Alpha-enolase (ENOA_HUMAN)	Fusion00730.45624.45624.2	N/A	N/A
LLTETEDWLYEEGEDQAK	:::::::::::::::::::	100.0	Q92598	Heat shock protein 105 kDa (HS105_HUMAN)	Fusion00723.65441.65441.2	N/A	N/A
LLTETEDWLYEEGEDQAK	:::::::::::::::::::	100.0	Q92598	Heat shock protein 105 kDa (HS105_HUMAN)	Fusion00713.65558.65558.2	N/A	N/A
LLTETEDWLYEEGEDQAK	:::::::::::::::::::	100.0	Q92598	Heat shock protein 105 kDa (HS105_HUMAN)	Fusion00720.66429.66429.2	N/A	N/A
LLTETEDWLYEEGEDQAK	:::::::::::::::::::	100.0	Q92598	Heat shock protein 105 kDa (HS105_HUMAN)	Fusion00727.64812.64812.2	N/A	N/A
LLTETEDWLYEEGEDQAK	:::::::::::::::::::	100.0	Q92598	Heat shock protein 105 kDa (HS105_HUMAN)	Fusion00730.64417.64417.2	N/A	N/A
LLTETEDWLYEEGEDQAK	:::::::::::::::::::	9928263988522230	Q92598	Heat shock protein 105 kDa (HS105_HUMAN)	Fusion00713.65522.65522.2	N/A	N/A
LLTETEDWLYEEGEDQAK	:::::::::::::::::::	100.0	Q92598	Heat shock protein 105 kDa (HS105_HUMAN)	Fusion00716.65290.65290.2	N/A	N/A
LGEPIPISK	::::::::::	9842180774748920	P16930	Fumarylacetoacetase (FAAA_HUMAN)	Fusion00713.33276.33276.2	N/A	N/A
LGEPIPISK	::::::::::	9985652797704440	P16930	Fumarylacetoacetase (FAAA_HUMAN)	Fusion00716.33202.33202.2	N/A	N/A
LGEPIPISK	::::::::::	9670014347202290	P16930	Fumarylacetoacetase (FAAA_HUMAN)	Fusion00720.34164.34164.2	N/A	N/A
LGEPIPISK	::::::::::	9913916786226680	P16930	Fumarylacetoacetase (FAAA_HUMAN)	Fusion00727.32534.32534.2	N/A	N/A
LGEPIPISK	::::::::::	9956958393113340	P16930	Fumarylacetoacetase (FAAA_HUMAN)	Fusion00730.32424.32424.2	N/A	N/A
NHYEVLVLGGGSGGITMAAR	:::::::::::::::::::::	100.0	Q9Y6N5	Sulfide:quinone oxidoreductase, mitochondrial (SQRD_HUMAN)	Fusion00716.53391.53391.3	N/A	N/A
NHYEVLVLGGGSGGITMAAR	:::::::::::::::::::::	100.0	Q9Y6N5	Sulfide:quinone oxidoreductase, mitochondrial (SQRD_HUMAN)	Fusion00723.53262.53262.3	N/A	N/A
NHYEVLVLGGGSGGITMAAR	:::::::::::::::::::::	100.0	Q9Y6N5	Sulfide:quinone oxidoreductase, mitochondrial (SQRD_HUMAN)	Fusion00727.52521.52521.3	N/A	N/A
NHYEVLVLGGGSGGITMAAR	:::::::::::::::::::::	100.0	Q9Y6N5	Sulfide:quinone oxidoreductase, mitochondrial (SQRD_HUMAN)	Fusion00713.53375.53375.3	N/A	N/A
NHYEVLVLGGGSGGITMAAR	:::::::::::::::::::::	100.0	Q9Y6N5	Sulfide:quinone oxidoreductase, mitochondrial (SQRD_HUMAN)	Fusion00713.53773.53773.3	N/A	N/A
NHYEVLVLGGGSGGITMAAR	:::::::::::::::::::::	100.0	Q9Y6N5	Sulfide:quinone oxidoreductase, mitochondrial (SQRD_HUMAN)	Fusion00716.53070.53070.3	N/A	N/A
NHYEVLVLGGGSGGITMAAR	:::::::::::::::::::::	100.0	Q9Y6N5	Sulfide:quinone oxidoreductase, mitochondrial (SQRD_HUMAN)	Fusion00720.54199.54199.3	N/A	N/A
NHYEVLVLGGGSGGITMAAR	:::::::::::::::::::::	100.0	Q9Y6N5	Sulfide:quinone oxidoreductase, mitochondrial (SQRD_HUMAN)	Fusion00720.54509.54509.3	N/A	N/A
NHYEVLVLGGGSGGITMAAR	:::::::::::::::::::::	100.0	Q9Y6N5	Sulfide:quinone oxidoreductase, mitochondrial (SQRD_HUMAN)	Fusion00730.52645.52645.3	N/A	N/A
NHYEVLVLGGGSGGITMAAR	:::::::::::::::::::::	100.0	Q9Y6N5	Sulfide:quinone oxidoreductase, mitochondrial (SQRD_HUMAN)	Fusion00730.52344.52344.3	N/A	N/A
VDLHLPR	::::::::	100.0	P29508	Serpin B3 (SPB3_HUMAN)	Fusion00713.24527.24527.2	N/A	N/A
VDLHLPR	::::::::	100.0	P48594	Serpin B4 (SPB4_HUMAN)	Fusion00713.24527.24527.2	N/A	N/A
VDLHLPR	::::::::	100.0	P29508	Serpin B3 (SPB3_HUMAN)	Fusion00713.24835.24835.2	N/A	N/A
VDLHLPR	::::::::	100.0	P48594	Serpin B4 (SPB4_HUMAN)	Fusion00713.24835.24835.2	N/A	N/A
VDLHLPR	::::::::	100.0	P29508	Serpin B3 (SPB3_HUMAN)	Fusion00716.24538.24538.2	N/A	N/A
VDLHLPR	::::::::	100.0	P48594	Serpin B4 (SPB4_HUMAN)	Fusion00716.24538.24538.2	N/A	N/A
VDLHLPR	::::::::	100.0	P29508	Serpin B3 (SPB3_HUMAN)	Fusion00720.25598.25598.2	N/A	N/A
VDLHLPR	::::::::	100.0	P48594	Serpin B4 (SPB4_HUMAN)	Fusion00720.25598.25598.2	N/A	N/A
VDLHLPR	::::::::	100.0	P29508	Serpin B3 (SPB3_HUMAN)	Fusion00723.24437.24437.2	N/A	N/A
VDLHLPR	::::::::	100.0	P48594	Serpin B4 (SPB4_HUMAN)	Fusion00723.24437.24437.2	N/A	N/A
VDLHLPR	::::::::	100.0	P29508	Serpin B3 (SPB3_HUMAN)	Fusion00727.23852.23852.2	N/A	N/A
VDLHLPR	::::::::	100.0	P48594	Serpin B4 (SPB4_HUMAN)	Fusion00727.23852.23852.2	N/A	N/A
VDLHLPR	::::::::	100.0	P29508	Serpin B3 (SPB3_HUMAN)	Fusion00730.23769.23769.2	N/A	N/A
VDLHLPR	::::::::	100.0	P48594	Serpin B4 (SPB4_HUMAN)	Fusion00730.23769.23769.2	N/A	N/A
VDLHLPR	::::::::	100.0	P29508	Serpin B3 (SPB3_HUMAN)	Fusion00730.24066.24066.2	N/A	N/A
VDLHLPR	::::::::	100.0	P48594	Serpin B4 (SPB4_HUMAN)	Fusion00730.24066.24066.2	N/A	N/A
RQATTIIADNIIFLSDQTK	::::::::::::::::::::	100.0	Q04837	Single-stranded DNA-binding protein, mitochondrial (SSBP_HUMAN)	Fusion00723.64561.64561.3	N/A	N/A
RQATTIIADNIIFLSDQTK	::::::::::::::::::::	100.0	Q04837	Single-stranded DNA-binding protein, mitochondrial (SSBP_HUMAN)	Fusion00713.64707.64707.3	N/A	N/A
RQATTIIADNIIFLSDQTK	::::::::::::::::::::	100.0	Q04837	Single-stranded DNA-binding protein, mitochondrial (SSBP_HUMAN)	Fusion00716.64461.64461.3	N/A	N/A
RQATTIIADNIIFLSDQTK	::::::::::::::::::::	9982847341337900	Q04837	Single-stranded DNA-binding protein, mitochondrial (SSBP_HUMAN)	Fusion00716.64806.64806.3	N/A	N/A
RQATTIIADNIIFLSDQTK	::::::::::::::::::::	100.0	Q04837	Single-stranded DNA-binding protein, mitochondrial (SSBP_HUMAN)	Fusion00720.65571.65571.3	N/A	N/A
RQATTIIADNIIFLSDQTK	::::::::::::::::::::	9862778730703250	Q04837	Single-stranded DNA-binding protein, mitochondrial (SSBP_HUMAN)	Fusion00723.64877.64877.3	N/A	N/A
RQATTIIADNIIFLSDQTK	::::::::::::::::::::	100.0	Q04837	Single-stranded DNA-binding protein, mitochondrial (SSBP_HUMAN)	Fusion00727.63983.63983.3	N/A	N/A
RQATTIIADNIIFLSDQTK	::::::::::::::::::::	100.0	Q04837	Single-stranded DNA-binding protein, mitochondrial (SSBP_HUMAN)	Fusion00730.63588.63588.3	N/A	N/A
AEFEVHEVYAVDVLVSSGEGK	::::::::::::::::::::::	100.0	Q9UQ80	Proliferation-associated protein 2G4 (PA2G4_HUMAN)	Fusion00713.66885.66885.3	N/A	N/A
AEFEVHEVYAVDVLVSSGEGK	::::::::::::::::::::::	9982847341337900	Q9UQ80	Proliferation-associated protein 2G4 (PA2G4_HUMAN)	Fusion00723.66711.66711.3	N/A	N/A
AEFEVHEVYAVDVLVSSGEGK	::::::::::::::::::::::	9982847341337900	Q9UQ80	Proliferation-associated protein 2G4 (PA2G4_HUMAN)	Fusion00730.65787.65787.3	N/A	N/A
AEFEVHEVYAVDVLVSSGEGK	::::::::::::::::::::::	100.0	Q9UQ80	Proliferation-associated protein 2G4 (PA2G4_HUMAN)	Fusion00713.67177.67177.3	N/A	N/A
AEFEVHEVYAVDVLVSSGEGK	::::::::::::::::::::::	100.0	Q9UQ80	Proliferation-associated protein 2G4 (PA2G4_HUMAN)	Fusion00716.66823.66823.3	N/A	N/A
AEFEVHEVYAVDVLVSSGEGK	::::::::::::::::::::::	100.0	Q9UQ80	Proliferation-associated protein 2G4 (PA2G4_HUMAN)	Fusion00716.67115.67115.3	N/A	N/A
AEFEVHEVYAVDVLVSSGEGK	::::::::::::::::::::::	100.0	Q9UQ80	Proliferation-associated protein 2G4 (PA2G4_HUMAN)	Fusion00720.68064.68064.3	N/A	N/A
AEFEVHEVYAVDVLVSSGEGK	::::::::::::::::::::::	100.0	Q9UQ80	Proliferation-associated protein 2G4 (PA2G4_HUMAN)	Fusion00723.66871.66871.3	N/A	N/A
AEFEVHEVYAVDVLVSSGEGK	::::::::::::::::::::::	100.0	Q9UQ80	Proliferation-associated protein 2G4 (PA2G4_HUMAN)	Fusion00723.67156.67156.3	N/A	N/A
AEFEVHEVYAVDVLVSSGEGK	::::::::::::::::::::::	100.0	Q9UQ80	Proliferation-associated protein 2G4 (PA2G4_HUMAN)	Fusion00727.66419.66419.3	N/A	N/A
KVYENYPTYDLTER	:::::::::::::::	100.0	P35659	Protein DEK (DEK_HUMAN)	Fusion00713.30945.30945.3	N/A	N/A
KVYENYPTYDLTER	:::::::::::::::	100.0	P35659	Protein DEK (DEK_HUMAN)	Fusion00723.30859.30859.3	N/A	N/A
KVYENYPTYDLTER	:::::::::::::::	100.0	P35659	Protein DEK (DEK_HUMAN)	Fusion00727.30243.30243.3	N/A	N/A
KVYENYPTYDLTER	:::::::::::::::	9982847341337900	P35659	Protein DEK (DEK_HUMAN)	Fusion00716.30779.30779.3	N/A	N/A
KVYENYPTYDLTER	:::::::::::::::	100.0	P35659	Protein DEK (DEK_HUMAN)	Fusion00720.31870.31870.3	N/A	N/A
KVYENYPTYDLTER	:::::::::::::::	9914236706689530	P35659	Protein DEK (DEK_HUMAN)	Fusion00730.30098.30098.3	N/A	N/A
KVYENYPTYDLTER	:::::::::::::::	9982847341337900	P35659	Protein DEK (DEK_HUMAN)	Fusion00730.30247.30247.3	N/A	N/A
VQSVETVEGCTHEVALPAEEDYLPLKPR	:::::::::::::::::::::::::::::	8996865203761750	P42285	Superkiller viralicidic activity 2-like 2 (SK2L2_HUMAN)	Fusion00720.57137.57137.4	N/A	N/A
VQSVETVEGCTHEVALPAEEDYLPLKPR	:::::::::::::::::::::::::::::	9968652037617550	P42285	Superkiller viralicidic activity 2-like 2 (SK2L2_HUMAN)	Fusion00723.56122.56122.4	N/A	N/A
EALFNEFVAAAR	:::::::::::::	100.0	O14776	Transcription elongation regulator 1 (TCRG1_HUMAN)	Fusion00716.65397.65397.2	N/A	N/A
EALFNEFVAAAR	:::::::::::::	100.0	O14776	Transcription elongation regulator 1 (TCRG1_HUMAN)	Fusion00720.66515.66515.2	N/A	N/A
EALFNEFVAAAR	:::::::::::::	100.0	O14776	Transcription elongation regulator 1 (TCRG1_HUMAN)	Fusion00723.65513.65513.2	N/A	N/A
EALFNEFVAAAR	:::::::::::::	100.0	O14776	Transcription elongation regulator 1 (TCRG1_HUMAN)	Fusion00730.64542.64542.2	N/A	N/A
EALFNEFVAAAR	:::::::::::::	100.0	O14776	Transcription elongation regulator 1 (TCRG1_HUMAN)	Fusion00713.65675.65675.2	N/A	N/A
EALFNEFVAAAR	:::::::::::::	100.0	O14776	Transcription elongation regulator 1 (TCRG1_HUMAN)	Fusion00727.64893.64893.2	N/A	N/A
AMLDQLMGTSR	::::::::::::	100.0	Q9Y383	Putative RNA-binding protein Luc7-like 2 (LC7L2_HUMAN)	Fusion00713.52422.52422.2	N/A	N/A
AMLDQLMGTSR	::::::::::::	100.0	Q9Y383	Putative RNA-binding protein Luc7-like 2 (LC7L2_HUMAN)	Fusion00716.52105.52105.2	N/A	N/A
AMLDQLMGTSR	::::::::::::	100.0	Q9Y383	Putative RNA-binding protein Luc7-like 2 (LC7L2_HUMAN)	Fusion00720.53262.53262.2	N/A	N/A
AMLDQLMGTSR	::::::::::::	100.0	Q9Y383	Putative RNA-binding protein Luc7-like 2 (LC7L2_HUMAN)	Fusion00723.52274.52274.2	N/A	N/A
AMLDQLMGTSR	::::::::::::	100.0	Q9Y383	Putative RNA-binding protein Luc7-like 2 (LC7L2_HUMAN)	Fusion00727.51528.51528.2	N/A	N/A
AMLDQLMGTSR	::::::::::::	100.0	Q9Y383	Putative RNA-binding protein Luc7-like 2 (LC7L2_HUMAN)	Fusion00730.51402.51402.2	N/A	N/A
VAEELALEQAK	::::::::::::	100.0	Q9NX63	Coiled-coil-helix-coiled-coil-helix domain-containing protein 3, mitochondrial (CHCH3_HUMAN)	Fusion00716.28865.28865.2	N/A	N/A
VAEELALEQAK	::::::::::::	100.0	Q9NX63	Coiled-coil-helix-coiled-coil-helix domain-containing protein 3, mitochondrial (CHCH3_HUMAN)	Fusion00723.28811.28811.2	N/A	N/A
VAEELALEQAK	::::::::::::	100.0	Q9NX63	Coiled-coil-helix-coiled-coil-helix domain-containing protein 3, mitochondrial (CHCH3_HUMAN)	Fusion00730.28188.28188.2	N/A	N/A
VAEELALEQAK	::::::::::::	9613180515759310	Q9NX63	Coiled-coil-helix-coiled-coil-helix domain-containing protein 3, mitochondrial (CHCH3_HUMAN)	Fusion00727.28543.28543.2	N/A	N/A
VAEELALEQAK	::::::::::::	8751793400286940	Q9NX63	Coiled-coil-helix-coiled-coil-helix domain-containing protein 3, mitochondrial (CHCH3_HUMAN)	Fusion00713.28993.28993.2	N/A	N/A
VAEELALEQAK	::::::::::::	903873744619799	Q9NX63	Coiled-coil-helix-coiled-coil-helix domain-containing protein 3, mitochondrial (CHCH3_HUMAN)	Fusion00727.28283.28283.2	N/A	N/A
IDGDKDGFVTVDELKDWIK	::::::::::::::::::::	100.0	O43852	Calumenin (CALU_HUMAN)	Fusion00727.69656.69656.3	N/A	N/A
IDGDKDGFVTVDELKDWIK	::::::::::::::::::::	100.0	O43852	Calumenin (CALU_HUMAN)	Fusion00713.70367.70367.3	N/A	N/A
IDGDKDGFVTVDELKDWIK	::::::::::::::::::::	100.0	O43852	Calumenin (CALU_HUMAN)	Fusion00716.70153.70153.3	N/A	N/A
IDGDKDGFVTVDELKDWIK	::::::::::::::::::::	100.0	O43852	Calumenin (CALU_HUMAN)	Fusion00720.71350.71350.3	N/A	N/A
IDGDKDGFVTVDELKDWIK	::::::::::::::::::::	9828473413379070	O43852	Calumenin (CALU_HUMAN)	Fusion00723.70297.70297.3	N/A	N/A
IDGDKDGFVTVDELKDWIK	::::::::::::::::::::	100.0	O43852	Calumenin (CALU_HUMAN)	Fusion00730.69255.69255.3	N/A	N/A
VWGVPIPVFHHK	:::::::::::::	9982847341337900	Q9NSE4	Isoleucine--tRNA ligase, mitochondrial (SYIM_HUMAN)	Fusion00713.48221.48221.3	N/A	N/A
VWGVPIPVFHHK	:::::::::::::	100.0	Q9NSE4	Isoleucine--tRNA ligase, mitochondrial (SYIM_HUMAN)	Fusion00716.47838.47838.3	N/A	N/A
VWGVPIPVFHHK	:::::::::::::	9982847341337900	Q9NSE4	Isoleucine--tRNA ligase, mitochondrial (SYIM_HUMAN)	Fusion00720.49070.49070.3	N/A	N/A
VWGVPIPVFHHK	:::::::::::::	9982847341337900	Q9NSE4	Isoleucine--tRNA ligase, mitochondrial (SYIM_HUMAN)	Fusion00723.48008.48008.3	N/A	N/A
VWGVPIPVFHHK	:::::::::::::	9982847341337900	Q9NSE4	Isoleucine--tRNA ligase, mitochondrial (SYIM_HUMAN)	Fusion00727.47379.47379.3	N/A	N/A
VWGVPIPVFHHK	:::::::::::::	9862778730703250	Q9NSE4	Isoleucine--tRNA ligase, mitochondrial (SYIM_HUMAN)	Fusion00727.47688.47688.3	N/A	N/A
VWGVPIPVFHHK	:::::::::::::	9982847341337900	Q9NSE4	Isoleucine--tRNA ligase, mitochondrial (SYIM_HUMAN)	Fusion00730.47208.47208.3	N/A	N/A
FYPEDVSEELIQDITQR	::::::::::::::::::	100.0	P26038	Moesin (MOES_HUMAN)	Fusion00713.91788.91788.3	N/A	N/A
FYPEDVSEELIQDITQR	::::::::::::::::::	100.0	P26038	Moesin (MOES_HUMAN)	Fusion00723.91383.91383.3	N/A	N/A
FYPEDVSEELIQDITQR	::::::::::::::::::	100.0	P26038	Moesin (MOES_HUMAN)	Fusion00727.90994.90994.3	N/A	N/A
FYPEDVSEELIQDITQR	::::::::::::::::::	100.0	P26038	Moesin (MOES_HUMAN)	Fusion00730.90505.90505.3	N/A	N/A
FYPEDVSEELIQDITQR	::::::::::::::::::	100.0	P26038	Moesin (MOES_HUMAN)	Fusion00716.91143.91143.3	N/A	N/A
FYPEDVSEELIQDITQR	::::::::::::::::::	100.0	P26038	Moesin (MOES_HUMAN)	Fusion00716.91431.91431.3	N/A	N/A
FYPEDVSEELIQDITQR	::::::::::::::::::	100.0	P26038	Moesin (MOES_HUMAN)	Fusion00720.92358.92358.3	N/A	N/A
FYPEDVSEELIQDITQR	::::::::::::::::::	100.0	P26038	Moesin (MOES_HUMAN)	Fusion00720.92641.92641.3	N/A	N/A
FYPEDVSEELIQDITQR	::::::::::::::::::	100.0	P26038	Moesin (MOES_HUMAN)	Fusion00727.90712.90712.3	N/A	N/A
FYPEDVSEELIQDITQR	::::::::::::::::::	100.0	P26038	Moesin (MOES_HUMAN)	Fusion00730.90223.90223.3	N/A	N/A
KHLEINPDHSIIETLR	:::::::::::::::::	100.0	P07900	Heat shock protein HSP 90-alpha (HS90A_HUMAN)	Fusion00720.33300.33300.2	N/A	N/A
KHLEINPDHSIIETLR	:::::::::::::::::	100.0	P07900	Heat shock protein HSP 90-alpha (HS90A_HUMAN)	Fusion00727.31716.31716.2	N/A	N/A
KHLEINPDHSIIETLR	:::::::::::::::::	100.0	P07900	Heat shock protein HSP 90-alpha (HS90A_HUMAN)	Fusion00713.32475.32475.2	N/A	N/A
KHLEINPDHSIIETLR	:::::::::::::::::	100.0	P07900	Heat shock protein HSP 90-alpha (HS90A_HUMAN)	Fusion00716.32254.32254.2	N/A	N/A
KHLEINPDHSIIETLR	:::::::::::::::::	100.0	P07900	Heat shock protein HSP 90-alpha (HS90A_HUMAN)	Fusion00720.33602.33602.2	N/A	N/A
KHLEINPDHSIIETLR	:::::::::::::::::	100.0	P07900	Heat shock protein HSP 90-alpha (HS90A_HUMAN)	Fusion00723.32345.32345.2	N/A	N/A
KHLEINPDHSIIETLR	:::::::::::::::::	100.0	P07900	Heat shock protein HSP 90-alpha (HS90A_HUMAN)	Fusion00723.32419.32419.2	N/A	N/A
KHLEINPDHSIIETLR	:::::::::::::::::	100.0	P07900	Heat shock protein HSP 90-alpha (HS90A_HUMAN)	Fusion00727.32014.32014.2	N/A	N/A
KHLEINPDHSIIETLR	:::::::::::::::::	100.0	P07900	Heat shock protein HSP 90-alpha (HS90A_HUMAN)	Fusion00730.31669.31669.2	N/A	N/A
KHLEINPDHSIIETLR	:::::::::::::::::	100.0	P07900	Heat shock protein HSP 90-alpha (HS90A_HUMAN)	Fusion00730.31966.31966.2	N/A	N/A
FKPAYNPYTEPSMEVFSYHQGLK	::::::::::::::::::::::::	100.0	Q9Y285	Phenylalanine--tRNA ligase alpha subunit (SYFA_HUMAN)	Fusion00713.51857.51857.4	N/A	N/A
FKPAYNPYTEPSMEVFSYHQGLK	::::::::::::::::::::::::	9843260188087770	Q9Y285	Phenylalanine--tRNA ligase alpha subunit (SYFA_HUMAN)	Fusion00720.52724.52724.4	N/A	N/A
FKPAYNPYTEPSMEVFSYHQGLK	::::::::::::::::::::::::	100.0	Q9Y285	Phenylalanine--tRNA ligase alpha subunit (SYFA_HUMAN)	Fusion00727.50974.50974.4	N/A	N/A
FKPAYNPYTEPSMEVFSYHQGLK	::::::::::::::::::::::::	9968652037617550	Q9Y285	Phenylalanine--tRNA ligase alpha subunit (SYFA_HUMAN)	Fusion00730.50878.50878.4	N/A	N/A
FKPAYNPYTEPSMEVFSYHQGLK	::::::::::::::::::::::::	100.0	Q9Y285	Phenylalanine--tRNA ligase alpha subunit (SYFA_HUMAN)	Fusion00716.51534.51534.4	N/A	N/A
FKPAYNPYTEPSMEVFSYHQGLK	::::::::::::::::::::::::	9811912225705320	Q9Y285	Phenylalanine--tRNA ligase alpha subunit (SYFA_HUMAN)	Fusion00723.51781.51781.4	N/A	N/A
FAGGDYTTTIEAFISASGR	::::::::::::::::::::	100.0	P07814	Bifunctional glutamate/proline--tRNA ligase (SYEP_HUMAN)	Fusion00713.86203.86203.2	N/A	N/A
FAGGDYTTTIEAFISASGR	::::::::::::::::::::	100.0	P07814	Bifunctional glutamate/proline--tRNA ligase (SYEP_HUMAN)	Fusion00716.85878.85878.2	N/A	N/A
FAGGDYTTTIEAFISASGR	::::::::::::::::::::	100.0	P07814	Bifunctional glutamate/proline--tRNA ligase (SYEP_HUMAN)	Fusion00720.87057.87057.2	N/A	N/A
FAGGDYTTTIEAFISASGR	::::::::::::::::::::	100.0	P07814	Bifunctional glutamate/proline--tRNA ligase (SYEP_HUMAN)	Fusion00720.87335.87335.2	N/A	N/A
FAGGDYTTTIEAFISASGR	::::::::::::::::::::	100.0	P07814	Bifunctional glutamate/proline--tRNA ligase (SYEP_HUMAN)	Fusion00723.85866.85866.2	N/A	N/A
FAGGDYTTTIEAFISASGR	::::::::::::::::::::	100.0	P07814	Bifunctional glutamate/proline--tRNA ligase (SYEP_HUMAN)	Fusion00727.85486.85486.2	N/A	N/A
FAGGDYTTTIEAFISASGR	::::::::::::::::::::	100.0	P07814	Bifunctional glutamate/proline--tRNA ligase (SYEP_HUMAN)	Fusion00730.84951.84951.2	N/A	N/A
FAGGDYTTTIEAFISASGR	::::::::::::::::::::	100.0	P07814	Bifunctional glutamate/proline--tRNA ligase (SYEP_HUMAN)	Fusion00716.85816.85816.2	N/A	N/A
FAGGDYTTTIEAFISASGR	::::::::::::::::::::	100.0	P07814	Bifunctional glutamate/proline--tRNA ligase (SYEP_HUMAN)	Fusion00716.86160.86160.2	N/A	N/A
FAGGDYTTTIEAFISASGR	::::::::::::::::::::	100.0	P07814	Bifunctional glutamate/proline--tRNA ligase (SYEP_HUMAN)	Fusion00730.85268.85268.2	N/A	N/A
IKELNNTCEPVVTQPKPK	:::::::::::::::::::	100.0	Q92598	Heat shock protein 105 kDa (HS105_HUMAN)	Fusion00713.15939.15939.3	N/A	N/A
IKELNNTCEPVVTQPKPK	:::::::::::::::::::	100.0	Q92598	Heat shock protein 105 kDa (HS105_HUMAN)	Fusion00720.16737.16737.3	N/A	N/A
IKELNNTCEPVVTQPKPK	:::::::::::::::::::	100.0	Q92598	Heat shock protein 105 kDa (HS105_HUMAN)	Fusion00713.15659.15659.3	N/A	N/A
IKELNNTCEPVVTQPKPK	:::::::::::::::::::	9982847341337900	Q92598	Heat shock protein 105 kDa (HS105_HUMAN)	Fusion00716.15644.15644.3	N/A	N/A
IKELNNTCEPVVTQPKPK	:::::::::::::::::::	100.0	Q92598	Heat shock protein 105 kDa (HS105_HUMAN)	Fusion00716.15921.15921.3	N/A	N/A
IKELNNTCEPVVTQPKPK	:::::::::::::::::::	100.0	Q92598	Heat shock protein 105 kDa (HS105_HUMAN)	Fusion00720.16453.16453.3	N/A	N/A
IKELNNTCEPVVTQPKPK	:::::::::::::::::::	100.0	Q92598	Heat shock protein 105 kDa (HS105_HUMAN)	Fusion00723.15337.15337.3	N/A	N/A
IKELNNTCEPVVTQPKPK	:::::::::::::::::::	100.0	Q92598	Heat shock protein 105 kDa (HS105_HUMAN)	Fusion00723.15616.15616.3	N/A	N/A
IKELNNTCEPVVTQPKPK	:::::::::::::::::::	100.0	Q92598	Heat shock protein 105 kDa (HS105_HUMAN)	Fusion00727.14903.14903.3	N/A	N/A
IKELNNTCEPVVTQPKPK	:::::::::::::::::::	100.0	Q92598	Heat shock protein 105 kDa (HS105_HUMAN)	Fusion00730.14774.14774.3	N/A	N/A
AIGSASEGAQSSLQEVYHK	::::::::::::::::::::	100.0	P28066	Proteasome subunit alpha type-5 (PSA5_HUMAN)	Fusion00716.26810.26810.2	N/A	N/A
AIGSASEGAQSSLQEVYHK	::::::::::::::::::::	100.0	P28066	Proteasome subunit alpha type-5 (PSA5_HUMAN)	Fusion00720.27936.27936.2	N/A	N/A
AIGSASEGAQSSLQEVYHK	::::::::::::::::::::	100.0	P28066	Proteasome subunit alpha type-5 (PSA5_HUMAN)	Fusion00727.26324.26324.2	N/A	N/A
AIGSASEGAQSSLQEVYHK	::::::::::::::::::::	100.0	P28066	Proteasome subunit alpha type-5 (PSA5_HUMAN)	Fusion00730.26216.26216.2	N/A	N/A
AIGSASEGAQSSLQEVYHK	::::::::::::::::::::	100.0	P28066	Proteasome subunit alpha type-5 (PSA5_HUMAN)	Fusion00713.26998.26998.2	N/A	N/A
AIGSASEGAQSSLQEVYHK	::::::::::::::::::::	100.0	P28066	Proteasome subunit alpha type-5 (PSA5_HUMAN)	Fusion00720.28240.28240.2	N/A	N/A
AIGSASEGAQSSLQEVYHK	::::::::::::::::::::	100.0	P28066	Proteasome subunit alpha type-5 (PSA5_HUMAN)	Fusion00723.26821.26821.2	N/A	N/A
VIQGDGVDINTLQEIVEGMK	:::::::::::::::::::::	100.0	P43490	Nicotinamide phosphoribosyltransferase (NAMPT_HUMAN)	Fusion00713.92711.92711.3	N/A	N/A
VIQGDGVDINTLQEIVEGMK	:::::::::::::::::::::	100.0	P43490	Nicotinamide phosphoribosyltransferase (NAMPT_HUMAN)	Fusion00716.92385.92385.3	N/A	N/A
VIQGDGVDINTLQEIVEGMK	:::::::::::::::::::::	100.0	P43490	Nicotinamide phosphoribosyltransferase (NAMPT_HUMAN)	Fusion00716.92691.92691.3	N/A	N/A
VIQGDGVDINTLQEIVEGMK	:::::::::::::::::::::	100.0	P43490	Nicotinamide phosphoribosyltransferase (NAMPT_HUMAN)	Fusion00720.93594.93594.3	N/A	N/A
VIQGDGVDINTLQEIVEGMK	:::::::::::::::::::::	100.0	P43490	Nicotinamide phosphoribosyltransferase (NAMPT_HUMAN)	Fusion00720.93907.93907.3	N/A	N/A
VIQGDGVDINTLQEIVEGMK	:::::::::::::::::::::	100.0	P43490	Nicotinamide phosphoribosyltransferase (NAMPT_HUMAN)	Fusion00723.92386.92386.3	N/A	N/A
VIQGDGVDINTLQEIVEGMK	:::::::::::::::::::::	100.0	P43490	Nicotinamide phosphoribosyltransferase (NAMPT_HUMAN)	Fusion00727.92251.92251.3	N/A	N/A
VIQGDGVDINTLQEIVEGMK	:::::::::::::::::::::	100.0	P43490	Nicotinamide phosphoribosyltransferase (NAMPT_HUMAN)	Fusion00730.91473.91473.3	N/A	N/A
VIQGDGVDINTLQEIVEGMK	:::::::::::::::::::::	100.0	P43490	Nicotinamide phosphoribosyltransferase (NAMPT_HUMAN)	Fusion00730.91756.91756.3	N/A	N/A
VIQGDGVDINTLQEIVEGMK	:::::::::::::::::::::	100.0	P43490	Nicotinamide phosphoribosyltransferase (NAMPT_HUMAN)	Fusion00727.91970.91970.3	N/A	N/A
QDFVQHFSQIVR	:pyro-glu from n-term q::::::::::::	9928469241773960	P14324	Farnesyl pyrophosphate synthase (FPPS_HUMAN)	Fusion00713.66741.66741.2	N/A	N/A
QDFVQHFSQIVR	:pyro-glu from n-term q::::::::::::	9182209469153510	P14324	Farnesyl pyrophosphate synthase (FPPS_HUMAN)	Fusion00716.66498.66498.2	N/A	N/A
QDFVQHFSQIVR	:pyro-glu from n-term q::::::::::::	9713055954088950	P14324	Farnesyl pyrophosphate synthase (FPPS_HUMAN)	Fusion00720.67543.67543.2	N/A	N/A
QDFVQHFSQIVR	:pyro-glu from n-term q::::::::::::	9526542324246770	P14324	Farnesyl pyrophosphate synthase (FPPS_HUMAN)	Fusion00723.66654.66654.2	N/A	N/A
QDFVQHFSQIVR	:pyro-glu from n-term q::::::::::::	100.0	P14324	Farnesyl pyrophosphate synthase (FPPS_HUMAN)	Fusion00727.65940.65940.2	N/A	N/A
STFFNVLTNSQASAENFPFCTIDPNESR	:::::::::::::::::::::::::::::	9811320754716980	Q9NTK5	Obg-like ATPase 1 (OLA1_HUMAN)	Fusion00713.93529.93529.3	N/A	N/A
STFFNVLTNSQASAENFPFCTIDPNESR	:::::::::::::::::::::::::::::	100.0	Q9NTK5	Obg-like ATPase 1 (OLA1_HUMAN)	Fusion00713.93548.93548.3	N/A	N/A
STFFNVLTNSQASAENFPFCTIDPNESR	:::::::::::::::::::::::::::::	100.0	Q9NTK5	Obg-like ATPase 1 (OLA1_HUMAN)	Fusion00716.93232.93232.3	N/A	N/A
STFFNVLTNSQASAENFPFCTIDPNESR	:::::::::::::::::::::::::::::	100.0	Q9NTK5	Obg-like ATPase 1 (OLA1_HUMAN)	Fusion00716.93550.93550.3	N/A	N/A
STFFNVLTNSQASAENFPFCTIDPNESR	:::::::::::::::::::::::::::::	100.0	Q9NTK5	Obg-like ATPase 1 (OLA1_HUMAN)	Fusion00720.94531.94531.3	N/A	N/A
STFFNVLTNSQASAENFPFCTIDPNESR	:::::::::::::::::::::::::::::	100.0	Q9NTK5	Obg-like ATPase 1 (OLA1_HUMAN)	Fusion00723.93290.93290.3	N/A	N/A
STFFNVLTNSQASAENFPFCTIDPNESR	:::::::::::::::::::::::::::::	100.0	Q9NTK5	Obg-like ATPase 1 (OLA1_HUMAN)	Fusion00727.93078.93078.3	N/A	N/A
STFFNVLTNSQASAENFPFCTIDPNESR	:::::::::::::::::::::::::::::	100.0	Q9NTK5	Obg-like ATPase 1 (OLA1_HUMAN)	Fusion00730.92332.92332.3	N/A	N/A
STFFNVLTNSQASAENFPFCTIDPNESR	:::::::::::::::::::::::::::::	100.0	Q9NTK5	Obg-like ATPase 1 (OLA1_HUMAN)	Fusion00730.92668.92668.3	N/A	N/A
STFFNVLTNSQASAENFPFCTIDPNESR	:::::::::::::::::::::::::::::	100.0	Q9NTK5	Obg-like ATPase 1 (OLA1_HUMAN)	Fusion00713.93836.93836.3	N/A	N/A
VANILHDDCAFLSAFGDVSKPER	::::::::::::::::::::::::	100.0	Q9BS26	Endoplasmic reticulum resident protein 44 (ERP44_HUMAN)	Fusion00716.63980.63980.3	N/A	N/A
VANILHDDCAFLSAFGDVSKPER	::::::::::::::::::::::::	100.0	Q9BS26	Endoplasmic reticulum resident protein 44 (ERP44_HUMAN)	Fusion00720.65380.65380.3	N/A	N/A
VANILHDDCAFLSAFGDVSKPER	::::::::::::::::::::::::	100.0	Q9BS26	Endoplasmic reticulum resident protein 44 (ERP44_HUMAN)	Fusion00723.64139.64139.3	N/A	N/A
VANILHDDCAFLSAFGDVSKPER	::::::::::::::::::::::::	100.0	Q9BS26	Endoplasmic reticulum resident protein 44 (ERP44_HUMAN)	Fusion00713.64276.64276.3	N/A	N/A
VANILHDDCAFLSAFGDVSKPER	::::::::::::::::::::::::	100.0	Q9BS26	Endoplasmic reticulum resident protein 44 (ERP44_HUMAN)	Fusion00720.65075.65075.3	N/A	N/A
VANILHDDCAFLSAFGDVSKPER	::::::::::::::::::::::::	9982847341337900	Q9BS26	Endoplasmic reticulum resident protein 44 (ERP44_HUMAN)	Fusion00723.64453.64453.3	N/A	N/A
VANILHDDCAFLSAFGDVSKPER	::::::::::::::::::::::::	100.0	Q9BS26	Endoplasmic reticulum resident protein 44 (ERP44_HUMAN)	Fusion00727.63500.63500.3	N/A	N/A
VANILHDDCAFLSAFGDVSKPER	::::::::::::::::::::::::	100.0	Q9BS26	Endoplasmic reticulum resident protein 44 (ERP44_HUMAN)	Fusion00730.63122.63122.3	N/A	N/A
VANILHDDCAFLSAFGDVSKPER	::::::::::::::::::::::::	9982847341337900	Q9BS26	Endoplasmic reticulum resident protein 44 (ERP44_HUMAN)	Fusion00727.63842.63842.3	N/A	N/A
VDVASVIVTK	:::::::::::	100.0	P61011	Signal recognition particle 54 kDa protein (SRP54_HUMAN)	Fusion00713.43174.43174.2	N/A	N/A
VDVASVIVTK	:::::::::::	100.0	P61011	Signal recognition particle 54 kDa protein (SRP54_HUMAN)	Fusion00716.42896.42896.2	N/A	N/A
VDVASVIVTK	:::::::::::	100.0	P61011	Signal recognition particle 54 kDa protein (SRP54_HUMAN)	Fusion00720.44097.44097.2	N/A	N/A
VDVASVIVTK	:::::::::::	100.0	P61011	Signal recognition particle 54 kDa protein (SRP54_HUMAN)	Fusion00723.42999.42999.2	N/A	N/A
VDVASVIVTK	:::::::::::	100.0	P61011	Signal recognition particle 54 kDa protein (SRP54_HUMAN)	Fusion00727.42227.42227.2	N/A	N/A
VDVASVIVTK	:::::::::::	100.0	P61011	Signal recognition particle 54 kDa protein (SRP54_HUMAN)	Fusion00730.42231.42231.2	N/A	N/A
APPSVFAEVPQAQPVLVFK	::::::::::::::::::::	100.0	P17174	Aspartate aminotransferase, cytoplasmic (AATC_HUMAN)	Fusion00727.80025.80025.3	N/A	N/A
APPSVFAEVPQAQPVLVFK	::::::::::::::::::::	100.0	P17174	Aspartate aminotransferase, cytoplasmic (AATC_HUMAN)	Fusion00713.80699.80699.3	N/A	N/A
APPSVFAEVPQAQPVLVFK	::::::::::::::::::::	100.0	P17174	Aspartate aminotransferase, cytoplasmic (AATC_HUMAN)	Fusion00716.80467.80467.3	N/A	N/A
APPSVFAEVPQAQPVLVFK	::::::::::::::::::::	100.0	P17174	Aspartate aminotransferase, cytoplasmic (AATC_HUMAN)	Fusion00720.81499.81499.3	N/A	N/A
APPSVFAEVPQAQPVLVFK	::::::::::::::::::::	100.0	P17174	Aspartate aminotransferase, cytoplasmic (AATC_HUMAN)	Fusion00723.80447.80447.3	N/A	N/A
APPSVFAEVPQAQPVLVFK	::::::::::::::::::::	100.0	P17174	Aspartate aminotransferase, cytoplasmic (AATC_HUMAN)	Fusion00730.79520.79520.3	N/A	N/A
SASSLLEQRPK	:acetylation of protein n-term:::::::::::	100.0	Q9Y5A9	YTH domain family protein 2 (YTHD2_HUMAN)	Fusion00713.32516.32516.2	N/A	N/A
SASSLLEQRPK	:acetylation of protein n-term:::::::::::	9914040114613180	Q9Y5A9	YTH domain family protein 2 (YTHD2_HUMAN)	Fusion00716.32303.32303.2	N/A	N/A
SASSLLEQRPK	:acetylation of protein n-term:::::::::::	992836676217765	Q9Y5A9	YTH domain family protein 2 (YTHD2_HUMAN)	Fusion00720.33448.33448.2	N/A	N/A
SASSLLEQRPK	:acetylation of protein n-term:::::::::::	9828080229226360	Q9Y5A9	YTH domain family protein 2 (YTHD2_HUMAN)	Fusion00723.32386.32386.2	N/A	N/A
SASSLLEQRPK	:acetylation of protein n-term:::::::::::	9928571428571420	Q9Y5A9	YTH domain family protein 2 (YTHD2_HUMAN)	Fusion00727.31810.31810.2	N/A	N/A
NFAIGYYLK	::::::::::	9627507163323780	O94925	Glutaminase kidney isoform, mitochondrial (GLSK_HUMAN)	Fusion00713.55237.55237.2	N/A	N/A
NFAIGYYLK	::::::::::	9626972740315630	O94925	Glutaminase kidney isoform, mitochondrial (GLSK_HUMAN)	Fusion00716.54972.54972.2	N/A	N/A
NFAIGYYLK	::::::::::	9196556671449060	O94925	Glutaminase kidney isoform, mitochondrial (GLSK_HUMAN)	Fusion00720.56074.56074.2	N/A	N/A
NFAIGYYLK	::::::::::	9713055954088950	O94925	Glutaminase kidney isoform, mitochondrial (GLSK_HUMAN)	Fusion00723.55086.55086.2	N/A	N/A
NFAIGYYLK	::::::::::	9655667144906740	O94925	Glutaminase kidney isoform, mitochondrial (GLSK_HUMAN)	Fusion00727.54353.54353.2	N/A	N/A
NFAIGYYLK	::::::::::	9440459110473450	O94925	Glutaminase kidney isoform, mitochondrial (GLSK_HUMAN)	Fusion00730.54230.54230.2	N/A	N/A
EVAFFNNFLTDAK	::::::::::::::	100.0	Q9BXP5	Serrate RNA effector molecule homolog (SRRT_HUMAN)	Fusion00720.77834.77834.2	N/A	N/A
EVAFFNNFLTDAK	::::::::::::::	100.0	Q9BXP5	Serrate RNA effector molecule homolog (SRRT_HUMAN)	Fusion00723.76742.76742.2	N/A	N/A
EVAFFNNFLTDAK	::::::::::::::	100.0	Q9BXP5	Serrate RNA effector molecule homolog (SRRT_HUMAN)	Fusion00727.76243.76243.2	N/A	N/A
EVAFFNNFLTDAK	::::::::::::::	100.0	Q9BXP5	Serrate RNA effector molecule homolog (SRRT_HUMAN)	Fusion00730.75741.75741.2	N/A	N/A
CHFFSVPCWLHHR	:pyro-cmc:::::::::::::	9931623931623930	O96009	Napsin-A (NAPSA_HUMAN)	Fusion00713.54050.54050.3	N/A	N/A
CHFFSVPCWLHHR	:pyro-cmc:::::::::::::	9914089347079030	O96009	Napsin-A (NAPSA_HUMAN)	Fusion00716.53787.53787.3	N/A	N/A
CHFFSVPCWLHHR	:pyro-cmc:::::::::::::	9228130360205830	O96009	Napsin-A (NAPSA_HUMAN)	Fusion00716.54092.54092.3	N/A	N/A
CHFFSVPCWLHHR	:pyro-cmc:::::::::::::	9707903780068720	O96009	Napsin-A (NAPSA_HUMAN)	Fusion00727.53197.53197.3	N/A	N/A
CHFFSVPCWLHHR	:pyro-cmc:::::::::::::	9072164948453600	O96009	Napsin-A (NAPSA_HUMAN)	Fusion00730.53356.53356.3	N/A	N/A
CHFFSVPCWLHHR	:pyro-cmc:::::::::::::	9982847341337900	O96009	Napsin-A (NAPSA_HUMAN)	Fusion00720.54922.54922.3	N/A	N/A
CHFFSVPCWLHHR	:pyro-cmc:::::::::::::	9982847341337900	O96009	Napsin-A (NAPSA_HUMAN)	Fusion00723.53857.53857.3	N/A	N/A
CHFFSVPCWLHHR	:pyro-cmc:::::::::::::	9982817869415800	O96009	Napsin-A (NAPSA_HUMAN)	Fusion00730.53054.53054.3	N/A	N/A
GIEILTDMSRPVELSDR	::::::::::::::::::	100.0	P50991	T-complex protein 1 subunit delta (TCPD_HUMAN)	Fusion00716.62348.62348.3	N/A	N/A
GIEILTDMSRPVELSDR	::::::::::::::::::	100.0	P50991	T-complex protein 1 subunit delta (TCPD_HUMAN)	Fusion00723.62546.62546.3	N/A	N/A
GIEILTDMSRPVELSDR	::::::::::::::::::	100.0	P50991	T-complex protein 1 subunit delta (TCPD_HUMAN)	Fusion00727.61934.61934.3	N/A	N/A
GIEILTDMSRPVELSDR	::::::::::::::::::	100.0	P50991	T-complex protein 1 subunit delta (TCPD_HUMAN)	Fusion00713.62662.62662.3	N/A	N/A
GIEILTDMSRPVELSDR	::::::::::::::::::	100.0	P50991	T-complex protein 1 subunit delta (TCPD_HUMAN)	Fusion00720.63520.63520.3	N/A	N/A
GIEILTDMSRPVELSDR	::::::::::::::::::	100.0	P50991	T-complex protein 1 subunit delta (TCPD_HUMAN)	Fusion00730.61558.61558.3	N/A	N/A
ALTSQLTDEELAQGR	::::::::::::::::	9985652797704440	P23368	NAD-dependent malic enzyme, mitochondrial (MAOM_HUMAN)	Fusion00716.39769.39769.2	N/A	N/A
ALTSQLTDEELAQGR	::::::::::::::::	100.0	P23368	NAD-dependent malic enzyme, mitochondrial (MAOM_HUMAN)	Fusion00720.40861.40861.2	N/A	N/A
NFYVEHPEVAR	::::::::::::	9554030874785590	Q92841	Probable ATP-dependent RNA helicase DDX17 (DDX17_HUMAN)	Fusion00713.21997.21997.3	N/A	N/A
NFYVEHPEVAR	::::::::::::	9828473413379070	Q92841	Probable ATP-dependent RNA helicase DDX17 (DDX17_HUMAN)	Fusion00716.22067.22067.3	N/A	N/A
NFYVEHPEVAR	::::::::::::	9742710120068610	Q92841	Probable ATP-dependent RNA helicase DDX17 (DDX17_HUMAN)	Fusion00720.23044.23044.3	N/A	N/A
NFYVEHPEVAR	::::::::::::	9554030874785590	Q92841	Probable ATP-dependent RNA helicase DDX17 (DDX17_HUMAN)	Fusion00723.21930.21930.3	N/A	N/A
NFYVEHPEVAR	::::::::::::	9536878216123490	Q92841	Probable ATP-dependent RNA helicase DDX17 (DDX17_HUMAN)	Fusion00727.21359.21359.3	N/A	N/A
TPLHEIALSIK	::::::::::::	100.0	Q08211	ATP-dependent RNA helicase A (DHX9_HUMAN)	Fusion00713.37402.37402.3	N/A	N/A
TPLHEIALSIK	::::::::::::	100.0	Q08211	ATP-dependent RNA helicase A (DHX9_HUMAN)	Fusion00716.37216.37216.3	N/A	N/A
TPLHEIALSIK	::::::::::::	100.0	Q08211	ATP-dependent RNA helicase A (DHX9_HUMAN)	Fusion00720.38276.38276.3	N/A	N/A
TPLHEIALSIK	::::::::::::	100.0	Q08211	ATP-dependent RNA helicase A (DHX9_HUMAN)	Fusion00723.37273.37273.3	N/A	N/A
TPLHEIALSIK	::::::::::::	100.0	Q08211	ATP-dependent RNA helicase A (DHX9_HUMAN)	Fusion00727.36523.36523.3	N/A	N/A
TPLHEIALSIK	::::::::::::	100.0	Q08211	ATP-dependent RNA helicase A (DHX9_HUMAN)	Fusion00730.36506.36506.3	N/A	N/A
WMDEAQALDTADR	::::::::::::::	100.0	Q9BXJ9	N-alpha-acetyltransferase 15, NatA auxiliary subunit (NAA15_HUMAN)	Fusion00713.44225.44225.2	N/A	N/A
WMDEAQALDTADR	::::::::::::::	100.0	Q9BXJ9	N-alpha-acetyltransferase 15, NatA auxiliary subunit (NAA15_HUMAN)	Fusion00720.45172.45172.2	N/A	N/A
WMDEAQALDTADR	::::::::::::::	100.0	Q9BXJ9	N-alpha-acetyltransferase 15, NatA auxiliary subunit (NAA15_HUMAN)	Fusion00723.44080.44080.2	N/A	N/A
WMDEAQALDTADR	::::::::::::::	100.0	Q9BXJ9	N-alpha-acetyltransferase 15, NatA auxiliary subunit (NAA15_HUMAN)	Fusion00727.43272.43272.2	N/A	N/A
WMDEAQALDTADR	::::::::::::::	100.0	Q9BXJ9	N-alpha-acetyltransferase 15, NatA auxiliary subunit (NAA15_HUMAN)	Fusion00727.43331.43331.2	N/A	N/A
WMDEAQALDTADR	::::::::::::::	100.0	Q9BXJ9	N-alpha-acetyltransferase 15, NatA auxiliary subunit (NAA15_HUMAN)	Fusion00730.43334.43334.2	N/A	N/A
WMDEAQALDTADR	::::::::::::::	100.0	Q9BXJ9	N-alpha-acetyltransferase 15, NatA auxiliary subunit (NAA15_HUMAN)	Fusion00716.43914.43914.2	N/A	N/A
WMDEAQALDTADR	::::::::::::::	100.0	Q9BXJ9	N-alpha-acetyltransferase 15, NatA auxiliary subunit (NAA15_HUMAN)	Fusion00730.43292.43292.2	N/A	N/A
LYSVSYLLK	::::::::::	8995695839311330	P21333	Filamin-A (FLNA_HUMAN)	Fusion00713.54901.54901.2	N/A	N/A
LYSVSYLLK	::::::::::	9182209469153510	P21333	Filamin-A (FLNA_HUMAN)	Fusion00716.54604.54604.2	N/A	N/A
LYSVSYLLK	::::::::::	9856527977044470	P21333	Filamin-A (FLNA_HUMAN)	Fusion00723.54733.54733.2	N/A	N/A
LYSVSYLLK	::::::::::	8766140602582490	P21333	Filamin-A (FLNA_HUMAN)	Fusion00727.54000.54000.2	N/A	N/A
AEVIMNYHVGETVLSLQK	:::::::::::::::::::	100.0	Q15393	Splicing factor 3B subunit 3 (SF3B3_HUMAN)	Fusion00713.57238.57238.3	N/A	N/A
AEVIMNYHVGETVLSLQK	:::::::::::::::::::	100.0	Q15393	Splicing factor 3B subunit 3 (SF3B3_HUMAN)	Fusion00716.56927.56927.3	N/A	N/A
AEVIMNYHVGETVLSLQK	:::::::::::::::::::	100.0	Q15393	Splicing factor 3B subunit 3 (SF3B3_HUMAN)	Fusion00720.58113.58113.3	N/A	N/A
AEVIMNYHVGETVLSLQK	:::::::::::::::::::	100.0	Q15393	Splicing factor 3B subunit 3 (SF3B3_HUMAN)	Fusion00723.57031.57031.3	N/A	N/A
AEVIMNYHVGETVLSLQK	:::::::::::::::::::	100.0	Q15393	Splicing factor 3B subunit 3 (SF3B3_HUMAN)	Fusion00727.56354.56354.3	N/A	N/A
AEVIMNYHVGETVLSLQK	:::::::::::::::::::	100.0	Q15393	Splicing factor 3B subunit 3 (SF3B3_HUMAN)	Fusion00730.56204.56204.3	N/A	N/A
AEVIMNYHVGETVLSLQK	:::::::::::::::::::	100.0	Q15393	Splicing factor 3B subunit 3 (SF3B3_HUMAN)	Fusion00713.57277.57277.3	N/A	N/A
AEVIMNYHVGETVLSLQK	:::::::::::::::::::	100.0	Q15393	Splicing factor 3B subunit 3 (SF3B3_HUMAN)	Fusion00720.58177.58177.3	N/A	N/A
AEVIMNYHVGETVLSLQK	:::::::::::::::::::	100.0	Q15393	Splicing factor 3B subunit 3 (SF3B3_HUMAN)	Fusion00727.56435.56435.3	N/A	N/A
AEVIMNYHVGETVLSLQK	:::::::::::::::::::	100.0	Q15393	Splicing factor 3B subunit 3 (SF3B3_HUMAN)	Fusion00730.56278.56278.3	N/A	N/A
SAAPSTLDSSSTAPAQLGK	::::::::::::::::::::	100.0	Q9Y5M8	Signal recognition particle receptor subunit beta (SRPRB_HUMAN)	Fusion00716.30255.30255.2	N/A	N/A
SAAPSTLDSSSTAPAQLGK	::::::::::::::::::::	100.0	Q9Y5M8	Signal recognition particle receptor subunit beta (SRPRB_HUMAN)	Fusion00720.31062.31062.2	N/A	N/A
SAAPSTLDSSSTAPAQLGK	::::::::::::::::::::	100.0	Q9Y5M8	Signal recognition particle receptor subunit beta (SRPRB_HUMAN)	Fusion00723.29942.29942.2	N/A	N/A
SAAPSTLDSSSTAPAQLGK	::::::::::::::::::::	100.0	Q9Y5M8	Signal recognition particle receptor subunit beta (SRPRB_HUMAN)	Fusion00730.29222.29222.2	N/A	N/A
SAAPSTLDSSSTAPAQLGK	::::::::::::::::::::	9985652797704440	Q9Y5M8	Signal recognition particle receptor subunit beta (SRPRB_HUMAN)	Fusion00713.30067.30067.2	N/A	N/A
SAAPSTLDSSSTAPAQLGK	::::::::::::::::::::	100.0	Q9Y5M8	Signal recognition particle receptor subunit beta (SRPRB_HUMAN)	Fusion00713.30094.30094.2	N/A	N/A
SAAPSTLDSSSTAPAQLGK	::::::::::::::::::::	100.0	Q9Y5M8	Signal recognition particle receptor subunit beta (SRPRB_HUMAN)	Fusion00716.29936.29936.2	N/A	N/A
SAAPSTLDSSSTAPAQLGK	::::::::::::::::::::	100.0	Q9Y5M8	Signal recognition particle receptor subunit beta (SRPRB_HUMAN)	Fusion00723.30242.30242.2	N/A	N/A
SAAPSTLDSSSTAPAQLGK	::::::::::::::::::::	100.0	Q9Y5M8	Signal recognition particle receptor subunit beta (SRPRB_HUMAN)	Fusion00727.29609.29609.2	N/A	N/A
SAAPSTLDSSSTAPAQLGK	::::::::::::::::::::	100.0	Q9Y5M8	Signal recognition particle receptor subunit beta (SRPRB_HUMAN)	Fusion00730.29440.29440.2	N/A	N/A
LVSGWVKPIIIGR	::::::::::::::	100.0	O75874	Isocitrate dehydrogenase [NADP] cytoplasmic (IDHC_HUMAN)	Fusion00713.54028.54028.3	N/A	N/A
LVSGWVKPIIIGR	::::::::::::::	100.0	O75874	Isocitrate dehydrogenase [NADP] cytoplasmic (IDHC_HUMAN)	Fusion00716.53763.53763.3	N/A	N/A
LVSGWVKPIIIGR	::::::::::::::	100.0	O75874	Isocitrate dehydrogenase [NADP] cytoplasmic (IDHC_HUMAN)	Fusion00727.53163.53163.3	N/A	N/A
LVSGWVKPIIIGR	::::::::::::::	9982847341337900	O75874	Isocitrate dehydrogenase [NADP] cytoplasmic (IDHC_HUMAN)	Fusion00730.52989.52989.3	N/A	N/A
LVSGWVKPIIIGR	::::::::::::::	100.0	O75874	Isocitrate dehydrogenase [NADP] cytoplasmic (IDHC_HUMAN)	Fusion00720.54889.54889.3	N/A	N/A
LVSGWVKPIIIGR	::::::::::::::	100.0	O75874	Isocitrate dehydrogenase [NADP] cytoplasmic (IDHC_HUMAN)	Fusion00723.53849.53849.3	N/A	N/A
QFAPIHAEAPEFMEMSVEQEILVTGIK	:pyro-glu from n-term q:::::::::::::::::::::::::::	9982847341337900	P06576	ATP synthase subunit beta, mitochondrial (ATPB_HUMAN)	Fusion00716.104982.104982.3	N/A	N/A
QFAPIHAEAPEFMEMSVEQEILVTGIK	:pyro-glu from n-term q:::::::::::::::::::::::::::	9982847341337900	P06576	ATP synthase subunit beta, mitochondrial (ATPB_HUMAN)	Fusion00727.104571.104571.3	N/A	N/A
QFAPIHAEAPEFMEMSVEQEILVTGIK	:pyro-glu from n-term q:::::::::::::::::::::::::::	9982876712328760	P06576	ATP synthase subunit beta, mitochondrial (ATPB_HUMAN)	Fusion00730.104210.104210.3	N/A	N/A
QFAPIHAEAPEFMEMSVEQEILVTGIK	:pyro-glu from n-term q:::::::::::::::::::::::::::	9195205479452050	P06576	ATP synthase subunit beta, mitochondrial (ATPB_HUMAN)	Fusion00713.105459.105459.3	N/A	N/A
QFAPIHAEAPEFMEMSVEQEILVTGIK	:pyro-glu from n-term q:::::::::::::::::::::::::::	9931389365351620	P06576	ATP synthase subunit beta, mitochondrial (ATPB_HUMAN)	Fusion00720.106311.106311.3	N/A	N/A
QFAPIHAEAPEFMEMSVEQEILVTGIK	:pyro-glu from n-term q:::::::::::::::::::::::::::	9673539518900340	P06576	ATP synthase subunit beta, mitochondrial (ATPB_HUMAN)	Fusion00723.105086.105086.3	N/A	N/A
EVMVLNATESFVYEPK	:::::::::::::::::	100.0	Q16666	Gamma-interferon-inducible protein 16 (IF16_HUMAN)	Fusion00713.69694.69694.2	N/A	N/A
EVMVLNATESFVYEPK	:::::::::::::::::	100.0	Q16666	Gamma-interferon-inducible protein 16 (IF16_HUMAN)	Fusion00720.70599.70599.2	N/A	N/A
QLYYFAQQNSGHFLR	:pyro-glu from n-term q:::::::::::::::	100.0	Q15306	Interferon regulatory factor 4 (IRF4_HUMAN)	Fusion00727.68763.68763.2	N/A	N/A
EVMVLNATESFVYEPK	:::::::::::::::::	100.0	Q16666	Gamma-interferon-inducible protein 16 (IF16_HUMAN)	Fusion00727.68934.68934.2	N/A	N/A
EVMVLNATESFVYEPK	:::::::::::::::::	100.0	Q16666	Gamma-interferon-inducible protein 16 (IF16_HUMAN)	Fusion00723.69575.69575.2	N/A	N/A
EVMVLNATESFVYEPK	:::::::::::::::::	100.0	Q16666	Gamma-interferon-inducible protein 16 (IF16_HUMAN)	Fusion00730.68572.68572.2	N/A	N/A
FLQDTIEEMALK	:::::::::::::	9985652797704440	O95202	LETM1 and EF-hand domain-containing protein 1, mitochondrial (LETM1_HUMAN)	Fusion00713.68253.68253.2	N/A	N/A
SVLFVCLGNICR	:::::::::::::	100.0	P24666	Low molecular weight phosphotyrosine protein phosphatase (PPAC_HUMAN)	Fusion00713.68542.68542.2	N/A	N/A
FLQDTIEEMALK	:::::::::::::	100.0	O95202	LETM1 and EF-hand domain-containing protein 1, mitochondrial (LETM1_HUMAN)	Fusion00716.67985.67985.2	N/A	N/A
SVLFVCLGNICR	:::::::::::::	100.0	P24666	Low molecular weight phosphotyrosine protein phosphatase (PPAC_HUMAN)	Fusion00716.68273.68273.2	N/A	N/A
FLQDTIEEMALK	:::::::::::::	100.0	O95202	LETM1 and EF-hand domain-containing protein 1, mitochondrial (LETM1_HUMAN)	Fusion00720.69151.69151.2	N/A	N/A
SVLFVCLGNICR	:::::::::::::	100.0	P24666	Low molecular weight phosphotyrosine protein phosphatase (PPAC_HUMAN)	Fusion00720.69435.69435.2	N/A	N/A
SVLFVCLGNICR	:::::::::::::	100.0	P24666	Low molecular weight phosphotyrosine protein phosphatase (PPAC_HUMAN)	Fusion00723.68406.68406.2	N/A	N/A
FLQDTIEEMALK	:::::::::::::	100.0	O95202	LETM1 and EF-hand domain-containing protein 1, mitochondrial (LETM1_HUMAN)	Fusion00727.67437.67437.2	N/A	N/A
SVLFVCLGNICR	:::::::::::::	100.0	P24666	Low molecular weight phosphotyrosine protein phosphatase (PPAC_HUMAN)	Fusion00727.67728.67728.2	N/A	N/A
SVLFVCLGNICR	:::::::::::::	100.0	P24666	Low molecular weight phosphotyrosine protein phosphatase (PPAC_HUMAN)	Fusion00730.67373.67373.2	N/A	N/A
VLGVPIIVQASQAEK	::::::::::::::::	100.0	Q14498	RNA-binding protein 39 (RBM39_HUMAN)	Fusion00716.62015.62015.2	N/A	N/A
VLGVPIIVQASQAEK	::::::::::::::::	100.0	Q14498	RNA-binding protein 39 (RBM39_HUMAN)	Fusion00720.63421.63421.2	N/A	N/A
VLGVPIIVQASQAEK	::::::::::::::::	100.0	Q14498	RNA-binding protein 39 (RBM39_HUMAN)	Fusion00730.61270.61270.2	N/A	N/A
VLGVPIIVQASQAEK	::::::::::::::::	100.0	Q14498	RNA-binding protein 39 (RBM39_HUMAN)	Fusion00713.62272.62272.2	N/A	N/A
VLGVPIIVQASQAEK	::::::::::::::::	9985652797704440	Q14498	RNA-binding protein 39 (RBM39_HUMAN)	Fusion00720.63111.63111.2	N/A	N/A
VLGVPIIVQASQAEK	::::::::::::::::	9985652797704440	Q14498	RNA-binding protein 39 (RBM39_HUMAN)	Fusion00723.62164.62164.2	N/A	N/A
VLGVPIIVQASQAEK	::::::::::::::::	100.0	Q14498	RNA-binding protein 39 (RBM39_HUMAN)	Fusion00727.61540.61540.2	N/A	N/A
VRPCVVYGGADIGQQIR	::::::::::::::::::	100.0	O00571	ATP-dependent RNA helicase DDX3X (DDX3X_HUMAN)	Fusion00716.35643.35643.3	N/A	N/A
VRPCVVYGGADIGQQIR	::::::::::::::::::	100.0	O00571	ATP-dependent RNA helicase DDX3X (DDX3X_HUMAN)	Fusion00720.36809.36809.3	N/A	N/A
VRPCVVYGGADIGQQIR	::::::::::::::::::	100.0	O00571	ATP-dependent RNA helicase DDX3X (DDX3X_HUMAN)	Fusion00727.35116.35116.3	N/A	N/A
VRPCVVYGGADIGQQIR	::::::::::::::::::	100.0	O00571	ATP-dependent RNA helicase DDX3X (DDX3X_HUMAN)	Fusion00730.35043.35043.3	N/A	N/A
VRPCVVYGGADIGQQIR	::::::::::::::::::	100.0	O00571	ATP-dependent RNA helicase DDX3X (DDX3X_HUMAN)	Fusion00713.35883.35883.3	N/A	N/A
VRPCVVYGGADIGQQIR	::::::::::::::::::	100.0	O00571	ATP-dependent RNA helicase DDX3X (DDX3X_HUMAN)	Fusion00723.35794.35794.3	N/A	N/A
FLQDYFDGNLKR	:::::::::::::	9269340974212030	P30101	Protein disulfide-isomerase A3 (PDIA3_HUMAN)	Fusion00727.45677.45677.2	N/A	N/A
SPLQSVVVR	::::::::::	100.0	Q9Y2W1	Thyroid hormone receptor-associated protein 3 (TR150_HUMAN)	Fusion00713.28223.28223.2	N/A	N/A
SPLQSVVVR	::::::::::	100.0	Q9Y2W1	Thyroid hormone receptor-associated protein 3 (TR150_HUMAN)	Fusion00716.27982.27982.2	N/A	N/A
SPLQSVVVR	::::::::::	100.0	Q9Y2W1	Thyroid hormone receptor-associated protein 3 (TR150_HUMAN)	Fusion00720.29181.29181.2	N/A	N/A
SPLQSVVVR	::::::::::	100.0	Q9Y2W1	Thyroid hormone receptor-associated protein 3 (TR150_HUMAN)	Fusion00723.27939.27939.2	N/A	N/A
SPLQSVVVR	::::::::::	100.0	Q9Y2W1	Thyroid hormone receptor-associated protein 3 (TR150_HUMAN)	Fusion00727.27455.27455.2	N/A	N/A
SPLQSVVVR	::::::::::	100.0	Q9Y2W1	Thyroid hormone receptor-associated protein 3 (TR150_HUMAN)	Fusion00730.27389.27389.2	N/A	N/A
SDYLNTFEFMDK	:::::::::::::	100.0	O75874	Isocitrate dehydrogenase [NADP] cytoplasmic (IDHC_HUMAN)	Fusion00713.68313.68313.2	N/A	N/A
SDYLNTFEFMDK	:::::::::::::	100.0	O75874	Isocitrate dehydrogenase [NADP] cytoplasmic (IDHC_HUMAN)	Fusion00716.68031.68031.2	N/A	N/A
SDYLNTFEFMDK	:::::::::::::	100.0	O75874	Isocitrate dehydrogenase [NADP] cytoplasmic (IDHC_HUMAN)	Fusion00720.69171.69171.2	N/A	N/A
SDYLNTFEFMDK	:::::::::::::	100.0	O75874	Isocitrate dehydrogenase [NADP] cytoplasmic (IDHC_HUMAN)	Fusion00720.69460.69460.2	N/A	N/A
SDYLNTFEFMDK	:::::::::::::	100.0	O75874	Isocitrate dehydrogenase [NADP] cytoplasmic (IDHC_HUMAN)	Fusion00723.68147.68147.2	N/A	N/A
SDYLNTFEFMDK	:::::::::::::	100.0	O75874	Isocitrate dehydrogenase [NADP] cytoplasmic (IDHC_HUMAN)	Fusion00727.67503.67503.2	N/A	N/A
SDYLNTFEFMDK	:::::::::::::	100.0	O75874	Isocitrate dehydrogenase [NADP] cytoplasmic (IDHC_HUMAN)	Fusion00730.67130.67130.2	N/A	N/A
VLTPEEQLADK	::::::::::::	9081779053084640	O75822	Eukaryotic translation initiation factor 3 subunit J (EIF3J_HUMAN)	Fusion00713.27591.27591.2	N/A	N/A
VLTPEEQLADK	::::::::::::	8522238163558100	O75822	Eukaryotic translation initiation factor 3 subunit J (EIF3J_HUMAN)	Fusion00727.26945.26945.2	N/A	N/A
VLTPEEQLADK	::::::::::::	8553008595988530	O75822	Eukaryotic translation initiation factor 3 subunit J (EIF3J_HUMAN)	Fusion00730.26816.26816.2	N/A	N/A
ARPATDSFDDYPPR	:::::::::::::::	100.0	P23588	Eukaryotic translation initiation factor 4B (IF4B_HUMAN)	Fusion00713.20755.20755.3	N/A	N/A
ARPATDSFDDYPPR	:::::::::::::::	100.0	P23588	Eukaryotic translation initiation factor 4B (IF4B_HUMAN)	Fusion00713.21104.21104.3	N/A	N/A
ARPATDSFDDYPPR	:::::::::::::::	100.0	P23588	Eukaryotic translation initiation factor 4B (IF4B_HUMAN)	Fusion00716.20831.20831.3	N/A	N/A
ARPATDSFDDYPPR	:::::::::::::::	100.0	P23588	Eukaryotic translation initiation factor 4B (IF4B_HUMAN)	Fusion00716.21186.21186.3	N/A	N/A
ARPATDSFDDYPPR	:::::::::::::::	100.0	P23588	Eukaryotic translation initiation factor 4B (IF4B_HUMAN)	Fusion00720.22095.22095.3	N/A	N/A
ARPATDSFDDYPPR	:::::::::::::::	100.0	P23588	Eukaryotic translation initiation factor 4B (IF4B_HUMAN)	Fusion00723.20971.20971.3	N/A	N/A
ARPATDSFDDYPPR	:::::::::::::::	100.0	P23588	Eukaryotic translation initiation factor 4B (IF4B_HUMAN)	Fusion00727.20527.20527.3	N/A	N/A
ARPATDSFDDYPPR	:::::::::::::::	100.0	P23588	Eukaryotic translation initiation factor 4B (IF4B_HUMAN)	Fusion00730.20054.20054.3	N/A	N/A
ARPATDSFDDYPPR	:::::::::::::::	100.0	P23588	Eukaryotic translation initiation factor 4B (IF4B_HUMAN)	Fusion00730.20370.20370.3	N/A	N/A
IADDKYNDTFWK	:::::::::::::	100.0	P14625	Endoplasmin (ENPL_HUMAN)	Fusion00713.33204.33204.2	N/A	N/A
IADDKYNDTFWK	:::::::::::::	100.0	P14625	Endoplasmin (ENPL_HUMAN)	Fusion00713.33512.33512.2	N/A	N/A
IADDKYNDTFWK	:::::::::::::	100.0	P14625	Endoplasmin (ENPL_HUMAN)	Fusion00716.33291.33291.2	N/A	N/A
IADDKYNDTFWK	:::::::::::::	100.0	P14625	Endoplasmin (ENPL_HUMAN)	Fusion00720.34106.34106.2	N/A	N/A
IADDKYNDTFWK	:::::::::::::	100.0	P14625	Endoplasmin (ENPL_HUMAN)	Fusion00720.34419.34419.2	N/A	N/A
IADDKYNDTFWK	:::::::::::::	100.0	P14625	Endoplasmin (ENPL_HUMAN)	Fusion00723.33122.33122.2	N/A	N/A
IADDKYNDTFWK	:::::::::::::	100.0	P14625	Endoplasmin (ENPL_HUMAN)	Fusion00727.32490.32490.2	N/A	N/A
IADDKYNDTFWK	:::::::::::::	100.0	P14625	Endoplasmin (ENPL_HUMAN)	Fusion00730.32365.32365.2	N/A	N/A
IADDKYNDTFWK	:::::::::::::	100.0	P14625	Endoplasmin (ENPL_HUMAN)	Fusion00730.32690.32690.2	N/A	N/A
IADDKYNDTFWK	:::::::::::::	100.0	P14625	Endoplasmin (ENPL_HUMAN)	Fusion00716.32976.32976.2	N/A	N/A
VGMVETNSQDRPVDDVK	::::::::::::::::::	9982847341337900	Q9Y3C6	Peptidyl-prolyl cis-trans isomerase-like 1 (PPIL1_HUMAN)	Fusion00713.19465.19465.3	N/A	N/A
VGMVETNSQDRPVDDVK	::::::::::::::::::	9879931389365350	Q9Y3C6	Peptidyl-prolyl cis-trans isomerase-like 1 (PPIL1_HUMAN)	Fusion00713.19756.19756.3	N/A	N/A
VGMVETNSQDRPVDDVK	::::::::::::::::::	9982847341337900	Q9Y3C6	Peptidyl-prolyl cis-trans isomerase-like 1 (PPIL1_HUMAN)	Fusion00716.19500.19500.3	N/A	N/A
VGMVETNSQDRPVDDVK	::::::::::::::::::	9828473413379070	Q9Y3C6	Peptidyl-prolyl cis-trans isomerase-like 1 (PPIL1_HUMAN)	Fusion00716.19801.19801.3	N/A	N/A
VGMVETNSQDRPVDDVK	::::::::::::::::::	100.0	Q9Y3C6	Peptidyl-prolyl cis-trans isomerase-like 1 (PPIL1_HUMAN)	Fusion00720.20401.20401.3	N/A	N/A
VGMVETNSQDRPVDDVK	::::::::::::::::::	9982847341337900	Q9Y3C6	Peptidyl-prolyl cis-trans isomerase-like 1 (PPIL1_HUMAN)	Fusion00723.19335.19335.3	N/A	N/A
VGMVETNSQDRPVDDVK	::::::::::::::::::	9862778730703250	Q9Y3C6	Peptidyl-prolyl cis-trans isomerase-like 1 (PPIL1_HUMAN)	Fusion00727.18806.18806.3	N/A	N/A
VGMVETNSQDRPVDDVK	::::::::::::::::::	9862778730703250	Q9Y3C6	Peptidyl-prolyl cis-trans isomerase-like 1 (PPIL1_HUMAN)	Fusion00727.19095.19095.3	N/A	N/A
VGMVETNSQDRPVDDVK	::::::::::::::::::	100.0	Q9Y3C6	Peptidyl-prolyl cis-trans isomerase-like 1 (PPIL1_HUMAN)	Fusion00730.18685.18685.3	N/A	N/A
VGMVETNSQDRPVDDVK	::::::::::::::::::	9828473413379070	Q9Y3C6	Peptidyl-prolyl cis-trans isomerase-like 1 (PPIL1_HUMAN)	Fusion00730.18978.18978.3	N/A	N/A
IQEIIEQLDVTTSEYEKEK	::::::::::::::::::::	100.0	P10809	60 kDa heat shock protein, mitochondrial (CH60_HUMAN)	Fusion00713.56959.56959.2	N/A	N/A
IQEIIEQLDVTTSEYEKEK	::::::::::::::::::::	100.0	P10809	60 kDa heat shock protein, mitochondrial (CH60_HUMAN)	Fusion00713.57260.57260.2	N/A	N/A
IQEIIEQLDVTTSEYEKEK	::::::::::::::::::::	100.0	P10809	60 kDa heat shock protein, mitochondrial (CH60_HUMAN)	Fusion00716.56970.56970.2	N/A	N/A
IQEIIEQLDVTTSEYEKEK	::::::::::::::::::::	100.0	P10809	60 kDa heat shock protein, mitochondrial (CH60_HUMAN)	Fusion00720.57876.57876.2	N/A	N/A
IQEIIEQLDVTTSEYEKEK	::::::::::::::::::::	100.0	P10809	60 kDa heat shock protein, mitochondrial (CH60_HUMAN)	Fusion00720.58178.58178.2	N/A	N/A
IQEIIEQLDVTTSEYEKEK	::::::::::::::::::::	100.0	P10809	60 kDa heat shock protein, mitochondrial (CH60_HUMAN)	Fusion00723.56825.56825.2	N/A	N/A
IQEIIEQLDVTTSEYEKEK	::::::::::::::::::::	100.0	P10809	60 kDa heat shock protein, mitochondrial (CH60_HUMAN)	Fusion00727.56151.56151.2	N/A	N/A
IQEIIEQLDVTTSEYEKEK	::::::::::::::::::::	100.0	P10809	60 kDa heat shock protein, mitochondrial (CH60_HUMAN)	Fusion00727.56470.56470.2	N/A	N/A
IQEIIEQLDVTTSEYEKEK	::::::::::::::::::::	100.0	P10809	60 kDa heat shock protein, mitochondrial (CH60_HUMAN)	Fusion00730.55981.55981.2	N/A	N/A
IQEIIEQLDVTTSEYEKEK	::::::::::::::::::::	100.0	P10809	60 kDa heat shock protein, mitochondrial (CH60_HUMAN)	Fusion00730.56283.56283.2	N/A	N/A
MHDLNTDQENLVGTHDAPIR	:::::::::::::::::::::	100.0	O43684	Mitotic checkpoint protein BUB3 (BUB3_HUMAN)	Fusion00720.31154.31154.4	N/A	N/A
MHDLNTDQENLVGTHDAPIR	:::::::::::::::::::::	100.0	O43684	Mitotic checkpoint protein BUB3 (BUB3_HUMAN)	Fusion00730.29322.29322.4	N/A	N/A
MHDLNTDQENLVGTHDAPIR	:::::::::::::::::::::	100.0	O43684	Mitotic checkpoint protein BUB3 (BUB3_HUMAN)	Fusion00713.30201.30201.4	N/A	N/A
MHDLNTDQENLVGTHDAPIR	:::::::::::::::::::::	100.0	O43684	Mitotic checkpoint protein BUB3 (BUB3_HUMAN)	Fusion00716.30029.30029.4	N/A	N/A
MHDLNTDQENLVGTHDAPIR	:::::::::::::::::::::	100.0	O43684	Mitotic checkpoint protein BUB3 (BUB3_HUMAN)	Fusion00727.29522.29522.4	N/A	N/A
STCVLEAFGNAR	:::::::::::::	100.0	B0I1T2	Unconventional myosin-Ig (MYO1G_HUMAN)	Fusion00713.42826.42826.2	N/A	N/A
STCVLEAFGNAR	:::::::::::::	100.0	B0I1T2	Unconventional myosin-Ig (MYO1G_HUMAN)	Fusion00716.42494.42494.2	N/A	N/A
STCVLEAFGNAR	:::::::::::::	100.0	B0I1T2	Unconventional myosin-Ig (MYO1G_HUMAN)	Fusion00720.43738.43738.2	N/A	N/A
STCVLEAFGNAR	:::::::::::::	100.0	B0I1T2	Unconventional myosin-Ig (MYO1G_HUMAN)	Fusion00723.42618.42618.2	N/A	N/A
STCVLEAFGNAR	:::::::::::::	100.0	B0I1T2	Unconventional myosin-Ig (MYO1G_HUMAN)	Fusion00727.41848.41848.2	N/A	N/A
STCVLEAFGNAR	:::::::::::::	100.0	B0I1T2	Unconventional myosin-Ig (MYO1G_HUMAN)	Fusion00730.41892.41892.2	N/A	N/A
EGTQASEGYFSQSQEEEFAQSEELCAK	::::::::::::::::::::::::::::	100.0	Q16643	Drebrin (DREB_HUMAN)	Fusion00720.55988.55988.3	N/A	N/A
EGTQASEGYFSQSQEEEFAQSEELCAK	::::::::::::::::::::::::::::	100.0	Q16643	Drebrin (DREB_HUMAN)	Fusion00716.54913.54913.3	N/A	N/A
EGTQASEGYFSQSQEEEFAQSEELCAK	::::::::::::::::::::::::::::	100.0	Q16643	Drebrin (DREB_HUMAN)	Fusion00723.55006.55006.3	N/A	N/A
EGTQASEGYFSQSQEEEFAQSEELCAK	::::::::::::::::::::::::::::	100.0	Q16643	Drebrin (DREB_HUMAN)	Fusion00723.55343.55343.3	N/A	N/A
EGTQASEGYFSQSQEEEFAQSEELCAK	::::::::::::::::::::::::::::	100.0	Q16643	Drebrin (DREB_HUMAN)	Fusion00727.54332.54332.3	N/A	N/A
EGTQASEGYFSQSQEEEFAQSEELCAK	::::::::::::::::::::::::::::	100.0	Q16643	Drebrin (DREB_HUMAN)	Fusion00730.54134.54134.3	N/A	N/A
EGTQASEGYFSQSQEEEFAQSEELCAK	::::::::::::::::::::::::::::	9982847341337900	Q16643	Drebrin (DREB_HUMAN)	Fusion00720.56307.56307.3	N/A	N/A
EGTQASEGYFSQSQEEEFAQSEELCAK	::::::::::::::::::::::::::::	100.0	Q16643	Drebrin (DREB_HUMAN)	Fusion00727.54256.54256.3	N/A	N/A
EGTQASEGYFSQSQEEEFAQSEELCAK	::::::::::::::::::::::::::::	100.0	Q16643	Drebrin (DREB_HUMAN)	Fusion00730.54119.54119.3	N/A	N/A
EGTQASEGYFSQSQEEEFAQSEELCAK	::::::::::::::::::::::::::::	9982847341337900	Q16643	Drebrin (DREB_HUMAN)	Fusion00730.54434.54434.3	N/A	N/A
GGPGSAVSPYPTFNPSSDVAALHK	:::::::::::::::::::::::::	100.0	P04083	Annexin A1 (ANXA1_HUMAN)	Fusion00720.52433.52433.2	N/A	N/A
GGPGSAVSPYPTFNPSSDVAALHK	:::::::::::::::::::::::::	100.0	P04083	Annexin A1 (ANXA1_HUMAN)	Fusion00723.51468.51468.2	N/A	N/A
GGPGSAVSPYPTFNPSSDVAALHK	:::::::::::::::::::::::::	100.0	P04083	Annexin A1 (ANXA1_HUMAN)	Fusion00727.50733.50733.2	N/A	N/A
GGPGSAVSPYPTFNPSSDVAALHK	:::::::::::::::::::::::::	100.0	P04083	Annexin A1 (ANXA1_HUMAN)	Fusion00713.51620.51620.2	N/A	N/A
GGPGSAVSPYPTFNPSSDVAALHK	:::::::::::::::::::::::::	100.0	P04083	Annexin A1 (ANXA1_HUMAN)	Fusion00713.51927.51927.2	N/A	N/A
GGPGSAVSPYPTFNPSSDVAALHK	:::::::::::::::::::::::::	100.0	P04083	Annexin A1 (ANXA1_HUMAN)	Fusion00716.51296.51296.2	N/A	N/A
GGPGSAVSPYPTFNPSSDVAALHK	:::::::::::::::::::::::::	9985652797704440	P04083	Annexin A1 (ANXA1_HUMAN)	Fusion00716.51629.51629.2	N/A	N/A
GGPGSAVSPYPTFNPSSDVAALHK	:::::::::::::::::::::::::	100.0	P04083	Annexin A1 (ANXA1_HUMAN)	Fusion00720.52743.52743.2	N/A	N/A
GGPGSAVSPYPTFNPSSDVAALHK	:::::::::::::::::::::::::	100.0	P04083	Annexin A1 (ANXA1_HUMAN)	Fusion00720.52841.52841.2	N/A	N/A
GGPGSAVSPYPTFNPSSDVAALHK	:::::::::::::::::::::::::	100.0	P04083	Annexin A1 (ANXA1_HUMAN)	Fusion00730.50638.50638.2	N/A	N/A
GEHPGLSIGDVAK	::::::::::::::	100.0	P09429	High mobility group protein B1 (HMGB1_HUMAN)	Fusion00713.23317.23317.2	N/A	N/A
GEHPGLSIGDVAK	::::::::::::::	9655667144906740	P09429	High mobility group protein B1 (HMGB1_HUMAN)	Fusion00713.23624.23624.2	N/A	N/A
GEHPGLSIGDVAK	::::::::::::::	100.0	P09429	High mobility group protein B1 (HMGB1_HUMAN)	Fusion00716.23413.23413.2	N/A	N/A
KESYSIYVYK	:::::::::::	9684361549497840	P06899	Histone H2B type 1-J (H2B1J_HUMAN)	Fusion00720.24263.24263.2	N/A	N/A
KESYSIYVYK	:::::::::::	9684361549497840	P23527	Histone H2B type 1-O (H2B1O_HUMAN)	Fusion00720.24263.24263.2	N/A	N/A
KESYSIYVYK	:::::::::::	9684361549497840	P33778	Histone H2B type 1-B (H2B1B_HUMAN)	Fusion00720.24263.24263.2	N/A	N/A
KESYSIYVYK	:::::::::::	9684361549497840	Q16778	Histone H2B type 2-E (H2B2E_HUMAN)	Fusion00720.24263.24263.2	N/A	N/A
KESYSIYVYK	:::::::::::	9684361549497840	Q6DN03	Putative histone H2B type 2-C (H2B2C_HUMAN)	Fusion00720.24263.24263.2	N/A	N/A
KESYSIYVYK	:::::::::::	9684361549497840	Q6DRA6	Putative histone H2B type 2-D (H2B2D_HUMAN)	Fusion00720.24263.24263.2	N/A	N/A
KESYSIYVYK	:::::::::::	9684361549497840	Q8N257	Histone H2B type 3-B (H2B3B_HUMAN)	Fusion00720.24263.24263.2	N/A	N/A
GEHPGLSIGDVAK	::::::::::::::	100.0	P09429	High mobility group protein B1 (HMGB1_HUMAN)	Fusion00720.24570.24570.2	N/A	N/A
GEHPGLSIGDVAK	::::::::::::::	100.0	P09429	High mobility group protein B1 (HMGB1_HUMAN)	Fusion00723.23321.23321.2	N/A	N/A
GEHPGLSIGDVAK	::::::::::::::	100.0	P09429	High mobility group protein B1 (HMGB1_HUMAN)	Fusion00727.22565.22565.2	N/A	N/A
GEHPGLSIGDVAK	::::::::::::::	100.0	P09429	High mobility group protein B1 (HMGB1_HUMAN)	Fusion00727.22866.22866.2	N/A	N/A
GEHPGLSIGDVAK	::::::::::::::	100.0	P09429	High mobility group protein B1 (HMGB1_HUMAN)	Fusion00730.22717.22717.2	N/A	N/A
VIACFDSLK	::::::::::	9526542324246770	Q9NR56	Muscleblind-like protein 1 (MBNL1_HUMAN)	Fusion00713.39088.39088.2	N/A	N/A
VIACFDSLK	::::::::::	8493543758967000	Q9NR56	Muscleblind-like protein 1 (MBNL1_HUMAN)	Fusion00716.38865.38865.2	N/A	N/A
VIACFDSLK	::::::::::	934002869440459	Q9NR56	Muscleblind-like protein 1 (MBNL1_HUMAN)	Fusion00720.39935.39935.2	N/A	N/A
VIACFDSLK	::::::::::	8938307030129120	Q9NR56	Muscleblind-like protein 1 (MBNL1_HUMAN)	Fusion00723.38898.38898.2	N/A	N/A
VIACFDSLK	::::::::::	9441260744985670	Q9NR56	Muscleblind-like protein 1 (MBNL1_HUMAN)	Fusion00727.38224.38224.2	N/A	N/A
FGGAAVFPNQEQAR	:::::::::::::::	9497847919655660	P19971	Thymidine phosphorylase (TYPH_HUMAN)	Fusion00713.34784.34784.2	N/A	N/A
FGGAAVFPNQEQAR	:::::::::::::::	9971305595408890	P19971	Thymidine phosphorylase (TYPH_HUMAN)	Fusion00716.34879.34879.2	N/A	N/A
FGGAAVFPNQEQAR	:::::::::::::::	9985652797704440	P19971	Thymidine phosphorylase (TYPH_HUMAN)	Fusion00720.35682.35682.2	N/A	N/A
FGGAAVFPNQEQAR	:::::::::::::::	9985652797704440	P19971	Thymidine phosphorylase (TYPH_HUMAN)	Fusion00723.35070.35070.2	N/A	N/A
FGGAAVFPNQEQAR	:::::::::::::::	9856527977044470	P19971	Thymidine phosphorylase (TYPH_HUMAN)	Fusion00730.34238.34238.2	N/A	N/A
FGGAAVFPNQEQAR	:::::::::::::::	9296987087517930	P19971	Thymidine phosphorylase (TYPH_HUMAN)	Fusion00713.35096.35096.2	N/A	N/A
FGGAAVFPNQEQAR	:::::::::::::::	9985652797704440	P19971	Thymidine phosphorylase (TYPH_HUMAN)	Fusion00716.34556.34556.2	N/A	N/A
FGGAAVFPNQEQAR	:::::::::::::::	9655667144906740	P19971	Thymidine phosphorylase (TYPH_HUMAN)	Fusion00720.35989.35989.2	N/A	N/A
FGGAAVFPNQEQAR	:::::::::::::::	9971305595408890	P19971	Thymidine phosphorylase (TYPH_HUMAN)	Fusion00727.34070.34070.2	N/A	N/A
FGGAAVFPNQEQAR	:::::::::::::::	994261119081779	P19971	Thymidine phosphorylase (TYPH_HUMAN)	Fusion00730.33936.33936.2	N/A	N/A
LILEQMQKDPQALSEHLKNPVIAQK	::::::::::::::::::::::::::	100.0	P31948	Stress-induced-phosphoprotein 1 (STIP1_HUMAN)	Fusion00716.48932.48932.4	N/A	N/A
LILEQMQKDPQALSEHLKNPVIAQK	::::::::::::::::::::::::::	100.0	P31948	Stress-induced-phosphoprotein 1 (STIP1_HUMAN)	Fusion00723.48901.48901.4	N/A	N/A
LILEQMQKDPQALSEHLKNPVIAQK	::::::::::::::::::::::::::	9717868338557990	P31948	Stress-induced-phosphoprotein 1 (STIP1_HUMAN)	Fusion00727.48252.48252.4	N/A	N/A
LILEQMQKDPQALSEHLKNPVIAQK	::::::::::::::::::::::::::	9968652037617550	P31948	Stress-induced-phosphoprotein 1 (STIP1_HUMAN)	Fusion00730.48115.48115.4	N/A	N/A
LILEQMQKDPQALSEHLKNPVIAQK	::::::::::::::::::::::::::	9780564263322880	P31948	Stress-induced-phosphoprotein 1 (STIP1_HUMAN)	Fusion00713.49121.49121.4	N/A	N/A
DTVTISGPQAPVFEFVEQLRK	::::::::::::::::::::::	9331046312178380	P49327	Fatty acid synthase (FAS_HUMAN)	Fusion00730.85399.85399.3	N/A	N/A
DTVTISGPQAPVFEFVEQLRK	::::::::::::::::::::::	9982847341337900	P49327	Fatty acid synthase (FAS_HUMAN)	Fusion00713.86702.86702.3	N/A	N/A
DTVTISGPQAPVFEFVEQLRK	::::::::::::::::::::::	9828473413379070	P49327	Fatty acid synthase (FAS_HUMAN)	Fusion00716.86346.86346.3	N/A	N/A
DTVTISGPQAPVFEFVEQLRK	::::::::::::::::::::::	9828473413379070	P49327	Fatty acid synthase (FAS_HUMAN)	Fusion00720.87517.87517.3	N/A	N/A
DTVTISGPQAPVFEFVEQLRK	::::::::::::::::::::::	9828473413379070	P49327	Fatty acid synthase (FAS_HUMAN)	Fusion00723.86306.86306.3	N/A	N/A
DTVTISGPQAPVFEFVEQLRK	::::::::::::::::::::::	9931389365351620	P49327	Fatty acid synthase (FAS_HUMAN)	Fusion00727.85945.85945.3	N/A	N/A
LKPGDLVGVNK	::::::::::::	9862778730703250	P17980	26S protease regulatory subunit 6A (PRS6A_HUMAN)	Fusion00713.24210.24210.3	N/A	N/A
LKPGDLVGVNK	::::::::::::	9982964224872230	P17980	26S protease regulatory subunit 6A (PRS6A_HUMAN)	Fusion00716.24217.24217.3	N/A	N/A
LKPGDLVGVNK	::::::::::::	9982847341337900	P17980	26S protease regulatory subunit 6A (PRS6A_HUMAN)	Fusion00723.24088.24088.3	N/A	N/A
LSSPCIMVVNHDASSIPR	:::::::::::::::::::	9829931972789110	Q08J23	tRNA (cytosine(34)-C(5))-methyltransferase (NSUN2_HUMAN)	Fusion00727.42439.42439.3	N/A	N/A
LSSPCIMVVNHDASSIPR	:::::::::::::::::::	9982847341337900	Q08J23	tRNA (cytosine(34)-C(5))-methyltransferase (NSUN2_HUMAN)	Fusion00716.43114.43114.3	N/A	N/A
LSSPCIMVVNHDASSIPR	:::::::::::::::::::	9982847341337900	Q08J23	tRNA (cytosine(34)-C(5))-methyltransferase (NSUN2_HUMAN)	Fusion00723.43232.43232.3	N/A	N/A
VKPAPDETSFSEALLK	:::::::::::::::::	100.0	Q12905	Interleukin enhancer-binding factor 2 (ILF2_HUMAN)	Fusion00713.43517.43517.2	N/A	N/A
AGVNVEPFWPGLFAK	::::::::::::::::	992836676217765	P05386	60S acidic ribosomal protein P1 (RLA1_HUMAN)	Fusion00713.84760.84760.2	N/A	N/A
AGVNVEPFWPGLFAK	::::::::::::::::	9255014326647560	P05386	60S acidic ribosomal protein P1 (RLA1_HUMAN)	Fusion00716.84418.84418.2	N/A	N/A
AGVNVEPFWPGLFAK	::::::::::::::::	9685264663805430	P05386	60S acidic ribosomal protein P1 (RLA1_HUMAN)	Fusion00716.84723.84723.2	N/A	N/A
AGVNVEPFWPGLFAK	::::::::::::::::	826647564469914	P05386	60S acidic ribosomal protein P1 (RLA1_HUMAN)	Fusion00720.85569.85569.2	N/A	N/A
AGVNVEPFWPGLFAK	::::::::::::::::	9527220630372490	P05386	60S acidic ribosomal protein P1 (RLA1_HUMAN)	Fusion00723.84410.84410.2	N/A	N/A
AGVNVEPFWPGLFAK	::::::::::::::::	9727403156384500	P05386	60S acidic ribosomal protein P1 (RLA1_HUMAN)	Fusion00727.84038.84038.2	N/A	N/A
AGVNVEPFWPGLFAK	::::::::::::::::	9713055954088950	P05386	60S acidic ribosomal protein P1 (RLA1_HUMAN)	Fusion00730.83545.83545.2	N/A	N/A
REPFLLSGGDDGALK	::::::::::::::::	100.0	Q9BQ67	Glutamate-rich WD repeat-containing protein 1 (GRWD1_HUMAN)	Fusion00713.41077.41077.3	N/A	N/A
REPFLLSGGDDGALK	::::::::::::::::	100.0	Q9BQ67	Glutamate-rich WD repeat-containing protein 1 (GRWD1_HUMAN)	Fusion00716.40841.40841.3	N/A	N/A
REPFLLSGGDDGALK	::::::::::::::::	100.0	Q9BQ67	Glutamate-rich WD repeat-containing protein 1 (GRWD1_HUMAN)	Fusion00720.41956.41956.3	N/A	N/A
REPFLLSGGDDGALK	::::::::::::::::	100.0	Q9BQ67	Glutamate-rich WD repeat-containing protein 1 (GRWD1_HUMAN)	Fusion00723.40860.40860.3	N/A	N/A
REPFLLSGGDDGALK	::::::::::::::::	100.0	Q9BQ67	Glutamate-rich WD repeat-containing protein 1 (GRWD1_HUMAN)	Fusion00727.40159.40159.3	N/A	N/A
REPFLLSGGDDGALK	::::::::::::::::	100.0	Q9BQ67	Glutamate-rich WD repeat-containing protein 1 (GRWD1_HUMAN)	Fusion00730.40179.40179.3	N/A	N/A
RQVLLSAAEAAEVILR	:::::::::::::::::	100.0	P78371	T-complex protein 1 subunit beta (TCPB_HUMAN)	Fusion00723.67042.67042.3	N/A	N/A
RQVLLSAAEAAEVILR	:::::::::::::::::	100.0	P78371	T-complex protein 1 subunit beta (TCPB_HUMAN)	Fusion00727.66468.66468.3	N/A	N/A
RQVLLSAAEAAEVILR	:::::::::::::::::	100.0	P78371	T-complex protein 1 subunit beta (TCPB_HUMAN)	Fusion00727.67155.67155.3	N/A	N/A
RQVLLSAAEAAEVILR	:::::::::::::::::	100.0	P78371	T-complex protein 1 subunit beta (TCPB_HUMAN)	Fusion00730.66115.66115.3	N/A	N/A
RQVLLSAAEAAEVILR	:::::::::::::::::	100.0	P78371	T-complex protein 1 subunit beta (TCPB_HUMAN)	Fusion00713.67242.67242.3	N/A	N/A
RQVLLSAAEAAEVILR	:::::::::::::::::	100.0	P78371	T-complex protein 1 subunit beta (TCPB_HUMAN)	Fusion00716.66940.66940.3	N/A	N/A
RQVLLSAAEAAEVILR	:::::::::::::::::	100.0	P78371	T-complex protein 1 subunit beta (TCPB_HUMAN)	Fusion00720.68103.68103.3	N/A	N/A
RQVLLSAAEAAEVILR	:::::::::::::::::	100.0	P78371	T-complex protein 1 subunit beta (TCPB_HUMAN)	Fusion00720.68649.68649.3	N/A	N/A
RQVLLSAAEAAEVILR	:::::::::::::::::	100.0	P78371	T-complex protein 1 subunit beta (TCPB_HUMAN)	Fusion00720.68293.68293.3	N/A	N/A
RQVLLSAAEAAEVILR	:::::::::::::::::	100.0	P78371	T-complex protein 1 subunit beta (TCPB_HUMAN)	Fusion00730.66320.66320.3	N/A	N/A
EHPVPLLPIR	:::::::::::	8923959827833570	P14317	Hematopoietic lineage cell-specific protein (HCLS1_HUMAN)	Fusion00713.41609.41609.2	N/A	N/A
IVSLPECFNSPYGAK	::::::::::::::::	100.0	Q9NQR4	Omega-amidase NIT2 (NIT2_HUMAN)	Fusion00716.54820.54820.2	N/A	N/A
IVSLPECFNSPYGAK	::::::::::::::::	100.0	Q9NQR4	Omega-amidase NIT2 (NIT2_HUMAN)	Fusion00720.55941.55941.2	N/A	N/A
IVSLPECFNSPYGAK	::::::::::::::::	100.0	Q9NQR4	Omega-amidase NIT2 (NIT2_HUMAN)	Fusion00723.54910.54910.2	N/A	N/A
IVSLPECFNSPYGAK	::::::::::::::::	9985652797704440	Q9NQR4	Omega-amidase NIT2 (NIT2_HUMAN)	Fusion00727.54099.54099.2	N/A	N/A
IVSLPECFNSPYGAK	::::::::::::::::	100.0	Q9NQR4	Omega-amidase NIT2 (NIT2_HUMAN)	Fusion00727.54176.54176.2	N/A	N/A
IVSLPECFNSPYGAK	::::::::::::::::	9526542324246770	Q9NQR4	Omega-amidase NIT2 (NIT2_HUMAN)	Fusion00713.54981.54981.2	N/A	N/A
IVSLPECFNSPYGAK	::::::::::::::::	9985652797704440	Q9NQR4	Omega-amidase NIT2 (NIT2_HUMAN)	Fusion00716.54721.54721.2	N/A	N/A
IVSLPECFNSPYGAK	::::::::::::::::	9899569583931130	Q9NQR4	Omega-amidase NIT2 (NIT2_HUMAN)	Fusion00727.54088.54088.2	N/A	N/A
IVSLPECFNSPYGAK	::::::::::::::::	9985652797704440	Q9NQR4	Omega-amidase NIT2 (NIT2_HUMAN)	Fusion00730.54002.54002.2	N/A	N/A
TLQALQIPAAK	::::::::::::	100.0	P46940	Ras GTPase-activating-like protein IQGAP1 (IQGA1_HUMAN)	Fusion00713.42728.42728.2	N/A	N/A
TLQALQIPAAK	::::::::::::	100.0	P46940	Ras GTPase-activating-like protein IQGAP1 (IQGA1_HUMAN)	Fusion00716.42411.42411.2	N/A	N/A
TLQALQIPAAK	::::::::::::	100.0	P46940	Ras GTPase-activating-like protein IQGAP1 (IQGA1_HUMAN)	Fusion00720.43703.43703.2	N/A	N/A
TLQALQIPAAK	::::::::::::	100.0	P46940	Ras GTPase-activating-like protein IQGAP1 (IQGA1_HUMAN)	Fusion00723.42511.42511.2	N/A	N/A
TLQALQIPAAK	::::::::::::	100.0	P46940	Ras GTPase-activating-like protein IQGAP1 (IQGA1_HUMAN)	Fusion00727.41721.41721.2	N/A	N/A
TLQALQIPAAK	::::::::::::	100.0	P46940	Ras GTPase-activating-like protein IQGAP1 (IQGA1_HUMAN)	Fusion00730.41788.41788.2	N/A	N/A
SSVAVLTQESFAEHR	:acetylation of protein n-term:::::::::::::::	100.0	Q00341	Vigilin (VIGLN_HUMAN)	Fusion00720.58680.58680.2	N/A	N/A
SSVAVLTQESFAEHR	:acetylation of protein n-term:::::::::::::::	100.0	Q00341	Vigilin (VIGLN_HUMAN)	Fusion00723.57675.57675.2	N/A	N/A
SSVAVLTQESFAEHR	:acetylation of protein n-term:::::::::::::::	100.0	Q00341	Vigilin (VIGLN_HUMAN)	Fusion00727.57227.57227.2	N/A	N/A
SSVAVLTQESFAEHR	:acetylation of protein n-term:::::::::::::::	100.0	Q00341	Vigilin (VIGLN_HUMAN)	Fusion00730.56827.56827.2	N/A	N/A
SSVAVLTQESFAEHR	:acetylation of protein n-term:::::::::::::::	9827833572453370	Q00341	Vigilin (VIGLN_HUMAN)	Fusion00730.57078.57078.2	N/A	N/A
SSVAVLTQESFAEHR	:acetylation of protein n-term:::::::::::::::	100.0	Q00341	Vigilin (VIGLN_HUMAN)	Fusion00713.57781.57781.2	N/A	N/A
SSVAVLTQESFAEHR	:acetylation of protein n-term:::::::::::::::	100.0	Q00341	Vigilin (VIGLN_HUMAN)	Fusion00716.57521.57521.2	N/A	N/A
SSVAVLTQESFAEHR	:acetylation of protein n-term:::::::::::::::	100.0	Q00341	Vigilin (VIGLN_HUMAN)	Fusion00716.57780.57780.2	N/A	N/A
SSVAVLTQESFAEHR	:acetylation of protein n-term:::::::::::::::	8995695839311330	Q00341	Vigilin (VIGLN_HUMAN)	Fusion00723.57930.57930.2	N/A	N/A
SSVAVLTQESFAEHR	:acetylation of protein n-term:::::::::::::::	100.0	Q00341	Vigilin (VIGLN_HUMAN)	Fusion00727.56919.56919.2	N/A	N/A
KHGLEVIYMIEPIDEYCVQQLK	:::::::::oxidation of m::::::::::::::	100.0	P07900	Heat shock protein HSP 90-alpha (HS90A_HUMAN)	Fusion00723.61492.61492.4	N/A	N/A
QEDVIATANLSR	:::::::::::::	100.0	Q9Y490	Talin-1 (TLN1_HUMAN)	Fusion00713.31843.31843.2	N/A	N/A
QEDVIATANLSR	:::::::::::::	100.0	Q9Y4G6	Talin-2 (TLN2_HUMAN)	Fusion00713.31843.31843.2	N/A	N/A
QEDVIATANLSR	:::::::::::::	9985652797704440	Q9Y490	Talin-1 (TLN1_HUMAN)	Fusion00716.31666.31666.2	N/A	N/A
QEDVIATANLSR	:::::::::::::	9985652797704440	Q9Y4G6	Talin-2 (TLN2_HUMAN)	Fusion00716.31666.31666.2	N/A	N/A
QEDVIATANLSR	:::::::::::::	100.0	Q9Y490	Talin-1 (TLN1_HUMAN)	Fusion00720.32762.32762.2	N/A	N/A
QEDVIATANLSR	:::::::::::::	100.0	Q9Y4G6	Talin-2 (TLN2_HUMAN)	Fusion00720.32762.32762.2	N/A	N/A
QEDVIATANLSR	:::::::::::::	100.0	Q9Y490	Talin-1 (TLN1_HUMAN)	Fusion00723.31748.31748.2	N/A	N/A
QEDVIATANLSR	:::::::::::::	100.0	Q9Y4G6	Talin-2 (TLN2_HUMAN)	Fusion00723.31748.31748.2	N/A	N/A
QEDVIATANLSR	:::::::::::::	9985652797704440	Q9Y490	Talin-1 (TLN1_HUMAN)	Fusion00727.31139.31139.2	N/A	N/A
QEDVIATANLSR	:::::::::::::	9985652797704440	Q9Y4G6	Talin-2 (TLN2_HUMAN)	Fusion00727.31139.31139.2	N/A	N/A
QEDVIATANLSR	:::::::::::::	100.0	Q9Y490	Talin-1 (TLN1_HUMAN)	Fusion00730.30988.30988.2	N/A	N/A
QEDVIATANLSR	:::::::::::::	100.0	Q9Y4G6	Talin-2 (TLN2_HUMAN)	Fusion00730.30988.30988.2	N/A	N/A
KMMADEALGSGLVSR	::::::::::::::::	100.0	Q13011	Delta(3,5)-Delta(2,4)-dienoyl-CoA isomerase, mitochondrial (ECH1_HUMAN)	Fusion00713.35059.35059.3	N/A	N/A
KMMADEALGSGLVSR	::::::::::::::::	100.0	Q13011	Delta(3,5)-Delta(2,4)-dienoyl-CoA isomerase, mitochondrial (ECH1_HUMAN)	Fusion00716.34764.34764.3	N/A	N/A
KMMADEALGSGLVSR	::::::::::::::::	9982847341337900	Q13011	Delta(3,5)-Delta(2,4)-dienoyl-CoA isomerase, mitochondrial (ECH1_HUMAN)	Fusion00723.35016.35016.3	N/A	N/A
KMMADEALGSGLVSR	::::::::::::::::	100.0	Q13011	Delta(3,5)-Delta(2,4)-dienoyl-CoA isomerase, mitochondrial (ECH1_HUMAN)	Fusion00730.34185.34185.3	N/A	N/A
KMMADEALGSGLVSR	::::::::::::::::	9982847341337900	Q13011	Delta(3,5)-Delta(2,4)-dienoyl-CoA isomerase, mitochondrial (ECH1_HUMAN)	Fusion00727.34311.34311.3	N/A	N/A
GFPTDATLDDIKEWLEDK	:::::::::::::::::::	9777015437392790	P05455	Lupus La protein (LA_HUMAN)	Fusion00713.87625.87625.3	N/A	N/A
GFPTDATLDDIKEWLEDK	:::::::::::::::::::	7911714770797960	P05455	Lupus La protein (LA_HUMAN)	Fusion00720.88758.88758.3	N/A	N/A
RPLDDGVGNQLGALVHQR	:::::::::::::::::::	100.0	Q96I24	Far upstream element-binding protein 3 (FUBP3_HUMAN)	Fusion00716.39066.39066.3	N/A	N/A
RPLDDGVGNQLGALVHQR	:::::::::::::::::::	100.0	Q96I24	Far upstream element-binding protein 3 (FUBP3_HUMAN)	Fusion00723.39154.39154.3	N/A	N/A
LPATEKPVLLSK	:::::::::::::	9985652797704440	Q9Y4L1	Hypoxia up-regulated protein 1 (HYOU1_HUMAN)	Fusion00723.24634.24634.2	N/A	N/A
LPATEKPVLLSK	:::::::::::::	100.0	Q9Y4L1	Hypoxia up-regulated protein 1 (HYOU1_HUMAN)	Fusion00730.24019.24019.2	N/A	N/A
GGSDDSSKDPIDVNYEK	::::::::::::::::::	100.0	P09874	Poly [ADP-ribose] polymerase 1 (PARP1_HUMAN)	Fusion00716.20865.20865.3	N/A	N/A
GGSDDSSKDPIDVNYEK	::::::::::::::::::	100.0	P09874	Poly [ADP-ribose] polymerase 1 (PARP1_HUMAN)	Fusion00720.21827.21827.3	N/A	N/A
GGSDDSSKDPIDVNYEK	::::::::::::::::::	100.0	P09874	Poly [ADP-ribose] polymerase 1 (PARP1_HUMAN)	Fusion00723.20725.20725.3	N/A	N/A
GGSDDSSKDPIDVNYEK	::::::::::::::::::	9982847341337900	P09874	Poly [ADP-ribose] polymerase 1 (PARP1_HUMAN)	Fusion00727.20533.20533.3	N/A	N/A
GGSDDSSKDPIDVNYEK	::::::::::::::::::	100.0	P09874	Poly [ADP-ribose] polymerase 1 (PARP1_HUMAN)	Fusion00730.20303.20303.3	N/A	N/A
GGSDDSSKDPIDVNYEK	::::::::::::::::::	100.0	P09874	Poly [ADP-ribose] polymerase 1 (PARP1_HUMAN)	Fusion00713.20794.20794.3	N/A	N/A
GGSDDSSKDPIDVNYEK	::::::::::::::::::	100.0	P09874	Poly [ADP-ribose] polymerase 1 (PARP1_HUMAN)	Fusion00716.21160.21160.3	N/A	N/A
GGSDDSSKDPIDVNYEK	::::::::::::::::::	9879931389365350	P09874	Poly [ADP-ribose] polymerase 1 (PARP1_HUMAN)	Fusion00723.21027.21027.3	N/A	N/A
GGSDDSSKDPIDVNYEK	::::::::::::::::::	100.0	P09874	Poly [ADP-ribose] polymerase 1 (PARP1_HUMAN)	Fusion00727.20215.20215.3	N/A	N/A
GGSDDSSKDPIDVNYEK	::::::::::::::::::	100.0	P09874	Poly [ADP-ribose] polymerase 1 (PARP1_HUMAN)	Fusion00730.20007.20007.3	N/A	N/A
LDHHPEWFNVYNK	::::::::::::::	100.0	P61457	Pterin-4-alpha-carbinolamine dehydratase (PHS_HUMAN)	Fusion00713.31988.31988.3	N/A	N/A
LDHHPEWFNVYNK	::::::::::::::	9451114922813030	P61457	Pterin-4-alpha-carbinolamine dehydratase (PHS_HUMAN)	Fusion00713.32295.32295.3	N/A	N/A
LDHHPEWFNVYNK	::::::::::::::	100.0	P61457	Pterin-4-alpha-carbinolamine dehydratase (PHS_HUMAN)	Fusion00716.31789.31789.3	N/A	N/A
LDHHPEWFNVYNK	::::::::::::::	9828473413379070	P61457	Pterin-4-alpha-carbinolamine dehydratase (PHS_HUMAN)	Fusion00716.32092.32092.3	N/A	N/A
LDHHPEWFNVYNK	::::::::::::::	100.0	P61457	Pterin-4-alpha-carbinolamine dehydratase (PHS_HUMAN)	Fusion00720.32908.32908.3	N/A	N/A
LDHHPEWFNVYNK	::::::::::::::	100.0	P61457	Pterin-4-alpha-carbinolamine dehydratase (PHS_HUMAN)	Fusion00723.31922.31922.3	N/A	N/A
LDHHPEWFNVYNK	::::::::::::::	100.0	P61457	Pterin-4-alpha-carbinolamine dehydratase (PHS_HUMAN)	Fusion00727.31369.31369.3	N/A	N/A
LDHHPEWFNVYNK	::::::::::::::	100.0	P61457	Pterin-4-alpha-carbinolamine dehydratase (PHS_HUMAN)	Fusion00730.31187.31187.3	N/A	N/A
LDHHPEWFNVYNK	::::::::::::::	9313893653516290	P61457	Pterin-4-alpha-carbinolamine dehydratase (PHS_HUMAN)	Fusion00730.31507.31507.3	N/A	N/A
LDHHPEWFNVYNK	::::::::::::::	9965694682675810	P61457	Pterin-4-alpha-carbinolamine dehydratase (PHS_HUMAN)	Fusion00723.32103.32103.3	N/A	N/A
TSEVDLAKPLVK	:::::::::::::	9897084048027440	Q8WUM4	Programmed cell death 6-interacting protein (PDC6I_HUMAN)	Fusion00713.28891.28891.3	N/A	N/A
TSEVDLAKPLVK	:::::::::::::	9965694682675810	Q8WUM4	Programmed cell death 6-interacting protein (PDC6I_HUMAN)	Fusion00716.28722.28722.3	N/A	N/A
TSEVDLAKPLVK	:::::::::::::	9931389365351620	Q8WUM4	Programmed cell death 6-interacting protein (PDC6I_HUMAN)	Fusion00720.29845.29845.3	N/A	N/A
TSEVDLAKPLVK	:::::::::::::	9982847341337900	Q8WUM4	Programmed cell death 6-interacting protein (PDC6I_HUMAN)	Fusion00723.28599.28599.3	N/A	N/A
TSEVDLAKPLVK	:::::::::::::	9982847341337900	Q8WUM4	Programmed cell death 6-interacting protein (PDC6I_HUMAN)	Fusion00727.28157.28157.3	N/A	N/A
TSEVDLAKPLVK	:::::::::::::	9828473413379070	Q8WUM4	Programmed cell death 6-interacting protein (PDC6I_HUMAN)	Fusion00730.28058.28058.3	N/A	N/A
GPLLEEQALTK	::::::::::::	100.0	Q52LJ0	Protein FAM98B (FA98B_HUMAN)	Fusion00716.35641.35641.2	N/A	N/A
GPLLEEQALTK	::::::::::::	100.0	Q52LJ0	Protein FAM98B (FA98B_HUMAN)	Fusion00723.35768.35768.2	N/A	N/A
GPLLEEQALTK	::::::::::::	100.0	Q52LJ0	Protein FAM98B (FA98B_HUMAN)	Fusion00730.35018.35018.2	N/A	N/A
NREPVQLETLSIR	::::::::::::::	100.0	P62314	Small nuclear ribonucleoprotein Sm D1 (SMD1_HUMAN)	Fusion00713.37572.37572.2	N/A	N/A
NREPVQLETLSIR	::::::::::::::	9985652797704440	P62314	Small nuclear ribonucleoprotein Sm D1 (SMD1_HUMAN)	Fusion00713.37890.37890.2	N/A	N/A
NREPVQLETLSIR	::::::::::::::	9670014347202290	P62314	Small nuclear ribonucleoprotein Sm D1 (SMD1_HUMAN)	Fusion00716.37350.37350.2	N/A	N/A
NREPVQLETLSIR	::::::::::::::	9497847919655660	P62314	Small nuclear ribonucleoprotein Sm D1 (SMD1_HUMAN)	Fusion00716.37686.37686.2	N/A	N/A
NREPVQLETLSIR	::::::::::::::	100.0	P62314	Small nuclear ribonucleoprotein Sm D1 (SMD1_HUMAN)	Fusion00720.38428.38428.2	N/A	N/A
NREPVQLETLSIR	::::::::::::::	100.0	P62314	Small nuclear ribonucleoprotein Sm D1 (SMD1_HUMAN)	Fusion00720.38735.38735.2	N/A	N/A
NREPVQLETLSIR	::::::::::::::	9985652797704440	P62314	Small nuclear ribonucleoprotein Sm D1 (SMD1_HUMAN)	Fusion00727.36651.36651.2	N/A	N/A
NREPVQLETLSIR	::::::::::::::	100.0	P62314	Small nuclear ribonucleoprotein Sm D1 (SMD1_HUMAN)	Fusion00727.36966.36966.2	N/A	N/A
NREPVQLETLSIR	::::::::::::::	8995695839311330	P62314	Small nuclear ribonucleoprotein Sm D1 (SMD1_HUMAN)	Fusion00730.36653.36653.2	N/A	N/A
NREPVQLETLSIR	::::::::::::::	100.0	P62314	Small nuclear ribonucleoprotein Sm D1 (SMD1_HUMAN)	Fusion00723.37419.37419.2	N/A	N/A
DFSWSPGGNIIAFWVPEDKDIPAR	:::::::::::::::::::::::::	100.0	P55884	Eukaryotic translation initiation factor 3 subunit B (EIF3B_HUMAN)	Fusion00713.97544.97544.3	N/A	N/A
DFSWSPGGNIIAFWVPEDKDIPAR	:::::::::::::::::::::::::	100.0	P55884	Eukaryotic translation initiation factor 3 subunit B (EIF3B_HUMAN)	Fusion00716.97233.97233.3	N/A	N/A
DFSWSPGGNIIAFWVPEDKDIPAR	:::::::::::::::::::::::::	100.0	P55884	Eukaryotic translation initiation factor 3 subunit B (EIF3B_HUMAN)	Fusion00720.98389.98389.3	N/A	N/A
DFSWSPGGNIIAFWVPEDKDIPAR	:::::::::::::::::::::::::	9982847341337900	P55884	Eukaryotic translation initiation factor 3 subunit B (EIF3B_HUMAN)	Fusion00720.98682.98682.3	N/A	N/A
DFSWSPGGNIIAFWVPEDKDIPAR	:::::::::::::::::::::::::	100.0	P55884	Eukaryotic translation initiation factor 3 subunit B (EIF3B_HUMAN)	Fusion00723.97277.97277.3	N/A	N/A
DFSWSPGGNIIAFWVPEDKDIPAR	:::::::::::::::::::::::::	9965694682675810	P55884	Eukaryotic translation initiation factor 3 subunit B (EIF3B_HUMAN)	Fusion00723.97566.97566.3	N/A	N/A
DFSWSPGGNIIAFWVPEDKDIPAR	:::::::::::::::::::::::::	100.0	P55884	Eukaryotic translation initiation factor 3 subunit B (EIF3B_HUMAN)	Fusion00727.96722.96722.3	N/A	N/A
DFSWSPGGNIIAFWVPEDKDIPAR	:::::::::::::::::::::::::	100.0	P55884	Eukaryotic translation initiation factor 3 subunit B (EIF3B_HUMAN)	Fusion00727.97008.97008.3	N/A	N/A
DFSWSPGGNIIAFWVPEDKDIPAR	:::::::::::::::::::::::::	100.0	P55884	Eukaryotic translation initiation factor 3 subunit B (EIF3B_HUMAN)	Fusion00730.96306.96306.3	N/A	N/A
DFSWSPGGNIIAFWVPEDKDIPAR	:::::::::::::::::::::::::	100.0	P55884	Eukaryotic translation initiation factor 3 subunit B (EIF3B_HUMAN)	Fusion00730.96594.96594.3	N/A	N/A
VAAALTAMDKPLGR	:::::::::::::::	9932318104906930	P19971	Thymidine phosphorylase (TYPH_HUMAN)	Fusion00720.33628.33628.3	N/A	N/A
VAAALTAMDKPLGR	:::::::::::::::	9811320754716980	P19971	Thymidine phosphorylase (TYPH_HUMAN)	Fusion00723.32621.32621.3	N/A	N/A
VAAALTAMDKPLGR	:::::::::::::::	9982847341337900	P19971	Thymidine phosphorylase (TYPH_HUMAN)	Fusion00727.31999.31999.3	N/A	N/A
VAAALTAMDKPLGR	:::::::::::::::	8936535162950250	P19971	Thymidine phosphorylase (TYPH_HUMAN)	Fusion00713.32728.32728.3	N/A	N/A
VAAALTAMDKPLGR	:::::::::::::::	9982847341337900	P19971	Thymidine phosphorylase (TYPH_HUMAN)	Fusion00730.31841.31841.3	N/A	N/A
FEEFQNTLSK	:::::::::::	100.0	P40222	Alpha-taxilin (TXLNA_HUMAN)	Fusion00713.32218.32218.2	N/A	N/A
FEEFQNTLSK	:::::::::::	100.0	P40222	Alpha-taxilin (TXLNA_HUMAN)	Fusion00716.32051.32051.2	N/A	N/A
FEEFQNTLSK	:::::::::::	100.0	P40222	Alpha-taxilin (TXLNA_HUMAN)	Fusion00720.33164.33164.2	N/A	N/A
FEEFQNTLSK	:::::::::::	100.0	P40222	Alpha-taxilin (TXLNA_HUMAN)	Fusion00723.32121.32121.2	N/A	N/A
FEEFQNTLSK	:::::::::::	100.0	P40222	Alpha-taxilin (TXLNA_HUMAN)	Fusion00727.31513.31513.2	N/A	N/A
FEEFQNTLSK	:::::::::::	100.0	P40222	Alpha-taxilin (TXLNA_HUMAN)	Fusion00730.31376.31376.2	N/A	N/A
FRIDELEPR	::::::::::	100.0	Q14697	Neutral alpha-glucosidase AB (GANAB_HUMAN)	Fusion00713.38839.38839.3	N/A	N/A
FRIDELEPR	::::::::::	9982847341337900	Q14697	Neutral alpha-glucosidase AB (GANAB_HUMAN)	Fusion00716.38320.38320.3	N/A	N/A
FRIDELEPR	::::::::::	100.0	Q14697	Neutral alpha-glucosidase AB (GANAB_HUMAN)	Fusion00716.38629.38629.3	N/A	N/A
FRIDELEPR	::::::::::	100.0	Q14697	Neutral alpha-glucosidase AB (GANAB_HUMAN)	Fusion00720.39403.39403.3	N/A	N/A
FRIDELEPR	::::::::::	9982847341337900	Q14697	Neutral alpha-glucosidase AB (GANAB_HUMAN)	Fusion00720.39710.39710.3	N/A	N/A
FRIDELEPR	::::::::::	100.0	Q14697	Neutral alpha-glucosidase AB (GANAB_HUMAN)	Fusion00723.38617.38617.3	N/A	N/A
FRIDELEPR	::::::::::	100.0	Q14697	Neutral alpha-glucosidase AB (GANAB_HUMAN)	Fusion00727.37674.37674.3	N/A	N/A
FRIDELEPR	::::::::::	100.0	Q14697	Neutral alpha-glucosidase AB (GANAB_HUMAN)	Fusion00727.37984.37984.3	N/A	N/A
FRIDELEPR	::::::::::	100.0	Q14697	Neutral alpha-glucosidase AB (GANAB_HUMAN)	Fusion00730.37626.37626.3	N/A	N/A
FRIDELEPR	::::::::::	100.0	Q14697	Neutral alpha-glucosidase AB (GANAB_HUMAN)	Fusion00730.37933.37933.3	N/A	N/A
FDLFENR	::::::::	847919655667145	P07900	Heat shock protein HSP 90-alpha (HS90A_HUMAN)	Fusion00713.46979.46979.2	N/A	N/A
FDLFENR	::::::::	8493543758967000	P07900	Heat shock protein HSP 90-alpha (HS90A_HUMAN)	Fusion00716.46610.46610.2	N/A	N/A
FDLFENR	::::::::	8767908309455580	P07900	Heat shock protein HSP 90-alpha (HS90A_HUMAN)	Fusion00716.46915.46915.2	N/A	N/A
FDLFENR	::::::::	8507890961262550	P07900	Heat shock protein HSP 90-alpha (HS90A_HUMAN)	Fusion00720.47863.47863.2	N/A	N/A
FDLFENR	::::::::	8366762177650420	P07900	Heat shock protein HSP 90-alpha (HS90A_HUMAN)	Fusion00720.48181.48181.2	N/A	N/A
FDLFENR	::::::::	8335724533715920	P07900	Heat shock protein HSP 90-alpha (HS90A_HUMAN)	Fusion00723.46737.46737.2	N/A	N/A
FDLFENR	::::::::	872309899569584	P07900	Heat shock protein HSP 90-alpha (HS90A_HUMAN)	Fusion00723.47109.47109.2	N/A	N/A
FDLFENR	::::::::	8624641833810880	P07900	Heat shock protein HSP 90-alpha (HS90A_HUMAN)	Fusion00727.46131.46131.2	N/A	N/A
FDLFENR	::::::::	8249641319942610	P07900	Heat shock protein HSP 90-alpha (HS90A_HUMAN)	Fusion00730.45982.45982.2	N/A	N/A
FDLFENR	::::::::	9527220630372490	P07900	Heat shock protein HSP 90-alpha (HS90A_HUMAN)	Fusion00730.46284.46284.2	N/A	N/A
DLYEDELVPLFEK	::::::::::::::	100.0	O43390	Heterogeneous nuclear ribonucleoprotein R (HNRPR_HUMAN)	Fusion00730.87699.87699.2	N/A	N/A
DLYEDELVPLFEK	::::::::::::::	100.0	O43390	Heterogeneous nuclear ribonucleoprotein R (HNRPR_HUMAN)	Fusion00713.88908.88908.2	N/A	N/A
DLYEDELVPLFEK	::::::::::::::	100.0	O43390	Heterogeneous nuclear ribonucleoprotein R (HNRPR_HUMAN)	Fusion00720.89706.89706.2	N/A	N/A
DLYEDELVPLFEK	::::::::::::::	100.0	O43390	Heterogeneous nuclear ribonucleoprotein R (HNRPR_HUMAN)	Fusion00723.88532.88532.2	N/A	N/A
DLYEDELVPLFEK	::::::::::::::	100.0	O43390	Heterogeneous nuclear ribonucleoprotein R (HNRPR_HUMAN)	Fusion00727.88145.88145.2	N/A	N/A
VILEDVAMLHIKPDQFTYTSDHFETIMK	:::::::::::::::::::::::::::::	9592476489028210	P07814	Bifunctional glutamate/proline--tRNA ligase (SYEP_HUMAN)	Fusion00713.74385.74385.4	N/A	N/A
VILEDVAMLHIKPDQFTYTSDHFETIMK	:::::::::::::::::::::::::::::	9655172413793100	P07814	Bifunctional glutamate/proline--tRNA ligase (SYEP_HUMAN)	Fusion00720.75297.75297.4	N/A	N/A
VILEDVAMLHIKPDQFTYTSDHFETIMK	:::::::::::::::::::::::::::::	987460815047022	P07814	Bifunctional glutamate/proline--tRNA ligase (SYEP_HUMAN)	Fusion00727.73564.73564.4	N/A	N/A
VILEDVAMLHIKPDQFTYTSDHFETIMK	:::::::::::::::::::::::::::::	9561128526645760	P07814	Bifunctional glutamate/proline--tRNA ligase (SYEP_HUMAN)	Fusion00730.73180.73180.4	N/A	N/A
EGDYVLFHHEGGVDVGDVDAK	::::::::::::::::::::::	100.0	P53396	ATP-citrate synthase (ACLY_HUMAN)	Fusion00716.42598.42598.4	N/A	N/A
EGDYVLFHHEGGVDVGDVDAK	::::::::::::::::::::::	100.0	P53396	ATP-citrate synthase (ACLY_HUMAN)	Fusion00727.41891.41891.4	N/A	N/A
EGDYVLFHHEGGVDVGDVDAK	::::::::::::::::::::::	9278996865203760	P53396	ATP-citrate synthase (ACLY_HUMAN)	Fusion00713.42912.42912.4	N/A	N/A
EGDYVLFHHEGGVDVGDVDAK	::::::::::::::::::::::	9811912225705320	P53396	ATP-citrate synthase (ACLY_HUMAN)	Fusion00720.43856.43856.4	N/A	N/A
EGDYVLFHHEGGVDVGDVDAK	::::::::::::::::::::::	968652037617555	P53396	ATP-citrate synthase (ACLY_HUMAN)	Fusion00723.42772.42772.4	N/A	N/A
EGDYVLFHHEGGVDVGDVDAK	::::::::::::::::::::::	9811912225705320	P53396	ATP-citrate synthase (ACLY_HUMAN)	Fusion00730.41980.41980.4	N/A	N/A
GCAAILDTGTSLITGPTEEIR	::::::::::::::::::::::	100.0	O96009	Napsin-A (NAPSA_HUMAN)	Fusion00713.71297.71297.3	N/A	N/A
GCAAILDTGTSLITGPTEEIR	::::::::::::::::::::::	100.0	O96009	Napsin-A (NAPSA_HUMAN)	Fusion00720.72257.72257.3	N/A	N/A
GCAAILDTGTSLITGPTEEIR	::::::::::::::::::::::	100.0	O96009	Napsin-A (NAPSA_HUMAN)	Fusion00727.70552.70552.3	N/A	N/A
GCAAILDTGTSLITGPTEEIR	::::::::::::::::::::::	100.0	O96009	Napsin-A (NAPSA_HUMAN)	Fusion00716.71008.71008.3	N/A	N/A
GCAAILDTGTSLITGPTEEIR	::::::::::::::::::::::	100.0	O96009	Napsin-A (NAPSA_HUMAN)	Fusion00720.72244.72244.3	N/A	N/A
GCAAILDTGTSLITGPTEEIR	::::::::::::::::::::::	100.0	O96009	Napsin-A (NAPSA_HUMAN)	Fusion00723.71114.71114.3	N/A	N/A
GCAAILDTGTSLITGPTEEIR	::::::::::::::::::::::	100.0	O96009	Napsin-A (NAPSA_HUMAN)	Fusion00730.70075.70075.3	N/A	N/A
ILDKCNEIINWLDKNQTAEKEEFEHQQK	:::::::::::::::::::::::::::::	9622641509433960	P11142	Heat shock cognate 71 kDa protein (HSP7C_HUMAN)	Fusion00716.47877.47877.4	N/A	N/A
ILDKCNEIINWLDKNQTAEKEEFEHQQK	:::::::::::::::::::::::::::::	974921630094044	P11142	Heat shock cognate 71 kDa protein (HSP7C_HUMAN)	Fusion00720.49156.49156.4	N/A	N/A
ILDKCNEIINWLDKNQTAEKEEFEHQQK	:::::::::::::::::::::::::::::	9082568807339440	P11142	Heat shock cognate 71 kDa protein (HSP7C_HUMAN)	Fusion00727.47500.47500.4	N/A	N/A
AMGIMNSFVNDIFER	::oxidation of m::::::::::::::	9770773638968480	O60814	Histone H2B type 1-K (H2B1K_HUMAN)	Fusion00713.81507.81507.3	N/A	N/A
AMGIMNSFVNDIFER	::oxidation of m::::::::::::::	9770773638968480	P57053	Histone H2B type F-S (H2BFS_HUMAN)	Fusion00713.81507.81507.3	N/A	N/A
AMGIMNSFVNDIFER	::oxidation of m::::::::::::::	9770773638968480	P58876	Histone H2B type 1-D (H2B1D_HUMAN)	Fusion00713.81507.81507.3	N/A	N/A
AMGIMNSFVNDIFER	::oxidation of m::::::::::::::	9770773638968480	P62807	Histone H2B type 1-C/E/F/G/I (H2B1C_HUMAN)	Fusion00713.81507.81507.3	N/A	N/A
AMGIMNSFVNDIFER	::oxidation of m::::::::::::::	9770773638968480	Q5QNW6	Histone H2B type 2-F (H2B2F_HUMAN)	Fusion00713.81507.81507.3	N/A	N/A
AMGIMNSFVNDIFER	::oxidation of m::::::::::::::	9770773638968480	Q93079	Histone H2B type 1-H (H2B1H_HUMAN)	Fusion00713.81507.81507.3	N/A	N/A
AMGIMNSFVNDIFER	::oxidation of m::::::::::::::	9770773638968480	Q99877	Histone H2B type 1-N (H2B1N_HUMAN)	Fusion00713.81507.81507.3	N/A	N/A
AMGIMNSFVNDIFER	::oxidation of m::::::::::::::	9770773638968480	Q99879	Histone H2B type 1-M (H2B1M_HUMAN)	Fusion00713.81507.81507.3	N/A	N/A
AMGIMNSFVNDIFER	::oxidation of m::::::::::::::	9770773638968480	Q99880	Histone H2B type 1-L (H2B1L_HUMAN)	Fusion00713.81507.81507.3	N/A	N/A
AMGIMNSFVNDIFER	::oxidation of m::::::::::::::	9770773638968480	P06899	Histone H2B type 1-J (H2B1J_HUMAN)	Fusion00713.81507.81507.3	N/A	N/A
AMGIMNSFVNDIFER	::oxidation of m::::::::::::::	9770773638968480	P23527	Histone H2B type 1-O (H2B1O_HUMAN)	Fusion00713.81507.81507.3	N/A	N/A
AMGIMNSFVNDIFER	::oxidation of m::::::::::::::	9770773638968480	P33778	Histone H2B type 1-B (H2B1B_HUMAN)	Fusion00713.81507.81507.3	N/A	N/A
AMGIMNSFVNDIFER	::oxidation of m::::::::::::::	9770773638968480	Q16778	Histone H2B type 2-E (H2B2E_HUMAN)	Fusion00713.81507.81507.3	N/A	N/A
AMGIMNSFVNDIFER	::oxidation of m::::::::::::::	9770773638968480	Q6DN03	Putative histone H2B type 2-C (H2B2C_HUMAN)	Fusion00713.81507.81507.3	N/A	N/A
AMGIMNSFVNDIFER	::oxidation of m::::::::::::::	9770773638968480	Q6DRA6	Putative histone H2B type 2-D (H2B2D_HUMAN)	Fusion00713.81507.81507.3	N/A	N/A
AMGIMNSFVNDIFER	::oxidation of m::::::::::::::	9770773638968480	Q8N257	Histone H2B type 3-B (H2B3B_HUMAN)	Fusion00713.81507.81507.3	N/A	N/A
AMGIMNSFVNDIFER	::oxidation of m::::::::::::::	9627507163323780	O60814	Histone H2B type 1-K (H2B1K_HUMAN)	Fusion00716.81393.81393.3	N/A	N/A
AMGIMNSFVNDIFER	::oxidation of m::::::::::::::	9627507163323780	P57053	Histone H2B type F-S (H2BFS_HUMAN)	Fusion00716.81393.81393.3	N/A	N/A
AMGIMNSFVNDIFER	::oxidation of m::::::::::::::	9627507163323780	P58876	Histone H2B type 1-D (H2B1D_HUMAN)	Fusion00716.81393.81393.3	N/A	N/A
AMGIMNSFVNDIFER	::oxidation of m::::::::::::::	9627507163323780	P62807	Histone H2B type 1-C/E/F/G/I (H2B1C_HUMAN)	Fusion00716.81393.81393.3	N/A	N/A
AMGIMNSFVNDIFER	::oxidation of m::::::::::::::	9627507163323780	Q5QNW6	Histone H2B type 2-F (H2B2F_HUMAN)	Fusion00716.81393.81393.3	N/A	N/A
AMGIMNSFVNDIFER	::oxidation of m::::::::::::::	9627507163323780	Q93079	Histone H2B type 1-H (H2B1H_HUMAN)	Fusion00716.81393.81393.3	N/A	N/A
AMGIMNSFVNDIFER	::oxidation of m::::::::::::::	9627507163323780	Q99877	Histone H2B type 1-N (H2B1N_HUMAN)	Fusion00716.81393.81393.3	N/A	N/A
AMGIMNSFVNDIFER	::oxidation of m::::::::::::::	9627507163323780	Q99879	Histone H2B type 1-M (H2B1M_HUMAN)	Fusion00716.81393.81393.3	N/A	N/A
AMGIMNSFVNDIFER	::oxidation of m::::::::::::::	9627507163323780	Q99880	Histone H2B type 1-L (H2B1L_HUMAN)	Fusion00716.81393.81393.3	N/A	N/A
AMGIMNSFVNDIFER	::oxidation of m::::::::::::::	9627507163323780	P06899	Histone H2B type 1-J (H2B1J_HUMAN)	Fusion00716.81393.81393.3	N/A	N/A
AMGIMNSFVNDIFER	::oxidation of m::::::::::::::	9627507163323780	P23527	Histone H2B type 1-O (H2B1O_HUMAN)	Fusion00716.81393.81393.3	N/A	N/A
AMGIMNSFVNDIFER	::oxidation of m::::::::::::::	9627507163323780	P33778	Histone H2B type 1-B (H2B1B_HUMAN)	Fusion00716.81393.81393.3	N/A	N/A
AMGIMNSFVNDIFER	::oxidation of m::::::::::::::	9627507163323780	Q16778	Histone H2B type 2-E (H2B2E_HUMAN)	Fusion00716.81393.81393.3	N/A	N/A
AMGIMNSFVNDIFER	::oxidation of m::::::::::::::	9627507163323780	Q6DN03	Putative histone H2B type 2-C (H2B2C_HUMAN)	Fusion00716.81393.81393.3	N/A	N/A
AMGIMNSFVNDIFER	::oxidation of m::::::::::::::	9627507163323780	Q6DRA6	Putative histone H2B type 2-D (H2B2D_HUMAN)	Fusion00716.81393.81393.3	N/A	N/A
AMGIMNSFVNDIFER	::oxidation of m::::::::::::::	9627507163323780	Q8N257	Histone H2B type 3-B (H2B3B_HUMAN)	Fusion00716.81393.81393.3	N/A	N/A
AMGIMNSFVNDIFER	::oxidation of m::::::::::::::	9842406876790830	O60814	Histone H2B type 1-K (H2B1K_HUMAN)	Fusion00720.82267.82267.3	N/A	N/A
AMGIMNSFVNDIFER	::oxidation of m::::::::::::::	9842406876790830	P57053	Histone H2B type F-S (H2BFS_HUMAN)	Fusion00720.82267.82267.3	N/A	N/A
AMGIMNSFVNDIFER	::oxidation of m::::::::::::::	9842406876790830	P58876	Histone H2B type 1-D (H2B1D_HUMAN)	Fusion00720.82267.82267.3	N/A	N/A
AMGIMNSFVNDIFER	::oxidation of m::::::::::::::	9842406876790830	P62807	Histone H2B type 1-C/E/F/G/I (H2B1C_HUMAN)	Fusion00720.82267.82267.3	N/A	N/A
AMGIMNSFVNDIFER	::oxidation of m::::::::::::::	9842406876790830	Q5QNW6	Histone H2B type 2-F (H2B2F_HUMAN)	Fusion00720.82267.82267.3	N/A	N/A
AMGIMNSFVNDIFER	::oxidation of m::::::::::::::	9842406876790830	Q93079	Histone H2B type 1-H (H2B1H_HUMAN)	Fusion00720.82267.82267.3	N/A	N/A
AMGIMNSFVNDIFER	::oxidation of m::::::::::::::	9842406876790830	Q99877	Histone H2B type 1-N (H2B1N_HUMAN)	Fusion00720.82267.82267.3	N/A	N/A
AMGIMNSFVNDIFER	::oxidation of m::::::::::::::	9842406876790830	Q99879	Histone H2B type 1-M (H2B1M_HUMAN)	Fusion00720.82267.82267.3	N/A	N/A
AMGIMNSFVNDIFER	::oxidation of m::::::::::::::	9842406876790830	Q99880	Histone H2B type 1-L (H2B1L_HUMAN)	Fusion00720.82267.82267.3	N/A	N/A
AMGIMNSFVNDIFER	::oxidation of m::::::::::::::	9842406876790830	P06899	Histone H2B type 1-J (H2B1J_HUMAN)	Fusion00720.82267.82267.3	N/A	N/A
AMGIMNSFVNDIFER	::oxidation of m::::::::::::::	9842406876790830	P23527	Histone H2B type 1-O (H2B1O_HUMAN)	Fusion00720.82267.82267.3	N/A	N/A
AMGIMNSFVNDIFER	::oxidation of m::::::::::::::	9842406876790830	P33778	Histone H2B type 1-B (H2B1B_HUMAN)	Fusion00720.82267.82267.3	N/A	N/A
AMGIMNSFVNDIFER	::oxidation of m::::::::::::::	9842406876790830	Q16778	Histone H2B type 2-E (H2B2E_HUMAN)	Fusion00720.82267.82267.3	N/A	N/A
AMGIMNSFVNDIFER	::oxidation of m::::::::::::::	9842406876790830	Q6DN03	Putative histone H2B type 2-C (H2B2C_HUMAN)	Fusion00720.82267.82267.3	N/A	N/A
AMGIMNSFVNDIFER	::oxidation of m::::::::::::::	9842406876790830	Q6DRA6	Putative histone H2B type 2-D (H2B2D_HUMAN)	Fusion00720.82267.82267.3	N/A	N/A
AMGIMNSFVNDIFER	::oxidation of m::::::::::::::	9842406876790830	Q8N257	Histone H2B type 3-B (H2B3B_HUMAN)	Fusion00720.82267.82267.3	N/A	N/A
AMGIMNSFVNDIFER	::oxidation of m::::::::::::::	9770773638968480	O60814	Histone H2B type 1-K (H2B1K_HUMAN)	Fusion00727.80889.80889.3	N/A	N/A
AMGIMNSFVNDIFER	::oxidation of m::::::::::::::	9770773638968480	P57053	Histone H2B type F-S (H2BFS_HUMAN)	Fusion00727.80889.80889.3	N/A	N/A
AMGIMNSFVNDIFER	::oxidation of m::::::::::::::	9770773638968480	P58876	Histone H2B type 1-D (H2B1D_HUMAN)	Fusion00727.80889.80889.3	N/A	N/A
AMGIMNSFVNDIFER	::oxidation of m::::::::::::::	9770773638968480	P62807	Histone H2B type 1-C/E/F/G/I (H2B1C_HUMAN)	Fusion00727.80889.80889.3	N/A	N/A
AMGIMNSFVNDIFER	::oxidation of m::::::::::::::	9770773638968480	Q5QNW6	Histone H2B type 2-F (H2B2F_HUMAN)	Fusion00727.80889.80889.3	N/A	N/A
AMGIMNSFVNDIFER	::oxidation of m::::::::::::::	9770773638968480	Q93079	Histone H2B type 1-H (H2B1H_HUMAN)	Fusion00727.80889.80889.3	N/A	N/A
AMGIMNSFVNDIFER	::oxidation of m::::::::::::::	9770773638968480	Q99877	Histone H2B type 1-N (H2B1N_HUMAN)	Fusion00727.80889.80889.3	N/A	N/A
AMGIMNSFVNDIFER	::oxidation of m::::::::::::::	9770773638968480	Q99879	Histone H2B type 1-M (H2B1M_HUMAN)	Fusion00727.80889.80889.3	N/A	N/A
AMGIMNSFVNDIFER	::oxidation of m::::::::::::::	9770773638968480	Q99880	Histone H2B type 1-L (H2B1L_HUMAN)	Fusion00727.80889.80889.3	N/A	N/A
AMGIMNSFVNDIFER	::oxidation of m::::::::::::::	9770773638968480	P06899	Histone H2B type 1-J (H2B1J_HUMAN)	Fusion00727.80889.80889.3	N/A	N/A
AMGIMNSFVNDIFER	::oxidation of m::::::::::::::	9770773638968480	P23527	Histone H2B type 1-O (H2B1O_HUMAN)	Fusion00727.80889.80889.3	N/A	N/A
AMGIMNSFVNDIFER	::oxidation of m::::::::::::::	9770773638968480	P33778	Histone H2B type 1-B (H2B1B_HUMAN)	Fusion00727.80889.80889.3	N/A	N/A
AMGIMNSFVNDIFER	::oxidation of m::::::::::::::	9770773638968480	Q16778	Histone H2B type 2-E (H2B2E_HUMAN)	Fusion00727.80889.80889.3	N/A	N/A
AMGIMNSFVNDIFER	::oxidation of m::::::::::::::	9770773638968480	Q6DN03	Putative histone H2B type 2-C (H2B2C_HUMAN)	Fusion00727.80889.80889.3	N/A	N/A
AMGIMNSFVNDIFER	::oxidation of m::::::::::::::	9770773638968480	Q6DRA6	Putative histone H2B type 2-D (H2B2D_HUMAN)	Fusion00727.80889.80889.3	N/A	N/A
AMGIMNSFVNDIFER	::oxidation of m::::::::::::::	9770773638968480	Q8N257	Histone H2B type 3-B (H2B3B_HUMAN)	Fusion00727.80889.80889.3	N/A	N/A
NYQFFIGENMNPDGMVALLDYR	::::::::::oxidation of m:::::oxidation of m::::::::	100.0	P13693	Translationally-controlled tumor protein (TCTP_HUMAN)	Fusion00723.81082.81082.3	N/A	N/A
AMGIMNSFVNDIFER	::oxidation of m::::::::::::::	9497847919655660	O60814	Histone H2B type 1-K (H2B1K_HUMAN)	Fusion00730.80314.80314.3	N/A	N/A
AMGIMNSFVNDIFER	::oxidation of m::::::::::::::	9497847919655660	P57053	Histone H2B type F-S (H2BFS_HUMAN)	Fusion00730.80314.80314.3	N/A	N/A
AMGIMNSFVNDIFER	::oxidation of m::::::::::::::	9497847919655660	P58876	Histone H2B type 1-D (H2B1D_HUMAN)	Fusion00730.80314.80314.3	N/A	N/A
AMGIMNSFVNDIFER	::oxidation of m::::::::::::::	9497847919655660	P62807	Histone H2B type 1-C/E/F/G/I (H2B1C_HUMAN)	Fusion00730.80314.80314.3	N/A	N/A
AMGIMNSFVNDIFER	::oxidation of m::::::::::::::	9497847919655660	Q5QNW6	Histone H2B type 2-F (H2B2F_HUMAN)	Fusion00730.80314.80314.3	N/A	N/A
AMGIMNSFVNDIFER	::oxidation of m::::::::::::::	9497847919655660	Q93079	Histone H2B type 1-H (H2B1H_HUMAN)	Fusion00730.80314.80314.3	N/A	N/A
AMGIMNSFVNDIFER	::oxidation of m::::::::::::::	9497847919655660	Q99877	Histone H2B type 1-N (H2B1N_HUMAN)	Fusion00730.80314.80314.3	N/A	N/A
AMGIMNSFVNDIFER	::oxidation of m::::::::::::::	9497847919655660	Q99879	Histone H2B type 1-M (H2B1M_HUMAN)	Fusion00730.80314.80314.3	N/A	N/A
AMGIMNSFVNDIFER	::oxidation of m::::::::::::::	9497847919655660	Q99880	Histone H2B type 1-L (H2B1L_HUMAN)	Fusion00730.80314.80314.3	N/A	N/A
AMGIMNSFVNDIFER	::oxidation of m::::::::::::::	9497847919655660	P06899	Histone H2B type 1-J (H2B1J_HUMAN)	Fusion00730.80314.80314.3	N/A	N/A
AMGIMNSFVNDIFER	::oxidation of m::::::::::::::	9497847919655660	P23527	Histone H2B type 1-O (H2B1O_HUMAN)	Fusion00730.80314.80314.3	N/A	N/A
AMGIMNSFVNDIFER	::oxidation of m::::::::::::::	9497847919655660	P33778	Histone H2B type 1-B (H2B1B_HUMAN)	Fusion00730.80314.80314.3	N/A	N/A
AMGIMNSFVNDIFER	::oxidation of m::::::::::::::	9497847919655660	Q16778	Histone H2B type 2-E (H2B2E_HUMAN)	Fusion00730.80314.80314.3	N/A	N/A
AMGIMNSFVNDIFER	::oxidation of m::::::::::::::	9497847919655660	Q6DN03	Putative histone H2B type 2-C (H2B2C_HUMAN)	Fusion00730.80314.80314.3	N/A	N/A
AMGIMNSFVNDIFER	::oxidation of m::::::::::::::	9497847919655660	Q6DRA6	Putative histone H2B type 2-D (H2B2D_HUMAN)	Fusion00730.80314.80314.3	N/A	N/A
[truncated: 184,976 more rows]
