# Supplementary material for: Interruption of p53-MDM2 Interaction by Nutlin-3a in Human Lymphoma Cell Models Initiates a Cell-Dependent Global Effect on Transcriptome and Proteome Level
Source: Cancers (Basel). 2023 Jul 31;15(15):3903. doi: 10.3390/cancers15153903 (PMC10417430; doi:10.3390/cancers15153903)
Supplement: Supplementary file 1 [file cancers-15-03903-s001.zip › Table_S13_WBs Intensities Ratio.xlsx]

## Sheet: Figure 4
		Acrin	MDM2		TP53
		Area	Area	Ratio	Area	Ratio
HL	Control	4589.87	2184.16	0.475866	544.263	0.118579
	N3a	4377.87	3629.58	0.829074	3306.87	0.75536
MCL	Control	3497.58	866.456	0.24773	324.042	0.0926476
	N3a	3529.99	2307.28	0.653623	2659.99	0.75354
ALCL	Control	4324.53	2648.58	0.612455	1192.63	0.275782
	N3a	4417.58	5069.7	1.14762	3072.16	0.695441

## Sheet: Figure 7
		Acrin	HSP90		HSP70		TP53
		Area	Area	Ratio	Area	Ratio	Area	Ratio
HL	Control	5775.91	4605.89	0.797431	5915.55	1.02418	1428.72	0.247358
	N3a 5μg	5379.74	2753.89	0.5119	4409.79	0.819703	4693.03	0.872353
	N3a 10μg	6238.5	1709.94	0.274095	2187.55	0.350653	6414.1	1.02815
MCL	Control	10805.6	7753.45	0.71754	12395.9	1.14717	0	0
	N3a 5μg	10720.1	6531.2	0.609248	6589.47	0.614683	714.234	0.0666257
	N3a 10μg	7054.81	2612.72	0.370346	1024.89	0.145275	2555.08	0.362176
ALCL	Control	13117.8	9219.57	0.702829	4857.31	0.370284	9793.52	0.746583
	N3a 5μg	12080.9	7739.45	0.640634	1490.11	0.123344	10114.5	0.837231
	N3a 10μg	8031.5	2573.77	0.32046	598.335	0.0744986	10634.5	1.3241

## Sheet: Figure 6
		Acrin	RPS6		eiF4GI		AMPKa		eiF4GE		RPS6KB2 Band 1		RPS6KB2 Band 2		RPS6KB2 Band 3
		Area	Area	Ratio	Area	Ratio	Area	Ratio	Area	Ratio	Area	Ratio	Area	Ratio	Area	Ratio
HL	Control	8782.5	8281.33	0.942935	6511.15	0.741378	6095.43	0.694042	4930.72	0.561426	1023.68	0.116559	4393.7	0.500279	771.435	0.0878378
	N3a	8183.96	7465.2	0.912175	3650.79	0.446091	6186.55	0.755936	5323.72	0.650506	653.971	0.0799089	3563.99	0.435485	278.728	0.0340578
MCL	Control	6686.67	7601.38	1.1368	7365.74	1.10156	5179.74	0.774637	7081.96	1.05912	626.627	0.0937129	2444.75	0.365615	533.435	0.0797759
	N3a	8545.89	7006.26	0.819839	4876.38	0.570611	6201.03	0.725616	6581.26	0.770108	316.092	0.0369876	1594.21	0.186547	144.778	0.0169412
ALCL	Control	9044.25	9010.45	0.996262	7544.08	0.83413	6214.96	0.687172	7045.43	0.778995	1532.8	0.169478	2447.99	0.270668	122.485	0.0135429
	N3a	8759.5	7138.5	0.814944	5871.01	0.670245	5813.26	0.663652	6139.01	0.700841	387.849	0.0442775	1275.92	0.145661	0	0
		Acrin	mTOR		p mTOR		4EBP1		p 4EBP1		RPS6		p RPS6		eiF4GI		eiF4GE		TP53
		Area	Area	Ratio	Area	Ratio	Area	Ratio	Area	Ratio	Area	Ratio	Area	Ratio	Area	Ratio	Area	Ratio	Area	Ratio
HL	Control	8782.5	3247.99	0.369825	3147.28	0.358359	8247.81	0.939119	5946.15	0.677046	8476.28	0.965133	5201.55	0.592263	7441.33	0.84729	5347.67	0.608901	267.92	0.0305061
	N3a 5μg	8183.96	2744.11	0.335304	3148.99	0.384776	8693.69	1.06228	2904.89	0.354949	7715.57	0.942767	2006.94	0.245229	4061.55	0.496281	4431.38	0.541471	3213.36	0.392641
	N3a 10μg	8392.38	2719.99	0.324103	2788.16	0.332226	5267.81	0.62769	1948.77	0.232207	5246.08	0.625101	1143.53	0.136258	1124.65	0.134008	2739.96	0.326482	3736.72	0.445252
MCL	Control	6686.67	2603.16	0.389306	2762.16	0.413085	9753.98	1.45872	1632.43	0.244131	8077.2	1.20796	5409.72	0.80903	5717.67	0.855085	4287.67	0.641226	0	0
	N3a 5μg	8545.89	2435.92	0.28504	2923.46	0.342089	6014.28	0.703762	1271.6	0.148796	7691.62	0.900037	6398.55	0.748728	4059.43	0.475015	3976.43	0.465303	1435.58	0.167984
	N3a 10μg	8404.18	2126.51	0.253029	1094.68	0.130254	8043.4	0.957071	1025.53	0.122026	8674.2	1.03213	5972.43	0.710649	2822.84	0.335885	4333.6	0.515648	2385.11	0.283801
ALCL	Control	9044.25	2156.75	0.238466	5783.5	0.639466	8073.23	0.892636	3464.62	0.383074	8840.28	0.977447	6405.96	0.708291	7686.84	0.849914	5062.03	0.559696	331.335	0.0366349
	N3a 5μg	8759.5	2124.51	0.242537	1738.18	0.198434	6647.81	0.758926	558.284	0.0637347	7779.2	0.888088	4365.43	0.498365	6069.77	0.692936	3385.67	0.386514	3632.77	0.414724
	N3a 10μg	8113.08	1598.51	0.197028	1186.94	0.1463	6151.4	0.758207	0	0	6140.79	0.7569	2335.18	0.287829	2890.11	0.356229	1410.48	0.173852	1151.46	0.141926

## Sheet: Figure S11
		Acrin	TIGAR		IKAROS		ATG5		ATG4B		LC3 I		LC3 I		p65		p65
		Area	Area	Ratio	Area	Ratio	Area	Ratio	Area	Ratio	Area	Ratio	Area	Ratio	Area	Ratio	Area	Ratio
HL	Control	17829.4	0	0	0	0	24394.1	1.3682	19193.5	1.07651	20666.7	1.15914	12881.4	0.72248	4954.25	0.27787	2033.23	0.114038
	N3a 5μg	21810.9	660.849	0.0302991	0	0	21172.3	0.970723	29456.7	1.35055	23255.2	1.06622	17402	0.79786	9389.07	0.430477	29210.7	1.33927
	N3a 10μg	24665.1	571.021	0.023151	0	0	2376.38	0.096346	39114.3	1.58582	28572.7	1.15843	26371.4	1.06918	4512.42	0.182948	-	-
MCL	Control	25172.1	20087.9	0.798024	41799.5	1.66055	24847.4	0.9871	48946.8	1.94449	17447.4	0.693126	2589.57	0.102875	19543	0.776375	1267.51	0.0503537
	N3a 5μg	22936.1	36704.9	1.60031	13106.8	0.571449	21751.3	0.948342	46032.9	2.00701	10121.6	0.441296	7551.39	0.329236	12988	0.566268	29896.7	1.30347
	N3a 10μg	25585.9	43289.6	1.69194	15304.6	0.598165	23799	0.930163	44160.4	1.72597	17624.7	0.688844	19376.8	0.757325	6789.07	0.265345	-	-
ALCL	Control	25905.3	12654.3	0.488481	0	0	25712.1	0.992542	48290.8	1.86413	40770.7	1.57383	17820.1	0.687894	21746.7	0.839469	2210.89	0.085345
	N3a 5μg	26654.3	41566.7	1.55948	0	0	24150.6	0.906069	47880.1	1.79634	32159.8	1.20656	24380	0.914675	10956.9	0.411073	36360.2	1.36414
	N3a 10μg	23658	34662.2	1.46513	0	0	20436.9	0.863848	37483.3	1.58438	36024	1.5227	26634.5	1.12581	4631.83	0.195783	-	-
