# Supplementary material for: Interruption of p53-MDM2 Interaction by Nutlin-3a in Human Lymphoma Cell Models Initiates a Cell-Dependent Global Effect on Transcriptome and Proteome Level
Source: Cancers (Basel). 2023 Jul 31;15(15):3903. doi: 10.3390/cancers15153903 (PMC10417430; doi:10.3390/cancers15153903)
Supplement: Supplementary file 1 [file cancers-15-03903-s001.zip › Table_S4_Peptide Report for JMP1_SFD.xls]

JMP1_SFD, Peptide report created on 03/13/2018
Experiment: JMP1_SFD
	Peak List Generator: Proteome Discoverer
		Version: 1.3
		Charge States Calculated: True
		Deisotoped: False
		Textual Annotation: unknown
	Database Set: 83 Databases
		Database Name: Mascot5_uni_human_2016_All entries
			Version: unknown
			Taxonomy: All Entries
			Number of Proteins: 54792
		Database Name: Mascot5_uni_human_2016_All entries
			Version: unknown
			Taxonomy: All Entries
			Number of Proteins: 54844
		Database Name: Mascot5_uni_human_2016_All entries
			Version: unknown
			Taxonomy: All Entries
			Number of Proteins: 54855
		Database Name: Mascot5_uni_human_2016_All entries
			Version: unknown
			Taxonomy: All Entries
			Number of Proteins: 54895
		Database Name: Mascot5_uni_human_2016_All entries
			Version: unknown
			Taxonomy: All Entries
			Number of Proteins: 54932
		Database Name: Mascot5_uni_human_2016_All entries
			Version: unknown
			Taxonomy: All Entries
			Number of Proteins: 54968
		Database Name: Mascot5_uni_human_2016_All entries
			Version: unknown
			Taxonomy: All Entries
			Number of Proteins: 54992
		Database Name: Mascot5_uni_human_2016_All entries
			Version: unknown
			Taxonomy: All Entries
			Number of Proteins: 55052
		Database Name: Mascot5_uni_human_2016_All entries
			Version: unknown
			Taxonomy: All Entries
			Number of Proteins: 55198
		Database Name: Mascot5_uni_human_2016_All entries
			Version: unknown
			Taxonomy: All Entries
			Number of Proteins: 55213
		Database Name: Mascot5_uni_human_2016_All entries
			Version: unknown
			Taxonomy: All Entries
			Number of Proteins: 55372
		Database Name: Mascot5_uni_human_2016_All entries
			Version: unknown
			Taxonomy: All Entries
			Number of Proteins: 55496
		Database Name: Mascot5_uni_human_2016_All entries
			Version: unknown
			Taxonomy: All Entries
			Number of Proteins: 55631
		Database Name: Mascot5_uni_human_2016_All entries
			Version: unknown
			Taxonomy: All Entries
			Number of Proteins: 55646
		Database Name: Mascot5_uni_human_2016_All entries
			Version: unknown
			Taxonomy: All Entries
			Number of Proteins: 55717
		Database Name: Mascot5_uni_human_2016_All entries
			Version: unknown
			Taxonomy: All Entries
			Number of Proteins: 55937
		Database Name: Mascot5_uni_human_2016_All entries
			Version: unknown
			Taxonomy: All Entries
			Number of Proteins: 56113
		Database Name: Mascot5_uni_human_2016_All entries
			Version: unknown
			Taxonomy: All Entries
			Number of Proteins: 56328
		Database Name: Mascot5_uni_human_2016_All entries
			Version: unknown
			Taxonomy: All Entries
			Number of Proteins: 56572
		Database Name: Mascot5_uni_human_2016_All entries
			Version: unknown
			Taxonomy: All Entries
			Number of Proteins: 56682
		Database Name: Mascot5_uni_human_2016_All entries
			Version: unknown
			Taxonomy: All Entries
			Number of Proteins: 56781
		Database Name: Mascot5_uni_human_2016_All entries
			Version: unknown
			Taxonomy: All Entries
			Number of Proteins: 56869
		Database Name: Mascot5_uni_human_2016_All entries
			Version: unknown
			Taxonomy: All Entries
			Number of Proteins: 56952
		Database Name: Mascot5_uni_human_2016_All entries
			Version: unknown
			Taxonomy: All Entries
			Number of Proteins: 56988
		Database Name: Mascot5_uni_human_2016_All entries
			Version: unknown
			Taxonomy: All Entries
			Number of Proteins: 57038
		Database Name: Mascot5_uni_human_2016_All entries
			Version: unknown
			Taxonomy: All Entries
			Number of Proteins: 57077
		Database Name: Mascot5_uni_human_2016_All entries
			Version: unknown
			Taxonomy: All Entries
			Number of Proteins: 57425
		Database Name: Mascot5_uni_human_2016_All entries
			Version: unknown
			Taxonomy: All Entries
			Number of Proteins: 57678
		Database Name: Mascot5_uni_human_2016_All entries
			Version: unknown
			Taxonomy: All Entries
			Number of Proteins: 57844
		Database Name: Mascot5_uni_human_2016_All entries
			Version: unknown
			Taxonomy: All Entries
			Number of Proteins: 58176
		Database Name: Mascot5_uni_human_2016_All entries
			Version: unknown
			Taxonomy: All Entries
			Number of Proteins: 58349
		Database Name: Mascot5_uni_human_2016_All entries
			Version: unknown
			Taxonomy: All Entries
			Number of Proteins: 58488
		Database Name: Mascot5_uni_human_2016_All entries
			Version: unknown
			Taxonomy: All Entries
			Number of Proteins: 58672
		Database Name: Mascot5_uni_human_2016_All entries
			Version: unknown
			Taxonomy: All Entries
			Number of Proteins: 58781
		Database Name: Mascot5_uni_human_2016_All entries
			Version: unknown
			Taxonomy: All Entries
			Number of Proteins: 59022
		Database Name: Mascot5_uni_human_2016_All entries
			Version: unknown
			Taxonomy: All Entries
			Number of Proteins: 59100
		Database Name: Mascot5_uni_human_2016_All entries
			Version: unknown
			Taxonomy: All Entries
			Number of Proteins: 59176
		Database Name: Mascot5_uni_human_2016_All entries
			Version: unknown
			Taxonomy: All Entries
			Number of Proteins: 59329
		Database Name: Mascot5_uni_human_2016_All entries
			Version: unknown
			Taxonomy: All Entries
			Number of Proteins: 59582
		Database Name: Mascot5_uni_human_2016_All entries
			Version: unknown
			Taxonomy: All Entries
			Number of Proteins: 59729
		Database Name: Mascot5_uni_human_2016_All entries
			Version: unknown
			Taxonomy: All Entries
			Number of Proteins: 59815
		Database Name: Mascot5_uni_human_2016_All entries
			Version: unknown
			Taxonomy: All Entries
			Number of Proteins: 59943
		Database Name: Mascot5_uni_human_2016_All entries
			Version: unknown
			Taxonomy: All Entries
			Number of Proteins: 60065
		Database Name: Mascot5_uni_human_2016_All entries
			Version: unknown
			Taxonomy: All Entries
			Number of Proteins: 60188
		Database Name: Mascot5_uni_human_2016_All entries
			Version: unknown
			Taxonomy: All Entries
			Number of Proteins: 60315
		Database Name: Mascot5_uni_human_2016_All entries
			Version: unknown
			Taxonomy: All Entries
			Number of Proteins: 60393
		Database Name: Mascot5_uni_human_2016_All entries
			Version: unknown
			Taxonomy: All Entries
			Number of Proteins: 60445
		Database Name: Mascot5_uni_human_2016_All entries
			Version: unknown
			Taxonomy: All Entries
			Number of Proteins: 60633
		Database Name: Mascot5_uni_human_2016_All entries
			Version: unknown
			Taxonomy: All Entries
			Number of Proteins: 60832
		Database Name: Mascot5_uni_human_2016_All entries
			Version: unknown
			Taxonomy: All Entries
			Number of Proteins: 60888
		Database Name: Mascot5_uni_human_2016_All entries
			Version: unknown
			Taxonomy: All Entries
			Number of Proteins: 60965
		Database Name: Mascot5_uni_human_2016_All entries
			Version: unknown
			Taxonomy: All Entries
			Number of Proteins: 61032
		Database Name: Mascot5_uni_human_2016_All entries
			Version: unknown
			Taxonomy: All Entries
			Number of Proteins: 61067
		Database Name: Mascot5_uni_human_2016_All entries
			Version: unknown
			Taxonomy: All Entries
			Number of Proteins: 61121
		Database Name: Mascot5_uni_human_2016_All entries
			Version: unknown
			Taxonomy: All Entries
			Number of Proteins: 65302
		Database Name: Mascot5_uni_human_2016_All entries
			Version: unknown
			Taxonomy: All Entries
			Number of Proteins: 65388
		Database Name: Mascot5_uni_human_2016_All entries
			Version: unknown
			Taxonomy: All Entries
			Number of Proteins: 65433
		Database Name: Mascot5_uni_human_2016_All entries
			Version: unknown
			Taxonomy: All Entries
			Number of Proteins: 65573
		Database Name: Mascot5_uni_human_2016_All entries
			Version: unknown
			Taxonomy: All Entries
			Number of Proteins: 65680
		Database Name: Mascot5_uni_human_2016_All entries
			Version: unknown
			Taxonomy: All Entries
			Number of Proteins: 65813
		Database Name: Mascot5_uni_human_2016_All entries
			Version: unknown
			Taxonomy: All Entries
			Number of Proteins: 65947
		Database Name: Mascot5_uni_human_2016_All entries
			Version: unknown
			Taxonomy: All Entries
			Number of Proteins: 66078
		Database Name: Mascot5_uni_human_2016_All entries
			Version: unknown
			Taxonomy: All Entries
			Number of Proteins: 66154
		Database Name: Mascot5_uni_human_2016_All entries
			Version: unknown
			Taxonomy: All Entries
			Number of Proteins: 66273
		Database Name: Mascot5_uni_human_2016_All entries
			Version: unknown
			Taxonomy: All Entries
			Number of Proteins: 66338
		Database Name: Mascot5_uni_human_2016_All entries
			Version: unknown
			Taxonomy: All Entries
			Number of Proteins: 66748
		Database Name: Mascot5_uni_human_2016_All entries
			Version: unknown
			Taxonomy: All Entries
			Number of Proteins: 66998
		Database Name: Mascot5_uni_human_2016_All entries
			Version: unknown
			Taxonomy: All Entries
			Number of Proteins: 67128
		Database Name: Mascot5_uni_human_2016_All entries
			Version: unknown
			Taxonomy: All Entries
			Number of Proteins: 67360
		Database Name: Mascot5_uni_human_2016_All entries
			Version: unknown
			Taxonomy: All Entries
			Number of Proteins: 67369
		Database Name: Mascot5_uni_human_2016_All entries
			Version: unknown
			Taxonomy: All Entries
			Number of Proteins: 67571
		Database Name: Mascot5_uni_human_2016_All entries
			Version: unknown
			Taxonomy: All Entries
			Number of Proteins: 67604
		Database Name: Mascot5_uni_human_2016_All entries
			Version: unknown
			Taxonomy: All Entries
			Number of Proteins: 67662
		Database Name: Mascot5_uni_human_2016_All entries
			Version: unknown
			Taxonomy: All Entries
			Number of Proteins: 67718
		Database Name: Mascot5_uni_human_2016_All entries
			Version: unknown
			Taxonomy: All Entries
			Number of Proteins: 67775
		Database Name: Mascot5_uni_human_2016_All entries
			Version: unknown
			Taxonomy: All Entries
			Number of Proteins: 67793
		Database Name: Mascot5_uni_human_2016_All entries
			Version: unknown
			Taxonomy: All Entries
			Number of Proteins: 67854
		Database Name: Mascot5_uni_human_2016_All entries
			Version: unknown
			Taxonomy: All Entries
			Number of Proteins: 67899
		Database Name: Mascot5_uni_human_2016_All entries
			Version: unknown
			Taxonomy: All Entries
			Number of Proteins: 67916
		Database Name: Mascot5_uni_human_2016_All entries
			Version: unknown
			Taxonomy: All Entries
			Number of Proteins: 67925
		Database Name: Mascot5_uni_human_2016_All entries
			Version: unknown
			Taxonomy: All Entries
			Number of Proteins: 67931
		Database Name: Mascot5_uni_human_2016_All entries
			Version: unknown
			Taxonomy: All Entries
			Number of Proteins: 67942
		Database Name: the uni_human_2016 database
			Version: unknown
			Taxonomy: All Entries
			Number of Proteins: 176659
		Does database contain common contaminants?: Yes
	Search Engine Set: 2 Search Engines
		Search Engine: Mascot
			Version: 1.3.0.339
			Samples: JMP1_01_01, JMP1_02_01, JMP1_03_01, JMP1_04_01, JMP1_05_01, JMP1_06_01, JMP1_07_01, JMP1_08_01, JMP1_09_01, JMP1_10_01, JMP1_11_01, JMP1_12_01, JMP1_13_01, JMP1_14_01, JMP1_15_01, JMP1_16_01, JMP1_17_01, JMP1_18_01, JMP1_19_01, JMP1_20_01, JMP1_21_01, JMP1_22_01, JMP1_23_01, JMP1_24_01, JMP1_25_01, JMP1_26_01, JMP1_27_01, JMP1_28_01, JMP1_01_02, JMP1_02_02, JMP1_03_02, JMP1_04_02, JMP1_05_02, JMP1_06_02, JMP1_07_02, JMP1_08_02, JMP1_09_02, JMP1_10_02, JMP1_11_02, JMP1_12_02, JMP1_14_02, JMP1_15_02, JMP1_16_02, JMP1_17_02, JMP1_19_02, JMP1_20_02, JMP1_21_02, JMP1_22_02, JMP1_23_02, JMP1_24_02, JMP1_25_02, JMP1_26_02, JMP1_27_02, JMP1_28_02, JMP1_01_03, JMP1_02_03, JMP1_03_03, JMP1_04_03, JMP1_05_03, JMP1_06_03, JMP1_07_03, JMP1_08_03, JMP1_09_03, JMP1_10_03, JMP1_11_03, JMP1_12_03, JMP1_13_03, JMP1_14_03, JMP1_15_03, JMP1_16_03, JMP1_17_03, JMP1_18_03, JMP1_19_03, JMP1_20_03, JMP1_21_03, JMP1_22_03, JMP1_23_03, JMP1_24_03, JMP1_25_03, JMP1_26_03, JMP1_27_03, JMP1_28_03, JMP1_29_03
			Fragment Tolerance: 1.00 Da (Monoisotopic)
			Parent Tolerance: 30 PPM (Monoisotopic)
			Fixed Modifications: +57 on C (Carbamidomethyl)
			Variable Modifications: +16 on M (Oxidation), +42 on n (Acetyl), +105 on Kn (ICPL), +111 on Kn (ICPL:13C(6))
			Database: Mascot5_uni_human_2016_All entries (unknown version, 54792 entries) (JMP1_01_02), Mascot5_uni_human_2016_All entries (unknown version, 54844 entries) (JMP1_02_02), Mascot5_uni_human_2016_All entries (unknown version, 54855 entries) (JMP1_03_02), Mascot5_uni_human_2016_All entries (unknown version, 54895 entries) (JMP1_04_02), Mascot5_uni_human_2016_All entries (unknown version, 54932 entries) (JMP1_05_02), Mascot5_uni_human_2016_All entries (unknown version, 54968 entries) (JMP1_06_02), Mascot5_uni_human_2016_All entries (unknown version, 54992 entries) (JMP1_07_02, JMP1_08_02), Mascot5_uni_human_2016_All entries (unknown version, 55052 entries) (JMP1_09_02), Mascot5_uni_human_2016_All entries (unknown version, 55198 entries) (JMP1_10_02), Mascot5_uni_human_2016_All entries (unknown version, 55213 entries) (JMP1_11_02), Mascot5_uni_human_2016_All entries (unknown version, 55372 entries) (JMP1_12_02), Mascot5_uni_human_2016_All entries (unknown version, 55496 entries) (JMP1_14_02), Mascot5_uni_human_2016_All entries (unknown version, 55631 entries) (JMP1_15_02), Mascot5_uni_human_2016_All entries (unknown version, 55646 entries) (JMP1_16_02), Mascot5_uni_human_2016_All entries (unknown version, 55717 entries) (JMP1_17_02), Mascot5_uni_human_2016_All entries (unknown version, 55937 entries) (JMP1_19_02), Mascot5_uni_human_2016_All entries (unknown version, 56113 entries) (JMP1_20_02), Mascot5_uni_human_2016_All entries (unknown version, 56328 entries) (JMP1_21_02), Mascot5_uni_human_2016_All entries (unknown version, 56572 entries) (JMP1_22_02), Mascot5_uni_human_2016_All entries (unknown version, 56682 entries) (JMP1_23_02), Mascot5_uni_human_2016_All entries (unknown version, 56781 entries) (JMP1_24_02), Mascot5_uni_human_2016_All entries (unknown version, 56869 entries) (JMP1_25_02), Mascot5_uni_human_2016_All entries (unknown version, 56952 entries) (JMP1_26_02), Mascot5_uni_human_2016_All entries (unknown version, 56988 entries) (JMP1_27_02), Mascot5_uni_human_2016_All entries (unknown version, 57038 entries) (JMP1_28_02), Mascot5_uni_human_2016_All entries (unknown version, 57077 entries) (JMP1_01_03), Mascot5_uni_human_2016_All entries (unknown version, 57425 entries) (JMP1_02_03), Mascot5_uni_human_2016_All entries (unknown version, 57678 entries) (JMP1_03_03), Mascot5_uni_human_2016_All entries (unknown version, 57844 entries) (JMP1_04_03), Mascot5_uni_human_2016_All entries (unknown version, 58176 entries) (JMP1_05_03), Mascot5_uni_human_2016_All entries (unknown version, 58349 entries) (JMP1_06_03), Mascot5_uni_human_2016_All entries (unknown version, 58488 entries) (JMP1_07_03), Mascot5_uni_human_2016_All entries (unknown version, 58672 entries) (JMP1_08_03), Mascot5_uni_human_2016_All entries (unknown version, 58781 entries) (JMP1_09_03), Mascot5_uni_human_2016_All entries (unknown version, 59022 entries) (JMP1_10_03), Mascot5_uni_human_2016_All entries (unknown version, 59100 entries) (JMP1_11_03), Mascot5_uni_human_2016_All entries (unknown version, 59176 entries) (JMP1_12_03), Mascot5_uni_human_2016_All entries (unknown version, 59329 entries) (JMP1_13_03), Mascot5_uni_human_2016_All entries (unknown version, 59582 entries) (JMP1_14_03), Mascot5_uni_human_2016_All entries (unknown version, 59729 entries) (JMP1_15_03), Mascot5_uni_human_2016_All entries (unknown version, 59815 entries) (JMP1_16_03), Mascot5_uni_human_2016_All entries (unknown version, 59943 entries) (JMP1_17_03), Mascot5_uni_human_2016_All entries (unknown version, 60065 entries) (JMP1_18_03), Mascot5_uni_human_2016_All entries (unknown version, 60188 entries) (JMP1_19_03), Mascot5_uni_human_2016_All entries (unknown version, 60315 entries) (JMP1_20_03), Mascot5_uni_human_2016_All entries (unknown version, 60393 entries) (JMP1_21_03), Mascot5_uni_human_2016_All entries (unknown version, 60445 entries) (JMP1_22_03), Mascot5_uni_human_2016_All entries (unknown version, 60633 entries) (JMP1_23_03), Mascot5_uni_human_2016_All entries (unknown version, 60832 entries) (JMP1_24_03), Mascot5_uni_human_2016_All entries (unknown version, 60888 entries) (JMP1_25_03), Mascot5_uni_human_2016_All entries (unknown version, 60965 entries) (JMP1_26_03), Mascot5_uni_human_2016_All entries (unknown version, 61032 entries) (JMP1_27_03), Mascot5_uni_human_2016_All entries (unknown version, 61067 entries) (JMP1_28_03), Mascot5_uni_human_2016_All entries (unknown version, 61121 entries) (JMP1_29_03), Mascot5_uni_human_2016_All entries (unknown version, 65302 entries) (JMP1_01_01), Mascot5_uni_human_2016_All entries (unknown version, 65388 entries) (JMP1_02_01), Mascot5_uni_human_2016_All entries (unknown version, 65433 entries) (JMP1_03_01), Mascot5_uni_human_2016_All entries (unknown version, 65573 entries) (JMP1_04_01), Mascot5_uni_human_2016_All entries (unknown version, 65680 entries) (JMP1_05_01), Mascot5_uni_human_2016_All entries (unknown version, 65813 entries) (JMP1_06_01), Mascot5_uni_human_2016_All entries (unknown version, 65947 entries) (JMP1_07_01), Mascot5_uni_human_2016_All entries (unknown version, 66078 entries) (JMP1_08_01), Mascot5_uni_human_2016_All entries (unknown version, 66154 entries) (JMP1_09_01), Mascot5_uni_human_2016_All entries (unknown version, 66273 entries) (JMP1_10_01), Mascot5_uni_human_2016_All entries (unknown version, 66338 entries) (JMP1_11_01), Mascot5_uni_human_2016_All entries (unknown version, 66748 entries) (JMP1_12_01), Mascot5_uni_human_2016_All entries (unknown version, 66998 entries) (JMP1_13_01), Mascot5_uni_human_2016_All entries (unknown version, 67128 entries) (JMP1_14_01), Mascot5_uni_human_2016_All entries (unknown version, 67360 entries) (JMP1_15_01), Mascot5_uni_human_2016_All entries (unknown version, 67369 entries) (JMP1_16_01), Mascot5_uni_human_2016_All entries (unknown version, 67571 entries) (JMP1_17_01), Mascot5_uni_human_2016_All entries (unknown version, 67604 entries) (JMP1_18_01), Mascot5_uni_human_2016_All entries (unknown version, 67662 entries) (JMP1_19_01), Mascot5_uni_human_2016_All entries (unknown version, 67718 entries) (JMP1_20_01), Mascot5_uni_human_2016_All entries (unknown version, 67775 entries) (JMP1_21_01), Mascot5_uni_human_2016_All entries (unknown version, 67793 entries) (JMP1_22_01), Mascot5_uni_human_2016_All entries (unknown version, 67854 entries) (JMP1_23_01), Mascot5_uni_human_2016_All entries (unknown version, 67899 entries) (JMP1_24_01), Mascot5_uni_human_2016_All entries (unknown version, 67916 entries) (JMP1_25_01), Mascot5_uni_human_2016_All entries (unknown version, 67925 entries) (JMP1_26_01), Mascot5_uni_human_2016_All entries (unknown version, 67931 entries) (JMP1_27_01), Mascot5_uni_human_2016_All entries (unknown version, 67942 entries) (JMP1_28_01)
			Digestion Enzyme: Trypsin (JMP1_01_02), Trypsin (JMP1_02_02), Trypsin (JMP1_03_02), Trypsin (JMP1_04_02), Trypsin (JMP1_05_02), Trypsin (JMP1_06_02), Trypsin (JMP1_07_02, JMP1_08_02), Trypsin (JMP1_09_02), Trypsin (JMP1_10_02), Trypsin (JMP1_11_02), Trypsin (JMP1_12_02), Trypsin (JMP1_14_02), Trypsin (JMP1_15_02), Trypsin (JMP1_16_02), Trypsin (JMP1_17_02), Trypsin (JMP1_19_02), Trypsin (JMP1_20_02), Trypsin (JMP1_21_02), Trypsin (JMP1_22_02), Trypsin (JMP1_23_02), Trypsin (JMP1_24_02), Trypsin (JMP1_25_02), Trypsin (JMP1_26_02), Trypsin (JMP1_27_02), Trypsin (JMP1_28_02), Trypsin (JMP1_01_03), Trypsin (JMP1_02_03), Trypsin (JMP1_03_03), Trypsin (JMP1_04_03), Trypsin (JMP1_05_03), Trypsin (JMP1_06_03), Trypsin (JMP1_07_03), Trypsin (JMP1_08_03), Trypsin (JMP1_09_03), Trypsin (JMP1_10_03), Trypsin (JMP1_11_03), Trypsin (JMP1_12_03), Trypsin (JMP1_13_03), Trypsin (JMP1_14_03), Trypsin (JMP1_15_03), Trypsin (JMP1_16_03), Trypsin (JMP1_17_03), Trypsin (JMP1_18_03), Trypsin (JMP1_19_03), Trypsin (JMP1_20_03), Trypsin (JMP1_21_03), Trypsin (JMP1_22_03), Trypsin (JMP1_23_03), Trypsin (JMP1_24_03), Trypsin (JMP1_25_03), Trypsin (JMP1_26_03), Trypsin (JMP1_27_03), Trypsin (JMP1_28_03), Trypsin (JMP1_29_03), Trypsin (JMP1_01_01), Trypsin (JMP1_02_01), Trypsin (JMP1_03_01), Trypsin (JMP1_04_01), Trypsin (JMP1_05_01), Trypsin (JMP1_06_01), Trypsin (JMP1_07_01), Trypsin (JMP1_08_01), Trypsin (JMP1_09_01), Trypsin (JMP1_10_01), Trypsin (JMP1_11_01), Trypsin (JMP1_12_01), Trypsin (JMP1_13_01), Trypsin (JMP1_14_01), Trypsin (JMP1_15_01), Trypsin (JMP1_16_01), Trypsin (JMP1_17_01), Trypsin (JMP1_18_01), Trypsin (JMP1_19_01), Trypsin (JMP1_20_01), Trypsin (JMP1_21_01), Trypsin (JMP1_22_01), Trypsin (JMP1_23_01), Trypsin (JMP1_24_01), Trypsin (JMP1_25_01), Trypsin (JMP1_26_01), Trypsin (JMP1_27_01), Trypsin (JMP1_28_01)
			Max Missed Cleavages: 4 (JMP1_01_02), 4 (JMP1_02_02), 4 (JMP1_03_02), 4 (JMP1_04_02), 4 (JMP1_05_02), 4 (JMP1_06_02), 4 (JMP1_07_02, JMP1_08_02), 4 (JMP1_09_02), 4 (JMP1_10_02), 4 (JMP1_11_02), 4 (JMP1_12_02), 4 (JMP1_14_02), 4 (JMP1_15_02), 4 (JMP1_16_02), 4 (JMP1_17_02), 4 (JMP1_19_02), 4 (JMP1_20_02), 4 (JMP1_21_02), 4 (JMP1_22_02), 4 (JMP1_23_02), 4 (JMP1_24_02), 4 (JMP1_25_02), 4 (JMP1_26_02), 4 (JMP1_27_02), 4 (JMP1_28_02), 4 (JMP1_01_03), 4 (JMP1_02_03), 4 (JMP1_03_03), 4 (JMP1_04_03), 4 (JMP1_05_03), 4 (JMP1_06_03), 4 (JMP1_07_03), 4 (JMP1_08_03), 4 (JMP1_09_03), 4 (JMP1_10_03), 4 (JMP1_11_03), 4 (JMP1_12_03), 4 (JMP1_13_03), 4 (JMP1_14_03), 4 (JMP1_15_03), 4 (JMP1_16_03), 4 (JMP1_17_03), 4 (JMP1_18_03), 4 (JMP1_19_03), 4 (JMP1_20_03), 4 (JMP1_21_03), 4 (JMP1_22_03), 4 (JMP1_23_03), 4 (JMP1_24_03), 4 (JMP1_25_03), 4 (JMP1_26_03), 4 (JMP1_27_03), 4 (JMP1_28_03), 4 (JMP1_29_03), 4 (JMP1_01_01), 4 (JMP1_02_01), 4 (JMP1_03_01), 4 (JMP1_04_01), 4 (JMP1_05_01), 4 (JMP1_06_01), 4 (JMP1_07_01), 4 (JMP1_08_01), 4 (JMP1_09_01), 4 (JMP1_10_01), 4 (JMP1_11_01), 4 (JMP1_12_01), 4 (JMP1_13_01), 4 (JMP1_14_01), 4 (JMP1_15_01), 4 (JMP1_16_01), 4 (JMP1_17_01), 4 (JMP1_18_01), 4 (JMP1_19_01), 4 (JMP1_20_01), 4 (JMP1_21_01), 4 (JMP1_22_01), 4 (JMP1_23_01), 4 (JMP1_24_01), 4 (JMP1_25_01), 4 (JMP1_26_01), 4 (JMP1_27_01), 4 (JMP1_28_01)
		Search Engine: Mascot
			Version: 2.3.02
			Samples: File Name: JMP1_01_01 (F037266), File Name: JMP1_02_01 (F037267), File Name: JMP1_03_01 (F037268), File Name: JMP1_04_01 (F037269), File Name: JMP1_05_01 (F037270), File Name: JMP1_06_01 (F037271), File Name: JMP1_07_01 (F037272), File Name: JMP1_08_01 (F037273), File Name: JMP1_09_01 (F037274), File Name: JMP1_10_01 (F037275), File Name: JMP1_11_01 (F037276), File Name: JMP1_12_01 (F037277), File Name: JMP1_13_01 (F037278), File Name: JMP1_14_01 (F037279), File Name: JMP1_15_01 (F037280), File Name: JMP1_16_01 (F037281), File Name: JMP1_17_01 (F037282), File Name: JMP1_18_01 (F037283), File Name: JMP1_19_01 (F037284), File Name: JMP1_20_01 (F037285), File Name: JMP1_21_01 (F037286), File Name: JMP1_22_01 (F037287), File Name: JMP1_23_01 (F037288), File Name: JMP1_24_01 (F037289), File Name: JMP1_25_01 (F037290), File Name: JMP1_26_01 (F037291), File Name: JMP1_27_01 (F037292), File Name: JMP1_28_01 (F037293), File Name: JMP1_01_02 (F037189), File Name: JMP1_02_02 (F037190), File Name: JMP1_03_02 (F037191), File Name: JMP1_04_02 (F037192), File Name: JMP1_05_02 (F037193), File Name: JMP1_06_02 (F037194), File Name: JMP1_07_02 (F037195), File Name: JMP1_08_02 (F037196), File Name: JMP1_09_02 (F037197), File Name: JMP1_10_02 (F037198), File Name: JMP1_11_02 (F037199), File Name: JMP1_12_02 (F037200), File Name: JMP1_14_02 (F037201), File Name: JMP1_15_02 (F037202), File Name: JMP1_16_02 (F037203), File Name: JMP1_17_02 (F037204), File Name: JMP1_19_02 (F037205), File Name: JMP1_20_02 (F037206), File Name: JMP1_21_02 (F037207), File Name: JMP1_22_02 (F037208), File Name: JMP1_23_02 (F037209), File Name: JMP1_24_02 (F037210), File Name: JMP1_25_02 (F037211), File Name: JMP1_26_02 (F037212), File Name: JMP1_27_02 (F037213), File Name: JMP1_28_02 (F037214), File Name: JMP1_01_03 (F037215), File Name: JMP1_02_03 (F037216), File Name: JMP1_03_03 (F037217), File Name: JMP1_04_03 (F037218), File Name: JMP1_05_03 (F037219), File Name: JMP1_06_03 (F037220), File Name: JMP1_07_03 (F037221), File Name: JMP1_08_03 (F037222), File Name: JMP1_09_03 (F037223), File Name: JMP1_10_03 (F037224), File Name: JMP1_11_03 (F037225), File Name: JMP1_12_03 (F037226), File Name: JMP1_13_03 (F037227), File Name: JMP1_14_03 (F037228), File Name: JMP1_15_03 (F037229), File Name: JMP1_16_03 (F037230), File Name: JMP1_17_03 (F037231), File Name: JMP1_18_03 (F037232), File Name: JMP1_19_03 (F037233), File Name: JMP1_20_03 (F037234), File Name: JMP1_21_03 (F037235), File Name: JMP1_22_03 (F037236), File Name: JMP1_23_03 (F037237), File Name: JMP1_24_03 (F037238), File Name: JMP1_25_03 (F037239), File Name: JMP1_26_03 (F037240), File Name: JMP1_27_03 (F037241), File Name: JMP1_28_03 (F037242), File Name: JMP1_29_03 (F037243)
			Fragment Tolerance: 1.00 Da (Monoisotopic)
			Parent Tolerance: 30 PPM (Monoisotopic)
			Fixed Modifications: +57 on C (Carbamidomethyl)
			Variable Modifications: +16 on M (Oxidation), +42 on n (Acetyl), +105 on Kn (ICPL), +111 on Kn (ICPL:13C(6))
			Database: the uni_human_2016 database (unknown version, 176659 entries)
			Digestion Enzyme: Trypsin
			Max Missed Cleavages: 4
	Scaffold Version: Scaffold_3.6.4
		Peptide Thresholds: 80.0% minimum 
		Protein Thresholds: 80.0% minimum and 1 peptides minimum

Experiment name	Biological sample category	Biological sample name	MS/MS sample name	Protein name	Protein accession numbers	Database sources	Protein molecular weight (Da)	Protein identification probability	Number of unique peptides	Number of unique spectra	Number of total spectra	Percentage of total spectra	Percentage sequence coverage	Peptide sequence	Previous amino acid	Next amino acid	Best Peptide identification probability	Best Mascot Ion score	Best Mascot Identity score	Best Mascot Delta Ion score	Number of identified +1H spectra	Number of identified +2H spectra	Number of identified +3H spectra	Number of identified +4H spectra	Number of enzymatic termini	Calculated +1H Peptide Mass (AMU)	Peptide start index	Peptide stop index	Assigned	Other Proteins
JMP1_SFD	BR1	JMP1_BR1	File Name: JMP1_01_01 (F037266)	Isoform Epsilon of Apoptosis regulator BAX OS=Homo sapiens GN=BAX	sp|Q07812-5|BAX_HUMAN	uni_human_2016.fasta	18,129.4	86.1%	1	1	1	0.0290%	7.93%	IGDELDSNMELQR	R	M	95.0%	38.2	39.8	23.0	0	1	0	0	2	1,535.7009	66	78	true	
JMP1_SFD	BR1	JMP1_BR1	File Name: JMP1_01_01 (F037266)	Isoform 2 of E3 ubiquitin-protein ligase UBR4 OS=Homo sapiens GN=UBR4	sp|Q5T4S7-2|UBR4_HUMAN,sp|Q5T4S7-3|UBR4_HUMAN,sp|Q5T4S7-4|UBR4_HUMAN,sp|Q5T4S7|UBR4_HUMAN	uni_human_2016.fasta	573,842.5	99.9%	2	2	2	0.0579%	0.404%	ILGPAESDEFLAR	R	V	95.0%	35.2	42.4	22.3	0	1	0	0	2	1,417.7323	1337	1349	true	
JMP1_SFD	BR1	JMP1_BR1	File Name: JMP1_01_01 (F037266)	Isoform 2 of E3 ubiquitin-protein ligase UBR4 OS=Homo sapiens GN=UBR4	sp|Q5T4S7-2|UBR4_HUMAN,sp|Q5T4S7-3|UBR4_HUMAN,sp|Q5T4S7-4|UBR4_HUMAN,sp|Q5T4S7|UBR4_HUMAN	uni_human_2016.fasta	573,842.5	99.9%	2	2	2	0.0579%	0.404%	KTATITTR	R	T	92.4%	28.8	40.0	16.6	0	1	0	0	2	1,002.5675	2273	2280	true	
JMP1_SFD	BR1	JMP1_BR1	File Name: JMP1_01_01 (F037266)	25-hydroxyvitamin D-1 alpha hydroxylase, mitochondrial (Fragment) OS=Homo sapiens GN=CYP27B1 PE=1 SV=1	tr|V9GYP0|V9GYP0_HUMAN	uni_human_2016.fasta	26,108.5	80.8%	1	1	1	0.0290%	2.99%	XTLAGPR	-	L	92.8%	26.0	38.5	10.3	0	1	0	0	2	725.3621	1	7	true	
JMP1_SFD	BR1	JMP1_BR1	File Name: JMP1_01_01 (F037266)	Keratin, type I cytoskeletal 9 OS=Homo sapiens GN=KRT9 PE=1 SV=3	sp|P35527|K1C9_HUMAN	uni_human_2016.fasta	62,065.9	100.0%	6	6	6	0.174%	11.1%	FSSSGGGGGGGR	R	F	95.0%	41.8	35.9	30.9	0	1	0	0	2	982.4338	35	46	true	
JMP1_SFD	BR1	JMP1_BR1	File Name: JMP1_01_01 (F037266)	Keratin, type I cytoskeletal 9 OS=Homo sapiens GN=KRT9 PE=1 SV=3	sp|P35527|K1C9_HUMAN	uni_human_2016.fasta	62,065.9	100.0%	6	6	6	0.174%	11.1%	GGSGGSYGGGGSGGGYGGGSGSR	R	G	95.0%	64.4	31.9	53.1	0	1	0	0	2	1,791.7280	491	513	true	
JMP1_SFD	BR1	JMP1_BR1	File Name: JMP1_01_01 (F037266)	Keratin, type I cytoskeletal 9 OS=Homo sapiens GN=KRT9 PE=1 SV=3	sp|P35527|K1C9_HUMAN	uni_human_2016.fasta	62,065.9	100.0%	6	6	6	0.174%	11.1%	GSRGGSGGSYGGGGSGGGYGGGSGSR	R	G	85.2%	28.4	36.5	13.6	0	0	1	0	2	2,091.8826	488	513	true	
JMP1_SFD	BR1	JMP1_BR1	File Name: JMP1_01_01 (F037266)	Keratin, type I cytoskeletal 9 OS=Homo sapiens GN=KRT9 PE=1 SV=3	sp|P35527|K1C9_HUMAN	uni_human_2016.fasta	62,065.9	100.0%	6	6	6	0.174%	11.1%	MTLDDFR	R	I	80.9%	18.8	36.1	6.68	0	1	0	0	2	913.4086	234	240	true	
JMP1_SFD	BR1	JMP1_BR1	File Name: JMP1_01_01 (F037266)	Keratin, type I cytoskeletal 9 OS=Homo sapiens GN=KRT9 PE=1 SV=3	sp|P35527|K1C9_HUMAN	uni_human_2016.fasta	62,065.9	100.0%	6	6	6	0.174%	11.1%	SGGGGGGGLGSGGSIR	R	S	90.4%	26.8	40.7	10.8	0	1	0	0	2	1,232.5981	14	29	true	
JMP1_SFD	BR1	JMP1_BR1	File Name: JMP1_01_01 (F037266)	Keratin, type I cytoskeletal 9 OS=Homo sapiens GN=KRT9 PE=1 SV=3	sp|P35527|K1C9_HUMAN	uni_human_2016.fasta	62,065.9	100.0%	6	6	6	0.174%	11.1%	SLEDTKNR	K	Y	87.9%	27.9	40.6	13.1	0	1	0	0	2	962.4902	397	404	true	
JMP1_SFD	BR1	JMP1_BR1	File Name: JMP1_01_01 (F037266)	Plastin-2 OS=Homo sapiens GN=LCP1 PE=1 SV=6	sp|P13796|PLSL_HUMAN,tr|A0A024RDT4|A0A024RDT4_HUMAN,tr|Q53FI1|Q53FI1_HUMAN,tr|V9HWJ7|V9HWJ7_HUMAN	uni_human_2016.fasta	70,291.2	64.0%	1	1	1	0.0290%	1.59%	QFVTATDVVR	R	G	84.5%	26.2	42.5	12.9	0	1	0	0	2	1,135.6106	348	357	true	
JMP1_SFD	BR1	JMP1_BR1	File Name: JMP1_01_01 (F037266)	Hornerin OS=Homo sapiens GN=HRNR PE=1 SV=2	sp|Q86YZ3|HORN_HUMAN	uni_human_2016.fasta	282,372.7	99.7%	2	2	2	0.0579%	0.772%	GSGSGQSPSYGR	R	H	95.0%	30.5	37.3	20.1	0	1	0	0	2	1,139.5076	897	908	true	
JMP1_SFD	BR1	JMP1_BR1	File Name: JMP1_01_01 (F037266)	Hornerin OS=Homo sapiens GN=HRNR PE=1 SV=2	sp|Q86YZ3|HORN_HUMAN	uni_human_2016.fasta	282,372.7	99.7%	2	2	2	0.0579%	0.772%	SSSRGPYESR	R	S	82.4%	27.3	39.6	13.7	0	1	0	0	2	1,125.5282	1268	1277	true	
JMP1_SFD	BR1	JMP1_BR1	File Name: JMP1_01_01 (F037266)	Isoform 2 of Calcium and integrin-binding family member 2 OS=Homo sapiens GN=CIB2	sp|O75838-2|CIB2_HUMAN,tr|H0YKC8|H0YKC8_HUMAN	uni_human_2016.fasta	24,149.4	86.1%	1	1	1	0.0290%	2.86%	APDFLR	K	C	95.0%	33.2	40.3	11.4	0	1	0	0	2	718.3883	176	181	true	
JMP1_SFD	BR1	JMP1_BR1	File Name: JMP1_01_01 (F037266)	Tax_Id=9606 Gene_Symbol=KRT5 Keratin, type II cytoskeletal 5	IPI:CON_00009867.3|SWISS-PROT:P13647,sp|P13647|K2C5_HUMAN	uni_human_2016.fasta	62,379.6	86.1%	1	1	1	0.0290%	4.75%	AQYEEIANR	K	S	95.0%	37.3	40.6	23.3	0	1	0	0	2	1,093.5272	344	352	true	tr|H0YI76|H0YI76_HUMAN
JMP1_SFD	BR1	JMP1_BR1	File Name: JMP1_01_01 (F037266)	Tax_Id=9606 Gene_Symbol=KRT5 Keratin, type II cytoskeletal 5	IPI:CON_00009867.3|SWISS-PROT:P13647,sp|P13647|K2C5_HUMAN	uni_human_2016.fasta	62,379.6	86.1%	1	1	1	0.0290%	4.75%	NKYEDEINKR	K	T	89.7%	37.3	41.9	20.1	0	0	1	0	2	1,308.6543	256	265	false	sp|P48668|K2C6C_HUMAN,tr|H6VRG0|H6VRG0_HUMAN,tr|B4DRR0|B4DRR0_HUMAN,tr|H6VRG2|H6VRG2_HUMAN,sp|P04264|K2C1_HUMAN,tr|A0A0S2Z428|A0A0S2Z428_HUMAN,IPI:CON_00293665.7|SWISS-PROT:P04259,IPI:CON_00299145.9|SWISS-PROT:P48668,IPI:CON_00300725.7|SWISS-PROT:P02538,sp|P02538|K2C6A_HUMAN,tr|H6VRG1|H6VRG1_HUMAN
JMP1_SFD	BR1	JMP1_BR1	File Name: JMP1_01_01 (F037266)	Tax_Id=9606 Gene_Symbol=KRT5 Keratin, type II cytoskeletal 5	IPI:CON_00009867.3|SWISS-PROT:P13647,sp|P13647|K2C5_HUMAN	uni_human_2016.fasta	62,379.6	86.1%	1	1	1	0.0290%	4.75%	QLDSIVGER	R	G	95.0%	32.7	40.9	13.9	0	1	0	0	2	1,016.5372	229	237	false	IPI:CON_00299145.9|SWISS-PROT:P48668,sp|P48668|K2C6C_HUMAN,tr|B4DRR0|B4DRR0_HUMAN,sp|P02538|K2C6A_HUMAN,IPI:CON_00300725.7|SWISS-PROT:P02538,tr|A0A0S2Z428|A0A0S2Z428_HUMAN,IPI:CON_00293665.7|SWISS-PROT:P04259
JMP1_SFD	BR1	JMP1_BR1	File Name: JMP1_01_01 (F037266)	Keratin, type II cytoskeletal 2 epidermal OS=Homo sapiens GN=KRT2 PE=1 SV=2	sp|P35908|K22E_HUMAN	uni_human_2016.fasta	65,433.9	100.0%	13	13	13	0.377%	27.9%	AAFGGSGGRGSSSGGGYSSGSSSYGSGGR	K	Q	87.8%	31.2	37.6	21.9	0	0	1	0	2	2,501.0672	516	544	true	
JMP1_SFD	BR1	JMP1_BR1	File Name: JMP1_01_01 (F037266)	Keratin, type II cytoskeletal 2 epidermal OS=Homo sapiens GN=KRT2 PE=1 SV=2	sp|P35908|K22E_HUMAN	uni_human_2016.fasta	65,433.9	100.0%	13	13	13	0.377%	27.9%	AQYEEIAQR	K	S	95.0%	41.5	40.6	25.5	0	1	0	0	2	1,107.5429	354	362	true	IPI:CON_00299145.9|SWISS-PROT:P48668,IPI:CON_IPI00290078.5|SWISS-PROT:P19013,sp|P48668|K2C6C_HUMAN,tr|B4DRR0|B4DRR0_HUMAN,sp|P02538|K2C6A_HUMAN,IPI:CON_00300725.7|SWISS-PROT:P02538,sp|Q01546|K22O_HUMAN,tr|A0A0S2Z428|A0A0S2Z428_HUMAN,IPI:CON_00293665.7|SWISS-PROT:P04259
JMP1_SFD	BR1	JMP1_BR1	File Name: JMP1_01_01 (F037266)	Keratin, type II cytoskeletal 2 epidermal OS=Homo sapiens GN=KRT2 PE=1 SV=2	sp|P35908|K22E_HUMAN	uni_human_2016.fasta	65,433.9	100.0%	13	13	13	0.377%	27.9%	FLEQQNQVLQTK	R	W	95.0%	47.0	43.0	25.6	0	1	0	0	2	1,475.7854	198	209	false	tr|H6VRG0|H6VRG0_HUMAN,tr|H6VRG1|H6VRG1_HUMAN,tr|H6VRG2|H6VRG2_HUMAN,sp|P04264|K2C1_HUMAN
JMP1_SFD	BR1	JMP1_BR1	File Name: JMP1_01_01 (F037266)	Keratin, type II cytoskeletal 2 epidermal OS=Homo sapiens GN=KRT2 PE=1 SV=2	sp|P35908|K22E_HUMAN	uni_human_2016.fasta	65,433.9	100.0%	13	13	13	0.377%	27.9%	GFSSGSAVVSGGSR	R	R	95.0%	65.0	40.8	53.3	0	1	0	0	2	1,254.6072	21	34	true	
JMP1_SFD	BR1	JMP1_BR1	File Name: JMP1_01_01 (F037266)	Keratin, type II cytoskeletal 2 epidermal OS=Homo sapiens GN=KRT2 PE=1 SV=2	sp|P35908|K22E_HUMAN	uni_human_2016.fasta	65,433.9	100.0%	13	13	13	0.377%	27.9%	GGSGGGGSISGGGYGSGGGSGGR	R	Y	95.0%	39.3	36.3	29.9	0	1	0	0	2	1,741.7488	550	572	true	
JMP1_SFD	BR1	JMP1_BR1	File Name: JMP1_01_01 (F037266)	Keratin, type II cytoskeletal 2 epidermal OS=Homo sapiens GN=KRT2 PE=1 SV=2	sp|P35908|K22E_HUMAN	uni_human_2016.fasta	65,433.9	100.0%	13	13	13	0.377%	27.9%	GGSISGGGYGSGGGK	K	H	95.0%	25.9	38.7	12.1	0	1	0	0	2	1,197.5497	581	595	true	
JMP1_SFD	BR1	JMP1_BR1	File Name: JMP1_01_01 (F037266)	Keratin, type II cytoskeletal 2 epidermal OS=Homo sapiens GN=KRT2 PE=1 SV=2	sp|P35908|K22E_HUMAN	uni_human_2016.fasta	65,433.9	100.0%	13	13	13	0.377%	27.9%	GGSSSGGGYGSGGGGSSSVK	R	G	95.0%	34.2	36.2	26.5	0	1	0	0	2	1,588.6835	604	623	true	
JMP1_SFD	BR1	JMP1_BR1	File Name: JMP1_01_01 (F037266)	Keratin, type II cytoskeletal 2 epidermal OS=Homo sapiens GN=KRT2 PE=1 SV=2	sp|P35908|K22E_HUMAN	uni_human_2016.fasta	65,433.9	100.0%	13	13	13	0.377%	27.9%	GSSSGGGYSSGSSSYGSGGR	R	Q	95.0%	44.8	32.2	43.6	0	1	0	0	2	1,740.7055	525	544	true	
JMP1_SFD	BR1	JMP1_BR1	File Name: JMP1_01_01 (F037266)	Keratin, type II cytoskeletal 2 epidermal OS=Homo sapiens GN=KRT2 PE=1 SV=2	sp|P35908|K22E_HUMAN	uni_human_2016.fasta	65,433.9	100.0%	13	13	13	0.377%	27.9%	HGGGGGGFGGGGFGSR	R	S	95.0%	44.7	37.3	30.1	0	0	1	0	2	1,320.5831	46	61	true	
JMP1_SFD	BR1	JMP1_BR1	File Name: JMP1_01_01 (F037266)	Keratin, type II cytoskeletal 2 epidermal OS=Homo sapiens GN=KRT2 PE=1 SV=2	sp|P35908|K22E_HUMAN	uni_human_2016.fasta	65,433.9	100.0%	13	13	13	0.377%	27.9%	KYEDEINKR	K	T	92.1%	28.5	41.5	2.11	0	1	0	0	2	1,194.6114	267	275	true	IPI:CON_IPI00290857.2|SWISS-PROT:P12035,sp|Q01546|K22O_HUMAN,sp|P12035|K2C3_HUMAN
JMP1_SFD	BR1	JMP1_BR1	File Name: JMP1_01_01 (F037266)	Keratin, type II cytoskeletal 2 epidermal OS=Homo sapiens GN=KRT2 PE=1 SV=2	sp|P35908|K22E_HUMAN	uni_human_2016.fasta	65,433.9	100.0%	13	13	13	0.377%	27.9%	SLVGLGGTK	R	S	92.2%	25.6	38.5	12.5	0	1	0	0	2	831.4936	62	70	true	
JMP1_SFD	BR1	JMP1_BR1	File Name: JMP1_01_01 (F037266)	Keratin, type II cytoskeletal 2 epidermal OS=Homo sapiens GN=KRT2 PE=1 SV=2	sp|P35908|K22E_HUMAN	uni_human_2016.fasta	65,433.9	100.0%	13	13	13	0.377%	27.9%	STSSFSCLSR	R	H	93.9%	24.0	37.8	11.8	0	1	0	0	2	1,131.5098	36	45	true	
JMP1_SFD	BR1	JMP1_BR1	File Name: JMP1_01_01 (F037266)	Keratin, type II cytoskeletal 2 epidermal OS=Homo sapiens GN=KRT2 PE=1 SV=2	sp|P35908|K22E_HUMAN	uni_human_2016.fasta	65,433.9	100.0%	13	13	13	0.377%	27.9%	TAAENDFVTLK	R	K	86.9%	24.5	41.9	12.8	0	1	0	0	2	1,208.6158	276	286	true	
JMP1_SFD	BR1	JMP1_BR1	File Name: JMP1_01_01 (F037266)	Keratin, type II cytoskeletal 2 epidermal OS=Homo sapiens GN=KRT2 PE=1 SV=2	sp|P35908|K22E_HUMAN	uni_human_2016.fasta	65,433.9	100.0%	13	13	13	0.377%	27.9%	TAAENDFVTLKK	R	D	95.0%	34.1	41.8	19.9	0	1	0	0	2	1,336.7108	276	287	true	
JMP1_SFD	BR1	JMP1_BR1	File Name: JMP1_01_01 (F037266)	Cytoplasmic dynein 1 heavy chain 1 OS=Homo sapiens GN=DYNC1H1 PE=1 SV=5	sp|Q14204|DYHC1_HUMAN	uni_human_2016.fasta	532,405.6	100.0%	14	14	14	0.406%	2.84%	AATSPALFNR	R	C	95.0%	32.8	40.8	18.3	0	1	0	0	2	1,047.5581	3079	3088	true	
JMP1_SFD	BR1	JMP1_BR1	File Name: JMP1_01_01 (F037266)	Cytoplasmic dynein 1 heavy chain 1 OS=Homo sapiens GN=DYNC1H1 PE=1 SV=5	sp|Q14204|DYHC1_HUMAN	uni_human_2016.fasta	532,405.6	100.0%	14	14	14	0.406%	2.84%	AELGEYIR	R	R	89.6%	24.8	41.0	7.81	0	1	0	0	2	950.4942	2512	2519	true	
JMP1_SFD	BR1	JMP1_BR1	File Name: JMP1_01_01 (F037266)	Cytoplasmic dynein 1 heavy chain 1 OS=Homo sapiens GN=DYNC1H1 PE=1 SV=5	sp|Q14204|DYHC1_HUMAN	uni_human_2016.fasta	532,405.6	100.0%	14	14	14	0.406%	2.84%	GNEIVLSAGSTPR	R	I	95.0%	51.7	41.9	40.6	0	1	0	0	2	1,300.6856	3911	3923	true	
JMP1_SFD	BR1	JMP1_BR1	File Name: JMP1_01_01 (F037266)	Cytoplasmic dynein 1 heavy chain 1 OS=Homo sapiens GN=DYNC1H1 PE=1 SV=5	sp|Q14204|DYHC1_HUMAN	uni_human_2016.fasta	532,405.6	100.0%	14	14	14	0.406%	2.84%	IQFVGACNPPTDPGR	R	K	95.0%	45.4	42.1	31.2	0	1	0	0	2	1,628.7852	2706	2720	true	
JMP1_SFD	BR1	JMP1_BR1	File Name: JMP1_01_01 (F037266)	Cytoplasmic dynein 1 heavy chain 1 OS=Homo sapiens GN=DYNC1H1 PE=1 SV=5	sp|Q14204|DYHC1_HUMAN	uni_human_2016.fasta	532,405.6	100.0%	14	14	14	0.406%	2.84%	IQGLTVEQAEAVVR	R	L	95.0%	65.1	40.7	50.0	0	1	0	0	2	1,512.8381	3924	3937	true	
JMP1_SFD	BR1	JMP1_BR1	File Name: JMP1_01_01 (F037266)	Cytoplasmic dynein 1 heavy chain 1 OS=Homo sapiens GN=DYNC1H1 PE=1 SV=5	sp|Q14204|DYHC1_HUMAN	uni_human_2016.fasta	532,405.6	100.0%	14	14	14	0.406%	2.84%	LLNTFLER	R	L	83.1%	22.7	39.4	9.92	0	1	0	0	2	1,005.5728	4264	4271	true	
JMP1_SFD	BR1	JMP1_BR1	File Name: JMP1_01_01 (F037266)	Cytoplasmic dynein 1 heavy chain 1 OS=Homo sapiens GN=DYNC1H1 PE=1 SV=5	sp|Q14204|DYHC1_HUMAN	uni_human_2016.fasta	532,405.6	100.0%	14	14	14	0.406%	2.84%	LVEAISR	R	D	92.6%	25.3	37.9	8.31	0	1	0	0	2	787.4672	380	386	true	
JMP1_SFD	BR1	JMP1_BR1	File Name: JMP1_01_01 (F037266)	Cytoplasmic dynein 1 heavy chain 1 OS=Homo sapiens GN=DYNC1H1 PE=1 SV=5	sp|Q14204|DYHC1_HUMAN	uni_human_2016.fasta	532,405.6	100.0%	14	14	14	0.406%	2.84%	QYASYEFVQR	R	L	95.0%	36.0	40.5	24.5	0	1	0	0	2	1,290.6112	1379	1388	true	
JMP1_SFD	BR1	JMP1_BR1	File Name: JMP1_01_01 (F037266)	Cytoplasmic dynein 1 heavy chain 1 OS=Homo sapiens GN=DYNC1H1 PE=1 SV=5	sp|Q14204|DYHC1_HUMAN	uni_human_2016.fasta	532,405.6	100.0%	14	14	14	0.406%	2.84%	SFYER	R	G	95.0%	30.6	37.2	13.9	0	1	0	0	2	701.3252	4634	4638	true	
JMP1_SFD	BR1	JMP1_BR1	File Name: JMP1_01_01 (F037266)	Cytoplasmic dynein 1 heavy chain 1 OS=Homo sapiens GN=DYNC1H1 PE=1 SV=5	sp|Q14204|DYHC1_HUMAN	uni_human_2016.fasta	532,405.6	100.0%	14	14	14	0.406%	2.84%	SLAMTKPDR	R	Q	87.2%	27.1	41.0	13.3	0	1	0	0	2	1,145.5717	2038	2046	true	
JMP1_SFD	BR1	JMP1_BR1	File Name: JMP1_01_01 (F037266)	Cytoplasmic dynein 1 heavy chain 1 OS=Homo sapiens GN=DYNC1H1 PE=1 SV=5	sp|Q14204|DYHC1_HUMAN	uni_human_2016.fasta	532,405.6	100.0%	14	14	14	0.406%	2.84%	TCEKVEER	R	N	95.0%	40.7	38.3	13.0	0	1	0	0	2	1,161.5301	791	798	true	
JMP1_SFD	BR1	JMP1_BR1	File Name: JMP1_01_01 (F037266)	Cytoplasmic dynein 1 heavy chain 1 OS=Homo sapiens GN=DYNC1H1 PE=1 SV=5	sp|Q14204|DYHC1_HUMAN	uni_human_2016.fasta	532,405.6	100.0%	14	14	14	0.406%	2.84%	TEYLSNADER	R	L	92.7%	30.0	37.5	19.0	0	1	0	0	2	1,197.5382	3550	3559	true	
JMP1_SFD	BR1	JMP1_BR1	File Name: JMP1_01_01 (F037266)	Cytoplasmic dynein 1 heavy chain 1 OS=Homo sapiens GN=DYNC1H1 PE=1 SV=5	sp|Q14204|DYHC1_HUMAN	uni_human_2016.fasta	532,405.6	100.0%	14	14	14	0.406%	2.84%	TFSSIPVSR	R	I	95.0%	40.8	41.2	14.6	0	1	0	0	2	993.5363	4160	4168	true	
JMP1_SFD	BR1	JMP1_BR1	File Name: JMP1_01_01 (F037266)	Cytoplasmic dynein 1 heavy chain 1 OS=Homo sapiens GN=DYNC1H1 PE=1 SV=5	sp|Q14204|DYHC1_HUMAN	uni_human_2016.fasta	532,405.6	100.0%	14	14	14	0.406%	2.84%	VISFIR	R	Q	84.3%	16.3	34.5	0.000	0	1	0	0	2	734.4559	2679	2684	true	
JMP1_SFD	BR1	JMP1_BR1	File Name: JMP1_01_01 (F037266)	(Bos taurus) Actin, cytoplasmic 1	IPI:CON_00698900.1|SWISS-PROT:P60712,sp|P60709|ACTB_HUMAN,sp|P63261|ACTG_HUMAN,tr|B4DVQ0|B4DVQ0_HUMAN,tr|B4E335|B4E335_HUMAN,tr|B4E3A4|B4E3A4_HUMAN,tr|Q1KLZ0|Q1KLZ0_HUMAN,tr|Q53G76|Q53G76_HUMAN,tr|Q53G99|Q53G99_HUMAN,tr|Q53GK6|Q53GK6_HUMAN,tr|Q8WVW5|Q8WVW5_HUMAN	uni_human_2016.fasta	41,737.8	99.9%	2	2	2	0.0579%	5.60%	AGFAGDDAPR	K	A	95.0%	29.9	38.4	17.2	0	1	0	0	2	976.4484	19	28	true	sp|Q6S8J3|POTEE_HUMAN
JMP1_SFD	BR1	JMP1_BR1	File Name: JMP1_01_01 (F037266)	(Bos taurus) Actin, cytoplasmic 1	IPI:CON_00698900.1|SWISS-PROT:P60712,sp|P60709|ACTB_HUMAN,sp|P63261|ACTG_HUMAN,tr|B4DVQ0|B4DVQ0_HUMAN,tr|B4E335|B4E335_HUMAN,tr|B4E3A4|B4E3A4_HUMAN,tr|Q1KLZ0|Q1KLZ0_HUMAN,tr|Q53G76|Q53G76_HUMAN,tr|Q53G99|Q53G99_HUMAN,tr|Q53GK6|Q53GK6_HUMAN,tr|Q8WVW5|Q8WVW5_HUMAN	uni_human_2016.fasta	41,737.8	99.9%	2	2	2	0.0579%	5.60%	DSYVGDEAQSK	K	R	95.0%	32.8	36.2	12.5	0	1	0	0	2	1,198.5223	51	61	true	tr|B4DUI8|B4DUI8_HUMAN
JMP1_SFD	BR1	JMP1_BR1	File Name: JMP1_01_01 (F037266)	Isoform 2 of Transmembrane protein 245 OS=Homo sapiens GN=TMEM245	sp|Q9H330-2|TM245_HUMAN,sp|Q9H330-4|TM245_HUMAN,sp|Q9H330|TM245_HUMAN	uni_human_2016.fasta	100,949.3	97.8%	2	2	2	0.0579%	2.39%	ADGGGPKDAPSLR	M	S	82.4%	26.0	40.6	12.6	0	1	0	0	1	1,387.6604	2	14	true	
JMP1_SFD	BR1	JMP1_BR1	File Name: JMP1_01_01 (F037266)	Isoform 2 of Transmembrane protein 245 OS=Homo sapiens GN=TMEM245	sp|Q9H330-2|TM245_HUMAN,sp|Q9H330-4|TM245_HUMAN,sp|Q9H330|TM245_HUMAN	uni_human_2016.fasta	100,949.3	97.8%	2	2	2	0.0579%	2.39%	SSPGPAPR	R	V	87.7%	25.2	38.0	8.85	0	1	0	0	2	768.3999	15	22	true	
JMP1_SFD	BR1	JMP1_BR1	File Name: JMP1_01_01 (F037266)	Keratin, type II cytoskeletal 1 OS=Homo sapiens GN=KRT1 PE=1 SV=6	sp|P04264|K2C1_HUMAN,tr|H6VRG0|H6VRG0_HUMAN,tr|H6VRG1|H6VRG1_HUMAN	uni_human_2016.fasta	66,040.3	86.1%	1	1	1	0.0290%	33.5%	AEAESLYQSK	K	Y	94.1%	31.5	40.3	15.1	0	1	0	0	2	1,125.5422	367	376	false	tr|H6VRG2|H6VRG2_HUMAN
JMP1_SFD	BR1	JMP1_BR1	File Name: JMP1_01_01 (F037266)	Keratin, type II cytoskeletal 1 OS=Homo sapiens GN=KRT1 PE=1 SV=6	sp|P04264|K2C1_HUMAN,tr|H6VRG0|H6VRG0_HUMAN,tr|H6VRG1|H6VRG1_HUMAN	uni_human_2016.fasta	66,040.3	86.1%	1	1	1	0.0290%	33.5%	AQYEDIAQK	K	S	95.0%	27.9	40.5	17.2	0	1	0	0	2	1,065.5212	356	364	false	tr|H6VRG2|H6VRG2_HUMAN
JMP1_SFD	BR1	JMP1_BR1	File Name: JMP1_01_01 (F037266)	Keratin, type II cytoskeletal 1 OS=Homo sapiens GN=KRT1 PE=1 SV=6	sp|P04264|K2C1_HUMAN,tr|H6VRG0|H6VRG0_HUMAN,tr|H6VRG1|H6VRG1_HUMAN	uni_human_2016.fasta	66,040.3	86.1%	1	1	1	0.0290%	33.5%	DYQELMNTK	R	L	93.4%	27.7	37.1	0.000	0	1	0	0	2	1,157.5145	464	472	false	tr|H6VRG2|H6VRG2_HUMAN
JMP1_SFD	BR1	JMP1_BR1	File Name: JMP1_01_01 (F037266)	Keratin, type II cytoskeletal 1 OS=Homo sapiens GN=KRT1 PE=1 SV=6	sp|P04264|K2C1_HUMAN,tr|H6VRG0|H6VRG0_HUMAN,tr|H6VRG1|H6VRG1_HUMAN	uni_human_2016.fasta	66,040.3	86.1%	1	1	1	0.0290%	33.5%	EREQIK	R	S	94.9%	27.2	40.1	1.85	0	1	0	0	2	802.4418	180	185	false	tr|H6VRG2|H6VRG2_HUMAN
JMP1_SFD	BR1	JMP1_BR1	File Name: JMP1_01_01 (F037266)	Keratin, type II cytoskeletal 1 OS=Homo sapiens GN=KRT1 PE=1 SV=6	sp|P04264|K2C1_HUMAN,tr|H6VRG0|H6VRG0_HUMAN,tr|H6VRG1|H6VRG1_HUMAN	uni_human_2016.fasta	66,040.3	86.1%	1	1	1	0.0290%	33.5%	FLEQQNQVLQTK	R	W	95.0%	47.0	43.0	25.6	0	1	0	0	2	1,475.7854	200	211	false	sp|P35908|K22E_HUMAN,tr|H6VRG2|H6VRG2_HUMAN
JMP1_SFD	BR1	JMP1_BR1	File Name: JMP1_01_01 (F037266)	Keratin, type II cytoskeletal 1 OS=Homo sapiens GN=KRT1 PE=1 SV=6	sp|P04264|K2C1_HUMAN,tr|H6VRG0|H6VRG0_HUMAN,tr|H6VRG1|H6VRG1_HUMAN	uni_human_2016.fasta	66,040.3	86.1%	1	1	1	0.0290%	33.5%	GGGGGGYGSGGSSYGSGGGSYGSGGGGGGGR	R	G	95.0%	64.5	33.7	62.3	0	1	0	0	2	2,383.9523	519	549	false	tr|H6VRG2|H6VRG2_HUMAN
JMP1_SFD	BR1	JMP1_BR1	File Name: JMP1_01_01 (F037266)	Keratin, type II cytoskeletal 1 OS=Homo sapiens GN=KRT1 PE=1 SV=6	sp|P04264|K2C1_HUMAN,tr|H6VRG0|H6VRG0_HUMAN,tr|H6VRG1|H6VRG1_HUMAN	uni_human_2016.fasta	66,040.3	86.1%	1	1	1	0.0290%	33.5%	GSGGGSSGGSIGGR	R	G	95.0%	53.2	38.5	38.6	0	2	0	0	2	1,092.5030	603	616	false	tr|H6VRG2|H6VRG2_HUMAN
JMP1_SFD	BR1	JMP1_BR1	File Name: JMP1_01_01 (F037266)	Keratin, type II cytoskeletal 1 OS=Homo sapiens GN=KRT1 PE=1 SV=6	sp|P04264|K2C1_HUMAN,tr|H6VRG0|H6VRG0_HUMAN,tr|H6VRG1|H6VRG1_HUMAN	uni_human_2016.fasta	66,040.3	86.1%	1	1	1	0.0290%	33.5%	GSGGGSSGGSIGGRGSSSGGVK	R	S	82.1%	32.2	42.3	15.9	0	0	1	0	2	1,751.8269	603	624	false	tr|H6VRG2|H6VRG2_HUMAN
JMP1_SFD	BR1	JMP1_BR1	File Name: JMP1_01_01 (F037266)	Keratin, type II cytoskeletal 1 OS=Homo sapiens GN=KRT1 PE=1 SV=6	sp|P04264|K2C1_HUMAN,tr|H6VRG0|H6VRG0_HUMAN,tr|H6VRG1|H6VRG1_HUMAN	uni_human_2016.fasta	66,040.3	86.1%	1	1	1	0.0290%	33.5%	NKYEDEINKR	R	T	89.7%	37.3	41.9	20.1	0	0	1	0	2	1,308.6543	268	277	false	sp|P13647|K2C5_HUMAN,sp|P48668|K2C6C_HUMAN,tr|B4DRR0|B4DRR0_HUMAN,tr|H6VRG2|H6VRG2_HUMAN,tr|A0A0S2Z428|A0A0S2Z428_HUMAN,IPI:CON_00293665.7|SWISS-PROT:P04259,IPI:CON_00299145.9|SWISS-PROT:P48668,IPI:CON_00300725.7|SWISS-PROT:P02538,sp|P02538|K2C6A_HUMAN,IPI:CON_00009867.3|SWISS-PROT:P13647
JMP1_SFD	BR1	JMP1_BR1	File Name: JMP1_01_01 (F037266)	Keratin, type II cytoskeletal 1 OS=Homo sapiens GN=KRT1 PE=1 SV=6	sp|P04264|K2C1_HUMAN,tr|H6VRG0|H6VRG0_HUMAN,tr|H6VRG1|H6VRG1_HUMAN	uni_human_2016.fasta	66,040.3	86.1%	1	1	1	0.0290%	33.5%	NMQDMVEDYR	K	N	95.0%	52.9	29.0	40.8	0	2	0	0	2	1,332.5196	258	267	false	tr|H6VRG2|H6VRG2_HUMAN
JMP1_SFD	BR1	JMP1_BR1	File Name: JMP1_01_01 (F037266)	Keratin, type II cytoskeletal 1 OS=Homo sapiens GN=KRT1 PE=1 SV=6	sp|P04264|K2C1_HUMAN,tr|H6VRG0|H6VRG0_HUMAN,tr|H6VRG1|H6VRG1_HUMAN	uni_human_2016.fasta	66,040.3	86.1%	1	1	1	0.0290%	33.5%	QISNLQQSISDAEQR	K	G	95.0%	40.7	43.1	21.2	0	1	0	0	2	1,716.8512	418	432	false	tr|H6VRG2|H6VRG2_HUMAN
JMP1_SFD	BR1	JMP1_BR1	File Name: JMP1_01_01 (F037266)	Keratin, type II cytoskeletal 1 OS=Homo sapiens GN=KRT1 PE=1 SV=6	sp|P04264|K2C1_HUMAN,tr|H6VRG0|H6VRG0_HUMAN,tr|H6VRG1|H6VRG1_HUMAN	uni_human_2016.fasta	66,040.3	86.1%	1	1	1	0.0290%	33.5%	SGGGFSSGSAGIINYQR	R	R	92.4%	37.0	42.7	23.7	0	1	0	0	2	1,657.7929	13	29	false	tr|H6VRG2|H6VRG2_HUMAN
JMP1_SFD	BR1	JMP1_BR1	File Name: JMP1_01_01 (F037266)	Keratin, type II cytoskeletal 1 OS=Homo sapiens GN=KRT1 PE=1 SV=6	sp|P04264|K2C1_HUMAN,tr|H6VRG0|H6VRG0_HUMAN,tr|H6VRG1|H6VRG1_HUMAN	uni_human_2016.fasta	66,040.3	86.1%	1	1	1	0.0290%	33.5%	SISISVAR	K	G	95.0%	28.0	38.5	4.99	0	1	0	0	2	832.4886	75	82	false	tr|H6VRG2|H6VRG2_HUMAN
JMP1_SFD	BR1	JMP1_BR1	File Name: JMP1_01_01 (F037266)	Keratin, type II cytoskeletal 1 OS=Homo sapiens GN=KRT1 PE=1 SV=6	sp|P04264|K2C1_HUMAN,tr|H6VRG0|H6VRG0_HUMAN,tr|H6VRG1|H6VRG1_HUMAN	uni_human_2016.fasta	66,040.3	86.1%	1	1	1	0.0290%	33.5%	SKAEAESLYQSK	K	Y	95.0%	42.7	42.8	26.2	0	1	0	0	2	1,340.6692	365	376	false	tr|H6VRG2|H6VRG2_HUMAN
JMP1_SFD	BR1	JMP1_BR1	File Name: JMP1_01_01 (F037266)	Keratin, type II cytoskeletal 1 OS=Homo sapiens GN=KRT1 PE=1 SV=6	sp|P04264|K2C1_HUMAN,tr|H6VRG0|H6VRG0_HUMAN,tr|H6VRG1|H6VRG1_HUMAN	uni_human_2016.fasta	66,040.3	86.1%	1	1	1	0.0290%	33.5%	SLDLDSIIAEVK	R	A	95.0%	58.9	41.6	39.5	0	1	0	0	2	1,302.7153	344	355	true	
JMP1_SFD	BR1	JMP1_BR1	File Name: JMP1_01_01 (F037266)	Keratin, type II cytoskeletal 1 OS=Homo sapiens GN=KRT1 PE=1 SV=6	sp|P04264|K2C1_HUMAN,tr|H6VRG0|H6VRG0_HUMAN,tr|H6VRG1|H6VRG1_HUMAN	uni_human_2016.fasta	66,040.3	86.1%	1	1	1	0.0290%	33.5%	SLVNLGGSK	R	S	80.0%	19.9	39.3	13.5	0	1	0	0	2	874.4993	66	74	false	tr|H6VRG2|H6VRG2_HUMAN
JMP1_SFD	BR1	JMP1_BR1	File Name: JMP1_01_01 (F037266)	Keratin, type II cytoskeletal 1 OS=Homo sapiens GN=KRT1 PE=1 SV=6	sp|P04264|K2C1_HUMAN,tr|H6VRG0|H6VRG0_HUMAN,tr|H6VRG1|H6VRG1_HUMAN	uni_human_2016.fasta	66,040.3	86.1%	1	1	1	0.0290%	33.5%	TNAENEFVTIKK	R	D	93.3%	28.2	42.5	14.9	0	1	0	0	2	1,393.7322	278	289	false	tr|H6VRG2|H6VRG2_HUMAN
JMP1_SFD	BR1	JMP1_BR1	File Name: JMP1_01_01 (F037266)	Keratin, type II cytoskeletal 1 OS=Homo sapiens GN=KRT1 PE=1 SV=6	sp|P04264|K2C1_HUMAN,tr|H6VRG0|H6VRG0_HUMAN,tr|H6VRG1|H6VRG1_HUMAN	uni_human_2016.fasta	66,040.3	86.1%	1	1	1	0.0290%	33.5%	WELLQQVDTSTR	K	T	95.0%	59.6	43.4	46.8	0	1	0	0	2	1,475.7490	212	223	false	tr|H6VRG2|H6VRG2_HUMAN
JMP1_SFD	BR1	JMP1_BR1	File Name: JMP1_01_01 (F037266)	Keratin, type II cytoskeletal 1 OS=Homo sapiens GN=KRT1 PE=1 SV=6	sp|P04264|K2C1_HUMAN,tr|H6VRG0|H6VRG0_HUMAN,tr|H6VRG1|H6VRG1_HUMAN	uni_human_2016.fasta	66,040.3	86.1%	1	1	1	0.0290%	33.5%	YEELQITAGR	K	H	95.0%	55.6	41.4	28.6	0	1	0	0	2	1,179.6005	377	386	false	tr|H6VRG2|H6VRG2_HUMAN
JMP1_SFD	BR1	JMP1_BR1	File Name: JMP1_01_01 (F037266)	Isoform 2 of Cordon-bleu protein-like 1 OS=Homo sapiens GN=COBLL1	sp|Q53SF7-2|COBL1_HUMAN,sp|Q53SF7|COBL1_HUMAN	uni_human_2016.fasta	131,788.9	65.0%	1	1	1	0.0290%	1.54%	TKDAAIQTTPSCNSFDGK	K	H	85.1%	21.2	39.2	7.79	0	0	1	0	2	2,051.9437	675	692	true	
JMP1_SFD	BR1	JMP1_BR1	File Name: JMP1_01_01 (F037266)	60S ribosomal protein L7 OS=Homo sapiens GN=RPL7 PE=1 SV=1	sp|P18124|RL7_HUMAN,tr|A0A024R814|A0A024R814_HUMAN,tr|A8MUD9|A8MUD9_HUMAN	uni_human_2016.fasta	29,227.7	86.1%	1	1	1	0.0290%	4.44%	IALTDNALIAR	R	S	95.0%	58.2	38.3	32.5	0	1	0	0	2	1,170.6842	167	177	true	
JMP1_SFD	BR1	JMP1_BR1	File Name: JMP1_01_01 (F037266)	Isoform 5 of Forkhead box protein P1 OS=Homo sapiens GN=FOXP1	sp|Q9H334-5|FOXP1_HUMAN,sp|Q9H334-6|FOXP1_HUMAN,sp|Q9H334-7|FOXP1_HUMAN,sp|Q9H334-8|FOXP1_HUMAN,sp|Q9H334|FOXP1_HUMAN,tr|A0A087WVT2|A0A087WVT2_HUMAN,tr|A0A087X299|A0A087X299_HUMAN,tr|A3KMG1|A3KMG1_HUMAN,tr|C9J0F0|C9J0F0_HUMAN,tr|G5E965|G5E965_HUMAN,tr|Q548T7|Q548T7_HUMAN,tr|Q8TEA2|Q8TEA2_HUMAN	uni_human_2016.fasta	75,314.8	86.1%	1	1	1	0.0290%	7.89%	MQESGTETK	M	S	95.0%	23.5	34.1	18.0	0	1	0	0	1	1,115.4675	2	10	true	
JMP1_SFD	BR1	JMP1_BR1	File Name: JMP1_01_01 (F037266)	7-dehydrocholesterol reductase OS=Homo sapiens GN=DHCR7 PE=1 SV=1	sp|Q9UBM7|DHCR7_HUMAN,tr|A0A024R5F7|A0A024R5F7_HUMAN,tr|A8K0D2|A8K0D2_HUMAN,tr|B4E1K5|B4E1K5_HUMAN,tr|X5DNI9|X5DNI9_HUMAN	uni_human_2016.fasta	54,491.0	59.6%	1	1	1	0.0290%	1.68%	YTAAVPYR	R	L	82.0%	22.7	39.8	15.9	0	1	0	0	2	940.4886	462	469	true	
JMP1_SFD	BR1	JMP1_BR1	File Name: JMP1_01_01 (F037266)	Isoform 2 of Serine/threonine-protein kinase PAK 3 OS=Homo sapiens GN=PAK3	sp|O75914-2|PAK3_HUMAN,sp|O75914-3|PAK3_HUMAN,sp|O75914-4|PAK3_HUMAN,sp|O75914|PAK3_HUMAN,tr|A0A087X294|A0A087X294_HUMAN,tr|B2RCU6|B2RCU6_HUMAN	uni_human_2016.fasta	62,311.1	82.1%	1	1	1	0.0290%	0.919%	SIYTR	K	S	93.4%	21.8	35.9	9.34	0	1	0	0	2	639.3460	215	219	true	
JMP1_SFD	BR1	JMP1_BR1	File Name: JMP1_01_01 (F037266)	Isoform 2 of Cytoplasmic FMR1-interacting protein 2 OS=Homo sapiens GN=CYFIP2	sp|Q96F07-2|CYFP2_HUMAN,tr|B7Z3H2|B7Z3H2_HUMAN,tr|E7EVJ5|E7EVJ5_HUMAN,tr|E7EW33|E7EW33_HUMAN,tr|H7C229|H7C229_HUMAN	uni_human_2016.fasta	145,678.3	86.1%	1	1	1	0.0290%	0.878%	LGTPQQIAIAR	R	E	95.0%	28.9	37.7	15.6	0	1	0	0	2	1,167.6846	1065	1075	true	
JMP1_SFD	BR1	JMP1_BR1	File Name: JMP1_01_01 (F037266)	Isoform 2 of Probable ubiquitin carboxyl-terminal hydrolase FAF-X OS=Homo sapiens GN=USP9X	sp|Q93008-1|USP9X_HUMAN,sp|Q93008|USP9X_HUMAN,tr|D3DWB6|D3DWB6_HUMAN	uni_human_2016.fasta	292,284.2	63.4%	1	1	1	0.0290%	0.470%	VVIQSNDDIASR	R	A	84.2%	27.1	43.5	13.7	0	1	0	0	2	1,316.6805	777	788	true	
JMP1_SFD	BR1	JMP1_BR1	File Name: JMP1_01_01 (F037266)	Retinitis pigmentosa 1-like 1 protein OS=Homo sapiens GN=RP1L1 PE=1 SV=4	sp|Q8IWN7|RP1L1_HUMAN,tr|A6NKC6|A6NKC6_HUMAN	uni_human_2016.fasta	261,195.8	74.7%	1	1	1	0.0290%	0.242%	ASDLLR	K	F	90.1%	25.4	39.5	0.000	0	1	0	0	2	674.3832	185	190	true	
JMP1_SFD	BR1	JMP1_BR1	File Name: JMP1_01_01 (F037266)	Isoform 2 of Heat shock protein HSP 90-alpha OS=Homo sapiens GN=HSP90AA1	sp|P07900-2|HS90A_HUMAN,sp|P07900|HS90A_HUMAN,tr|K9JA46|K9JA46_HUMAN	uni_human_2016.fasta	84,663.2	97.7%	1	1	1	0.0290%	1.64%	GVVDSEDLPLNISR	R	E	95.0%	52.9	42.8	0.000	0	1	0	0	2	1,513.7858	387	400	true	tr|Q53G55|Q53G55_HUMAN,sp|P08238|HS90B_HUMAN,tr|A0A140VJY2|A0A140VJY2_HUMAN,tr|Q9BV61|Q9BV61_HUMAN,tr|Q53FS6|Q53FS6_HUMAN,tr|A0A024RD80|A0A024RD80_HUMAN,sp|Q12931|TRAP1_HUMAN,sp|Q12931-2|TRAP1_HUMAN
JMP1_SFD	BR1	JMP1_BR1	File Name: JMP1_01_01 (F037266)	Isoform 3 of Obg-like ATPase 1 OS=Homo sapiens GN=OLA1	sp|Q9NTK5-3|OLA1_HUMAN,sp|Q9NTK5|OLA1_HUMAN,tr|B4DK14|B4DK14_HUMAN,tr|J3KQ32|J3KQ32_HUMAN,tr|Q53SW9|Q53SW9_HUMAN	uni_human_2016.fasta	44,745.4	57.1%	1	1	1	0.0290%	2.16%	FGTSLK	R	I	80.4%	17.9	37.2	0.260	0	1	0	0	2	652.3665	19	24	true	
JMP1_SFD	BR1	JMP1_BR1	File Name: JMP1_01_01 (F037266)	Isoform B of Phosphate carrier protein, mitochondrial OS=Homo sapiens GN=SLC25A3	sp|Q00325-2|MPCP_HUMAN,sp|Q00325|MPCP_HUMAN,tr|A0A024RBE8|A0A024RBE8_HUMAN,tr|A0A024RBH9|A0A024RBH9_HUMAN,tr|B2RE88|B2RE88_HUMAN,tr|F8VVM2|F8VVM2_HUMAN,tr|Q53HC3|Q53HC3_HUMAN,tr|Q8NCF7|Q8NCF7_HUMAN	uni_human_2016.fasta	40,095.9	85.4%	1	1	1	0.0290%	3.32%	IQTQPGYANTLR	R	D	94.8%	33.0	42.3	14.7	0	1	0	0	2	1,361.7173	190	201	true	
JMP1_SFD	BR1	JMP1_BR1	File Name: JMP1_01_01 (F037266)	U3 small nucleolar RNA-associated protein 6 homolog OS=Homo sapiens GN=UTP6 PE=2 SV=2	sp|Q9NYH9|UTP6_HUMAN	uni_human_2016.fasta	70,196.4	77.1%	1	1	1	0.0290%	1.01%	SGGYKK	R	A	91.2%	24.0	35.9	8.53	0	1	0	0	2	639.3461	487	492	true	
JMP1_SFD	BR1	JMP1_BR1	File Name: JMP1_01_01 (F037266)	Cleft lip and palate transmembrane protein 1 OS=Homo sapiens GN=CLPTM1 PE=1 SV=1	sp|O96005|CLPT1_HUMAN,tr|A0A0S2Z3H2|A0A0S2Z3H2_HUMAN,tr|A0A0S2Z3H6|A0A0S2Z3H6_HUMAN,tr|K7EQQ1|K7EQQ1_HUMAN	uni_human_2016.fasta	76,098.3	86.1%	1	1	1	0.0290%	1.49%	AAAQEADGAR	M	S	95.0%	34.3	39.1	16.6	0	1	0	0	1	1,001.4647	2	11	true	
JMP1_SFD	BR1	JMP1_BR1	File Name: JMP1_01_01 (F037266)	Histone H2A type 2-C OS=Homo sapiens GN=HIST2H2AC PE=1 SV=4	sp|Q16777|H2A2C_HUMAN,sp|Q6FI13|H2A2A_HUMAN	uni_human_2016.fasta	14,096.0	86.1%	1	1	1	0.0290%	6.98%	AGLQFPVGR	R	V	95.0%	34.5	39.8	19.6	0	1	0	0	2	944.5313	22	30	true	tr|A0A0U1RRH7|A0A0U1RRH7_HUMAN,tr|A0A0U1RR32|A0A0U1RR32_HUMAN,sp|P20671|H2A1D_HUMAN
JMP1_SFD	BR1	JMP1_BR1	File Name: JMP1_01_01 (F037266)	Isoform 2 of Antigen peptide transporter 2 OS=Homo sapiens GN=TAP2	sp|Q03519-2|TAP2_HUMAN,sp|Q03519|TAP2_HUMAN,tr|A0A087WYD6|A0A087WYD6_HUMAN,tr|A0A0G2JLV0|A0A0G2JLV0_HUMAN,tr|A0A140T9S0|A0A140T9S0_HUMAN,tr|B4DS72|B4DS72_HUMAN,tr|E7ENX8|E7ENX8_HUMAN,tr|Q59H06|Q59H06_HUMAN,tr|Q5JNW1|Q5JNW1_HUMAN,tr|Q9UP03|Q9UP03_HUMAN,tr|X5CMH5|X5CMH5_HUMAN	uni_human_2016.fasta	75,665.5	60.4%	1	1	1	0.0290%	1.23%	EIQDAVAR	R	A	82.4%	25.1	40.6	13.1	0	1	0	0	2	901.4738	320	327	true	
JMP1_SFD	BR1	JMP1_BR1	File Name: JMP1_01_01 (F037266)	Cytochrome c oxidase subunit 2 OS=Homo sapiens GN=MT-CO2 PE=1 SV=1	sp|P00403|COX2_HUMAN,tr|A0A023QZ25|A0A023QZ25_HUMAN,tr|A0A059QI72|A0A059QI72_HUMAN,tr|A0A059QLX8|A0A059QLX8_HUMAN,tr|A0A059QM31|A0A059QM31_HUMAN,tr|A0A059QNV4|A0A059QNV4_HUMAN,tr|A0A059QPE7|A0A059QPE7_HUMAN,tr|A0A059QPE9|A0A059QPE9_HUMAN,tr|A0A059QPR4|A0A059QPR4_HUMAN,tr|A0A059QPT6|A0A059QPT6_HUMAN,tr|A0A059QPU3|A0A059QPU3_HUMAN,tr|A0A059QPY9|A0A059QPY9_HUMAN,tr|A0A059QQA7|A0A059QQA7_HUMAN,tr|A0A059QS59|A0A059QS59_HUMAN,tr|A0A059QTW9|A0A059QTW9_HUMAN,tr|A0A059QVH0|A0A059QVH0_HUMAN,tr|A0A059R1T0|A0A059R1T0_HUMAN,tr|A0A059RFY4|A0A059RFY4_HUMAN,tr|A0A059RHR2|A0A059RHR2_HUMAN,tr|A0A059RHY7|A0A059RHY7_HUMAN,tr|A0A059RI53|A0A059RI53_HUMAN,tr|A0A059RI85|A0A059RI85_HUMAN,tr|A0A059RIQ8|A0A059RIQ8_HUMAN,tr|A0A059RIZ2|A0A059RIZ2_HUMAN,tr|A0A059RJF0|A0A059RJF0_HUMAN,tr|A0A059RKP1|A0A059RKP1_HUMAN,tr|A0A059RKX5|A0A059RKX5_HUMAN,tr|A0A059RLH3|A0A059RLH3_HUMAN,tr|A0A059RMK0|A0A059RMK0_HUMAN,tr|A0A059RNF8|A0A059RNF8_HUMAN,tr|A0A059RNV8|A0A059RNV8_HUMAN,tr|A0A059RP05|A0A059RP05_HUMAN,tr|A0A059RPV8|A0A059RPV8_HUMAN,tr|A0A059RQ10|A0A059RQ10_HUMAN,tr|A0A059RQI1|A0A059RQI1_HUMAN,tr|A0A059RQQ2|A0A059RQQ2_HUMAN,tr|A0A059RQT0|A0A059RQT0_HUMAN,tr|A0A059RR09|A0A059RR09_HUMAN,tr|A0A059RRG1|A0A059RRG1_HUMAN,tr|A0A059RRR2|A0A059RRR2_HUMAN,tr|A0A059RSL1|A0A059RSL1_HUMAN,tr|A0A059RTG7|A0A059RTG7_HUMAN,tr|A0A059RTZ6|A0A059RTZ6_HUMAN,tr|A0A059RUP9|A0A059RUP9_HUMAN,tr|A0A059RUZ1|A0A059RUZ1_HUMAN,tr|A0A059RVU8|A0A059RVU8_HUMAN,tr|A0A059RX67|A0A059RX67_HUMAN,tr|A0A059RZV1|A0A059RZV1_HUMAN,tr|A0A059S242|A0A059S242_HUMAN,tr|A0A059S2S6|A0A059S2S6_HUMAN,tr|A0A059S8A4|A0A059S8A4_HUMAN,tr|A0A059SAH5|A0A059SAH5_HUMAN,tr|A0A068BY99|A0A068BY99_HUMAN,tr|A0A068IXK4|A0A068IXK4_HUMAN,tr|A0A097PWR7|A0A097PWR7_HUMAN,tr|A0A097PWY7|A0A097PWY7_HUMAN,tr|A0A097Q0T5|A0A097Q0T5_HUMAN,tr|A0A0B5E697|A0A0B5E697_HUMAN,tr|A0A0D3MLN1|A0A0D3MLN1_HUMAN,tr|A0A0D4WQL7|A0A0D4WQL7_HUMAN,tr|A0A0D4WR75|A0A0D4WR75_HUMAN,tr|A0A0D4WSL8|A0A0D4WSL8_HUMAN,tr|A0A0E3JG40|A0A0E3JG40_HUMAN,tr|A0A0E3JSF1|A0A0E3JSF1_HUMAN,tr|A0A0N6YNR7|A0A0N6YNR7_HUMAN,tr|A0A0P0C1B5|A0A0P0C1B5_HUMAN,tr|A0A0R6NEC0|A0A0R6NEC0_HUMAN,tr|A0A143FZ56|A0A143FZ56_HUMAN,tr|A0A143G082|A0A143G082_HUMAN,tr|A0S2P1|A0S2P1_HUMAN,tr|A0S3T1|A0S3T1_HUMAN,tr|A0SA07|A0SA07_HUMAN,tr|A1Z455|A1Z455_HUMAN,tr|A6Z3M5|A6Z3M5_HUMAN,tr|A6ZEU4|A6ZEU4_HUMAN,tr|A6ZF47|A6ZF47_HUMAN,tr|A6ZFK3|A6ZFK3_HUMAN,tr|A6ZHA9|A6ZHA9_HUMAN,tr|A7LF11|A7LF11_HUMAN,tr|A7LFA2|A7LFA2_HUMAN,tr|B1W855|B1W855_HUMAN,tr|B2CB37|B2CB37_HUMAN,tr|B2WRY8|B2WRY8_HUMAN,tr|B2XHT9|B2XHT9_HUMAN,tr|B2XIR3|B2XIR3_HUMAN,tr|B2XL43|B2XL43_HUMAN,tr|B2XP28|B2XP28_HUMAN,tr|B3DE06|B3DE06_HUMAN,tr|B3GUF3|B3GUF3_HUMAN,tr|B5M7M0|B5M7M0_HUMAN,tr|C5H6K5|C5H6K5_HUMAN,tr|C5H6K6|C5H6K6_HUMAN,tr|C5H6K7|C5H6K7_HUMAN,tr|C5H6L3|C5H6L3_HUMAN,tr|C5H6M3|C5H6M3_HUMAN,tr|C5H6M4|C5H6M4_HUMAN,tr|C5H6M5|C5H6M5_HUMAN,tr|C5H6M7|C5H6M7_HUMAN,tr|C5H6M8|C5H6M8_HUMAN,tr|C8XWJ6|C8XWJ6_HUMAN,tr|C8Y3G4|C8Y3G4_HUMAN,tr|C8Y3Q5|C8Y3Q5_HUMAN,tr|C8YBL1|C8YBL1_HUMAN,tr|D1G421|D1G421_HUMAN,tr|D2IKF4|D2IKF4_HUMAN,tr|D3WYY8|D3WYY8_HUMAN,tr|E0AF97|E0AF97_HUMAN,tr|E2DTL8|E2DTL8_HUMAN,tr|E2JFC4|E2JFC4_HUMAN,tr|E5DZN4|E5DZN4_HUMAN,tr|E5E079|E5E079_HUMAN,tr|E5E1A6|E5E1A6_HUMAN,tr|E5E1V1|E5E1V1_HUMAN,tr|E5EWG2|E5EWG2_HUMAN,tr|E5EWL4|E5EWL4_HUMAN,tr|E5EWR3|E5EWR3_HUMAN,tr|E5FWC0|E5FWC0_HUMAN,tr|E7CM18|E7CM18_HUMAN,tr|E7CNQ9|E7CNQ9_HUMAN,tr|E7E4E0|E7E4E0_HUMAN,tr|E9P659|E9P659_HUMAN,tr|F1AZ87|F1AZ87_HUMAN,tr|F1AZF2|F1AZF2_HUMAN,tr|F1CIN6|F1CIN6_HUMAN,tr|F2WGV2|F2WGV2_HUMAN,tr|F2WI31|F2WI31_HUMAN,tr|F2WJ84|F2WJ84_HUMAN,tr|G3CA49|G3CA49_HUMAN,tr|G4W3M6|G4W3M6_HUMAN,tr|G4W3U1|G4W3U1_HUMAN,tr|G5D863|G5D863_HUMAN,tr|G5D8C8|G5D8C8_HUMAN,tr|G5D8J3|G5D8J3_HUMAN,tr|G5D8K6|G5D8K6_HUMAN,tr|G5D8N2|G5D8N2_HUMAN,tr|G5D8Q5|G5D8Q5_HUMAN,tr|G8JE99|G8JE99_HUMAN,tr|G8JF18|G8JF18_HUMAN,tr|G9LB98|G9LB98_HUMAN,tr|G9LG51|G9LG51_HUMAN,tr|G9LHJ5|G9LHJ5_HUMAN,tr|G9LKX8|G9LKX8_HUMAN,tr|H9E7D1|H9E7D1_HUMAN,tr|H9E7F7|H9E7F7_HUMAN,tr|H9E7P8|H9E7P8_HUMAN,tr|H9E7T7|H9E7T7_HUMAN,tr|H9E7W2|H9E7W2_HUMAN,tr|H9LMC2|H9LMC2_HUMAN,tr|H9M675|H9M675_HUMAN,tr|H9MK30|H9MK30_HUMAN,tr|H9PDV6|H9PDV6_HUMAN,tr|H9PMX8|H9PMX8_HUMAN,tr|H9PWQ9|H9PWQ9_HUMAN,tr|H9Q9T5|H9Q9T5_HUMAN,tr|H9QH59|H9QH59_HUMAN,tr|H9QLC8|H9QLC8_HUMAN,tr|H9RA87|H9RA87_HUMAN,tr|H9RAX1|H9RAX1_HUMAN,tr|H9RD12|H9RD12_HUMAN,tr|H9RF01|H9RF01_HUMAN,tr|H9RJL3|H9RJL3_HUMAN,tr|H9RKS9|H9RKS9_HUMAN,tr|H9RV93|H9RV93_HUMAN,tr|H9S054|H9S054_HUMAN,tr|H9S5Y2|H9S5Y2_HUMAN,tr|H9S868|H9S868_HUMAN,tr|H9SA70|H9SA70_HUMAN,tr|H9STE0|H9STE0_HUMAN,tr|H9T3W9|H9T3W9_HUMAN,tr|I2E7Z7|I2E7Z7_HUMAN,tr|I3PYD8|I3PYD8_HUMAN,tr|I3Q4M2|I3Q4M2_HUMAN,tr|I6N6Q6|I6N6Q6_HUMAN,tr|I6PRP7|I6PRP7_HUMAN,tr|I6PZI4|I6PZI4_HUMAN,tr|I6UIH6|I6UIH6_HUMAN,tr|J7FG21|J7FG21_HUMAN,tr|J7HPF9|J7HPF9_HUMAN,tr|K7WG81|K7WG81_HUMAN,tr|K7WVJ5|K7WVJ5_HUMAN,tr|K7X9X2|K7X9X2_HUMAN,tr|K9M370|K9M370_HUMAN,tr|L7NVC9|L7NVC9_HUMAN,tr|L7XMG0|L7XMG0_HUMAN,tr|L7XQ86|L7XQ86_HUMAN,tr|N0BMC4|N0BMC4_HUMAN,tr|Q06TE6|Q06TE6_HUMAN,tr|Q09U41|Q09U41_HUMAN,tr|Q0Z7D8|Q0Z7D8_HUMAN,tr|Q0Z7F1|Q0Z7F1_HUMAN,tr|Q0Z7J0|Q0Z7J0_HUMAN,tr|Q0Z7K3|Q0Z7K3_HUMAN,tr|Q0Z7S0|Q0Z7S0_HUMAN,tr|Q14XT3|Q14XT3_HUMAN,tr|Q15HH9|Q15HH9_HUMAN,tr|Q19MP7|Q19MP7_HUMAN,tr|Q305H0|Q305H0_HUMAN,tr|Q4EZD4|Q4EZD4_HUMAN,tr|Q4F4V6|Q4F4V6_HUMAN,tr|Q4GCC3|Q4GCC3_HUMAN,tr|Q4GCG2|Q4GCG2_HUMAN,tr|Q4GCZ4|Q4GCZ4_HUMAN,tr|Q4GHE1|Q4GHE1_HUMAN,tr|Q4GQP0|Q4GQP0_HUMAN,tr|Q4GVP5|Q4GVP5_HUMAN,tr|Q4GW12|Q4GW12_HUMAN,tr|Q5S971|Q5S971_HUMAN,tr|Q5SA98|Q5SA98_HUMAN,tr|Q5SAP1|Q5SAP1_HUMAN,tr|Q5SB08|Q5SB08_HUMAN,tr|Q5XRW8|Q5XRW8_HUMAN,tr|Q6R0V6|Q6R0V6_HUMAN,tr|Q6RKW8|Q6RKW8_HUMAN,tr|Q6RNN7|Q6RNN7_HUMAN,tr|Q6RQ80|Q6RQ80_HUMAN,tr|Q6VIG7|Q6VIG7_HUMAN,tr|Q6VJD8|Q6VJD8_HUMAN,tr|Q6VJJ3|Q6VJJ3_HUMAN,tr|Q7Y626|Q7Y626_HUMAN,tr|Q7Y6M3|Q7Y6M3_HUMAN,tr|Q7Y6N0|Q7Y6N0_HUMAN,tr|Q7YCE6|Q7YCE6_HUMAN,tr|Q7YEH2|Q7YEH2_HUMAN,tr|Q85KS0|Q85KS0_HUMAN,tr|Q8HNR1|Q8HNR1_HUMAN,tr|Q8HNR6|Q8HNR6_HUMAN,tr|Q8WCW3|Q8WCW3_HUMAN,tr|Q9B138|Q9B138_HUMAN,tr|Q9B2U8|Q9B2U8_HUMAN,tr|R9Y412|R9Y412_HUMAN,tr|R9Y478|R9Y478_HUMAN,tr|S4STI1|S4STI1_HUMAN,tr|T1Q632|T1Q632_HUMAN,tr|T1SWS8|T1SWS8_HUMAN,tr|U3L556|U3L556_HUMAN,tr|U3LSI8|U3LSI8_HUMAN,tr|U5Z9R9|U5Z9R9_HUMAN,tr|V9J3S1|V9J3S1_HUMAN,tr|V9JD22|V9JD22_HUMAN,tr|V9JPM6|V9JPM6_HUMAN,tr|V9K571|V9K571_HUMAN,tr|W8D1X2|W8D1X2_HUMAN,tr|W8D4U9|W8D4U9_HUMAN,tr|W8DBX9|W8DBX9_HUMAN,tr|W8DFH5|W8DFH5_HUMAN,tr|X2C841|X2C841_HUMAN,tr|X2CK15|X2CK15_HUMAN,tr|X2D3Z6|X2D3Z6_HUMAN,tr|X2D3Z7|X2D3Z7_HUMAN,tr|X2D3Z8|X2D3Z8_HUMAN,tr|X2D4D6|X2D4D6_HUMAN,tr|X2D4E2|X2D4E2_HUMAN,tr|X2D4F2|X2D4F2_HUMAN,tr|X2D4K6|X2D4K6_HUMAN,tr|X2D4U2|X2D4U2_HUMAN,tr|X2D4U5|X2D4U5_HUMAN,tr|X2D4V3|X2D4V3_HUMAN,tr|X2D4V5|X2D4V5_HUMAN,tr|X2D537|X2D537_HUMAN,tr|X2D544|X2D544_HUMAN,tr|X2D546|X2D546_HUMAN,tr|X5BKA4|X5BKA4_HUMAN,tr|X5C6M5|X5C6M5_HUMAN	uni_human_2016.fasta	25,566.4	85.8%	1	1	1	0.0290%	3.08%	LLDVDNR	R	V	94.9%	33.8	41.9	0.000	0	1	0	0	2	844.4524	135	141	true	
JMP1_SFD	BR1	JMP1_BR1	File Name: JMP1_01_01 (F037266)	Dolichyl-diphosphooligosaccharide--protein glycosyltransferase subunit DAD1 OS=Homo sapiens GN=DAD1 PE=1 SV=3	sp|P61803|DAD1_HUMAN,tr|F5GXX5|F5GXX5_HUMAN,tr|Q53G02|Q53G02_HUMAN	uni_human_2016.fasta	12,497.4	65.0%	1	1	1	0.0290%	8.85%	SASVVSVISR	M	F	85.1%	28.4	40.3	0.000	0	1	0	0	1	1,046.5839	2	11	true	
JMP1_SFD	BR1	JMP1_BR1	File Name: JMP1_01_01 (F037266)	Secretory carrier-associated membrane protein 2 OS=Homo sapiens GN=SCAMP2 PE=1 SV=2	sp|O15127|SCAM2_HUMAN,tr|A0A140VK92|A0A140VK92_HUMAN,tr|A8K769|A8K769_HUMAN,tr|Q6IBK3|Q6IBK3_HUMAN	uni_human_2016.fasta	36,649.1	86.1%	1	1	1	0.0290%	3.95%	AASSAAQGAFQGN	R	-	95.0%	33.4	38.5	25.8	0	1	0	0	2	1,179.5388	317	329	true	
JMP1_SFD	BR1	JMP1_BR1	File Name: JMP1_01_01 (F037266)	Arachidonate 5-lipoxygenase-activating protein OS=Homo sapiens GN=ALOX5AP PE=1 SV=2	sp|P20292|AL5AP_HUMAN,tr|A0A087WW23|A0A087WW23_HUMAN	uni_human_2016.fasta	18,157.7	86.1%	1	1	1	0.0290%	4.97%	TGTLAFER	R	V	95.0%	30.8	39.7	15.5	0	1	0	0	2	894.4680	45	52	true	
JMP1_SFD	BR1	JMP1_BR1	File Name: JMP1_01_01 (F037266)	ADP/ATP translocase 2 OS=Homo sapiens GN=SLC25A5 PE=1 SV=7	sp|P05141|ADT2_HUMAN,tr|Q6NVC0|Q6NVC0_HUMAN	uni_human_2016.fasta	32,853.5	99.8%	2	3	3	0.0869%	6.71%	GNLANVIR	R	Y	95.0%	28.9	38.3	6.77	0	1	0	0	2	856.4999	73	80	true	sp|P12236|ADT3_HUMAN,tr|Q6I9V5|Q6I9V5_HUMAN,tr|Q59EI9|Q59EI9_HUMAN
JMP1_SFD	BR1	JMP1_BR1	File Name: JMP1_01_01 (F037266)	ADP/ATP translocase 2 OS=Homo sapiens GN=SLC25A5 PE=1 SV=7	sp|P05141|ADT2_HUMAN,tr|Q6NVC0|Q6NVC0_HUMAN	uni_human_2016.fasta	32,853.5	99.8%	2	3	3	0.0869%	6.71%	LAADVGKAGAER	R	E	95.0%	48.7	41.8	32.2	0	2	0	0	2	1,262.6489	141	152	true	
JMP1_SFD	BR1	JMP1_BR1	File Name: JMP1_01_01 (F037266)	Isoform 2 of Cytoplasmic dynein 2 heavy chain 1 OS=Homo sapiens GN=DYNC2H1	sp|Q8NCM8-2|DYHC2_HUMAN,sp|Q8NCM8|DYHC2_HUMAN,tr|B0I1S0|B0I1S0_HUMAN	uni_human_2016.fasta	492,629.2	65.5%	1	1	2	0.0579%	0.162%	GSGNLLR	R	Q	85.4%	22.0	38.0	0.000	0	2	0	0	2	716.4050	1875	1881	true	
JMP1_SFD	BR1	JMP1_BR1	File Name: JMP1_01_01 (F037266)	Transmembrane protein 109 OS=Homo sapiens GN=TMEM109 PE=1 SV=1	sp|Q9BVC6|TM109_HUMAN,tr|B2R9T9|B2R9T9_HUMAN	uni_human_2016.fasta	26,211.2	86.1%	1	1	1	0.0290%	4.94%	EAPVDVLTQIGR	R	S	95.0%	39.9	40.9	20.6	0	1	0	0	2	1,297.7112	48	59	true	
JMP1_SFD	BR1	JMP1_BR1	File Name: JMP1_01_01 (F037266)	Isoform 2 of Tax1-binding protein 1 OS=Homo sapiens GN=TAX1BP1	sp|Q86VP1-2|TAXB1_HUMAN,sp|Q86VP1-4|TAXB1_HUMAN,sp|Q86VP1|TAXB1_HUMAN,tr|B4DSG5|B4DSG5_HUMAN,tr|B4DVF9|B4DVF9_HUMAN,tr|B8ZZD4|B8ZZD4_HUMAN	uni_human_2016.fasta	90,876.9	75.1%	1	1	1	0.0290%	0.803%	ETAQLR	K	E	90.3%	31.1	42.6	4.96	0	1	0	0	2	717.3890	174	179	true	
JMP1_SFD	BR1	JMP1_BR1	File Name: JMP1_01_01 (F037266)	Isoform 2 of E3 ubiquitin-protein ligase RNF213 OS=Homo sapiens GN=RNF213	sp|Q63HN8-4|RN213_HUMAN,sp|Q63HN8|RN213_HUMAN,tr|A0A0A0MTC1|A0A0A0MTC1_HUMAN,tr|A0A0A0MTR7|A0A0A0MTR7_HUMAN	uni_human_2016.fasta	591,406.6	100.0%	4	4	4	0.116%	0.894%	ASVGCGSEAAR	R	Y	95.0%	36.4	37.3	26.3	0	1	0	0	2	1,064.4789	1744	1754	true	
JMP1_SFD	BR1	JMP1_BR1	File Name: JMP1_01_01 (F037266)	Isoform 2 of E3 ubiquitin-protein ligase RNF213 OS=Homo sapiens GN=RNF213	sp|Q63HN8-4|RN213_HUMAN,sp|Q63HN8|RN213_HUMAN,tr|A0A0A0MTC1|A0A0A0MTC1_HUMAN,tr|A0A0A0MTR7|A0A0A0MTR7_HUMAN	uni_human_2016.fasta	591,406.6	100.0%	4	4	4	0.116%	0.894%	EACNQDALQEAGTFR	R	H	95.0%	55.6	38.9	46.5	0	1	0	0	2	1,709.7549	3607	3621	true	
JMP1_SFD	BR1	JMP1_BR1	File Name: JMP1_01_01 (F037266)	Isoform 2 of E3 ubiquitin-protein ligase RNF213 OS=Homo sapiens GN=RNF213	sp|Q63HN8-4|RN213_HUMAN,sp|Q63HN8|RN213_HUMAN,tr|A0A0A0MTC1|A0A0A0MTC1_HUMAN,tr|A0A0A0MTR7|A0A0A0MTR7_HUMAN	uni_human_2016.fasta	591,406.6	100.0%	4	4	4	0.116%	0.894%	LESAGLGYR	R	V	95.0%	31.4	40.8	18.0	0	1	0	0	2	965.5051	2538	2546	true	
JMP1_SFD	BR1	JMP1_BR1	File Name: JMP1_01_01 (F037266)	Isoform 2 of E3 ubiquitin-protein ligase RNF213 OS=Homo sapiens GN=RNF213	sp|Q63HN8-4|RN213_HUMAN,sp|Q63HN8|RN213_HUMAN,tr|A0A0A0MTC1|A0A0A0MTC1_HUMAN,tr|A0A0A0MTR7|A0A0A0MTR7_HUMAN	uni_human_2016.fasta	591,406.6	100.0%	4	4	4	0.116%	0.894%	SSLTLATAINQR	R	G	84.9%	25.9	40.6	9.32	0	1	0	0	2	1,274.7063	1532	1543	true	
JMP1_SFD	BR1	JMP1_BR1	File Name: JMP1_01_01 (F037266)	Tax_Id=9606 Gene_Symbol=PRSS1 Trypsin-1 precursor	IPI:CON_IPI00011694.1|SWISS-PROT:P07477,sp|P07477|TRY1_HUMAN,tr|A1A508|A1A508_HUMAN,tr|A6XGL3|A6XGL3_HUMAN,tr|E7EQ64|E7EQ64_HUMAN	uni_human_2016.fasta	26,558.1	86.1%	1	1	1	0.0290%	7.29%	NKPGVYTK	K	V	84.7%	30.7	39.2	13.9	0	2	1	0	2	906.5044	224	231	false	IPI:CON_Trypsin|SWISS-PROT:P00761|TRYP_PIG
JMP1_SFD	BR1	JMP1_BR1	File Name: JMP1_01_01 (F037266)	Tax_Id=9606 Gene_Symbol=PRSS1 Trypsin-1 precursor	IPI:CON_IPI00011694.1|SWISS-PROT:P07477,sp|P07477|TRY1_HUMAN,tr|A1A508|A1A508_HUMAN,tr|A6XGL3|A6XGL3_HUMAN,tr|E7EQ64|E7EQ64_HUMAN	uni_human_2016.fasta	26,558.1	86.1%	1	1	1	0.0290%	7.29%	TLNNDIMLIK	K	L	95.0%	41.0	42.5	18.8	0	1	0	0	2	1,190.6452	103	112	true	
JMP1_SFD	BR1	JMP1_BR1	File Name: JMP1_01_01 (F037266)	Isoform 2 of Dynein heavy chain 8, axonemal OS=Homo sapiens GN=DNAH8	sp|Q96JB1-2|DYH8_HUMAN,sp|Q96JB1|DYH8_HUMAN,tr|A0A075B6F3|A0A075B6F3_HUMAN,tr|H0Y7V4|H0Y7V4_HUMAN	uni_human_2016.fasta	514,672.1	83.8%	1	1	1	0.0290%	0.157%	KTLKAKK	R	G	94.1%	18.1	25.0	9.53	0	1	0	0	2	816.5667	2189	2195	true	
JMP1_SFD	BR1	JMP1_BR1	File Name: JMP1_01_01 (F037266)	Isoform 2 of Translocon-associated protein subunit gamma OS=Homo sapiens GN=SSR3	sp|Q9UNL2-2|SSRG_HUMAN,sp|Q9UNL2|SSRG_HUMAN,tr|C9JA28|C9JA28_HUMAN	uni_human_2016.fasta	21,081.4	64.3%	1	1	1	0.0290%	5.05%	EDAVSKEVTR	R	K	84.7%	27.6	41.5	11.8	0	1	0	0	2	1,244.6213	93	102	true	
JMP1_SFD	BR1	JMP1_BR1	File Name: JMP1_01_01 (F037266)	Isoform 2 of Clathrin heavy chain 1 OS=Homo sapiens GN=CLTC	sp|Q00610-2|CLH1_HUMAN,sp|Q00610|CLH1_HUMAN,tr|A0A087WVQ6|A0A087WVQ6_HUMAN	uni_human_2016.fasta	191,618.9	100.0%	3	3	3	0.0869%	2.01%	ESNCYDPER	R	V	95.0%	23.6	31.6	15.0	0	1	0	0	2	1,169.4528	750	758	true	
JMP1_SFD	BR1	JMP1_BR1	File Name: JMP1_01_01 (F037266)	Isoform 2 of Clathrin heavy chain 1 OS=Homo sapiens GN=CLTC	sp|Q00610-2|CLH1_HUMAN,sp|Q00610|CLH1_HUMAN,tr|A0A087WVQ6|A0A087WVQ6_HUMAN	uni_human_2016.fasta	191,618.9	100.0%	3	3	3	0.0869%	2.01%	NNLAGAEELFAR	R	K	94.1%	28.2	41.8	15.1	0	1	0	0	2	1,304.6593	355	366	true	
JMP1_SFD	BR1	JMP1_BR1	File Name: JMP1_01_01 (F037266)	Isoform 2 of Clathrin heavy chain 1 OS=Homo sapiens GN=CLTC	sp|Q00610-2|CLH1_HUMAN,sp|Q00610|CLH1_HUMAN,tr|A0A087WVQ6|A0A087WVQ6_HUMAN	uni_human_2016.fasta	191,618.9	100.0%	3	3	3	0.0869%	2.01%	VVGAMQLYSVDR	R	K	95.0%	45.9	42.2	35.5	0	1	0	0	2	1,353.6832	177	188	true	
JMP1_SFD	BR1	JMP1_BR1	File Name: JMP1_01_01 (F037266)	Trypsin - Sus scrofa (Pig).	IPI:CON_Trypsin|SWISS-PROT:P00761|TRYP_PIG	uni_human_2016.fasta	24,409.3	64.2%	1	2	3	0.0869%	3.46%	NKPGVYTK	K	V	84.7%	30.7	39.2	13.9	0	2	1	0	2	906.5044	209	216	true	tr|A1A508|A1A508_HUMAN,IPI:CON_IPI00011694.1|SWISS-PROT:P07477,sp|P07477|TRY1_HUMAN,tr|A6XGL3|A6XGL3_HUMAN,tr|E7EQ64|E7EQ64_HUMAN
JMP1_SFD	BR1	JMP1_BR1	File Name: JMP1_01_01 (F037266)	cDNA FLJ52761, highly similar to Actin, aortic smooth muscle OS=Homo sapiens PE=2 SV=1	tr|B4DUI8|B4DUI8_HUMAN	uni_human_2016.fasta	37,364.1	45.7%	0	0	0	0.000%	3.31%	DSYVGDEAQSK	K	R	95.0%	32.8	36.2	12.5	0	1	0	0	2	1,198.5223	8	18	false	tr|B4E335|B4E335_HUMAN,tr|Q53G76|Q53G76_HUMAN,tr|Q53GK6|Q53GK6_HUMAN,tr|Q1KLZ0|Q1KLZ0_HUMAN,tr|B4E3A4|B4E3A4_HUMAN,IPI:CON_00698900.1|SWISS-PROT:P60712,sp|P63261|ACTG_HUMAN,tr|B4DVQ0|B4DVQ0_HUMAN,tr|Q53G99|Q53G99_HUMAN,sp|P60709|ACTB_HUMAN,tr|Q8WVW5|Q8WVW5_HUMAN
JMP1_SFD	BR1	JMP1_BR1	File Name: JMP1_01_01 (F037266)	Isoform 12 of Titin OS=Homo sapiens GN=TTN	sp|Q8WZ42-12|TITIN_HUMAN,tr|A0A0A0MTS7|A0A0A0MTS7_HUMAN	uni_human_2016.fasta	3,994,212.8	86.1%	1	1	1	0.0290%	0.0139%	ILKIK	R	K	95.0%	25.6	25.6	0.000	0	1	0	0	2	614.4601	14285	14289	true	tr|Q59FK6|Q59FK6_HUMAN,tr|F8WCY8|F8WCY8_HUMAN,tr|Q59GK6|Q59GK6_HUMAN,tr|H0YJ52|H0YJ52_HUMAN,sp|O15440-5|MRP5_HUMAN,sp|O15440|MRP5_HUMAN
JMP1_SFD	BR1	JMP1_BR1	File Name: JMP1_01_01 (F037266)	Serine/arginine repetitive matrix protein 2 OS=Homo sapiens GN=SRRM2 PE=1 SV=2	sp|Q9UQ35|SRRM2_HUMAN,tr|A0A140VK53|A0A140VK53_HUMAN	uni_human_2016.fasta	299,621.6	99.7%	1	1	1	0.0290%	0.618%	SSTGPEPPAPTPLLAER	R	H	95.0%	39.4	43.3	24.5	0	1	0	0	2	1,719.8914	357	373	true	
JMP1_SFD	BR1	JMP1_BR1	File Name: JMP1_01_01 (F037266)	Transmembrane protein 41A OS=Homo sapiens GN=TMEM41A PE=1 SV=1	sp|Q96HV5|TM41A_HUMAN	uni_human_2016.fasta	29,667.0	86.1%	1	1	1	0.0290%	3.79%	LGSTEEAGGR	R	S	95.0%	31.2	40.1	9.93	0	1	0	0	2	976.4695	31	40	true	
JMP1_SFD	BR1	JMP1_BR1	File Name: JMP1_01_01 (F037266)	Isoform 4 of ATP-binding cassette sub-family A member 13 OS=Homo sapiens GN=ABCA13	sp|Q86UQ4-4|ABCAD_HUMAN,sp|Q86UQ4|ABCAD_HUMAN,tr|A0A0A0MT16|A0A0A0MT16_HUMAN	uni_human_2016.fasta	576,170.6	82.1%	1	1	1	0.0290%	0.119%	ILESIR	K	Q	93.4%	24.7	36.8	0.000	0	1	0	0	2	730.4458	4449	4454	true	
JMP1_SFD	BR1	JMP1_BR1	File Name: JMP1_01_01 (F037266)	Magnesium transporter protein 1 OS=Homo sapiens GN=MAGT1 PE=1 SV=1	sp|Q9H0U3|MAGT1_HUMAN,tr|A0A087WU53|A0A087WU53_HUMAN,tr|B4DH58|B4DH58_HUMAN	uni_human_2016.fasta	38,037.0	74.9%	1	1	1	0.0290%	2.69%	GFSAEQIAR	R	W	90.2%	32.3	41.3	16.9	0	1	0	0	2	978.5003	160	168	true	
JMP1_SFD	BR1	JMP1_BR1	File Name: JMP1_01_01 (F037266)	Isoform 2 of SLIT-ROBO Rho GTPase-activating protein 3 OS=Homo sapiens GN=SRGAP3	sp|O43295-2|SRGP3_HUMAN,sp|O43295-3|SRGP3_HUMAN,sp|O43295|SRGP3_HUMAN,sp|O75044|SRGP2_HUMAN,sp|P0DJJ0|SRG2C_HUMAN,sp|P0DMP2|SRG2B_HUMAN,sp|P45954|ACDSB_HUMAN,sp|Q7Z6B7-2|SRGP1_HUMAN,sp|Q7Z6B7|SRGP1_HUMAN,tr|A0A075B7B5|A0A075B7B5_HUMAN,tr|A0A087WW56|A0A087WW56_HUMAN,tr|A0A087WZH4|A0A087WZH4_HUMAN,tr|A0A087X0L1|A0A087X0L1_HUMAN,tr|A0A0S2Z3P9|A0A0S2Z3P9_HUMAN,tr|A2RUF3|A2RUF3_HUMAN,tr|B4DDU0|B4DDU0_HUMAN,tr|B7Z3G4|B7Z3G4_HUMAN,tr|B7ZM87|B7ZM87_HUMAN,tr|C7TPG7|C7TPG7_HUMAN,tr|E7EMD6|E7EMD6_HUMAN,tr|E9PDX4|E9PDX4_HUMAN,tr|G5EA48|G5EA48_HUMAN,tr|Q5VZB5|Q5VZB5_HUMAN,tr|Q8IXS7|Q8IXS7_HUMAN,tr|Q9ULR4|Q9ULR4_HUMAN	uni_human_2016.fasta	47,487.1	71.9%	1	1	1	0.0290%	0.465%	SSVKK	K	F	88.7%	20.9	37.5	-2.54	0	1	0	0	2	659.3818	66	70	true	
JMP1_SFD	BR1	JMP1_BR1	File Name: JMP1_01_01 (F037266)	Isoform 2 of Very-long-chain (3R)-3-hydroxyacyl-CoA dehydratase 3 OS=Homo sapiens GN=HACD3	sp|Q9P035-2|HACD3_HUMAN,sp|Q9P035|HACD3_HUMAN,tr|H3BMZ1|H3BMZ1_HUMAN,tr|H3BPZ1|H3BPZ1_HUMAN,tr|H3BRL8|H3BRL8_HUMAN,tr|H3BS72|H3BS72_HUMAN	uni_human_2016.fasta	43,161.1	86.1%	1	1	1	0.0290%	4.56%	LESEGSPETLTNLR	R	K	95.0%	59.8	43.0	45.8	0	1	0	0	2	1,545.7756	133	146	true	
JMP1_SFD	BR1	JMP1_BR1	File Name: JMP1_01_01 (F037266)	Isoform 2 of Dynein heavy chain 1, axonemal OS=Homo sapiens GN=DNAH1	sp|Q9P2D7-2|DYH1_HUMAN,sp|Q9P2D7-4|DYH1_HUMAN,sp|Q9P2D7|DYH1_HUMAN,tr|A0A140VJI6|A0A140VJI6_HUMAN	uni_human_2016.fasta	493,958.7	86.1%	1	1	1	0.0290%	0.141%	ISNINR	R	Y	95.0%	29.0	37.6	0.000	0	1	0	0	2	716.4049	3563	3568	true	
JMP1_SFD	BR1	JMP1_BR1	File Name: JMP1_01_01 (F037266)	Isoform 2 of Coatomer subunit alpha OS=Homo sapiens GN=COPA	sp|P53621-2|COPA_HUMAN,sp|P53621|COPA_HUMAN	uni_human_2016.fasta	138,349.3	78.2%	1	1	1	0.0290%	0.892%	SSGLTAVWVAR	R	N	91.7%	27.7	40.9	9.90	0	1	0	0	2	1,146.6265	413	423	true	
JMP1_SFD	BR1	JMP1_BR1	File Name: JMP1_01_01 (F037266)	Armadillo repeat-containing protein 8 (Fragment) OS=Homo sapiens GN=ARMC8 PE=1 SV=1	tr|H7C5B7|H7C5B7_HUMAN	uni_human_2016.fasta	12,532.7	64.4%	1	1	1	0.0290%	7.08%	XLLSPDLK	-	F	84.8%	31.3	39.9	1.31	0	0	1	0	2	1,001.4984	1	8	true	
JMP1_SFD	BR1	JMP1_BR1	File Name: JMP1_01_01 (F037266)	Signal peptidase complex subunit 2 OS=Homo sapiens GN=SPCS2 PE=1 SV=3	sp|Q15005|SPCS2_HUMAN,tr|A0A087WUC6|A0A087WUC6_HUMAN,tr|B4DDB9|B4DDB9_HUMAN,tr|E9PI68|E9PI68_HUMAN,tr|E9PL01|E9PL01_HUMAN	uni_human_2016.fasta	25,004.2	86.1%	1	1	1	0.0290%	3.98%	AAAAVQGGR	M	S	95.0%	49.4	40.8	30.1	0	1	0	0	1	842.4479	2	10	true	
JMP1_SFD	BR1	JMP1_BR1	File Name: JMP1_01_01 (F037266)	Isoform 2 of Sarcoplasmic/endoplasmic reticulum calcium ATPase 2 OS=Homo sapiens GN=ATP2A2	sp|P16615-2|AT2A2_HUMAN,sp|P16615-3|AT2A2_HUMAN,sp|P16615-4|AT2A2_HUMAN,sp|P16615-5|AT2A2_HUMAN,sp|P16615|AT2A2_HUMAN,tr|A0A0S2Z3L2|A0A0S2Z3L2_HUMAN,tr|H7C5W9|H7C5W9_HUMAN	uni_human_2016.fasta	114,758.8	98.0%	1	1	1	0.0290%	1.10%	EFDELNPSAQR	R	D	95.0%	34.1	39.7	18.7	0	1	0	0	2	1,305.6070	656	666	true	
JMP1_SFD	BR1	JMP1_BR1	File Name: JMP1_01_01 (F037266)	Isoform 2 of Dermcidin OS=Homo sapiens GN=DCD	sp|P81605-2|DCD_HUMAN,sp|P81605|DCD_HUMAN	uni_human_2016.fasta	11,284.1	98.1%	1	1	1	0.0290%	9.09%	ENAGEDPGLAR	K	Q	95.0%	40.8	38.8	32.3	0	1	0	0	2	1,128.5281	43	53	true	
JMP1_SFD	BR1	JMP1_BR1	File Name: JMP1_01_01 (F037266)	Isoform 3 of Exportin-2 OS=Homo sapiens GN=CSE1L	sp|P55060-3|XPO2_HUMAN,sp|P55060-4|XPO2_HUMAN,sp|P55060|XPO2_HUMAN,tr|B4DM31|B4DM31_HUMAN,tr|B4DPS6|B4DPS6_HUMAN,tr|B4DUC5|B4DUC5_HUMAN	uni_human_2016.fasta	110,421.9	86.1%	1	1	1	0.0290%	1.06%	DLEGSDIDTR	R	R	95.0%	36.8	38.5	20.5	0	1	0	0	2	1,120.5119	373	382	true	
JMP1_SFD	BR1	JMP1_BR1	File Name: JMP1_01_01 (F037266)	Isoform Beta of Tripartite motif-containing protein 29 OS=Homo sapiens GN=TRIM29	sp|Q14134-2|TRI29_HUMAN,sp|Q14134|TRI29_HUMAN,tr|A0A024R3J1|A0A024R3J1_HUMAN,tr|B7Z5V5|B7Z5V5_HUMAN,tr|B7Z5V8|B7Z5V8_HUMAN,tr|B7Z8U9|B7Z8U9_HUMAN,tr|E9PRL4|E9PRL4_HUMAN,tr|Q0P6H7|Q0P6H7_HUMAN,tr|Q53G41|Q53G41_HUMAN	uni_human_2016.fasta	65,835.7	86.1%	1	1	1	0.0290%	0.877%	NFIER	R	N	95.0%	28.7	37.9	14.4	0	1	0	0	2	678.3569	435	439	true	
JMP1_SFD	BR1	JMP1_BR1	File Name: JMP1_01_01 (F037266)	DNA-dependent protein kinase catalytic subunit OS=Homo sapiens GN=PRKDC PE=1 SV=3	sp|P78527|PRKDC_HUMAN	uni_human_2016.fasta	469,095.5	100.0%	12	13	14	0.406%	2.83%	AGSGAGVR	M	C	95.0%	33.8	38.2	14.1	0	1	0	0	1	716.3686	2	9	true	
JMP1_SFD	BR1	JMP1_BR1	File Name: JMP1_01_01 (F037266)	DNA-dependent protein kinase catalytic subunit OS=Homo sapiens GN=PRKDC PE=1 SV=3	sp|P78527|PRKDC_HUMAN	uni_human_2016.fasta	469,095.5	100.0%	12	13	14	0.406%	2.83%	GIFTSEIGTK	R	Q	91.0%	32.8	41.4	21.6	0	1	0	0	2	1,163.6040	2941	2950	true	
JMP1_SFD	BR1	JMP1_BR1	File Name: JMP1_01_01 (F037266)	DNA-dependent protein kinase catalytic subunit OS=Homo sapiens GN=PRKDC PE=1 SV=3	sp|P78527|PRKDC_HUMAN	uni_human_2016.fasta	469,095.5	100.0%	12	13	14	0.406%	2.83%	IAGFDER	R	V	95.0%	38.2	39.8	20.7	0	1	0	0	2	807.3996	3719	3725	true	
JMP1_SFD	BR1	JMP1_BR1	File Name: JMP1_01_01 (F037266)	DNA-dependent protein kinase catalytic subunit OS=Homo sapiens GN=PRKDC PE=1 SV=3	sp|P78527|PRKDC_HUMAN	uni_human_2016.fasta	469,095.5	100.0%	12	13	14	0.406%	2.83%	KSLNSIEFR	R	E	81.4%	24.3	41.5	9.81	0	2	0	0	2	1,204.6416	71	79	true	
JMP1_SFD	BR1	JMP1_BR1	File Name: JMP1_01_01 (F037266)	DNA-dependent protein kinase catalytic subunit OS=Homo sapiens GN=PRKDC PE=1 SV=3	sp|P78527|PRKDC_HUMAN	uni_human_2016.fasta	469,095.5	100.0%	12	13	14	0.406%	2.83%	LACDVDQVTR	R	Q	95.0%	54.3	40.8	29.2	0	1	0	0	2	1,176.5679	972	981	true	
JMP1_SFD	BR1	JMP1_BR1	File Name: JMP1_01_01 (F037266)	DNA-dependent protein kinase catalytic subunit OS=Homo sapiens GN=PRKDC PE=1 SV=3	sp|P78527|PRKDC_HUMAN	uni_human_2016.fasta	469,095.5	100.0%	12	13	14	0.406%	2.83%	LLEEALLR	R	L	92.5%	28.7	36.9	11.7	0	1	0	0	2	956.5776	2892	2899	true	
JMP1_SFD	BR1	JMP1_BR1	File Name: JMP1_01_01 (F037266)	DNA-dependent protein kinase catalytic subunit OS=Homo sapiens GN=PRKDC PE=1 SV=3	sp|P78527|PRKDC_HUMAN	uni_human_2016.fasta	469,095.5	100.0%	12	13	14	0.406%	2.83%	LPPDVLR	R	W	85.4%	20.1	38.0	0.000	0	1	0	0	2	809.4881	2916	2922	true	
JMP1_SFD	BR1	JMP1_BR1	File Name: JMP1_01_01 (F037266)	DNA-dependent protein kinase catalytic subunit OS=Homo sapiens GN=PRKDC PE=1 SV=3	sp|P78527|PRKDC_HUMAN	uni_human_2016.fasta	469,095.5	100.0%	12	13	14	0.406%	2.83%	MEVQEQEEDISSLIR	R	S	95.0%	54.8	42.0	21.5	0	1	0	0	2	1,821.8537	3218	3232	true	
JMP1_SFD	BR1	JMP1_BR1	File Name: JMP1_01_01 (F037266)	DNA-dependent protein kinase catalytic subunit OS=Homo sapiens GN=PRKDC PE=1 SV=3	sp|P78527|PRKDC_HUMAN	uni_human_2016.fasta	469,095.5	100.0%	12	13	14	0.406%	2.83%	QITQSALLAEAR	K	S	94.5%	33.9	40.4	12.5	0	1	0	0	2	1,300.7220	2951	2962	true	
JMP1_SFD	BR1	JMP1_BR1	File Name: JMP1_01_01 (F037266)	DNA-dependent protein kinase catalytic subunit OS=Homo sapiens GN=PRKDC PE=1 SV=3	sp|P78527|PRKDC_HUMAN	uni_human_2016.fasta	469,095.5	100.0%	12	13	14	0.406%	2.83%	QSFVDR	R	S	92.4%	27.6	40.5	6.95	0	1	0	0	2	751.3733	1817	1822	true	
JMP1_SFD	BR1	JMP1_BR1	File Name: JMP1_01_01 (F037266)	DNA-dependent protein kinase catalytic subunit OS=Homo sapiens GN=PRKDC PE=1 SV=3	sp|P78527|PRKDC_HUMAN	uni_human_2016.fasta	469,095.5	100.0%	12	13	14	0.406%	2.83%	SLGPPQGEEDSVPR	R	D	95.0%	62.9	42.0	43.6	0	2	0	0	2	1,467.7076	2107	2120	true	
JMP1_SFD	BR1	JMP1_BR1	File Name: JMP1_01_01 (F037266)	DNA-dependent protein kinase catalytic subunit OS=Homo sapiens GN=PRKDC PE=1 SV=3	sp|P78527|PRKDC_HUMAN	uni_human_2016.fasta	469,095.5	100.0%	12	13	14	0.406%	2.83%	VTELALTASDR	R	Q	95.0%	49.1	41.3	35.3	0	1	0	0	2	1,175.6267	914	924	true	
JMP1_SFD	BR1	JMP1_BR1	File Name: JMP1_01_01 (F037266)	Tax_Id=9606 Gene_Symbol=KRT6A Keratin, type II cytoskeletal 6A	IPI:CON_00300725.7|SWISS-PROT:P02538,sp|P02538|K2C6A_HUMAN,tr|A0A0S2Z428|A0A0S2Z428_HUMAN,tr|B4DRR0|B4DRR0_HUMAN	uni_human_2016.fasta	60,046.4	86.1%	1	1	1	0.0290%	4.96%	AQYEEIAQR	K	S	95.0%	41.5	40.6	25.5	0	1	0	0	2	1,107.5429	339	347	false	IPI:CON_00299145.9|SWISS-PROT:P48668,IPI:CON_IPI00290078.5|SWISS-PROT:P19013,sp|P48668|K2C6C_HUMAN,sp|P35908|K22E_HUMAN,sp|Q01546|K22O_HUMAN,IPI:CON_00293665.7|SWISS-PROT:P04259
JMP1_SFD	BR1	JMP1_BR1	File Name: JMP1_01_01 (F037266)	Tax_Id=9606 Gene_Symbol=KRT6A Keratin, type II cytoskeletal 6A	IPI:CON_00300725.7|SWISS-PROT:P02538,sp|P02538|K2C6A_HUMAN,tr|A0A0S2Z428|A0A0S2Z428_HUMAN,tr|B4DRR0|B4DRR0_HUMAN	uni_human_2016.fasta	60,046.4	86.1%	1	1	1	0.0290%	4.96%	NKYEDEINKR	K	T	89.7%	37.3	41.9	20.1	0	0	1	0	2	1,308.6543	251	260	false	sp|P13647|K2C5_HUMAN,sp|P48668|K2C6C_HUMAN,tr|H6VRG0|H6VRG0_HUMAN,tr|H6VRG2|H6VRG2_HUMAN,sp|P04264|K2C1_HUMAN,IPI:CON_00293665.7|SWISS-PROT:P04259,IPI:CON_00299145.9|SWISS-PROT:P48668,tr|H6VRG1|H6VRG1_HUMAN,IPI:CON_00009867.3|SWISS-PROT:P13647
JMP1_SFD	BR1	JMP1_BR1	File Name: JMP1_01_01 (F037266)	Tax_Id=9606 Gene_Symbol=KRT6A Keratin, type II cytoskeletal 6A	IPI:CON_00300725.7|SWISS-PROT:P02538,sp|P02538|K2C6A_HUMAN,tr|A0A0S2Z428|A0A0S2Z428_HUMAN,tr|B4DRR0|B4DRR0_HUMAN	uni_human_2016.fasta	60,046.4	86.1%	1	1	1	0.0290%	4.96%	QLDSIVGER	R	G	95.0%	32.7	40.9	13.9	0	1	0	0	2	1,016.5372	224	232	true	IPI:CON_00299145.9|SWISS-PROT:P48668,sp|P13647|K2C5_HUMAN,sp|P48668|K2C6C_HUMAN,IPI:CON_00009867.3|SWISS-PROT:P13647,IPI:CON_00293665.7|SWISS-PROT:P04259
JMP1_SFD	BR1	JMP1_BR1	File Name: JMP1_01_01 (F037266)	Isoform 2 of Plectin OS=Homo sapiens GN=PLEC	sp|Q15149-2|PLEC_HUMAN,sp|Q15149-4|PLEC_HUMAN,sp|Q15149-5|PLEC_HUMAN,sp|Q15149-6|PLEC_HUMAN,sp|Q15149-7|PLEC_HUMAN,sp|Q15149-8|PLEC_HUMAN,sp|Q15149-9|PLEC_HUMAN,sp|Q15149|PLEC_HUMAN	uni_human_2016.fasta	512,599.4	100.0%	5	5	5	0.145%	1.18%	GGAEGELQALR	R	A	92.5%	35.6	41.2	20.0	0	1	0	0	2	1,100.5696	1437	1447	true	
JMP1_SFD	BR1	JMP1_BR1	File Name: JMP1_01_01 (F037266)	Isoform 2 of Plectin OS=Homo sapiens GN=PLEC	sp|Q15149-2|PLEC_HUMAN,sp|Q15149-4|PLEC_HUMAN,sp|Q15149-5|PLEC_HUMAN,sp|Q15149-6|PLEC_HUMAN,sp|Q15149-7|PLEC_HUMAN,sp|Q15149-8|PLEC_HUMAN,sp|Q15149-9|PLEC_HUMAN,sp|Q15149|PLEC_HUMAN	uni_human_2016.fasta	512,599.4	100.0%	5	5	5	0.145%	1.18%	KASDSELER	R	Q	86.7%	22.7	40.2	13.2	0	1	0	0	2	1,145.5529	1868	1876	true	
JMP1_SFD	BR1	JMP1_BR1	File Name: JMP1_01_01 (F037266)	Isoform 2 of Plectin OS=Homo sapiens GN=PLEC	sp|Q15149-2|PLEC_HUMAN,sp|Q15149-4|PLEC_HUMAN,sp|Q15149-5|PLEC_HUMAN,sp|Q15149-6|PLEC_HUMAN,sp|Q15149-7|PLEC_HUMAN,sp|Q15149-8|PLEC_HUMAN,sp|Q15149-9|PLEC_HUMAN,sp|Q15149|PLEC_HUMAN	uni_human_2016.fasta	512,599.4	100.0%	5	5	5	0.145%	1.18%	QLAEEDLAQQR	R	A	95.0%	49.8	41.7	24.8	0	1	0	0	2	1,300.6493	2263	2273	true	
JMP1_SFD	BR1	JMP1_BR1	File Name: JMP1_01_01 (F037266)	Isoform 2 of Plectin OS=Homo sapiens GN=PLEC	sp|Q15149-2|PLEC_HUMAN,sp|Q15149-4|PLEC_HUMAN,sp|Q15149-5|PLEC_HUMAN,sp|Q15149-6|PLEC_HUMAN,sp|Q15149-7|PLEC_HUMAN,sp|Q15149-8|PLEC_HUMAN,sp|Q15149-9|PLEC_HUMAN,sp|Q15149|PLEC_HUMAN	uni_human_2016.fasta	512,599.4	100.0%	5	5	5	0.145%	1.18%	QVQVALETAQR	R	S	92.4%	33.8	41.4	18.4	0	1	0	0	2	1,242.6801	1530	1540	true	
JMP1_SFD	BR1	JMP1_BR1	File Name: JMP1_01_01 (F037266)	Isoform 2 of Plectin OS=Homo sapiens GN=PLEC	sp|Q15149-2|PLEC_HUMAN,sp|Q15149-4|PLEC_HUMAN,sp|Q15149-5|PLEC_HUMAN,sp|Q15149-6|PLEC_HUMAN,sp|Q15149-7|PLEC_HUMAN,sp|Q15149-8|PLEC_HUMAN,sp|Q15149-9|PLEC_HUMAN,sp|Q15149|PLEC_HUMAN	uni_human_2016.fasta	512,599.4	100.0%	5	5	5	0.145%	1.18%	SLVPAAELLESR	R	V	91.8%	27.5	40.6	17.5	0	1	0	0	2	1,284.7158	2947	2958	true	
JMP1_SFD	BR1	JMP1_BR1	File Name: JMP1_01_01 (F037266)	Isoform 3 of L-lactate dehydrogenase A chain OS=Homo sapiens GN=LDHA	sp|P00338-3|LDHA_HUMAN,sp|P00338|LDHA_HUMAN,tr|B4DJI1|B4DJI1_HUMAN,tr|V9HWB9|V9HWB9_HUMAN	uni_human_2016.fasta	36,689.2	99.2%	2	2	2	0.0579%	4.99%	LNLVQR	R	N	84.1%	19.9	36.3	0.000	0	1	0	0	2	742.4570	107	112	true	
JMP1_SFD	BR1	JMP1_BR1	File Name: JMP1_01_01 (F037266)	Isoform 3 of L-lactate dehydrogenase A chain OS=Homo sapiens GN=LDHA	sp|P00338-3|LDHA_HUMAN,sp|P00338|LDHA_HUMAN,tr|B4DJI1|B4DJI1_HUMAN,tr|V9HWB9|V9HWB9_HUMAN	uni_human_2016.fasta	36,689.2	99.2%	2	2	2	0.0579%	4.99%	VIGSGCNLDSAR	R	F	95.0%	54.8	40.6	44.7	0	1	0	0	2	1,248.6002	158	169	true	
JMP1_SFD	BR1	JMP1_BR1	File Name: JMP1_01_01 (F037266)	Isoform 2 of E3 ubiquitin-protein ligase HUWE1 OS=Homo sapiens GN=HUWE1	sp|Q7Z6Z7-2|HUWE1_HUMAN,sp|Q7Z6Z7-3|HUWE1_HUMAN,sp|Q7Z6Z7|HUWE1_HUMAN,tr|A0A024R9U8|A0A024R9U8_HUMAN,tr|A0A024R9W5|A0A024R9W5_HUMAN	uni_human_2016.fasta	481,892.1	100.0%	7	7	7	0.203%	2.25%	AGSSTPGDAPPAVAEVQGR	R	S	95.0%	30.2	43.0	14.1	0	1	0	0	2	1,766.8669	2885	2903	true	
JMP1_SFD	BR1	JMP1_BR1	File Name: JMP1_01_01 (F037266)	Isoform 2 of E3 ubiquitin-protein ligase HUWE1 OS=Homo sapiens GN=HUWE1	sp|Q7Z6Z7-2|HUWE1_HUMAN,sp|Q7Z6Z7-3|HUWE1_HUMAN,sp|Q7Z6Z7|HUWE1_HUMAN,tr|A0A024R9U8|A0A024R9U8_HUMAN,tr|A0A024R9W5|A0A024R9W5_HUMAN	uni_human_2016.fasta	481,892.1	100.0%	7	7	7	0.203%	2.25%	DGGSGNSTIIVSR	R	S	88.9%	36.1	41.6	26.1	0	1	0	0	2	1,262.6336	2359	2371	true	
JMP1_SFD	BR1	JMP1_BR1	File Name: JMP1_01_01 (F037266)	Isoform 2 of E3 ubiquitin-protein ligase HUWE1 OS=Homo sapiens GN=HUWE1	sp|Q7Z6Z7-2|HUWE1_HUMAN,sp|Q7Z6Z7-3|HUWE1_HUMAN,sp|Q7Z6Z7|HUWE1_HUMAN,tr|A0A024R9U8|A0A024R9U8_HUMAN,tr|A0A024R9W5|A0A024R9W5_HUMAN	uni_human_2016.fasta	481,892.1	100.0%	7	7	7	0.203%	2.25%	DLSMSEEDQMMR	R	A	95.0%	36.8	25.0	36.8	0	1	0	0	2	1,519.5711	1366	1377	true	
JMP1_SFD	BR1	JMP1_BR1	File Name: JMP1_01_01 (F037266)	Isoform 2 of E3 ubiquitin-protein ligase HUWE1 OS=Homo sapiens GN=HUWE1	sp|Q7Z6Z7-2|HUWE1_HUMAN,sp|Q7Z6Z7-3|HUWE1_HUMAN,sp|Q7Z6Z7|HUWE1_HUMAN,tr|A0A024R9U8|A0A024R9U8_HUMAN,tr|A0A024R9W5|A0A024R9W5_HUMAN	uni_human_2016.fasta	481,892.1	100.0%	7	7	7	0.203%	2.25%	DSAVAISGADSR	R	G	92.5%	32.2	40.4	12.2	0	1	0	0	2	1,148.5542	2930	2941	true	
JMP1_SFD	BR1	JMP1_BR1	File Name: JMP1_01_01 (F037266)	Isoform 2 of E3 ubiquitin-protein ligase HUWE1 OS=Homo sapiens GN=HUWE1	sp|Q7Z6Z7-2|HUWE1_HUMAN,sp|Q7Z6Z7-3|HUWE1_HUMAN,sp|Q7Z6Z7|HUWE1_HUMAN,tr|A0A024R9U8|A0A024R9U8_HUMAN,tr|A0A024R9W5|A0A024R9W5_HUMAN	uni_human_2016.fasta	481,892.1	100.0%	7	7	7	0.203%	2.25%	GSGTASDDEFENLR	R	I	95.0%	35.7	36.7	27.8	0	1	0	0	2	1,497.6453	1902	1915	true	
JMP1_SFD	BR1	JMP1_BR1	File Name: JMP1_01_01 (F037266)	Isoform 2 of E3 ubiquitin-protein ligase HUWE1 OS=Homo sapiens GN=HUWE1	sp|Q7Z6Z7-2|HUWE1_HUMAN,sp|Q7Z6Z7-3|HUWE1_HUMAN,sp|Q7Z6Z7|HUWE1_HUMAN,tr|A0A024R9U8|A0A024R9U8_HUMAN,tr|A0A024R9W5|A0A024R9W5_HUMAN	uni_human_2016.fasta	481,892.1	100.0%	7	7	7	0.203%	2.25%	SAATSGAGSTTSGVVSGSLGSR	R	E	95.0%	94.4	43.7	81.3	0	1	0	0	2	1,896.9257	1844	1865	true	
JMP1_SFD	BR1	JMP1_BR1	File Name: JMP1_01_01 (F037266)	Isoform 2 of E3 ubiquitin-protein ligase HUWE1 OS=Homo sapiens GN=HUWE1	sp|Q7Z6Z7-2|HUWE1_HUMAN,sp|Q7Z6Z7-3|HUWE1_HUMAN,sp|Q7Z6Z7|HUWE1_HUMAN,tr|A0A024R9U8|A0A024R9U8_HUMAN,tr|A0A024R9W5|A0A024R9W5_HUMAN	uni_human_2016.fasta	481,892.1	100.0%	7	7	7	0.203%	2.25%	TPLLTR	R	L	94.0%	22.8	36.5	9.00	0	1	0	0	2	700.4353	157	162	true	
JMP1_SFD	BR1	JMP1_BR1	File Name: JMP1_01_01 (F037266)	HLA class II histocompatibility antigen, DP beta 1 chain OS=Homo sapiens GN=HLA-DPB1 PE=1 SV=1	tr|A0A0G2JII1|A0A0G2JII1_HUMAN,tr|A0A0G2JJV3|A0A0G2JJV3_HUMAN,tr|A0A140T8Z3|A0A140T8Z3_HUMAN	uni_human_2016.fasta	25,766.1	86.1%	1	1	3	0.0869%	2.63%	GSIQVR	R	W	95.0%	36.5	37.5	0.280	0	3	0	0	2	659.3835	122	127	true	
JMP1_SFD	BR1	JMP1_BR1	File Name: JMP1_01_01 (F037266)	MHC class I antigen (Fragment) OS=Homo sapiens GN=HLA-C PE=3 SV=1	tr|V5NQW1|V5NQW1_HUMAN	uni_human_2016.fasta	38,936.5	98.8%	1	1	1	0.0290%	4.01%	SWTAADTAAQITQR	R	K	95.0%	62.6	43.9	0.000	0	1	0	0	2	1,519.7500	156	169	true	tr|Q29958|Q29958_HUMAN,tr|B4DUK6|B4DUK6_HUMAN,tr|Q95IE7|Q95IE7_HUMAN,tr|A0A0A7C4R0|A0A0A7C4R0_HUMAN,tr|A0A0S4T203|A0A0S4T203_HUMAN
JMP1_SFD	BR1	JMP1_BR1	File Name: JMP1_01_01 (F037266)	Heat shock protein HSP 90-beta OS=Homo sapiens GN=HSP90AB1 PE=1 SV=4	sp|P08238|HS90B_HUMAN,tr|A0A024RD80|A0A024RD80_HUMAN	uni_human_2016.fasta	83,267.3	32.9%	0	0	0	0.000%	1.93%	GVVDSEDLPLNISR	R	E	95.0%	52.9	42.8	0.000	0	1	0	0	2	1,513.7858	379	392	false	tr|Q53G55|Q53G55_HUMAN,tr|K9JA46|K9JA46_HUMAN,tr|A0A140VJY2|A0A140VJY2_HUMAN,tr|Q9BV61|Q9BV61_HUMAN,sp|P07900-2|HS90A_HUMAN,tr|Q53FS6|Q53FS6_HUMAN,sp|Q12931|TRAP1_HUMAN,sp|Q12931-2|TRAP1_HUMAN,sp|P07900|HS90A_HUMAN
JMP1_SFD	BR1	JMP1_BR1	File Name: JMP1_01_01 (F037266)	Keratin 1 OS=Homo sapiens GN=KRT1 PE=3 SV=1	tr|H6VRG2|H6VRG2_HUMAN	uni_human_2016.fasta	66,067.3	100.0%	18	18	20	0.579%	31.7%	AEAESLYQSK	K	Y	94.1%	31.5	40.3	15.1	0	1	0	0	2	1,125.5422	367	376	true	tr|H6VRG0|H6VRG0_HUMAN,tr|H6VRG1|H6VRG1_HUMAN,sp|P04264|K2C1_HUMAN
JMP1_SFD	BR1	JMP1_BR1	File Name: JMP1_01_01 (F037266)	Keratin 1 OS=Homo sapiens GN=KRT1 PE=3 SV=1	tr|H6VRG2|H6VRG2_HUMAN	uni_human_2016.fasta	66,067.3	100.0%	18	18	20	0.579%	31.7%	AQYEDIAQK	K	S	95.0%	27.9	40.5	17.2	0	1	0	0	2	1,065.5212	356	364	true	tr|H6VRG0|H6VRG0_HUMAN,tr|H6VRG1|H6VRG1_HUMAN,sp|P04264|K2C1_HUMAN
JMP1_SFD	BR1	JMP1_BR1	File Name: JMP1_01_01 (F037266)	Keratin 1 OS=Homo sapiens GN=KRT1 PE=3 SV=1	tr|H6VRG2|H6VRG2_HUMAN	uni_human_2016.fasta	66,067.3	100.0%	18	18	20	0.579%	31.7%	DYQELMNTK	R	L	93.4%	27.7	37.1	0.000	0	1	0	0	2	1,157.5145	464	472	true	tr|H6VRG0|H6VRG0_HUMAN,tr|H6VRG1|H6VRG1_HUMAN,sp|P04264|K2C1_HUMAN
JMP1_SFD	BR1	JMP1_BR1	File Name: JMP1_01_01 (F037266)	Keratin 1 OS=Homo sapiens GN=KRT1 PE=3 SV=1	tr|H6VRG2|H6VRG2_HUMAN	uni_human_2016.fasta	66,067.3	100.0%	18	18	20	0.579%	31.7%	EREQIK	R	S	94.9%	27.2	40.1	1.85	0	1	0	0	2	802.4418	180	185	true	tr|H6VRG0|H6VRG0_HUMAN,tr|H6VRG1|H6VRG1_HUMAN,sp|P04264|K2C1_HUMAN
JMP1_SFD	BR1	JMP1_BR1	File Name: JMP1_01_01 (F037266)	Keratin 1 OS=Homo sapiens GN=KRT1 PE=3 SV=1	tr|H6VRG2|H6VRG2_HUMAN	uni_human_2016.fasta	66,067.3	100.0%	18	18	20	0.579%	31.7%	FLEQQNQVLQTK	R	W	95.0%	47.0	43.0	25.6	0	1	0	0	2	1,475.7854	200	211	true	tr|H6VRG0|H6VRG0_HUMAN,tr|H6VRG1|H6VRG1_HUMAN,sp|P35908|K22E_HUMAN,sp|P04264|K2C1_HUMAN
JMP1_SFD	BR1	JMP1_BR1	File Name: JMP1_01_01 (F037266)	Keratin 1 OS=Homo sapiens GN=KRT1 PE=3 SV=1	tr|H6VRG2|H6VRG2_HUMAN	uni_human_2016.fasta	66,067.3	100.0%	18	18	20	0.579%	31.7%	GGGGGGYGSGGSSYGSGGGSYGSGGGGGGGR	R	G	95.0%	64.5	33.7	62.3	0	1	0	0	2	2,383.9523	519	549	true	tr|H6VRG0|H6VRG0_HUMAN,tr|H6VRG1|H6VRG1_HUMAN,sp|P04264|K2C1_HUMAN
JMP1_SFD	BR1	JMP1_BR1	File Name: JMP1_01_01 (F037266)	Keratin 1 OS=Homo sapiens GN=KRT1 PE=3 SV=1	tr|H6VRG2|H6VRG2_HUMAN	uni_human_2016.fasta	66,067.3	100.0%	18	18	20	0.579%	31.7%	GSGGGSSGGSIGGR	R	G	95.0%	53.2	38.5	38.6	0	2	0	0	2	1,092.5030	603	616	true	tr|H6VRG0|H6VRG0_HUMAN,tr|H6VRG1|H6VRG1_HUMAN,sp|P04264|K2C1_HUMAN
JMP1_SFD	BR1	JMP1_BR1	File Name: JMP1_01_01 (F037266)	Keratin 1 OS=Homo sapiens GN=KRT1 PE=3 SV=1	tr|H6VRG2|H6VRG2_HUMAN	uni_human_2016.fasta	66,067.3	100.0%	18	18	20	0.579%	31.7%	GSGGGSSGGSIGGRGSSSGGVK	R	S	82.1%	32.2	42.3	15.9	0	0	1	0	2	1,751.8269	603	624	true	tr|H6VRG0|H6VRG0_HUMAN,tr|H6VRG1|H6VRG1_HUMAN,sp|P04264|K2C1_HUMAN
JMP1_SFD	BR1	JMP1_BR1	File Name: JMP1_01_01 (F037266)	Keratin 1 OS=Homo sapiens GN=KRT1 PE=3 SV=1	tr|H6VRG2|H6VRG2_HUMAN	uni_human_2016.fasta	66,067.3	100.0%	18	18	20	0.579%	31.7%	NKYEDEINKR	R	T	89.7%	37.3	41.9	20.1	0	0	1	0	2	1,308.6543	268	277	true	sp|P13647|K2C5_HUMAN,sp|P48668|K2C6C_HUMAN,tr|H6VRG0|H6VRG0_HUMAN,tr|B4DRR0|B4DRR0_HUMAN,sp|P04264|K2C1_HUMAN,tr|A0A0S2Z428|A0A0S2Z428_HUMAN,IPI:CON_00293665.7|SWISS-PROT:P04259,IPI:CON_00299145.9|SWISS-PROT:P48668,IPI:CON_00300725.7|SWISS-PROT:P02538,sp|P02538|K2C6A_HUMAN,tr|H6VRG1|H6VRG1_HUMAN,IPI:CON_00009867.3|SWISS-PROT:P13647
JMP1_SFD	BR1	JMP1_BR1	File Name: JMP1_01_01 (F037266)	Keratin 1 OS=Homo sapiens GN=KRT1 PE=3 SV=1	tr|H6VRG2|H6VRG2_HUMAN	uni_human_2016.fasta	66,067.3	100.0%	18	18	20	0.579%	31.7%	NMQDMVEDYR	K	N	95.0%	52.9	29.0	40.8	0	2	0	0	2	1,332.5196	258	267	true	tr|H6VRG0|H6VRG0_HUMAN,tr|H6VRG1|H6VRG1_HUMAN,sp|P04264|K2C1_HUMAN
JMP1_SFD	BR1	JMP1_BR1	File Name: JMP1_01_01 (F037266)	Keratin 1 OS=Homo sapiens GN=KRT1 PE=3 SV=1	tr|H6VRG2|H6VRG2_HUMAN	uni_human_2016.fasta	66,067.3	100.0%	18	18	20	0.579%	31.7%	QISNLQQSISDAEQR	K	G	95.0%	40.7	43.1	21.2	0	1	0	0	2	1,716.8512	418	432	true	tr|H6VRG0|H6VRG0_HUMAN,tr|H6VRG1|H6VRG1_HUMAN,sp|P04264|K2C1_HUMAN
JMP1_SFD	BR1	JMP1_BR1	File Name: JMP1_01_01 (F037266)	Keratin 1 OS=Homo sapiens GN=KRT1 PE=3 SV=1	tr|H6VRG2|H6VRG2_HUMAN	uni_human_2016.fasta	66,067.3	100.0%	18	18	20	0.579%	31.7%	SGGGFSSGSAGIINYQR	R	R	92.4%	37.0	42.7	23.7	0	1	0	0	2	1,657.7929	13	29	true	tr|H6VRG0|H6VRG0_HUMAN,tr|H6VRG1|H6VRG1_HUMAN,sp|P04264|K2C1_HUMAN
JMP1_SFD	BR1	JMP1_BR1	File Name: JMP1_01_01 (F037266)	Keratin 1 OS=Homo sapiens GN=KRT1 PE=3 SV=1	tr|H6VRG2|H6VRG2_HUMAN	uni_human_2016.fasta	66,067.3	100.0%	18	18	20	0.579%	31.7%	SISISVAR	K	G	95.0%	28.0	38.5	4.99	0	1	0	0	2	832.4886	75	82	true	tr|H6VRG0|H6VRG0_HUMAN,tr|H6VRG1|H6VRG1_HUMAN,sp|P04264|K2C1_HUMAN
JMP1_SFD	BR1	JMP1_BR1	File Name: JMP1_01_01 (F037266)	Keratin 1 OS=Homo sapiens GN=KRT1 PE=3 SV=1	tr|H6VRG2|H6VRG2_HUMAN	uni_human_2016.fasta	66,067.3	100.0%	18	18	20	0.579%	31.7%	SKAEAESLYQSK	K	Y	95.0%	42.7	42.8	26.2	0	1	0	0	2	1,340.6692	365	376	true	tr|H6VRG0|H6VRG0_HUMAN,tr|H6VRG1|H6VRG1_HUMAN,sp|P04264|K2C1_HUMAN
JMP1_SFD	BR1	JMP1_BR1	File Name: JMP1_01_01 (F037266)	Keratin 1 OS=Homo sapiens GN=KRT1 PE=3 SV=1	tr|H6VRG2|H6VRG2_HUMAN	uni_human_2016.fasta	66,067.3	100.0%	18	18	20	0.579%	31.7%	SLVNLGGSK	R	S	80.0%	19.9	39.3	13.5	0	1	0	0	2	874.4993	66	74	true	tr|H6VRG0|H6VRG0_HUMAN,tr|H6VRG1|H6VRG1_HUMAN,sp|P04264|K2C1_HUMAN
JMP1_SFD	BR1	JMP1_BR1	File Name: JMP1_01_01 (F037266)	Keratin 1 OS=Homo sapiens GN=KRT1 PE=3 SV=1	tr|H6VRG2|H6VRG2_HUMAN	uni_human_2016.fasta	66,067.3	100.0%	18	18	20	0.579%	31.7%	TNAENEFVTIKK	R	D	93.3%	28.2	42.5	14.9	0	1	0	0	2	1,393.7322	278	289	true	tr|H6VRG0|H6VRG0_HUMAN,tr|H6VRG1|H6VRG1_HUMAN,sp|P04264|K2C1_HUMAN
JMP1_SFD	BR1	JMP1_BR1	File Name: JMP1_01_01 (F037266)	Keratin 1 OS=Homo sapiens GN=KRT1 PE=3 SV=1	tr|H6VRG2|H6VRG2_HUMAN	uni_human_2016.fasta	66,067.3	100.0%	18	18	20	0.579%	31.7%	WELLQQVDTSTR	K	T	95.0%	59.6	43.4	46.8	0	1	0	0	2	1,475.7490	212	223	true	tr|H6VRG0|H6VRG0_HUMAN,tr|H6VRG1|H6VRG1_HUMAN,sp|P04264|K2C1_HUMAN
JMP1_SFD	BR1	JMP1_BR1	File Name: JMP1_01_01 (F037266)	Keratin 1 OS=Homo sapiens GN=KRT1 PE=3 SV=1	tr|H6VRG2|H6VRG2_HUMAN	uni_human_2016.fasta	66,067.3	100.0%	18	18	20	0.579%	31.7%	YEELQITAGR	K	H	95.0%	55.6	41.4	28.6	0	1	0	0	2	1,179.6005	377	386	true	tr|H6VRG0|H6VRG0_HUMAN,tr|H6VRG1|H6VRG1_HUMAN,sp|P04264|K2C1_HUMAN
JMP1_SFD	BR1	JMP1_BR1	File Name: JMP1_01_01 (F037266)	Endoplasmic reticulum aminopeptidase 1 delta-Exon-11 isoform OS=Homo sapiens GN=ERAP1 PE=2 SV=1	tr|A0A075BTL2|A0A075BTL2_HUMAN	uni_human_2016.fasta	61,442.5	86.1%	1	1	1	0.0290%	2.37%	ILASTQFEPTAAR	R	M	95.0%	42.6	41.8	25.4	0	1	0	0	2	1,404.7482	176	188	true	
JMP1_SFD	BR1	JMP1_BR1	File Name: JMP1_01_01 (F037266)	Tax_Id=9606 Gene_Symbol=KRT10 Keratin, type I cytoskeletal 10	IPI:CON_00009865.2|SWISS-PROT:P13645,sp|P13645|K1C10_HUMAN	uni_human_2016.fasta	59,512.4	100.0%	9	9	9	0.261%	16.2%	ALEESNYELEGK	R	I	95.0%	61.2	41.0	36.2	0	1	0	0	2	1,381.6482	166	177	true	
JMP1_SFD	BR1	JMP1_BR1	File Name: JMP1_01_01 (F037266)	Tax_Id=9606 Gene_Symbol=KRT10 Keratin, type I cytoskeletal 10	IPI:CON_00009865.2|SWISS-PROT:P13645,sp|P13645|K1C10_HUMAN	uni_human_2016.fasta	59,512.4	100.0%	9	9	9	0.261%	16.2%	DAEAWFNEK	K	S	95.0%	39.3	37.2	19.6	0	1	0	0	2	1,109.4898	335	343	true	sp|Q7Z3Y8|K1C27_HUMAN,IPI:CON_IPI00328103.3|SWISS-PROT:Q7Z3Y8
JMP1_SFD	BR1	JMP1_BR1	File Name: JMP1_01_01 (F037266)	Tax_Id=9606 Gene_Symbol=KRT10 Keratin, type I cytoskeletal 10	IPI:CON_00009865.2|SWISS-PROT:P13645,sp|P13645|K1C10_HUMAN	uni_human_2016.fasta	59,512.4	100.0%	9	9	9	0.261%	16.2%	GSLGGGFSSGGFSGGSFSR	K	G	95.0%	43.5	39.5	27.9	0	1	0	0	2	1,707.7722	41	59	true	
JMP1_SFD	BR1	JMP1_BR1	File Name: JMP1_01_01 (F037266)	Tax_Id=9606 Gene_Symbol=KRT10 Keratin, type I cytoskeletal 10	IPI:CON_00009865.2|SWISS-PROT:P13645,sp|P13645|K1C10_HUMAN	uni_human_2016.fasta	59,512.4	100.0%	9	9	9	0.261%	16.2%	QSLEASLAETEGR	K	Y	95.0%	53.3	41.6	35.2	0	1	0	0	2	1,390.6809	387	399	true	
JMP1_SFD	BR1	JMP1_BR1	File Name: JMP1_01_01 (F037266)	Tax_Id=9606 Gene_Symbol=KRT10 Keratin, type I cytoskeletal 10	IPI:CON_00009865.2|SWISS-PROT:P13645,sp|P13645|K1C10_HUMAN	uni_human_2016.fasta	59,512.4	100.0%	9	9	9	0.261%	16.2%	SLLEGEGSSGGGGR	R	G	95.0%	40.1	39.8	26.3	0	1	0	0	2	1,262.5973	451	464	true	
JMP1_SFD	BR1	JMP1_BR1	File Name: JMP1_01_01 (F037266)	Tax_Id=9606 Gene_Symbol=KRT10 Keratin, type I cytoskeletal 10	IPI:CON_00009865.2|SWISS-PROT:P13645,sp|P13645|K1C10_HUMAN	uni_human_2016.fasta	59,512.4	100.0%	9	9	9	0.261%	16.2%	SQYEQLAEQNR	R	K	95.0%	52.6	40.6	39.7	0	1	0	0	2	1,365.6393	323	333	true	
JMP1_SFD	BR1	JMP1_BR1	File Name: JMP1_01_01 (F037266)	Tax_Id=9606 Gene_Symbol=KRT10 Keratin, type I cytoskeletal 10	IPI:CON_00009865.2|SWISS-PROT:P13645,sp|P13645|K1C10_HUMAN	uni_human_2016.fasta	59,512.4	100.0%	9	9	9	0.261%	16.2%	SQYEQLAEQNRK	R	D	95.0%	41.4	42.7	31.5	0	1	0	0	2	1,493.7343	323	334	true	
JMP1_SFD	BR1	JMP1_BR1	File Name: JMP1_01_01 (F037266)	Tax_Id=9606 Gene_Symbol=KRT10 Keratin, type I cytoskeletal 10	IPI:CON_00009865.2|SWISS-PROT:P13645,sp|P13645|K1C10_HUMAN	uni_human_2016.fasta	59,512.4	100.0%	9	9	9	0.261%	16.2%	VTMQNLNDR	K	L	95.0%	41.3	39.8	20.8	0	1	0	0	2	1,106.5260	148	156	true	sp|Q7Z3Y8|K1C27_HUMAN,IPI:CON_00384444.5|SWISS-PROT:P02533,IPI:CON_00217963.3|SWISS-PROT:P08779,sp|P02533|K1C14_HUMAN,sp|P08779|K1C16_HUMAN,IPI:CON_IPI00328103.3|SWISS-PROT:Q7Z3Y8,IPI:CON_IPI00217963.3|SWISS-PROT:P08779
JMP1_SFD	BR1	JMP1_BR1	File Name: JMP1_01_01 (F037266)	Tax_Id=9606 Gene_Symbol=KRT10 Keratin, type I cytoskeletal 10	IPI:CON_00009865.2|SWISS-PROT:P13645,sp|P13645|K1C10_HUMAN	uni_human_2016.fasta	59,512.4	100.0%	9	9	9	0.261%	16.2%	YENEVALR	K	Q	81.8%	21.9	40.8	11.8	0	1	0	0	2	993.4999	238	245	true	
JMP1_SFD	BR1	JMP1_BR1	File Name: JMP1_01_01 (F037266)	MHC class I antigen (Fragment) OS=Homo sapiens GN=HLA-B PE=3 SV=1	tr|B2DG08|B2DG08_HUMAN	uni_human_2016.fasta	31,615.1	70.6%	1	1	1	0.0290%	7.33%	DGEDKTQDTELVETRPAGDR	R	T	88.1%	33.0	40.8	0.000	0	0	1	0	2	2,232.0379	219	238	true	
JMP1_SFD	BR1	JMP1_BR1	File Name: JMP1_01_01 (F037266)	Isoform 2 of Utrophin OS=Homo sapiens GN=UTRN	sp|P46939-2|UTRO_HUMAN,sp|P46939|UTRO_HUMAN	uni_human_2016.fasta	394,466.4	60.5%	1	1	1	0.0290%	0.320%	YQAVQEAVEDR	R	Q	82.5%	23.6	40.6	12.7	0	1	0	0	2	1,307.6226	886	896	true	
JMP1_SFD	BR1	JMP1_BR1	File Name: JMP1_01_01 (F037266)	Antigen peptide transporter 1 OS=Homo sapiens GN=TAP1 PE=1 SV=2	sp|Q03518|TAP1_HUMAN,tr|A0A0S2Z5A6|A0A0S2Z5A6_HUMAN,tr|A0A140T9T7|A0A140T9T7_HUMAN,tr|B2R9F3|B2R9F3_HUMAN,tr|Q6QWC0|Q6QWC0_HUMAN,tr|Q6QWC1|Q6QWC1_HUMAN,tr|X5CKB3|X5CKB3_HUMAN	uni_human_2016.fasta	87,219.4	86.1%	1	1	1	0.0290%	1.73%	QVAAVGQEPQVFGR	R	S	95.0%	39.6	42.6	30.5	0	1	0	0	2	1,485.7809	640	653	true	
JMP1_SFD	BR1	JMP1_BR1	File Name: JMP1_01_01 (F037266)	ATP-dependent RNA helicase A OS=Homo sapiens GN=DHX9 PE=1 SV=4	sp|Q08211|DHX9_HUMAN	uni_human_2016.fasta	140,961.5	86.1%	1	1	1	0.0290%	0.945%	AAECNIVVTQPR	R	R	95.0%	40.3	42.6	15.7	0	1	0	0	2	1,357.6893	435	446	true	
JMP1_SFD	BR1	JMP1_BR1	File Name: JMP1_01_01 (F037266)	Tax_Id=9606 Gene_Symbol=KRT14 Keratin, type I cytoskeletal 14	IPI:CON_00384444.5|SWISS-PROT:P02533,sp|P02533|K1C14_HUMAN	uni_human_2016.fasta	51,622.6	100.0%	2	2	2	0.0579%	7.20%	ALEEANADLEVK	R	I	95.0%	44.1	41.9	33.5	0	1	0	0	2	1,301.6584	135	146	true	sp|P13646|K1C13_HUMAN,sp|P13646-3|K1C13_HUMAN,tr|K7ERE3|K7ERE3_HUMAN,IPI:CON_00217963.3|SWISS-PROT:P08779,sp|P08779|K1C16_HUMAN,IPI:CON_IPI00217963.3|SWISS-PROT:P08779
JMP1_SFD	BR1	JMP1_BR1	File Name: JMP1_01_01 (F037266)	Tax_Id=9606 Gene_Symbol=KRT14 Keratin, type I cytoskeletal 14	IPI:CON_00384444.5|SWISS-PROT:P02533,sp|P02533|K1C14_HUMAN	uni_human_2016.fasta	51,622.6	100.0%	2	2	2	0.0579%	7.20%	EVATNSELVQSGK	R	S	95.0%	35.4	42.3	13.4	0	1	0	0	2	1,361.6907	316	328	true	sp|Q04695|K1C17_HUMAN,IPI:CON_00450768.7|SWISS-PROT:Q04695,IPI:CON_IPI00450768.7|SWISS-PROT:Q04695
JMP1_SFD	BR1	JMP1_BR1	File Name: JMP1_01_01 (F037266)	Tax_Id=9606 Gene_Symbol=KRT14 Keratin, type I cytoskeletal 14	IPI:CON_00384444.5|SWISS-PROT:P02533,sp|P02533|K1C14_HUMAN	uni_human_2016.fasta	51,622.6	100.0%	2	2	2	0.0579%	7.20%	VTMQNLNDR	K	L	95.0%	41.3	39.8	20.8	0	1	0	0	2	1,106.5260	117	125	false	sp|P13645|K1C10_HUMAN,sp|Q7Z3Y8|K1C27_HUMAN,IPI:CON_00217963.3|SWISS-PROT:P08779,sp|P08779|K1C16_HUMAN,IPI:CON_IPI00328103.3|SWISS-PROT:Q7Z3Y8,IPI:CON_IPI00217963.3|SWISS-PROT:P08779,IPI:CON_00009865.2|SWISS-PROT:P13645
JMP1_SFD	BR1	JMP1_BR1	File Name: JMP1_01_01 (F037266)	Lysozyme C OS=Homo sapiens GN=LYZ PE=1 SV=1	sp|P61626|LYSC_HUMAN,tr|B2R4C5|B2R4C5_HUMAN	uni_human_2016.fasta	16,536.9	67.2%	1	1	1	0.0290%	6.08%	ATNYNAGDR	R	S	86.3%	19.3	36.9	2.82	0	1	0	0	2	981.4384	60	68	true	
JMP1_SFD	BR1	JMP1_BR1	File Name: JMP1_01_01 (F037266)	Isoform 4 of WD repeat- and FYVE domain-containing protein 4 OS=Homo sapiens GN=WDFY4	sp|Q6ZS81-4|WDFY4_HUMAN,sp|Q6ZS81-5|WDFY4_HUMAN,sp|Q6ZS81|WDFY4_HUMAN,tr|D3DX93|D3DX93_HUMAN	uni_human_2016.fasta	353,613.2	98.7%	1	1	1	0.0290%	0.409%	TIGAVAVGQLGVR	R	V	95.0%	44.6	37.1	35.7	0	1	0	0	2	1,240.7373	1346	1358	true	
JMP1_SFD	BR1	JMP1_BR1	File Name: JMP1_01_01 (F037266)	Isoform 2 of Solute carrier organic anion transporter family member 3A1 OS=Homo sapiens GN=SLCO3A1	sp|Q9UIG8-2|SO3A1_HUMAN,sp|Q9UIG8|SO3A1_HUMAN	uni_human_2016.fasta	76,555.4	64.2%	1	1	1	0.0290%	1.88%	QGKKPGGSSGGGR	M	S	84.7%	29.6	41.7	7.04	0	1	0	0	1	1,388.6764	2	14	true	
JMP1_SFD	BR1	JMP1_BR1	File Name: JMP1_01_01 (F037266)	Isoform 2 of ATP synthase subunit alpha, mitochondrial OS=Homo sapiens GN=ATP5A1	sp|P25705-2|ATPA_HUMAN,sp|P25705|ATPA_HUMAN,tr|V9HW26|V9HW26_HUMAN	uni_human_2016.fasta	59,752.1	86.1%	1	1	1	0.0290%	1.99%	AVDSLVPIGR	K	G	95.0%	30.5	38.6	23.7	0	1	0	0	2	1,026.5943	195	204	true	
JMP1_SFD	BR1	JMP1_BR1	File Name: JMP1_01_01 (F037266)	Carnitine O-palmitoyltransferase 1, liver isoform OS=Homo sapiens GN=CPT1A PE=1 SV=2	sp|P50416|CPT1A_HUMAN,tr|A0A024R5F4|A0A024R5F4_HUMAN,tr|B2RAQ8|B2RAQ8_HUMAN	uni_human_2016.fasta	88,370.1	78.5%	1	1	1	0.0290%	1.81%	ILDNTSEPQPGEAR	R	L	91.8%	30.6	43.8	13.1	0	1	0	0	2	1,526.7447	366	379	true	
JMP1_SFD	BR1	JMP1_BR1	File Name: JMP1_01_01 (F037266)	ADP/ATP translocase 3 OS=Homo sapiens GN=SLC25A6 PE=1 SV=4	sp|P12236|ADT3_HUMAN,tr|Q59EI9|Q59EI9_HUMAN,tr|Q6I9V5|Q6I9V5_HUMAN	uni_human_2016.fasta	32,867.1	84.3%	1	2	2	0.0579%	6.71%	GNLANVIR	R	Y	95.0%	28.9	38.3	6.77	0	1	0	0	2	856.4999	73	80	false	sp|P05141|ADT2_HUMAN,tr|Q6NVC0|Q6NVC0_HUMAN
JMP1_SFD	BR1	JMP1_BR1	File Name: JMP1_01_01 (F037266)	ADP/ATP translocase 3 OS=Homo sapiens GN=SLC25A6 PE=1 SV=4	sp|P12236|ADT3_HUMAN,tr|Q59EI9|Q59EI9_HUMAN,tr|Q6I9V5|Q6I9V5_HUMAN	uni_human_2016.fasta	32,867.1	84.3%	1	2	2	0.0579%	6.71%	LAADVGKSGTER	R	E	94.3%	35.2	41.9	23.8	0	2	0	0	2	1,314.6745	141	152	true	
JMP1_SFD	BR1	JMP1_BR1	File Name: JMP1_01_01 (F037266)	Heterogeneous nuclear ribonucleoprotein U-like protein 2 OS=Homo sapiens GN=HNRNPUL2 PE=1 SV=1	sp|Q1KMD3|HNRL2_HUMAN	uni_human_2016.fasta	85,105.2	64.4%	1	1	1	0.0290%	1.61%	MKGLEEPEMDPK	R	S	84.8%	27.1	38.6	14.7	0	1	0	0	2	1,530.6914	495	506	true	
JMP1_SFD	BR1	JMP1_BR1	File Name: JMP1_01_01 (F037266)	Isoform 2 of Inositol 1,4,5-trisphosphate receptor type 1 OS=Homo sapiens GN=ITPR1	sp|Q14643-2|ITPR1_HUMAN,sp|Q14643-3|ITPR1_HUMAN,sp|Q14643-4|ITPR1_HUMAN,sp|Q14643-5|ITPR1_HUMAN,sp|Q14643-6|ITPR1_HUMAN,sp|Q14643-7|ITPR1_HUMAN,sp|Q14643-8|ITPR1_HUMAN,sp|Q14643|ITPR1_HUMAN	uni_human_2016.fasta	313,931.7	83.7%	1	1	1	0.0290%	0.365%	SGGGVGDVLR	R	K	94.0%	30.6	40.5	13.1	0	1	0	0	2	916.4848	2553	2562	true	
JMP1_SFD	BR1	JMP1_BR1	File Name: JMP1_01_01 (F037266)	cDNA FLJ51896, highly similar to Glia-derived nexin OS=Homo sapiens PE=2 SV=1	tr|B4DMR3|B4DMR3_HUMAN	uni_human_2016.fasta	37,158.3	82.0%	1	1	1	0.0290%	2.40%	LQLGADGR	M	T	93.4%	25.7	39.8	11.2	0	1	0	0	1	829.4528	2	9	true	
JMP1_SFD	BR1	JMP1_BR1	File Name: JMP1_01_01 (F037266)	Isoform 3 of Sodium/potassium-transporting ATPase subunit alpha-1 OS=Homo sapiens GN=ATP1A1	sp|P05023-3|AT1A1_HUMAN,tr|B7Z3V1|B7Z3V1_HUMAN	uni_human_2016.fasta	109,553.6	86.1%	1	1	1	0.0290%	1.31%	SPDFTNENPLETR	R	N	95.0%	33.0	42.5	21.3	0	1	0	0	2	1,519.7024	197	209	true	
JMP1_SFD	BR1	JMP1_BR1	File Name: JMP1_02_01 (F037267)	Isoform 2 of 182 kDa tankyrase-1-binding protein OS=Homo sapiens GN=TNKS1BP1	sp|Q9C0C2-2|TB182_HUMAN,sp|Q9C0C2|TB182_HUMAN,tr|A0A024R542|A0A024R542_HUMAN,tr|B3KXS7|B3KXS7_HUMAN	uni_human_2016.fasta	181,795.0	92.4%	1	1	1	0.0244%	2.19%	NLEVSSCVGSGGSSEAR	R	E	82.0%	25.7	39.1	19.9	0	1	0	0	2	1,695.7602	1169	1185	true	
JMP1_SFD	BR1	JMP1_BR1	File Name: JMP1_02_01 (F037267)	Nuclear pore complex protein Nup160 (Fragment) OS=Homo sapiens GN=NUP160 PE=1 SV=2	tr|G3V198|G3V198_HUMAN	uni_human_2016.fasta	148,975.5	44.5%	1	1	1	0.0244%	0.609%	XAAGALER	-	S	82.3%	23.3	39.7	11.5	0	1	0	0	2	840.3890	1	8	true	
JMP1_SFD	BR1	JMP1_BR1	File Name: JMP1_02_01 (F037267)	Isoform D of Protein SON OS=Homo sapiens GN=SON	sp|P18583-5|SON_HUMAN,sp|P18583-7|SON_HUMAN,sp|P18583-9|SON_HUMAN,sp|P18583|SON_HUMAN	uni_human_2016.fasta	263,829.4	99.7%	2	2	2	0.0488%	1.02%	LAQDPYR	R	L	95.0%	29.5	40.8	7.14	0	1	0	0	2	862.4418	916	922	true	
JMP1_SFD	BR1	JMP1_BR1	File Name: JMP1_02_01 (F037267)	Isoform D of Protein SON OS=Homo sapiens GN=SON	sp|P18583-5|SON_HUMAN,sp|P18583-7|SON_HUMAN,sp|P18583-9|SON_HUMAN,sp|P18583|SON_HUMAN	uni_human_2016.fasta	263,829.4	99.7%	2	2	2	0.0488%	1.02%	LGQDPYR	R	L	93.2%	30.1	41.3	15.9	0	1	0	0	2	848.4262	944	950	true	
JMP1_SFD	BR1	JMP1_BR1	File Name: JMP1_02_01 (F037267)	Isoform D of Protein SON OS=Homo sapiens GN=SON	sp|P18583-5|SON_HUMAN,sp|P18583-7|SON_HUMAN,sp|P18583-9|SON_HUMAN,sp|P18583|SON_HUMAN	uni_human_2016.fasta	263,829.4	99.7%	2	2	2	0.0488%	1.02%	SMMSSYSAADR	R	S	95.0%	22.4	28.7	16.3	0	1	0	0	2	1,237.4823	1091	1101	false	tr|H7C1M2|H7C1M2_HUMAN
JMP1_SFD	BR1	JMP1_BR1	File Name: JMP1_02_01 (F037267)	Lamin-B receptor OS=Homo sapiens GN=LBR PE=1 SV=2	sp|Q14739|LBR_HUMAN,tr|A0A024R3R5|A0A024R3R5_HUMAN,tr|B4E0Z3|B4E0Z3_HUMAN,tr|C9JXK0|C9JXK0_HUMAN	uni_human_2016.fasta	70,706.3	99.8%	2	2	2	0.0488%	4.07%	KGGSTSSSPSR	R	R	95.0%	57.1	39.1	42.5	0	1	0	0	2	1,155.5389	64	74	true	
JMP1_SFD	BR1	JMP1_BR1	File Name: JMP1_02_01 (F037267)	Lamin-B receptor OS=Homo sapiens GN=LBR PE=1 SV=2	sp|Q14739|LBR_HUMAN,tr|A0A024R3R5|A0A024R3R5_HUMAN,tr|B4E0Z3|B4E0Z3_HUMAN,tr|C9JXK0|C9JXK0_HUMAN	uni_human_2016.fasta	70,706.3	99.8%	2	2	2	0.0488%	4.07%	SASASHQADIKEAR	R	R	95.0%	33.3	41.8	17.4	0	0	1	0	2	1,575.7510	97	110	true	
JMP1_SFD	BR1	JMP1_BR1	File Name: JMP1_02_01 (F037267)	Isoform 3 of Exportin-2 OS=Homo sapiens GN=CSE1L	sp|P55060-3|XPO2_HUMAN,sp|P55060-4|XPO2_HUMAN,sp|P55060|XPO2_HUMAN,tr|B4DM31|B4DM31_HUMAN,tr|B4DPS6|B4DPS6_HUMAN,tr|B4DUC5|B4DUC5_HUMAN	uni_human_2016.fasta	110,421.9	76.6%	1	1	1	0.0244%	1.06%	DLEGSDIDTR	R	R	95.0%	37.8	38.7	20.8	0	1	0	0	2	1,120.5119	373	382	true	
JMP1_SFD	BR1	JMP1_BR1	File Name: JMP1_02_01 (F037267)	Isoform 3 of L-lactate dehydrogenase A chain OS=Homo sapiens GN=LDHA	sp|P00338-3|LDHA_HUMAN,sp|P00338|LDHA_HUMAN,tr|B4DJI1|B4DJI1_HUMAN,tr|V9HWB9|V9HWB9_HUMAN	uni_human_2016.fasta	33,593.4	76.6%	1	1	1	0.0244%	3.32%	VIGSGCNLDSAR	R	F	95.0%	45.2	40.4	32.2	0	1	0	0	2	1,248.6002	131	142	true	
JMP1_SFD	BR1	JMP1_BR1	File Name: JMP1_02_01 (F037267)	Nuclear pore membrane glycoprotein 210 OS=Homo sapiens GN=NUP210 PE=1 SV=3	sp|Q8TEM1|PO210_HUMAN	uni_human_2016.fasta	205,109.8	66.2%	1	1	1	0.0244%	0.477%	DGAASLSYR	R	V	91.9%	27.2	39.5	14.1	0	1	0	0	2	939.4530	1313	1321	true	
JMP1_SFD	BR1	JMP1_BR1	File Name: JMP1_02_01 (F037267)	HLA class II histocompatibility antigen, DP beta 1 chain OS=Homo sapiens GN=HLA-DPB1 PE=1 SV=1	tr|A0A0G2JII1|A0A0G2JII1_HUMAN,tr|A0A0G2JJV3|A0A0G2JJV3_HUMAN,tr|A0A140T8Z3|A0A140T8Z3_HUMAN	uni_human_2016.fasta	25,766.1	76.6%	1	1	5	0.122%	2.63%	GSIQVR	R	W	95.0%	31.6	37.5	0.320	0	5	0	0	2	659.3835	122	127	true	
JMP1_SFD	BR1	JMP1_BR1	File Name: JMP1_02_01 (F037267)	Carnitine O-palmitoyltransferase 1, liver isoform OS=Homo sapiens GN=CPT1A PE=1 SV=2	sp|P50416|CPT1A_HUMAN,tr|A0A024R5F4|A0A024R5F4_HUMAN,tr|B2RAQ8|B2RAQ8_HUMAN	uni_human_2016.fasta	88,370.1	45.3%	1	1	1	0.0244%	1.81%	ILDNTSEPQPGEAR	R	L	82.8%	33.1	43.8	22.1	0	1	0	0	2	1,526.7447	366	379	true	
JMP1_SFD	BR1	JMP1_BR1	File Name: JMP1_02_01 (F037267)	Bifunctional glutamate/proline--tRNA ligase OS=Homo sapiens GN=EPRS PE=1 SV=5	sp|P07814|SYEP_HUMAN,tr|B4DKX5|B4DKX5_HUMAN,tr|H6WCP5|H6WCP5_HUMAN,tr|Q3KQZ8|Q3KQZ8_HUMAN,tr|V9GYZ6|V9GYZ6_HUMAN	uni_human_2016.fasta	170,593.2	53.9%	1	1	1	0.0244%	0.595%	VAVQGDVVR	R	E	87.1%	22.1	39.1	2.48	0	1	0	0	2	942.5367	757	765	true	
JMP1_SFD	BR1	JMP1_BR1	File Name: JMP1_02_01 (F037267)	MHC class I antigen (Fragment) OS=Homo sapiens GN=HLA-B PE=3 SV=1	tr|E3Q1J2|E3Q1J2_HUMAN	uni_human_2016.fasta	31,581.5	76.6%	1	1	1	0.0244%	7.33%	DGEDQTQDTELVETRPAGDR	R	T	95.0%	29.7	40.7	0.000	0	0	1	0	2	2,232.0015	219	238	true	tr|B4DUK6|B4DUK6_HUMAN,tr|Q95IE7|Q95IE7_HUMAN
JMP1_SFD	BR1	JMP1_BR1	File Name: JMP1_02_01 (F037267)	Fatty acid synthase OS=Homo sapiens GN=FASN PE=1 SV=3	sp|P49327|FAS_HUMAN,tr|A0A0U1RQF0|A0A0U1RQF0_HUMAN	uni_human_2016.fasta	273,427.1	100.0%	15	20	20	0.488%	5.66%	ALCATR	R	Q	88.4%	24.6	38.8	6.17	0	1	0	0	2	691.3556	311	316	true	
JMP1_SFD	BR1	JMP1_BR1	File Name: JMP1_02_01 (F037267)	Fatty acid synthase OS=Homo sapiens GN=FASN PE=1 SV=3	sp|P49327|FAS_HUMAN,tr|A0A0U1RQF0|A0A0U1RQF0_HUMAN	uni_human_2016.fasta	273,427.1	100.0%	15	20	20	0.488%	5.66%	AYLQAR	R	F	95.0%	27.0	39.4	5.14	0	1	0	0	2	721.3991	1706	1711	true	
JMP1_SFD	BR1	JMP1_BR1	File Name: JMP1_02_01 (F037267)	Fatty acid synthase OS=Homo sapiens GN=FASN PE=1 SV=3	sp|P49327|FAS_HUMAN,tr|A0A0U1RQF0|A0A0U1RQF0_HUMAN	uni_human_2016.fasta	273,427.1	100.0%	15	20	20	0.488%	5.66%	DGAWGAFR	R	H	95.0%	44.6	38.0	23.9	0	1	0	0	2	879.4108	1508	1515	true	
JMP1_SFD	BR1	JMP1_BR1	File Name: JMP1_02_01 (F037267)	Fatty acid synthase OS=Homo sapiens GN=FASN PE=1 SV=3	sp|P49327|FAS_HUMAN,tr|A0A0U1RQF0|A0A0U1RQF0_HUMAN	uni_human_2016.fasta	273,427.1	100.0%	15	20	20	0.488%	5.66%	DPETLVGYSMVGCQR	R	A	95.0%	59.1	39.4	44.1	0	1	0	0	2	1,727.7729	123	137	true	
JMP1_SFD	BR1	JMP1_BR1	File Name: JMP1_02_01 (F037267)	Fatty acid synthase OS=Homo sapiens GN=FASN PE=1 SV=3	sp|P49327|FAS_HUMAN,tr|A0A0U1RQF0|A0A0U1RQF0_HUMAN	uni_human_2016.fasta	273,427.1	100.0%	15	20	20	0.488%	5.66%	DPSQQELPR	R	L	95.0%	37.6	40.9	17.7	0	1	0	0	2	1,069.5274	1172	1180	true	
JMP1_SFD	BR1	JMP1_BR1	File Name: JMP1_02_01 (F037267)	Fatty acid synthase OS=Homo sapiens GN=FASN PE=1 SV=3	sp|P49327|FAS_HUMAN,tr|A0A0U1RQF0|A0A0U1RQF0_HUMAN	uni_human_2016.fasta	273,427.1	100.0%	15	20	20	0.488%	5.66%	FPQLDSTSFANSR	R	D	95.0%	52.0	41.6	34.6	0	1	0	0	2	1,469.7019	1712	1724	true	
JMP1_SFD	BR1	JMP1_BR1	File Name: JMP1_02_01 (F037267)	Fatty acid synthase OS=Homo sapiens GN=FASN PE=1 SV=3	sp|P49327|FAS_HUMAN,tr|A0A0U1RQF0|A0A0U1RQF0_HUMAN	uni_human_2016.fasta	273,427.1	100.0%	15	20	20	0.488%	5.66%	GNAGQSNYGFANSAMER	R	I	95.0%	83.5	35.6	75.8	0	2	0	0	2	1,789.7558	2027	2043	true	
JMP1_SFD	BR1	JMP1_BR1	File Name: JMP1_02_01 (F037267)	Fatty acid synthase OS=Homo sapiens GN=FASN PE=1 SV=3	sp|P49327|FAS_HUMAN,tr|A0A0U1RQF0|A0A0U1RQF0_HUMAN	uni_human_2016.fasta	273,427.1	100.0%	15	20	20	0.488%	5.66%	GVQKLVLTSR	R	S	95.0%	54.0	38.2	32.0	0	2	0	0	2	1,205.7002	1908	1917	true	
JMP1_SFD	BR1	JMP1_BR1	File Name: JMP1_02_01 (F037267)	Fatty acid synthase OS=Homo sapiens GN=FASN PE=1 SV=3	sp|P49327|FAS_HUMAN,tr|A0A0U1RQF0|A0A0U1RQF0_HUMAN	uni_human_2016.fasta	273,427.1	100.0%	15	20	20	0.488%	5.66%	GYAVLGGER	R	G	95.0%	48.1	40.4	23.3	0	1	0	0	2	921.4789	469	477	true	
JMP1_SFD	BR1	JMP1_BR1	File Name: JMP1_02_01 (F037267)	Fatty acid synthase OS=Homo sapiens GN=FASN PE=1 SV=3	sp|P49327|FAS_HUMAN,tr|A0A0U1RQF0|A0A0U1RQF0_HUMAN	uni_human_2016.fasta	273,427.1	100.0%	15	20	20	0.488%	5.66%	LQVVDQPLPVR	R	G	95.0%	37.2	36.9	22.1	0	1	0	0	2	1,263.7421	374	384	true	
JMP1_SFD	BR1	JMP1_BR1	File Name: JMP1_02_01 (F037267)	Fatty acid synthase OS=Homo sapiens GN=FASN PE=1 SV=3	sp|P49327|FAS_HUMAN,tr|A0A0U1RQF0|A0A0U1RQF0_HUMAN	uni_human_2016.fasta	273,427.1	100.0%	15	20	20	0.488%	5.66%	QLTLR	R	K	87.1%	21.7	36.4	0.000	0	1	0	0	2	630.3934	2181	2185	true	tr|Q86UH7|Q86UH7_HUMAN
JMP1_SFD	BR1	JMP1_BR1	File Name: JMP1_02_01 (F037267)	Fatty acid synthase OS=Homo sapiens GN=FASN PE=1 SV=3	sp|P49327|FAS_HUMAN,tr|A0A0U1RQF0|A0A0U1RQF0_HUMAN	uni_human_2016.fasta	273,427.1	100.0%	15	20	20	0.488%	5.66%	SLLVNPEGPTLMR	R	L	95.0%	33.0	42.2	18.4	0	1	0	0	2	1,442.7674	2221	2233	true	
JMP1_SFD	BR1	JMP1_BR1	File Name: JMP1_02_01 (F037267)	Fatty acid synthase OS=Homo sapiens GN=FASN PE=1 SV=3	sp|P49327|FAS_HUMAN,tr|A0A0U1RQF0|A0A0U1RQF0_HUMAN	uni_human_2016.fasta	273,427.1	100.0%	15	20	20	0.488%	5.66%	TGYQAK	R	Q	86.9%	22.4	37.0	2.06	0	1	0	0	2	772.3625	1922	1927	true	
JMP1_SFD	BR1	JMP1_BR1	File Name: JMP1_02_01 (F037267)	Fatty acid synthase OS=Homo sapiens GN=FASN PE=1 SV=3	sp|P49327|FAS_HUMAN,tr|A0A0U1RQF0|A0A0U1RQF0_HUMAN	uni_human_2016.fasta	273,427.1	100.0%	15	20	20	0.488%	5.66%	TGYQAKQVR	R	R	95.0%	40.7	41.4	20.6	0	1	1	0	2	1,155.5906	1922	1930	true	
JMP1_SFD	BR1	JMP1_BR1	File Name: JMP1_02_01 (F037267)	Fatty acid synthase OS=Homo sapiens GN=FASN PE=1 SV=3	sp|P49327|FAS_HUMAN,tr|A0A0U1RQF0|A0A0U1RQF0_HUMAN	uni_human_2016.fasta	273,427.1	100.0%	15	20	20	0.488%	5.66%	VFTTVGSAEKR	R	A	95.0%	34.0	41.9	19.0	0	2	1	0	2	1,299.6692	1695	1705	true	
JMP1_SFD	BR1	JMP1_BR1	File Name: JMP1_02_01 (F037267)	Tax_Id=9606 Gene_Symbol=KRT14 Keratin, type I cytoskeletal 14	IPI:CON_00384444.5|SWISS-PROT:P02533,sp|P02533|K1C14_HUMAN	uni_human_2016.fasta	51,622.6	100.0%	3	3	3	0.0732%	11.9%	ALEEANADLEVK	R	I	95.0%	61.3	42.0	34.6	0	1	0	0	2	1,301.6584	135	146	true	sp|P13646|K1C13_HUMAN,sp|P13646-3|K1C13_HUMAN,tr|K7ERE3|K7ERE3_HUMAN,IPI:CON_00217963.3|SWISS-PROT:P08779,sp|P08779|K1C16_HUMAN,IPI:CON_IPI00217963.3|SWISS-PROT:P08779
JMP1_SFD	BR1	JMP1_BR1	File Name: JMP1_02_01 (F037267)	Tax_Id=9606 Gene_Symbol=KRT14 Keratin, type I cytoskeletal 14	IPI:CON_00384444.5|SWISS-PROT:P02533,sp|P02533|K1C14_HUMAN	uni_human_2016.fasta	51,622.6	100.0%	3	3	3	0.0732%	11.9%	GSCGIGGGIGGGSSR	K	I	94.6%	32.0	39.0	17.1	0	1	0	0	2	1,278.5858	16	30	true	IPI:CON_00217963.3|SWISS-PROT:P08779,sp|P08779|K1C16_HUMAN,IPI:CON_IPI00217963.3|SWISS-PROT:P08779
JMP1_SFD	BR1	JMP1_BR1	File Name: JMP1_02_01 (F037267)	Tax_Id=9606 Gene_Symbol=KRT14 Keratin, type I cytoskeletal 14	IPI:CON_00384444.5|SWISS-PROT:P02533,sp|P02533|K1C14_HUMAN	uni_human_2016.fasta	51,622.6	100.0%	3	3	3	0.0732%	11.9%	ISSVLAGGSCR	R	A	95.0%	31.7	41.0	13.4	0	1	0	0	2	1,106.5623	31	41	true	IPI:CON_00217963.3|SWISS-PROT:P08779,sp|P08779|K1C16_HUMAN,IPI:CON_IPI00217963.3|SWISS-PROT:P08779
JMP1_SFD	BR1	JMP1_BR1	File Name: JMP1_02_01 (F037267)	Tax_Id=9606 Gene_Symbol=KRT14 Keratin, type I cytoskeletal 14	IPI:CON_00384444.5|SWISS-PROT:P02533,sp|P02533|K1C14_HUMAN	uni_human_2016.fasta	51,622.6	100.0%	3	3	3	0.0732%	11.9%	LASYLDKVR	R	A	95.0%	29.7	39.0	6.61	0	1	0	0	2	1,064.6099	126	134	false	sp|P13645|K1C10_HUMAN,IPI:CON_00217963.3|SWISS-PROT:P08779,sp|Q04695|K1C17_HUMAN,IPI:CON_00450768.7|SWISS-PROT:Q04695,sp|P08779|K1C16_HUMAN,IPI:CON_IPI00450768.7|SWISS-PROT:Q04695,IPI:CON_IPI00217963.3|SWISS-PROT:P08779,IPI:CON_00009865.2|SWISS-PROT:P13645
JMP1_SFD	BR1	JMP1_BR1	File Name: JMP1_02_01 (F037267)	Tax_Id=9606 Gene_Symbol=KRT14 Keratin, type I cytoskeletal 14	IPI:CON_00384444.5|SWISS-PROT:P02533,sp|P02533|K1C14_HUMAN	uni_human_2016.fasta	51,622.6	100.0%	3	3	3	0.0732%	11.9%	VTMQNLNDR	K	L	95.0%	51.0	40.2	26.5	0	2	0	0	2	1,090.5310	117	125	false	sp|P13645|K1C10_HUMAN,sp|Q7Z3Y8|K1C27_HUMAN,IPI:CON_00217963.3|SWISS-PROT:P08779,sp|P08779|K1C16_HUMAN,IPI:CON_IPI00328103.3|SWISS-PROT:Q7Z3Y8,IPI:CON_IPI00217963.3|SWISS-PROT:P08779,IPI:CON_00009865.2|SWISS-PROT:P13645
JMP1_SFD	BR1	JMP1_BR1	File Name: JMP1_02_01 (F037267)	Isoform 2 of Probable ubiquitin carboxyl-terminal hydrolase FAF-X OS=Homo sapiens GN=USP9X	sp|Q93008-1|USP9X_HUMAN,sp|Q93008|USP9X_HUMAN,tr|D3DWB6|D3DWB6_HUMAN	uni_human_2016.fasta	292,284.2	52.1%	1	1	1	0.0244%	0.470%	VVIQSNDDIASR	R	A	86.3%	28.7	43.5	16.2	0	1	0	0	2	1,316.6805	777	788	true	
JMP1_SFD	BR1	JMP1_BR1	File Name: JMP1_02_01 (F037267)	Nucleoprotein TPR OS=Homo sapiens GN=TPR PE=1 SV=3	sp|P12270|TPR_HUMAN	uni_human_2016.fasta	267,289.3	100.0%	8	9	9	0.220%	3.00%	ESLLAEQR	R	G	95.0%	41.0	41.2	17.2	0	1	0	0	2	945.5000	803	810	true	
JMP1_SFD	BR1	JMP1_BR1	File Name: JMP1_02_01 (F037267)	Nucleoprotein TPR OS=Homo sapiens GN=TPR PE=1 SV=3	sp|P12270|TPR_HUMAN	uni_human_2016.fasta	267,289.3	100.0%	8	9	9	0.220%	3.00%	GANEKLAVAEVR	R	A	95.0%	50.2	42.3	20.3	0	1	1	0	2	1,361.7172	769	780	true	
JMP1_SFD	BR1	JMP1_BR1	File Name: JMP1_02_01 (F037267)	Nucleoprotein TPR OS=Homo sapiens GN=TPR PE=1 SV=3	sp|P12270|TPR_HUMAN	uni_human_2016.fasta	267,289.3	100.0%	8	9	9	0.220%	3.00%	KNIEVR	R	L	88.7%	22.9	39.3	0.000	0	1	0	0	2	869.4935	988	993	true	
JMP1_SFD	BR1	JMP1_BR1	File Name: JMP1_02_01 (F037267)	Nucleoprotein TPR OS=Homo sapiens GN=TPR PE=1 SV=3	sp|P12270|TPR_HUMAN	uni_human_2016.fasta	267,289.3	100.0%	8	9	9	0.220%	3.00%	LLVALR	R	E	86.7%	9.38	26.6	0.260	0	1	0	0	2	684.4767	553	558	true	
JMP1_SFD	BR1	JMP1_BR1	File Name: JMP1_02_01 (F037267)	Nucleoprotein TPR OS=Homo sapiens GN=TPR PE=1 SV=3	sp|P12270|TPR_HUMAN	uni_human_2016.fasta	267,289.3	100.0%	8	9	9	0.220%	3.00%	NIEELQQQNQR	R	L	95.0%	40.3	41.7	18.9	0	1	0	0	2	1,399.6925	542	552	true	
JMP1_SFD	BR1	JMP1_BR1	File Name: JMP1_02_01 (F037267)	Nucleoprotein TPR OS=Homo sapiens GN=TPR PE=1 SV=3	sp|P12270|TPR_HUMAN	uni_human_2016.fasta	267,289.3	100.0%	8	9	9	0.220%	3.00%	QTEEQVNDLKER	R	L	95.0%	29.6	42.0	9.10	0	0	1	0	2	1,599.7706	943	954	true	
JMP1_SFD	BR1	JMP1_BR1	File Name: JMP1_02_01 (F037267)	Nucleoprotein TPR OS=Homo sapiens GN=TPR PE=1 SV=3	sp|P12270|TPR_HUMAN	uni_human_2016.fasta	267,289.3	100.0%	8	9	9	0.220%	3.00%	SETETKQR	R	L	95.0%	33.5	40.4	16.5	0	1	0	0	2	1,089.5267	829	836	true	
JMP1_SFD	BR1	JMP1_BR1	File Name: JMP1_02_01 (F037267)	Nucleoprotein TPR OS=Homo sapiens GN=TPR PE=1 SV=3	sp|P12270|TPR_HUMAN	uni_human_2016.fasta	267,289.3	100.0%	8	9	9	0.220%	3.00%	TTQEEQLR	R	Q	81.0%	22.1	41.0	-2.14	0	1	0	0	2	1,004.5008	1536	1543	true	
JMP1_SFD	BR1	JMP1_BR1	File Name: JMP1_02_01 (F037267)	Isoform 3 of Dedicator of cytokinesis protein 10 OS=Homo sapiens GN=DOCK10	sp|Q96BY6-3|DOC10_HUMAN,sp|Q96BY6|DOC10_HUMAN	uni_human_2016.fasta	249,496.8	99.6%	2	2	2	0.0488%	0.826%	FDKLDQAETR	R	S	92.8%	28.7	40.5	5.75	0	1	0	0	2	1,327.6279	1320	1329	true	
JMP1_SFD	BR1	JMP1_BR1	File Name: JMP1_02_01 (F037267)	Isoform 3 of Dedicator of cytokinesis protein 10 OS=Homo sapiens GN=DOCK10	sp|Q96BY6-3|DOC10_HUMAN,sp|Q96BY6|DOC10_HUMAN	uni_human_2016.fasta	249,496.8	99.6%	2	2	2	0.0488%	0.826%	GVDQTCTR	R	V	95.0%	27.0	36.6	9.17	0	1	0	0	2	936.4205	2153	2160	true	
JMP1_SFD	BR1	JMP1_BR1	File Name: JMP1_02_01 (F037267)	Isoform 2 of CCR4-NOT transcription complex subunit 1 OS=Homo sapiens GN=CNOT1	sp|A5YKK6-2|CNOT1_HUMAN,sp|A5YKK6|CNOT1_HUMAN	uni_human_2016.fasta	266,944.7	100.0%	3	3	3	0.0732%	1.18%	KDFALDSEESR	R	M	95.0%	42.9	38.2	36.0	0	1	0	0	2	1,401.6282	1426	1436	true	
JMP1_SFD	BR1	JMP1_BR1	File Name: JMP1_02_01 (F037267)	Isoform 2 of CCR4-NOT transcription complex subunit 1 OS=Homo sapiens GN=CNOT1	sp|A5YKK6-2|CNOT1_HUMAN,sp|A5YKK6|CNOT1_HUMAN	uni_human_2016.fasta	266,944.7	100.0%	3	3	3	0.0732%	1.18%	LATEFELR	R	K	85.4%	26.0	41.4	1.62	0	1	0	0	2	978.5255	1523	1530	true	
JMP1_SFD	BR1	JMP1_BR1	File Name: JMP1_02_01 (F037267)	Isoform 2 of CCR4-NOT transcription complex subunit 1 OS=Homo sapiens GN=CNOT1	sp|A5YKK6-2|CNOT1_HUMAN,sp|A5YKK6|CNOT1_HUMAN	uni_human_2016.fasta	266,944.7	100.0%	3	3	3	0.0732%	1.18%	SNYEAMIDR	R	A	95.0%	32.5	36.1	23.6	0	1	0	0	2	1,114.4834	1815	1823	true	
JMP1_SFD	BR1	JMP1_BR1	File Name: JMP1_02_01 (F037267)	Isoform 2 of SLIT-ROBO Rho GTPase-activating protein 3 OS=Homo sapiens GN=SRGAP3	sp|O43295-2|SRGP3_HUMAN,sp|O43295-3|SRGP3_HUMAN,sp|O43295|SRGP3_HUMAN,sp|O75044|SRGP2_HUMAN,sp|P0DJJ0|SRG2C_HUMAN,sp|P0DMP2|SRG2B_HUMAN,sp|P45954|ACDSB_HUMAN,sp|Q7Z6B7-2|SRGP1_HUMAN,sp|Q7Z6B7|SRGP1_HUMAN,tr|A0A075B7B5|A0A075B7B5_HUMAN,tr|A0A087WW56|A0A087WW56_HUMAN,tr|A0A087WZH4|A0A087WZH4_HUMAN,tr|A0A087X0L1|A0A087X0L1_HUMAN,tr|A0A0S2Z3P9|A0A0S2Z3P9_HUMAN,tr|A2RUF3|A2RUF3_HUMAN,tr|B4DDU0|B4DDU0_HUMAN,tr|B7Z3G4|B7Z3G4_HUMAN,tr|B7ZM87|B7ZM87_HUMAN,tr|C7TPG7|C7TPG7_HUMAN,tr|E7EMD6|E7EMD6_HUMAN,tr|E9PDX4|E9PDX4_HUMAN,tr|G5EA48|G5EA48_HUMAN,tr|Q5VZB5|Q5VZB5_HUMAN,tr|Q8IXS7|Q8IXS7_HUMAN,tr|Q9ULR4|Q9ULR4_HUMAN	uni_human_2016.fasta	47,487.1	63.5%	1	1	2	0.0488%	0.465%	SSVKK	K	F	91.0%	22.7	38.0	0.000	0	2	0	0	2	659.3818	66	70	true	
JMP1_SFD	BR1	JMP1_BR1	File Name: JMP1_02_01 (F037267)	Acylamino-acid-releasing enzyme OS=Homo sapiens GN=APEH PE=1 SV=4	sp|P13798|ACPH_HUMAN,tr|A0A024R2U9|A0A024R2U9_HUMAN,tr|C9JIF9|C9JIF9_HUMAN	uni_human_2016.fasta	81,224.1	73.0%	1	1	1	0.0244%	1.37%	VVFDSAQRSR	R	Q	94.0%	37.3	41.3	5.67	0	1	0	0	2	1,164.6119	376	385	true	
JMP1_SFD	BR1	JMP1_BR1	File Name: JMP1_02_01 (F037267)	7-dehydrocholesterol reductase OS=Homo sapiens GN=DHCR7 PE=1 SV=1	sp|Q9UBM7|DHCR7_HUMAN,tr|A0A024R5F7|A0A024R5F7_HUMAN,tr|A8K0D2|A8K0D2_HUMAN,tr|B4E1K5|B4E1K5_HUMAN,tr|X5DNI9|X5DNI9_HUMAN	uni_human_2016.fasta	54,491.0	41.5%	1	1	1	0.0244%	1.68%	YTAAVPYR	R	L	80.5%	20.8	39.8	0.000	0	1	0	0	2	940.4886	462	469	true	
JMP1_SFD	BR1	JMP1_BR1	File Name: JMP1_02_01 (F037267)	Protocadherin-1 (Fragment) OS=Homo sapiens GN=PCDH1 PE=4 SV=1	tr|H0Y9I5|H0Y9I5_HUMAN	uni_human_2016.fasta	1,993.1	67.3%	1	1	1	0.0244%	29.4%	XIQVR	-	G	92.3%	23.5	38.1	7.02	0	1	0	0	2	668.3406	1	5	false	tr|K7EJL4|K7EJL4_HUMAN
JMP1_SFD	BR1	JMP1_BR1	File Name: JMP1_02_01 (F037267)	Isoform 2 of Plectin OS=Homo sapiens GN=PLEC	sp|Q15149-2|PLEC_HUMAN,sp|Q15149-4|PLEC_HUMAN,sp|Q15149-5|PLEC_HUMAN,sp|Q15149-6|PLEC_HUMAN,sp|Q15149-7|PLEC_HUMAN,sp|Q15149-8|PLEC_HUMAN,sp|Q15149-9|PLEC_HUMAN,sp|Q15149|PLEC_HUMAN	uni_human_2016.fasta	531,783.9	100.0%	22	24	24	0.586%	5.14%	ALAEEAKR	R	Q	83.3%	24.4	40.5	11.7	0	1	0	0	2	998.5361	1945	1952	true	
JMP1_SFD	BR1	JMP1_BR1	File Name: JMP1_02_01 (F037267)	Isoform 2 of Plectin OS=Homo sapiens GN=PLEC	sp|Q15149-2|PLEC_HUMAN,sp|Q15149-4|PLEC_HUMAN,sp|Q15149-5|PLEC_HUMAN,sp|Q15149-6|PLEC_HUMAN,sp|Q15149-7|PLEC_HUMAN,sp|Q15149-8|PLEC_HUMAN,sp|Q15149-9|PLEC_HUMAN,sp|Q15149|PLEC_HUMAN	uni_human_2016.fasta	531,783.9	100.0%	22	24	24	0.586%	5.14%	DSQDAGGFGPEDR	R	L	90.1%	20.4	33.8	17.1	0	1	0	0	2	1,350.5559	1076	1088	true	
JMP1_SFD	BR1	JMP1_BR1	File Name: JMP1_02_01 (F037267)	Isoform 2 of Plectin OS=Homo sapiens GN=PLEC	sp|Q15149-2|PLEC_HUMAN,sp|Q15149-4|PLEC_HUMAN,sp|Q15149-5|PLEC_HUMAN,sp|Q15149-6|PLEC_HUMAN,sp|Q15149-7|PLEC_HUMAN,sp|Q15149-8|PLEC_HUMAN,sp|Q15149-9|PLEC_HUMAN,sp|Q15149|PLEC_HUMAN	uni_human_2016.fasta	531,783.9	100.0%	22	24	24	0.586%	5.14%	GGAEGELQALR	R	A	95.0%	29.4	41.1	14.9	0	1	0	0	2	1,100.5696	1606	1616	true	
JMP1_SFD	BR1	JMP1_BR1	File Name: JMP1_02_01 (F037267)	Isoform 2 of Plectin OS=Homo sapiens GN=PLEC	sp|Q15149-2|PLEC_HUMAN,sp|Q15149-4|PLEC_HUMAN,sp|Q15149-5|PLEC_HUMAN,sp|Q15149-6|PLEC_HUMAN,sp|Q15149-7|PLEC_HUMAN,sp|Q15149-8|PLEC_HUMAN,sp|Q15149-9|PLEC_HUMAN,sp|Q15149|PLEC_HUMAN	uni_human_2016.fasta	531,783.9	100.0%	22	24	24	0.586%	5.14%	GKAEEQAVR	R	Q	87.1%	26.5	41.2	2.81	0	1	0	0	2	1,092.5433	1814	1822	true	
JMP1_SFD	BR1	JMP1_BR1	File Name: JMP1_02_01 (F037267)	Isoform 2 of Plectin OS=Homo sapiens GN=PLEC	sp|Q15149-2|PLEC_HUMAN,sp|Q15149-4|PLEC_HUMAN,sp|Q15149-5|PLEC_HUMAN,sp|Q15149-6|PLEC_HUMAN,sp|Q15149-7|PLEC_HUMAN,sp|Q15149-8|PLEC_HUMAN,sp|Q15149-9|PLEC_HUMAN,sp|Q15149|PLEC_HUMAN	uni_human_2016.fasta	531,783.9	100.0%	22	24	24	0.586%	5.14%	GTQGAEEVLR	R	A	94.0%	33.7	41.0	3.83	0	1	0	0	2	1,059.5430	1234	1243	true	
JMP1_SFD	BR1	JMP1_BR1	File Name: JMP1_02_01 (F037267)	Isoform 2 of Plectin OS=Homo sapiens GN=PLEC	sp|Q15149-2|PLEC_HUMAN,sp|Q15149-4|PLEC_HUMAN,sp|Q15149-5|PLEC_HUMAN,sp|Q15149-6|PLEC_HUMAN,sp|Q15149-7|PLEC_HUMAN,sp|Q15149-8|PLEC_HUMAN,sp|Q15149-9|PLEC_HUMAN,sp|Q15149|PLEC_HUMAN	uni_human_2016.fasta	531,783.9	100.0%	22	24	24	0.586%	5.14%	KASDSELER	R	Q	94.2%	25.9	39.1	4.64	0	2	0	0	2	1,139.5328	2037	2045	true	
JMP1_SFD	BR1	JMP1_BR1	File Name: JMP1_02_01 (F037267)	Isoform 2 of Plectin OS=Homo sapiens GN=PLEC	sp|Q15149-2|PLEC_HUMAN,sp|Q15149-4|PLEC_HUMAN,sp|Q15149-5|PLEC_HUMAN,sp|Q15149-6|PLEC_HUMAN,sp|Q15149-7|PLEC_HUMAN,sp|Q15149-8|PLEC_HUMAN,sp|Q15149-9|PLEC_HUMAN,sp|Q15149|PLEC_HUMAN	uni_human_2016.fasta	531,783.9	100.0%	22	24	24	0.586%	5.14%	LAQGHTTVDELAR	R	R	87.7%	23.4	42.4	4.11	0	0	1	0	2	1,410.7337	2809	2821	true	
JMP1_SFD	BR1	JMP1_BR1	File Name: JMP1_02_01 (F037267)	Isoform 2 of Plectin OS=Homo sapiens GN=PLEC	sp|Q15149-2|PLEC_HUMAN,sp|Q15149-4|PLEC_HUMAN,sp|Q15149-5|PLEC_HUMAN,sp|Q15149-6|PLEC_HUMAN,sp|Q15149-7|PLEC_HUMAN,sp|Q15149-8|PLEC_HUMAN,sp|Q15149-9|PLEC_HUMAN,sp|Q15149|PLEC_HUMAN	uni_human_2016.fasta	531,783.9	100.0%	22	24	24	0.586%	5.14%	LKAEATEAAR	R	Q	93.3%	39.8	41.4	26.8	0	1	0	0	2	1,170.6209	2349	2358	true	
JMP1_SFD	BR1	JMP1_BR1	File Name: JMP1_02_01 (F037267)	Isoform 2 of Plectin OS=Homo sapiens GN=PLEC	sp|Q15149-2|PLEC_HUMAN,sp|Q15149-4|PLEC_HUMAN,sp|Q15149-5|PLEC_HUMAN,sp|Q15149-6|PLEC_HUMAN,sp|Q15149-7|PLEC_HUMAN,sp|Q15149-8|PLEC_HUMAN,sp|Q15149-9|PLEC_HUMAN,sp|Q15149|PLEC_HUMAN	uni_human_2016.fasta	531,783.9	100.0%	22	24	24	0.586%	5.14%	LRAETEQGEQQR	R	Q	95.0%	31.9	42.2	11.5	0	1	1	0	2	1,444.7140	1855	1866	true	
JMP1_SFD	BR1	JMP1_BR1	File Name: JMP1_02_01 (F037267)	Isoform 2 of Plectin OS=Homo sapiens GN=PLEC	sp|Q15149-2|PLEC_HUMAN,sp|Q15149-4|PLEC_HUMAN,sp|Q15149-5|PLEC_HUMAN,sp|Q15149-6|PLEC_HUMAN,sp|Q15149-7|PLEC_HUMAN,sp|Q15149-8|PLEC_HUMAN,sp|Q15149-9|PLEC_HUMAN,sp|Q15149|PLEC_HUMAN	uni_human_2016.fasta	531,783.9	100.0%	22	24	24	0.586%	5.14%	QAEVELASR	R	V	93.6%	39.9	40.9	31.5	0	1	0	0	2	1,002.5214	1649	1657	true	
JMP1_SFD	BR1	JMP1_BR1	File Name: JMP1_02_01 (F037267)	Isoform 2 of Plectin OS=Homo sapiens GN=PLEC	sp|Q15149-2|PLEC_HUMAN,sp|Q15149-4|PLEC_HUMAN,sp|Q15149-5|PLEC_HUMAN,sp|Q15149-6|PLEC_HUMAN,sp|Q15149-7|PLEC_HUMAN,sp|Q15149-8|PLEC_HUMAN,sp|Q15149-9|PLEC_HUMAN,sp|Q15149|PLEC_HUMAN	uni_human_2016.fasta	531,783.9	100.0%	22	24	24	0.586%	5.14%	QLAAEEER	R	R	95.0%	28.1	39.9	17.5	0	1	0	0	2	945.4636	2111	2118	true	
JMP1_SFD	BR1	JMP1_BR1	File Name: JMP1_02_01 (F037267)	Isoform 2 of Plectin OS=Homo sapiens GN=PLEC	sp|Q15149-2|PLEC_HUMAN,sp|Q15149-4|PLEC_HUMAN,sp|Q15149-5|PLEC_HUMAN,sp|Q15149-6|PLEC_HUMAN,sp|Q15149-7|PLEC_HUMAN,sp|Q15149-8|PLEC_HUMAN,sp|Q15149-9|PLEC_HUMAN,sp|Q15149|PLEC_HUMAN	uni_human_2016.fasta	531,783.9	100.0%	22	24	24	0.586%	5.14%	QLAEEDAAR	R	Q	95.0%	33.1	40.1	24.1	0	1	0	0	2	1,002.4851	1955	1963	true	
JMP1_SFD	BR1	JMP1_BR1	File Name: JMP1_02_01 (F037267)	Isoform 2 of Plectin OS=Homo sapiens GN=PLEC	sp|Q15149-2|PLEC_HUMAN,sp|Q15149-4|PLEC_HUMAN,sp|Q15149-5|PLEC_HUMAN,sp|Q15149-6|PLEC_HUMAN,sp|Q15149-7|PLEC_HUMAN,sp|Q15149-8|PLEC_HUMAN,sp|Q15149-9|PLEC_HUMAN,sp|Q15149|PLEC_HUMAN	uni_human_2016.fasta	531,783.9	100.0%	22	24	24	0.586%	5.14%	QLAEEDLAQQR	R	A	95.0%	54.4	41.7	15.1	0	1	0	0	2	1,300.6493	2432	2442	true	
JMP1_SFD	BR1	JMP1_BR1	File Name: JMP1_02_01 (F037267)	Isoform 2 of Plectin OS=Homo sapiens GN=PLEC	sp|Q15149-2|PLEC_HUMAN,sp|Q15149-4|PLEC_HUMAN,sp|Q15149-5|PLEC_HUMAN,sp|Q15149-6|PLEC_HUMAN,sp|Q15149-7|PLEC_HUMAN,sp|Q15149-8|PLEC_HUMAN,sp|Q15149-9|PLEC_HUMAN,sp|Q15149|PLEC_HUMAN	uni_human_2016.fasta	531,783.9	100.0%	22	24	24	0.586%	5.14%	QLEMSAEAER	R	L	95.0%	37.3	38.0	21.6	0	1	0	0	2	1,179.5311	2512	2521	true	
JMP1_SFD	BR1	JMP1_BR1	File Name: JMP1_02_01 (F037267)	Isoform 2 of Plectin OS=Homo sapiens GN=PLEC	sp|Q15149-2|PLEC_HUMAN,sp|Q15149-4|PLEC_HUMAN,sp|Q15149-5|PLEC_HUMAN,sp|Q15149-6|PLEC_HUMAN,sp|Q15149-7|PLEC_HUMAN,sp|Q15149-8|PLEC_HUMAN,sp|Q15149-9|PLEC_HUMAN,sp|Q15149|PLEC_HUMAN	uni_human_2016.fasta	531,783.9	100.0%	22	24	24	0.586%	5.14%	QSSEAEIQAKAR	R	Q	95.0%	32.7	41.9	15.2	0	0	1	0	2	1,422.6972	1564	1575	true	
JMP1_SFD	BR1	JMP1_BR1	File Name: JMP1_02_01 (F037267)	Isoform 2 of Plectin OS=Homo sapiens GN=PLEC	sp|Q15149-2|PLEC_HUMAN,sp|Q15149-4|PLEC_HUMAN,sp|Q15149-5|PLEC_HUMAN,sp|Q15149-6|PLEC_HUMAN,sp|Q15149-7|PLEC_HUMAN,sp|Q15149-8|PLEC_HUMAN,sp|Q15149-9|PLEC_HUMAN,sp|Q15149|PLEC_HUMAN	uni_human_2016.fasta	531,783.9	100.0%	22	24	24	0.586%	5.14%	QVQVALETAQR	R	S	95.0%	32.5	41.3	7.54	0	1	0	0	2	1,242.6801	1699	1709	true	
JMP1_SFD	BR1	JMP1_BR1	File Name: JMP1_02_01 (F037267)	Isoform 2 of Plectin OS=Homo sapiens GN=PLEC	sp|Q15149-2|PLEC_HUMAN,sp|Q15149-4|PLEC_HUMAN,sp|Q15149-5|PLEC_HUMAN,sp|Q15149-6|PLEC_HUMAN,sp|Q15149-7|PLEC_HUMAN,sp|Q15149-8|PLEC_HUMAN,sp|Q15149-9|PLEC_HUMAN,sp|Q15149|PLEC_HUMAN	uni_human_2016.fasta	531,783.9	100.0%	22	24	24	0.586%	5.14%	SKEQAELEAAR	R	Q	95.0%	38.6	41.8	27.6	0	1	0	0	2	1,342.6693	2098	2108	true	
JMP1_SFD	BR1	JMP1_BR1	File Name: JMP1_02_01 (F037267)	Isoform 2 of Plectin OS=Homo sapiens GN=PLEC	sp|Q15149-2|PLEC_HUMAN,sp|Q15149-4|PLEC_HUMAN,sp|Q15149-5|PLEC_HUMAN,sp|Q15149-6|PLEC_HUMAN,sp|Q15149-7|PLEC_HUMAN,sp|Q15149-8|PLEC_HUMAN,sp|Q15149-9|PLEC_HUMAN,sp|Q15149|PLEC_HUMAN	uni_human_2016.fasta	531,783.9	100.0%	22	24	24	0.586%	5.14%	SMVEEGTGLR	R	L	82.8%	25.9	39.4	8.88	0	1	0	0	2	1,094.5148	4590	4599	true	
JMP1_SFD	BR1	JMP1_BR1	File Name: JMP1_02_01 (F037267)	Isoform 2 of Plectin OS=Homo sapiens GN=PLEC	sp|Q15149-2|PLEC_HUMAN,sp|Q15149-4|PLEC_HUMAN,sp|Q15149-5|PLEC_HUMAN,sp|Q15149-6|PLEC_HUMAN,sp|Q15149-7|PLEC_HUMAN,sp|Q15149-8|PLEC_HUMAN,sp|Q15149-9|PLEC_HUMAN,sp|Q15149|PLEC_HUMAN	uni_human_2016.fasta	531,783.9	100.0%	22	24	24	0.586%	5.14%	SQVMDEATALQLR	R	E	95.0%	55.3	42.2	41.1	0	1	0	0	2	1,477.7317	4037	4049	true	
JMP1_SFD	BR1	JMP1_BR1	File Name: JMP1_02_01 (F037267)	Isoform 2 of Plectin OS=Homo sapiens GN=PLEC	sp|Q15149-2|PLEC_HUMAN,sp|Q15149-4|PLEC_HUMAN,sp|Q15149-5|PLEC_HUMAN,sp|Q15149-6|PLEC_HUMAN,sp|Q15149-7|PLEC_HUMAN,sp|Q15149-8|PLEC_HUMAN,sp|Q15149-9|PLEC_HUMAN,sp|Q15149|PLEC_HUMAN	uni_human_2016.fasta	531,783.9	100.0%	22	24	24	0.586%	5.14%	SSSVGSSSSYPISPAVSR	R	T	95.0%	48.2	43.0	36.1	0	1	0	0	2	1,754.8553	4384	4401	true	
JMP1_SFD	BR1	JMP1_BR1	File Name: JMP1_02_01 (F037267)	Isoform 2 of Plectin OS=Homo sapiens GN=PLEC	sp|Q15149-2|PLEC_HUMAN,sp|Q15149-4|PLEC_HUMAN,sp|Q15149-5|PLEC_HUMAN,sp|Q15149-6|PLEC_HUMAN,sp|Q15149-7|PLEC_HUMAN,sp|Q15149-8|PLEC_HUMAN,sp|Q15149-9|PLEC_HUMAN,sp|Q15149|PLEC_HUMAN	uni_human_2016.fasta	531,783.9	100.0%	22	24	24	0.586%	5.14%	VPDVQDGVR	R	A	88.6%	30.6	44.8	19.0	0	1	0	0	2	984.5110	402	410	true	
JMP1_SFD	BR1	JMP1_BR1	File Name: JMP1_02_01 (F037267)	Isoform 2 of Plectin OS=Homo sapiens GN=PLEC	sp|Q15149-2|PLEC_HUMAN,sp|Q15149-4|PLEC_HUMAN,sp|Q15149-5|PLEC_HUMAN,sp|Q15149-6|PLEC_HUMAN,sp|Q15149-7|PLEC_HUMAN,sp|Q15149-8|PLEC_HUMAN,sp|Q15149-9|PLEC_HUMAN,sp|Q15149|PLEC_HUMAN	uni_human_2016.fasta	531,783.9	100.0%	22	24	24	0.586%	5.14%	VPVDVAYQR	R	G	86.6%	31.9	41.1	13.9	0	1	0	0	2	1,046.5629	3620	3628	true	
JMP1_SFD	BR1	JMP1_BR1	File Name: JMP1_02_01 (F037267)	Isoform 2 of Serine/threonine-protein kinase WNK1 OS=Homo sapiens GN=WNK1	sp|Q9H4A3-2|WNK1_HUMAN,sp|Q9H4A3-5|WNK1_HUMAN,sp|Q9H4A3-6|WNK1_HUMAN,sp|Q9H4A3-7|WNK1_HUMAN,sp|Q9H4A3|WNK1_HUMAN,tr|D3DUP1|D3DUP1_HUMAN,tr|D3DUP2|D3DUP2_HUMAN,tr|F5GWT4|F5GWT4_HUMAN	uni_human_2016.fasta	250,788.3	76.6%	1	1	1	0.0244%	0.468%	FIVSPVPESR	R	L	95.0%	36.2	41.1	11.5	0	1	0	0	2	1,130.6204	1258	1267	true	
JMP1_SFD	BR1	JMP1_BR1	File Name: JMP1_02_01 (F037267)	Isoform 2 of Treacle protein OS=Homo sapiens GN=TCOF1	sp|Q13428-2|TCOF_HUMAN,sp|Q13428-3|TCOF_HUMAN,sp|Q13428-4|TCOF_HUMAN,sp|Q13428-6|TCOF_HUMAN,sp|Q13428-7|TCOF_HUMAN,sp|Q13428-8|TCOF_HUMAN,sp|Q13428|TCOF_HUMAN,tr|E7ETY2|E7ETY2_HUMAN,tr|J3KQ96|J3KQ96_HUMAN	uni_human_2016.fasta	152,104.5	100.0%	3	3	3	0.0732%	2.13%	AASAPAKESPR	R	K	95.0%	32.7	41.6	18.5	0	0	1	0	2	1,189.5960	438	448	true	
JMP1_SFD	BR1	JMP1_BR1	File Name: JMP1_02_01 (F037267)	Isoform 2 of Treacle protein OS=Homo sapiens GN=TCOF1	sp|Q13428-2|TCOF_HUMAN,sp|Q13428-3|TCOF_HUMAN,sp|Q13428-4|TCOF_HUMAN,sp|Q13428-6|TCOF_HUMAN,sp|Q13428-7|TCOF_HUMAN,sp|Q13428-8|TCOF_HUMAN,sp|Q13428|TCOF_HUMAN,tr|E7ETY2|E7ETY2_HUMAN,tr|J3KQ96|J3KQ96_HUMAN	uni_human_2016.fasta	152,104.5	100.0%	3	3	3	0.0732%	2.13%	KGAAPAPPR	R	K	89.2%	27.9	41.6	13.4	0	1	0	0	2	975.5467	449	457	true	
JMP1_SFD	BR1	JMP1_BR1	File Name: JMP1_02_01 (F037267)	Isoform 2 of Treacle protein OS=Homo sapiens GN=TCOF1	sp|Q13428-2|TCOF_HUMAN,sp|Q13428-3|TCOF_HUMAN,sp|Q13428-4|TCOF_HUMAN,sp|Q13428-6|TCOF_HUMAN,sp|Q13428-7|TCOF_HUMAN,sp|Q13428-8|TCOF_HUMAN,sp|Q13428|TCOF_HUMAN,tr|E7ETY2|E7ETY2_HUMAN,tr|J3KQ96|J3KQ96_HUMAN	uni_human_2016.fasta	152,104.5	100.0%	3	3	3	0.0732%	2.13%	KLSGDQPAAR	R	T	95.0%	34.7	41.4	17.8	0	1	0	0	2	1,147.5856	1348	1357	true	
JMP1_SFD	BR1	JMP1_BR1	File Name: JMP1_02_01 (F037267)	ADP/ATP translocase 2 OS=Homo sapiens GN=SLC25A5 PE=1 SV=7	sp|P05141|ADT2_HUMAN,tr|Q6NVC0|Q6NVC0_HUMAN	uni_human_2016.fasta	32,853.5	99.8%	2	5	5	0.122%	6.71%	GNLANVIR	R	Y	95.0%	30.5	38.3	8.33	0	1	0	0	2	856.4999	73	80	true	sp|P12236|ADT3_HUMAN,tr|Q6I9V5|Q6I9V5_HUMAN,tr|Q59EI9|Q59EI9_HUMAN
JMP1_SFD	BR1	JMP1_BR1	File Name: JMP1_02_01 (F037267)	ADP/ATP translocase 2 OS=Homo sapiens GN=SLC25A5 PE=1 SV=7	sp|P05141|ADT2_HUMAN,tr|Q6NVC0|Q6NVC0_HUMAN	uni_human_2016.fasta	32,853.5	99.8%	2	5	5	0.122%	6.71%	LAADVGKAGAER	R	E	95.0%	47.6	42.4	32.8	0	2	2	0	2	1,268.6690	141	152	true	
JMP1_SFD	BR1	JMP1_BR1	File Name: JMP1_02_01 (F037267)	Isoform 3 of Protein PRRC2C OS=Homo sapiens GN=PRRC2C	sp|Q9Y520-3|PRC2C_HUMAN,sp|Q9Y520-4|PRC2C_HUMAN,sp|Q9Y520-5|PRC2C_HUMAN,sp|Q9Y520-6|PRC2C_HUMAN,sp|Q9Y520-7|PRC2C_HUMAN,sp|Q9Y520|PRC2C_HUMAN,tr|E7EPN9|E7EPN9_HUMAN	uni_human_2016.fasta	316,908.5	98.0%	1	1	1	0.0244%	0.667%	DQMEGSPNSSESFEHIAR	R	S	95.0%	36.0	36.4	28.4	0	0	1	0	2	2,036.8615	774	791	true	
JMP1_SFD	BR1	JMP1_BR1	File Name: JMP1_02_01 (F037267)	Antigen peptide transporter 1 OS=Homo sapiens GN=TAP1 PE=1 SV=2	sp|Q03518|TAP1_HUMAN,tr|A0A0S2Z5A6|A0A0S2Z5A6_HUMAN,tr|A0A140T9T7|A0A140T9T7_HUMAN,tr|B2R9F3|B2R9F3_HUMAN,tr|Q6QWC0|Q6QWC0_HUMAN,tr|Q6QWC1|Q6QWC1_HUMAN,tr|X5CKB3|X5CKB3_HUMAN	uni_human_2016.fasta	87,219.4	76.6%	1	1	1	0.0244%	1.73%	QVAAVGQEPQVFGR	R	S	95.0%	41.2	42.6	24.5	0	1	0	0	2	1,485.7809	640	653	true	
JMP1_SFD	BR1	JMP1_BR1	File Name: JMP1_02_01 (F037267)	Isoform 2 of E3 ubiquitin-protein ligase UBR4 OS=Homo sapiens GN=UBR4	sp|Q5T4S7-2|UBR4_HUMAN,sp|Q5T4S7-3|UBR4_HUMAN,sp|Q5T4S7-4|UBR4_HUMAN,sp|Q5T4S7|UBR4_HUMAN	uni_human_2016.fasta	573,842.5	99.6%	2	2	2	0.0488%	0.423%	AVAPGGATR	R	L	80.9%	22.4	39.0	7.36	0	1	0	0	2	799.4421	5070	5078	true	
JMP1_SFD	BR1	JMP1_BR1	File Name: JMP1_02_01 (F037267)	Isoform 2 of E3 ubiquitin-protein ligase UBR4 OS=Homo sapiens GN=UBR4	sp|Q5T4S7-2|UBR4_HUMAN,sp|Q5T4S7-3|UBR4_HUMAN,sp|Q5T4S7-4|UBR4_HUMAN,sp|Q5T4S7|UBR4_HUMAN	uni_human_2016.fasta	573,842.5	99.6%	2	2	2	0.0488%	0.423%	ILGPAESDEFLAR	R	V	95.0%	53.9	42.4	42.0	0	1	0	0	2	1,417.7323	1337	1349	true	
JMP1_SFD	BR1	JMP1_BR1	File Name: JMP1_02_01 (F037267)	Isoform 2 of E1A-binding protein p400 OS=Homo sapiens GN=EP400	sp|Q96L91-2|EP400_HUMAN,sp|Q96L91-3|EP400_HUMAN,sp|Q96L91-4|EP400_HUMAN,sp|Q96L91-5|EP400_HUMAN,sp|Q96L91|EP400_HUMAN	uni_human_2016.fasta	343,483.8	98.3%	1	1	1	0.0244%	0.512%	TAAPTTASAAPQGPLR	R	G	95.0%	38.6	42.2	25.0	0	1	0	0	2	1,509.8021	1488	1503	true	
JMP1_SFD	BR1	JMP1_BR1	File Name: JMP1_02_01 (F037267)	Magnesium transporter protein 1 OS=Homo sapiens GN=MAGT1 PE=1 SV=1	sp|Q9H0U3|MAGT1_HUMAN,tr|A0A087WU53|A0A087WU53_HUMAN,tr|B4DH58|B4DH58_HUMAN	uni_human_2016.fasta	38,037.0	57.7%	1	1	1	0.0244%	2.69%	GDTYELQVR	R	G	88.8%	26.9	40.7	8.38	0	1	0	0	2	1,080.5321	151	159	true	
JMP1_SFD	BR1	JMP1_BR1	File Name: JMP1_02_01 (F037267)	ADP/ATP translocase 3 OS=Homo sapiens GN=SLC25A6 PE=1 SV=4	sp|P12236|ADT3_HUMAN,tr|Q59EI9|Q59EI9_HUMAN,tr|Q6I9V5|Q6I9V5_HUMAN	uni_human_2016.fasta	32,867.1	54.7%	1	1	1	0.0244%	6.71%	GNLANVIR	R	Y	95.0%	30.5	38.3	8.33	0	1	0	0	2	856.4999	73	80	false	sp|P05141|ADT2_HUMAN,tr|Q6NVC0|Q6NVC0_HUMAN
JMP1_SFD	BR1	JMP1_BR1	File Name: JMP1_02_01 (F037267)	ADP/ATP translocase 3 OS=Homo sapiens GN=SLC25A6 PE=1 SV=4	sp|P12236|ADT3_HUMAN,tr|Q59EI9|Q59EI9_HUMAN,tr|Q6I9V5|Q6I9V5_HUMAN	uni_human_2016.fasta	32,867.1	54.7%	1	1	1	0.0244%	6.71%	LAADVGKSGTER	R	E	87.5%	30.5	41.8	21.6	0	1	0	0	2	1,308.6544	141	152	true	
JMP1_SFD	BR1	JMP1_BR1	File Name: JMP1_02_01 (F037267)	Tax_Id=9606 Gene_Symbol=KRT5 Keratin, type II cytoskeletal 5	IPI:CON_00009867.3|SWISS-PROT:P13647,sp|P13647|K2C5_HUMAN	uni_human_2016.fasta	62,379.6	99.9%	2	2	2	0.0488%	5.08%	AQYEEIANR	K	S	95.0%	39.2	40.7	20.8	0	1	0	0	2	1,093.5272	344	352	true	tr|H0YI76|H0YI76_HUMAN
JMP1_SFD	BR1	JMP1_BR1	File Name: JMP1_02_01 (F037267)	Tax_Id=9606 Gene_Symbol=KRT5 Keratin, type II cytoskeletal 5	IPI:CON_00009867.3|SWISS-PROT:P13647,sp|P13647|K2C5_HUMAN	uni_human_2016.fasta	62,379.6	99.9%	2	2	2	0.0488%	5.08%	ISISTSGGSFR	R	N	95.0%	45.6	41.1	30.2	0	1	0	0	2	1,111.5742	74	84	true	
JMP1_SFD	BR1	JMP1_BR1	File Name: JMP1_02_01 (F037267)	Tax_Id=9606 Gene_Symbol=KRT5 Keratin, type II cytoskeletal 5	IPI:CON_00009867.3|SWISS-PROT:P13647,sp|P13647|K2C5_HUMAN	uni_human_2016.fasta	62,379.6	99.9%	2	2	2	0.0488%	5.08%	NKYEDEINKR	K	T	95.0%	31.1	41.9	14.6	0	0	1	0	2	1,308.6543	256	265	false	sp|P48668|K2C6C_HUMAN,tr|H6VRG0|H6VRG0_HUMAN,tr|B4DRR0|B4DRR0_HUMAN,tr|H6VRG2|H6VRG2_HUMAN,sp|P04264|K2C1_HUMAN,tr|A0A0S2Z428|A0A0S2Z428_HUMAN,IPI:CON_00293665.7|SWISS-PROT:P04259,IPI:CON_00299145.9|SWISS-PROT:P48668,IPI:CON_00300725.7|SWISS-PROT:P02538,sp|P02538|K2C6A_HUMAN,tr|H6VRG1|H6VRG1_HUMAN
JMP1_SFD	BR1	JMP1_BR1	File Name: JMP1_02_01 (F037267)	Tax_Id=9606 Gene_Symbol=KRT6C Keratin, type II cytoskeletal 6C	IPI:CON_00299145.9|SWISS-PROT:P48668,sp|P48668|K2C6C_HUMAN	uni_human_2016.fasta	60,026.7	76.6%	1	1	1	0.0244%	11.5%	AQYEEIAQR	K	S	95.0%	36.0	40.5	16.0	0	1	0	0	2	1,107.5429	339	347	false	IPI:CON_IPI00290078.5|SWISS-PROT:P19013,tr|B4DRR0|B4DRR0_HUMAN,sp|P02538|K2C6A_HUMAN,IPI:CON_00300725.7|SWISS-PROT:P02538,sp|P35908|K22E_HUMAN,sp|Q01546|K22O_HUMAN,tr|A0A0S2Z428|A0A0S2Z428_HUMAN,IPI:CON_00293665.7|SWISS-PROT:P04259
JMP1_SFD	BR1	JMP1_BR1	File Name: JMP1_02_01 (F037267)	Tax_Id=9606 Gene_Symbol=KRT6C Keratin, type II cytoskeletal 6C	IPI:CON_00299145.9|SWISS-PROT:P48668,sp|P48668|K2C6C_HUMAN	uni_human_2016.fasta	60,026.7	76.6%	1	1	1	0.0244%	11.5%	GSGGLGGACGGAGFGSR	R	S	95.0%	39.2	38.4	28.0	0	1	0	0	2	1,424.6338	43	59	false	tr|B4DRR0|B4DRR0_HUMAN,sp|P02538|K2C6A_HUMAN,IPI:CON_00300725.7|SWISS-PROT:P02538,tr|A0A0S2Z428|A0A0S2Z428_HUMAN,IPI:CON_00293665.7|SWISS-PROT:P04259
JMP1_SFD	BR1	JMP1_BR1	File Name: JMP1_02_01 (F037267)	Tax_Id=9606 Gene_Symbol=KRT6C Keratin, type II cytoskeletal 6C	IPI:CON_00299145.9|SWISS-PROT:P48668,sp|P48668|K2C6C_HUMAN	uni_human_2016.fasta	60,026.7	76.6%	1	1	1	0.0244%	11.5%	ISIGGGSCAISGGYGSR	R	A	95.0%	43.5	41.9	31.0	0	1	0	0	2	1,598.7593	70	86	false	tr|B4DRR0|B4DRR0_HUMAN,sp|P02538|K2C6A_HUMAN,IPI:CON_00300725.7|SWISS-PROT:P02538,tr|A0A0S2Z428|A0A0S2Z428_HUMAN,IPI:CON_00293665.7|SWISS-PROT:P04259
JMP1_SFD	BR1	JMP1_BR1	File Name: JMP1_02_01 (F037267)	Tax_Id=9606 Gene_Symbol=KRT6C Keratin, type II cytoskeletal 6C	IPI:CON_00299145.9|SWISS-PROT:P48668,sp|P48668|K2C6C_HUMAN	uni_human_2016.fasta	60,026.7	76.6%	1	1	1	0.0244%	11.5%	NKYEDEINKR	K	T	95.0%	31.1	41.9	14.6	0	0	1	0	2	1,308.6543	251	260	false	sp|P13647|K2C5_HUMAN,tr|H6VRG0|H6VRG0_HUMAN,tr|B4DRR0|B4DRR0_HUMAN,tr|H6VRG2|H6VRG2_HUMAN,sp|P04264|K2C1_HUMAN,tr|A0A0S2Z428|A0A0S2Z428_HUMAN,IPI:CON_00293665.7|SWISS-PROT:P04259,IPI:CON_00300725.7|SWISS-PROT:P02538,sp|P02538|K2C6A_HUMAN,tr|H6VRG1|H6VRG1_HUMAN,IPI:CON_00009867.3|SWISS-PROT:P13647
JMP1_SFD	BR1	JMP1_BR1	File Name: JMP1_02_01 (F037267)	Tax_Id=9606 Gene_Symbol=KRT6C Keratin, type II cytoskeletal 6C	IPI:CON_00299145.9|SWISS-PROT:P48668,sp|P48668|K2C6C_HUMAN	uni_human_2016.fasta	60,026.7	76.6%	1	1	1	0.0244%	11.5%	SGFSSISVSR	R	S	95.0%	56.2	40.6	38.8	0	1	0	0	2	1,026.5213	31	40	true	IPI:CON_00293665.7|SWISS-PROT:P04259
JMP1_SFD	BR1	JMP1_BR1	File Name: JMP1_02_01 (F037267)	Tax_Id=9606 Gene_Symbol=KRT6C Keratin, type II cytoskeletal 6C	IPI:CON_00299145.9|SWISS-PROT:P48668,sp|P48668|K2C6C_HUMAN	uni_human_2016.fasta	60,026.7	76.6%	1	1	1	0.0244%	11.5%	SRGSGGLGGACGGAGFGSR	R	S	95.0%	34.0	39.8	20.1	0	0	1	0	2	1,667.7669	41	59	false	tr|B4DRR0|B4DRR0_HUMAN,sp|P02538|K2C6A_HUMAN,IPI:CON_00300725.7|SWISS-PROT:P02538,tr|A0A0S2Z428|A0A0S2Z428_HUMAN,IPI:CON_00293665.7|SWISS-PROT:P04259
JMP1_SFD	BR1	JMP1_BR1	File Name: JMP1_02_01 (F037267)	Keratin, type II cytoskeletal 2 epidermal OS=Homo sapiens GN=KRT2 PE=1 SV=2	sp|P35908|K22E_HUMAN	uni_human_2016.fasta	65,433.9	100.0%	13	13	13	0.317%	28.2%	AQYEEIAQR	K	S	95.0%	36.0	40.5	16.0	0	1	0	0	2	1,107.5429	354	362	true	IPI:CON_00299145.9|SWISS-PROT:P48668,IPI:CON_IPI00290078.5|SWISS-PROT:P19013,sp|P48668|K2C6C_HUMAN,tr|B4DRR0|B4DRR0_HUMAN,sp|P02538|K2C6A_HUMAN,IPI:CON_00300725.7|SWISS-PROT:P02538,sp|Q01546|K22O_HUMAN,tr|A0A0S2Z428|A0A0S2Z428_HUMAN,IPI:CON_00293665.7|SWISS-PROT:P04259
JMP1_SFD	BR1	JMP1_BR1	File Name: JMP1_02_01 (F037267)	Keratin, type II cytoskeletal 2 epidermal OS=Homo sapiens GN=KRT2 PE=1 SV=2	sp|P35908|K22E_HUMAN	uni_human_2016.fasta	65,433.9	100.0%	13	13	13	0.317%	28.2%	DVDNAYMIK	K	V	95.0%	40.3	38.6	34.9	0	1	0	0	2	1,084.4981	288	296	true	
JMP1_SFD	BR1	JMP1_BR1	File Name: JMP1_02_01 (F037267)	Keratin, type II cytoskeletal 2 epidermal OS=Homo sapiens GN=KRT2 PE=1 SV=2	sp|P35908|K22E_HUMAN	uni_human_2016.fasta	65,433.9	100.0%	13	13	13	0.317%	28.2%	FLEQQNQVLQTK	R	W	95.0%	48.1	43.1	4.52	0	1	0	0	2	1,475.7854	198	209	false	tr|H6VRG0|H6VRG0_HUMAN,tr|H6VRG1|H6VRG1_HUMAN,tr|H6VRG2|H6VRG2_HUMAN,sp|P04264|K2C1_HUMAN
JMP1_SFD	BR1	JMP1_BR1	File Name: JMP1_02_01 (F037267)	Keratin, type II cytoskeletal 2 epidermal OS=Homo sapiens GN=KRT2 PE=1 SV=2	sp|P35908|K22E_HUMAN	uni_human_2016.fasta	65,433.9	100.0%	13	13	13	0.317%	28.2%	GFSSGSAVVSGGSR	R	R	95.0%	80.5	40.8	50.9	0	1	0	0	2	1,254.6072	21	34	true	
JMP1_SFD	BR1	JMP1_BR1	File Name: JMP1_02_01 (F037267)	Keratin, type II cytoskeletal 2 epidermal OS=Homo sapiens GN=KRT2 PE=1 SV=2	sp|P35908|K22E_HUMAN	uni_human_2016.fasta	65,433.9	100.0%	13	13	13	0.317%	28.2%	GGSGGGGSISGGGYGSGGGSGGR	R	Y	95.0%	57.4	35.9	42.2	0	1	0	0	2	1,741.7488	550	572	true	
JMP1_SFD	BR1	JMP1_BR1	File Name: JMP1_02_01 (F037267)	Keratin, type II cytoskeletal 2 epidermal OS=Homo sapiens GN=KRT2 PE=1 SV=2	sp|P35908|K22E_HUMAN	uni_human_2016.fasta	65,433.9	100.0%	13	13	13	0.317%	28.2%	GGSISGGGYGSGGGK	K	H	95.0%	32.7	38.9	17.0	0	1	0	0	2	1,197.5497	581	595	true	
JMP1_SFD	BR1	JMP1_BR1	File Name: JMP1_02_01 (F037267)	Keratin, type II cytoskeletal 2 epidermal OS=Homo sapiens GN=KRT2 PE=1 SV=2	sp|P35908|K22E_HUMAN	uni_human_2016.fasta	65,433.9	100.0%	13	13	13	0.317%	28.2%	GGSSSGGGYGSGGGGSSSVK	R	G	95.0%	33.4	36.1	19.8	0	1	0	0	2	1,588.6835	604	623	true	
JMP1_SFD	BR1	JMP1_BR1	File Name: JMP1_02_01 (F037267)	Keratin, type II cytoskeletal 2 epidermal OS=Homo sapiens GN=KRT2 PE=1 SV=2	sp|P35908|K22E_HUMAN	uni_human_2016.fasta	65,433.9	100.0%	13	13	13	0.317%	28.2%	GSSSGGGYSSGSSSYGSGGR	R	Q	95.0%	50.1	31.3	42.2	0	1	0	0	2	1,740.7055	525	544	true	
JMP1_SFD	BR1	JMP1_BR1	File Name: JMP1_02_01 (F037267)	Keratin, type II cytoskeletal 2 epidermal OS=Homo sapiens GN=KRT2 PE=1 SV=2	sp|P35908|K22E_HUMAN	uni_human_2016.fasta	65,433.9	100.0%	13	13	13	0.317%	28.2%	KYEDEINKR	K	T	94.0%	25.9	41.5	7.63	0	0	1	0	2	1,194.6114	267	275	true	IPI:CON_IPI00290857.2|SWISS-PROT:P12035,sp|Q01546|K22O_HUMAN,sp|P12035|K2C3_HUMAN
JMP1_SFD	BR1	JMP1_BR1	File Name: JMP1_02_01 (F037267)	Keratin, type II cytoskeletal 2 epidermal OS=Homo sapiens GN=KRT2 PE=1 SV=2	sp|P35908|K22E_HUMAN	uni_human_2016.fasta	65,433.9	100.0%	13	13	13	0.317%	28.2%	LQGEIAHVK	R	K	83.7%	22.2	38.1	7.76	0	1	0	0	2	994.5681	406	414	true	
JMP1_SFD	BR1	JMP1_BR1	File Name: JMP1_02_01 (F037267)	Keratin, type II cytoskeletal 2 epidermal OS=Homo sapiens GN=KRT2 PE=1 SV=2	sp|P35908|K22E_HUMAN	uni_human_2016.fasta	65,433.9	100.0%	13	13	13	0.317%	28.2%	NVQDAIADAEQR	K	G	95.0%	41.0	41.0	19.6	0	1	0	0	2	1,329.6394	419	430	true	
JMP1_SFD	BR1	JMP1_BR1	File Name: JMP1_02_01 (F037267)	Keratin, type II cytoskeletal 2 epidermal OS=Homo sapiens GN=KRT2 PE=1 SV=2	sp|P35908|K22E_HUMAN	uni_human_2016.fasta	65,433.9	100.0%	13	13	13	0.317%	28.2%	SLVGLGGTK	R	S	89.0%	22.3	38.5	9.39	0	1	0	0	2	831.4936	62	70	true	
JMP1_SFD	BR1	JMP1_BR1	File Name: JMP1_02_01 (F037267)	Keratin, type II cytoskeletal 2 epidermal OS=Homo sapiens GN=KRT2 PE=1 SV=2	sp|P35908|K22E_HUMAN	uni_human_2016.fasta	65,433.9	100.0%	13	13	13	0.317%	28.2%	STSSFSCLSR	R	H	95.0%	42.1	37.6	30.8	0	1	0	0	2	1,131.5098	36	45	true	
JMP1_SFD	BR1	JMP1_BR1	File Name: JMP1_02_01 (F037267)	Keratin, type II cytoskeletal 2 epidermal OS=Homo sapiens GN=KRT2 PE=1 SV=2	sp|P35908|K22E_HUMAN	uni_human_2016.fasta	65,433.9	100.0%	13	13	13	0.317%	28.2%	VDPEIQNVK	K	A	94.7%	28.4	41.1	13.8	0	1	0	0	2	1,041.5576	167	175	true	
JMP1_SFD	BR1	JMP1_BR1	File Name: JMP1_02_01 (F037267)	Isoform 12 of Titin OS=Homo sapiens GN=TTN	sp|Q8WZ42-12|TITIN_HUMAN,tr|A0A0A0MTS7|A0A0A0MTS7_HUMAN	uni_human_2016.fasta	3,994,212.8	97.8%	1	1	2	0.0488%	0.0139%	ILKIK	R	K	95.0%	30.4	25.6	0.000	0	2	0	0	2	614.4601	14285	14289	true	tr|Q59FK6|Q59FK6_HUMAN,tr|F8WCY8|F8WCY8_HUMAN,tr|Q59GK6|Q59GK6_HUMAN,tr|H0YJ52|H0YJ52_HUMAN,sp|O15440-5|MRP5_HUMAN,sp|O15440|MRP5_HUMAN
JMP1_SFD	BR1	JMP1_BR1	File Name: JMP1_02_01 (F037267)	eIF-2-alpha kinase activator GCN1 OS=Homo sapiens GN=GCN1 PE=1 SV=6	sp|Q92616|GCN1_HUMAN,tr|E1NZA1|E1NZA1_HUMAN	uni_human_2016.fasta	292,764.4	100.0%	7	8	11	0.268%	2.77%	AADTQVSETLKR	M	F	95.0%	52.7	42.7	33.9	0	2	0	0	1	1,465.7283	2	13	true	
JMP1_SFD	BR1	JMP1_BR1	File Name: JMP1_02_01 (F037267)	eIF-2-alpha kinase activator GCN1 OS=Homo sapiens GN=GCN1 PE=1 SV=6	sp|Q92616|GCN1_HUMAN,tr|E1NZA1|E1NZA1_HUMAN	uni_human_2016.fasta	292,764.4	100.0%	7	8	11	0.268%	2.77%	DTMLQALR	R	F	95.0%	30.6	40.3	9.78	0	2	0	0	2	963.4930	2402	2409	true	
JMP1_SFD	BR1	JMP1_BR1	File Name: JMP1_02_01 (F037267)	eIF-2-alpha kinase activator GCN1 OS=Homo sapiens GN=GCN1 PE=1 SV=6	sp|Q92616|GCN1_HUMAN,tr|E1NZA1|E1NZA1_HUMAN	uni_human_2016.fasta	292,764.4	100.0%	7	8	11	0.268%	2.77%	LMDEAVLALR	R	N	84.4%	23.4	41.4	0.220	0	1	0	0	2	1,146.6189	314	323	true	
JMP1_SFD	BR1	JMP1_BR1	File Name: JMP1_02_01 (F037267)	eIF-2-alpha kinase activator GCN1 OS=Homo sapiens GN=GCN1 PE=1 SV=6	sp|Q92616|GCN1_HUMAN,tr|E1NZA1|E1NZA1_HUMAN	uni_human_2016.fasta	292,764.4	100.0%	7	8	11	0.268%	2.77%	QAAEVMGR	R	L	95.0%	42.2	38.7	32.2	0	2	0	0	2	877.4197	1193	1200	true	
JMP1_SFD	BR1	JMP1_BR1	File Name: JMP1_02_01 (F037267)	eIF-2-alpha kinase activator GCN1 OS=Homo sapiens GN=GCN1 PE=1 SV=6	sp|Q92616|GCN1_HUMAN,tr|E1NZA1|E1NZA1_HUMAN	uni_human_2016.fasta	292,764.4	100.0%	7	8	11	0.268%	2.77%	QAGAEALSQAVAR	R	Y	95.0%	37.8	41.9	23.3	0	1	0	0	2	1,271.6702	1177	1189	true	
JMP1_SFD	BR1	JMP1_BR1	File Name: JMP1_02_01 (F037267)	eIF-2-alpha kinase activator GCN1 OS=Homo sapiens GN=GCN1 PE=1 SV=6	sp|Q92616|GCN1_HUMAN,tr|E1NZA1|E1NZA1_HUMAN	uni_human_2016.fasta	292,764.4	100.0%	7	8	11	0.268%	2.77%	SKADYTSHLR	R	S	95.0%	38.5	41.6	28.9	0	1	0	0	2	1,288.6376	2182	2191	true	
JMP1_SFD	BR1	JMP1_BR1	File Name: JMP1_02_01 (F037267)	eIF-2-alpha kinase activator GCN1 OS=Homo sapiens GN=GCN1 PE=1 SV=6	sp|Q92616|GCN1_HUMAN,tr|E1NZA1|E1NZA1_HUMAN	uni_human_2016.fasta	292,764.4	100.0%	7	8	11	0.268%	2.77%	VISESPPDQWEAR	R	C	95.0%	40.2	41.9	27.9	0	2	0	0	2	1,513.7282	1222	1234	true	
JMP1_SFD	BR1	JMP1_BR1	File Name: JMP1_02_01 (F037267)	Isoform 2 of E3 ubiquitin-protein ligase MYCBP2 OS=Homo sapiens GN=MYCBP2	sp|O75592-2|MYCB2_HUMAN	uni_human_2016.fasta	509,704.5	60.3%	1	1	1	0.0244%	0.216%	ALSVVSTVVR	R	A	89.8%	22.6	36.1	13.5	0	1	0	0	2	1,030.6254	1871	1880	true	
JMP1_SFD	BR1	JMP1_BR1	File Name: JMP1_02_01 (F037267)	Isoform 2 of E3 ubiquitin-protein ligase UBR5 OS=Homo sapiens GN=UBR5	sp|O95071-2|UBR5_HUMAN,sp|O95071|UBR5_HUMAN,tr|E7EMW7|E7EMW7_HUMAN	uni_human_2016.fasta	309,353.7	99.9%	3	3	3	0.0732%	1.04%	ELLSAKDAR	R	G	92.0%	28.9	41.1	19.4	0	1	0	0	2	1,113.5995	1104	1112	true	
JMP1_SFD	BR1	JMP1_BR1	File Name: JMP1_02_01 (F037267)	Isoform 2 of E3 ubiquitin-protein ligase UBR5 OS=Homo sapiens GN=UBR5	sp|O95071-2|UBR5_HUMAN,sp|O95071|UBR5_HUMAN,tr|E7EMW7|E7EMW7_HUMAN	uni_human_2016.fasta	309,353.7	99.9%	3	3	3	0.0732%	1.04%	FAQLALER	R	V	87.2%	24.3	39.0	8.41	0	1	0	0	2	947.5309	1324	1331	true	
JMP1_SFD	BR1	JMP1_BR1	File Name: JMP1_02_01 (F037267)	Isoform 2 of E3 ubiquitin-protein ligase UBR5 OS=Homo sapiens GN=UBR5	sp|O95071-2|UBR5_HUMAN,sp|O95071|UBR5_HUMAN,tr|E7EMW7|E7EMW7_HUMAN	uni_human_2016.fasta	309,353.7	99.9%	3	3	3	0.0732%	1.04%	GMTPFMSAVSGR	R	A	95.0%	35.0	38.2	18.7	0	1	0	0	2	1,272.5712	1113	1124	true	
JMP1_SFD	BR1	JMP1_BR1	File Name: JMP1_02_01 (F037267)	Pre-mRNA-processing-splicing factor 8 OS=Homo sapiens GN=PRPF8 PE=1 SV=2	sp|Q6P2Q9|PRP8_HUMAN	uni_human_2016.fasta	273,608.6	100.0%	6	7	7	0.171%	2.48%	AISAANLHLR	R	T	89.7%	28.2	38.8	17.4	0	1	0	0	2	1,065.6163	2077	2086	true	
JMP1_SFD	BR1	JMP1_BR1	File Name: JMP1_02_01 (F037267)	Pre-mRNA-processing-splicing factor 8 OS=Homo sapiens GN=PRPF8 PE=1 SV=2	sp|Q6P2Q9|PRP8_HUMAN	uni_human_2016.fasta	273,608.6	100.0%	6	7	7	0.171%	2.48%	DIILGMEISAPSQQR	R	Q	89.0%	29.2	43.2	11.9	0	1	0	0	2	1,673.8530	2009	2023	true	
JMP1_SFD	BR1	JMP1_BR1	File Name: JMP1_02_01 (F037267)	Pre-mRNA-processing-splicing factor 8 OS=Homo sapiens GN=PRPF8 PE=1 SV=2	sp|Q6P2Q9|PRP8_HUMAN	uni_human_2016.fasta	273,608.6	100.0%	6	7	7	0.171%	2.48%	FTADEAR	R	D	95.0%	37.0	38.2	16.2	0	1	0	0	2	809.3788	1101	1107	true	
JMP1_SFD	BR1	JMP1_BR1	File Name: JMP1_02_01 (F037267)	Pre-mRNA-processing-splicing factor 8 OS=Homo sapiens GN=PRPF8 PE=1 SV=2	sp|Q6P2Q9|PRP8_HUMAN	uni_human_2016.fasta	273,608.6	100.0%	6	7	7	0.171%	2.48%	LKEAYSVKSR	R	L	95.0%	34.9	42.3	19.0	0	1	0	0	2	1,390.7114	846	855	true	
JMP1_SFD	BR1	JMP1_BR1	File Name: JMP1_02_01 (F037267)	Pre-mRNA-processing-splicing factor 8 OS=Homo sapiens GN=PRPF8 PE=1 SV=2	sp|Q6P2Q9|PRP8_HUMAN	uni_human_2016.fasta	273,608.6	100.0%	6	7	7	0.171%	2.48%	QEAIAQNR	R	R	95.0%	32.2	41.0	7.76	0	1	0	0	2	929.4799	1394	1401	true	
JMP1_SFD	BR1	JMP1_BR1	File Name: JMP1_02_01 (F037267)	Pre-mRNA-processing-splicing factor 8 OS=Homo sapiens GN=PRPF8 PE=1 SV=2	sp|Q6P2Q9|PRP8_HUMAN	uni_human_2016.fasta	273,608.6	100.0%	6	7	7	0.171%	2.48%	VDDESMQR	R	F	95.0%	28.5	35.7	14.7	0	2	0	0	2	995.4100	1232	1239	true	
JMP1_SFD	BR1	JMP1_BR1	File Name: JMP1_02_01 (F037267)	Isoform B of Manganese-transporting ATPase 13A1 OS=Homo sapiens GN=ATP13A1	sp|Q9HD20-2|AT131_HUMAN,sp|Q9HD20|AT131_HUMAN,tr|A0A024R7N2|A0A024R7N2_HUMAN,tr|A0A024R7P3|A0A024R7P3_HUMAN	uni_human_2016.fasta	132,957.8	76.6%	1	1	1	0.0244%	0.829%	GFQEDSEIR	R	A	95.0%	27.1	38.9	16.2	0	1	0	0	2	1,080.4957	208	216	true	
JMP1_SFD	BR1	JMP1_BR1	File Name: JMP1_02_01 (F037267)	Dedicator of cytokinesis protein 2 OS=Homo sapiens GN=DOCK2 PE=1 SV=2	sp|Q92608|DOCK2_HUMAN,tr|E7ERW7|E7ERW7_HUMAN	uni_human_2016.fasta	211,955.5	76.6%	1	1	1	0.0244%	0.710%	SSSSVGGLSVSSR	R	D	95.0%	44.1	41.4	27.9	0	1	0	0	2	1,209.6068	585	597	true	
JMP1_SFD	BR1	JMP1_BR1	File Name: JMP1_02_01 (F037267)	Keratin, type II cytoskeletal 2 oral OS=Homo sapiens GN=KRT76 PE=1 SV=2	sp|Q01546|K22O_HUMAN	uni_human_2016.fasta	65,841.4	100.0%	4	5	5	0.122%	8.93%	AGGFGGGR	R	S	95.0%	29.1	37.2	9.06	0	1	0	0	2	678.3319	78	85	true	IPI:CON_IPI00290857.2|SWISS-PROT:P12035,sp|P12035|K2C3_HUMAN
JMP1_SFD	BR1	JMP1_BR1	File Name: JMP1_02_01 (F037267)	Keratin, type II cytoskeletal 2 oral OS=Homo sapiens GN=KRT76 PE=1 SV=2	sp|Q01546|K22O_HUMAN	uni_human_2016.fasta	65,841.4	100.0%	4	5	5	0.122%	8.93%	AQYEEIAQR	R	S	95.0%	36.0	40.5	16.0	0	1	0	0	2	1,107.5429	359	367	false	IPI:CON_00299145.9|SWISS-PROT:P48668,IPI:CON_IPI00290078.5|SWISS-PROT:P19013,sp|P48668|K2C6C_HUMAN,tr|B4DRR0|B4DRR0_HUMAN,sp|P02538|K2C6A_HUMAN,IPI:CON_00300725.7|SWISS-PROT:P02538,sp|P35908|K22E_HUMAN,tr|A0A0S2Z428|A0A0S2Z428_HUMAN,IPI:CON_00293665.7|SWISS-PROT:P04259
JMP1_SFD	BR1	JMP1_BR1	File Name: JMP1_02_01 (F037267)	Keratin, type II cytoskeletal 2 oral OS=Homo sapiens GN=KRT76 PE=1 SV=2	sp|Q01546|K22O_HUMAN	uni_human_2016.fasta	65,841.4	100.0%	4	5	5	0.122%	8.93%	KYEDEINKR	K	T	94.0%	25.9	41.5	7.63	0	0	1	0	2	1,194.6114	272	280	false	IPI:CON_IPI00290857.2|SWISS-PROT:P12035,sp|P35908|K22E_HUMAN,sp|P12035|K2C3_HUMAN
JMP1_SFD	BR1	JMP1_BR1	File Name: JMP1_02_01 (F037267)	Keratin, type II cytoskeletal 2 oral OS=Homo sapiens GN=KRT76 PE=1 SV=2	sp|Q01546|K22O_HUMAN	uni_human_2016.fasta	65,841.4	100.0%	4	5	5	0.122%	8.93%	LGELQTTAGR	K	H	95.0%	36.4	40.7	19.6	0	1	0	0	2	1,045.5638	380	389	true	IPI:CON_IPI00290857.2|SWISS-PROT:P12035,sp|P12035|K2C3_HUMAN
JMP1_SFD	BR1	JMP1_BR1	File Name: JMP1_02_01 (F037267)	Keratin, type II cytoskeletal 2 oral OS=Homo sapiens GN=KRT76 PE=1 SV=2	sp|Q01546|K22O_HUMAN	uni_human_2016.fasta	65,841.4	100.0%	4	5	5	0.122%	8.93%	SGAGSFGSR	R	S	95.0%	47.0	37.0	33.8	0	1	0	0	2	825.3849	48	56	true	
JMP1_SFD	BR1	JMP1_BR1	File Name: JMP1_02_01 (F037267)	Keratin, type II cytoskeletal 2 oral OS=Homo sapiens GN=KRT76 PE=1 SV=2	sp|Q01546|K22O_HUMAN	uni_human_2016.fasta	65,841.4	100.0%	4	5	5	0.122%	8.93%	SKSEAEALYQTK	R	L	95.0%	34.0	41.8	21.5	0	1	1	0	2	1,354.6849	368	379	true	
JMP1_SFD	BR1	JMP1_BR1	File Name: JMP1_02_01 (F037267)	Prolow-density lipoprotein receptor-related protein 1 OS=Homo sapiens GN=LRP1 PE=1 SV=2	sp|Q07954|LRP1_HUMAN	uni_human_2016.fasta	504,591.8	76.6%	1	1	1	0.0244%	0.176%	LSVIGSIR	K	L	95.0%	47.2	36.0	6.04	0	1	0	0	2	844.5251	4066	4073	true	
JMP1_SFD	BR1	JMP1_BR1	File Name: JMP1_02_01 (F037267)	Isoform 2 of Sarcoplasmic/endoplasmic reticulum calcium ATPase 2 OS=Homo sapiens GN=ATP2A2	sp|P16615-2|AT2A2_HUMAN,sp|P16615-3|AT2A2_HUMAN,sp|P16615-4|AT2A2_HUMAN,sp|P16615-5|AT2A2_HUMAN,sp|P16615|AT2A2_HUMAN,tr|A0A0S2Z3L2|A0A0S2Z3L2_HUMAN,tr|H7C5W9|H7C5W9_HUMAN	uni_human_2016.fasta	114,758.8	98.6%	1	1	1	0.0244%	0.702%	DACLNAR	R	C	93.5%	26.5	37.5	12.8	0	1	0	0	2	819.3778	667	673	true	
JMP1_SFD	BR1	JMP1_BR1	File Name: JMP1_02_01 (F037267)	Erythrocyte band 7 integral membrane protein OS=Homo sapiens GN=STOM PE=1 SV=3	sp|P27105|STOM_HUMAN,tr|A0A024R882|A0A024R882_HUMAN,tr|B4DZK8|B4DZK8_HUMAN,tr|B4E2V5|B4E2V5_HUMAN	uni_human_2016.fasta	31,732.1	62.4%	1	1	1	0.0244%	2.78%	LLAQTTLR	R	N	90.6%	21.5	37.0	0.000	0	1	0	0	2	915.5623	145	152	true	
JMP1_SFD	BR1	JMP1_BR1	File Name: JMP1_02_01 (F037267)	Importin subunit beta-1 OS=Homo sapiens GN=KPNB1 PE=1 SV=2	sp|Q14974|IMB1_HUMAN,tr|B2RBR9|B2RBR9_HUMAN	uni_human_2016.fasta	97,171.3	66.1%	1	1	1	0.0244%	1.03%	DTAAWTVGR	R	I	91.9%	27.9	40.2	0.150	0	1	0	0	2	976.4847	426	434	true	
JMP1_SFD	BR1	JMP1_BR1	File Name: JMP1_02_01 (F037267)	Isoform 3 of YLP motif-containing protein 1 OS=Homo sapiens GN=YLPM1	sp|P49750-3|YLPM1_HUMAN,sp|P49750-4|YLPM1_HUMAN,sp|P49750|YLPM1_HUMAN,tr|B4DMQ9|B4DMQ9_HUMAN,tr|F8VU51|F8VU51_HUMAN,tr|H0YI23|H0YI23_HUMAN,tr|H0YIQ2|H0YIQ2_HUMAN,tr|Q8NF45|Q8NF45_HUMAN	uni_human_2016.fasta	219,987.5	98.0%	2	2	2	0.0488%	1.24%	DKEVEFGGPAPR	R	V	89.8%	24.9	40.8	10.2	0	1	0	0	2	1,406.6701	1661	1672	true	
JMP1_SFD	BR1	JMP1_BR1	File Name: JMP1_02_01 (F037267)	Isoform 3 of YLP motif-containing protein 1 OS=Homo sapiens GN=YLPM1	sp|P49750-3|YLPM1_HUMAN,sp|P49750-4|YLPM1_HUMAN,sp|P49750|YLPM1_HUMAN,tr|B4DMQ9|B4DMQ9_HUMAN,tr|F8VU51|F8VU51_HUMAN,tr|H0YI23|H0YI23_HUMAN,tr|H0YIQ2|H0YIQ2_HUMAN,tr|Q8NF45|Q8NF45_HUMAN	uni_human_2016.fasta	219,987.5	98.0%	2	2	2	0.0488%	1.24%	STFETEHAGQR	R	D	80.0%	17.5	38.5	8.70	0	0	1	0	2	1,262.5760	1478	1488	true	
JMP1_SFD	BR1	JMP1_BR1	File Name: JMP1_02_01 (F037267)	Protein ERGIC-53 OS=Homo sapiens GN=LMAN1 PE=1 SV=2	sp|P49257|LMAN1_HUMAN,tr|A0A024R2A7|A0A024R2A7_HUMAN,tr|B2R774|B2R774_HUMAN,tr|Q53FS4|Q53FS4_HUMAN	uni_human_2016.fasta	57,549.2	51.8%	1	1	1	0.0244%	1.57%	DIDNLVQR	R	N	86.2%	23.8	41.2	9.91	0	1	0	0	2	972.5110	449	456	true	
JMP1_SFD	BR1	JMP1_BR1	File Name: JMP1_02_01 (F037267)	Keratin 1 OS=Homo sapiens GN=KRT1 PE=3 SV=1	tr|H6VRG2|H6VRG2_HUMAN	uni_human_2016.fasta	66,067.3	100.0%	16	16	17	0.415%	21.0%	AEAESLYQSK	K	Y	95.0%	31.4	40.3	15.2	0	1	0	0	2	1,125.5422	367	376	true	tr|H6VRG0|H6VRG0_HUMAN,tr|H6VRG1|H6VRG1_HUMAN,sp|P04264|K2C1_HUMAN
JMP1_SFD	BR1	JMP1_BR1	File Name: JMP1_02_01 (F037267)	Keratin 1 OS=Homo sapiens GN=KRT1 PE=3 SV=1	tr|H6VRG2|H6VRG2_HUMAN	uni_human_2016.fasta	66,067.3	100.0%	16	16	17	0.415%	21.0%	AQYEDIAQK	K	S	95.0%	49.5	40.5	29.9	0	1	0	0	2	1,065.5212	356	364	true	tr|H6VRG0|H6VRG0_HUMAN,tr|H6VRG1|H6VRG1_HUMAN,sp|P04264|K2C1_HUMAN
JMP1_SFD	BR1	JMP1_BR1	File Name: JMP1_02_01 (F037267)	Keratin 1 OS=Homo sapiens GN=KRT1 PE=3 SV=1	tr|H6VRG2|H6VRG2_HUMAN	uni_human_2016.fasta	66,067.3	100.0%	16	16	17	0.415%	21.0%	DVDGAYMTK	K	V	95.0%	29.9	35.6	22.0	0	1	0	0	2	1,015.4403	290	298	true	tr|H6VRG0|H6VRG0_HUMAN,tr|H6VRG1|H6VRG1_HUMAN,sp|P04264|K2C1_HUMAN
JMP1_SFD	BR1	JMP1_BR1	File Name: JMP1_02_01 (F037267)	Keratin 1 OS=Homo sapiens GN=KRT1 PE=3 SV=1	tr|H6VRG2|H6VRG2_HUMAN	uni_human_2016.fasta	66,067.3	100.0%	16	16	17	0.415%	21.0%	EREQIK	R	S	93.8%	26.6	40.1	7.27	0	1	0	0	2	802.4418	180	185	true	tr|H6VRG0|H6VRG0_HUMAN,tr|H6VRG1|H6VRG1_HUMAN,sp|P04264|K2C1_HUMAN
JMP1_SFD	BR1	JMP1_BR1	File Name: JMP1_02_01 (F037267)	Keratin 1 OS=Homo sapiens GN=KRT1 PE=3 SV=1	tr|H6VRG2|H6VRG2_HUMAN	uni_human_2016.fasta	66,067.3	100.0%	16	16	17	0.415%	21.0%	FLEQQNQVLQTK	R	W	95.0%	48.1	43.1	4.52	0	1	0	0	2	1,475.7854	200	211	true	tr|H6VRG0|H6VRG0_HUMAN,tr|H6VRG1|H6VRG1_HUMAN,sp|P35908|K22E_HUMAN,sp|P04264|K2C1_HUMAN
JMP1_SFD	BR1	JMP1_BR1	File Name: JMP1_02_01 (F037267)	Keratin 1 OS=Homo sapiens GN=KRT1 PE=3 SV=1	tr|H6VRG2|H6VRG2_HUMAN	uni_human_2016.fasta	66,067.3	100.0%	16	16	17	0.415%	21.0%	GGSGGGGGGSSGGRGSGGGSSGGSIGGR	R	G	95.0%	28.0	38.8	7.28	0	0	1	0	2	2,079.9151	589	616	true	tr|H6VRG0|H6VRG0_HUMAN,tr|H6VRG1|H6VRG1_HUMAN,sp|P04264|K2C1_HUMAN
JMP1_SFD	BR1	JMP1_BR1	File Name: JMP1_02_01 (F037267)	Keratin 1 OS=Homo sapiens GN=KRT1 PE=3 SV=1	tr|H6VRG2|H6VRG2_HUMAN	uni_human_2016.fasta	66,067.3	100.0%	16	16	17	0.415%	21.0%	GSGGGSSGGSIGGR	R	G	95.0%	48.4	38.5	38.2	0	2	0	0	2	1,092.5030	603	616	true	tr|H6VRG0|H6VRG0_HUMAN,tr|H6VRG1|H6VRG1_HUMAN,sp|P04264|K2C1_HUMAN
JMP1_SFD	BR1	JMP1_BR1	File Name: JMP1_02_01 (F037267)	Keratin 1 OS=Homo sapiens GN=KRT1 PE=3 SV=1	tr|H6VRG2|H6VRG2_HUMAN	uni_human_2016.fasta	66,067.3	100.0%	16	16	17	0.415%	21.0%	GSGGGSSGGSIGGRGSSSGGVK	R	S	95.0%	29.5	42.4	11.7	0	0	1	0	2	1,751.8269	603	624	true	tr|H6VRG0|H6VRG0_HUMAN,tr|H6VRG1|H6VRG1_HUMAN,sp|P04264|K2C1_HUMAN
JMP1_SFD	BR1	JMP1_BR1	File Name: JMP1_02_01 (F037267)	Keratin 1 OS=Homo sapiens GN=KRT1 PE=3 SV=1	tr|H6VRG2|H6VRG2_HUMAN	uni_human_2016.fasta	66,067.3	100.0%	16	16	17	0.415%	21.0%	KDVDGAYMTK	K	V	85.8%	22.0	39.5	0.000	0	1	0	0	2	1,143.5353	289	298	true	tr|H6VRG0|H6VRG0_HUMAN,tr|H6VRG1|H6VRG1_HUMAN,sp|P04264|K2C1_HUMAN
JMP1_SFD	BR1	JMP1_BR1	File Name: JMP1_02_01 (F037267)	Keratin 1 OS=Homo sapiens GN=KRT1 PE=3 SV=1	tr|H6VRG2|H6VRG2_HUMAN	uni_human_2016.fasta	66,067.3	100.0%	16	16	17	0.415%	21.0%	NKYEDEINKR	R	T	95.0%	31.1	41.9	14.6	0	0	1	0	2	1,308.6543	268	277	true	sp|P13647|K2C5_HUMAN,sp|P48668|K2C6C_HUMAN,tr|H6VRG0|H6VRG0_HUMAN,tr|B4DRR0|B4DRR0_HUMAN,sp|P04264|K2C1_HUMAN,tr|A0A0S2Z428|A0A0S2Z428_HUMAN,IPI:CON_00293665.7|SWISS-PROT:P04259,IPI:CON_00299145.9|SWISS-PROT:P48668,IPI:CON_00300725.7|SWISS-PROT:P02538,sp|P02538|K2C6A_HUMAN,tr|H6VRG1|H6VRG1_HUMAN,IPI:CON_00009867.3|SWISS-PROT:P13647
JMP1_SFD	BR1	JMP1_BR1	File Name: JMP1_02_01 (F037267)	Keratin 1 OS=Homo sapiens GN=KRT1 PE=3 SV=1	tr|H6VRG2|H6VRG2_HUMAN	uni_human_2016.fasta	66,067.3	100.0%	16	16	17	0.415%	21.0%	NMQDMVEDYR	K	N	95.0%	25.5	28.8	16.6	0	1	0	0	2	1,332.5196	258	267	true	tr|H6VRG0|H6VRG0_HUMAN,tr|H6VRG1|H6VRG1_HUMAN,sp|P04264|K2C1_HUMAN
JMP1_SFD	BR1	JMP1_BR1	File Name: JMP1_02_01 (F037267)	Keratin 1 OS=Homo sapiens GN=KRT1 PE=3 SV=1	tr|H6VRG2|H6VRG2_HUMAN	uni_human_2016.fasta	66,067.3	100.0%	16	16	17	0.415%	21.0%	SKAEAESLYQSK	K	Y	95.0%	34.3	42.9	20.2	0	1	0	0	2	1,340.6692	365	376	true	tr|H6VRG0|H6VRG0_HUMAN,tr|H6VRG1|H6VRG1_HUMAN,sp|P04264|K2C1_HUMAN
JMP1_SFD	BR1	JMP1_BR1	File Name: JMP1_02_01 (F037267)	Keratin 1 OS=Homo sapiens GN=KRT1 PE=3 SV=1	tr|H6VRG2|H6VRG2_HUMAN	uni_human_2016.fasta	66,067.3	100.0%	16	16	17	0.415%	21.0%	TLLEGEESR	R	M	95.0%	29.5	40.5	10.3	0	1	0	0	2	1,033.5161	484	492	true	tr|H6VRG0|H6VRG0_HUMAN,tr|H6VRG1|H6VRG1_HUMAN,sp|P04264|K2C1_HUMAN
JMP1_SFD	BR1	JMP1_BR1	File Name: JMP1_02_01 (F037267)	Keratin 1 OS=Homo sapiens GN=KRT1 PE=3 SV=1	tr|H6VRG2|H6VRG2_HUMAN	uni_human_2016.fasta	66,067.3	100.0%	16	16	17	0.415%	21.0%	TNAENEFVTIK	R	K	95.0%	54.5	42.4	35.1	0	1	0	0	2	1,265.6372	278	288	true	tr|H6VRG0|H6VRG0_HUMAN,tr|H6VRG1|H6VRG1_HUMAN,sp|P04264|K2C1_HUMAN
JMP1_SFD	BR1	JMP1_BR1	File Name: JMP1_02_01 (F037267)	Keratin 1 OS=Homo sapiens GN=KRT1 PE=3 SV=1	tr|H6VRG2|H6VRG2_HUMAN	uni_human_2016.fasta	66,067.3	100.0%	16	16	17	0.415%	21.0%	TNAENEFVTIKK	R	D	94.4%	27.3	42.5	12.2	0	0	1	0	2	1,393.7322	278	289	true	tr|H6VRG0|H6VRG0_HUMAN,tr|H6VRG1|H6VRG1_HUMAN,sp|P04264|K2C1_HUMAN
JMP1_SFD	BR1	JMP1_BR1	File Name: JMP1_02_01 (F037267)	Keratin 1 OS=Homo sapiens GN=KRT1 PE=3 SV=1	tr|H6VRG2|H6VRG2_HUMAN	uni_human_2016.fasta	66,067.3	100.0%	16	16	17	0.415%	21.0%	YEELQITAGR	K	H	95.0%	57.9	41.5	22.5	0	1	0	0	2	1,179.6005	377	386	true	tr|H6VRG0|H6VRG0_HUMAN,tr|H6VRG1|H6VRG1_HUMAN,sp|P04264|K2C1_HUMAN
JMP1_SFD	BR1	JMP1_BR1	File Name: JMP1_02_01 (F037267)	Dolichyl-diphosphooligosaccharide--protein glycosyltransferase subunit 1 OS=Homo sapiens GN=RPN1 PE=1 SV=1	sp|P04843|RPN1_HUMAN,tr|Q53EP4|Q53EP4_HUMAN,tr|Q6IBR0|Q6IBR0_HUMAN,tr|Q96HX3|Q96HX3_HUMAN	uni_human_2016.fasta	68,571.0	100.0%	3	3	3	0.0732%	4.28%	IGLYR	R	H	95.0%	26.8	37.6	0.000	0	1	0	0	2	621.3719	490	494	true	
JMP1_SFD	BR1	JMP1_BR1	File Name: JMP1_02_01 (F037267)	Dolichyl-diphosphooligosaccharide--protein glycosyltransferase subunit 1 OS=Homo sapiens GN=RPN1 PE=1 SV=1	sp|P04843|RPN1_HUMAN,tr|Q53EP4|Q53EP4_HUMAN,tr|Q6IBR0|Q6IBR0_HUMAN,tr|Q96HX3|Q96HX3_HUMAN	uni_human_2016.fasta	68,571.0	100.0%	3	3	3	0.0732%	4.28%	LKTEGSDLCDR	R	V	95.0%	36.8	38.3	17.5	0	1	0	0	2	1,398.6321	537	547	true	
JMP1_SFD	BR1	JMP1_BR1	File Name: JMP1_02_01 (F037267)	Dolichyl-diphosphooligosaccharide--protein glycosyltransferase subunit 1 OS=Homo sapiens GN=RPN1 PE=1 SV=1	sp|P04843|RPN1_HUMAN,tr|Q53EP4|Q53EP4_HUMAN,tr|Q6IBR0|Q6IBR0_HUMAN,tr|Q96HX3|Q96HX3_HUMAN	uni_human_2016.fasta	68,571.0	100.0%	3	3	3	0.0732%	4.28%	QPDSGISSIR	R	S	95.0%	51.6	41.0	40.0	0	1	0	0	2	1,059.5430	269	278	true	
JMP1_SFD	BR1	JMP1_BR1	File Name: JMP1_02_01 (F037267)	CAD protein OS=Homo sapiens GN=CAD PE=1 SV=3	sp|P27708|PYR1_HUMAN,tr|F8VPD4|F8VPD4_HUMAN	uni_human_2016.fasta	242,982.5	100.0%	7	8	8	0.195%	3.69%	AALVLEDGSVLR	M	G	95.0%	38.4	40.9	21.6	0	1	0	0	1	1,284.7159	2	13	true	
JMP1_SFD	BR1	JMP1_BR1	File Name: JMP1_02_01 (F037267)	CAD protein OS=Homo sapiens GN=CAD PE=1 SV=3	sp|P27708|PYR1_HUMAN,tr|F8VPD4|F8VPD4_HUMAN	uni_human_2016.fasta	242,982.5	100.0%	7	8	8	0.195%	3.69%	AAYFR	R	Q	84.6%	17.4	35.2	9.49	0	1	0	0	2	627.3248	2201	2205	true	
JMP1_SFD	BR1	JMP1_BR1	File Name: JMP1_02_01 (F037267)	CAD protein OS=Homo sapiens GN=CAD PE=1 SV=3	sp|P27708|PYR1_HUMAN,tr|F8VPD4|F8VPD4_HUMAN	uni_human_2016.fasta	242,982.5	100.0%	7	8	8	0.195%	3.69%	ASDPGLPAEEPKEKSSR	R	K	89.4%	24.0	42.4	2.72	0	0	1	0	2	2,007.9409	1858	1874	true	
JMP1_SFD	BR1	JMP1_BR1	File Name: JMP1_02_01 (F037267)	CAD protein OS=Homo sapiens GN=CAD PE=1 SV=3	sp|P27708|PYR1_HUMAN,tr|F8VPD4|F8VPD4_HUMAN	uni_human_2016.fasta	242,982.5	100.0%	7	8	8	0.195%	3.69%	ELSDLESAR	R	Q	95.0%	40.2	40.1	22.4	0	1	0	0	2	1,019.5004	1067	1075	true	
JMP1_SFD	BR1	JMP1_BR1	File Name: JMP1_02_01 (F037267)	CAD protein OS=Homo sapiens GN=CAD PE=1 SV=3	sp|P27708|PYR1_HUMAN,tr|F8VPD4|F8VPD4_HUMAN	uni_human_2016.fasta	242,982.5	100.0%	7	8	8	0.195%	3.69%	TSSSFAAAMAR	R	L	95.0%	63.5	40.3	50.2	0	2	0	0	2	1,099.5199	1976	1986	true	
JMP1_SFD	BR1	JMP1_BR1	File Name: JMP1_02_01 (F037267)	CAD protein OS=Homo sapiens GN=CAD PE=1 SV=3	sp|P27708|PYR1_HUMAN,tr|F8VPD4|F8VPD4_HUMAN	uni_human_2016.fasta	242,982.5	100.0%	7	8	8	0.195%	3.69%	VLGTSPEAIDSAENR	R	F	95.0%	58.7	42.8	46.9	0	1	0	0	2	1,558.7708	1034	1048	true	
JMP1_SFD	BR1	JMP1_BR1	File Name: JMP1_02_01 (F037267)	CAD protein OS=Homo sapiens GN=CAD PE=1 SV=3	sp|P27708|PYR1_HUMAN,tr|F8VPD4|F8VPD4_HUMAN	uni_human_2016.fasta	242,982.5	100.0%	7	8	8	0.195%	3.69%	VNEISVEVDSDPR	R	A	95.0%	35.6	42.2	22.1	0	1	0	0	2	1,458.7071	2188	2200	true	
JMP1_SFD	BR1	JMP1_BR1	File Name: JMP1_02_01 (F037267)	Nuclear pore complex protein Nup205 OS=Homo sapiens GN=NUP205 PE=1 SV=3	sp|Q92621|NU205_HUMAN	uni_human_2016.fasta	227,928.4	99.1%	2	2	2	0.0488%	0.746%	DACDGHEIGR	R	M	95.0%	35.4	33.6	28.4	0	1	0	0	2	1,129.4693	1484	1493	true	
JMP1_SFD	BR1	JMP1_BR1	File Name: JMP1_02_01 (F037267)	Nuclear pore complex protein Nup205 OS=Homo sapiens GN=NUP205 PE=1 SV=3	sp|Q92621|NU205_HUMAN	uni_human_2016.fasta	227,928.4	99.1%	2	2	2	0.0488%	0.746%	QLIIR	R	D	82.2%	21.0	37.4	0.000	0	1	0	0	2	642.4298	1308	1312	true	
JMP1_SFD	BR1	JMP1_BR1	File Name: JMP1_02_01 (F037267)	Antigen KI-67 OS=Homo sapiens GN=MKI67 PE=1 SV=2	sp|P46013|KI67_HUMAN,tr|A0A087WV66|A0A087WV66_HUMAN	uni_human_2016.fasta	358,695.8	98.5%	1	1	1	0.0244%	0.369%	KADVEEESLALR	R	K	95.0%	46.2	42.5	32.4	0	1	0	0	2	1,464.7330	2245	2256	true	
JMP1_SFD	BR1	JMP1_BR1	File Name: JMP1_02_01 (F037267)	Cytoplasmic dynein 1 heavy chain 1 OS=Homo sapiens GN=DYNC1H1 PE=1 SV=5	sp|Q14204|DYHC1_HUMAN	uni_human_2016.fasta	532,405.6	100.0%	9	10	10	0.244%	1.89%	AATSPALFNR	R	C	95.0%	31.7	40.8	22.0	0	1	0	0	2	1,047.5581	3079	3088	true	
JMP1_SFD	BR1	JMP1_BR1	File Name: JMP1_02_01 (F037267)	Cytoplasmic dynein 1 heavy chain 1 OS=Homo sapiens GN=DYNC1H1 PE=1 SV=5	sp|Q14204|DYHC1_HUMAN	uni_human_2016.fasta	532,405.6	100.0%	9	10	10	0.244%	1.89%	EYQTQLIQR	R	V	95.0%	56.0	41.6	16.8	0	1	0	0	2	1,178.6165	603	611	true	
JMP1_SFD	BR1	JMP1_BR1	File Name: JMP1_02_01 (F037267)	Cytoplasmic dynein 1 heavy chain 1 OS=Homo sapiens GN=DYNC1H1 PE=1 SV=5	sp|Q14204|DYHC1_HUMAN	uni_human_2016.fasta	532,405.6	100.0%	9	10	10	0.244%	1.89%	GNEIVLSAGSTPR	R	I	95.0%	67.4	41.8	56.2	0	1	0	0	2	1,300.6856	3911	3923	true	
JMP1_SFD	BR1	JMP1_BR1	File Name: JMP1_02_01 (F037267)	Cytoplasmic dynein 1 heavy chain 1 OS=Homo sapiens GN=DYNC1H1 PE=1 SV=5	sp|Q14204|DYHC1_HUMAN	uni_human_2016.fasta	532,405.6	100.0%	9	10	10	0.244%	1.89%	IQFVGACNPPTDPGR	R	K	95.0%	57.9	42.2	32.8	0	1	0	0	2	1,628.7852	2706	2720	true	
JMP1_SFD	BR1	JMP1_BR1	File Name: JMP1_02_01 (F037267)	Cytoplasmic dynein 1 heavy chain 1 OS=Homo sapiens GN=DYNC1H1 PE=1 SV=5	sp|Q14204|DYHC1_HUMAN	uni_human_2016.fasta	532,405.6	100.0%	9	10	10	0.244%	1.89%	SLAMTKPDR	R	Q	95.0%	44.3	40.2	22.6	0	2	0	0	2	1,139.5515	2038	2046	true	
JMP1_SFD	BR1	JMP1_BR1	File Name: JMP1_02_01 (F037267)	Cytoplasmic dynein 1 heavy chain 1 OS=Homo sapiens GN=DYNC1H1 PE=1 SV=5	sp|Q14204|DYHC1_HUMAN	uni_human_2016.fasta	532,405.6	100.0%	9	10	10	0.244%	1.89%	TCEKVEER	R	N	90.7%	32.9	36.3	13.2	0	1	0	0	2	1,155.5100	791	798	true	
JMP1_SFD	BR1	JMP1_BR1	File Name: JMP1_02_01 (F037267)	Cytoplasmic dynein 1 heavy chain 1 OS=Homo sapiens GN=DYNC1H1 PE=1 SV=5	sp|Q14204|DYHC1_HUMAN	uni_human_2016.fasta	532,405.6	100.0%	9	10	10	0.244%	1.89%	TEYLSNADER	R	L	95.0%	37.8	37.7	28.5	0	1	0	0	2	1,197.5382	3550	3559	true	
JMP1_SFD	BR1	JMP1_BR1	File Name: JMP1_02_01 (F037267)	Cytoplasmic dynein 1 heavy chain 1 OS=Homo sapiens GN=DYNC1H1 PE=1 SV=5	sp|Q14204|DYHC1_HUMAN	uni_human_2016.fasta	532,405.6	100.0%	9	10	10	0.244%	1.89%	VDNEFDQR	R	L	95.0%	37.0	36.8	21.6	0	1	0	0	2	1,022.4538	4256	4263	true	
JMP1_SFD	BR1	JMP1_BR1	File Name: JMP1_02_01 (F037267)	Cytoplasmic dynein 1 heavy chain 1 OS=Homo sapiens GN=DYNC1H1 PE=1 SV=5	sp|Q14204|DYHC1_HUMAN	uni_human_2016.fasta	532,405.6	100.0%	9	10	10	0.244%	1.89%	VISFIR	R	Q	87.5%	19.9	34.5	0.000	0	1	0	0	2	734.4559	2679	2684	true	
JMP1_SFD	BR1	JMP1_BR1	File Name: JMP1_02_01 (F037267)	Tax_Id=9606 Gene_Symbol=KRT10 Keratin, type I cytoskeletal 10	IPI:CON_00009865.2|SWISS-PROT:P13645,sp|P13645|K1C10_HUMAN	uni_human_2016.fasta	59,512.4	100.0%	12	13	13	0.317%	21.2%	ALEESNYELEGK	R	I	84.1%	34.3	41.3	21.1	0	1	0	0	2	1,381.6482	166	177	true	
JMP1_SFD	BR1	JMP1_BR1	File Name: JMP1_02_01 (F037267)	Tax_Id=9606 Gene_Symbol=KRT10 Keratin, type I cytoskeletal 10	IPI:CON_00009865.2|SWISS-PROT:P13645,sp|P13645|K1C10_HUMAN	uni_human_2016.fasta	59,512.4	100.0%	12	13	13	0.317%	21.2%	DAEAWFNEK	K	S	95.0%	33.2	36.8	16.9	0	1	0	0	2	1,109.4898	335	343	true	sp|Q7Z3Y8|K1C27_HUMAN,IPI:CON_IPI00328103.3|SWISS-PROT:Q7Z3Y8
JMP1_SFD	BR1	JMP1_BR1	File Name: JMP1_02_01 (F037267)	Tax_Id=9606 Gene_Symbol=KRT10 Keratin, type I cytoskeletal 10	IPI:CON_00009865.2|SWISS-PROT:P13645,sp|P13645|K1C10_HUMAN	uni_human_2016.fasta	59,512.4	100.0%	12	13	13	0.317%	21.2%	LASYLDKVR	R	A	95.0%	29.7	39.0	6.61	0	1	0	0	2	1,064.6099	157	165	true	IPI:CON_00384444.5|SWISS-PROT:P02533,IPI:CON_00217963.3|SWISS-PROT:P08779,sp|Q04695|K1C17_HUMAN,sp|P02533|K1C14_HUMAN,IPI:CON_00450768.7|SWISS-PROT:Q04695,sp|P08779|K1C16_HUMAN,IPI:CON_IPI00450768.7|SWISS-PROT:Q04695,IPI:CON_IPI00217963.3|SWISS-PROT:P08779
JMP1_SFD	BR1	JMP1_BR1	File Name: JMP1_02_01 (F037267)	Tax_Id=9606 Gene_Symbol=KRT10 Keratin, type I cytoskeletal 10	IPI:CON_00009865.2|SWISS-PROT:P13645,sp|P13645|K1C10_HUMAN	uni_human_2016.fasta	59,512.4	100.0%	12	13	13	0.317%	21.2%	LENEIQTYR	R	S	95.0%	37.3	41.9	3.81	0	1	0	0	2	1,165.5848	442	450	true	
JMP1_SFD	BR1	JMP1_BR1	File Name: JMP1_02_01 (F037267)	Tax_Id=9606 Gene_Symbol=KRT10 Keratin, type I cytoskeletal 10	IPI:CON_00009865.2|SWISS-PROT:P13645,sp|P13645|K1C10_HUMAN	uni_human_2016.fasta	59,512.4	100.0%	12	13	13	0.317%	21.2%	QSLEASLAETEGR	K	Y	95.0%	53.0	41.7	42.4	0	1	0	0	2	1,390.6809	387	399	true	
JMP1_SFD	BR1	JMP1_BR1	File Name: JMP1_02_01 (F037267)	Tax_Id=9606 Gene_Symbol=KRT10 Keratin, type I cytoskeletal 10	IPI:CON_00009865.2|SWISS-PROT:P13645,sp|P13645|K1C10_HUMAN	uni_human_2016.fasta	59,512.4	100.0%	12	13	13	0.317%	21.2%	QSVEADINGLR	R	R	86.8%	26.9	41.6	12.0	0	1	0	0	2	1,201.6172	246	256	true	sp|P13646|K1C13_HUMAN,sp|P13646-3|K1C13_HUMAN,tr|K7ERE3|K7ERE3_HUMAN
JMP1_SFD	BR1	JMP1_BR1	File Name: JMP1_02_01 (F037267)	Tax_Id=9606 Gene_Symbol=KRT10 Keratin, type I cytoskeletal 10	IPI:CON_00009865.2|SWISS-PROT:P13645,sp|P13645|K1C10_HUMAN	uni_human_2016.fasta	59,512.4	100.0%	12	13	13	0.317%	21.2%	SGGGGGGGGCGGGGGVSSLR	R	I	95.0%	38.0	37.7	29.7	0	1	0	0	2	1,549.6776	16	35	true	
JMP1_SFD	BR1	JMP1_BR1	File Name: JMP1_02_01 (F037267)	Tax_Id=9606 Gene_Symbol=KRT10 Keratin, type I cytoskeletal 10	IPI:CON_00009865.2|SWISS-PROT:P13645,sp|P13645|K1C10_HUMAN	uni_human_2016.fasta	59,512.4	100.0%	12	13	13	0.317%	21.2%	SLLEGEGSSGGGGR	R	G	80.4%	23.2	39.9	12.7	0	1	0	0	2	1,262.5973	451	464	true	
JMP1_SFD	BR1	JMP1_BR1	File Name: JMP1_02_01 (F037267)	Tax_Id=9606 Gene_Symbol=KRT10 Keratin, type I cytoskeletal 10	IPI:CON_00009865.2|SWISS-PROT:P13645,sp|P13645|K1C10_HUMAN	uni_human_2016.fasta	59,512.4	100.0%	12	13	13	0.317%	21.2%	SQYEQLAEQNR	R	K	95.0%	61.0	40.4	37.0	0	1	0	0	2	1,365.6393	323	333	true	
JMP1_SFD	BR1	JMP1_BR1	File Name: JMP1_02_01 (F037267)	Tax_Id=9606 Gene_Symbol=KRT10 Keratin, type I cytoskeletal 10	IPI:CON_00009865.2|SWISS-PROT:P13645,sp|P13645|K1C10_HUMAN	uni_human_2016.fasta	59,512.4	100.0%	12	13	13	0.317%	21.2%	SQYEQLAEQNRK	R	D	95.0%	48.9	42.7	32.3	0	1	0	0	2	1,493.7343	323	334	true	
JMP1_SFD	BR1	JMP1_BR1	File Name: JMP1_02_01 (F037267)	Tax_Id=9606 Gene_Symbol=KRT10 Keratin, type I cytoskeletal 10	IPI:CON_00009865.2|SWISS-PROT:P13645,sp|P13645|K1C10_HUMAN	uni_human_2016.fasta	59,512.4	100.0%	12	13	13	0.317%	21.2%	VTMQNLNDR	K	L	95.0%	51.0	40.2	26.5	0	2	0	0	2	1,090.5310	148	156	true	sp|Q7Z3Y8|K1C27_HUMAN,IPI:CON_00384444.5|SWISS-PROT:P02533,IPI:CON_00217963.3|SWISS-PROT:P08779,sp|P02533|K1C14_HUMAN,sp|P08779|K1C16_HUMAN,IPI:CON_IPI00328103.3|SWISS-PROT:Q7Z3Y8,IPI:CON_IPI00217963.3|SWISS-PROT:P08779
JMP1_SFD	BR1	JMP1_BR1	File Name: JMP1_02_01 (F037267)	Tax_Id=9606 Gene_Symbol=KRT10 Keratin, type I cytoskeletal 10	IPI:CON_00009865.2|SWISS-PROT:P13645,sp|P13645|K1C10_HUMAN	uni_human_2016.fasta	59,512.4	100.0%	12	13	13	0.317%	21.2%	YENEVALR	K	Q	95.0%	37.0	40.8	12.5	0	1	0	0	2	993.4999	238	245	true	
JMP1_SFD	BR1	JMP1_BR1	File Name: JMP1_02_01 (F037267)	Isoform 2 of Mannose-P-dolichol utilization defect 1 protein OS=Homo sapiens GN=MPDU1	sp|O75352-2|MPU1_HUMAN,sp|O75352|MPU1_HUMAN,tr|A0A087WV81|A0A087WV81_HUMAN,tr|A0A0S2Z4T4|A0A0S2Z4T4_HUMAN,tr|A0A0S2Z4W8|A0A0S2Z4W8_HUMAN,tr|B2RB74|B2RB74_HUMAN,tr|B4DLH7|B4DLH7_HUMAN,tr|B4DMY7|B4DMY7_HUMAN,tr|I3L1D2|I3L1D2_HUMAN,tr|I3L295|I3L295_HUMAN,tr|I3L4E0|I3L4E0_HUMAN,tr|J3KSI4|J3KSI4_HUMAN,tr|J3KT75|J3KT75_HUMAN,tr|J3QRD5|J3QRD5_HUMAN,tr|J3QS48|J3QS48_HUMAN,tr|J3QW43|J3QW43_HUMAN,tr|Q1HDL3|Q1HDL3_HUMAN,tr|Q96K24|Q96K24_HUMAN,tr|Q96N63|Q96N63_HUMAN,tr|Q9H3L2|Q9H3L2_HUMAN	uni_human_2016.fasta	13,431.1	40.1%	1	1	1	0.0244%	5.38%	AAEADGPLKR	M	L	79.5%	23.8	43.0	4.02	0	1	0	0	1	1,174.5853	2	11	true	
JMP1_SFD	BR1	JMP1_BR1	File Name: JMP1_02_01 (F037267)	Transmembrane protein 41A OS=Homo sapiens GN=TMEM41A PE=1 SV=1	sp|Q96HV5|TM41A_HUMAN	uni_human_2016.fasta	29,667.0	41.7%	1	1	1	0.0244%	3.79%	LGSTEEAGGR	R	S	80.6%	26.1	39.9	8.77	0	1	0	0	2	976.4695	31	40	true	
JMP1_SFD	BR1	JMP1_BR1	File Name: JMP1_02_01 (F037267)	Tax_Id=9606 Gene_Symbol=KRT6A Keratin, type II cytoskeletal 6A	IPI:CON_00300725.7|SWISS-PROT:P02538,sp|P02538|K2C6A_HUMAN,tr|A0A0S2Z428|A0A0S2Z428_HUMAN,tr|B4DRR0|B4DRR0_HUMAN	uni_human_2016.fasta	60,046.4	100.0%	4	4	4	0.0976%	11.5%	AQYEEIAQR	K	S	95.0%	36.0	40.5	16.0	0	1	0	0	2	1,107.5429	339	347	false	IPI:CON_00299145.9|SWISS-PROT:P48668,IPI:CON_IPI00290078.5|SWISS-PROT:P19013,sp|P48668|K2C6C_HUMAN,sp|P35908|K22E_HUMAN,sp|Q01546|K22O_HUMAN,IPI:CON_00293665.7|SWISS-PROT:P04259
JMP1_SFD	BR1	JMP1_BR1	File Name: JMP1_02_01 (F037267)	Tax_Id=9606 Gene_Symbol=KRT6A Keratin, type II cytoskeletal 6A	IPI:CON_00300725.7|SWISS-PROT:P02538,sp|P02538|K2C6A_HUMAN,tr|A0A0S2Z428|A0A0S2Z428_HUMAN,tr|B4DRR0|B4DRR0_HUMAN	uni_human_2016.fasta	60,046.4	100.0%	4	4	4	0.0976%	11.5%	GSGGLGGACGGAGFGSR	R	S	95.0%	39.2	38.4	28.0	0	1	0	0	2	1,424.6338	43	59	true	IPI:CON_00299145.9|SWISS-PROT:P48668,sp|P48668|K2C6C_HUMAN,IPI:CON_00293665.7|SWISS-PROT:P04259
JMP1_SFD	BR1	JMP1_BR1	File Name: JMP1_02_01 (F037267)	Tax_Id=9606 Gene_Symbol=KRT6A Keratin, type II cytoskeletal 6A	IPI:CON_00300725.7|SWISS-PROT:P02538,sp|P02538|K2C6A_HUMAN,tr|A0A0S2Z428|A0A0S2Z428_HUMAN,tr|B4DRR0|B4DRR0_HUMAN	uni_human_2016.fasta	60,046.4	100.0%	4	4	4	0.0976%	11.5%	ISIGGGSCAISGGYGSR	R	A	95.0%	43.5	41.9	31.0	0	1	0	0	2	1,598.7593	70	86	true	IPI:CON_00299145.9|SWISS-PROT:P48668,sp|P48668|K2C6C_HUMAN,IPI:CON_00293665.7|SWISS-PROT:P04259
JMP1_SFD	BR1	JMP1_BR1	File Name: JMP1_02_01 (F037267)	Tax_Id=9606 Gene_Symbol=KRT6A Keratin, type II cytoskeletal 6A	IPI:CON_00300725.7|SWISS-PROT:P02538,sp|P02538|K2C6A_HUMAN,tr|A0A0S2Z428|A0A0S2Z428_HUMAN,tr|B4DRR0|B4DRR0_HUMAN	uni_human_2016.fasta	60,046.4	100.0%	4	4	4	0.0976%	11.5%	NKYEDEINKR	K	T	95.0%	31.1	41.9	14.6	0	0	1	0	2	1,308.6543	251	260	false	sp|P13647|K2C5_HUMAN,sp|P48668|K2C6C_HUMAN,tr|H6VRG0|H6VRG0_HUMAN,tr|H6VRG2|H6VRG2_HUMAN,sp|P04264|K2C1_HUMAN,IPI:CON_00293665.7|SWISS-PROT:P04259,IPI:CON_00299145.9|SWISS-PROT:P48668,tr|H6VRG1|H6VRG1_HUMAN,IPI:CON_00009867.3|SWISS-PROT:P13647
JMP1_SFD	BR1	JMP1_BR1	File Name: JMP1_02_01 (F037267)	Tax_Id=9606 Gene_Symbol=KRT6A Keratin, type II cytoskeletal 6A	IPI:CON_00300725.7|SWISS-PROT:P02538,sp|P02538|K2C6A_HUMAN,tr|A0A0S2Z428|A0A0S2Z428_HUMAN,tr|B4DRR0|B4DRR0_HUMAN	uni_human_2016.fasta	60,046.4	100.0%	4	4	4	0.0976%	11.5%	SGFSSVSVSR	R	S	82.3%	28.7	42.3	15.7	0	1	0	0	2	1,012.5056	31	40	true	
JMP1_SFD	BR1	JMP1_BR1	File Name: JMP1_02_01 (F037267)	Tax_Id=9606 Gene_Symbol=KRT6A Keratin, type II cytoskeletal 6A	IPI:CON_00300725.7|SWISS-PROT:P02538,sp|P02538|K2C6A_HUMAN,tr|A0A0S2Z428|A0A0S2Z428_HUMAN,tr|B4DRR0|B4DRR0_HUMAN	uni_human_2016.fasta	60,046.4	100.0%	4	4	4	0.0976%	11.5%	SRGSGGLGGACGGAGFGSR	R	S	95.0%	34.0	39.8	20.1	0	0	1	0	2	1,667.7669	41	59	true	IPI:CON_00299145.9|SWISS-PROT:P48668,sp|P48668|K2C6C_HUMAN,IPI:CON_00293665.7|SWISS-PROT:P04259
JMP1_SFD	BR1	JMP1_BR1	File Name: JMP1_02_01 (F037267)	DNA-dependent protein kinase catalytic subunit OS=Homo sapiens GN=PRKDC PE=1 SV=3	sp|P78527|PRKDC_HUMAN	uni_human_2016.fasta	469,095.5	100.0%	12	12	14	0.342%	2.69%	DYVAVAR	R	G	80.0%	22.6	39.4	10.4	0	1	0	0	2	793.4202	4076	4082	true	
JMP1_SFD	BR1	JMP1_BR1	File Name: JMP1_02_01 (F037267)	DNA-dependent protein kinase catalytic subunit OS=Homo sapiens GN=PRKDC PE=1 SV=3	sp|P78527|PRKDC_HUMAN	uni_human_2016.fasta	469,095.5	100.0%	12	12	14	0.342%	2.69%	IAGFDER	R	V	87.4%	22.9	39.8	4.52	0	1	0	0	2	807.3996	3719	3725	true	
JMP1_SFD	BR1	JMP1_BR1	File Name: JMP1_02_01 (F037267)	DNA-dependent protein kinase catalytic subunit OS=Homo sapiens GN=PRKDC PE=1 SV=3	sp|P78527|PRKDC_HUMAN	uni_human_2016.fasta	469,095.5	100.0%	12	12	14	0.342%	2.69%	KGVAEQKR	R	E	85.6%	29.1	41.2	15.7	0	1	0	0	2	1,137.6203	2746	2753	true	
JMP1_SFD	BR1	JMP1_BR1	File Name: JMP1_02_01 (F037267)	DNA-dependent protein kinase catalytic subunit OS=Homo sapiens GN=PRKDC PE=1 SV=3	sp|P78527|PRKDC_HUMAN	uni_human_2016.fasta	469,095.5	100.0%	12	12	14	0.342%	2.69%	LACDVDQVTR	R	Q	95.0%	66.7	40.9	46.6	0	1	0	0	2	1,176.5679	972	981	true	
JMP1_SFD	BR1	JMP1_BR1	File Name: JMP1_02_01 (F037267)	DNA-dependent protein kinase catalytic subunit OS=Homo sapiens GN=PRKDC PE=1 SV=3	sp|P78527|PRKDC_HUMAN	uni_human_2016.fasta	469,095.5	100.0%	12	12	14	0.342%	2.69%	LLEEALLR	R	L	95.0%	35.4	36.9	15.3	0	1	0	0	2	956.5776	2892	2899	true	
JMP1_SFD	BR1	JMP1_BR1	File Name: JMP1_02_01 (F037267)	DNA-dependent protein kinase catalytic subunit OS=Homo sapiens GN=PRKDC PE=1 SV=3	sp|P78527|PRKDC_HUMAN	uni_human_2016.fasta	469,095.5	100.0%	12	12	14	0.342%	2.69%	LPPDVLR	R	W	86.9%	20.9	38.0	0.01000	0	2	0	0	2	809.4881	2916	2922	true	
JMP1_SFD	BR1	JMP1_BR1	File Name: JMP1_02_01 (F037267)	DNA-dependent protein kinase catalytic subunit OS=Homo sapiens GN=PRKDC PE=1 SV=3	sp|P78527|PRKDC_HUMAN	uni_human_2016.fasta	469,095.5	100.0%	12	12	14	0.342%	2.69%	LPSNTLDR	R	L	88.5%	23.7	40.2	10.2	0	1	0	0	2	915.4895	2531	2538	true	
JMP1_SFD	BR1	JMP1_BR1	File Name: JMP1_02_01 (F037267)	DNA-dependent protein kinase catalytic subunit OS=Homo sapiens GN=PRKDC PE=1 SV=3	sp|P78527|PRKDC_HUMAN	uni_human_2016.fasta	469,095.5	100.0%	12	12	14	0.342%	2.69%	LQETLSAADR	R	C	85.3%	31.8	41.6	8.46	0	1	0	0	2	1,103.5692	15	24	true	
JMP1_SFD	BR1	JMP1_BR1	File Name: JMP1_02_01 (F037267)	DNA-dependent protein kinase catalytic subunit OS=Homo sapiens GN=PRKDC PE=1 SV=3	sp|P78527|PRKDC_HUMAN	uni_human_2016.fasta	469,095.5	100.0%	12	12	14	0.342%	2.69%	NELEIPGQYDGR	R	G	82.5%	24.5	40.8	0.000	0	1	0	0	2	1,390.6599	3697	3708	true	
JMP1_SFD	BR1	JMP1_BR1	File Name: JMP1_02_01 (F037267)	DNA-dependent protein kinase catalytic subunit OS=Homo sapiens GN=PRKDC PE=1 SV=3	sp|P78527|PRKDC_HUMAN	uni_human_2016.fasta	469,095.5	100.0%	12	12	14	0.342%	2.69%	SLGPPQGEEDSVPR	R	D	95.0%	76.6	41.9	63.4	0	2	0	0	2	1,467.7076	2107	2120	true	
JMP1_SFD	BR1	JMP1_BR1	File Name: JMP1_02_01 (F037267)	DNA-dependent protein kinase catalytic subunit OS=Homo sapiens GN=PRKDC PE=1 SV=3	sp|P78527|PRKDC_HUMAN	uni_human_2016.fasta	469,095.5	100.0%	12	12	14	0.342%	2.69%	VTELALTASDR	R	Q	95.0%	40.4	41.3	29.5	0	1	0	0	2	1,175.6267	914	924	true	
JMP1_SFD	BR1	JMP1_BR1	File Name: JMP1_02_01 (F037267)	DNA-dependent protein kinase catalytic subunit OS=Homo sapiens GN=PRKDC PE=1 SV=3	sp|P78527|PRKDC_HUMAN	uni_human_2016.fasta	469,095.5	100.0%	12	12	14	0.342%	2.69%	YAVPSAGLR	R	L	89.5%	25.8	39.5	10.8	0	1	0	0	2	933.5152	265	273	true	
JMP1_SFD	BR1	JMP1_BR1	File Name: JMP1_02_01 (F037267)	Isoform 2 of Ceroid-lipofuscinosis neuronal protein 6 OS=Homo sapiens GN=CLN6	sp|Q9NWW5-2|CLN6_HUMAN,sp|Q9NWW5|CLN6_HUMAN,tr|A0A024R601|A0A024R601_HUMAN,tr|A0A0S2Z5D0|A0A0S2Z5D0_HUMAN,tr|A0A0S2Z5G3|A0A0S2Z5G3_HUMAN,tr|H3BNF1|H3BNF1_HUMAN,tr|H3BUT1|H3BUT1_HUMAN,tr|H3BUV4|H3BUV4_HUMAN	uni_human_2016.fasta	35,921.2	76.6%	1	1	1	0.0244%	3.21%	HGSVSADEAAR	R	T	95.0%	36.5	39.7	28.6	0	1	0	0	2	1,099.5126	29	39	true	
JMP1_SFD	BR1	JMP1_BR1	File Name: JMP1_02_01 (F037267)	Isoform 2 of Lipopolysaccharide-responsive and beige-like anchor protein OS=Homo sapiens GN=LRBA	sp|P50851-2|LRBA_HUMAN,sp|P50851|LRBA_HUMAN,tr|E9PEM5|E9PEM5_HUMAN	uni_human_2016.fasta	319,109.5	63.7%	1	1	1	0.0244%	0.456%	VGVGTSFGLPQTR	R	R	91.1%	26.4	41.7	15.8	0	1	0	0	2	1,318.7115	2183	2195	true	
JMP1_SFD	BR1	JMP1_BR1	File Name: JMP1_02_01 (F037267)	Isoform 3 of Keratin, type I cytoskeletal 13 OS=Homo sapiens GN=KRT13	sp|P13646-3|K1C13_HUMAN,sp|P13646|K1C13_HUMAN,tr|K7ERE3|K7ERE3_HUMAN	uni_human_2016.fasta	49,589.3	76.6%	1	1	1	0.0244%	7.62%	ALEEANADLEVK	R	I	95.0%	61.3	42.0	34.6	0	1	0	0	2	1,301.6584	124	135	false	IPI:CON_00384444.5|SWISS-PROT:P02533,IPI:CON_00217963.3|SWISS-PROT:P08779,sp|P02533|K1C14_HUMAN,sp|P08779|K1C16_HUMAN,IPI:CON_IPI00217963.3|SWISS-PROT:P08779
JMP1_SFD	BR1	JMP1_BR1	File Name: JMP1_02_01 (F037267)	Isoform 3 of Keratin, type I cytoskeletal 13 OS=Homo sapiens GN=KRT13	sp|P13646-3|K1C13_HUMAN,sp|P13646|K1C13_HUMAN,tr|K7ERE3|K7ERE3_HUMAN	uni_human_2016.fasta	49,589.3	76.6%	1	1	1	0.0244%	7.62%	EQYEAMAER	R	N	95.0%	44.0	34.7	23.4	0	1	0	0	2	1,126.4833	279	287	true	
JMP1_SFD	BR1	JMP1_BR1	File Name: JMP1_02_01 (F037267)	Isoform 3 of Keratin, type I cytoskeletal 13 OS=Homo sapiens GN=KRT13	sp|P13646-3|K1C13_HUMAN,sp|P13646|K1C13_HUMAN,tr|K7ERE3|K7ERE3_HUMAN	uni_human_2016.fasta	49,589.3	76.6%	1	1	1	0.0244%	7.62%	QSVEADINGLR	R	R	86.8%	26.9	41.6	12.0	0	1	0	0	2	1,201.6172	202	212	false	sp|P13645|K1C10_HUMAN,IPI:CON_00009865.2|SWISS-PROT:P13645
JMP1_SFD	BR1	JMP1_BR1	File Name: JMP1_02_01 (F037267)	Serine/arginine repetitive matrix protein 2 OS=Homo sapiens GN=SRRM2 PE=1 SV=2	sp|Q9UQ35|SRRM2_HUMAN,tr|A0A140VK53|A0A140VK53_HUMAN	uni_human_2016.fasta	299,621.6	99.3%	1	1	1	0.0244%	0.218%	TPLLPR	R	K	93.1%	20.0	31.3	6.92	0	1	0	0	2	696.4404	2034	2039	true	
JMP1_SFD	BR1	JMP1_BR1	File Name: JMP1_02_01 (F037267)	Isoform 2 of Mediator of DNA damage checkpoint protein 1 OS=Homo sapiens GN=MDC1	sp|Q14676-2|MDC1_HUMAN,sp|Q14676-3|MDC1_HUMAN,sp|Q14676-4|MDC1_HUMAN,sp|Q14676|MDC1_HUMAN,tr|A1Z5I6|A1Z5I6_HUMAN,tr|A1Z5I7|A1Z5I7_HUMAN,tr|A2AB05|A2AB05_HUMAN	uni_human_2016.fasta	226,660.8	97.8%	1	1	1	0.0244%	0.548%	GPLTVEETPR	R	V	95.0%	38.0	41.5	23.3	0	1	0	0	2	1,098.5791	143	152	true	
JMP1_SFD	BR1	JMP1_BR1	File Name: JMP1_02_01 (F037267)	Protein FAM83G (Fragment) OS=Homo sapiens GN=FAM83G PE=1 SV=1	tr|K7EKG0|K7EKG0_HUMAN	uni_human_2016.fasta	15,532.0	71.7%	1	1	1	0.0244%	7.04%	XDSHSGSSGR	-	G	93.6%	9.88	25.8	2.18	0	0	1	0	2	1,099.4079	1	10	true	
JMP1_SFD	BR1	JMP1_BR1	File Name: JMP1_02_01 (F037267)	Isoform 2 of Nuclear mitotic apparatus protein 1 OS=Homo sapiens GN=NUMA1	sp|Q14980-2|NUMA1_HUMAN,sp|Q14980|NUMA1_HUMAN,tr|A0A024R5M9|A0A024R5M9_HUMAN,tr|Q4LE64|Q4LE64_HUMAN	uni_human_2016.fasta	238,259.7	100.0%	9	9	9	0.220%	5.00%	AADALEEQQR	R	C	95.0%	49.6	40.2	18.5	0	1	0	0	2	1,130.5437	725	734	true	
JMP1_SFD	BR1	JMP1_BR1	File Name: JMP1_02_01 (F037267)	Isoform 2 of Nuclear mitotic apparatus protein 1 OS=Homo sapiens GN=NUMA1	sp|Q14980-2|NUMA1_HUMAN,sp|Q14980|NUMA1_HUMAN,tr|A0A024R5M9|A0A024R5M9_HUMAN,tr|Q4LE64|Q4LE64_HUMAN	uni_human_2016.fasta	238,259.7	100.0%	9	9	9	0.220%	5.00%	ATSSTQSLAR	R	L	95.0%	44.5	40.8	24.8	0	1	0	0	2	1,021.5272	1850	1859	true	
JMP1_SFD	BR1	JMP1_BR1	File Name: JMP1_02_01 (F037267)	Isoform 2 of Nuclear mitotic apparatus protein 1 OS=Homo sapiens GN=NUMA1	sp|Q14980-2|NUMA1_HUMAN,sp|Q14980|NUMA1_HUMAN,tr|A0A024R5M9|A0A024R5M9_HUMAN,tr|Q4LE64|Q4LE64_HUMAN	uni_human_2016.fasta	238,259.7	100.0%	9	9	9	0.220%	5.00%	DSAQTSVTQAQR	R	E	95.0%	42.7	41.0	23.7	0	1	0	0	2	1,291.6237	632	643	true	
JMP1_SFD	BR1	JMP1_BR1	File Name: JMP1_02_01 (F037267)	Isoform 2 of Nuclear mitotic apparatus protein 1 OS=Homo sapiens GN=NUMA1	sp|Q14980-2|NUMA1_HUMAN,sp|Q14980|NUMA1_HUMAN,tr|A0A024R5M9|A0A024R5M9_HUMAN,tr|Q4LE64|Q4LE64_HUMAN	uni_human_2016.fasta	238,259.7	100.0%	9	9	9	0.220%	5.00%	ELVKEPAR	R	A	95.0%	31.5	39.8	13.7	0	1	0	0	2	1,052.5831	936	943	true	
JMP1_SFD	BR1	JMP1_BR1	File Name: JMP1_02_01 (F037267)	Isoform 2 of Nuclear mitotic apparatus protein 1 OS=Homo sapiens GN=NUMA1	sp|Q14980-2|NUMA1_HUMAN,sp|Q14980|NUMA1_HUMAN,tr|A0A024R5M9|A0A024R5M9_HUMAN,tr|Q4LE64|Q4LE64_HUMAN	uni_human_2016.fasta	238,259.7	100.0%	9	9	9	0.220%	5.00%	KAGEQQETASR	R	E	95.0%	44.7	39.8	29.9	0	1	0	0	2	1,309.6132	925	935	true	
JMP1_SFD	BR1	JMP1_BR1	File Name: JMP1_02_01 (F037267)	Isoform 2 of Nuclear mitotic apparatus protein 1 OS=Homo sapiens GN=NUMA1	sp|Q14980-2|NUMA1_HUMAN,sp|Q14980|NUMA1_HUMAN,tr|A0A024R5M9|A0A024R5M9_HUMAN,tr|Q4LE64|Q4LE64_HUMAN	uni_human_2016.fasta	238,259.7	100.0%	9	9	9	0.220%	5.00%	LLQAETASNSAR	R	A	95.0%	47.2	42.1	26.9	0	1	0	0	2	1,260.6542	1271	1282	true	
JMP1_SFD	BR1	JMP1_BR1	File Name: JMP1_02_01 (F037267)	Isoform 2 of Nuclear mitotic apparatus protein 1 OS=Homo sapiens GN=NUMA1	sp|Q14980-2|NUMA1_HUMAN,sp|Q14980|NUMA1_HUMAN,tr|A0A024R5M9|A0A024R5M9_HUMAN,tr|Q4LE64|Q4LE64_HUMAN	uni_human_2016.fasta	238,259.7	100.0%	9	9	9	0.220%	5.00%	SAPASQASLR	R	A	79.8%	22.2	41.4	0.000	0	1	0	0	2	987.5217	1840	1849	true	
JMP1_SFD	BR1	JMP1_BR1	File Name: JMP1_02_01 (F037267)	Isoform 2 of Nuclear mitotic apparatus protein 1 OS=Homo sapiens GN=NUMA1	sp|Q14980-2|NUMA1_HUMAN,sp|Q14980|NUMA1_HUMAN,tr|A0A024R5M9|A0A024R5M9_HUMAN,tr|Q4LE64|Q4LE64_HUMAN	uni_human_2016.fasta	238,259.7	100.0%	9	9	9	0.220%	5.00%	SQAGVSSGAPPGR	R	N	95.0%	43.5	41.1	22.5	0	1	0	0	2	1,170.5862	1887	1899	true	
JMP1_SFD	BR1	JMP1_BR1	File Name: JMP1_02_01 (F037267)	Isoform 2 of Nuclear mitotic apparatus protein 1 OS=Homo sapiens GN=NUMA1	sp|Q14980-2|NUMA1_HUMAN,sp|Q14980|NUMA1_HUMAN,tr|A0A024R5M9|A0A024R5M9_HUMAN,tr|Q4LE64|Q4LE64_HUMAN	uni_human_2016.fasta	238,259.7	100.0%	9	9	9	0.220%	5.00%	TQPDGTSVPGEPASPISQR	R	L	95.0%	31.0	43.4	18.9	0	1	0	0	2	1,923.9409	1744	1762	true	
JMP1_SFD	BR1	JMP1_BR1	File Name: JMP1_02_01 (F037267)	Isoform 3 of Inositol monophosphatase 1 OS=Homo sapiens GN=IMPA1	sp|P29218-3|IMPA1_HUMAN,sp|P29218|IMPA1_HUMAN,tr|A0A024R830|A0A024R830_HUMAN,tr|A0A140VJL8|A0A140VJL8_HUMAN	uni_human_2016.fasta	30,188.5	44.4%	1	1	1	0.0244%	1.79%	TPETVR	R	M	82.3%	23.4	39.6	2.84	0	1	0	0	2	702.3781	168	173	true	
JMP1_SFD	BR1	JMP1_BR1	File Name: JMP1_02_01 (F037267)	Isoform 3 of Nuclear receptor corepressor 2 OS=Homo sapiens GN=NCOR2	sp|Q9Y618-3|NCOR2_HUMAN,sp|Q9Y618-4|NCOR2_HUMAN,sp|Q9Y618-5|NCOR2_HUMAN,sp|Q9Y618|NCOR2_HUMAN,tr|A0A024RBS3|A0A024RBS3_HUMAN,tr|A0A024RBU9|A0A024RBU9_HUMAN,tr|C9J0Q5|C9J0Q5_HUMAN,tr|C9J7T7|C9J7T7_HUMAN,tr|C9JE98|C9JE98_HUMAN,tr|C9JFD3|C9JFD3_HUMAN	uni_human_2016.fasta	274,806.4	99.2%	2	2	2	0.0488%	0.795%	GVSGVDLYR	R	S	84.1%	30.8	40.7	20.0	0	1	0	0	2	965.5051	1625	1633	true	
JMP1_SFD	BR1	JMP1_BR1	File Name: JMP1_02_01 (F037267)	Isoform 3 of Nuclear receptor corepressor 2 OS=Homo sapiens GN=NCOR2	sp|Q9Y618-3|NCOR2_HUMAN,sp|Q9Y618-4|NCOR2_HUMAN,sp|Q9Y618-5|NCOR2_HUMAN,sp|Q9Y618|NCOR2_HUMAN,tr|A0A024RBS3|A0A024RBS3_HUMAN,tr|A0A024RBU9|A0A024RBU9_HUMAN,tr|C9J0Q5|C9J0Q5_HUMAN,tr|C9J7T7|C9J7T7_HUMAN,tr|C9JE98|C9JE98_HUMAN,tr|C9JFD3|C9JFD3_HUMAN	uni_human_2016.fasta	274,806.4	99.2%	2	2	2	0.0488%	0.795%	GYPDTAALENR	R	Q	95.0%	30.7	40.2	16.8	0	1	0	0	2	1,206.5750	1680	1690	true	
JMP1_SFD	BR1	JMP1_BR1	File Name: JMP1_02_01 (F037267)	ATP-binding cassette sub-family F member 1 (Fragment) OS=Homo sapiens GN=ABCF1 PE=1 SV=1	tr|H0YGW7|H0YGW7_HUMAN	uni_human_2016.fasta	67,663.3	74.1%	1	1	1	0.0244%	1.17%	XAHLSKK	-	E	94.3%	24.6	39.9	0.000	0	0	1	0	2	905.4615	1	7	true	
JMP1_SFD	BR1	JMP1_BR1	File Name: JMP1_02_01 (F037267)	Malectin OS=Homo sapiens GN=MLEC PE=1 SV=1	tr|F5GX14|F5GX14_HUMAN	uni_human_2016.fasta	23,901.1	57.3%	1	1	1	0.0244%	5.99%	SNPEDQILYQTER	R	Y	88.6%	30.6	41.7	14.5	0	1	0	0	2	1,592.7552	91	103	true	
JMP1_SFD	BR1	JMP1_BR1	File Name: JMP1_02_01 (F037267)	Isoform 2 of Antigen peptide transporter 2 OS=Homo sapiens GN=TAP2	sp|Q03519-2|TAP2_HUMAN,sp|Q03519|TAP2_HUMAN,tr|A0A087WYD6|A0A087WYD6_HUMAN,tr|A0A0G2JLV0|A0A0G2JLV0_HUMAN,tr|A0A140T9S0|A0A140T9S0_HUMAN,tr|B4DS72|B4DS72_HUMAN,tr|E7ENX8|E7ENX8_HUMAN,tr|Q59H06|Q59H06_HUMAN,tr|Q5JNW1|Q5JNW1_HUMAN,tr|Q9UP03|Q9UP03_HUMAN,tr|X5CMH5|X5CMH5_HUMAN	uni_human_2016.fasta	75,665.5	100.0%	4	4	4	0.0976%	5.82%	EAVGGLQTVR	R	S	94.6%	30.0	40.2	9.01	0	1	0	0	2	1,029.5688	334	343	true	
JMP1_SFD	BR1	JMP1_BR1	File Name: JMP1_02_01 (F037267)	Isoform 2 of Antigen peptide transporter 2 OS=Homo sapiens GN=TAP2	sp|Q03519-2|TAP2_HUMAN,sp|Q03519|TAP2_HUMAN,tr|A0A087WYD6|A0A087WYD6_HUMAN,tr|A0A0G2JLV0|A0A0G2JLV0_HUMAN,tr|A0A140T9S0|A0A140T9S0_HUMAN,tr|B4DS72|B4DS72_HUMAN,tr|E7ENX8|E7ENX8_HUMAN,tr|Q59H06|Q59H06_HUMAN,tr|Q5JNW1|Q5JNW1_HUMAN,tr|Q9UP03|Q9UP03_HUMAN,tr|X5CMH5|X5CMH5_HUMAN	uni_human_2016.fasta	75,665.5	100.0%	4	4	4	0.0976%	5.82%	EIQDAVAR	R	A	95.0%	35.5	40.4	21.2	0	1	0	0	2	901.4738	320	327	true	
JMP1_SFD	BR1	JMP1_BR1	File Name: JMP1_02_01 (F037267)	Isoform 2 of Antigen peptide transporter 2 OS=Homo sapiens GN=TAP2	sp|Q03519-2|TAP2_HUMAN,sp|Q03519|TAP2_HUMAN,tr|A0A087WYD6|A0A087WYD6_HUMAN,tr|A0A0G2JLV0|A0A0G2JLV0_HUMAN,tr|A0A140T9S0|A0A140T9S0_HUMAN,tr|B4DS72|B4DS72_HUMAN,tr|E7ENX8|E7ENX8_HUMAN,tr|Q59H06|Q59H06_HUMAN,tr|Q5JNW1|Q5JNW1_HUMAN,tr|Q9UP03|Q9UP03_HUMAN,tr|X5CMH5|X5CMH5_HUMAN	uni_human_2016.fasta	75,665.5	100.0%	4	4	4	0.0976%	5.82%	SFGAEEHEVCR	R	Y	86.5%	20.8	35.6	10.1	0	1	0	0	2	1,320.5637	344	354	true	
JMP1_SFD	BR1	JMP1_BR1	File Name: JMP1_02_01 (F037267)	Isoform 2 of Antigen peptide transporter 2 OS=Homo sapiens GN=TAP2	sp|Q03519-2|TAP2_HUMAN,sp|Q03519|TAP2_HUMAN,tr|A0A087WYD6|A0A087WYD6_HUMAN,tr|A0A0G2JLV0|A0A0G2JLV0_HUMAN,tr|A0A140T9S0|A0A140T9S0_HUMAN,tr|B4DS72|B4DS72_HUMAN,tr|E7ENX8|E7ENX8_HUMAN,tr|Q59H06|Q59H06_HUMAN,tr|Q5JNW1|Q5JNW1_HUMAN,tr|Q9UP03|Q9UP03_HUMAN,tr|X5CMH5|X5CMH5_HUMAN	uni_human_2016.fasta	75,665.5	100.0%	4	4	4	0.0976%	5.82%	YKEALEQCR	R	Q	95.0%	32.8	39.0	18.6	0	1	0	0	2	1,301.5944	355	363	true	
JMP1_SFD	BR1	JMP1_BR1	File Name: JMP1_02_01 (F037267)	Isoform 2 of E3 ubiquitin-protein ligase RNF213 OS=Homo sapiens GN=RNF213	sp|Q63HN8-4|RN213_HUMAN,sp|Q63HN8|RN213_HUMAN,tr|A0A0A0MTC1|A0A0A0MTC1_HUMAN,tr|A0A0A0MTR7|A0A0A0MTR7_HUMAN	uni_human_2016.fasta	591,406.6	99.9%	2	2	2	0.0488%	0.304%	LESAGLGYR	R	V	88.9%	29.2	40.3	13.5	0	1	0	0	2	965.5051	2538	2546	true	
JMP1_SFD	BR1	JMP1_BR1	File Name: JMP1_02_01 (F037267)	Isoform 2 of E3 ubiquitin-protein ligase RNF213 OS=Homo sapiens GN=RNF213	sp|Q63HN8-4|RN213_HUMAN,sp|Q63HN8|RN213_HUMAN,tr|A0A0A0MTC1|A0A0A0MTC1_HUMAN,tr|A0A0A0MTR7|A0A0A0MTR7_HUMAN	uni_human_2016.fasta	591,406.6	99.9%	2	2	2	0.0488%	0.304%	LGSIPLR	R	Q	95.0%	45.6	33.9	18.1	0	1	0	0	2	755.4775	2556	2562	true	
JMP1_SFD	BR1	JMP1_BR1	File Name: JMP1_02_01 (F037267)	Dolichyl-diphosphooligosaccharide--protein glycosyltransferase subunit STT3B OS=Homo sapiens GN=STT3B PE=1 SV=1	sp|Q8TCJ2|STT3B_HUMAN	uni_human_2016.fasta	93,677.7	99.0%	2	2	2	0.0488%	2.18%	ETLDHKPR	R	V	79.7%	21.8	41.0	9.81	0	1	0	0	2	1,106.5686	779	786	true	
JMP1_SFD	BR1	JMP1_BR1	File Name: JMP1_02_01 (F037267)	Dolichyl-diphosphooligosaccharide--protein glycosyltransferase subunit STT3B OS=Homo sapiens GN=STT3B PE=1 SV=1	sp|Q8TCJ2|STT3B_HUMAN	uni_human_2016.fasta	93,677.7	99.0%	2	2	2	0.0488%	2.18%	IYKVKAPDNR	R	E	95.0%	33.1	42.7	16.1	0	1	0	0	2	1,413.7275	769	778	true	
JMP1_SFD	BR1	JMP1_BR1	File Name: JMP1_02_01 (F037267)	Leukosialin OS=Homo sapiens GN=SPN PE=1 SV=1	sp|P16150|LEUK_HUMAN,tr|A0A024R629|A0A024R629_HUMAN,tr|C9JUK7|C9JUK7_HUMAN	uni_human_2016.fasta	40,321.6	76.6%	1	1	1	0.0244%	2.00%	TGALVLSR	R	G	95.0%	27.5	36.8	11.2	0	1	0	0	2	816.4938	285	292	true	
JMP1_SFD	BR1	JMP1_BR1	File Name: JMP1_02_01 (F037267)	Isoform 2 of Structural maintenance of chromosomes flexible hinge domain-containing protein 1 OS=Homo sapiens GN=SMCHD1	sp|A6NHR9-2|SMHD1_HUMAN,sp|A6NHR9|SMHD1_HUMAN	uni_human_2016.fasta	226,380.0	100.0%	3	3	3	0.0732%	2.09%	AAADGGGPGGASVGTEEDGGGVGHR	M	T	95.0%	35.8	38.8	15.4	0	0	1	0	1	2,179.9603	2	26	true	
JMP1_SFD	BR1	JMP1_BR1	File Name: JMP1_02_01 (F037267)	Isoform 2 of Structural maintenance of chromosomes flexible hinge domain-containing protein 1 OS=Homo sapiens GN=SMCHD1	sp|A6NHR9-2|SMHD1_HUMAN,sp|A6NHR9|SMHD1_HUMAN	uni_human_2016.fasta	226,380.0	100.0%	3	3	3	0.0732%	2.09%	IYDETQGR	R	Q	95.0%	34.7	39.4	19.1	0	1	0	0	2	981.4637	1763	1770	true	
JMP1_SFD	BR1	JMP1_BR1	File Name: JMP1_02_01 (F037267)	Isoform 2 of Structural maintenance of chromosomes flexible hinge domain-containing protein 1 OS=Homo sapiens GN=SMCHD1	sp|A6NHR9-2|SMHD1_HUMAN,sp|A6NHR9|SMHD1_HUMAN	uni_human_2016.fasta	226,380.0	100.0%	3	3	3	0.0732%	2.09%	SDYAGFR	R	A	92.1%	24.7	36.7	13.0	0	1	0	0	2	815.3682	51	57	true	
JMP1_SFD	BR1	JMP1_BR1	File Name: JMP1_02_01 (F037267)	Isoform 2 of Myosin-10 OS=Homo sapiens GN=MYH10	sp|P35580-2|MYH10_HUMAN,sp|P35580-3|MYH10_HUMAN,sp|P35580-4|MYH10_HUMAN,sp|P35580-5|MYH10_HUMAN,sp|P35580|MYH10_HUMAN	uni_human_2016.fasta	229,005.3	98.4%	1	1	1	0.0244%	2.16%	DRAEAEAR	R	E	93.2%	28.5	39.6	0.000	0	1	0	0	2	917.4435	1472	1479	false	sp|P35749-3|MYH11_HUMAN,sp|P35749|MYH11_HUMAN,sp|P35749-2|MYH11_HUMAN,tr|B1PS43|B1PS43_HUMAN,sp|P35579-2|MYH9_HUMAN,sp|P35579|MYH9_HUMAN,tr|A0A024R1N1|A0A024R1N1_HUMAN,sp|P35749-4|MYH11_HUMAN
JMP1_SFD	BR1	JMP1_BR1	File Name: JMP1_02_01 (F037267)	Isoform 2 of Myosin-10 OS=Homo sapiens GN=MYH10	sp|P35580-2|MYH10_HUMAN,sp|P35580-3|MYH10_HUMAN,sp|P35580-4|MYH10_HUMAN,sp|P35580-5|MYH10_HUMAN,sp|P35580|MYH10_HUMAN	uni_human_2016.fasta	229,005.3	98.4%	1	1	1	0.0244%	2.16%	EKETKALSLAR	R	A	86.1%	30.5	42.9	15.9	0	1	0	0	2	1,455.7592	1480	1490	false	sp|P35749-3|MYH11_HUMAN,sp|P35749|MYH11_HUMAN,sp|P35749-2|MYH11_HUMAN,tr|B1PS43|B1PS43_HUMAN,sp|P35579-2|MYH9_HUMAN,sp|P35579|MYH9_HUMAN,tr|A0A024R1N1|A0A024R1N1_HUMAN,sp|P35749-4|MYH11_HUMAN
JMP1_SFD	BR1	JMP1_BR1	File Name: JMP1_02_01 (F037267)	Isoform 2 of Myosin-10 OS=Homo sapiens GN=MYH10	sp|P35580-2|MYH10_HUMAN,sp|P35580-3|MYH10_HUMAN,sp|P35580-4|MYH10_HUMAN,sp|P35580-5|MYH10_HUMAN,sp|P35580|MYH10_HUMAN	uni_human_2016.fasta	229,005.3	98.4%	1	1	1	0.0244%	2.16%	ELDDATEANEGLSR	R	E	95.0%	42.4	38.8	33.1	0	1	0	0	2	1,519.6872	1906	1919	true	
JMP1_SFD	BR1	JMP1_BR1	File Name: JMP1_02_01 (F037267)	Isoform 2 of Myosin-10 OS=Homo sapiens GN=MYH10	sp|P35580-2|MYH10_HUMAN,sp|P35580-3|MYH10_HUMAN,sp|P35580-4|MYH10_HUMAN,sp|P35580-5|MYH10_HUMAN,sp|P35580|MYH10_HUMAN	uni_human_2016.fasta	229,005.3	98.4%	1	1	1	0.0244%	2.16%	KGMFR	K	T	83.6%	24.0	40.0	11.9	0	1	0	0	2	765.3809	647	651	false	sp|P35749-3|MYH11_HUMAN,sp|P35749|MYH11_HUMAN,sp|P35749-2|MYH11_HUMAN,tr|B1PS43|B1PS43_HUMAN,sp|P35579-2|MYH9_HUMAN,sp|P35579|MYH9_HUMAN,tr|A0A024R1N1|A0A024R1N1_HUMAN,sp|P35749-4|MYH11_HUMAN
JMP1_SFD	BR1	JMP1_BR1	File Name: JMP1_02_01 (F037267)	Isoform 2 of Myosin-10 OS=Homo sapiens GN=MYH10	sp|P35580-2|MYH10_HUMAN,sp|P35580-3|MYH10_HUMAN,sp|P35580-4|MYH10_HUMAN,sp|P35580-5|MYH10_HUMAN,sp|P35580|MYH10_HUMAN	uni_human_2016.fasta	229,005.3	98.4%	1	1	1	0.0244%	2.16%	RLEAR	R	I	89.1%	20.5	36.8	0.000	0	1	0	0	2	644.3838	1733	1737	false	sp|Q02241-3|KIF23_HUMAN,sp|P35749-3|MYH11_HUMAN,sp|P35749|MYH11_HUMAN,sp|P35749-2|MYH11_HUMAN,tr|B1PS43|B1PS43_HUMAN,tr|H7BYN4|H7BYN4_HUMAN,sp|P35579-2|MYH9_HUMAN,sp|Q5BKZ1|ZN326_HUMAN,sp|P35579|MYH9_HUMAN,tr|A0A024R1N1|A0A024R1N1_HUMAN,sp|P35749-4|MYH11_HUMAN,sp|Q02241|KIF23_HUMAN,sp|Q02241-2|KIF23_HUMAN
JMP1_SFD	BR1	JMP1_BR1	File Name: JMP1_02_01 (F037267)	Isoform 7 of Filamin-B OS=Homo sapiens GN=FLNB	sp|O75369-7|FLNB_HUMAN,tr|E7EN95|E7EN95_HUMAN,tr|Q68CT4|Q68CT4_HUMAN	uni_human_2016.fasta	257,545.4	99.9%	2	2	2	0.0488%	1.49%	AGGPGLER	R	G	95.0%	75.4	39.0	42.1	0	1	0	0	2	756.4000	2018	2025	false	sp|P21333-2|FLNA_HUMAN,sp|P21333|FLNA_HUMAN,tr|Q5HY54|Q5HY54_HUMAN
JMP1_SFD	BR1	JMP1_BR1	File Name: JMP1_02_01 (F037267)	Isoform 7 of Filamin-B OS=Homo sapiens GN=FLNB	sp|O75369-7|FLNB_HUMAN,tr|E7EN95|E7EN95_HUMAN,tr|Q68CT4|Q68CT4_HUMAN	uni_human_2016.fasta	257,545.4	99.9%	2	2	2	0.0488%	1.49%	GLQPKGVR	R	I	80.7%	20.4	39.3	0.000	0	1	0	0	2	959.5423	292	299	false	sp|P21333-2|FLNA_HUMAN,sp|P21333|FLNA_HUMAN,tr|Q5HY54|Q5HY54_HUMAN
JMP1_SFD	BR1	JMP1_BR1	File Name: JMP1_02_01 (F037267)	Isoform 7 of Filamin-B OS=Homo sapiens GN=FLNB	sp|O75369-7|FLNB_HUMAN,tr|E7EN95|E7EN95_HUMAN,tr|Q68CT4|Q68CT4_HUMAN	uni_human_2016.fasta	257,545.4	99.9%	2	2	2	0.0488%	1.49%	IDIQMKNR	R	M	95.0%	38.6	41.1	27.7	0	1	0	0	2	1,138.5675	523	530	true	
JMP1_SFD	BR1	JMP1_BR1	File Name: JMP1_02_01 (F037267)	Isoform 7 of Filamin-B OS=Homo sapiens GN=FLNB	sp|O75369-7|FLNB_HUMAN,tr|E7EN95|E7EN95_HUMAN,tr|Q68CT4|Q68CT4_HUMAN	uni_human_2016.fasta	257,545.4	99.9%	2	2	2	0.0488%	1.49%	TFEMSDFIVDTR	R	D	95.0%	64.0	40.4	46.4	0	1	0	0	2	1,476.6677	1837	1848	true	
JMP1_SFD	BR1	JMP1_BR1	File Name: JMP1_02_01 (F037267)	Isoform 2 of Chromodomain-helicase-DNA-binding protein 4 OS=Homo sapiens GN=CHD4	sp|Q14839-2|CHD4_HUMAN,sp|Q14839|CHD4_HUMAN,tr|A0A0C4DGG9|A0A0C4DGG9_HUMAN,tr|B3KY63|B3KY63_HUMAN,tr|F5GWX5|F5GWX5_HUMAN	uni_human_2016.fasta	218,008.6	100.0%	6	6	7	0.171%	3.56%	AAYLNMSEDPSHPSMALNTR	R	F	95.0%	25.2	39.3	9.56	0	0	1	0	2	2,236.9962	1802	1821	true	
JMP1_SFD	BR1	JMP1_BR1	File Name: JMP1_02_01 (F037267)	Isoform 2 of Chromodomain-helicase-DNA-binding protein 4 OS=Homo sapiens GN=CHD4	sp|Q14839-2|CHD4_HUMAN,sp|Q14839|CHD4_HUMAN,tr|A0A0C4DGG9|A0A0C4DGG9_HUMAN,tr|B3KY63|B3KY63_HUMAN,tr|F5GWX5|F5GWX5_HUMAN	uni_human_2016.fasta	218,008.6	100.0%	6	6	7	0.171%	3.56%	GGKKASR	R	M	91.8%	25.6	40.4	8.84	0	1	0	0	2	913.4640	830	836	true	
JMP1_SFD	BR1	JMP1_BR1	File Name: JMP1_02_01 (F037267)	Isoform 2 of Chromodomain-helicase-DNA-binding protein 4 OS=Homo sapiens GN=CHD4	sp|Q14839-2|CHD4_HUMAN,sp|Q14839|CHD4_HUMAN,tr|A0A0C4DGG9|A0A0C4DGG9_HUMAN,tr|B3KY63|B3KY63_HUMAN,tr|F5GWX5|F5GWX5_HUMAN	uni_human_2016.fasta	218,008.6	100.0%	6	6	7	0.171%	3.56%	IDGGITGNMR	R	Q	92.2%	31.3	40.0	12.8	0	1	0	0	2	1,049.5047	1096	1105	true	
JMP1_SFD	BR1	JMP1_BR1	File Name: JMP1_02_01 (F037267)	Isoform 2 of Chromodomain-helicase-DNA-binding protein 4 OS=Homo sapiens GN=CHD4	sp|Q14839-2|CHD4_HUMAN,sp|Q14839|CHD4_HUMAN,tr|A0A0C4DGG9|A0A0C4DGG9_HUMAN,tr|B3KY63|B3KY63_HUMAN,tr|F5GWX5|F5GWX5_HUMAN	uni_human_2016.fasta	218,008.6	100.0%	6	6	7	0.171%	3.56%	IGVMSLIR	R	K	92.3%	23.6	38.2	5.29	0	1	0	0	2	904.5286	1496	1503	true	
JMP1_SFD	BR1	JMP1_BR1	File Name: JMP1_02_01 (F037267)	Isoform 2 of Chromodomain-helicase-DNA-binding protein 4 OS=Homo sapiens GN=CHD4	sp|Q14839-2|CHD4_HUMAN,sp|Q14839|CHD4_HUMAN,tr|A0A0C4DGG9|A0A0C4DGG9_HUMAN,tr|B3KY63|B3KY63_HUMAN,tr|F5GWX5|F5GWX5_HUMAN	uni_human_2016.fasta	218,008.6	100.0%	6	6	7	0.171%	3.56%	IPPVAVR	R	L	95.0%	22.1	27.9	2.07	0	2	0	0	2	751.4825	1878	1884	true	
JMP1_SFD	BR1	JMP1_BR1	File Name: JMP1_02_01 (F037267)	Isoform 2 of Chromodomain-helicase-DNA-binding protein 4 OS=Homo sapiens GN=CHD4	sp|Q14839-2|CHD4_HUMAN,sp|Q14839|CHD4_HUMAN,tr|A0A0C4DGG9|A0A0C4DGG9_HUMAN,tr|B3KY63|B3KY63_HUMAN,tr|F5GWX5|F5GWX5_HUMAN	uni_human_2016.fasta	218,008.6	100.0%	6	6	7	0.171%	3.56%	LANRAPEPTPQQVAQQQ	R	-	95.0%	30.0	43.7	13.3	0	0	1	0	2	1,875.9673	1896	1912	true	
JMP1_SFD	BR1	JMP1_BR1	File Name: JMP1_02_01 (F037267)	cDNA FLJ52761, highly similar to Actin, aortic smooth muscle OS=Homo sapiens PE=2 SV=1	tr|B4DUI8|B4DUI8_HUMAN	uni_human_2016.fasta	37,364.1	38.1%	0	0	0	0.000%	6.02%	DSYVGDEAQSK	K	R	95.0%	31.5	36.3	21.4	0	1	0	0	2	1,198.5223	8	18	false	tr|B4E335|B4E335_HUMAN,tr|Q53G76|Q53G76_HUMAN,tr|Q53GK6|Q53GK6_HUMAN,tr|Q1KLZ0|Q1KLZ0_HUMAN,tr|B4E3A4|B4E3A4_HUMAN,IPI:CON_00698900.1|SWISS-PROT:P60712,sp|P63261|ACTG_HUMAN,tr|B4DVQ0|B4DVQ0_HUMAN,tr|Q53G99|Q53G99_HUMAN,sp|P60709|ACTB_HUMAN,tr|Q8WVW5|Q8WVW5_HUMAN
JMP1_SFD	BR1	JMP1_BR1	File Name: JMP1_02_01 (F037267)	cDNA FLJ52761, highly similar to Actin, aortic smooth muscle OS=Homo sapiens PE=2 SV=1	tr|B4DUI8|B4DUI8_HUMAN	uni_human_2016.fasta	37,364.1	38.1%	0	0	0	0.000%	6.02%	DSYVGDEAQSKR	K	G	95.0%	27.8	39.3	13.6	0	1	1	0	2	1,354.6234	8	19	false	tr|B4E335|B4E335_HUMAN,tr|Q53G76|Q53G76_HUMAN,tr|Q53GK6|Q53GK6_HUMAN,tr|Q1KLZ0|Q1KLZ0_HUMAN,tr|B4E3A4|B4E3A4_HUMAN,IPI:CON_00698900.1|SWISS-PROT:P60712,sp|P63261|ACTG_HUMAN,tr|B4DVQ0|B4DVQ0_HUMAN,tr|Q53G99|Q53G99_HUMAN,sp|P60709|ACTB_HUMAN,tr|Q8WVW5|Q8WVW5_HUMAN
JMP1_SFD	BR1	JMP1_BR1	File Name: JMP1_02_01 (F037267)	cDNA FLJ52761, highly similar to Actin, aortic smooth muscle OS=Homo sapiens PE=2 SV=1	tr|B4DUI8|B4DUI8_HUMAN	uni_human_2016.fasta	37,364.1	38.1%	0	0	0	0.000%	6.02%	IIAPPERK	K	Y	95.0%	20.5	33.5	9.02	0	0	1	0	2	923.5674	286	293	false	tr|B4E335|B4E335_HUMAN,tr|Q53G76|Q53G76_HUMAN,tr|Q53GK6|Q53GK6_HUMAN,tr|Q1KLZ0|Q1KLZ0_HUMAN,tr|B4E3A4|B4E3A4_HUMAN,IPI:CON_00698900.1|SWISS-PROT:P60712,sp|P63261|ACTG_HUMAN,tr|B4DVQ0|B4DVQ0_HUMAN,tr|Q53G99|Q53G99_HUMAN,sp|P60709|ACTB_HUMAN,tr|Q8WVW5|Q8WVW5_HUMAN
JMP1_SFD	BR1	JMP1_BR1	File Name: JMP1_02_01 (F037267)	Isoform 2 of Inositol 1,4,5-trisphosphate receptor type 1 OS=Homo sapiens GN=ITPR1	sp|Q14643-2|ITPR1_HUMAN,sp|Q14643-3|ITPR1_HUMAN,sp|Q14643-4|ITPR1_HUMAN,sp|Q14643-5|ITPR1_HUMAN,sp|Q14643-6|ITPR1_HUMAN,sp|Q14643-7|ITPR1_HUMAN,sp|Q14643-8|ITPR1_HUMAN,sp|Q14643|ITPR1_HUMAN	uni_human_2016.fasta	313,931.7	100.0%	3	4	4	0.0976%	1.13%	AMSLVSSDSEGEQNELR	R	N	95.0%	51.8	39.4	42.7	0	1	0	0	2	1,867.8339	2688	2704	true	
JMP1_SFD	BR1	JMP1_BR1	File Name: JMP1_02_01 (F037267)	Isoform 2 of Inositol 1,4,5-trisphosphate receptor type 1 OS=Homo sapiens GN=ITPR1	sp|Q14643-2|ITPR1_HUMAN,sp|Q14643-3|ITPR1_HUMAN,sp|Q14643-4|ITPR1_HUMAN,sp|Q14643-5|ITPR1_HUMAN,sp|Q14643-6|ITPR1_HUMAN,sp|Q14643-7|ITPR1_HUMAN,sp|Q14643-8|ITPR1_HUMAN,sp|Q14643|ITPR1_HUMAN	uni_human_2016.fasta	313,931.7	100.0%	3	4	4	0.0976%	1.13%	ASFCR	R	L	88.5%	21.1	35.3	14.1	0	1	0	0	2	640.2871	780	784	true	
JMP1_SFD	BR1	JMP1_BR1	File Name: JMP1_02_01 (F037267)	Isoform 2 of Inositol 1,4,5-trisphosphate receptor type 1 OS=Homo sapiens GN=ITPR1	sp|Q14643-2|ITPR1_HUMAN,sp|Q14643-3|ITPR1_HUMAN,sp|Q14643-4|ITPR1_HUMAN,sp|Q14643-5|ITPR1_HUMAN,sp|Q14643-6|ITPR1_HUMAN,sp|Q14643-7|ITPR1_HUMAN,sp|Q14643-8|ITPR1_HUMAN,sp|Q14643|ITPR1_HUMAN	uni_human_2016.fasta	313,931.7	100.0%	3	4	4	0.0976%	1.13%	VLSDVAKSR	R	A	95.0%	57.3	41.8	40.7	0	2	0	0	2	1,085.6045	1548	1556	true	
JMP1_SFD	BR1	JMP1_BR1	File Name: JMP1_02_01 (F037267)	Isoform 2 of General transcription factor 3C polypeptide 1 OS=Homo sapiens GN=GTF3C1	sp|Q12789-3|TF3C1_HUMAN,sp|Q12789|TF3C1_HUMAN,tr|Q6AHZ7|Q6AHZ7_HUMAN,tr|Q6AWA4|Q6AWA4_HUMAN	uni_human_2016.fasta	238,878.6	95.7%	1	1	1	0.0244%	0.528%	GYYSPGIVSTR	R	N	86.4%	29.4	41.6	20.1	0	1	0	0	2	1,199.6055	1650	1660	true	
JMP1_SFD	BR1	JMP1_BR1	File Name: JMP1_02_01 (F037267)	Microtubule-actin cross-linking factor 1, isoforms 1/2/3/5 OS=Homo sapiens GN=MACF1 PE=1 SV=4	sp|Q9UPN3|MACF1_HUMAN,tr|H3BPE1|H3BPE1_HUMAN,tr|H3BQK9|H3BQK9_HUMAN	uni_human_2016.fasta	838,314.2	100.0%	3	3	3	0.0732%	0.352%	ALAGHQGR	R	T	95.0%	38.9	38.4	27.9	0	1	0	0	2	809.4377	3636	3643	true	
JMP1_SFD	BR1	JMP1_BR1	File Name: JMP1_02_01 (F037267)	Microtubule-actin cross-linking factor 1, isoforms 1/2/3/5 OS=Homo sapiens GN=MACF1 PE=1 SV=4	sp|Q9UPN3|MACF1_HUMAN,tr|H3BPE1|H3BPE1_HUMAN,tr|H3BQK9|H3BQK9_HUMAN	uni_human_2016.fasta	838,314.2	100.0%	3	3	3	0.0732%	0.352%	ATEVTVAR	R	Q	93.4%	28.2	42.0	14.3	0	1	0	0	2	846.4679	4561	4568	true	
JMP1_SFD	BR1	JMP1_BR1	File Name: JMP1_02_01 (F037267)	Microtubule-actin cross-linking factor 1, isoforms 1/2/3/5 OS=Homo sapiens GN=MACF1 PE=1 SV=4	sp|Q9UPN3|MACF1_HUMAN,tr|H3BPE1|H3BPE1_HUMAN,tr|H3BQK9|H3BQK9_HUMAN	uni_human_2016.fasta	838,314.2	100.0%	3	3	3	0.0732%	0.352%	VDEIDAAIQR	R	S	95.0%	38.7	41.3	25.9	0	1	0	0	2	1,129.5849	5663	5672	true	
JMP1_SFD	BR1	JMP1_BR1	File Name: JMP1_02_01 (F037267)	Probable ergosterol biosynthetic protein 28 OS=Homo sapiens GN=C14orf1 PE=1 SV=1	sp|Q9UKR5|ERG28_HUMAN,tr|Q6FII3|Q6FII3_HUMAN,tr|Q86TW5|Q86TW5_HUMAN	uni_human_2016.fasta	15,864.7	70.2%	1	1	1	0.0244%	6.43%	YLEVEPVSR	R	Q	93.2%	33.0	41.4	14.6	0	1	0	0	2	1,091.5731	127	135	true	
JMP1_SFD	BR1	JMP1_BR1	File Name: JMP1_02_01 (F037267)	Isoform 5 of Sphingomyelin phosphodiesterase 4 OS=Homo sapiens GN=SMPD4	sp|Q9NXE4-5|NSMA3_HUMAN	uni_human_2016.fasta	44,224.2	76.6%	1	1	1	0.0244%	1.76%	LSEAQLR	R	Q	95.0%	36.6	39.5	13.5	0	1	0	0	2	816.4574	203	209	true	
JMP1_SFD	BR1	JMP1_BR1	File Name: JMP1_02_01 (F037267)	Isoform Epsilon of Apoptosis regulator BAX OS=Homo sapiens GN=BAX	sp|Q07812-5|BAX_HUMAN	uni_human_2016.fasta	18,129.4	99.8%	2	3	3	0.0732%	14.6%	IGDELDSNMELQR	R	M	95.0%	57.2	39.4	42.8	0	1	0	0	2	1,535.7009	66	78	true	
JMP1_SFD	BR1	JMP1_BR1	File Name: JMP1_02_01 (F037267)	Isoform Epsilon of Apoptosis regulator BAX OS=Homo sapiens GN=BAX	sp|Q07812-5|BAX_HUMAN	uni_human_2016.fasta	18,129.4	99.8%	2	3	3	0.0732%	14.6%	MIAAVDTDSPR	R	E	95.0%	38.7	40.1	15.5	0	2	0	0	2	1,191.5676	79	89	true	
JMP1_SFD	BR1	JMP1_BR1	File Name: JMP1_02_01 (F037267)	Keratin 23 (Histone deacetylase inducible) OS=Homo sapiens GN=KRT23 PE=2 SV=1	tr|Q8TC04|Q8TC04_HUMAN	uni_human_2016.fasta	48,177.9	76.6%	1	1	1	0.0244%	2.13%	LASYVEKVR	R	A	95.0%	25.4	39.0	1.49	0	0	1	0	2	1,064.6098	83	91	true	
JMP1_SFD	BR1	JMP1_BR1	File Name: JMP1_02_01 (F037267)	Cation-independent mannose-6-phosphate receptor OS=Homo sapiens GN=IGF2R PE=1 SV=3	sp|P11717|MPRI_HUMAN,tr|Q59EZ3|Q59EZ3_HUMAN	uni_human_2016.fasta	274,372.7	100.0%	3	3	3	0.0732%	1.28%	GHQAFDVGQPR	R	D	92.8%	24.0	40.6	7.09	0	0	1	0	2	1,211.5917	239	249	true	
JMP1_SFD	BR1	JMP1_BR1	File Name: JMP1_02_01 (F037267)	Cation-independent mannose-6-phosphate receptor OS=Homo sapiens GN=IGF2R PE=1 SV=3	sp|P11717|MPRI_HUMAN,tr|Q59EZ3|Q59EZ3_HUMAN	uni_human_2016.fasta	274,372.7	100.0%	3	3	3	0.0732%	1.28%	TVEACPVVR	R	V	94.5%	28.2	41.2	11.2	0	1	0	0	2	1,030.5350	1213	1221	true	
JMP1_SFD	BR1	JMP1_BR1	File Name: JMP1_02_01 (F037267)	Cation-independent mannose-6-phosphate receptor OS=Homo sapiens GN=IGF2R PE=1 SV=3	sp|P11717|MPRI_HUMAN,tr|Q59EZ3|Q59EZ3_HUMAN	uni_human_2016.fasta	274,372.7	100.0%	3	3	3	0.0732%	1.28%	YVDGDLCPDGIR	K	K	95.0%	39.0	38.8	25.8	0	1	0	0	2	1,379.6263	1455	1466	true	
JMP1_SFD	BR1	JMP1_BR1	File Name: JMP1_02_01 (F037267)	Misshapen-like kinase 1 (Fragment) OS=Homo sapiens GN=MINK1 PE=4 SV=1	tr|I3L203|I3L203_HUMAN	uni_human_2016.fasta	5,639.3	51.5%	1	1	1	0.0244%	13.2%	XDLSALR	-	D	86.0%	24.2	39.1	0.450	0	1	0	0	2	785.3832	1	7	true	
JMP1_SFD	BR1	JMP1_BR1	File Name: JMP1_02_01 (F037267)	Keratin, type I cytoskeletal 9 OS=Homo sapiens GN=KRT9 PE=1 SV=3	sp|P35527|K1C9_HUMAN	uni_human_2016.fasta	62,065.9	100.0%	9	10	10	0.244%	17.2%	FSSSGGGGGGGR	R	F	95.0%	48.4	36.1	38.5	0	1	0	0	2	982.4338	35	46	true	
JMP1_SFD	BR1	JMP1_BR1	File Name: JMP1_02_01 (F037267)	Keratin, type I cytoskeletal 9 OS=Homo sapiens GN=KRT9 PE=1 SV=3	sp|P35527|K1C9_HUMAN	uni_human_2016.fasta	62,065.9	100.0%	9	10	10	0.244%	17.2%	FSSSSGYGGGSSR	R	V	95.0%	66.1	35.4	54.7	0	1	0	0	2	1,235.5286	47	59	true	
JMP1_SFD	BR1	JMP1_BR1	File Name: JMP1_02_01 (F037267)	Keratin, type I cytoskeletal 9 OS=Homo sapiens GN=KRT9 PE=1 SV=3	sp|P35527|K1C9_HUMAN	uni_human_2016.fasta	62,065.9	100.0%	9	10	10	0.244%	17.2%	GGSGGSYGGGGSGGGYGGGSGSR	R	G	95.0%	82.0	32.4	70.4	0	1	0	0	2	1,791.7280	491	513	true	
JMP1_SFD	BR1	JMP1_BR1	File Name: JMP1_02_01 (F037267)	Keratin, type I cytoskeletal 9 OS=Homo sapiens GN=KRT9 PE=1 SV=3	sp|P35527|K1C9_HUMAN	uni_human_2016.fasta	62,065.9	100.0%	9	10	10	0.244%	17.2%	GPAAIQK	K	N	86.4%	21.9	36.7	8.21	0	1	0	0	2	684.4040	193	199	true	
JMP1_SFD	BR1	JMP1_BR1	File Name: JMP1_02_01 (F037267)	Keratin, type I cytoskeletal 9 OS=Homo sapiens GN=KRT9 PE=1 SV=3	sp|P35527|K1C9_HUMAN	uni_human_2016.fasta	62,065.9	100.0%	9	10	10	0.244%	17.2%	MTLDDFR	R	I	85.3%	18.4	36.1	8.04	0	2	0	0	2	913.4086	234	240	true	
JMP1_SFD	BR1	JMP1_BR1	File Name: JMP1_02_01 (F037267)	Keratin, type I cytoskeletal 9 OS=Homo sapiens GN=KRT9 PE=1 SV=3	sp|P35527|K1C9_HUMAN	uni_human_2016.fasta	62,065.9	100.0%	9	10	10	0.244%	17.2%	QGVDADINGLR	R	Q	95.0%	43.8	41.3	27.3	0	1	0	0	2	1,157.5911	251	261	true	
JMP1_SFD	BR1	JMP1_BR1	File Name: JMP1_02_01 (F037267)	Keratin, type I cytoskeletal 9 OS=Homo sapiens GN=KRT9 PE=1 SV=3	sp|P35527|K1C9_HUMAN	uni_human_2016.fasta	62,065.9	100.0%	9	10	10	0.244%	17.2%	SGGGGGGGLGSGGSIR	R	S	95.0%	31.9	40.7	16.3	0	1	0	0	2	1,232.5981	14	29	true	
JMP1_SFD	BR1	JMP1_BR1	File Name: JMP1_02_01 (F037267)	Keratin, type I cytoskeletal 9 OS=Homo sapiens GN=KRT9 PE=1 SV=3	sp|P35527|K1C9_HUMAN	uni_human_2016.fasta	62,065.9	100.0%	9	10	10	0.244%	17.2%	STMQELNSR	K	L	95.0%	53.6	39.5	35.4	0	1	0	0	2	1,065.4993	155	163	true	
JMP1_SFD	BR1	JMP1_BR1	File Name: JMP1_02_01 (F037267)	Keratin, type I cytoskeletal 9 OS=Homo sapiens GN=KRT9 PE=1 SV=3	sp|P35527|K1C9_HUMAN	uni_human_2016.fasta	62,065.9	100.0%	9	10	10	0.244%	17.2%	TLLDIDNTR	K	M	95.0%	43.4	41.2	25.3	0	1	0	0	2	1,060.5635	225	233	true	
JMP1_SFD	BR1	JMP1_BR1	File Name: JMP1_02_01 (F037267)	Isoform 2 of Spectrin alpha chain, non-erythrocytic 1 OS=Homo sapiens GN=SPTAN1	sp|Q13813-2|SPTN1_HUMAN,sp|Q13813|SPTN1_HUMAN,tr|A0A0D9SGF6|A0A0D9SGF6_HUMAN	uni_human_2016.fasta	284,542.7	100.0%	11	16	17	0.415%	4.64%	DCEQAENWMAAR	R	E	85.3%	17.4	30.0	11.5	0	1	0	0	2	1,496.5893	1453	1464	true	
JMP1_SFD	BR1	JMP1_BR1	File Name: JMP1_02_01 (F037267)	Isoform 2 of Spectrin alpha chain, non-erythrocytic 1 OS=Homo sapiens GN=SPTAN1	sp|Q13813-2|SPTN1_HUMAN,sp|Q13813|SPTN1_HUMAN,tr|A0A0D9SGF6|A0A0D9SGF6_HUMAN	uni_human_2016.fasta	284,542.7	100.0%	11	16	17	0.415%	4.64%	DLTGVQNLR	R	K	89.9%	24.8	40.7	0.000	0	1	0	0	2	1,015.5532	1795	1803	true	
JMP1_SFD	BR1	JMP1_BR1	File Name: JMP1_02_01 (F037267)	Isoform 2 of Spectrin alpha chain, non-erythrocytic 1 OS=Homo sapiens GN=SPTAN1	sp|Q13813-2|SPTN1_HUMAN,sp|Q13813|SPTN1_HUMAN,tr|A0A0D9SGF6|A0A0D9SGF6_HUMAN	uni_human_2016.fasta	284,542.7	100.0%	11	16	17	0.415%	4.64%	EANQQQQFNR	R	N	93.7%	25.8	39.4	8.39	0	1	0	0	2	1,262.5872	676	685	true	
JMP1_SFD	BR1	JMP1_BR1	File Name: JMP1_02_01 (F037267)	Isoform 2 of Spectrin alpha chain, non-erythrocytic 1 OS=Homo sapiens GN=SPTAN1	sp|Q13813-2|SPTN1_HUMAN,sp|Q13813|SPTN1_HUMAN,tr|A0A0D9SGF6|A0A0D9SGF6_HUMAN	uni_human_2016.fasta	284,542.7	100.0%	11	16	17	0.415%	4.64%	EKEPIAASTNR	R	G	93.2%	30.8	42.2	16.6	0	2	0	0	2	1,326.6744	802	812	true	
JMP1_SFD	BR1	JMP1_BR1	File Name: JMP1_02_01 (F037267)	Isoform 2 of Spectrin alpha chain, non-erythrocytic 1 OS=Homo sapiens GN=SPTAN1	sp|Q13813-2|SPTN1_HUMAN,sp|Q13813|SPTN1_HUMAN,tr|A0A0D9SGF6|A0A0D9SGF6_HUMAN	uni_human_2016.fasta	284,542.7	100.0%	11	16	17	0.415%	4.64%	EKLTVLSEER	R	A	82.4%	33.9	41.7	11.6	0	1	0	0	2	1,314.6996	440	449	true	
JMP1_SFD	BR1	JMP1_BR1	File Name: JMP1_02_01 (F037267)	Isoform 2 of Spectrin alpha chain, non-erythrocytic 1 OS=Homo sapiens GN=SPTAN1	sp|Q13813-2|SPTN1_HUMAN,sp|Q13813|SPTN1_HUMAN,tr|A0A0D9SGF6|A0A0D9SGF6_HUMAN	uni_human_2016.fasta	284,542.7	100.0%	11	16	17	0.415%	4.64%	GACAGSEDAVKAR	R	L	95.0%	58.4	39.7	38.0	0	2	2	0	2	1,402.6476	1620	1632	true	
JMP1_SFD	BR1	JMP1_BR1	File Name: JMP1_02_01 (F037267)	Isoform 2 of Spectrin alpha chain, non-erythrocytic 1 OS=Homo sapiens GN=SPTAN1	sp|Q13813-2|SPTN1_HUMAN,sp|Q13813|SPTN1_HUMAN,tr|A0A0D9SGF6|A0A0D9SGF6_HUMAN	uni_human_2016.fasta	284,542.7	100.0%	11	16	17	0.415%	4.64%	GVIDMGNSLIER	R	G	95.0%	48.0	42.2	22.8	0	2	0	0	2	1,319.6626	1608	1619	true	
JMP1_SFD	BR1	JMP1_BR1	File Name: JMP1_02_01 (F037267)	Isoform 2 of Spectrin alpha chain, non-erythrocytic 1 OS=Homo sapiens GN=SPTAN1	sp|Q13813-2|SPTN1_HUMAN,sp|Q13813|SPTN1_HUMAN,tr|A0A0D9SGF6|A0A0D9SGF6_HUMAN	uni_human_2016.fasta	284,542.7	100.0%	11	16	17	0.415%	4.64%	ITKEAGSVSLR	R	M	95.0%	38.8	41.7	24.0	0	1	0	0	2	1,265.6849	1055	1065	true	
JMP1_SFD	BR1	JMP1_BR1	File Name: JMP1_02_01 (F037267)	Isoform 2 of Spectrin alpha chain, non-erythrocytic 1 OS=Homo sapiens GN=SPTAN1	sp|Q13813-2|SPTN1_HUMAN,sp|Q13813|SPTN1_HUMAN,tr|A0A0D9SGF6|A0A0D9SGF6_HUMAN	uni_human_2016.fasta	284,542.7	100.0%	11	16	17	0.415%	4.64%	LNDSYR	R	L	95.0%	31.9	39.3	13.2	0	1	0	0	2	767.3682	357	362	true	
JMP1_SFD	BR1	JMP1_BR1	File Name: JMP1_02_01 (F037267)	Isoform 2 of Spectrin alpha chain, non-erythrocytic 1 OS=Homo sapiens GN=SPTAN1	sp|Q13813-2|SPTN1_HUMAN,sp|Q13813|SPTN1_HUMAN,tr|A0A0D9SGF6|A0A0D9SGF6_HUMAN	uni_human_2016.fasta	284,542.7	100.0%	11	16	17	0.415%	4.64%	SLQQLAEER	R	S	95.0%	34.5	41.2	15.3	0	1	0	0	2	1,073.5586	1217	1225	true	
JMP1_SFD	BR1	JMP1_BR1	File Name: JMP1_02_01 (F037267)	Isoform 2 of Spectrin alpha chain, non-erythrocytic 1 OS=Homo sapiens GN=SPTAN1	sp|Q13813-2|SPTN1_HUMAN,sp|Q13813|SPTN1_HUMAN,tr|A0A0D9SGF6|A0A0D9SGF6_HUMAN	uni_human_2016.fasta	284,542.7	100.0%	11	16	17	0.415%	4.64%	SQLLGSAHEVQR	R	F	80.1%	21.4	42.3	3.48	0	1	1	0	2	1,324.6968	1226	1237	true	
JMP1_SFD	BR1	JMP1_BR1	File Name: JMP1_02_01 (F037267)	Isoform 2 of Elongation factor 1-alpha 1 OS=Homo sapiens GN=EEF1A1	sp|P68104-2|EF1A1_HUMAN,sp|P68104|EF1A1_HUMAN,sp|Q5VTE0|EF1A3_HUMAN,tr|A0A087WVQ9|A0A087WVQ9_HUMAN,tr|A8K9C4|A8K9C4_HUMAN,tr|B4DNE0|B4DNE0_HUMAN,tr|B4E2C5|B4E2C5_HUMAN,tr|Q14222|Q14222_HUMAN,tr|Q504Z0|Q504Z0_HUMAN,tr|Q53G85|Q53G85_HUMAN,tr|Q53G89|Q53G89_HUMAN,tr|Q53GA1|Q53GA1_HUMAN,tr|Q53GE9|Q53GE9_HUMAN,tr|Q53HM9|Q53HM9_HUMAN,tr|Q53HQ7|Q53HQ7_HUMAN,tr|Q53HR1|Q53HR1_HUMAN,tr|Q53HR5|Q53HR5_HUMAN,tr|Q6IPN6|Q6IPN6_HUMAN,tr|Q6IPS9|Q6IPS9_HUMAN,tr|Q6IPT9|Q6IPT9_HUMAN,tr|Q6P082|Q6P082_HUMAN,tr|Q6P4C9|Q6P4C9_HUMAN,tr|Q8IUB0|Q8IUB0_HUMAN,tr|Q8TBL1|Q8TBL1_HUMAN,tr|Q96C29|Q96C29_HUMAN,tr|Q96CD8|Q96CD8_HUMAN,tr|Q96RE1|Q96RE1_HUMAN,tr|Q9NZS6|Q9NZS6_HUMAN	uni_human_2016.fasta	50,141.2	64.3%	1	1	1	0.0244%	2.49%	IGGIGTVPVGR	K	V	91.3%	22.1	37.2	16.9	0	1	0	0	2	1,025.6104	256	266	true	
JMP1_SFD	BR1	JMP1_BR1	File Name: JMP1_02_01 (F037267)	Isoform 2 of Myosin-9 OS=Homo sapiens GN=MYH9	sp|P35579-2|MYH9_HUMAN,sp|P35579|MYH9_HUMAN,tr|A0A024R1N1|A0A024R1N1_HUMAN	uni_human_2016.fasta	226,537.5	100.0%	16	17	18	0.439%	10.3%	ALELDSNLYR	K	I	95.0%	37.1	41.8	26.4	0	1	0	0	2	1,193.6161	746	755	true	
JMP1_SFD	BR1	JMP1_BR1	File Name: JMP1_02_01 (F037267)	Isoform 2 of Myosin-9 OS=Homo sapiens GN=MYH9	sp|P35579-2|MYH9_HUMAN,sp|P35579|MYH9_HUMAN,tr|A0A024R1N1|A0A024R1N1_HUMAN	uni_human_2016.fasta	226,537.5	100.0%	16	17	18	0.439%	10.3%	DRAEAEAR	R	E	93.2%	28.5	39.6	0.000	0	1	0	0	2	917.4435	1465	1472	true	sp|P35580-2|MYH10_HUMAN,sp|P35749-3|MYH11_HUMAN,sp|P35749|MYH11_HUMAN,sp|P35749-2|MYH11_HUMAN,tr|B1PS43|B1PS43_HUMAN,sp|P35580-4|MYH10_HUMAN,sp|P35580-5|MYH10_HUMAN,sp|P35749-4|MYH11_HUMAN,sp|P35580-3|MYH10_HUMAN,sp|P35580|MYH10_HUMAN
JMP1_SFD	BR1	JMP1_BR1	File Name: JMP1_02_01 (F037267)	Isoform 2 of Myosin-9 OS=Homo sapiens GN=MYH9	sp|P35579-2|MYH9_HUMAN,sp|P35579|MYH9_HUMAN,tr|A0A024R1N1|A0A024R1N1_HUMAN	uni_human_2016.fasta	226,537.5	100.0%	16	17	18	0.439%	10.3%	EKETKALSLAR	R	A	86.1%	30.5	42.9	15.9	0	1	0	0	2	1,455.7592	1473	1483	true	sp|P35580-2|MYH10_HUMAN,sp|P35749-3|MYH11_HUMAN,sp|P35749|MYH11_HUMAN,sp|P35749-2|MYH11_HUMAN,tr|B1PS43|B1PS43_HUMAN,sp|P35580-4|MYH10_HUMAN,sp|P35580-5|MYH10_HUMAN,sp|P35749-4|MYH11_HUMAN,sp|P35580-3|MYH10_HUMAN,sp|P35580|MYH10_HUMAN
JMP1_SFD	BR1	JMP1_BR1	File Name: JMP1_02_01 (F037267)	Isoform 2 of Myosin-9 OS=Homo sapiens GN=MYH9	sp|P35579-2|MYH9_HUMAN,sp|P35579|MYH9_HUMAN,tr|A0A024R1N1|A0A024R1N1_HUMAN	uni_human_2016.fasta	226,537.5	100.0%	16	17	18	0.439%	10.3%	EKQLAAENR	R	L	95.0%	46.2	41.8	23.2	0	1	0	0	2	1,169.6005	859	867	true	
JMP1_SFD	BR1	JMP1_BR1	File Name: JMP1_02_01 (F037267)	Isoform 2 of Myosin-9 OS=Homo sapiens GN=MYH9	sp|P35579-2|MYH9_HUMAN,sp|P35579|MYH9_HUMAN,tr|A0A024R1N1|A0A024R1N1_HUMAN	uni_human_2016.fasta	226,537.5	100.0%	16	17	18	0.439%	10.3%	ELEDATETADAMNR	R	E	95.0%	48.5	36.9	39.1	0	2	0	0	2	1,565.6749	1899	1912	true	
JMP1_SFD	BR1	JMP1_BR1	File Name: JMP1_02_01 (F037267)	Isoform 2 of Myosin-9 OS=Homo sapiens GN=MYH9	sp|P35579-2|MYH9_HUMAN,sp|P35579|MYH9_HUMAN,tr|A0A024R1N1|A0A024R1N1_HUMAN	uni_human_2016.fasta	226,537.5	100.0%	16	17	18	0.439%	10.3%	EMEAELEDER	R	K	83.9%	24.4	31.3	16.7	0	1	0	0	2	1,266.5156	1593	1602	true	
JMP1_SFD	BR1	JMP1_BR1	File Name: JMP1_02_01 (F037267)	Isoform 2 of Myosin-9 OS=Homo sapiens GN=MYH9	sp|P35579-2|MYH9_HUMAN,sp|P35579|MYH9_HUMAN,tr|A0A024R1N1|A0A024R1N1_HUMAN	uni_human_2016.fasta	226,537.5	100.0%	16	17	18	0.439%	10.3%	KGMFR	R	T	83.6%	24.0	40.0	11.9	0	1	0	0	2	765.3809	640	644	true	sp|P35580-2|MYH10_HUMAN,sp|P35749-3|MYH11_HUMAN,sp|P35749|MYH11_HUMAN,sp|P35749-2|MYH11_HUMAN,tr|B1PS43|B1PS43_HUMAN,sp|P35580-4|MYH10_HUMAN,sp|P35580-5|MYH10_HUMAN,sp|P35749-4|MYH11_HUMAN,sp|P35580-3|MYH10_HUMAN,sp|P35580|MYH10_HUMAN
JMP1_SFD	BR1	JMP1_BR1	File Name: JMP1_02_01 (F037267)	Isoform 2 of Myosin-9 OS=Homo sapiens GN=MYH9	sp|P35579-2|MYH9_HUMAN,sp|P35579|MYH9_HUMAN,tr|A0A024R1N1|A0A024R1N1_HUMAN	uni_human_2016.fasta	226,537.5	100.0%	16	17	18	0.439%	10.3%	LKQLKR	R	Q	95.0%	22.0	33.8	9.26	0	1	0	0	2	1,007.6189	1872	1877	true	
JMP1_SFD	BR1	JMP1_BR1	File Name: JMP1_02_01 (F037267)	Isoform 2 of Myosin-9 OS=Homo sapiens GN=MYH9	sp|P35579-2|MYH9_HUMAN,sp|P35579|MYH9_HUMAN,tr|A0A024R1N1|A0A024R1N1_HUMAN	uni_human_2016.fasta	226,537.5	100.0%	16	17	18	0.439%	10.3%	NAEQYKDQADKASTR	R	L	95.0%	27.5	39.5	16.4	0	0	1	0	2	1,934.8629	1857	1871	true	
JMP1_SFD	BR1	JMP1_BR1	File Name: JMP1_02_01 (F037267)	Isoform 2 of Myosin-9 OS=Homo sapiens GN=MYH9	sp|P35579-2|MYH9_HUMAN,sp|P35579|MYH9_HUMAN,tr|A0A024R1N1|A0A024R1N1_HUMAN	uni_human_2016.fasta	226,537.5	100.0%	16	17	18	0.439%	10.3%	QAACKQVR	R	R	90.3%	25.6	41.2	17.5	0	1	0	0	2	1,071.5460	1831	1838	true	
JMP1_SFD	BR1	JMP1_BR1	File Name: JMP1_02_01 (F037267)	Isoform 2 of Myosin-9 OS=Homo sapiens GN=MYH9	sp|P35579-2|MYH9_HUMAN,sp|P35579|MYH9_HUMAN,tr|A0A024R1N1|A0A024R1N1_HUMAN	uni_human_2016.fasta	226,537.5	100.0%	16	17	18	0.439%	10.3%	QLEEAEEEAQR	R	A	95.0%	52.1	38.9	36.8	0	1	0	0	2	1,331.6074	1878	1888	true	
JMP1_SFD	BR1	JMP1_BR1	File Name: JMP1_02_01 (F037267)	Isoform 2 of Myosin-9 OS=Homo sapiens GN=MYH9	sp|P35579-2|MYH9_HUMAN,sp|P35579|MYH9_HUMAN,tr|A0A024R1N1|A0A024R1N1_HUMAN	uni_human_2016.fasta	226,537.5	100.0%	16	17	18	0.439%	10.3%	QLEEAEEEAQRANASR	R	R	95.0%	28.3	41.8	5.77	0	0	1	0	2	1,830.8576	1878	1893	true	
JMP1_SFD	BR1	JMP1_BR1	File Name: JMP1_02_01 (F037267)	Isoform 2 of Myosin-9 OS=Homo sapiens GN=MYH9	sp|P35579-2|MYH9_HUMAN,sp|P35579|MYH9_HUMAN,tr|A0A024R1N1|A0A024R1N1_HUMAN	uni_human_2016.fasta	226,537.5	100.0%	16	17	18	0.439%	10.3%	QQQLTAMKVLQR	R	N	88.5%	24.0	42.7	0.000	0	0	1	0	2	1,570.8468	803	814	true	sp|P35749|MYH11_HUMAN,sp|P35749-4|MYH11_HUMAN,sp|P35749-3|MYH11_HUMAN,sp|P35749-2|MYH11_HUMAN,tr|B1PS43|B1PS43_HUMAN
JMP1_SFD	BR1	JMP1_BR1	File Name: JMP1_02_01 (F037267)	Isoform 2 of Myosin-9 OS=Homo sapiens GN=MYH9	sp|P35579-2|MYH9_HUMAN,sp|P35579|MYH9_HUMAN,tr|A0A024R1N1|A0A024R1N1_HUMAN	uni_human_2016.fasta	226,537.5	100.0%	16	17	18	0.439%	10.3%	RLEAR	R	I	89.1%	20.5	36.8	0.000	0	1	0	0	2	644.3838	1726	1730	true	sp|Q02241-3|KIF23_HUMAN,sp|P35580-2|MYH10_HUMAN,sp|P35749-3|MYH11_HUMAN,sp|P35749|MYH11_HUMAN,sp|P35749-2|MYH11_HUMAN,tr|B1PS43|B1PS43_HUMAN,sp|P35580-4|MYH10_HUMAN,tr|H7BYN4|H7BYN4_HUMAN,sp|Q5BKZ1|ZN326_HUMAN,sp|P35580-5|MYH10_HUMAN,sp|P35749-4|MYH11_HUMAN,sp|P35580-3|MYH10_HUMAN,sp|Q02241|KIF23_HUMAN,sp|P35580|MYH10_HUMAN,sp|Q02241-2|KIF23_HUMAN
JMP1_SFD	BR1	JMP1_BR1	File Name: JMP1_02_01 (F037267)	Isoform 2 of Myosin-9 OS=Homo sapiens GN=MYH9	sp|P35579-2|MYH9_HUMAN,sp|P35579|MYH9_HUMAN,tr|A0A024R1N1|A0A024R1N1_HUMAN	uni_human_2016.fasta	226,537.5	100.0%	16	17	18	0.439%	10.3%	SMAVAAR	R	K	91.0%	24.5	39.8	2.26	0	2	0	0	2	721.3661	1606	1612	true	
JMP1_SFD	BR1	JMP1_BR1	File Name: JMP1_02_01 (F037267)	Isoform 2 of Myosin-9 OS=Homo sapiens GN=MYH9	sp|P35579-2|MYH9_HUMAN,sp|P35579|MYH9_HUMAN,tr|A0A024R1N1|A0A024R1N1_HUMAN	uni_human_2016.fasta	226,537.5	100.0%	16	17	18	0.439%	10.3%	VVFQEFR	R	Q	82.9%	21.1	39.5	8.39	0	1	0	0	2	924.4937	712	718	true	
JMP1_SFD	BR1	JMP1_BR1	File Name: JMP1_02_01 (F037267)	ATP-dependent RNA helicase A OS=Homo sapiens GN=DHX9 PE=1 SV=4	sp|Q08211|DHX9_HUMAN	uni_human_2016.fasta	140,961.5	98.5%	1	1	1	0.0244%	0.787%	DVVQAYPEVR	R	I	93.1%	33.0	41.4	21.3	0	1	0	0	2	1,175.6055	529	538	true	
JMP1_SFD	BR1	JMP1_BR1	File Name: JMP1_02_01 (F037267)	Secretory carrier-associated membrane protein 2 OS=Homo sapiens GN=SCAMP2 PE=1 SV=2	sp|O15127|SCAM2_HUMAN,tr|A0A140VK92|A0A140VK92_HUMAN,tr|A8K769|A8K769_HUMAN,tr|Q6IBK3|Q6IBK3_HUMAN	uni_human_2016.fasta	36,649.1	76.6%	1	1	1	0.0244%	3.95%	AASSAAQGAFQGN	R	-	95.0%	30.0	38.5	19.0	0	1	0	0	2	1,179.5388	317	329	true	
JMP1_SFD	BR1	JMP1_BR1	File Name: JMP1_02_01 (F037267)	Isoform 2 of Acetyl-CoA carboxylase 1 OS=Homo sapiens GN=ACACA	sp|Q13085-2|ACACA_HUMAN,sp|Q13085-3|ACACA_HUMAN,sp|Q13085-4|ACACA_HUMAN,sp|Q13085|ACACA_HUMAN,tr|A0A024R0Y2|A0A024R0Y2_HUMAN,tr|A2NX49|A2NX49_HUMAN,tr|B2ZZ90|B2ZZ90_HUMAN	uni_human_2016.fasta	265,556.4	99.1%	2	2	2	0.0488%	0.656%	GHVIAAR	R	I	82.1%	15.0	33.6	5.00	0	1	0	0	2	723.4260	503	509	true	
JMP1_SFD	BR1	JMP1_BR1	File Name: JMP1_02_01 (F037267)	Isoform 2 of Acetyl-CoA carboxylase 1 OS=Homo sapiens GN=ACACA	sp|Q13085-2|ACACA_HUMAN,sp|Q13085-3|ACACA_HUMAN,sp|Q13085-4|ACACA_HUMAN,sp|Q13085|ACACA_HUMAN,tr|A0A024R0Y2|A0A024R0Y2_HUMAN,tr|A2NX49|A2NX49_HUMAN,tr|B2ZZ90|B2ZZ90_HUMAN	uni_human_2016.fasta	265,556.4	99.1%	2	2	2	0.0488%	0.656%	MGGMVSFR	R	T	95.0%	37.6	35.8	17.8	0	1	0	0	2	916.4016	1233	1240	true	
JMP1_SFD	BR1	JMP1_BR1	File Name: JMP1_02_01 (F037267)	Isoform 4 of ATP-binding cassette sub-family A member 13 OS=Homo sapiens GN=ABCA13	sp|Q86UQ4-4|ABCAD_HUMAN,sp|Q86UQ4|ABCAD_HUMAN,tr|A0A0A0MT16|A0A0A0MT16_HUMAN	uni_human_2016.fasta	576,170.6	75.1%	1	1	1	0.0244%	0.119%	ILESIR	K	Q	94.6%	24.0	36.8	0.000	0	1	0	0	2	730.4458	4449	4454	true	
JMP1_SFD	BR1	JMP1_BR1	File Name: JMP1_02_01 (F037267)	Tax_Id=9606 Gene_Symbol=KRT16 Keratin, type I cytoskeletal 16	IPI:CON_00217963.3|SWISS-PROT:P08779,IPI:CON_IPI00217963.3|SWISS-PROT:P08779,sp|P08779|K1C16_HUMAN	uni_human_2016.fasta	51,269.0	99.4%	2	2	2	0.0488%	17.3%	ALEEANADLEVK	R	I	95.0%	61.3	42.0	34.6	0	1	0	0	2	1,301.6584	137	148	false	sp|P13646|K1C13_HUMAN,sp|P13646-3|K1C13_HUMAN,IPI:CON_00384444.5|SWISS-PROT:P02533,tr|K7ERE3|K7ERE3_HUMAN,sp|P02533|K1C14_HUMAN
JMP1_SFD	BR1	JMP1_BR1	File Name: JMP1_02_01 (F037267)	Tax_Id=9606 Gene_Symbol=KRT16 Keratin, type I cytoskeletal 16	IPI:CON_00217963.3|SWISS-PROT:P08779,IPI:CON_IPI00217963.3|SWISS-PROT:P08779,sp|P08779|K1C16_HUMAN	uni_human_2016.fasta	51,269.0	99.4%	2	2	2	0.0488%	17.3%	APSTYGGGLSVSSR	R	F	95.0%	33.4	42.5	18.6	0	1	0	0	2	1,338.6648	42	55	true	
JMP1_SFD	BR1	JMP1_BR1	File Name: JMP1_02_01 (F037267)	Tax_Id=9606 Gene_Symbol=KRT16 Keratin, type I cytoskeletal 16	IPI:CON_00217963.3|SWISS-PROT:P08779,IPI:CON_IPI00217963.3|SWISS-PROT:P08779,sp|P08779|K1C16_HUMAN	uni_human_2016.fasta	51,269.0	99.4%	2	2	2	0.0488%	17.3%	EVFTSSSSSSSR	R	Q	88.7%	30.9	39.2	23.6	0	1	0	0	2	1,260.5700	442	453	true	
JMP1_SFD	BR1	JMP1_BR1	File Name: JMP1_02_01 (F037267)	Tax_Id=9606 Gene_Symbol=KRT16 Keratin, type I cytoskeletal 16	IPI:CON_00217963.3|SWISS-PROT:P08779,IPI:CON_IPI00217963.3|SWISS-PROT:P08779,sp|P08779|K1C16_HUMAN	uni_human_2016.fasta	51,269.0	99.4%	2	2	2	0.0488%	17.3%	GSCGIGGGIGGGSSR	K	I	94.6%	32.0	39.0	17.1	0	1	0	0	2	1,278.5858	16	30	false	IPI:CON_00384444.5|SWISS-PROT:P02533,sp|P02533|K1C14_HUMAN
JMP1_SFD	BR1	JMP1_BR1	File Name: JMP1_02_01 (F037267)	Tax_Id=9606 Gene_Symbol=KRT16 Keratin, type I cytoskeletal 16	IPI:CON_00217963.3|SWISS-PROT:P08779,IPI:CON_IPI00217963.3|SWISS-PROT:P08779,sp|P08779|K1C16_HUMAN	uni_human_2016.fasta	51,269.0	99.4%	2	2	2	0.0488%	17.3%	ISSVLAGGSCR	R	A	95.0%	31.7	41.0	13.4	0	1	0	0	2	1,106.5623	31	41	false	IPI:CON_00384444.5|SWISS-PROT:P02533,sp|P02533|K1C14_HUMAN
JMP1_SFD	BR1	JMP1_BR1	File Name: JMP1_02_01 (F037267)	Tax_Id=9606 Gene_Symbol=KRT16 Keratin, type I cytoskeletal 16	IPI:CON_00217963.3|SWISS-PROT:P08779,IPI:CON_IPI00217963.3|SWISS-PROT:P08779,sp|P08779|K1C16_HUMAN	uni_human_2016.fasta	51,269.0	99.4%	2	2	2	0.0488%	17.3%	LASYLDKVR	R	A	95.0%	29.7	39.0	6.61	0	1	0	0	2	1,064.6099	128	136	false	sp|P13645|K1C10_HUMAN,IPI:CON_00384444.5|SWISS-PROT:P02533,sp|Q04695|K1C17_HUMAN,sp|P02533|K1C14_HUMAN,IPI:CON_00450768.7|SWISS-PROT:Q04695,IPI:CON_IPI00450768.7|SWISS-PROT:Q04695,IPI:CON_00009865.2|SWISS-PROT:P13645
JMP1_SFD	BR1	JMP1_BR1	File Name: JMP1_02_01 (F037267)	Tax_Id=9606 Gene_Symbol=KRT16 Keratin, type I cytoskeletal 16	IPI:CON_00217963.3|SWISS-PROT:P08779,IPI:CON_IPI00217963.3|SWISS-PROT:P08779,sp|P08779|K1C16_HUMAN	uni_human_2016.fasta	51,269.0	99.4%	2	2	2	0.0488%	17.3%	VTMQNLNDR	K	L	95.0%	51.0	40.2	26.5	0	2	0	0	2	1,090.5310	119	127	false	sp|P13645|K1C10_HUMAN,sp|Q7Z3Y8|K1C27_HUMAN,IPI:CON_00384444.5|SWISS-PROT:P02533,sp|P02533|K1C14_HUMAN,IPI:CON_IPI00328103.3|SWISS-PROT:Q7Z3Y8,IPI:CON_00009865.2|SWISS-PROT:P13645
JMP1_SFD	BR1	JMP1_BR1	File Name: JMP1_02_01 (F037267)	Isoform 2 of Stress-induced-phosphoprotein 1 OS=Homo sapiens GN=STIP1	sp|P31948-2|STIP1_HUMAN,sp|P31948-3|STIP1_HUMAN,sp|P31948|STIP1_HUMAN,tr|V9HW72|V9HW72_HUMAN	uni_human_2016.fasta	62,642.1	62.2%	1	1	1	0.0244%	1.02%	AIEVGR	K	E	90.5%	23.5	39.1	0.000	0	1	0	0	2	644.3726	285	290	true	
JMP1_SFD	BR1	JMP1_BR1	File Name: JMP1_02_01 (F037267)	Gastrin-releasing peptide (Fragment) OS=Homo sapiens GN=GRP PE=4 SV=1	tr|H0YCH3|H0YCH3_HUMAN	uni_human_2016.fasta	3,787.3	41.4%	1	1	1	0.0244%	17.1%	XISSLR	-	G	80.4%	20.9	37.6	0.190	0	1	0	0	2	728.3617	1	6	true	
JMP1_SFD	BR1	JMP1_BR1	File Name: JMP1_02_01 (F037267)	RanBP2-like and GRIP domain-containing protein 3 OS=Homo sapiens GN=RGPD3 PE=3 SV=2	sp|A6NKT7|RGPD3_HUMAN,sp|Q7Z3J3|RGPD4_HUMAN,tr|J3KNE0|J3KNE0_HUMAN	uni_human_2016.fasta	197,292.2	57.0%	1	1	1	0.0244%	0.398%	AAKLIQR	R	A	88.5%	19.7	36.1	8.01	0	1	0	0	2	910.5565	1188	1194	true	
JMP1_SFD	BR1	JMP1_BR1	File Name: JMP1_02_01 (F037267)	Isoform 2 of E3 ubiquitin-protein ligase HUWE1 OS=Homo sapiens GN=HUWE1	sp|Q7Z6Z7-2|HUWE1_HUMAN,sp|Q7Z6Z7-3|HUWE1_HUMAN,sp|Q7Z6Z7|HUWE1_HUMAN,tr|A0A024R9U8|A0A024R9U8_HUMAN,tr|A0A024R9W5|A0A024R9W5_HUMAN	uni_human_2016.fasta	481,892.1	100.0%	12	12	12	0.293%	3.46%	AGSSTPGDAPPAVAEVQGR	R	S	95.0%	38.4	42.9	18.4	0	1	0	0	2	1,766.8669	2885	2903	true	
JMP1_SFD	BR1	JMP1_BR1	File Name: JMP1_02_01 (F037267)	Isoform 2 of E3 ubiquitin-protein ligase HUWE1 OS=Homo sapiens GN=HUWE1	sp|Q7Z6Z7-2|HUWE1_HUMAN,sp|Q7Z6Z7-3|HUWE1_HUMAN,sp|Q7Z6Z7|HUWE1_HUMAN,tr|A0A024R9U8|A0A024R9U8_HUMAN,tr|A0A024R9W5|A0A024R9W5_HUMAN	uni_human_2016.fasta	481,892.1	100.0%	12	12	12	0.293%	3.46%	DGGSGNSTIIVSR	R	S	95.0%	53.5	41.7	39.2	0	1	0	0	2	1,262.6336	2359	2371	true	
JMP1_SFD	BR1	JMP1_BR1	File Name: JMP1_02_01 (F037267)	Isoform 2 of E3 ubiquitin-protein ligase HUWE1 OS=Homo sapiens GN=HUWE1	sp|Q7Z6Z7-2|HUWE1_HUMAN,sp|Q7Z6Z7-3|HUWE1_HUMAN,sp|Q7Z6Z7|HUWE1_HUMAN,tr|A0A024R9U8|A0A024R9U8_HUMAN,tr|A0A024R9W5|A0A024R9W5_HUMAN	uni_human_2016.fasta	481,892.1	100.0%	12	12	12	0.293%	3.46%	DLSMSEEDQMMR	R	A	95.0%	25.9	25.6	19.6	0	1	0	0	2	1,519.5711	1366	1377	true	
JMP1_SFD	BR1	JMP1_BR1	File Name: JMP1_02_01 (F037267)	Isoform 2 of E3 ubiquitin-protein ligase HUWE1 OS=Homo sapiens GN=HUWE1	sp|Q7Z6Z7-2|HUWE1_HUMAN,sp|Q7Z6Z7-3|HUWE1_HUMAN,sp|Q7Z6Z7|HUWE1_HUMAN,tr|A0A024R9U8|A0A024R9U8_HUMAN,tr|A0A024R9W5|A0A024R9W5_HUMAN	uni_human_2016.fasta	481,892.1	100.0%	12	12	12	0.293%	3.46%	DSAVAISGADSR	R	G	93.3%	32.1	40.3	6.43	0	1	0	0	2	1,148.5542	2930	2941	true	
JMP1_SFD	BR1	JMP1_BR1	File Name: JMP1_02_01 (F037267)	Isoform 2 of E3 ubiquitin-protein ligase HUWE1 OS=Homo sapiens GN=HUWE1	sp|Q7Z6Z7-2|HUWE1_HUMAN,sp|Q7Z6Z7-3|HUWE1_HUMAN,sp|Q7Z6Z7|HUWE1_HUMAN,tr|A0A024R9U8|A0A024R9U8_HUMAN,tr|A0A024R9W5|A0A024R9W5_HUMAN	uni_human_2016.fasta	481,892.1	100.0%	12	12	12	0.293%	3.46%	EYNLEQQR	R	R	95.0%	32.5	39.6	13.4	0	1	0	0	2	1,079.5116	3647	3654	true	
JMP1_SFD	BR1	JMP1_BR1	File Name: JMP1_02_01 (F037267)	Isoform 2 of E3 ubiquitin-protein ligase HUWE1 OS=Homo sapiens GN=HUWE1	sp|Q7Z6Z7-2|HUWE1_HUMAN,sp|Q7Z6Z7-3|HUWE1_HUMAN,sp|Q7Z6Z7|HUWE1_HUMAN,tr|A0A024R9U8|A0A024R9U8_HUMAN,tr|A0A024R9W5|A0A024R9W5_HUMAN	uni_human_2016.fasta	481,892.1	100.0%	12	12	12	0.293%	3.46%	GSGTASDDEFENLR	R	I	95.0%	52.4	36.6	39.8	0	1	0	0	2	1,497.6453	1902	1915	true	
JMP1_SFD	BR1	JMP1_BR1	File Name: JMP1_02_01 (F037267)	Isoform 2 of E3 ubiquitin-protein ligase HUWE1 OS=Homo sapiens GN=HUWE1	sp|Q7Z6Z7-2|HUWE1_HUMAN,sp|Q7Z6Z7-3|HUWE1_HUMAN,sp|Q7Z6Z7|HUWE1_HUMAN,tr|A0A024R9U8|A0A024R9U8_HUMAN,tr|A0A024R9W5|A0A024R9W5_HUMAN	uni_human_2016.fasta	481,892.1	100.0%	12	12	12	0.293%	3.46%	IVAKAVYDNR	R	L	95.0%	32.5	41.8	21.4	0	1	0	0	2	1,253.6637	4113	4122	true	
JMP1_SFD	BR1	JMP1_BR1	File Name: JMP1_02_01 (F037267)	Isoform 2 of E3 ubiquitin-protein ligase HUWE1 OS=Homo sapiens GN=HUWE1	sp|Q7Z6Z7-2|HUWE1_HUMAN,sp|Q7Z6Z7-3|HUWE1_HUMAN,sp|Q7Z6Z7|HUWE1_HUMAN,tr|A0A024R9U8|A0A024R9U8_HUMAN,tr|A0A024R9W5|A0A024R9W5_HUMAN	uni_human_2016.fasta	481,892.1	100.0%	12	12	12	0.293%	3.46%	LGSSGLGSASSIQAAVR	R	Q	95.0%	53.0	43.0	41.2	0	1	0	0	2	1,560.8340	3750	3766	true	
JMP1_SFD	BR1	JMP1_BR1	File Name: JMP1_02_01 (F037267)	Isoform 2 of E3 ubiquitin-protein ligase HUWE1 OS=Homo sapiens GN=HUWE1	sp|Q7Z6Z7-2|HUWE1_HUMAN,sp|Q7Z6Z7-3|HUWE1_HUMAN,sp|Q7Z6Z7|HUWE1_HUMAN,tr|A0A024R9U8|A0A024R9U8_HUMAN,tr|A0A024R9W5|A0A024R9W5_HUMAN	uni_human_2016.fasta	481,892.1	100.0%	12	12	12	0.293%	3.46%	QQQAATSESSQSEASVR	R	R	95.0%	39.2	40.4	24.3	0	1	0	0	2	1,793.8259	3788	3804	true	
JMP1_SFD	BR1	JMP1_BR1	File Name: JMP1_02_01 (F037267)	Isoform 2 of E3 ubiquitin-protein ligase HUWE1 OS=Homo sapiens GN=HUWE1	sp|Q7Z6Z7-2|HUWE1_HUMAN,sp|Q7Z6Z7-3|HUWE1_HUMAN,sp|Q7Z6Z7|HUWE1_HUMAN,tr|A0A024R9U8|A0A024R9U8_HUMAN,tr|A0A024R9W5|A0A024R9W5_HUMAN	uni_human_2016.fasta	481,892.1	100.0%	12	12	12	0.293%	3.46%	RQQQAATSESSQSEASVR	R	R	94.2%	27.2	42.7	13.1	0	0	1	0	2	1,949.9270	3787	3804	true	
JMP1_SFD	BR1	JMP1_BR1	File Name: JMP1_02_01 (F037267)	Isoform 2 of E3 ubiquitin-protein ligase HUWE1 OS=Homo sapiens GN=HUWE1	sp|Q7Z6Z7-2|HUWE1_HUMAN,sp|Q7Z6Z7-3|HUWE1_HUMAN,sp|Q7Z6Z7|HUWE1_HUMAN,tr|A0A024R9U8|A0A024R9U8_HUMAN,tr|A0A024R9W5|A0A024R9W5_HUMAN	uni_human_2016.fasta	481,892.1	100.0%	12	12	12	0.293%	3.46%	SAATSGAGSTTSGVVSGSLGSR	R	E	95.0%	99.5	43.8	85.9	0	1	0	0	2	1,896.9257	1844	1865	true	
JMP1_SFD	BR1	JMP1_BR1	File Name: JMP1_02_01 (F037267)	Isoform 2 of E3 ubiquitin-protein ligase HUWE1 OS=Homo sapiens GN=HUWE1	sp|Q7Z6Z7-2|HUWE1_HUMAN,sp|Q7Z6Z7-3|HUWE1_HUMAN,sp|Q7Z6Z7|HUWE1_HUMAN,tr|A0A024R9U8|A0A024R9U8_HUMAN,tr|A0A024R9W5|A0A024R9W5_HUMAN	uni_human_2016.fasta	481,892.1	100.0%	12	12	12	0.293%	3.46%	TPLLTR	R	L	83.1%	22.8	35.8	9.90	0	1	0	0	2	700.4353	157	162	true	
JMP1_SFD	BR1	JMP1_BR1	File Name: JMP1_02_01 (F037267)	Lysosome-associated membrane glycoprotein 1 OS=Homo sapiens GN=LAMP1 PE=1 SV=3	sp|P11279|LAMP1_HUMAN,tr|A0A024RDY3|A0A024RDY3_HUMAN,tr|B3KRY3|B3KRY3_HUMAN	uni_human_2016.fasta	44,883.1	43.0%	1	1	1	0.0244%	1.92%	SHAGYQTI	R	-	81.4%	20.2	39.0	10.9	0	1	0	0	2	876.4210	410	417	true	
JMP1_SFD	BR1	JMP1_BR1	File Name: JMP1_02_01 (F037267)	Isoform 2 of Transmembrane protein 245 OS=Homo sapiens GN=TMEM245	sp|Q9H330-2|TM245_HUMAN,sp|Q9H330-4|TM245_HUMAN,sp|Q9H330|TM245_HUMAN	uni_human_2016.fasta	100,949.3	97.9%	1	1	1	0.0244%	1.48%	AVGPSGGGGETPR	R	T	95.0%	38.5	41.0	24.8	0	1	0	0	2	1,141.5598	26	38	true	
JMP1_SFD	BR1	JMP1_BR1	File Name: JMP1_02_01 (F037267)	Isoform A of Plasma membrane calcium-transporting ATPase 1 OS=Homo sapiens GN=ATP2B1	sp|P20020-2|AT2B1_HUMAN,sp|P20020-3|AT2B1_HUMAN,sp|P20020-4|AT2B1_HUMAN,sp|P20020-5|AT2B1_HUMAN,sp|P20020-6|AT2B1_HUMAN,sp|P20020|AT2B1_HUMAN,tr|A0A024RBC7|A0A024RBC7_HUMAN	uni_human_2016.fasta	134,688.9	76.6%	1	1	1	0.0244%	0.935%	MVTGDNINTAR	R	A	95.0%	33.3	40.3	21.7	0	1	0	0	2	1,207.5737	706	716	true	
JMP1_SFD	BR1	JMP1_BR1	File Name: JMP1_02_01 (F037267)	Arachidonate 5-lipoxygenase-activating protein OS=Homo sapiens GN=ALOX5AP PE=1 SV=2	sp|P20292|AL5AP_HUMAN,tr|A0A087WW23|A0A087WW23_HUMAN	uni_human_2016.fasta	18,157.7	76.6%	1	1	1	0.0244%	4.97%	TGTLAFER	R	V	95.0%	27.2	39.7	13.3	0	1	0	0	2	894.4680	45	52	true	
JMP1_SFD	BR1	JMP1_BR1	File Name: JMP1_02_01 (F037267)	Spectrin beta chain, non-erythrocytic 1 OS=Homo sapiens GN=SPTBN1 PE=1 SV=2	sp|Q01082|SPTB2_HUMAN,tr|A0A087WUZ3|A0A087WUZ3_HUMAN,tr|B2ZZ89|B2ZZ89_HUMAN,tr|K9MS24|K9MS24_HUMAN	uni_human_2016.fasta	274,613.4	100.0%	13	13	14	0.342%	4.95%	AFEDEMSGR	R	S	95.0%	43.0	31.5	33.6	0	1	0	0	2	1,057.4256	682	690	true	
JMP1_SFD	BR1	JMP1_BR1	File Name: JMP1_02_01 (F037267)	Spectrin beta chain, non-erythrocytic 1 OS=Homo sapiens GN=SPTBN1 PE=1 SV=2	sp|Q01082|SPTB2_HUMAN,tr|A0A087WUZ3|A0A087WUZ3_HUMAN,tr|B2ZZ89|B2ZZ89_HUMAN,tr|K9MS24|K9MS24_HUMAN	uni_human_2016.fasta	274,613.4	100.0%	13	13	14	0.342%	4.95%	DQNTVETLQR	R	M	95.0%	41.7	41.3	24.8	0	1	0	0	2	1,203.5965	1835	1844	true	
JMP1_SFD	BR1	JMP1_BR1	File Name: JMP1_02_01 (F037267)	Spectrin beta chain, non-erythrocytic 1 OS=Homo sapiens GN=SPTBN1 PE=1 SV=2	sp|Q01082|SPTB2_HUMAN,tr|A0A087WUZ3|A0A087WUZ3_HUMAN,tr|B2ZZ89|B2ZZ89_HUMAN,tr|K9MS24|K9MS24_HUMAN	uni_human_2016.fasta	274,613.4	100.0%	13	13	14	0.342%	4.95%	ETASELLMR	R	L	95.0%	44.5	40.8	24.6	0	1	0	0	2	1,065.5246	1262	1270	true	
JMP1_SFD	BR1	JMP1_BR1	File Name: JMP1_02_01 (F037267)	Spectrin beta chain, non-erythrocytic 1 OS=Homo sapiens GN=SPTBN1 PE=1 SV=2	sp|Q01082|SPTB2_HUMAN,tr|A0A087WUZ3|A0A087WUZ3_HUMAN,tr|B2ZZ89|B2ZZ89_HUMAN,tr|K9MS24|K9MS24_HUMAN	uni_human_2016.fasta	274,613.4	100.0%	13	13	14	0.342%	4.95%	FFSMVR	R	D	87.5%	22.0	38.9	2.79	0	1	0	0	2	802.3916	1916	1921	true	
JMP1_SFD	BR1	JMP1_BR1	File Name: JMP1_02_01 (F037267)	Spectrin beta chain, non-erythrocytic 1 OS=Homo sapiens GN=SPTBN1 PE=1 SV=2	sp|Q01082|SPTB2_HUMAN,tr|A0A087WUZ3|A0A087WUZ3_HUMAN,tr|B2ZZ89|B2ZZ89_HUMAN,tr|K9MS24|K9MS24_HUMAN	uni_human_2016.fasta	274,613.4	100.0%	13	13	14	0.342%	4.95%	KDNVIR	R	L	91.5%	28.0	40.3	0.000	0	1	0	0	2	849.4578	503	508	true	
JMP1_SFD	BR1	JMP1_BR1	File Name: JMP1_02_01 (F037267)	Spectrin beta chain, non-erythrocytic 1 OS=Homo sapiens GN=SPTBN1 PE=1 SV=2	sp|Q01082|SPTB2_HUMAN,tr|A0A087WUZ3|A0A087WUZ3_HUMAN,tr|B2ZZ89|B2ZZ89_HUMAN,tr|K9MS24|K9MS24_HUMAN	uni_human_2016.fasta	274,613.4	100.0%	13	13	14	0.342%	4.95%	KLTGMER	R	D	80.4%	23.0	39.7	9.27	0	1	0	0	2	955.4667	997	1003	true	
JMP1_SFD	BR1	JMP1_BR1	File Name: JMP1_02_01 (F037267)	Spectrin beta chain, non-erythrocytic 1 OS=Homo sapiens GN=SPTBN1 PE=1 SV=2	sp|Q01082|SPTB2_HUMAN,tr|A0A087WUZ3|A0A087WUZ3_HUMAN,tr|B2ZZ89|B2ZZ89_HUMAN,tr|K9MS24|K9MS24_HUMAN	uni_human_2016.fasta	274,613.4	100.0%	13	13	14	0.342%	4.95%	LKDNR	R	D	93.8%	28.5	39.4	0.700	0	1	0	0	2	750.3894	1271	1275	true	
JMP1_SFD	BR1	JMP1_BR1	File Name: JMP1_02_01 (F037267)	Spectrin beta chain, non-erythrocytic 1 OS=Homo sapiens GN=SPTBN1 PE=1 SV=2	sp|Q01082|SPTB2_HUMAN,tr|A0A087WUZ3|A0A087WUZ3_HUMAN,tr|B2ZZ89|B2ZZ89_HUMAN,tr|K9MS24|K9MS24_HUMAN	uni_human_2016.fasta	274,613.4	100.0%	13	13	14	0.342%	4.95%	LSGIEER	R	Y	95.0%	40.3	39.8	20.2	0	1	0	0	2	803.4258	824	830	true	
JMP1_SFD	BR1	JMP1_BR1	File Name: JMP1_02_01 (F037267)	Spectrin beta chain, non-erythrocytic 1 OS=Homo sapiens GN=SPTBN1 PE=1 SV=2	sp|Q01082|SPTB2_HUMAN,tr|A0A087WUZ3|A0A087WUZ3_HUMAN,tr|B2ZZ89|B2ZZ89_HUMAN,tr|K9MS24|K9MS24_HUMAN	uni_human_2016.fasta	274,613.4	100.0%	13	13	14	0.342%	4.95%	QIEAQEKPR	R	D	95.0%	44.8	41.5	32.8	0	1	0	0	2	1,209.6319	1933	1941	true	
JMP1_SFD	BR1	JMP1_BR1	File Name: JMP1_02_01 (F037267)	Spectrin beta chain, non-erythrocytic 1 OS=Homo sapiens GN=SPTBN1 PE=1 SV=2	sp|Q01082|SPTB2_HUMAN,tr|A0A087WUZ3|A0A087WUZ3_HUMAN,tr|B2ZZ89|B2ZZ89_HUMAN,tr|K9MS24|K9MS24_HUMAN	uni_human_2016.fasta	274,613.4	100.0%	13	13	14	0.342%	4.95%	QLQEDAAR	R	L	95.0%	39.0	39.7	18.3	0	1	0	0	2	930.4640	1862	1869	true	
JMP1_SFD	BR1	JMP1_BR1	File Name: JMP1_02_01 (F037267)	Spectrin beta chain, non-erythrocytic 1 OS=Homo sapiens GN=SPTBN1 PE=1 SV=2	sp|Q01082|SPTB2_HUMAN,tr|A0A087WUZ3|A0A087WUZ3_HUMAN,tr|B2ZZ89|B2ZZ89_HUMAN,tr|K9MS24|K9MS24_HUMAN	uni_human_2016.fasta	274,613.4	100.0%	13	13	14	0.342%	4.95%	SQNIVTDSSSLSAEAIR	R	Q	95.0%	82.7	43.4	58.7	0	1	0	0	2	1,777.8926	1548	1564	true	
JMP1_SFD	BR1	JMP1_BR1	File Name: JMP1_02_01 (F037267)	Spectrin beta chain, non-erythrocytic 1 OS=Homo sapiens GN=SPTBN1 PE=1 SV=2	sp|Q01082|SPTB2_HUMAN,tr|A0A087WUZ3|A0A087WUZ3_HUMAN,tr|B2ZZ89|B2ZZ89_HUMAN,tr|K9MS24|K9MS24_HUMAN	uni_human_2016.fasta	274,613.4	100.0%	13	13	14	0.342%	4.95%	TQETPSAQMEGFLNR	R	K	95.0%	59.0	40.6	47.1	0	2	0	0	2	1,724.7910	2192	2206	true	
JMP1_SFD	BR1	JMP1_BR1	File Name: JMP1_02_01 (F037267)	Spectrin beta chain, non-erythrocytic 1 OS=Homo sapiens GN=SPTBN1 PE=1 SV=2	sp|Q01082|SPTB2_HUMAN,tr|A0A087WUZ3|A0A087WUZ3_HUMAN,tr|B2ZZ89|B2ZZ89_HUMAN,tr|K9MS24|K9MS24_HUMAN	uni_human_2016.fasta	274,613.4	100.0%	13	13	14	0.342%	4.95%	YKEVAELTR	R	L	95.0%	37.5	41.7	18.9	0	1	0	0	2	1,213.6212	831	839	true	
JMP1_SFD	BR1	JMP1_BR1	File Name: JMP1_02_01 (F037267)	PCM1 protein OS=Homo sapiens GN=PCM1 PE=2 SV=1	tr|A2RUU9|A2RUU9_HUMAN	uni_human_2016.fasta	209,905.4	76.6%	1	1	1	0.0244%	0.430%	IDTQQLDR	R	Q	95.0%	51.4	41.4	33.9	0	1	0	0	2	988.5060	1533	1540	true	
JMP1_SFD	BR1	JMP1_BR1	File Name: JMP1_02_01 (F037267)	DNA-directed RNA polymerase II subunit RPB1 OS=Homo sapiens GN=POLR2A PE=1 SV=2	sp|P24928|RPB1_HUMAN,tr|A0A087WWE2|A0A087WWE2_HUMAN,tr|A0A0C4DGZ0|A0A0C4DGZ0_HUMAN	uni_human_2016.fasta	217,181.1	58.2%	1	1	1	0.0244%	0.558%	AEIQELAMVPR	R	M	89.0%	31.1	42.1	20.0	0	1	0	0	2	1,272.6618	513	523	true	
JMP1_SFD	BR1	JMP1_BR1	File Name: JMP1_02_01 (F037267)	Endoplasmic reticulum aminopeptidase 1 delta-Exon-11 isoform OS=Homo sapiens GN=ERAP1 PE=2 SV=1	tr|A0A075BTL2|A0A075BTL2_HUMAN	uni_human_2016.fasta	61,442.5	76.6%	1	1	1	0.0244%	2.37%	ILASTQFEPTAAR	R	M	95.0%	42.5	42.1	29.4	0	1	0	0	2	1,404.7482	176	188	true	
JMP1_SFD	BR1	JMP1_BR1	File Name: JMP1_02_01 (F037267)	Growth hormone-inducible transmembrane protein OS=Homo sapiens GN=GHITM PE=1 SV=2	sp|Q9H3K2|GHITM_HUMAN,tr|B4DPG9|B4DPG9_HUMAN,tr|B4DSV8|B4DSV8_HUMAN,tr|Q6FIA7|Q6FIA7_HUMAN	uni_human_2016.fasta	37,206.5	76.6%	1	1	1	0.0244%	3.19%	VATMLATGGNR	R	K	95.0%	60.9	41.0	42.9	0	1	0	0	2	1,106.5624	333	343	true	
JMP1_SFD	BR1	JMP1_BR1	File Name: JMP1_02_01 (F037267)	AT-rich interactive domain-containing protein 1A OS=Homo sapiens GN=ARID1A PE=1 SV=3	sp|O14497|ARI1A_HUMAN,tr|A0A0S2Q0B1|A0A0S2Q0B1_HUMAN	uni_human_2016.fasta	242,043.8	99.6%	2	2	2	0.0488%	1.27%	ITATMDDMLSTR	R	S	95.0%	46.0	38.5	30.6	0	1	0	0	2	1,386.6242	1907	1918	true	
JMP1_SFD	BR1	JMP1_BR1	File Name: JMP1_02_01 (F037267)	AT-rich interactive domain-containing protein 1A OS=Homo sapiens GN=ARID1A PE=1 SV=3	sp|O14497|ARI1A_HUMAN,tr|A0A0S2Q0B1|A0A0S2Q0B1_HUMAN	uni_human_2016.fasta	242,043.8	99.6%	2	2	2	0.0488%	1.27%	QSTGSAPQGPAYHGVNR	R	T	92.0%	25.7	42.8	6.96	0	0	1	0	2	1,726.8256	1512	1528	true	
JMP1_SFD	BR1	JMP1_BR1	File Name: JMP1_02_01 (F037267)	Signal peptidase complex subunit 2 OS=Homo sapiens GN=SPCS2 PE=1 SV=3	sp|Q15005|SPCS2_HUMAN,tr|A0A087WUC6|A0A087WUC6_HUMAN,tr|B4DDB9|B4DDB9_HUMAN,tr|E9PI68|E9PI68_HUMAN,tr|E9PL01|E9PL01_HUMAN	uni_human_2016.fasta	25,004.2	76.6%	1	1	1	0.0244%	3.98%	AAAAVQGGR	M	S	95.0%	45.7	40.8	21.7	0	1	0	0	1	842.4479	2	10	true	
JMP1_SFD	BR1	JMP1_BR1	File Name: JMP1_02_01 (F037267)	60S ribosomal protein L10a OS=Homo sapiens GN=RPL10A PE=1 SV=2	sp|P62906|RL10A_HUMAN	uni_human_2016.fasta	24,832.0	41.2%	1	1	1	0.0244%	3.69%	DTLYEAVR	R	E	80.2%	21.9	41.0	8.16	0	1	0	0	2	966.4891	8	15	true	
JMP1_SFD	BR1	JMP1_BR1	File Name: JMP1_02_01 (F037267)	AFG3-like protein 2 OS=Homo sapiens GN=AFG3L2 PE=1 SV=2	sp|Q9Y4W6|AFG32_HUMAN,tr|D3DUJ0|D3DUJ0_HUMAN,tr|Q8TA92|Q8TA92_HUMAN	uni_human_2016.fasta	90,197.7	64.2%	1	1	1	0.0244%	1.25%	ITTGAQDDLR	R	K	91.2%	31.9	41.2	14.8	0	1	0	0	2	1,089.5537	657	666	true	
JMP1_SFD	BR1	JMP1_BR1	File Name: JMP1_02_01 (F037267)	U5 small nuclear ribonucleoprotein 200 kDa helicase OS=Homo sapiens GN=SNRNP200 PE=1 SV=2	sp|O75643|U520_HUMAN	uni_human_2016.fasta	244,513.8	100.0%	6	7	7	0.171%	2.39%	EGSASTEVLR	R	T	84.8%	25.1	40.5	5.89	0	1	0	0	2	1,048.5269	754	763	true	
JMP1_SFD	BR1	JMP1_BR1	File Name: JMP1_02_01 (F037267)	U5 small nuclear ribonucleoprotein 200 kDa helicase OS=Homo sapiens GN=SNRNP200 PE=1 SV=2	sp|O75643|U520_HUMAN	uni_human_2016.fasta	244,513.8	100.0%	6	7	7	0.171%	2.39%	KETGKTAR	R	A	83.2%	24.4	40.3	10.5	0	1	0	0	2	1,100.5485	729	736	true	
JMP1_SFD	BR1	JMP1_BR1	File Name: JMP1_02_01 (F037267)	U5 small nuclear ribonucleoprotein 200 kDa helicase OS=Homo sapiens GN=SNRNP200 PE=1 SV=2	sp|O75643|U520_HUMAN	uni_human_2016.fasta	244,513.8	100.0%	6	7	7	0.171%	2.39%	MGDKAQR	R	T	81.1%	22.9	39.4	10.9	0	1	0	0	2	932.4352	52	58	true	
JMP1_SFD	BR1	JMP1_BR1	File Name: JMP1_02_01 (F037267)	U5 small nuclear ribonucleoprotein 200 kDa helicase OS=Homo sapiens GN=SNRNP200 PE=1 SV=2	sp|O75643|U520_HUMAN	uni_human_2016.fasta	244,513.8	100.0%	6	7	7	0.171%	2.39%	MLLQSSEGR	R	C	89.3%	27.2	40.8	11.3	0	1	0	0	2	1,020.5143	1367	1375	true	
JMP1_SFD	BR1	JMP1_BR1	File Name: JMP1_02_01 (F037267)	U5 small nuclear ribonucleoprotein 200 kDa helicase OS=Homo sapiens GN=SNRNP200 PE=1 SV=2	sp|O75643|U520_HUMAN	uni_human_2016.fasta	244,513.8	100.0%	6	7	7	0.171%	2.39%	NIEMTQEDVR	R	L	95.0%	43.6	38.3	30.3	0	2	0	0	2	1,250.5683	638	647	true	
JMP1_SFD	BR1	JMP1_BR1	File Name: JMP1_02_01 (F037267)	U5 small nuclear ribonucleoprotein 200 kDa helicase OS=Homo sapiens GN=SNRNP200 PE=1 SV=2	sp|O75643|U520_HUMAN	uni_human_2016.fasta	244,513.8	100.0%	6	7	7	0.171%	2.39%	TYTQLVR	R	L	83.6%	24.1	39.9	17.3	0	1	0	0	2	880.4887	604	610	true	
JMP1_SFD	BR1	JMP1_BR1	File Name: JMP1_02_01 (F037267)	(Bos taurus) Actin, cytoplasmic 1	IPI:CON_00698900.1|SWISS-PROT:P60712,sp|P60709|ACTB_HUMAN,sp|P63261|ACTG_HUMAN,tr|B4DVQ0|B4DVQ0_HUMAN,tr|B4E335|B4E335_HUMAN,tr|B4E3A4|B4E3A4_HUMAN,tr|Q1KLZ0|Q1KLZ0_HUMAN,tr|Q53G76|Q53G76_HUMAN,tr|Q53G99|Q53G99_HUMAN,tr|Q53GK6|Q53GK6_HUMAN,tr|Q8WVW5|Q8WVW5_HUMAN	uni_human_2016.fasta	41,737.8	100.0%	5	6	6	0.146%	10.7%	AGFAGDDAPR	K	A	95.0%	45.8	38.3	22.1	0	1	0	0	2	976.4484	19	28	true	sp|Q6S8J3|POTEE_HUMAN
JMP1_SFD	BR1	JMP1_BR1	File Name: JMP1_02_01 (F037267)	(Bos taurus) Actin, cytoplasmic 1	IPI:CON_00698900.1|SWISS-PROT:P60712,sp|P60709|ACTB_HUMAN,sp|P63261|ACTG_HUMAN,tr|B4DVQ0|B4DVQ0_HUMAN,tr|B4E335|B4E335_HUMAN,tr|B4E3A4|B4E3A4_HUMAN,tr|Q1KLZ0|Q1KLZ0_HUMAN,tr|Q53G76|Q53G76_HUMAN,tr|Q53G99|Q53G99_HUMAN,tr|Q53GK6|Q53GK6_HUMAN,tr|Q8WVW5|Q8WVW5_HUMAN	uni_human_2016.fasta	41,737.8	100.0%	5	6	6	0.146%	10.7%	DSYVGDEAQSK	K	R	95.0%	31.5	36.3	21.4	0	1	0	0	2	1,198.5223	51	61	true	tr|B4DUI8|B4DUI8_HUMAN
JMP1_SFD	BR1	JMP1_BR1	File Name: JMP1_02_01 (F037267)	(Bos taurus) Actin, cytoplasmic 1	IPI:CON_00698900.1|SWISS-PROT:P60712,sp|P60709|ACTB_HUMAN,sp|P63261|ACTG_HUMAN,tr|B4DVQ0|B4DVQ0_HUMAN,tr|B4E335|B4E335_HUMAN,tr|B4E3A4|B4E3A4_HUMAN,tr|Q1KLZ0|Q1KLZ0_HUMAN,tr|Q53G76|Q53G76_HUMAN,tr|Q53G99|Q53G99_HUMAN,tr|Q53GK6|Q53GK6_HUMAN,tr|Q8WVW5|Q8WVW5_HUMAN	uni_human_2016.fasta	41,737.8	100.0%	5	6	6	0.146%	10.7%	DSYVGDEAQSKR	K	G	95.0%	27.8	39.3	13.6	0	1	1	0	2	1,354.6234	51	62	true	tr|B4DUI8|B4DUI8_HUMAN
JMP1_SFD	BR1	JMP1_BR1	File Name: JMP1_02_01 (F037267)	(Bos taurus) Actin, cytoplasmic 1	IPI:CON_00698900.1|SWISS-PROT:P60712,sp|P60709|ACTB_HUMAN,sp|P63261|ACTG_HUMAN,tr|B4DVQ0|B4DVQ0_HUMAN,tr|B4E335|B4E335_HUMAN,tr|B4E3A4|B4E3A4_HUMAN,tr|Q1KLZ0|Q1KLZ0_HUMAN,tr|Q53G76|Q53G76_HUMAN,tr|Q53G99|Q53G99_HUMAN,tr|Q53GK6|Q53GK6_HUMAN,tr|Q8WVW5|Q8WVW5_HUMAN	uni_human_2016.fasta	41,737.8	100.0%	5	6	6	0.146%	10.7%	GYSFTTTAER	R	E	95.0%	37.0	39.2	24.8	0	1	0	0	2	1,132.5269	197	206	true	
JMP1_SFD	BR1	JMP1_BR1	File Name: JMP1_02_01 (F037267)	(Bos taurus) Actin, cytoplasmic 1	IPI:CON_00698900.1|SWISS-PROT:P60712,sp|P60709|ACTB_HUMAN,sp|P63261|ACTG_HUMAN,tr|B4DVQ0|B4DVQ0_HUMAN,tr|B4E335|B4E335_HUMAN,tr|B4E3A4|B4E3A4_HUMAN,tr|Q1KLZ0|Q1KLZ0_HUMAN,tr|Q53G76|Q53G76_HUMAN,tr|Q53G99|Q53G99_HUMAN,tr|Q53GK6|Q53GK6_HUMAN,tr|Q8WVW5|Q8WVW5_HUMAN	uni_human_2016.fasta	41,737.8	100.0%	5	6	6	0.146%	10.7%	IIAPPERK	K	Y	95.0%	20.5	33.5	9.02	0	0	1	0	2	923.5674	329	336	true	tr|B4DUI8|B4DUI8_HUMAN
JMP1_SFD	BR1	JMP1_BR1	File Name: JMP1_02_01 (F037267)	Armadillo repeat-containing protein 8 (Fragment) OS=Homo sapiens GN=ARMC8 PE=1 SV=1	tr|H7C5B7|H7C5B7_HUMAN	uni_human_2016.fasta	12,532.7	98.1%	1	1	1	0.0244%	7.08%	XLLSPDLK	-	F	95.0%	38.0	39.9	2.23	0	0	1	0	2	1,001.4984	1	8	true	
JMP1_SFD	BR1	JMP1_BR1	File Name: JMP1_02_01 (F037267)	Isoform 2 of Nuclear pore complex protein Nup214 OS=Homo sapiens GN=NUP214	sp|P35658-2|NU214_HUMAN,sp|P35658-3|NU214_HUMAN,sp|P35658-4|NU214_HUMAN,sp|P35658-5|NU214_HUMAN,sp|P35658|NU214_HUMAN	uni_human_2016.fasta	213,619.0	100.0%	3	5	5	0.122%	1.88%	EIINQQR	R	K	93.9%	32.4	39.7	0.000	0	1	0	0	2	900.4898	866	872	true	
JMP1_SFD	BR1	JMP1_BR1	File Name: JMP1_02_01 (F037267)	Isoform 2 of Nuclear pore complex protein Nup214 OS=Homo sapiens GN=NUP214	sp|P35658-2|NU214_HUMAN,sp|P35658-3|NU214_HUMAN,sp|P35658-4|NU214_HUMAN,sp|P35658-5|NU214_HUMAN,sp|P35658|NU214_HUMAN	uni_human_2016.fasta	213,619.0	100.0%	3	5	5	0.122%	1.88%	SAQGSSSPVPSMVQKSPR	R	I	95.0%	28.5	42.7	14.1	0	0	2	0	2	1,950.9338	651	668	true	
JMP1_SFD	BR1	JMP1_BR1	File Name: JMP1_02_01 (F037267)	Isoform 2 of Nuclear pore complex protein Nup214 OS=Homo sapiens GN=NUP214	sp|P35658-2|NU214_HUMAN,sp|P35658-3|NU214_HUMAN,sp|P35658-4|NU214_HUMAN,sp|P35658-5|NU214_HUMAN,sp|P35658|NU214_HUMAN	uni_human_2016.fasta	213,619.0	100.0%	3	5	5	0.122%	1.88%	TSCKDDEAVVQAPR	R	H	95.0%	65.9	41.1	56.2	0	2	0	0	2	1,680.7648	1001	1014	true	
JMP1_SFD	BR1	JMP1_BR1	File Name: JMP1_02_01 (F037267)	Isoform M1 of Pyruvate kinase PKM OS=Homo sapiens GN=PKM	sp|P14618-2|KPYM_HUMAN,tr|A0A024R5Z9|A0A024R5Z9_HUMAN	uni_human_2016.fasta	58,062.6	76.6%	1	1	1	0.0244%	1.51%	APIIAVTR	R	N	95.0%	42.7	34.5	39.1	0	1	0	0	2	840.5302	448	455	true	
JMP1_SFD	BR1	JMP1_BR1	File Name: JMP1_02_01 (F037267)	Isoform 3 of Obg-like ATPase 1 OS=Homo sapiens GN=OLA1	sp|Q9NTK5-3|OLA1_HUMAN,sp|Q9NTK5|OLA1_HUMAN,tr|B4DK14|B4DK14_HUMAN,tr|J3KQ32|J3KQ32_HUMAN,tr|Q53SW9|Q53SW9_HUMAN	uni_human_2016.fasta	44,745.4	63.1%	1	1	1	0.0244%	2.16%	FGTSLK	R	I	90.8%	21.8	37.2	5.43	0	1	0	0	2	652.3665	19	24	true	
JMP1_SFD	BR1	JMP1_BR1	File Name: JMP1_02_01 (F037267)	Protein SON (Fragment) OS=Homo sapiens GN=SON PE=1 SV=1	tr|H7C1M2|H7C1M2_HUMAN	uni_human_2016.fasta	160,022.0	99.1%	1	1	1	0.0244%	0.757%	SMMSSYSAADR	R	S	95.0%	22.4	28.7	16.3	0	1	0	0	2	1,237.4823	86	96	true	sp|P18583-7|SON_HUMAN,sp|P18583|SON_HUMAN,sp|P18583-9|SON_HUMAN,sp|P18583-5|SON_HUMAN
JMP1_SFD	BR1	JMP1_BR1	File Name: JMP1_02_01 (F037267)	Trypsin - Sus scrofa (Pig).	IPI:CON_Trypsin|SWISS-PROT:P00761|TRYP_PIG	uni_human_2016.fasta	24,409.3	70.3%	1	2	2	0.0488%	3.46%	NKPGVYTK	K	V	93.2%	23.0	39.3	7.20	0	1	1	0	2	906.5044	209	216	true	tr|A1A508|A1A508_HUMAN,IPI:CON_IPI00011694.1|SWISS-PROT:P07477,sp|P07477|TRY1_HUMAN,tr|A6XGL3|A6XGL3_HUMAN,tr|E7EQ64|E7EQ64_HUMAN
JMP1_SFD	BR1	JMP1_BR1	File Name: JMP1_02_01 (F037267)	Cleft lip and palate transmembrane protein 1 OS=Homo sapiens GN=CLPTM1 PE=1 SV=1	sp|O96005|CLPT1_HUMAN,tr|A0A0S2Z3H2|A0A0S2Z3H2_HUMAN,tr|A0A0S2Z3H6|A0A0S2Z3H6_HUMAN,tr|K7EQQ1|K7EQQ1_HUMAN	uni_human_2016.fasta	76,098.3	76.6%	1	1	1	0.0244%	1.49%	AAAQEADGAR	M	S	95.0%	30.0	39.0	11.7	0	1	0	0	1	1,001.4647	2	11	true	
JMP1_SFD	BR1	JMP1_BR1	File Name: JMP1_02_01 (F037267)	Isoform 2 of Filamin-A OS=Homo sapiens GN=FLNA	sp|P21333-2|FLNA_HUMAN,sp|P21333|FLNA_HUMAN,tr|Q5HY54|Q5HY54_HUMAN	uni_human_2016.fasta	280,729.4	100.0%	13	13	14	0.342%	5.57%	AEFTVETR	R	S	95.0%	40.4	40.0	21.5	0	1	0	0	2	952.4734	302	309	true	
JMP1_SFD	BR1	JMP1_BR1	File Name: JMP1_02_01 (F037267)	Isoform 2 of Filamin-A OS=Homo sapiens GN=FLNA	sp|P21333-2|FLNA_HUMAN,sp|P21333|FLNA_HUMAN,tr|Q5HY54|Q5HY54_HUMAN	uni_human_2016.fasta	280,729.4	100.0%	13	13	14	0.342%	5.57%	AFGPGLQGGSAGSPAR	K	F	95.0%	51.9	42.8	25.5	0	1	0	0	2	1,429.7184	1072	1087	true	
JMP1_SFD	BR1	JMP1_BR1	File Name: JMP1_02_01 (F037267)	Isoform 2 of Filamin-A OS=Homo sapiens GN=FLNA	sp|P21333-2|FLNA_HUMAN,sp|P21333|FLNA_HUMAN,tr|Q5HY54|Q5HY54_HUMAN	uni_human_2016.fasta	280,729.4	100.0%	13	13	14	0.342%	5.57%	AGGPGLER	R	A	95.0%	75.4	39.0	42.1	0	1	0	0	2	756.4000	2243	2250	true	tr|E7EN95|E7EN95_HUMAN,tr|Q68CT4|Q68CT4_HUMAN,sp|O75369-7|FLNB_HUMAN
JMP1_SFD	BR1	JMP1_BR1	File Name: JMP1_02_01 (F037267)	Isoform 2 of Filamin-A OS=Homo sapiens GN=FLNA	sp|P21333-2|FLNA_HUMAN,sp|P21333|FLNA_HUMAN,tr|Q5HY54|Q5HY54_HUMAN	uni_human_2016.fasta	280,729.4	100.0%	13	13	14	0.342%	5.57%	AGQSAAGAAPGGGVDTR	R	D	95.0%	37.9	41.9	10.6	0	1	0	0	2	1,442.6984	8	24	true	
JMP1_SFD	BR1	JMP1_BR1	File Name: JMP1_02_01 (F037267)	Isoform 2 of Filamin-A OS=Homo sapiens GN=FLNA	sp|P21333-2|FLNA_HUMAN,sp|P21333|FLNA_HUMAN,tr|Q5HY54|Q5HY54_HUMAN	uni_human_2016.fasta	280,729.4	100.0%	13	13	14	0.342%	5.57%	ALTQTGGPHVK	R	A	89.2%	43.2	41.7	27.1	0	1	0	0	2	1,213.6326	1284	1294	true	
JMP1_SFD	BR1	JMP1_BR1	File Name: JMP1_02_01 (F037267)	Isoform 2 of Filamin-A OS=Homo sapiens GN=FLNA	sp|P21333-2|FLNA_HUMAN,sp|P21333|FLNA_HUMAN,tr|Q5HY54|Q5HY54_HUMAN	uni_human_2016.fasta	280,729.4	100.0%	13	13	14	0.342%	5.57%	ALTQTGGPHVKAR	R	V	82.9%	21.3	41.7	1.84	0	0	1	0	2	1,446.7909	1284	1296	true	
JMP1_SFD	BR1	JMP1_BR1	File Name: JMP1_02_01 (F037267)	Isoform 2 of Filamin-A OS=Homo sapiens GN=FLNA	sp|P21333-2|FLNA_HUMAN,sp|P21333|FLNA_HUMAN,tr|Q5HY54|Q5HY54_HUMAN	uni_human_2016.fasta	280,729.4	100.0%	13	13	14	0.342%	5.57%	CSGPGLER	K	A	79.9%	20.7	37.7	9.80	0	1	0	0	2	875.4041	1165	1172	true	
JMP1_SFD	BR1	JMP1_BR1	File Name: JMP1_02_01 (F037267)	Isoform 2 of Filamin-A OS=Homo sapiens GN=FLNA	sp|P21333-2|FLNA_HUMAN,sp|P21333|FLNA_HUMAN,tr|Q5HY54|Q5HY54_HUMAN	uni_human_2016.fasta	280,729.4	100.0%	13	13	14	0.342%	5.57%	CSGPGLSPGMVR	K	A	95.0%	38.5	39.7	26.5	0	2	0	0	2	1,233.5716	1453	1464	true	
JMP1_SFD	BR1	JMP1_BR1	File Name: JMP1_02_01 (F037267)	Isoform 2 of Filamin-A OS=Homo sapiens GN=FLNA	sp|P21333-2|FLNA_HUMAN,sp|P21333|FLNA_HUMAN,tr|Q5HY54|Q5HY54_HUMAN	uni_human_2016.fasta	280,729.4	100.0%	13	13	14	0.342%	5.57%	EATTEFSVDAR	R	A	95.0%	39.3	39.3	22.9	0	1	0	0	2	1,225.5695	1273	1283	true	
JMP1_SFD	BR1	JMP1_BR1	File Name: JMP1_02_01 (F037267)	Isoform 2 of Filamin-A OS=Homo sapiens GN=FLNA	sp|P21333-2|FLNA_HUMAN,sp|P21333|FLNA_HUMAN,tr|Q5HY54|Q5HY54_HUMAN	uni_human_2016.fasta	280,729.4	100.0%	13	13	14	0.342%	5.57%	GLQPKGVR	R	V	80.7%	20.4	39.3	0.000	0	1	0	0	2	959.5423	489	496	true	tr|E7EN95|E7EN95_HUMAN,tr|Q68CT4|Q68CT4_HUMAN,sp|O75369-7|FLNB_HUMAN
JMP1_SFD	BR1	JMP1_BR1	File Name: JMP1_02_01 (F037267)	Isoform 2 of Filamin-A OS=Homo sapiens GN=FLNA	sp|P21333-2|FLNA_HUMAN,sp|P21333|FLNA_HUMAN,tr|Q5HY54|Q5HY54_HUMAN	uni_human_2016.fasta	280,729.4	100.0%	13	13	14	0.342%	5.57%	IANLQTDLSDGLR	R	L	95.0%	42.5	42.1	29.6	0	1	0	0	2	1,415.7491	64	76	true	
JMP1_SFD	BR1	JMP1_BR1	File Name: JMP1_02_01 (F037267)	Isoform 2 of Filamin-A OS=Homo sapiens GN=FLNA	sp|P21333-2|FLNA_HUMAN,sp|P21333|FLNA_HUMAN,tr|Q5HY54|Q5HY54_HUMAN	uni_human_2016.fasta	280,729.4	100.0%	13	13	14	0.342%	5.57%	SPYTVTVGQACNPSACR	R	A	93.8%	29.2	39.9	18.0	0	1	0	0	2	1,867.8426	468	484	true	
JMP1_SFD	BR1	JMP1_BR1	File Name: JMP1_02_01 (F037267)	Isoform 2 of Filamin-A OS=Homo sapiens GN=FLNA	sp|P21333-2|FLNA_HUMAN,sp|P21333|FLNA_HUMAN,tr|Q5HY54|Q5HY54_HUMAN	uni_human_2016.fasta	280,729.4	100.0%	13	13	14	0.342%	5.57%	VANPSGNLTETYVQDR	R	G	95.0%	41.5	43.2	27.9	0	1	0	0	2	1,763.8559	1297	1312	true	
JMP1_SFD	BR1	JMP1_BR1	File Name: JMP1_02_01 (F037267)	Isoform 4 of WD repeat- and FYVE domain-containing protein 4 OS=Homo sapiens GN=WDFY4	sp|Q6ZS81-4|WDFY4_HUMAN,sp|Q6ZS81-5|WDFY4_HUMAN,sp|Q6ZS81|WDFY4_HUMAN,tr|D3DX93|D3DX93_HUMAN	uni_human_2016.fasta	353,613.2	100.0%	6	6	6	0.146%	2.08%	ALVTSGSPLHSR	R	L	93.7%	25.1	40.9	4.82	0	0	1	0	2	1,224.6695	893	904	true	
JMP1_SFD	BR1	JMP1_BR1	File Name: JMP1_02_01 (F037267)	Isoform 4 of WD repeat- and FYVE domain-containing protein 4 OS=Homo sapiens GN=WDFY4	sp|Q6ZS81-4|WDFY4_HUMAN,sp|Q6ZS81-5|WDFY4_HUMAN,sp|Q6ZS81|WDFY4_HUMAN,tr|D3DX93|D3DX93_HUMAN	uni_human_2016.fasta	353,613.2	100.0%	6	6	6	0.146%	2.08%	HGAATEGHPLR	R	F	95.0%	31.5	41.2	17.5	0	0	1	0	2	1,145.5811	1081	1091	true	
JMP1_SFD	BR1	JMP1_BR1	File Name: JMP1_02_01 (F037267)	Isoform 4 of WD repeat- and FYVE domain-containing protein 4 OS=Homo sapiens GN=WDFY4	sp|Q6ZS81-4|WDFY4_HUMAN,sp|Q6ZS81-5|WDFY4_HUMAN,sp|Q6ZS81|WDFY4_HUMAN,tr|D3DX93|D3DX93_HUMAN	uni_human_2016.fasta	353,613.2	100.0%	6	6	6	0.146%	2.08%	LIAKEMNISSR	R	D	95.0%	39.2	42.5	32.0	0	1	0	0	2	1,388.7299	1314	1324	true	
JMP1_SFD	BR1	JMP1_BR1	File Name: JMP1_02_01 (F037267)	Isoform 4 of WD repeat- and FYVE domain-containing protein 4 OS=Homo sapiens GN=WDFY4	sp|Q6ZS81-4|WDFY4_HUMAN,sp|Q6ZS81-5|WDFY4_HUMAN,sp|Q6ZS81|WDFY4_HUMAN,tr|D3DX93|D3DX93_HUMAN	uni_human_2016.fasta	353,613.2	100.0%	6	6	6	0.146%	2.08%	LSLQNLSR	R	L	95.0%	37.1	39.5	11.6	0	1	0	0	2	930.5367	267	274	true	
JMP1_SFD	BR1	JMP1_BR1	File Name: JMP1_02_01 (F037267)	Isoform 4 of WD repeat- and FYVE domain-containing protein 4 OS=Homo sapiens GN=WDFY4	sp|Q6ZS81-4|WDFY4_HUMAN,sp|Q6ZS81-5|WDFY4_HUMAN,sp|Q6ZS81|WDFY4_HUMAN,tr|D3DX93|D3DX93_HUMAN	uni_human_2016.fasta	353,613.2	100.0%	6	6	6	0.146%	2.08%	LSPLEALSSGR	R	H	83.0%	24.7	40.9	21.5	0	1	0	0	2	1,129.6212	2304	2314	true	
JMP1_SFD	BR1	JMP1_BR1	File Name: JMP1_02_01 (F037267)	Isoform 4 of WD repeat- and FYVE domain-containing protein 4 OS=Homo sapiens GN=WDFY4	sp|Q6ZS81-4|WDFY4_HUMAN,sp|Q6ZS81-5|WDFY4_HUMAN,sp|Q6ZS81|WDFY4_HUMAN,tr|D3DX93|D3DX93_HUMAN	uni_human_2016.fasta	353,613.2	100.0%	6	6	6	0.146%	2.08%	TIGAVAVGQLGVR	R	V	95.0%	31.6	37.1	14.8	0	1	0	0	2	1,240.7373	1346	1358	true	
JMP1_SFD	BR1	JMP1_BR1	File Name: JMP1_02_01 (F037267)	Talin-1 OS=Homo sapiens GN=TLN1 PE=1 SV=3	sp|Q9Y490|TLN1_HUMAN	uni_human_2016.fasta	269,765.1	100.0%	14	15	15	0.366%	6.06%	ACKEAAYHPEVAPDVR	R	L	95.0%	28.2	42.2	7.52	0	0	1	0	2	1,923.9114	2218	2233	true	
JMP1_SFD	BR1	JMP1_BR1	File Name: JMP1_02_01 (F037267)	Talin-1 OS=Homo sapiens GN=TLN1 PE=1 SV=3	sp|Q9Y490|TLN1_HUMAN	uni_human_2016.fasta	269,765.1	100.0%	14	15	15	0.366%	6.06%	ADAEGESDLENSR	K	K	95.0%	56.7	34.1	44.2	0	1	0	0	2	1,392.5874	842	854	true	
JMP1_SFD	BR1	JMP1_BR1	File Name: JMP1_02_01 (F037267)	Talin-1 OS=Homo sapiens GN=TLN1 PE=1 SV=3	sp|Q9Y490|TLN1_HUMAN	uni_human_2016.fasta	269,765.1	100.0%	14	15	15	0.366%	6.06%	ALDGAFTEENR	K	A	95.0%	37.8	39.6	28.0	0	1	0	0	2	1,222.5699	1545	1555	true	
JMP1_SFD	BR1	JMP1_BR1	File Name: JMP1_02_01 (F037267)	Talin-1 OS=Homo sapiens GN=TLN1 PE=1 SV=3	sp|Q9Y490|TLN1_HUMAN	uni_human_2016.fasta	269,765.1	100.0%	14	15	15	0.366%	6.06%	AQVVSNLK	R	G	80.5%	24.3	41.2	5.31	0	1	0	0	2	969.5459	1299	1306	true	
JMP1_SFD	BR1	JMP1_BR1	File Name: JMP1_02_01 (F037267)	Talin-1 OS=Homo sapiens GN=TLN1 PE=1 SV=3	sp|Q9Y490|TLN1_HUMAN	uni_human_2016.fasta	269,765.1	100.0%	14	15	15	0.366%	6.06%	ASDNLVK	R	A	84.2%	24.4	40.0	10.2	0	1	0	0	2	851.4258	2466	2472	true	
JMP1_SFD	BR1	JMP1_BR1	File Name: JMP1_02_01 (F037267)	Talin-1 OS=Homo sapiens GN=TLN1 PE=1 SV=3	sp|Q9Y490|TLN1_HUMAN	uni_human_2016.fasta	269,765.1	100.0%	14	15	15	0.366%	6.06%	AVGDASKR	R	L	86.4%	27.9	39.7	13.2	0	1	0	0	2	914.4786	1215	1222	true	
JMP1_SFD	BR1	JMP1_BR1	File Name: JMP1_02_01 (F037267)	Talin-1 OS=Homo sapiens GN=TLN1 PE=1 SV=3	sp|Q9Y490|TLN1_HUMAN	uni_human_2016.fasta	269,765.1	100.0%	14	15	15	0.366%	6.06%	EGTETFADHR	R	E	95.0%	30.4	39.4	17.9	0	1	0	0	2	1,162.5124	2007	2016	true	
JMP1_SFD	BR1	JMP1_BR1	File Name: JMP1_02_01 (F037267)	Talin-1 OS=Homo sapiens GN=TLN1 PE=1 SV=3	sp|Q9Y490|TLN1_HUMAN	uni_human_2016.fasta	269,765.1	100.0%	14	15	15	0.366%	6.06%	GTPQDLAR	R	A	95.0%	43.9	40.5	24.7	0	1	0	0	2	857.4477	1262	1269	true	
JMP1_SFD	BR1	JMP1_BR1	File Name: JMP1_02_01 (F037267)	Talin-1 OS=Homo sapiens GN=TLN1 PE=1 SV=3	sp|Q9Y490|TLN1_HUMAN	uni_human_2016.fasta	269,765.1	100.0%	14	15	15	0.366%	6.06%	LQAAGNAVKR	R	A	95.0%	58.6	39.7	40.2	0	1	1	0	2	1,138.6423	2456	2465	true	
JMP1_SFD	BR1	JMP1_BR1	File Name: JMP1_02_01 (F037267)	Talin-1 OS=Homo sapiens GN=TLN1 PE=1 SV=3	sp|Q9Y490|TLN1_HUMAN	uni_human_2016.fasta	269,765.1	100.0%	14	15	15	0.366%	6.06%	NGDTMEYR	R	K	95.0%	22.6	30.7	20.0	0	1	0	0	2	1,001.3994	75	82	true	
JMP1_SFD	BR1	JMP1_BR1	File Name: JMP1_02_01 (F037267)	Talin-1 OS=Homo sapiens GN=TLN1 PE=1 SV=3	sp|Q9Y490|TLN1_HUMAN	uni_human_2016.fasta	269,765.1	100.0%	14	15	15	0.366%	6.06%	QEDVIATANLSR	R	R	95.0%	50.4	43.5	32.6	0	1	0	0	2	1,316.6805	2198	2209	true	
JMP1_SFD	BR1	JMP1_BR1	File Name: JMP1_02_01 (F037267)	Talin-1 OS=Homo sapiens GN=TLN1 PE=1 SV=3	sp|Q9Y490|TLN1_HUMAN	uni_human_2016.fasta	269,765.1	100.0%	14	15	15	0.366%	6.06%	SGASGPENFQVGSMPPAQQQITSGQMHR	R	G	88.2%	23.9	42.8	0.880	0	0	1	0	2	2,959.3424	455	482	true	
JMP1_SFD	BR1	JMP1_BR1	File Name: JMP1_02_01 (F037267)	Talin-1 OS=Homo sapiens GN=TLN1 PE=1 SV=3	sp|Q9Y490|TLN1_HUMAN	uni_human_2016.fasta	269,765.1	100.0%	14	15	15	0.366%	6.06%	SLAQAAR	R	G	95.0%	39.3	38.0	8.33	0	1	0	0	2	716.4049	1130	1136	true	
JMP1_SFD	BR1	JMP1_BR1	File Name: JMP1_02_01 (F037267)	Talin-1 OS=Homo sapiens GN=TLN1 PE=1 SV=3	sp|Q9Y490|TLN1_HUMAN	uni_human_2016.fasta	269,765.1	100.0%	14	15	15	0.366%	6.06%	TTNPTAKR	R	Q	84.3%	23.0	40.9	1.54	0	1	0	0	2	993.5113	1516	1523	true	
JMP1_SFD	BR1	JMP1_BR1	File Name: JMP1_03_01 (F037268)	Isoform 2 of Plectin OS=Homo sapiens GN=PLEC	sp|Q15149-2|PLEC_HUMAN,sp|Q15149-4|PLEC_HUMAN,sp|Q15149-5|PLEC_HUMAN,sp|Q15149-6|PLEC_HUMAN,sp|Q15149-7|PLEC_HUMAN,sp|Q15149-8|PLEC_HUMAN,sp|Q15149-9|PLEC_HUMAN,sp|Q15149|PLEC_HUMAN	uni_human_2016.fasta	531,783.9	100.0%	3	3	3	0.0839%	0.656%	GTQGAEEVLR	R	A	95.0%	37.7	41.3	3.87	0	1	0	0	2	1,059.5430	1234	1243	true	
JMP1_SFD	BR1	JMP1_BR1	File Name: JMP1_03_01 (F037268)	Isoform 2 of Plectin OS=Homo sapiens GN=PLEC	sp|Q15149-2|PLEC_HUMAN,sp|Q15149-4|PLEC_HUMAN,sp|Q15149-5|PLEC_HUMAN,sp|Q15149-6|PLEC_HUMAN,sp|Q15149-7|PLEC_HUMAN,sp|Q15149-8|PLEC_HUMAN,sp|Q15149-9|PLEC_HUMAN,sp|Q15149|PLEC_HUMAN	uni_human_2016.fasta	531,783.9	100.0%	3	3	3	0.0839%	0.656%	QVQVALETAQR	R	S	92.2%	29.4	41.5	10.5	0	1	0	0	2	1,242.6801	1699	1709	true	
JMP1_SFD	BR1	JMP1_BR1	File Name: JMP1_03_01 (F037268)	Isoform 2 of Plectin OS=Homo sapiens GN=PLEC	sp|Q15149-2|PLEC_HUMAN,sp|Q15149-4|PLEC_HUMAN,sp|Q15149-5|PLEC_HUMAN,sp|Q15149-6|PLEC_HUMAN,sp|Q15149-7|PLEC_HUMAN,sp|Q15149-8|PLEC_HUMAN,sp|Q15149-9|PLEC_HUMAN,sp|Q15149|PLEC_HUMAN	uni_human_2016.fasta	531,783.9	100.0%	3	3	3	0.0839%	0.656%	VPDVQDGVR	R	A	79.9%	31.4	44.8	21.5	0	1	0	0	2	984.5110	402	410	true	
JMP1_SFD	BR1	JMP1_BR1	File Name: JMP1_03_01 (F037268)	cDNA FLJ58078, highly similar to Tyrosine-protein phosphatase non-receptortype 23 (EC 3.1.3.48) OS=Homo sapiens PE=2 SV=1	tr|B4DST5|B4DST5_HUMAN	uni_human_2016.fasta	164,568.0	82.4%	1	1	1	0.0280%	0.861%	ALENPDTASLLGR	R	I	95.0%	33.6	42.3	23.5	0	1	0	0	2	1,356.7119	94	106	true	
JMP1_SFD	BR1	JMP1_BR1	File Name: JMP1_03_01 (F037268)	Isoform 3 of Exportin-2 OS=Homo sapiens GN=CSE1L	sp|P55060-3|XPO2_HUMAN,sp|P55060-4|XPO2_HUMAN,sp|P55060|XPO2_HUMAN,tr|B4DM31|B4DM31_HUMAN,tr|B4DPS6|B4DPS6_HUMAN,tr|B4DUC5|B4DUC5_HUMAN	uni_human_2016.fasta	110,421.9	73.5%	1	1	1	0.0280%	1.06%	DLEGSDIDTR	R	R	91.8%	26.3	38.3	20.8	0	1	0	0	2	1,120.5119	373	382	true	
JMP1_SFD	BR1	JMP1_BR1	File Name: JMP1_03_01 (F037268)	Nuclear pore membrane glycoprotein 210 OS=Homo sapiens GN=NUP210 PE=1 SV=3	sp|Q8TEM1|PO210_HUMAN	uni_human_2016.fasta	205,109.8	100.0%	5	5	5	0.140%	2.91%	AVDPTSGQLYGLAR	K	E	95.0%	53.0	42.5	41.1	0	1	0	0	2	1,447.7541	1259	1272	true	
JMP1_SFD	BR1	JMP1_BR1	File Name: JMP1_03_01 (F037268)	Nuclear pore membrane glycoprotein 210 OS=Homo sapiens GN=NUP210 PE=1 SV=3	sp|Q8TEM1|PO210_HUMAN	uni_human_2016.fasta	205,109.8	100.0%	5	5	5	0.140%	2.91%	DGAASLSYR	R	V	85.4%	24.6	39.6	15.1	0	1	0	0	2	939.4530	1313	1321	true	
JMP1_SFD	BR1	JMP1_BR1	File Name: JMP1_03_01 (F037268)	Nuclear pore membrane glycoprotein 210 OS=Homo sapiens GN=NUP210 PE=1 SV=3	sp|Q8TEM1|PO210_HUMAN	uni_human_2016.fasta	205,109.8	100.0%	5	5	5	0.140%	2.91%	DLAVPAALTPR	R	A	83.6%	26.5	38.9	11.2	0	1	0	0	2	1,123.6471	1836	1846	true	
JMP1_SFD	BR1	JMP1_BR1	File Name: JMP1_03_01 (F037268)	Nuclear pore membrane glycoprotein 210 OS=Homo sapiens GN=NUP210 PE=1 SV=3	sp|Q8TEM1|PO210_HUMAN	uni_human_2016.fasta	205,109.8	100.0%	5	5	5	0.140%	2.91%	LDLAAYDQEGR	R	R	87.9%	28.9	40.8	8.83	0	1	0	0	2	1,250.6013	787	797	true	
JMP1_SFD	BR1	JMP1_BR1	File Name: JMP1_03_01 (F037268)	Nuclear pore membrane glycoprotein 210 OS=Homo sapiens GN=NUP210 PE=1 SV=3	sp|Q8TEM1|PO210_HUMAN	uni_human_2016.fasta	205,109.8	100.0%	5	5	5	0.140%	2.91%	VGQALELPLR	R	I	95.0%	31.1	36.5	12.8	0	1	0	0	2	1,095.6522	549	558	true	
JMP1_SFD	BR1	JMP1_BR1	File Name: JMP1_03_01 (F037268)	Carnitine O-palmitoyltransferase 1, liver isoform OS=Homo sapiens GN=CPT1A PE=1 SV=2	sp|P50416|CPT1A_HUMAN,tr|A0A024R5F4|A0A024R5F4_HUMAN,tr|B2RAQ8|B2RAQ8_HUMAN	uni_human_2016.fasta	88,370.1	82.4%	1	1	1	0.0280%	1.55%	AMVDPAQTVEQR	R	L	95.0%	34.3	41.0	23.8	0	1	0	0	2	1,360.6527	618	629	true	
JMP1_SFD	BR1	JMP1_BR1	File Name: JMP1_03_01 (F037268)	Heat shock protein HSP 90-beta OS=Homo sapiens GN=HSP90AB1 PE=1 SV=4	sp|P08238|HS90B_HUMAN,tr|A0A024RD80|A0A024RD80_HUMAN	uni_human_2016.fasta	83,267.3	39.1%	0	0	0	0.000%	1.93%	GVVDSEDLPLNISR	R	E	95.0%	40.7	42.7	0.000	0	1	0	0	2	1,513.7858	379	392	false	tr|Q53G55|Q53G55_HUMAN,tr|K9JA46|K9JA46_HUMAN,tr|A0A140VJY2|A0A140VJY2_HUMAN,tr|Q9BV61|Q9BV61_HUMAN,sp|P07900-2|HS90A_HUMAN,tr|Q53FS6|Q53FS6_HUMAN,sp|Q12931|TRAP1_HUMAN,sp|Q12931-2|TRAP1_HUMAN,sp|P07900|HS90A_HUMAN
JMP1_SFD	BR1	JMP1_BR1	File Name: JMP1_03_01 (F037268)	Bifunctional glutamate/proline--tRNA ligase OS=Homo sapiens GN=EPRS PE=1 SV=5	sp|P07814|SYEP_HUMAN,tr|B4DKX5|B4DKX5_HUMAN,tr|H6WCP5|H6WCP5_HUMAN,tr|Q3KQZ8|Q3KQZ8_HUMAN,tr|V9GYZ6|V9GYZ6_HUMAN	uni_human_2016.fasta	97,572.1	82.4%	1	1	1	0.0280%	0.595%	VAVQGDVVR	R	E	95.0%	38.0	39.1	16.5	0	1	0	0	2	942.5367	757	765	true	
JMP1_SFD	BR1	JMP1_BR1	File Name: JMP1_03_01 (F037268)	Fatty acid synthase OS=Homo sapiens GN=FASN PE=1 SV=3	sp|P49327|FAS_HUMAN,tr|A0A0U1RQF0|A0A0U1RQF0_HUMAN	uni_human_2016.fasta	273,427.1	100.0%	4	4	4	0.112%	1.75%	DPSQQELPR	R	L	95.0%	36.9	40.9	19.0	0	1	0	0	2	1,069.5274	1172	1180	true	
JMP1_SFD	BR1	JMP1_BR1	File Name: JMP1_03_01 (F037268)	Fatty acid synthase OS=Homo sapiens GN=FASN PE=1 SV=3	sp|P49327|FAS_HUMAN,tr|A0A0U1RQF0|A0A0U1RQF0_HUMAN	uni_human_2016.fasta	273,427.1	100.0%	4	4	4	0.112%	1.75%	GNAGQSNYGFANSAMER	R	I	95.0%	58.1	35.8	46.5	0	1	0	0	2	1,789.7558	2027	2043	true	
JMP1_SFD	BR1	JMP1_BR1	File Name: JMP1_03_01 (F037268)	Fatty acid synthase OS=Homo sapiens GN=FASN PE=1 SV=3	sp|P49327|FAS_HUMAN,tr|A0A0U1RQF0|A0A0U1RQF0_HUMAN	uni_human_2016.fasta	273,427.1	100.0%	4	4	4	0.112%	1.75%	LLSAACR	R	L	93.5%	29.1	40.0	11.6	0	1	0	0	2	790.4240	1181	1187	true	
JMP1_SFD	BR1	JMP1_BR1	File Name: JMP1_03_01 (F037268)	Fatty acid synthase OS=Homo sapiens GN=FASN PE=1 SV=3	sp|P49327|FAS_HUMAN,tr|A0A0U1RQF0|A0A0U1RQF0_HUMAN	uni_human_2016.fasta	273,427.1	100.0%	4	4	4	0.112%	1.75%	LQVVDQPLPVR	R	G	95.0%	39.4	36.7	27.3	0	1	0	0	2	1,263.7421	374	384	true	
JMP1_SFD	BR1	JMP1_BR1	File Name: JMP1_03_01 (F037268)	Isoform B of Eukaryotic translation initiation factor 4 gamma 1 OS=Homo sapiens GN=EIF4G1	sp|Q04637-3|IF4G1_HUMAN,sp|Q04637-4|IF4G1_HUMAN,sp|Q04637-5|IF4G1_HUMAN,sp|Q04637-6|IF4G1_HUMAN,sp|Q04637-9|IF4G1_HUMAN,sp|Q04637|IF4G1_HUMAN,tr|B2RU06|B2RU06_HUMAN,tr|B2RU10|B2RU10_HUMAN,tr|B4DGF1|B4DGF1_HUMAN,tr|B4DSI9|B4DSI9_HUMAN,tr|Q4LE58|Q4LE58_HUMAN	uni_human_2016.fasta	175,494.2	99.3%	2	2	2	0.0560%	0.898%	GPAGLGPR	R	R	90.1%	23.7	38.4	15.6	0	1	0	0	2	724.4102	695	702	true	
JMP1_SFD	BR1	JMP1_BR1	File Name: JMP1_03_01 (F037268)	Isoform B of Eukaryotic translation initiation factor 4 gamma 1 OS=Homo sapiens GN=EIF4G1	sp|Q04637-3|IF4G1_HUMAN,sp|Q04637-4|IF4G1_HUMAN,sp|Q04637-5|IF4G1_HUMAN,sp|Q04637-6|IF4G1_HUMAN,sp|Q04637-9|IF4G1_HUMAN,sp|Q04637|IF4G1_HUMAN,tr|B2RU06|B2RU06_HUMAN,tr|B2RU10|B2RU10_HUMAN,tr|B4DGF1|B4DGF1_HUMAN,tr|B4DSI9|B4DSI9_HUMAN,tr|Q4LE58|Q4LE58_HUMAN	uni_human_2016.fasta	175,494.2	99.3%	2	2	2	0.0560%	0.898%	TTLSTR	R	G	81.4%	20.9	38.0	0.000	0	1	0	0	2	678.3781	676	681	true	
JMP1_SFD	BR1	JMP1_BR1	File Name: JMP1_03_01 (F037268)	Protein diaphanous homolog 1 OS=Homo sapiens GN=DIAPH1 PE=1 SV=1	tr|A0A0G2JH68|A0A0G2JH68_HUMAN,tr|A0A140T8Z0|A0A140T8Z0_HUMAN	uni_human_2016.fasta	141,364.0	82.4%	1	1	1	0.0280%	0.629%	EIENEDMR	R	V	95.0%	28.3	34.1	13.1	0	1	0	0	2	1,051.4362	352	359	true	
JMP1_SFD	BR1	JMP1_BR1	File Name: JMP1_03_01 (F037268)	Tax_Id=9606 Gene_Symbol=KRT14 Keratin, type I cytoskeletal 14	IPI:CON_00384444.5|SWISS-PROT:P02533,sp|P02533|K1C14_HUMAN	uni_human_2016.fasta	51,622.6	100.0%	5	5	5	0.140%	16.3%	ALEEANADLEVK	R	I	95.0%	69.6	42.0	51.9	0	1	0	0	2	1,301.6584	135	146	true	sp|P13646|K1C13_HUMAN,sp|P13646-3|K1C13_HUMAN,tr|K7ERE3|K7ERE3_HUMAN,IPI:CON_00217963.3|SWISS-PROT:P08779,sp|P08779|K1C16_HUMAN,IPI:CON_IPI00217963.3|SWISS-PROT:P08779
JMP1_SFD	BR1	JMP1_BR1	File Name: JMP1_03_01 (F037268)	Tax_Id=9606 Gene_Symbol=KRT14 Keratin, type I cytoskeletal 14	IPI:CON_00384444.5|SWISS-PROT:P02533,sp|P02533|K1C14_HUMAN	uni_human_2016.fasta	51,622.6	100.0%	5	5	5	0.140%	16.3%	APSTYGGGLSVSSSR	R	F	95.0%	39.5	41.9	28.9	0	1	0	0	2	1,425.6968	42	56	true	
JMP1_SFD	BR1	JMP1_BR1	File Name: JMP1_03_01 (F037268)	Tax_Id=9606 Gene_Symbol=KRT14 Keratin, type I cytoskeletal 14	IPI:CON_00384444.5|SWISS-PROT:P02533,sp|P02533|K1C14_HUMAN	uni_human_2016.fasta	51,622.6	100.0%	5	5	5	0.140%	16.3%	EVATNSELVQSGK	R	S	95.0%	46.3	42.3	33.5	0	1	0	0	2	1,361.6907	316	328	true	sp|Q04695|K1C17_HUMAN,IPI:CON_00450768.7|SWISS-PROT:Q04695,IPI:CON_IPI00450768.7|SWISS-PROT:Q04695
JMP1_SFD	BR1	JMP1_BR1	File Name: JMP1_03_01 (F037268)	Tax_Id=9606 Gene_Symbol=KRT14 Keratin, type I cytoskeletal 14	IPI:CON_00384444.5|SWISS-PROT:P02533,sp|P02533|K1C14_HUMAN	uni_human_2016.fasta	51,622.6	100.0%	5	5	5	0.140%	16.3%	GQVGGDVNVEMDAAPGVDLSR	R	I	95.0%	37.9	42.2	23.4	0	1	0	0	2	2,101.9822	262	282	true	
JMP1_SFD	BR1	JMP1_BR1	File Name: JMP1_03_01 (F037268)	Tax_Id=9606 Gene_Symbol=KRT14 Keratin, type I cytoskeletal 14	IPI:CON_00384444.5|SWISS-PROT:P02533,sp|P02533|K1C14_HUMAN	uni_human_2016.fasta	51,622.6	100.0%	5	5	5	0.140%	16.3%	LAADDFR	R	T	87.6%	23.9	39.7	12.7	0	1	0	0	2	807.3996	195	201	false	IPI:CON_00849205.1|REFSEQ:XP_986630,sp|P13646|K1C13_HUMAN,sp|P13645|K1C10_HUMAN,sp|P13646-3|K1C13_HUMAN,tr|K7ERE3|K7ERE3_HUMAN,IPI:CON_IPI00217963.3|SWISS-PROT:P08779,sp|P08779|K1C16_HUMAN,IPI:CON_00217963.3|SWISS-PROT:P08779,sp|Q04695|K1C17_HUMAN,IPI:CON_00450768.7|SWISS-PROT:Q04695,IPI:CON_IPI00450768.7|SWISS-PROT:Q04695,IPI:CON_00009865.2|SWISS-PROT:P13645
JMP1_SFD	BR1	JMP1_BR1	File Name: JMP1_03_01 (F037268)	Tax_Id=9606 Gene_Symbol=KRT14 Keratin, type I cytoskeletal 14	IPI:CON_00384444.5|SWISS-PROT:P02533,sp|P02533|K1C14_HUMAN	uni_human_2016.fasta	51,622.6	100.0%	5	5	5	0.140%	16.3%	VLDELTLAR	R	A	95.0%	30.4	39.1	16.1	0	1	0	0	2	1,029.5940	224	232	true	IPI:CON_00217963.3|SWISS-PROT:P08779,sp|Q04695|K1C17_HUMAN,IPI:CON_00450768.7|SWISS-PROT:Q04695,sp|P08779|K1C16_HUMAN,IPI:CON_IPI00450768.7|SWISS-PROT:Q04695,IPI:CON_IPI00217963.3|SWISS-PROT:P08779
JMP1_SFD	BR1	JMP1_BR1	File Name: JMP1_03_01 (F037268)	N-acetylglutamate synthase, mitochondrial OS=Homo sapiens GN=NAGS PE=1 SV=1	sp|Q8N159|NAGS_HUMAN	uni_human_2016.fasta	58,157.1	82.4%	1	1	1	0.0280%	1.50%	GGTGGARR	R	L	95.0%	30.0	40.0	9.24	0	1	0	0	2	731.3908	23	30	true	
JMP1_SFD	BR1	JMP1_BR1	File Name: JMP1_03_01 (F037268)	Isoform 2 of Protein transport protein Sec16A OS=Homo sapiens GN=SEC16A	sp|O15027-2|SC16A_HUMAN,sp|O15027-3|SC16A_HUMAN,sp|O15027-4|SC16A_HUMAN,sp|O15027-5|SC16A_HUMAN,sp|O15027|SC16A_HUMAN,tr|A4QN18|A4QN18_HUMAN,tr|A4QN19|A4QN19_HUMAN,tr|F1T0I1|F1T0I1_HUMAN,tr|J3KNL6|J3KNL6_HUMAN	uni_human_2016.fasta	233,515.3	82.4%	1	1	1	0.0280%	0.562%	TMATMGDTLASR	R	G	95.0%	37.5	36.9	30.0	0	1	0	0	2	1,286.5717	1544	1555	true	
JMP1_SFD	BR1	JMP1_BR1	File Name: JMP1_03_01 (F037268)	Proteasome-associated protein ECM29 homolog OS=Homo sapiens GN=ECM29 PE=1 SV=2	sp|Q5VYK3|ECM29_HUMAN	uni_human_2016.fasta	204,296.1	97.6%	1	1	1	0.0280%	0.921%	AAAAASASQDELNQLER	M	V	95.0%	48.1	43.0	32.8	0	1	0	0	1	1,786.8566	2	18	true	
JMP1_SFD	BR1	JMP1_BR1	File Name: JMP1_03_01 (F037268)	Isoform 2 of Probable ubiquitin carboxyl-terminal hydrolase FAF-X OS=Homo sapiens GN=USP9X	sp|Q93008-1|USP9X_HUMAN,sp|Q93008|USP9X_HUMAN,tr|D3DWB6|D3DWB6_HUMAN	uni_human_2016.fasta	292,284.2	62.8%	1	1	1	0.0280%	0.470%	VVIQSNDDIASR	R	A	87.2%	29.3	43.5	21.8	0	1	0	0	2	1,316.6805	777	788	true	
JMP1_SFD	BR1	JMP1_BR1	File Name: JMP1_03_01 (F037268)	Dolichyl-diphosphooligosaccharide--protein glycosyltransferase subunit DAD1 OS=Homo sapiens GN=DAD1 PE=1 SV=3	sp|P61803|DAD1_HUMAN,tr|F5GXX5|F5GXX5_HUMAN,tr|Q53G02|Q53G02_HUMAN	uni_human_2016.fasta	12,497.4	78.2%	1	1	1	0.0280%	8.85%	SASVVSVISR	M	F	93.6%	27.6	40.3	7.48	0	1	0	0	1	1,046.5839	2	11	true	
JMP1_SFD	BR1	JMP1_BR1	File Name: JMP1_03_01 (F037268)	Nucleoprotein TPR OS=Homo sapiens GN=TPR PE=1 SV=3	sp|P12270|TPR_HUMAN	uni_human_2016.fasta	267,289.3	100.0%	3	3	3	0.0839%	1.31%	ASTALSNEQQAR	R	R	95.0%	47.5	41.3	27.6	0	1	0	0	2	1,275.6287	1054	1065	true	
JMP1_SFD	BR1	JMP1_BR1	File Name: JMP1_03_01 (F037268)	Nucleoprotein TPR OS=Homo sapiens GN=TPR PE=1 SV=3	sp|P12270|TPR_HUMAN	uni_human_2016.fasta	267,289.3	100.0%	3	3	3	0.0839%	1.31%	ESLLAEQR	R	G	95.0%	36.4	41.2	12.9	0	1	0	0	2	945.5000	803	810	true	
JMP1_SFD	BR1	JMP1_BR1	File Name: JMP1_03_01 (F037268)	Nucleoprotein TPR OS=Homo sapiens GN=TPR PE=1 SV=3	sp|P12270|TPR_HUMAN	uni_human_2016.fasta	267,289.3	100.0%	3	3	3	0.0839%	1.31%	NIEELQQQNQR	R	L	95.0%	55.1	41.7	35.2	0	1	0	0	2	1,399.6925	542	552	true	
JMP1_SFD	BR1	JMP1_BR1	File Name: JMP1_03_01 (F037268)	Ras GTPase-activating-like protein IQGAP1 OS=Homo sapiens GN=IQGAP1 PE=1 SV=1	sp|P46940|IQGA1_HUMAN,tr|A0A024RC65|A0A024RC65_HUMAN,tr|A4QPB0|A4QPB0_HUMAN	uni_human_2016.fasta	189,258.6	100.0%	6	6	6	0.168%	3.38%	ALQSPALGLR	R	G	94.3%	26.3	36.8	15.5	0	1	0	0	2	1,025.6103	327	336	true	
JMP1_SFD	BR1	JMP1_BR1	File Name: JMP1_03_01 (F037268)	Ras GTPase-activating-like protein IQGAP1 OS=Homo sapiens GN=IQGAP1 PE=1 SV=1	sp|P46940|IQGA1_HUMAN,tr|A0A024RC65|A0A024RC65_HUMAN,tr|A4QPB0|A4QPB0_HUMAN	uni_human_2016.fasta	189,258.6	100.0%	6	6	6	0.168%	3.38%	EEIQSSISGVTAAYNR	R	E	81.5%	26.6	42.9	12.6	0	1	0	0	2	1,724.8449	723	738	true	
JMP1_SFD	BR1	JMP1_BR1	File Name: JMP1_03_01 (F037268)	Ras GTPase-activating-like protein IQGAP1 OS=Homo sapiens GN=IQGAP1 PE=1 SV=1	sp|P46940|IQGA1_HUMAN,tr|A0A024RC65|A0A024RC65_HUMAN,tr|A4QPB0|A4QPB0_HUMAN	uni_human_2016.fasta	189,258.6	100.0%	6	6	6	0.168%	3.38%	LDSSIR	R	N	83.6%	21.2	38.3	2.18	0	1	0	0	2	690.3781	1131	1136	true	
JMP1_SFD	BR1	JMP1_BR1	File Name: JMP1_03_01 (F037268)	Ras GTPase-activating-like protein IQGAP1 OS=Homo sapiens GN=IQGAP1 PE=1 SV=1	sp|P46940|IQGA1_HUMAN,tr|A0A024RC65|A0A024RC65_HUMAN,tr|A4QPB0|A4QPB0_HUMAN	uni_human_2016.fasta	189,258.6	100.0%	6	6	6	0.168%	3.38%	LIVDVIR	R	F	95.0%	24.3	32.2	8.21	0	1	0	0	2	827.5350	1391	1397	true	
JMP1_SFD	BR1	JMP1_BR1	File Name: JMP1_03_01 (F037268)	Ras GTPase-activating-like protein IQGAP1 OS=Homo sapiens GN=IQGAP1 PE=1 SV=1	sp|P46940|IQGA1_HUMAN,tr|A0A024RC65|A0A024RC65_HUMAN,tr|A4QPB0|A4QPB0_HUMAN	uni_human_2016.fasta	189,258.6	100.0%	6	6	6	0.168%	3.38%	LTAEEMDER	R	R	92.4%	26.6	36.2	18.1	0	1	0	0	2	1,109.4781	26	34	true	
JMP1_SFD	BR1	JMP1_BR1	File Name: JMP1_03_01 (F037268)	Ras GTPase-activating-like protein IQGAP1 OS=Homo sapiens GN=IQGAP1 PE=1 SV=1	sp|P46940|IQGA1_HUMAN,tr|A0A024RC65|A0A024RC65_HUMAN,tr|A4QPB0|A4QPB0_HUMAN	uni_human_2016.fasta	189,258.6	100.0%	6	6	6	0.168%	3.38%	QILAPVVK	R	E	95.0%	29.9	36.7	0.000	0	1	0	0	2	972.5878	1070	1077	true	
JMP1_SFD	BR1	JMP1_BR1	File Name: JMP1_03_01 (F037268)	Isoform 4 of Protein strawberry notch homolog 1 OS=Homo sapiens GN=SBNO1	sp|A3KN83-4|SBNO1_HUMAN	uni_human_2016.fasta	80,854.1	82.4%	1	1	1	0.0280%	1.78%	VVYASATGASEPR	R	N	95.0%	56.1	41.8	40.1	0	1	0	0	2	1,307.6589	470	482	true	
JMP1_SFD	BR1	JMP1_BR1	File Name: JMP1_03_01 (F037268)	Protein Daple (Fragment) OS=Homo sapiens GN=CCDC88C PE=1 SV=1	tr|H0YJX5|H0YJX5_HUMAN	uni_human_2016.fasta	14,171.5	79.2%	1	1	1	0.0280%	6.87%	XIGAKALVK	-	L	93.9%	28.5	37.5	10.5	0	1	0	0	2	1,021.5817	1	9	true	
JMP1_SFD	BR1	JMP1_BR1	File Name: JMP1_03_01 (F037268)	Isoform 2 of DNA repair protein RAD50 OS=Homo sapiens GN=RAD50	sp|Q92878-2|RAD50_HUMAN,sp|Q92878|RAD50_HUMAN	uni_human_2016.fasta	153,898.0	82.4%	1	1	1	0.0280%	0.835%	DVNGELIAVQR	R	S	95.0%	33.6	41.3	15.5	0	1	0	0	2	1,213.6536	88	98	true	
JMP1_SFD	BR1	JMP1_BR1	File Name: JMP1_03_01 (F037268)	Isoform 2 of CCR4-NOT transcription complex subunit 1 OS=Homo sapiens GN=CNOT1	sp|A5YKK6-2|CNOT1_HUMAN,sp|A5YKK6|CNOT1_HUMAN	uni_human_2016.fasta	266,944.7	82.4%	1	1	1	0.0280%	0.380%	EVTAAQVAR	R	V	95.0%	33.8	40.6	10.9	0	1	0	0	2	944.5159	284	292	true	
JMP1_SFD	BR1	JMP1_BR1	File Name: JMP1_03_01 (F037268)	DNA-directed RNA polymerase I subunit RPA1 OS=Homo sapiens GN=POLR1A PE=1 SV=2	sp|O95602|RPA1_HUMAN,tr|B7ZKR9|B7ZKR9_HUMAN,tr|B9ZVN9|B9ZVN9_HUMAN	uni_human_2016.fasta	194,814.5	99.9%	2	2	2	0.0560%	1.10%	AGGFVTGR	R	F	92.4%	26.0	39.5	9.24	0	1	0	0	2	764.4050	947	954	true	
JMP1_SFD	BR1	JMP1_BR1	File Name: JMP1_03_01 (F037268)	DNA-directed RNA polymerase I subunit RPA1 OS=Homo sapiens GN=POLR1A PE=1 SV=2	sp|O95602|RPA1_HUMAN,tr|B7ZKR9|B7ZKR9_HUMAN,tr|B9ZVN9|B9ZVN9_HUMAN	uni_human_2016.fasta	194,814.5	99.9%	2	2	2	0.0560%	1.10%	TALSAVDMTQR	R	E	92.4%	29.6	41.2	2.95	0	1	0	0	2	1,208.5941	505	515	true	
JMP1_SFD	BR1	JMP1_BR1	File Name: JMP1_03_01 (F037268)	Isoform 2 of Dermcidin OS=Homo sapiens GN=DCD	sp|P81605-2|DCD_HUMAN,sp|P81605|DCD_HUMAN	uni_human_2016.fasta	11,284.1	99.3%	2	2	2	0.0560%	18.2%	DAVEDLESVGK	K	G	91.9%	28.5	40.4	3.89	0	1	0	0	2	1,161.5635	86	96	true	
JMP1_SFD	BR1	JMP1_BR1	File Name: JMP1_03_01 (F037268)	Isoform 2 of Dermcidin OS=Homo sapiens GN=DCD	sp|P81605-2|DCD_HUMAN,sp|P81605|DCD_HUMAN	uni_human_2016.fasta	11,284.1	99.3%	2	2	2	0.0560%	18.2%	ENAGEDPGLAR	K	Q	91.4%	30.1	38.9	20.0	0	1	0	0	2	1,128.5281	43	53	true	
JMP1_SFD	BR1	JMP1_BR1	File Name: JMP1_03_01 (F037268)	Protocadherin-1 (Fragment) OS=Homo sapiens GN=PCDH1 PE=4 SV=1	tr|H0Y9I5|H0Y9I5_HUMAN	uni_human_2016.fasta	1,993.1	70.0%	1	1	1	0.0280%	29.4%	XIQVR	-	G	90.4%	23.6	38.1	2.68	0	1	0	0	2	668.3406	1	5	false	tr|K7EJL4|K7EJL4_HUMAN
JMP1_SFD	BR1	JMP1_BR1	File Name: JMP1_03_01 (F037268)	Isoform 2 of Treacle protein OS=Homo sapiens GN=TCOF1	sp|Q13428-2|TCOF_HUMAN,sp|Q13428-3|TCOF_HUMAN,sp|Q13428-4|TCOF_HUMAN,sp|Q13428-6|TCOF_HUMAN,sp|Q13428-7|TCOF_HUMAN,sp|Q13428-8|TCOF_HUMAN,sp|Q13428|TCOF_HUMAN,tr|E7ETY2|E7ETY2_HUMAN,tr|J3KQ96|J3KQ96_HUMAN	uni_human_2016.fasta	152,104.5	55.0%	1	1	1	0.0280%	0.496%	VGTQAPR	R	K	83.2%	21.9	38.5	6.09	0	1	0	0	2	728.4050	661	667	true	
JMP1_SFD	BR1	JMP1_BR1	File Name: JMP1_03_01 (F037268)	Isoform 2 of Coiled-coil domain-containing protein 141 OS=Homo sapiens GN=CCDC141	sp|Q6ZP82-2|CC141_HUMAN,sp|Q6ZP82|CC141_HUMAN,tr|A0A0A6YYF7|A0A0A6YYF7_HUMAN	uni_human_2016.fasta	166,263.6	82.4%	1	1	1	0.0280%	0.588%	EEIKSTSAK	R	S	95.0%	36.6	41.7	0.000	0	1	0	0	2	1,103.5675	1390	1398	true	
JMP1_SFD	BR1	JMP1_BR1	File Name: JMP1_03_01 (F037268)	Mutant p53 tumor suppressor (Fragment) OS=Homo sapiens GN=TP53 PE=4 SV=1	tr|B5AKF7|B5AKF7_HUMAN	uni_human_2016.fasta	5,161.7	82.4%	1	1	1	0.0280%	15.2%	SGNLLGR	-	N	95.0%	29.2	37.6	0.000	0	1	0	0	2	716.4050	1	7	true	
JMP1_SFD	BR1	JMP1_BR1	File Name: JMP1_03_01 (F037268)	Isoform 2 of Heat shock protein HSP 90-alpha OS=Homo sapiens GN=HSP90AA1	sp|P07900-2|HS90A_HUMAN,sp|P07900|HS90A_HUMAN,tr|K9JA46|K9JA46_HUMAN	uni_human_2016.fasta	84,663.2	82.4%	1	1	1	0.0280%	1.64%	GVVDSEDLPLNISR	R	E	95.0%	40.7	42.7	0.000	0	1	0	0	2	1,513.7858	387	400	true	tr|Q53G55|Q53G55_HUMAN,sp|P08238|HS90B_HUMAN,tr|A0A140VJY2|A0A140VJY2_HUMAN,tr|Q9BV61|Q9BV61_HUMAN,tr|Q53FS6|Q53FS6_HUMAN,tr|A0A024RD80|A0A024RD80_HUMAN,sp|Q12931|TRAP1_HUMAN,sp|Q12931-2|TRAP1_HUMAN
JMP1_SFD	BR1	JMP1_BR1	File Name: JMP1_03_01 (F037268)	Isoform 2 of Nuclear pore complex protein Nup153 OS=Homo sapiens GN=NUP153	sp|P49790-2|NU153_HUMAN,sp|P49790-3|NU153_HUMAN,sp|P49790|NU153_HUMAN,tr|A0A024QZW7|A0A024QZW7_HUMAN	uni_human_2016.fasta	153,939.2	98.1%	1	2	2	0.0560%	1.12%	ASGAGGVGGGGGGKIR	M	T	95.0%	42.1	41.9	19.8	0	2	0	0	1	1,404.6982	2	17	true	
JMP1_SFD	BR1	JMP1_BR1	File Name: JMP1_03_01 (F037268)	(E3-independent) E2 ubiquitin-conjugating enzyme OS=Homo sapiens GN=UBE2O PE=1 SV=3	sp|Q9C0C9|UBE2O_HUMAN	uni_human_2016.fasta	141,293.5	100.0%	3	3	3	0.0839%	2.09%	GLQEGYENSR	R	C	92.5%	29.4	39.6	20.5	0	1	0	0	2	1,152.5280	1089	1098	true	
JMP1_SFD	BR1	JMP1_BR1	File Name: JMP1_03_01 (F037268)	(E3-independent) E2 ubiquitin-conjugating enzyme OS=Homo sapiens GN=UBE2O PE=1 SV=3	sp|Q9C0C9|UBE2O_HUMAN	uni_human_2016.fasta	141,293.5	100.0%	3	3	3	0.0839%	2.09%	TTDIVIR	R	I	89.5%	25.5	38.7	8.34	0	1	0	0	2	817.4779	655	661	true	
JMP1_SFD	BR1	JMP1_BR1	File Name: JMP1_03_01 (F037268)	(E3-independent) E2 ubiquitin-conjugating enzyme OS=Homo sapiens GN=UBE2O PE=1 SV=3	sp|Q9C0C9|UBE2O_HUMAN	uni_human_2016.fasta	141,293.5	100.0%	3	3	3	0.0839%	2.09%	VVQSMTQLVR	R	R	94.3%	29.8	41.1	12.9	0	1	0	0	2	1,176.6406	1108	1117	true	
JMP1_SFD	BR1	JMP1_BR1	File Name: JMP1_03_01 (F037268)	Tax_Id=9606 Gene_Symbol=KRT5 Keratin, type II cytoskeletal 5	IPI:CON_00009867.3|SWISS-PROT:P13647,sp|P13647|K2C5_HUMAN	uni_human_2016.fasta	62,379.6	99.7%	2	2	2	0.0560%	3.22%	AQYEEIANR	K	S	95.0%	55.0	40.6	38.9	0	1	0	0	2	1,093.5272	344	352	true	tr|H0YI76|H0YI76_HUMAN
JMP1_SFD	BR1	JMP1_BR1	File Name: JMP1_03_01 (F037268)	Tax_Id=9606 Gene_Symbol=KRT5 Keratin, type II cytoskeletal 5	IPI:CON_00009867.3|SWISS-PROT:P13647,sp|P13647|K2C5_HUMAN	uni_human_2016.fasta	62,379.6	99.7%	2	2	2	0.0560%	3.22%	YEELQQTAGR	K	H	93.4%	28.7	40.8	9.73	0	1	0	0	2	1,194.5750	365	374	true	tr|H0YI76|H0YI76_HUMAN
JMP1_SFD	BR1	JMP1_BR1	File Name: JMP1_03_01 (F037268)	HLA class II histocompatibility antigen, DP beta 1 chain OS=Homo sapiens GN=HLA-DPB1 PE=1 SV=1	tr|A0A0G2JII1|A0A0G2JII1_HUMAN,tr|A0A0G2JJV3|A0A0G2JJV3_HUMAN,tr|A0A140T8Z3|A0A140T8Z3_HUMAN	uni_human_2016.fasta	25,766.1	80.8%	1	1	3	0.0839%	2.63%	GSIQVR	R	W	94.4%	26.3	37.5	0.000	0	3	0	0	2	659.3835	122	127	true	
JMP1_SFD	BR1	JMP1_BR1	File Name: JMP1_03_01 (F037268)	Isoform 2 of Very-long-chain (3R)-3-hydroxyacyl-CoA dehydratase 3 OS=Homo sapiens GN=HACD3	sp|Q9P035-2|HACD3_HUMAN,sp|Q9P035|HACD3_HUMAN,tr|H3BMZ1|H3BMZ1_HUMAN,tr|H3BPZ1|H3BPZ1_HUMAN,tr|H3BRL8|H3BRL8_HUMAN,tr|H3BS72|H3BS72_HUMAN	uni_human_2016.fasta	43,161.1	82.4%	1	1	1	0.0280%	4.56%	LESEGSPETLTNLR	R	K	95.0%	40.1	43.1	26.4	0	1	0	0	2	1,545.7756	133	146	true	
JMP1_SFD	BR1	JMP1_BR1	File Name: JMP1_03_01 (F037268)	Keratin, type II cytoskeletal 2 epidermal OS=Homo sapiens GN=KRT2 PE=1 SV=2	sp|P35908|K22E_HUMAN	uni_human_2016.fasta	65,433.9	100.0%	15	15	15	0.420%	29.9%	AQYEEIAQR	K	S	95.0%	43.4	40.6	29.3	0	1	0	0	2	1,107.5429	354	362	true	IPI:CON_00299145.9|SWISS-PROT:P48668,IPI:CON_IPI00290078.5|SWISS-PROT:P19013,sp|P48668|K2C6C_HUMAN,tr|B4DRR0|B4DRR0_HUMAN,sp|P02538|K2C6A_HUMAN,IPI:CON_00300725.7|SWISS-PROT:P02538,sp|Q01546|K22O_HUMAN,tr|A0A0S2Z428|A0A0S2Z428_HUMAN,IPI:CON_00293665.7|SWISS-PROT:P04259
JMP1_SFD	BR1	JMP1_BR1	File Name: JMP1_03_01 (F037268)	Keratin, type II cytoskeletal 2 epidermal OS=Homo sapiens GN=KRT2 PE=1 SV=2	sp|P35908|K22E_HUMAN	uni_human_2016.fasta	65,433.9	100.0%	15	15	15	0.420%	29.9%	DVDNAYMIK	K	V	95.0%	39.2	38.7	28.8	0	1	0	0	2	1,084.4981	288	296	true	
JMP1_SFD	BR1	JMP1_BR1	File Name: JMP1_03_01 (F037268)	Keratin, type II cytoskeletal 2 epidermal OS=Homo sapiens GN=KRT2 PE=1 SV=2	sp|P35908|K22E_HUMAN	uni_human_2016.fasta	65,433.9	100.0%	15	15	15	0.420%	29.9%	FLEQQNQVLQTK	R	W	95.0%	53.4	43.0	28.6	0	1	0	0	2	1,475.7854	198	209	false	tr|H6VRG0|H6VRG0_HUMAN,tr|H6VRG1|H6VRG1_HUMAN,tr|H6VRG2|H6VRG2_HUMAN,sp|P04264|K2C1_HUMAN
JMP1_SFD	BR1	JMP1_BR1	File Name: JMP1_03_01 (F037268)	Keratin, type II cytoskeletal 2 epidermal OS=Homo sapiens GN=KRT2 PE=1 SV=2	sp|P35908|K22E_HUMAN	uni_human_2016.fasta	65,433.9	100.0%	15	15	15	0.420%	29.9%	GFSSGSAVVSGGSR	R	R	95.0%	69.8	40.6	55.3	0	1	0	0	2	1,254.6072	21	34	true	
JMP1_SFD	BR1	JMP1_BR1	File Name: JMP1_03_01 (F037268)	Keratin, type II cytoskeletal 2 epidermal OS=Homo sapiens GN=KRT2 PE=1 SV=2	sp|P35908|K22E_HUMAN	uni_human_2016.fasta	65,433.9	100.0%	15	15	15	0.420%	29.9%	GGSGGGGSISGGGYGSGGGSGGR	R	Y	95.0%	73.0	36.7	61.3	0	1	0	0	2	1,741.7488	550	572	true	
JMP1_SFD	BR1	JMP1_BR1	File Name: JMP1_03_01 (F037268)	Keratin, type II cytoskeletal 2 epidermal OS=Homo sapiens GN=KRT2 PE=1 SV=2	sp|P35908|K22E_HUMAN	uni_human_2016.fasta	65,433.9	100.0%	15	15	15	0.420%	29.9%	GGSISGGGYGSGGGK	K	H	92.0%	34.3	39.4	17.0	0	1	0	0	2	1,197.5497	581	595	true	
JMP1_SFD	BR1	JMP1_BR1	File Name: JMP1_03_01 (F037268)	Keratin, type II cytoskeletal 2 epidermal OS=Homo sapiens GN=KRT2 PE=1 SV=2	sp|P35908|K22E_HUMAN	uni_human_2016.fasta	65,433.9	100.0%	15	15	15	0.420%	29.9%	GGSSSGGGYGSGGGGSSSVK	R	G	95.0%	53.3	35.7	43.1	0	1	0	0	2	1,588.6835	604	623	true	
JMP1_SFD	BR1	JMP1_BR1	File Name: JMP1_03_01 (F037268)	Keratin, type II cytoskeletal 2 epidermal OS=Homo sapiens GN=KRT2 PE=1 SV=2	sp|P35908|K22E_HUMAN	uni_human_2016.fasta	65,433.9	100.0%	15	15	15	0.420%	29.9%	GSSSGGGYSSGSSSYGSGGR	R	Q	95.0%	68.6	31.9	62.1	0	1	0	0	2	1,740.7055	525	544	true	
JMP1_SFD	BR1	JMP1_BR1	File Name: JMP1_03_01 (F037268)	Keratin, type II cytoskeletal 2 epidermal OS=Homo sapiens GN=KRT2 PE=1 SV=2	sp|P35908|K22E_HUMAN	uni_human_2016.fasta	65,433.9	100.0%	15	15	15	0.420%	29.9%	KYEDEINKR	K	T	82.4%	25.5	41.5	2.56	0	1	0	0	2	1,194.6114	267	275	true	IPI:CON_IPI00290857.2|SWISS-PROT:P12035,sp|Q01546|K22O_HUMAN,sp|P12035|K2C3_HUMAN
JMP1_SFD	BR1	JMP1_BR1	File Name: JMP1_03_01 (F037268)	Keratin, type II cytoskeletal 2 epidermal OS=Homo sapiens GN=KRT2 PE=1 SV=2	sp|P35908|K22E_HUMAN	uni_human_2016.fasta	65,433.9	100.0%	15	15	15	0.420%	29.9%	NVQDAIADAEQR	K	G	95.0%	51.8	41.2	36.7	0	1	0	0	2	1,329.6394	419	430	true	
JMP1_SFD	BR1	JMP1_BR1	File Name: JMP1_03_01 (F037268)	Keratin, type II cytoskeletal 2 epidermal OS=Homo sapiens GN=KRT2 PE=1 SV=2	sp|P35908|K22E_HUMAN	uni_human_2016.fasta	65,433.9	100.0%	15	15	15	0.420%	29.9%	STSSFSCLSR	R	H	95.0%	29.2	37.6	19.6	0	1	0	0	2	1,131.5098	36	45	true	
JMP1_SFD	BR1	JMP1_BR1	File Name: JMP1_03_01 (F037268)	Keratin, type II cytoskeletal 2 epidermal OS=Homo sapiens GN=KRT2 PE=1 SV=2	sp|P35908|K22E_HUMAN	uni_human_2016.fasta	65,433.9	100.0%	15	15	15	0.420%	29.9%	TAAENDFVTLK	R	K	95.0%	55.2	41.9	30.7	0	1	0	0	2	1,208.6158	276	286	true	
JMP1_SFD	BR1	JMP1_BR1	File Name: JMP1_03_01 (F037268)	Keratin, type II cytoskeletal 2 epidermal OS=Homo sapiens GN=KRT2 PE=1 SV=2	sp|P35908|K22E_HUMAN	uni_human_2016.fasta	65,433.9	100.0%	15	15	15	0.420%	29.9%	TAAENDFVTLKK	R	D	95.0%	32.8	41.6	20.5	0	1	0	0	2	1,336.7108	276	287	true	
JMP1_SFD	BR1	JMP1_BR1	File Name: JMP1_03_01 (F037268)	Keratin, type II cytoskeletal 2 epidermal OS=Homo sapiens GN=KRT2 PE=1 SV=2	sp|P35908|K22E_HUMAN	uni_human_2016.fasta	65,433.9	100.0%	15	15	15	0.420%	29.9%	VDPEIQNVK	K	A	90.5%	31.7	41.1	13.6	0	1	0	0	2	1,041.5576	167	175	true	
JMP1_SFD	BR1	JMP1_BR1	File Name: JMP1_03_01 (F037268)	Keratin, type II cytoskeletal 2 epidermal OS=Homo sapiens GN=KRT2 PE=1 SV=2	sp|P35908|K22E_HUMAN	uni_human_2016.fasta	65,433.9	100.0%	15	15	15	0.420%	29.9%	YGSGGGSKGGSISGGGYGSGGGK	R	H	81.9%	36.8	40.6	21.5	0	0	1	0	2	1,890.8580	573	595	true	
JMP1_SFD	BR1	JMP1_BR1	File Name: JMP1_03_01 (F037268)	Keratin, type II cytoskeletal 2 epidermal OS=Homo sapiens GN=KRT2 PE=1 SV=2	sp|P35908|K22E_HUMAN	uni_human_2016.fasta	65,433.9	100.0%	15	15	15	0.420%	29.9%	YLDGLTAER	R	T	91.5%	29.7	40.5	13.4	0	1	0	0	2	1,037.5263	239	247	true	
JMP1_SFD	BR1	JMP1_BR1	File Name: JMP1_03_01 (F037268)	Isoform 12 of Titin OS=Homo sapiens GN=TTN	sp|Q8WZ42-12|TITIN_HUMAN,tr|A0A0A0MTS7|A0A0A0MTS7_HUMAN	uni_human_2016.fasta	3,994,212.8	82.4%	1	1	2	0.0560%	0.0139%	ILKIK	R	K	95.0%	20.2	25.6	0.000	0	2	0	0	2	614.4601	14285	14289	true	tr|Q59FK6|Q59FK6_HUMAN,tr|F8WCY8|F8WCY8_HUMAN,tr|Q59GK6|Q59GK6_HUMAN,tr|H0YJ52|H0YJ52_HUMAN,sp|O15440-5|MRP5_HUMAN,sp|O15440|MRP5_HUMAN
JMP1_SFD	BR1	JMP1_BR1	File Name: JMP1_03_01 (F037268)	Sodium channel protein type 10 subunit alpha OS=Homo sapiens GN=SCN10A PE=1 SV=2	sp|Q9Y5Y9|SCNAA_HUMAN	uni_human_2016.fasta	220,633.8	82.4%	1	1	1	0.0280%	0.511%	GSSGGLQAPR	R	G	95.0%	30.3	40.8	5.39	0	1	0	0	2	929.4800	969	978	true	
JMP1_SFD	BR1	JMP1_BR1	File Name: JMP1_03_01 (F037268)	Isoform 2 of CAP-Gly domain-containing linker protein 1 OS=Homo sapiens GN=CLIP1	sp|P30622-1|CLIP1_HUMAN,sp|P30622-2|CLIP1_HUMAN,sp|P30622|CLIP1_HUMAN,tr|A0A024RBR1|A0A024RBR1_HUMAN,tr|J3KP58|J3KP58_HUMAN	uni_human_2016.fasta	162,249.6	53.9%	1	1	1	0.0280%	0.701%	TGLLTETSSR	R	Y	82.6%	24.0	40.7	10.1	0	1	0	0	2	1,064.5583	333	342	true	
JMP1_SFD	BR1	JMP1_BR1	File Name: JMP1_03_01 (F037268)	eIF-2-alpha kinase activator GCN1 OS=Homo sapiens GN=GCN1 PE=1 SV=6	sp|Q92616|GCN1_HUMAN,tr|E1NZA1|E1NZA1_HUMAN	uni_human_2016.fasta	292,764.4	99.9%	2	2	2	0.0560%	0.899%	ASLLDPVPEVR	K	T	95.0%	31.6	40.1	17.5	0	1	0	0	2	1,195.6682	1664	1674	true	
JMP1_SFD	BR1	JMP1_BR1	File Name: JMP1_03_01 (F037268)	eIF-2-alpha kinase activator GCN1 OS=Homo sapiens GN=GCN1 PE=1 SV=6	sp|Q92616|GCN1_HUMAN,tr|E1NZA1|E1NZA1_HUMAN	uni_human_2016.fasta	292,764.4	99.9%	2	2	2	0.0560%	0.899%	QAGAEALSQAVAR	R	Y	93.2%	32.8	41.8	20.9	0	1	0	0	2	1,271.6702	1177	1189	true	
JMP1_SFD	BR1	JMP1_BR1	File Name: JMP1_03_01 (F037268)	Trypsin - Sus scrofa (Pig).	IPI:CON_Trypsin|SWISS-PROT:P00761|TRYP_PIG	uni_human_2016.fasta	24,409.3	66.8%	1	1	1	0.0280%	3.46%	NKPGVYTK	K	V	89.1%	24.1	39.3	8.56	0	1	0	0	2	906.5044	209	216	true	tr|A1A508|A1A508_HUMAN,IPI:CON_IPI00011694.1|SWISS-PROT:P07477,sp|P07477|TRY1_HUMAN,tr|A6XGL3|A6XGL3_HUMAN,tr|E7EQ64|E7EQ64_HUMAN
JMP1_SFD	BR1	JMP1_BR1	File Name: JMP1_03_01 (F037268)	Isoform 2 of RNA-binding motif protein, X chromosome OS=Homo sapiens GN=RBMX	sp|P38159-2|RBMX_HUMAN	uni_human_2016.fasta	40,848.0	61.6%	1	1	1	0.0280%	1.85%	SGGPPPK	R	R	86.7%	21.4	36.1	5.16	0	1	0	0	2	639.3462	144	150	true	
JMP1_SFD	BR1	JMP1_BR1	File Name: JMP1_03_01 (F037268)	Eukaryotic translation initiation factor 5B OS=Homo sapiens GN=EIF5B PE=1 SV=4	sp|O60841|IF2P_HUMAN,tr|A0A087WUT6|A0A087WUT6_HUMAN,tr|Q8N5A0|Q8N5A0_HUMAN	uni_human_2016.fasta	138,831.5	82.4%	1	1	2	0.0560%	0.984%	DAQEMADSLGVR	R	I	95.0%	46.6	38.1	27.3	0	2	0	0	2	1,307.5898	1044	1055	true	
JMP1_SFD	BR1	JMP1_BR1	File Name: JMP1_03_01 (F037268)	Isoform 2 of Eukaryotic translation initiation factor 3 subunit A OS=Homo sapiens GN=EIF3A	sp|Q14152-2|EIF3A_HUMAN,sp|Q14152|EIF3A_HUMAN,tr|J9R021|J9R021_HUMAN,tr|Q24JU4|Q24JU4_HUMAN	uni_human_2016.fasta	166,574.9	100.0%	8	9	9	0.252%	4.97%	KNLTQDEMQR	R	M	95.0%	44.2	38.9	31.3	0	2	0	0	2	1,383.6323	308	317	true	
JMP1_SFD	BR1	JMP1_BR1	File Name: JMP1_03_01 (F037268)	Isoform 2 of Eukaryotic translation initiation factor 3 subunit A OS=Homo sapiens GN=EIF3A	sp|Q14152-2|EIF3A_HUMAN,sp|Q14152|EIF3A_HUMAN,tr|J9R021|J9R021_HUMAN,tr|Q24JU4|Q24JU4_HUMAN	uni_human_2016.fasta	166,574.9	100.0%	8	9	9	0.252%	4.97%	LEEIPLIK	R	S	85.0%	21.2	37.2	0.880	0	1	0	0	2	1,065.6288	704	711	true	
JMP1_SFD	BR1	JMP1_BR1	File Name: JMP1_03_01 (F037268)	Isoform 2 of Eukaryotic translation initiation factor 3 subunit A OS=Homo sapiens GN=EIF3A	sp|Q14152-2|EIF3A_HUMAN,sp|Q14152|EIF3A_HUMAN,tr|J9R021|J9R021_HUMAN,tr|Q24JU4|Q24JU4_HUMAN	uni_human_2016.fasta	166,574.9	100.0%	8	9	9	0.252%	4.97%	LESLNIQR	R	E	95.0%	39.5	40.4	15.5	0	1	0	0	2	972.5473	582	589	true	
JMP1_SFD	BR1	JMP1_BR1	File Name: JMP1_03_01 (F037268)	Isoform 2 of Eukaryotic translation initiation factor 3 subunit A OS=Homo sapiens GN=EIF3A	sp|Q14152-2|EIF3A_HUMAN,sp|Q14152|EIF3A_HUMAN,tr|J9R021|J9R021_HUMAN,tr|Q24JU4|Q24JU4_HUMAN	uni_human_2016.fasta	166,574.9	100.0%	8	9	9	0.252%	4.97%	LGDSSLSR	R	K	95.0%	34.0	40.3	9.30	0	1	0	0	2	834.4316	878	885	true	
JMP1_SFD	BR1	JMP1_BR1	File Name: JMP1_03_01 (F037268)	Isoform 2 of Eukaryotic translation initiation factor 3 subunit A OS=Homo sapiens GN=EIF3A	sp|Q14152-2|EIF3A_HUMAN,sp|Q14152|EIF3A_HUMAN,tr|J9R021|J9R021_HUMAN,tr|Q24JU4|Q24JU4_HUMAN	uni_human_2016.fasta	166,574.9	100.0%	8	9	9	0.252%	4.97%	QCLDLLR	R	N	95.0%	29.3	40.3	0.000	0	1	0	0	2	917.4875	159	165	true	
JMP1_SFD	BR1	JMP1_BR1	File Name: JMP1_03_01 (F037268)	Isoform 2 of Eukaryotic translation initiation factor 3 subunit A OS=Homo sapiens GN=EIF3A	sp|Q14152-2|EIF3A_HUMAN,sp|Q14152|EIF3A_HUMAN,tr|J9R021|J9R021_HUMAN,tr|Q24JU4|Q24JU4_HUMAN	uni_human_2016.fasta	166,574.9	100.0%	8	9	9	0.252%	4.97%	QTIEER	R	K	92.8%	29.7	41.1	12.3	0	1	0	0	2	775.3945	573	578	true	
JMP1_SFD	BR1	JMP1_BR1	File Name: JMP1_03_01 (F037268)	Isoform 2 of Eukaryotic translation initiation factor 3 subunit A OS=Homo sapiens GN=EIF3A	sp|Q14152-2|EIF3A_HUMAN,sp|Q14152|EIF3A_HUMAN,tr|J9R021|J9R021_HUMAN,tr|Q24JU4|Q24JU4_HUMAN	uni_human_2016.fasta	166,574.9	100.0%	8	9	9	0.252%	4.97%	SLEDVVR	K	A	84.2%	24.0	40.3	10.5	0	1	0	0	2	817.4414	85	91	true	
JMP1_SFD	BR1	JMP1_BR1	File Name: JMP1_03_01 (F037268)	Isoform 2 of Eukaryotic translation initiation factor 3 subunit A OS=Homo sapiens GN=EIF3A	sp|Q14152-2|EIF3A_HUMAN,sp|Q14152|EIF3A_HUMAN,tr|J9R021|J9R021_HUMAN,tr|Q24JU4|Q24JU4_HUMAN	uni_human_2016.fasta	166,574.9	100.0%	8	9	9	0.252%	4.97%	TLSFGSDLNYATR	R	E	95.0%	60.9	42.2	51.6	0	1	0	0	2	1,444.7067	490	502	true	
JMP1_SFD	BR1	JMP1_BR1	File Name: JMP1_03_01 (F037268)	Tax_Id=9606 Gene_Symbol=KRT10 Keratin, type I cytoskeletal 10	IPI:CON_00009865.2|SWISS-PROT:P13645,sp|P13645|K1C10_HUMAN	uni_human_2016.fasta	59,512.4	100.0%	13	13	14	0.392%	22.6%	AETECQNTEYQQLLDIK	R	I	94.7%	33.8	42.1	19.3	0	1	0	0	2	2,082.9651	423	439	true	
JMP1_SFD	BR1	JMP1_BR1	File Name: JMP1_03_01 (F037268)	Tax_Id=9606 Gene_Symbol=KRT10 Keratin, type I cytoskeletal 10	IPI:CON_00009865.2|SWISS-PROT:P13645,sp|P13645|K1C10_HUMAN	uni_human_2016.fasta	59,512.4	100.0%	13	13	14	0.392%	22.6%	ALEESNYELEGK	R	I	95.0%	61.8	41.4	48.3	0	1	0	0	2	1,381.6482	166	177	true	
JMP1_SFD	BR1	JMP1_BR1	File Name: JMP1_03_01 (F037268)	Tax_Id=9606 Gene_Symbol=KRT10 Keratin, type I cytoskeletal 10	IPI:CON_00009865.2|SWISS-PROT:P13645,sp|P13645|K1C10_HUMAN	uni_human_2016.fasta	59,512.4	100.0%	13	13	14	0.392%	22.6%	DAEAWFNEK	K	S	87.3%	23.0	37.4	1.26	0	1	0	0	2	1,109.4898	335	343	true	sp|Q7Z3Y8|K1C27_HUMAN,IPI:CON_IPI00328103.3|SWISS-PROT:Q7Z3Y8
JMP1_SFD	BR1	JMP1_BR1	File Name: JMP1_03_01 (F037268)	Tax_Id=9606 Gene_Symbol=KRT10 Keratin, type I cytoskeletal 10	IPI:CON_00009865.2|SWISS-PROT:P13645,sp|P13645|K1C10_HUMAN	uni_human_2016.fasta	59,512.4	100.0%	13	13	14	0.392%	22.6%	LAADDFR	R	L	87.6%	23.9	39.7	12.7	0	1	0	0	2	807.3996	229	235	true	IPI:CON_00849205.1|REFSEQ:XP_986630,sp|P13646|K1C13_HUMAN,IPI:CON_00384444.5|SWISS-PROT:P02533,sp|P13646-3|K1C13_HUMAN,tr|K7ERE3|K7ERE3_HUMAN,sp|P02533|K1C14_HUMAN,IPI:CON_IPI00217963.3|SWISS-PROT:P08779,sp|P08779|K1C16_HUMAN,IPI:CON_00217963.3|SWISS-PROT:P08779,sp|Q04695|K1C17_HUMAN,IPI:CON_00450768.7|SWISS-PROT:Q04695,IPI:CON_IPI00450768.7|SWISS-PROT:Q04695
JMP1_SFD	BR1	JMP1_BR1	File Name: JMP1_03_01 (F037268)	Tax_Id=9606 Gene_Symbol=KRT10 Keratin, type I cytoskeletal 10	IPI:CON_00009865.2|SWISS-PROT:P13645,sp|P13645|K1C10_HUMAN	uni_human_2016.fasta	59,512.4	100.0%	13	13	14	0.392%	22.6%	LENEIQTYR	R	S	95.0%	32.5	42.0	6.55	0	1	0	0	2	1,165.5848	442	450	true	
JMP1_SFD	BR1	JMP1_BR1	File Name: JMP1_03_01 (F037268)	Tax_Id=9606 Gene_Symbol=KRT10 Keratin, type I cytoskeletal 10	IPI:CON_00009865.2|SWISS-PROT:P13645,sp|P13645|K1C10_HUMAN	uni_human_2016.fasta	59,512.4	100.0%	13	13	14	0.392%	22.6%	LKYENEVALR	R	Q	94.2%	30.2	40.7	11.6	0	1	0	0	2	1,234.6790	236	245	true	
JMP1_SFD	BR1	JMP1_BR1	File Name: JMP1_03_01 (F037268)	Tax_Id=9606 Gene_Symbol=KRT10 Keratin, type I cytoskeletal 10	IPI:CON_00009865.2|SWISS-PROT:P13645,sp|P13645|K1C10_HUMAN	uni_human_2016.fasta	59,512.4	100.0%	13	13	14	0.392%	22.6%	QSLEASLAETEGR	K	Y	95.0%	84.5	41.8	70.8	0	1	0	0	2	1,390.6809	387	399	true	
JMP1_SFD	BR1	JMP1_BR1	File Name: JMP1_03_01 (F037268)	Tax_Id=9606 Gene_Symbol=KRT10 Keratin, type I cytoskeletal 10	IPI:CON_00009865.2|SWISS-PROT:P13645,sp|P13645|K1C10_HUMAN	uni_human_2016.fasta	59,512.4	100.0%	13	13	14	0.392%	22.6%	QSVEADINGLR	R	R	95.0%	44.1	41.6	25.6	0	1	0	0	2	1,201.6172	246	256	true	sp|P13646|K1C13_HUMAN,sp|P13646-3|K1C13_HUMAN,tr|K7ERE3|K7ERE3_HUMAN
JMP1_SFD	BR1	JMP1_BR1	File Name: JMP1_03_01 (F037268)	Tax_Id=9606 Gene_Symbol=KRT10 Keratin, type I cytoskeletal 10	IPI:CON_00009865.2|SWISS-PROT:P13645,sp|P13645|K1C10_HUMAN	uni_human_2016.fasta	59,512.4	100.0%	13	13	14	0.392%	22.6%	SGGGGGGGGCGGGGGVSSLR	R	I	95.0%	36.9	37.3	28.4	0	1	0	0	2	1,549.6776	16	35	true	
JMP1_SFD	BR1	JMP1_BR1	File Name: JMP1_03_01 (F037268)	Tax_Id=9606 Gene_Symbol=KRT10 Keratin, type I cytoskeletal 10	IPI:CON_00009865.2|SWISS-PROT:P13645,sp|P13645|K1C10_HUMAN	uni_human_2016.fasta	59,512.4	100.0%	13	13	14	0.392%	22.6%	SLLEGEGSSGGGGR	R	G	95.0%	34.2	39.7	21.0	0	2	0	0	2	1,262.5973	451	464	true	
JMP1_SFD	BR1	JMP1_BR1	File Name: JMP1_03_01 (F037268)	Tax_Id=9606 Gene_Symbol=KRT10 Keratin, type I cytoskeletal 10	IPI:CON_00009865.2|SWISS-PROT:P13645,sp|P13645|K1C10_HUMAN	uni_human_2016.fasta	59,512.4	100.0%	13	13	14	0.392%	22.6%	SQYEQLAEQNR	R	K	95.0%	47.7	40.3	26.0	0	1	0	0	2	1,365.6393	323	333	true	
JMP1_SFD	BR1	JMP1_BR1	File Name: JMP1_03_01 (F037268)	Tax_Id=9606 Gene_Symbol=KRT10 Keratin, type I cytoskeletal 10	IPI:CON_00009865.2|SWISS-PROT:P13645,sp|P13645|K1C10_HUMAN	uni_human_2016.fasta	59,512.4	100.0%	13	13	14	0.392%	22.6%	SQYEQLAEQNRK	R	D	95.0%	33.4	42.7	20.2	0	1	0	0	2	1,493.7343	323	334	true	
JMP1_SFD	BR1	JMP1_BR1	File Name: JMP1_03_01 (F037268)	Tax_Id=9606 Gene_Symbol=KRT10 Keratin, type I cytoskeletal 10	IPI:CON_00009865.2|SWISS-PROT:P13645,sp|P13645|K1C10_HUMAN	uni_human_2016.fasta	59,512.4	100.0%	13	13	14	0.392%	22.6%	YENEVALR	K	Q	95.0%	30.3	40.8	11.0	0	1	0	0	2	993.4999	238	245	true	
JMP1_SFD	BR1	JMP1_BR1	File Name: JMP1_03_01 (F037268)	Dedicator of cytokinesis protein 2 OS=Homo sapiens GN=DOCK2 PE=1 SV=2	sp|Q92608|DOCK2_HUMAN,tr|E7ERW7|E7ERW7_HUMAN	uni_human_2016.fasta	211,955.5	82.4%	1	1	1	0.0280%	0.492%	GEQCEPILR	R	T	95.0%	35.3	40.4	7.30	0	1	0	0	2	1,101.5359	727	735	true	
JMP1_SFD	BR1	JMP1_BR1	File Name: JMP1_03_01 (F037268)	Isoform 2 of Structural maintenance of chromosomes protein 4 OS=Homo sapiens GN=SMC4	sp|Q9NTJ3-2|SMC4_HUMAN,sp|Q9NTJ3|SMC4_HUMAN,tr|B3KVJ5|B3KVJ5_HUMAN,tr|B3KXX5|B3KXX5_HUMAN,tr|E9PD53|E9PD53_HUMAN	uni_human_2016.fasta	147,187.9	82.4%	1	1	1	0.0280%	1.06%	DTLVADNLDQATR	R	V	95.0%	44.8	42.7	26.0	0	1	0	0	2	1,431.7076	714	726	true	
JMP1_SFD	BR1	JMP1_BR1	File Name: JMP1_03_01 (F037268)	Isoform 2 of DNA (cytosine-5)-methyltransferase 1 OS=Homo sapiens GN=DNMT1	sp|P26358-2|DNMT1_HUMAN,sp|P26358|DNMT1_HUMAN,tr|A0A024R7E3|A0A024R7E3_HUMAN,tr|I6L9H2|I6L9H2_HUMAN,tr|Q59FP7|Q59FP7_HUMAN	uni_human_2016.fasta	183,169.2	99.2%	2	2	2	0.0560%	1.41%	VARPLPAEEPER	R	A	84.8%	40.2	41.7	16.8	0	0	1	0	2	1,363.7329	213	224	true	
JMP1_SFD	BR1	JMP1_BR1	File Name: JMP1_03_01 (F037268)	Isoform 2 of DNA (cytosine-5)-methyltransferase 1 OS=Homo sapiens GN=DNMT1	sp|P26358-2|DNMT1_HUMAN,sp|P26358|DNMT1_HUMAN,tr|A0A024R7E3|A0A024R7E3_HUMAN,tr|I6L9H2|I6L9H2_HUMAN,tr|Q59FP7|Q59FP7_HUMAN	uni_human_2016.fasta	183,169.2	99.2%	2	2	2	0.0560%	1.41%	VLEQLEDLDSR	R	V	95.0%	40.8	43.4	28.3	0	1	0	0	2	1,316.6694	910	920	true	
JMP1_SFD	BR1	JMP1_BR1	File Name: JMP1_03_01 (F037268)	Desmoglein-1 OS=Homo sapiens GN=DSG1 PE=1 SV=2	sp|Q02413|DSG1_HUMAN	uni_human_2016.fasta	113,748.9	82.4%	1	1	1	0.0280%	0.953%	EMQDLGGGER	R	M	95.0%	39.2	35.9	12.1	0	1	0	0	2	1,107.4738	641	650	true	
JMP1_SFD	BR1	JMP1_BR1	File Name: JMP1_03_01 (F037268)	Isoform C of Bromodomain-containing protein 4 OS=Homo sapiens GN=BRD4	sp|O60885-2|BRD4_HUMAN,sp|O60885-3|BRD4_HUMAN,sp|O60885|BRD4_HUMAN,tr|A0A024R7H8|A0A024R7H8_HUMAN,tr|M0QZD9|M0QZD9_HUMAN,tr|Q05BM2|Q05BM2_HUMAN,tr|Q5BJ26|Q5BJ26_HUMAN,tr|Q6NXE4|Q6NXE4_HUMAN,tr|Q6PIS5|Q6PIS5_HUMAN	uni_human_2016.fasta	152,216.9	82.4%	1	1	1	0.0280%	1.39%	DAQEFGADVR	R	L	95.0%	37.8	38.6	19.9	0	1	0	0	2	1,107.5066	414	423	true	
JMP1_SFD	BR1	JMP1_BR1	File Name: JMP1_03_01 (F037268)	Keratin 1 OS=Homo sapiens GN=KRT1 PE=3 SV=1	tr|H6VRG2|H6VRG2_HUMAN	uni_human_2016.fasta	66,067.3	100.0%	15	16	18	0.504%	26.1%	AEAESLYQSK	K	Y	93.3%	28.2	40.4	4.26	0	1	0	0	2	1,125.5422	367	376	true	tr|H6VRG0|H6VRG0_HUMAN,tr|H6VRG1|H6VRG1_HUMAN,sp|P04264|K2C1_HUMAN
JMP1_SFD	BR1	JMP1_BR1	File Name: JMP1_03_01 (F037268)	Keratin 1 OS=Homo sapiens GN=KRT1 PE=3 SV=1	tr|H6VRG2|H6VRG2_HUMAN	uni_human_2016.fasta	66,067.3	100.0%	15	16	18	0.504%	26.1%	AQYEDIAQK	K	S	95.0%	30.4	40.5	13.7	0	1	0	0	2	1,065.5212	356	364	true	tr|H6VRG0|H6VRG0_HUMAN,tr|H6VRG1|H6VRG1_HUMAN,sp|P04264|K2C1_HUMAN
JMP1_SFD	BR1	JMP1_BR1	File Name: JMP1_03_01 (F037268)	Keratin 1 OS=Homo sapiens GN=KRT1 PE=3 SV=1	tr|H6VRG2|H6VRG2_HUMAN	uni_human_2016.fasta	66,067.3	100.0%	15	16	18	0.504%	26.1%	DYQELMNTK	R	L	95.0%	30.4	37.2	16.1	0	1	0	0	2	1,157.5145	464	472	true	tr|H6VRG0|H6VRG0_HUMAN,tr|H6VRG1|H6VRG1_HUMAN,sp|P04264|K2C1_HUMAN
JMP1_SFD	BR1	JMP1_BR1	File Name: JMP1_03_01 (F037268)	Keratin 1 OS=Homo sapiens GN=KRT1 PE=3 SV=1	tr|H6VRG2|H6VRG2_HUMAN	uni_human_2016.fasta	66,067.3	100.0%	15	16	18	0.504%	26.1%	EREQIK	R	S	95.0%	35.9	39.6	12.4	0	1	0	0	2	802.4418	180	185	true	tr|H6VRG0|H6VRG0_HUMAN,tr|H6VRG1|H6VRG1_HUMAN,sp|P04264|K2C1_HUMAN
JMP1_SFD	BR1	JMP1_BR1	File Name: JMP1_03_01 (F037268)	Keratin 1 OS=Homo sapiens GN=KRT1 PE=3 SV=1	tr|H6VRG2|H6VRG2_HUMAN	uni_human_2016.fasta	66,067.3	100.0%	15	16	18	0.504%	26.1%	FLEQQNQVLQTK	R	W	95.0%	53.4	43.0	28.6	0	1	0	0	2	1,475.7854	200	211	true	tr|H6VRG0|H6VRG0_HUMAN,tr|H6VRG1|H6VRG1_HUMAN,sp|P35908|K22E_HUMAN,sp|P04264|K2C1_HUMAN
JMP1_SFD	BR1	JMP1_BR1	File Name: JMP1_03_01 (F037268)	Keratin 1 OS=Homo sapiens GN=KRT1 PE=3 SV=1	tr|H6VRG2|H6VRG2_HUMAN	uni_human_2016.fasta	66,067.3	100.0%	15	16	18	0.504%	26.1%	GGGGGGYGSGGSSYGSGGGSYGSGGGGGGGR	R	G	95.0%	60.6	33.8	58.8	0	1	1	0	2	2,383.9523	519	549	true	tr|H6VRG0|H6VRG0_HUMAN,tr|H6VRG1|H6VRG1_HUMAN,sp|P04264|K2C1_HUMAN
JMP1_SFD	BR1	JMP1_BR1	File Name: JMP1_03_01 (F037268)	Keratin 1 OS=Homo sapiens GN=KRT1 PE=3 SV=1	tr|H6VRG2|H6VRG2_HUMAN	uni_human_2016.fasta	66,067.3	100.0%	15	16	18	0.504%	26.1%	GSGGGSSGGSIGGR	R	G	95.0%	59.4	38.5	40.7	0	2	0	0	2	1,092.5030	603	616	true	tr|H6VRG0|H6VRG0_HUMAN,tr|H6VRG1|H6VRG1_HUMAN,sp|P04264|K2C1_HUMAN
JMP1_SFD	BR1	JMP1_BR1	File Name: JMP1_03_01 (F037268)	Keratin 1 OS=Homo sapiens GN=KRT1 PE=3 SV=1	tr|H6VRG2|H6VRG2_HUMAN	uni_human_2016.fasta	66,067.3	100.0%	15	16	18	0.504%	26.1%	KDVDGAYMTK	K	V	93.8%	28.8	39.4	3.36	0	1	0	0	2	1,143.5353	289	298	true	tr|H6VRG0|H6VRG0_HUMAN,tr|H6VRG1|H6VRG1_HUMAN,sp|P04264|K2C1_HUMAN
JMP1_SFD	BR1	JMP1_BR1	File Name: JMP1_03_01 (F037268)	Keratin 1 OS=Homo sapiens GN=KRT1 PE=3 SV=1	tr|H6VRG2|H6VRG2_HUMAN	uni_human_2016.fasta	66,067.3	100.0%	15	16	18	0.504%	26.1%	NMQDMVEDYR	K	N	95.0%	28.2	28.9	22.5	0	2	0	0	2	1,332.5196	258	267	true	tr|H6VRG0|H6VRG0_HUMAN,tr|H6VRG1|H6VRG1_HUMAN,sp|P04264|K2C1_HUMAN
JMP1_SFD	BR1	JMP1_BR1	File Name: JMP1_03_01 (F037268)	Keratin 1 OS=Homo sapiens GN=KRT1 PE=3 SV=1	tr|H6VRG2|H6VRG2_HUMAN	uni_human_2016.fasta	66,067.3	100.0%	15	16	18	0.504%	26.1%	QISNLQQSISDAEQR	K	G	95.0%	43.9	43.1	28.5	0	1	0	0	2	1,716.8512	418	432	true	tr|H6VRG0|H6VRG0_HUMAN,tr|H6VRG1|H6VRG1_HUMAN,sp|P04264|K2C1_HUMAN
JMP1_SFD	BR1	JMP1_BR1	File Name: JMP1_03_01 (F037268)	Keratin 1 OS=Homo sapiens GN=KRT1 PE=3 SV=1	tr|H6VRG2|H6VRG2_HUMAN	uni_human_2016.fasta	66,067.3	100.0%	15	16	18	0.504%	26.1%	SKAEAESLYQSK	K	Y	95.0%	37.7	42.8	13.0	0	1	0	0	2	1,340.6692	365	376	true	tr|H6VRG0|H6VRG0_HUMAN,tr|H6VRG1|H6VRG1_HUMAN,sp|P04264|K2C1_HUMAN
JMP1_SFD	BR1	JMP1_BR1	File Name: JMP1_03_01 (F037268)	Keratin 1 OS=Homo sapiens GN=KRT1 PE=3 SV=1	tr|H6VRG2|H6VRG2_HUMAN	uni_human_2016.fasta	66,067.3	100.0%	15	16	18	0.504%	26.1%	TLLEGEESR	R	M	85.7%	25.8	40.6	10.5	0	1	0	0	2	1,033.5161	484	492	true	tr|H6VRG0|H6VRG0_HUMAN,tr|H6VRG1|H6VRG1_HUMAN,sp|P04264|K2C1_HUMAN
JMP1_SFD	BR1	JMP1_BR1	File Name: JMP1_03_01 (F037268)	Keratin 1 OS=Homo sapiens GN=KRT1 PE=3 SV=1	tr|H6VRG2|H6VRG2_HUMAN	uni_human_2016.fasta	66,067.3	100.0%	15	16	18	0.504%	26.1%	TNAENEFVTIK	R	K	94.1%	31.6	42.3	13.1	0	1	0	0	2	1,265.6372	278	288	true	tr|H6VRG0|H6VRG0_HUMAN,tr|H6VRG1|H6VRG1_HUMAN,sp|P04264|K2C1_HUMAN
JMP1_SFD	BR1	JMP1_BR1	File Name: JMP1_03_01 (F037268)	Keratin 1 OS=Homo sapiens GN=KRT1 PE=3 SV=1	tr|H6VRG2|H6VRG2_HUMAN	uni_human_2016.fasta	66,067.3	100.0%	15	16	18	0.504%	26.1%	VDQLKSDQSR	R	L	92.5%	29.7	41.3	14.4	0	1	0	0	2	1,175.6016	242	251	true	tr|H6VRG0|H6VRG0_HUMAN,tr|H6VRG1|H6VRG1_HUMAN,sp|P04264|K2C1_HUMAN
JMP1_SFD	BR1	JMP1_BR1	File Name: JMP1_03_01 (F037268)	Keratin 1 OS=Homo sapiens GN=KRT1 PE=3 SV=1	tr|H6VRG2|H6VRG2_HUMAN	uni_human_2016.fasta	66,067.3	100.0%	15	16	18	0.504%	26.1%	YEELQITAGR	K	H	95.0%	55.0	41.6	20.1	0	1	0	0	2	1,179.6005	377	386	true	tr|H6VRG0|H6VRG0_HUMAN,tr|H6VRG1|H6VRG1_HUMAN,sp|P04264|K2C1_HUMAN
JMP1_SFD	BR1	JMP1_BR1	File Name: JMP1_03_01 (F037268)	Dolichyl-diphosphooligosaccharide--protein glycosyltransferase subunit 1 OS=Homo sapiens GN=RPN1 PE=1 SV=1	sp|P04843|RPN1_HUMAN,tr|Q53EP4|Q53EP4_HUMAN,tr|Q6IBR0|Q6IBR0_HUMAN,tr|Q96HX3|Q96HX3_HUMAN	uni_human_2016.fasta	68,571.0	98.0%	1	1	1	0.0280%	1.65%	QPDSGISSIR	R	S	95.0%	37.6	41.3	24.9	0	1	0	0	2	1,059.5430	269	278	true	
JMP1_SFD	BR1	JMP1_BR1	File Name: JMP1_03_01 (F037268)	CAD protein OS=Homo sapiens GN=CAD PE=1 SV=3	sp|P27708|PYR1_HUMAN,tr|F8VPD4|F8VPD4_HUMAN	uni_human_2016.fasta	242,982.5	100.0%	3	3	3	0.0839%	1.66%	ELSDLESAR	R	Q	86.7%	25.6	40.1	14.5	0	1	0	0	2	1,019.5004	1067	1075	true	
JMP1_SFD	BR1	JMP1_BR1	File Name: JMP1_03_01 (F037268)	CAD protein OS=Homo sapiens GN=CAD PE=1 SV=3	sp|P27708|PYR1_HUMAN,tr|F8VPD4|F8VPD4_HUMAN	uni_human_2016.fasta	242,982.5	100.0%	3	3	3	0.0839%	1.66%	VLGTSPEAIDSAENR	R	F	95.0%	55.1	42.9	46.8	0	1	0	0	2	1,558.7708	1034	1048	true	
JMP1_SFD	BR1	JMP1_BR1	File Name: JMP1_03_01 (F037268)	CAD protein OS=Homo sapiens GN=CAD PE=1 SV=3	sp|P27708|PYR1_HUMAN,tr|F8VPD4|F8VPD4_HUMAN	uni_human_2016.fasta	242,982.5	100.0%	3	3	3	0.0839%	1.66%	VNEISVEVDSDPR	R	A	95.0%	55.7	42.4	41.1	0	1	0	0	2	1,458.7071	2188	2200	true	
JMP1_SFD	BR1	JMP1_BR1	File Name: JMP1_03_01 (F037268)	Nuclear pore complex protein Nup205 OS=Homo sapiens GN=NUP205 PE=1 SV=3	sp|Q92621|NU205_HUMAN	uni_human_2016.fasta	227,928.4	98.4%	1	1	1	0.0280%	0.497%	DACDGHEIGR	R	M	95.0%	29.1	33.9	21.0	0	1	0	0	2	1,129.4693	1484	1493	true	
JMP1_SFD	BR1	JMP1_BR1	File Name: JMP1_03_01 (F037268)	Growth hormone-inducible transmembrane protein OS=Homo sapiens GN=GHITM PE=1 SV=2	sp|Q9H3K2|GHITM_HUMAN,tr|B4DPG9|B4DPG9_HUMAN,tr|B4DSV8|B4DSV8_HUMAN,tr|Q6FIA7|Q6FIA7_HUMAN	uni_human_2016.fasta	37,206.5	82.4%	1	1	1	0.0280%	3.19%	VATMLATGGNR	R	K	95.0%	42.2	41.1	28.5	0	1	0	0	2	1,106.5624	333	343	true	
JMP1_SFD	BR1	JMP1_BR1	File Name: JMP1_03_01 (F037268)	Cytoplasmic dynein 1 heavy chain 1 OS=Homo sapiens GN=DYNC1H1 PE=1 SV=5	sp|Q14204|DYHC1_HUMAN	uni_human_2016.fasta	532,405.6	99.8%	2	2	2	0.0560%	0.452%	GNEIVLSAGSTPR	R	I	95.0%	51.4	41.8	34.9	0	1	0	0	2	1,300.6856	3911	3923	true	
JMP1_SFD	BR1	JMP1_BR1	File Name: JMP1_03_01 (F037268)	Cytoplasmic dynein 1 heavy chain 1 OS=Homo sapiens GN=DYNC1H1 PE=1 SV=5	sp|Q14204|DYHC1_HUMAN	uni_human_2016.fasta	532,405.6	99.8%	2	2	2	0.0560%	0.452%	VDNEFDQR	R	L	95.0%	28.9	36.9	14.8	0	1	0	0	2	1,022.4538	4256	4263	true	
JMP1_SFD	BR1	JMP1_BR1	File Name: JMP1_03_01 (F037268)	Isoform 3 of L-lactate dehydrogenase A chain OS=Homo sapiens GN=LDHA	sp|P00338-3|LDHA_HUMAN,sp|P00338|LDHA_HUMAN,tr|B4DJI1|B4DJI1_HUMAN,tr|V9HWB9|V9HWB9_HUMAN	uni_human_2016.fasta	36,689.2	82.4%	1	1	1	0.0280%	3.32%	VIGSGCNLDSAR	R	F	95.0%	39.1	40.5	24.9	0	1	0	0	2	1,248.6002	158	169	true	
JMP1_SFD	BR1	JMP1_BR1	File Name: JMP1_03_01 (F037268)	Isoform 2 of SWI/SNF complex subunit SMARCC2 OS=Homo sapiens GN=SMARCC2	sp|Q8TAQ2-2|SMRC2_HUMAN,sp|Q8TAQ2-3|SMRC2_HUMAN,sp|Q8TAQ2|SMRC2_HUMAN,tr|A0A024RB22|A0A024RB22_HUMAN,tr|F8VXC8|F8VXC8_HUMAN,tr|Q59G16|Q59G16_HUMAN	uni_human_2016.fasta	132,880.4	99.8%	2	2	2	0.0560%	1.95%	EALEYQR	R	Q	95.0%	35.4	39.7	13.7	0	1	0	0	2	908.4472	918	924	true	
JMP1_SFD	BR1	JMP1_BR1	File Name: JMP1_03_01 (F037268)	Isoform 2 of SWI/SNF complex subunit SMARCC2 OS=Homo sapiens GN=SMARCC2	sp|Q8TAQ2-2|SMRC2_HUMAN,sp|Q8TAQ2-3|SMRC2_HUMAN,sp|Q8TAQ2|SMRC2_HUMAN,tr|A0A024RB22|A0A024RB22_HUMAN,tr|F8VXC8|F8VXC8_HUMAN,tr|Q59G16|Q59G16_HUMAN	uni_human_2016.fasta	132,880.4	99.8%	2	2	2	0.0560%	1.95%	QQLLADR	R	Q	80.1%	23.6	40.0	0.000	0	1	0	0	2	843.4684	925	931	false	sp|A6NE01|F186A_HUMAN
JMP1_SFD	BR1	JMP1_BR1	File Name: JMP1_03_01 (F037268)	Isoform 2 of SWI/SNF complex subunit SMARCC2 OS=Homo sapiens GN=SMARCC2	sp|Q8TAQ2-2|SMRC2_HUMAN,sp|Q8TAQ2-3|SMRC2_HUMAN,sp|Q8TAQ2|SMRC2_HUMAN,tr|A0A024RB22|A0A024RB22_HUMAN,tr|F8VXC8|F8VXC8_HUMAN,tr|Q59G16|Q59G16_HUMAN	uni_human_2016.fasta	132,880.4	99.8%	2	2	2	0.0560%	1.95%	YDFQNPSR	R	M	93.1%	29.6	37.3	8.79	0	1	0	0	2	1,026.4639	109	116	true	
JMP1_SFD	BR1	JMP1_BR1	File Name: JMP1_03_01 (F037268)	Vigilin (Fragment) OS=Homo sapiens GN=HDLBP PE=1 SV=1	tr|H0Y394|H0Y394_HUMAN	uni_human_2016.fasta	108,846.8	100.0%	3	4	4	0.112%	3.39%	INIPPPSVNR	R	T	95.0%	28.2	39.4	14.0	0	1	0	0	2	1,106.6317	134	143	true	
JMP1_SFD	BR1	JMP1_BR1	File Name: JMP1_03_01 (F037268)	Vigilin (Fragment) OS=Homo sapiens GN=HDLBP PE=1 SV=1	tr|H0Y394|H0Y394_HUMAN	uni_human_2016.fasta	108,846.8	100.0%	3	4	4	0.112%	3.39%	LVGEIMQETGTR	R	I	95.0%	47.1	42.1	28.9	0	1	0	0	2	1,349.6732	122	133	true	
JMP1_SFD	BR1	JMP1_BR1	File Name: JMP1_03_01 (F037268)	Vigilin (Fragment) OS=Homo sapiens GN=HDLBP PE=1 SV=1	tr|H0Y394|H0Y394_HUMAN	uni_human_2016.fasta	108,846.8	100.0%	3	4	4	0.112%	3.39%	VKELQAEQEDR	R	A	95.0%	44.8	44.9	27.7	0	2	0	0	2	1,455.7171	847	857	true	
JMP1_SFD	BR1	JMP1_BR1	File Name: JMP1_03_01 (F037268)	DNA-dependent protein kinase catalytic subunit OS=Homo sapiens GN=PRKDC PE=1 SV=3	sp|P78527|PRKDC_HUMAN	uni_human_2016.fasta	469,095.5	100.0%	8	8	8	0.224%	1.87%	LACDVDQVTR	R	Q	95.0%	50.9	40.8	33.9	0	1	0	0	2	1,176.5679	972	981	true	
JMP1_SFD	BR1	JMP1_BR1	File Name: JMP1_03_01 (F037268)	DNA-dependent protein kinase catalytic subunit OS=Homo sapiens GN=PRKDC PE=1 SV=3	sp|P78527|PRKDC_HUMAN	uni_human_2016.fasta	469,095.5	100.0%	8	8	8	0.224%	1.87%	LLEEALLR	R	L	93.8%	28.4	36.8	10.3	0	1	0	0	2	956.5776	2892	2899	true	
JMP1_SFD	BR1	JMP1_BR1	File Name: JMP1_03_01 (F037268)	DNA-dependent protein kinase catalytic subunit OS=Homo sapiens GN=PRKDC PE=1 SV=3	sp|P78527|PRKDC_HUMAN	uni_human_2016.fasta	469,095.5	100.0%	8	8	8	0.224%	1.87%	LPSNTLDR	R	L	84.0%	24.9	40.2	9.44	0	1	0	0	2	915.4895	2531	2538	true	
JMP1_SFD	BR1	JMP1_BR1	File Name: JMP1_03_01 (F037268)	DNA-dependent protein kinase catalytic subunit OS=Homo sapiens GN=PRKDC PE=1 SV=3	sp|P78527|PRKDC_HUMAN	uni_human_2016.fasta	469,095.5	100.0%	8	8	8	0.224%	1.87%	QITQSALLAEAR	K	S	95.0%	48.7	40.7	32.7	0	1	0	0	2	1,300.7220	2951	2962	true	
JMP1_SFD	BR1	JMP1_BR1	File Name: JMP1_03_01 (F037268)	DNA-dependent protein kinase catalytic subunit OS=Homo sapiens GN=PRKDC PE=1 SV=3	sp|P78527|PRKDC_HUMAN	uni_human_2016.fasta	469,095.5	100.0%	8	8	8	0.224%	1.87%	QSFVDR	R	S	87.9%	28.6	40.5	14.0	0	1	0	0	2	751.3733	1817	1822	true	
JMP1_SFD	BR1	JMP1_BR1	File Name: JMP1_03_01 (F037268)	DNA-dependent protein kinase catalytic subunit OS=Homo sapiens GN=PRKDC PE=1 SV=3	sp|P78527|PRKDC_HUMAN	uni_human_2016.fasta	469,095.5	100.0%	8	8	8	0.224%	1.87%	SLGPPQGEEDSVPR	R	D	93.7%	29.4	42.0	19.0	0	1	0	0	2	1,467.7076	2107	2120	true	
JMP1_SFD	BR1	JMP1_BR1	File Name: JMP1_03_01 (F037268)	DNA-dependent protein kinase catalytic subunit OS=Homo sapiens GN=PRKDC PE=1 SV=3	sp|P78527|PRKDC_HUMAN	uni_human_2016.fasta	469,095.5	100.0%	8	8	8	0.224%	1.87%	TETVTSFR	R	K	83.5%	22.8	39.9	9.42	0	1	0	0	2	940.4734	3865	3872	true	
JMP1_SFD	BR1	JMP1_BR1	File Name: JMP1_03_01 (F037268)	DNA-dependent protein kinase catalytic subunit OS=Homo sapiens GN=PRKDC PE=1 SV=3	sp|P78527|PRKDC_HUMAN	uni_human_2016.fasta	469,095.5	100.0%	8	8	8	0.224%	1.87%	VTELALTASDR	R	Q	95.0%	56.5	41.3	34.7	0	1	0	0	2	1,175.6267	914	924	true	
JMP1_SFD	BR1	JMP1_BR1	File Name: JMP1_03_01 (F037268)	Protein FAM186A OS=Homo sapiens GN=FAM186A PE=2 SV=3	sp|A6NE01|F186A_HUMAN	uni_human_2016.fasta	262,764.9	49.9%	1	1	1	0.0280%	0.298%	QQLLGER	K	N	80.1%	23.6	40.0	0.000	0	1	0	0	2	843.4684	841	847	true	sp|Q8TAQ2-2|SMRC2_HUMAN,tr|F8VXC8|F8VXC8_HUMAN,tr|A0A024RB22|A0A024RB22_HUMAN,sp|Q8TAQ2|SMRC2_HUMAN,tr|Q59G16|Q59G16_HUMAN,sp|Q8TAQ2-3|SMRC2_HUMAN
JMP1_SFD	BR1	JMP1_BR1	File Name: JMP1_03_01 (F037268)	U5 small nuclear ribonucleoprotein 200 kDa helicase OS=Homo sapiens GN=SNRNP200 PE=1 SV=2	sp|O75643|U520_HUMAN	uni_human_2016.fasta	244,513.8	99.9%	3	3	3	0.0839%	1.31%	EGSASTEVLR	R	T	86.9%	27.5	40.5	11.5	0	1	0	0	2	1,048.5269	754	763	true	
JMP1_SFD	BR1	JMP1_BR1	File Name: JMP1_03_01 (F037268)	U5 small nuclear ribonucleoprotein 200 kDa helicase OS=Homo sapiens GN=SNRNP200 PE=1 SV=2	sp|O75643|U520_HUMAN	uni_human_2016.fasta	244,513.8	99.9%	3	3	3	0.0839%	1.31%	KETGKTAR	R	A	86.8%	25.2	40.6	15.5	0	1	0	0	2	1,100.5485	729	736	true	
JMP1_SFD	BR1	JMP1_BR1	File Name: JMP1_03_01 (F037268)	U5 small nuclear ribonucleoprotein 200 kDa helicase OS=Homo sapiens GN=SNRNP200 PE=1 SV=2	sp|O75643|U520_HUMAN	uni_human_2016.fasta	244,513.8	99.9%	3	3	3	0.0839%	1.31%	NIEMTQEDVR	R	L	95.0%	60.0	38.3	41.5	0	1	0	0	2	1,250.5683	638	647	true	
JMP1_SFD	BR1	JMP1_BR1	File Name: JMP1_03_01 (F037268)	Isoform 2 of Nuclear mitotic apparatus protein 1 OS=Homo sapiens GN=NUMA1	sp|Q14980-2|NUMA1_HUMAN,sp|Q14980|NUMA1_HUMAN,tr|A0A024R5M9|A0A024R5M9_HUMAN,tr|Q4LE64|Q4LE64_HUMAN	uni_human_2016.fasta	238,259.7	100.0%	4	4	4	0.112%	2.09%	AADALEEQQR	R	C	95.0%	34.7	40.3	12.5	0	1	0	0	2	1,130.5437	725	734	true	
JMP1_SFD	BR1	JMP1_BR1	File Name: JMP1_03_01 (F037268)	Isoform 2 of Nuclear mitotic apparatus protein 1 OS=Homo sapiens GN=NUMA1	sp|Q14980-2|NUMA1_HUMAN,sp|Q14980|NUMA1_HUMAN,tr|A0A024R5M9|A0A024R5M9_HUMAN,tr|Q4LE64|Q4LE64_HUMAN	uni_human_2016.fasta	238,259.7	100.0%	4	4	4	0.112%	2.09%	ATSSTQSLAR	R	L	82.2%	31.2	40.9	8.07	0	1	0	0	2	1,021.5272	1850	1859	true	
JMP1_SFD	BR1	JMP1_BR1	File Name: JMP1_03_01 (F037268)	Isoform 2 of Nuclear mitotic apparatus protein 1 OS=Homo sapiens GN=NUMA1	sp|Q14980-2|NUMA1_HUMAN,sp|Q14980|NUMA1_HUMAN,tr|A0A024R5M9|A0A024R5M9_HUMAN,tr|Q4LE64|Q4LE64_HUMAN	uni_human_2016.fasta	238,259.7	100.0%	4	4	4	0.112%	2.09%	DSAQTSVTQAQR	R	E	85.3%	25.2	41.1	0.000	0	1	0	0	2	1,291.6237	632	643	true	
JMP1_SFD	BR1	JMP1_BR1	File Name: JMP1_03_01 (F037268)	Isoform 2 of Nuclear mitotic apparatus protein 1 OS=Homo sapiens GN=NUMA1	sp|Q14980-2|NUMA1_HUMAN,sp|Q14980|NUMA1_HUMAN,tr|A0A024R5M9|A0A024R5M9_HUMAN,tr|Q4LE64|Q4LE64_HUMAN	uni_human_2016.fasta	238,259.7	100.0%	4	4	4	0.112%	2.09%	LLQAETASNSAR	R	A	95.0%	44.0	42.2	28.8	0	1	0	0	2	1,260.6542	1271	1282	true	
JMP1_SFD	BR1	JMP1_BR1	File Name: JMP1_03_01 (F037268)	DNA-directed RNA polymerase III subunit RPC1 OS=Homo sapiens GN=POLR3A PE=1 SV=2	sp|O14802|RPC1_HUMAN,tr|B7Z6H4|B7Z6H4_HUMAN	uni_human_2016.fasta	155,647.0	97.8%	1	1	1	0.0280%	0.576%	VPDGFENR	R	S	95.0%	33.3	38.7	22.4	0	1	0	0	2	933.4425	809	816	true	
JMP1_SFD	BR1	JMP1_BR1	File Name: JMP1_03_01 (F037268)	PRA1 family protein 3 OS=Homo sapiens GN=ARL6IP5 PE=1 SV=1	sp|O75915|PRAF3_HUMAN,tr|A0A024R371|A0A024R371_HUMAN,tr|B3KQB4|B3KQB4_HUMAN,tr|B4DWQ6|B4DWQ6_HUMAN,tr|B4DZZ0|B4DZZ0_HUMAN,tr|C9JQU6|C9JQU6_HUMAN,tr|F8WF33|F8WF33_HUMAN,tr|F8WF90|F8WF90_HUMAN	uni_human_2016.fasta	21,615.6	49.0%	1	1	1	0.0280%	4.79%	MDVNIAPLR	-	A	79.5%	26.0	41.3	9.85	0	1	0	0	2	1,086.5613	1	9	true	
JMP1_SFD	BR1	JMP1_BR1	File Name: JMP1_03_01 (F037268)	Keratin, type II cytoskeletal 1 OS=Homo sapiens GN=KRT1 PE=1 SV=6	sp|P04264|K2C1_HUMAN,tr|H6VRG0|H6VRG0_HUMAN,tr|H6VRG1|H6VRG1_HUMAN	uni_human_2016.fasta	66,040.3	82.4%	1	1	1	0.0280%	28.0%	AEAESLYQSK	K	Y	93.3%	28.2	40.4	4.26	0	1	0	0	2	1,125.5422	367	376	false	tr|H6VRG2|H6VRG2_HUMAN
JMP1_SFD	BR1	JMP1_BR1	File Name: JMP1_03_01 (F037268)	Keratin, type II cytoskeletal 1 OS=Homo sapiens GN=KRT1 PE=1 SV=6	sp|P04264|K2C1_HUMAN,tr|H6VRG0|H6VRG0_HUMAN,tr|H6VRG1|H6VRG1_HUMAN	uni_human_2016.fasta	66,040.3	82.4%	1	1	1	0.0280%	28.0%	AQYEDIAQK	K	S	95.0%	30.4	40.5	13.7	0	1	0	0	2	1,065.5212	356	364	false	tr|H6VRG2|H6VRG2_HUMAN
JMP1_SFD	BR1	JMP1_BR1	File Name: JMP1_03_01 (F037268)	Keratin, type II cytoskeletal 1 OS=Homo sapiens GN=KRT1 PE=1 SV=6	sp|P04264|K2C1_HUMAN,tr|H6VRG0|H6VRG0_HUMAN,tr|H6VRG1|H6VRG1_HUMAN	uni_human_2016.fasta	66,040.3	82.4%	1	1	1	0.0280%	28.0%	DYQELMNTK	R	L	95.0%	30.4	37.2	16.1	0	1	0	0	2	1,157.5145	464	472	false	tr|H6VRG2|H6VRG2_HUMAN
JMP1_SFD	BR1	JMP1_BR1	File Name: JMP1_03_01 (F037268)	Keratin, type II cytoskeletal 1 OS=Homo sapiens GN=KRT1 PE=1 SV=6	sp|P04264|K2C1_HUMAN,tr|H6VRG0|H6VRG0_HUMAN,tr|H6VRG1|H6VRG1_HUMAN	uni_human_2016.fasta	66,040.3	82.4%	1	1	1	0.0280%	28.0%	EREQIK	R	S	95.0%	35.9	39.6	12.4	0	1	0	0	2	802.4418	180	185	false	tr|H6VRG2|H6VRG2_HUMAN
JMP1_SFD	BR1	JMP1_BR1	File Name: JMP1_03_01 (F037268)	Keratin, type II cytoskeletal 1 OS=Homo sapiens GN=KRT1 PE=1 SV=6	sp|P04264|K2C1_HUMAN,tr|H6VRG0|H6VRG0_HUMAN,tr|H6VRG1|H6VRG1_HUMAN	uni_human_2016.fasta	66,040.3	82.4%	1	1	1	0.0280%	28.0%	FLEQQNQVLQTK	R	W	95.0%	53.4	43.0	28.6	0	1	0	0	2	1,475.7854	200	211	false	sp|P35908|K22E_HUMAN,tr|H6VRG2|H6VRG2_HUMAN
JMP1_SFD	BR1	JMP1_BR1	File Name: JMP1_03_01 (F037268)	Keratin, type II cytoskeletal 1 OS=Homo sapiens GN=KRT1 PE=1 SV=6	sp|P04264|K2C1_HUMAN,tr|H6VRG0|H6VRG0_HUMAN,tr|H6VRG1|H6VRG1_HUMAN	uni_human_2016.fasta	66,040.3	82.4%	1	1	1	0.0280%	28.0%	GGGGGGYGSGGSSYGSGGGSYGSGGGGGGGR	R	G	95.0%	60.6	33.8	58.8	0	1	1	0	2	2,383.9523	519	549	false	tr|H6VRG2|H6VRG2_HUMAN
JMP1_SFD	BR1	JMP1_BR1	File Name: JMP1_03_01 (F037268)	Keratin, type II cytoskeletal 1 OS=Homo sapiens GN=KRT1 PE=1 SV=6	sp|P04264|K2C1_HUMAN,tr|H6VRG0|H6VRG0_HUMAN,tr|H6VRG1|H6VRG1_HUMAN	uni_human_2016.fasta	66,040.3	82.4%	1	1	1	0.0280%	28.0%	GSGGGSSGGSIGGR	R	G	95.0%	59.4	38.5	40.7	0	2	0	0	2	1,092.5030	603	616	false	tr|H6VRG2|H6VRG2_HUMAN
JMP1_SFD	BR1	JMP1_BR1	File Name: JMP1_03_01 (F037268)	Keratin, type II cytoskeletal 1 OS=Homo sapiens GN=KRT1 PE=1 SV=6	sp|P04264|K2C1_HUMAN,tr|H6VRG0|H6VRG0_HUMAN,tr|H6VRG1|H6VRG1_HUMAN	uni_human_2016.fasta	66,040.3	82.4%	1	1	1	0.0280%	28.0%	KDVDGAYMTK	K	V	93.8%	28.8	39.4	3.36	0	1	0	0	2	1,143.5353	289	298	false	tr|H6VRG2|H6VRG2_HUMAN
JMP1_SFD	BR1	JMP1_BR1	File Name: JMP1_03_01 (F037268)	Keratin, type II cytoskeletal 1 OS=Homo sapiens GN=KRT1 PE=1 SV=6	sp|P04264|K2C1_HUMAN,tr|H6VRG0|H6VRG0_HUMAN,tr|H6VRG1|H6VRG1_HUMAN	uni_human_2016.fasta	66,040.3	82.4%	1	1	1	0.0280%	28.0%	NMQDMVEDYR	K	N	95.0%	28.2	28.9	22.5	0	2	0	0	2	1,332.5196	258	267	false	tr|H6VRG2|H6VRG2_HUMAN
JMP1_SFD	BR1	JMP1_BR1	File Name: JMP1_03_01 (F037268)	Keratin, type II cytoskeletal 1 OS=Homo sapiens GN=KRT1 PE=1 SV=6	sp|P04264|K2C1_HUMAN,tr|H6VRG0|H6VRG0_HUMAN,tr|H6VRG1|H6VRG1_HUMAN	uni_human_2016.fasta	66,040.3	82.4%	1	1	1	0.0280%	28.0%	QISNLQQSISDAEQR	K	G	95.0%	43.9	43.1	28.5	0	1	0	0	2	1,716.8512	418	432	false	tr|H6VRG2|H6VRG2_HUMAN
JMP1_SFD	BR1	JMP1_BR1	File Name: JMP1_03_01 (F037268)	Keratin, type II cytoskeletal 1 OS=Homo sapiens GN=KRT1 PE=1 SV=6	sp|P04264|K2C1_HUMAN,tr|H6VRG0|H6VRG0_HUMAN,tr|H6VRG1|H6VRG1_HUMAN	uni_human_2016.fasta	66,040.3	82.4%	1	1	1	0.0280%	28.0%	SKAEAESLYQSK	K	Y	95.0%	37.7	42.8	13.0	0	1	0	0	2	1,340.6692	365	376	false	tr|H6VRG2|H6VRG2_HUMAN
JMP1_SFD	BR1	JMP1_BR1	File Name: JMP1_03_01 (F037268)	Keratin, type II cytoskeletal 1 OS=Homo sapiens GN=KRT1 PE=1 SV=6	sp|P04264|K2C1_HUMAN,tr|H6VRG0|H6VRG0_HUMAN,tr|H6VRG1|H6VRG1_HUMAN	uni_human_2016.fasta	66,040.3	82.4%	1	1	1	0.0280%	28.0%	SLDLDSIIAEVK	R	A	95.0%	41.9	41.5	30.6	0	1	0	0	2	1,302.7153	344	355	true	
JMP1_SFD	BR1	JMP1_BR1	File Name: JMP1_03_01 (F037268)	Keratin, type II cytoskeletal 1 OS=Homo sapiens GN=KRT1 PE=1 SV=6	sp|P04264|K2C1_HUMAN,tr|H6VRG0|H6VRG0_HUMAN,tr|H6VRG1|H6VRG1_HUMAN	uni_human_2016.fasta	66,040.3	82.4%	1	1	1	0.0280%	28.0%	TLLEGEESR	R	M	85.7%	25.8	40.6	10.5	0	1	0	0	2	1,033.5161	484	492	false	tr|H6VRG2|H6VRG2_HUMAN
JMP1_SFD	BR1	JMP1_BR1	File Name: JMP1_03_01 (F037268)	Keratin, type II cytoskeletal 1 OS=Homo sapiens GN=KRT1 PE=1 SV=6	sp|P04264|K2C1_HUMAN,tr|H6VRG0|H6VRG0_HUMAN,tr|H6VRG1|H6VRG1_HUMAN	uni_human_2016.fasta	66,040.3	82.4%	1	1	1	0.0280%	28.0%	TNAENEFVTIK	R	K	94.1%	31.6	42.3	13.1	0	1	0	0	2	1,265.6372	278	288	false	tr|H6VRG2|H6VRG2_HUMAN
JMP1_SFD	BR1	JMP1_BR1	File Name: JMP1_03_01 (F037268)	Keratin, type II cytoskeletal 1 OS=Homo sapiens GN=KRT1 PE=1 SV=6	sp|P04264|K2C1_HUMAN,tr|H6VRG0|H6VRG0_HUMAN,tr|H6VRG1|H6VRG1_HUMAN	uni_human_2016.fasta	66,040.3	82.4%	1	1	1	0.0280%	28.0%	VDQLKSDQSR	R	L	92.5%	29.7	41.3	14.4	0	1	0	0	2	1,175.6016	242	251	false	tr|H6VRG2|H6VRG2_HUMAN
JMP1_SFD	BR1	JMP1_BR1	File Name: JMP1_03_01 (F037268)	Keratin, type II cytoskeletal 1 OS=Homo sapiens GN=KRT1 PE=1 SV=6	sp|P04264|K2C1_HUMAN,tr|H6VRG0|H6VRG0_HUMAN,tr|H6VRG1|H6VRG1_HUMAN	uni_human_2016.fasta	66,040.3	82.4%	1	1	1	0.0280%	28.0%	YEELQITAGR	K	H	95.0%	55.0	41.6	20.1	0	1	0	0	2	1,179.6005	377	386	false	tr|H6VRG2|H6VRG2_HUMAN
JMP1_SFD	BR1	JMP1_BR1	File Name: JMP1_03_01 (F037268)	Isoform 2 of Antigen peptide transporter 2 OS=Homo sapiens GN=TAP2	sp|Q03519-2|TAP2_HUMAN,sp|Q03519|TAP2_HUMAN,tr|A0A087WYD6|A0A087WYD6_HUMAN,tr|A0A0G2JLV0|A0A0G2JLV0_HUMAN,tr|A0A140T9S0|A0A140T9S0_HUMAN,tr|B4DS72|B4DS72_HUMAN,tr|E7ENX8|E7ENX8_HUMAN,tr|Q59H06|Q59H06_HUMAN,tr|Q5JNW1|Q5JNW1_HUMAN,tr|Q9UP03|Q9UP03_HUMAN,tr|X5CMH5|X5CMH5_HUMAN	uni_human_2016.fasta	75,665.5	99.6%	2	2	2	0.0560%	2.76%	EAVGGLQTVR	R	S	91.3%	26.9	40.3	10.2	0	1	0	0	2	1,029.5688	334	343	true	
JMP1_SFD	BR1	JMP1_BR1	File Name: JMP1_03_01 (F037268)	Isoform 2 of Antigen peptide transporter 2 OS=Homo sapiens GN=TAP2	sp|Q03519-2|TAP2_HUMAN,sp|Q03519|TAP2_HUMAN,tr|A0A087WYD6|A0A087WYD6_HUMAN,tr|A0A0G2JLV0|A0A0G2JLV0_HUMAN,tr|A0A140T9S0|A0A140T9S0_HUMAN,tr|B4DS72|B4DS72_HUMAN,tr|E7ENX8|E7ENX8_HUMAN,tr|Q59H06|Q59H06_HUMAN,tr|Q5JNW1|Q5JNW1_HUMAN,tr|Q9UP03|Q9UP03_HUMAN,tr|X5CMH5|X5CMH5_HUMAN	uni_human_2016.fasta	75,665.5	99.6%	2	2	2	0.0560%	2.76%	EIQDAVAR	R	A	95.0%	34.9	40.6	22.2	0	1	0	0	2	901.4738	320	327	true	
JMP1_SFD	BR1	JMP1_BR1	File Name: JMP1_03_01 (F037268)	Cleavage and polyadenylation specificity factor subunit 1 OS=Homo sapiens GN=CPSF1 PE=1 SV=2	sp|Q10570|CPSF1_HUMAN,tr|D3DWL9|D3DWL9_HUMAN	uni_human_2016.fasta	160,885.9	98.8%	1	1	1	0.0280%	1.18%	VLVDSSFGQPTTQGEAR	R	R	95.0%	45.9	43.4	27.1	0	1	0	0	2	1,791.8873	817	833	true	
JMP1_SFD	BR1	JMP1_BR1	File Name: JMP1_03_01 (F037268)	Isoform 2 of Golgin subfamily A member 3 OS=Homo sapiens GN=GOLGA3	sp|Q08378-2|GOGA3_HUMAN,sp|Q08378-4|GOGA3_HUMAN,sp|Q08378|GOGA3_HUMAN	uni_human_2016.fasta	167,356.0	80.1%	1	1	1	0.0280%	0.576%	TAEAELSR	R	L	94.2%	32.2	40.3	14.0	0	1	0	0	2	876.4421	896	903	true	
JMP1_SFD	BR1	JMP1_BR1	File Name: JMP1_03_01 (F037268)	Isoform 2 of Chromodomain-helicase-DNA-binding protein 4 OS=Homo sapiens GN=CHD4	sp|Q14839-2|CHD4_HUMAN,sp|Q14839|CHD4_HUMAN,tr|A0A0C4DGG9|A0A0C4DGG9_HUMAN,tr|B3KY63|B3KY63_HUMAN,tr|F5GWX5|F5GWX5_HUMAN	uni_human_2016.fasta	218,008.6	99.8%	2	2	2	0.0560%	1.39%	IDGGITGNMR	R	Q	95.0%	39.2	40.4	24.9	0	1	0	0	2	1,049.5047	1096	1105	true	
JMP1_SFD	BR1	JMP1_BR1	File Name: JMP1_03_01 (F037268)	Isoform 2 of Chromodomain-helicase-DNA-binding protein 4 OS=Homo sapiens GN=CHD4	sp|Q14839-2|CHD4_HUMAN,sp|Q14839|CHD4_HUMAN,tr|A0A0C4DGG9|A0A0C4DGG9_HUMAN,tr|B3KY63|B3KY63_HUMAN,tr|F5GWX5|F5GWX5_HUMAN	uni_human_2016.fasta	218,008.6	99.8%	2	2	2	0.0560%	1.39%	LANRAPEPTPQQVAQQQ	R	-	95.0%	34.3	43.7	16.8	0	1	0	0	2	1,875.9673	1896	1912	true	
JMP1_SFD	BR1	JMP1_BR1	File Name: JMP1_03_01 (F037268)	Isoform 2 of F-actin-uncapping protein RLTPR OS=Homo sapiens GN=RLTPR	sp|Q6F5E8-2|CARL2_HUMAN,sp|Q6F5E8|CARL2_HUMAN,tr|Q86XL4|Q86XL4_HUMAN	uni_human_2016.fasta	154,692.4	99.1%	1	1	1	0.0280%	0.875%	TDLETSPGAAPR	R	T	95.0%	34.3	41.2	21.2	0	1	0	0	2	1,214.6013	1115	1126	true	
JMP1_SFD	BR1	JMP1_BR1	File Name: JMP1_03_01 (F037268)	Isoform 3 of Sodium/potassium-transporting ATPase subunit alpha-1 OS=Homo sapiens GN=ATP1A1	sp|P05023-3|AT1A1_HUMAN,tr|B7Z3V1|B7Z3V1_HUMAN	uni_human_2016.fasta	109,553.6	79.5%	1	1	1	0.0280%	1.31%	SPDFTNENPLETR	R	N	94.0%	34.4	42.7	24.2	0	1	0	0	2	1,519.7024	197	209	true	
JMP1_SFD	BR1	JMP1_BR1	File Name: JMP1_03_01 (F037268)	Isoform 2 of Protein polybromo-1 OS=Homo sapiens GN=PBRM1	sp|Q86U86-2|PB1_HUMAN,sp|Q86U86-4|PB1_HUMAN,sp|Q86U86-5|PB1_HUMAN,sp|Q86U86-7|PB1_HUMAN,sp|Q86U86-8|PB1_HUMAN,sp|Q86U86-9|PB1_HUMAN,sp|Q86U86|PB1_HUMAN	uni_human_2016.fasta	192,954.0	78.4%	1	1	1	0.0280%	0.551%	TPSNLAAAR	R	L	93.6%	26.7	39.3	16.7	0	1	0	0	2	900.4897	301	309	true	
JMP1_SFD	BR1	JMP1_BR1	File Name: JMP1_03_01 (F037268)	MHC class I antigen (Fragment) OS=Homo sapiens GN=HLA-C PE=3 SV=1	tr|V5NQW1|V5NQW1_HUMAN	uni_human_2016.fasta	38,936.5	98.8%	2	2	2	0.0560%	6.59%	FDSDAASPR	R	G	90.6%	30.8	42.1	17.8	0	1	0	0	2	965.4323	60	68	true	tr|Q29958|Q29958_HUMAN,tr|E3Q1J2|E3Q1J2_HUMAN,tr|B2DG08|B2DG08_HUMAN,tr|A0A0A7C4R0|A0A0A7C4R0_HUMAN,tr|A0A0S4T203|A0A0S4T203_HUMAN
JMP1_SFD	BR1	JMP1_BR1	File Name: JMP1_03_01 (F037268)	MHC class I antigen (Fragment) OS=Homo sapiens GN=HLA-C PE=3 SV=1	tr|V5NQW1|V5NQW1_HUMAN	uni_human_2016.fasta	38,936.5	98.8%	2	2	2	0.0560%	6.59%	SWTAADTAAQITQR	R	K	87.5%	33.0	43.8	0.000	0	1	0	0	2	1,519.7500	156	169	true	tr|Q29958|Q29958_HUMAN,tr|B4DUK6|B4DUK6_HUMAN,tr|Q95IE7|Q95IE7_HUMAN,tr|A0A0A7C4R0|A0A0A7C4R0_HUMAN,tr|A0A0S4T203|A0A0S4T203_HUMAN
JMP1_SFD	BR1	JMP1_BR1	File Name: JMP1_03_01 (F037268)	Microtubule-actin cross-linking factor 1, isoforms 1/2/3/5 OS=Homo sapiens GN=MACF1 PE=1 SV=4	sp|Q9UPN3|MACF1_HUMAN,tr|H3BPE1|H3BPE1_HUMAN,tr|H3BQK9|H3BQK9_HUMAN	uni_human_2016.fasta	838,314.2	98.1%	1	1	1	0.0280%	0.149%	LVLDTVNEVSR	R	A	95.0%	37.3	40.9	28.4	0	1	0	0	2	1,244.6845	5617	5627	true	
JMP1_SFD	BR1	JMP1_BR1	File Name: JMP1_03_01 (F037268)	Isoform 4 of Apoptotic chromatin condensation inducer in the nucleus OS=Homo sapiens GN=ACIN1	sp|Q9UKV3-5|ACINU_HUMAN,sp|Q9UKV3|ACINU_HUMAN,tr|B4DQZ7|B4DQZ7_HUMAN,tr|E7EQT4|E7EQT4_HUMAN,tr|S4R3H4|S4R3H4_HUMAN	uni_human_2016.fasta	151,861.8	99.7%	2	2	2	0.0560%	2.03%	GVPAGNSDTEGGQPGR	K	K	95.0%	49.1	40.8	31.3	0	1	0	0	2	1,498.6883	832	847	true	
JMP1_SFD	BR1	JMP1_BR1	File Name: JMP1_03_01 (F037268)	Isoform 4 of Apoptotic chromatin condensation inducer in the nucleus OS=Homo sapiens GN=ACIN1	sp|Q9UKV3-5|ACINU_HUMAN,sp|Q9UKV3|ACINU_HUMAN,tr|B4DQZ7|B4DQZ7_HUMAN,tr|E7EQT4|E7EQT4_HUMAN,tr|S4R3H4|S4R3H4_HUMAN	uni_human_2016.fasta	151,861.8	99.7%	2	2	2	0.0560%	2.03%	TSTSSSSVQAR	R	R	93.2%	30.5	40.2	15.9	0	1	0	0	2	1,110.5384	697	707	true	
JMP1_SFD	BR1	JMP1_BR1	File Name: JMP1_03_01 (F037268)	MHC class I antigen (Fragment) OS=Homo sapiens GN=HLA-B PE=3 SV=1	tr|B2DG08|B2DG08_HUMAN	uni_human_2016.fasta	31,615.1	54.1%	1	1	1	0.0280%	10.6%	DGEDKTQDTELVETRPAGDR	R	T	82.7%	33.1	40.8	0.000	0	0	1	0	2	2,232.0379	219	238	true	
JMP1_SFD	BR1	JMP1_BR1	File Name: JMP1_03_01 (F037268)	MHC class I antigen (Fragment) OS=Homo sapiens GN=HLA-B PE=3 SV=1	tr|B2DG08|B2DG08_HUMAN	uni_human_2016.fasta	31,615.1	54.1%	1	1	1	0.0280%	10.6%	FDSDAASPR	R	T	90.6%	30.8	42.1	17.8	0	1	0	0	2	965.4323	35	43	false	tr|Q29958|Q29958_HUMAN,tr|E3Q1J2|E3Q1J2_HUMAN,tr|V5NQW1|V5NQW1_HUMAN,tr|A0A0A7C4R0|A0A0A7C4R0_HUMAN,tr|A0A0S4T203|A0A0S4T203_HUMAN
JMP1_SFD	BR1	JMP1_BR1	File Name: JMP1_03_01 (F037268)	Clustered mitochondria protein homolog (Fragment) OS=Homo sapiens GN=CLUH PE=1 SV=2	tr|I3L2B0|I3L2B0_HUMAN	uni_human_2016.fasta	138,231.9	100.0%	4	4	4	0.112%	4.21%	DWNEELQTTR	R	E	95.0%	38.5	39.6	19.5	0	1	0	0	2	1,291.5914	394	403	true	
JMP1_SFD	BR1	JMP1_BR1	File Name: JMP1_03_01 (F037268)	Clustered mitochondria protein homolog (Fragment) OS=Homo sapiens GN=CLUH PE=1 SV=2	tr|I3L2B0|I3L2B0_HUMAN	uni_human_2016.fasta	138,231.9	100.0%	4	4	4	0.112%	4.21%	ELAETIAADDGTADPR	K	S	95.0%	30.6	41.4	13.8	0	1	0	0	2	1,644.7714	717	732	true	
JMP1_SFD	BR1	JMP1_BR1	File Name: JMP1_03_01 (F037268)	Clustered mitochondria protein homolog (Fragment) OS=Homo sapiens GN=CLUH PE=1 SV=2	tr|I3L2B0|I3L2B0_HUMAN	uni_human_2016.fasta	138,231.9	100.0%	4	4	4	0.112%	4.21%	SVEGLQEGSVLR	R	V	95.0%	37.7	42.0	19.5	0	1	0	0	2	1,273.6747	144	155	true	
JMP1_SFD	BR1	JMP1_BR1	File Name: JMP1_03_01 (F037268)	Clustered mitochondria protein homolog (Fragment) OS=Homo sapiens GN=CLUH PE=1 SV=2	tr|I3L2B0|I3L2B0_HUMAN	uni_human_2016.fasta	138,231.9	100.0%	4	4	4	0.112%	4.21%	TDELPAAAPADSAR	K	E	95.0%	36.1	41.6	22.9	0	1	0	0	2	1,384.6704	5	18	true	
JMP1_SFD	BR1	JMP1_BR1	File Name: JMP1_03_01 (F037268)	Krev interaction trapped protein 1 (Fragment) OS=Homo sapiens GN=KRIT1 PE=1 SV=1	tr|C9JJM9|C9JJM9_HUMAN	uni_human_2016.fasta	6,711.1	61.5%	1	1	1	0.0280%	13.8%	NTASLNSR	K	E	86.6%	26.5	40.9	9.67	0	1	0	0	2	862.4376	19	26	true	
JMP1_SFD	BR1	JMP1_BR1	File Name: JMP1_03_01 (F037268)	Gem-associated protein 5 OS=Homo sapiens GN=GEMIN5 PE=1 SV=3	sp|Q8TEQ6|GEMI5_HUMAN,tr|B7ZLC9|B7ZLC9_HUMAN	uni_human_2016.fasta	168,590.8	99.8%	2	2	2	0.0560%	1.86%	ELNEDVSADVEER	R	F	95.0%	57.1	40.1	43.1	0	1	0	0	2	1,504.6762	878	890	true	
JMP1_SFD	BR1	JMP1_BR1	File Name: JMP1_03_01 (F037268)	Gem-associated protein 5 OS=Homo sapiens GN=GEMIN5 PE=1 SV=3	sp|Q8TEQ6|GEMI5_HUMAN,tr|B7ZLC9|B7ZLC9_HUMAN	uni_human_2016.fasta	168,590.8	99.8%	2	2	2	0.0560%	1.86%	VGPGAGESPGTPPFR	R	V	80.9%	25.8	42.2	15.3	0	1	0	0	2	1,425.7123	41	55	true	
JMP1_SFD	BR1	JMP1_BR1	File Name: JMP1_03_01 (F037268)	Isoform Epsilon of Apoptosis regulator BAX OS=Homo sapiens GN=BAX	sp|Q07812-5|BAX_HUMAN	uni_human_2016.fasta	18,129.4	82.4%	1	1	1	0.0280%	7.93%	IGDELDSNMELQR	R	M	95.0%	42.6	40.1	25.0	0	1	0	0	2	1,535.7009	66	78	true	
JMP1_SFD	BR1	JMP1_BR1	File Name: JMP1_03_01 (F037268)	Lysozyme C OS=Homo sapiens GN=LYZ PE=1 SV=1	sp|P61626|LYSC_HUMAN,tr|B2R4C5|B2R4C5_HUMAN	uni_human_2016.fasta	16,536.9	80.5%	1	1	1	0.0280%	6.08%	ATNYNAGDR	R	S	94.3%	29.4	37.3	11.1	0	1	0	0	2	981.4384	60	68	true	
JMP1_SFD	BR1	JMP1_BR1	File Name: JMP1_03_01 (F037268)	Filaggrin-2 OS=Homo sapiens GN=FLG2 PE=1 SV=1	sp|Q5D862|FILA2_HUMAN	uni_human_2016.fasta	248,052.3	82.4%	1	1	1	0.0280%	0.502%	FSNSSSSNEFSK	R	C	95.0%	38.4	36.5	26.2	0	1	0	0	2	1,320.5700	404	415	true	
JMP1_SFD	BR1	JMP1_BR1	File Name: JMP1_03_01 (F037268)	Partitioning defective 3 homolog B OS=Homo sapiens GN=PARD3B PE=1 SV=1	tr|R4GN62|R4GN62_HUMAN	uni_human_2016.fasta	101,724.1	82.4%	1	1	1	0.0280%	1.18%	IKKKGFGAMLR	K	Y	95.0%	34.0	38.1	0.000	0	1	0	0	2	1,353.7826	867	877	true	
JMP1_SFD	BR1	JMP1_BR1	File Name: JMP1_03_01 (F037268)	Keratin, type I cytoskeletal 9 OS=Homo sapiens GN=KRT9 PE=1 SV=3	sp|P35527|K1C9_HUMAN	uni_human_2016.fasta	62,065.9	100.0%	7	7	7	0.196%	14.8%	FSSSGGGGGGGR	R	F	95.0%	41.2	36.7	31.8	0	1	0	0	2	982.4338	35	46	true	
JMP1_SFD	BR1	JMP1_BR1	File Name: JMP1_03_01 (F037268)	Keratin, type I cytoskeletal 9 OS=Homo sapiens GN=KRT9 PE=1 SV=3	sp|P35527|K1C9_HUMAN	uni_human_2016.fasta	62,065.9	100.0%	7	7	7	0.196%	14.8%	FSSSSGYGGGSSR	R	V	95.0%	32.9	35.7	18.9	0	1	0	0	2	1,235.5286	47	59	true	
JMP1_SFD	BR1	JMP1_BR1	File Name: JMP1_03_01 (F037268)	Keratin, type I cytoskeletal 9 OS=Homo sapiens GN=KRT9 PE=1 SV=3	sp|P35527|K1C9_HUMAN	uni_human_2016.fasta	62,065.9	100.0%	7	7	7	0.196%	14.8%	GGSGGSYGGGGSGGGYGGGSGSR	R	G	95.0%	105	32.0	93.2	0	1	0	0	2	1,791.7280	491	513	true	
JMP1_SFD	BR1	JMP1_BR1	File Name: JMP1_03_01 (F037268)	Keratin, type I cytoskeletal 9 OS=Homo sapiens GN=KRT9 PE=1 SV=3	sp|P35527|K1C9_HUMAN	uni_human_2016.fasta	62,065.9	100.0%	7	7	7	0.196%	14.8%	MTLDDFR	R	I	84.5%	19.9	36.1	4.92	0	1	0	0	2	913.4086	234	240	true	
JMP1_SFD	BR1	JMP1_BR1	File Name: JMP1_03_01 (F037268)	Keratin, type I cytoskeletal 9 OS=Homo sapiens GN=KRT9 PE=1 SV=3	sp|P35527|K1C9_HUMAN	uni_human_2016.fasta	62,065.9	100.0%	7	7	7	0.196%	14.8%	QGVDADINGLR	R	Q	95.0%	47.5	41.4	15.3	0	1	0	0	2	1,157.5911	251	261	true	
JMP1_SFD	BR1	JMP1_BR1	File Name: JMP1_03_01 (F037268)	Keratin, type I cytoskeletal 9 OS=Homo sapiens GN=KRT9 PE=1 SV=3	sp|P35527|K1C9_HUMAN	uni_human_2016.fasta	62,065.9	100.0%	7	7	7	0.196%	14.8%	QVLDNLTMEK	R	S	86.8%	41.6	41.6	29.0	0	1	0	0	2	1,206.6037	262	271	true	
JMP1_SFD	BR1	JMP1_BR1	File Name: JMP1_03_01 (F037268)	Keratin, type I cytoskeletal 9 OS=Homo sapiens GN=KRT9 PE=1 SV=3	sp|P35527|K1C9_HUMAN	uni_human_2016.fasta	62,065.9	100.0%	7	7	7	0.196%	14.8%	SGGGGGGGLGSGGSIR	R	S	95.0%	53.2	40.8	34.0	0	1	0	0	2	1,232.5981	14	29	true	
JMP1_SFD	BR1	JMP1_BR1	File Name: JMP1_03_01 (F037268)	Isoform 2 of Spectrin alpha chain, non-erythrocytic 1 OS=Homo sapiens GN=SPTAN1	sp|Q13813-2|SPTN1_HUMAN,sp|Q13813|SPTN1_HUMAN,tr|A0A0D9SGF6|A0A0D9SGF6_HUMAN	uni_human_2016.fasta	284,542.7	99.9%	3	3	3	0.0839%	1.25%	DLTGVQNLR	R	K	86.9%	24.6	40.6	10.8	0	1	0	0	2	1,015.5532	1795	1803	true	
JMP1_SFD	BR1	JMP1_BR1	File Name: JMP1_03_01 (F037268)	Isoform 2 of Spectrin alpha chain, non-erythrocytic 1 OS=Homo sapiens GN=SPTAN1	sp|Q13813-2|SPTN1_HUMAN,sp|Q13813|SPTN1_HUMAN,tr|A0A0D9SGF6|A0A0D9SGF6_HUMAN	uni_human_2016.fasta	284,542.7	99.9%	3	3	3	0.0839%	1.25%	EANQQQQFNR	R	N	81.7%	25.5	39.7	15.2	0	1	0	0	2	1,262.5872	676	685	true	
JMP1_SFD	BR1	JMP1_BR1	File Name: JMP1_03_01 (F037268)	Isoform 2 of Spectrin alpha chain, non-erythrocytic 1 OS=Homo sapiens GN=SPTAN1	sp|Q13813-2|SPTN1_HUMAN,sp|Q13813|SPTN1_HUMAN,tr|A0A0D9SGF6|A0A0D9SGF6_HUMAN	uni_human_2016.fasta	284,542.7	99.9%	3	3	3	0.0839%	1.25%	GVIDMGNSLIER	R	G	95.0%	43.7	42.1	22.2	0	1	0	0	2	1,319.6626	1608	1619	true	
JMP1_SFD	BR1	JMP1_BR1	File Name: JMP1_03_01 (F037268)	Isoform 2 of Transforming growth factor beta-3 OS=Homo sapiens GN=TGFB3	sp|P10600-2|TGFB3_HUMAN,sp|P10600|TGFB3_HUMAN,tr|A5YM40|A5YM40_HUMAN,tr|B3KVH9|B3KVH9_HUMAN,tr|Q6TV15|Q6TV15_HUMAN	uni_human_2016.fasta	47,328.8	82.4%	1	1	1	0.0280%	2.27%	GDLGRLK	R	K	95.0%	27.8	38.0	0.000	0	1	0	0	2	758.4521	262	268	true	
JMP1_SFD	BR1	JMP1_BR1	File Name: JMP1_03_01 (F037268)	Isoform 2 of Myosin-9 OS=Homo sapiens GN=MYH9	sp|P35579-2|MYH9_HUMAN,sp|P35579|MYH9_HUMAN,tr|A0A024R1N1|A0A024R1N1_HUMAN	uni_human_2016.fasta	226,537.5	100.0%	3	3	3	0.0839%	2.53%	ALELDSNLYR	K	I	95.0%	31.8	41.7	23.8	0	1	0	0	2	1,193.6161	746	755	true	
JMP1_SFD	BR1	JMP1_BR1	File Name: JMP1_03_01 (F037268)	Isoform 2 of Myosin-9 OS=Homo sapiens GN=MYH9	sp|P35579-2|MYH9_HUMAN,sp|P35579|MYH9_HUMAN,tr|A0A024R1N1|A0A024R1N1_HUMAN	uni_human_2016.fasta	226,537.5	100.0%	3	3	3	0.0839%	2.53%	ELEDATETADAMNR	R	E	95.0%	42.2	35.1	29.7	0	1	0	0	2	1,581.6699	1899	1912	true	
JMP1_SFD	BR1	JMP1_BR1	File Name: JMP1_03_01 (F037268)	Isoform 2 of Myosin-9 OS=Homo sapiens GN=MYH9	sp|P35579-2|MYH9_HUMAN,sp|P35579|MYH9_HUMAN,tr|A0A024R1N1|A0A024R1N1_HUMAN	uni_human_2016.fasta	226,537.5	100.0%	3	3	3	0.0839%	2.53%	QLEEAEEEAQR	R	A	95.0%	51.5	39.0	34.6	0	1	0	0	2	1,331.6074	1878	1888	true	
JMP1_SFD	BR1	JMP1_BR1	File Name: JMP1_03_01 (F037268)	Intron-binding protein aquarius OS=Homo sapiens GN=AQR PE=1 SV=4	sp|O60306|AQR_HUMAN,tr|A0A024R9L1|A0A024R9L1_HUMAN,tr|A8K6F0|A8K6F0_HUMAN,tr|B0AZM4|B0AZM4_HUMAN	uni_human_2016.fasta	171,299.7	99.9%	3	3	3	0.0839%	2.02%	LESTYEIR	R	Q	79.8%	23.9	40.4	0.000	0	1	0	0	2	1,010.5153	475	482	true	
JMP1_SFD	BR1	JMP1_BR1	File Name: JMP1_03_01 (F037268)	Intron-binding protein aquarius OS=Homo sapiens GN=AQR PE=1 SV=4	sp|O60306|AQR_HUMAN,tr|A0A024R9L1|A0A024R9L1_HUMAN,tr|A8K6F0|A8K6F0_HUMAN,tr|B0AZM4|B0AZM4_HUMAN	uni_human_2016.fasta	171,299.7	99.9%	3	3	3	0.0839%	2.02%	QDIEDSVSR	R	M	94.9%	29.3	38.9	19.9	0	1	0	0	2	1,048.4906	483	491	true	
JMP1_SFD	BR1	JMP1_BR1	File Name: JMP1_03_01 (F037268)	Intron-binding protein aquarius OS=Homo sapiens GN=AQR PE=1 SV=4	sp|O60306|AQR_HUMAN,tr|A0A024R9L1|A0A024R9L1_HUMAN,tr|A8K6F0|A8K6F0_HUMAN,tr|B0AZM4|B0AZM4_HUMAN	uni_human_2016.fasta	171,299.7	99.9%	3	3	3	0.0839%	2.02%	VGVPTVDLDAQGR	R	A	95.0%	41.5	42.1	34.5	0	1	0	0	2	1,326.7014	1126	1138	true	
JMP1_SFD	BR1	JMP1_BR1	File Name: JMP1_03_01 (F037268)	ATP-dependent RNA helicase A OS=Homo sapiens GN=DHX9 PE=1 SV=4	sp|Q08211|DHX9_HUMAN	uni_human_2016.fasta	140,961.5	82.4%	1	1	1	0.0280%	0.945%	AAECNIVVTQPR	R	R	95.0%	38.9	42.5	21.4	0	1	0	0	2	1,357.6893	435	446	true	
JMP1_SFD	BR1	JMP1_BR1	File Name: JMP1_03_01 (F037268)	Secretory carrier-associated membrane protein 2 OS=Homo sapiens GN=SCAMP2 PE=1 SV=2	sp|O15127|SCAM2_HUMAN,tr|A0A140VK92|A0A140VK92_HUMAN,tr|A8K769|A8K769_HUMAN,tr|Q6IBK3|Q6IBK3_HUMAN	uni_human_2016.fasta	36,649.1	73.2%	1	1	1	0.0280%	3.95%	AASSAAQGAFQGN	R	-	91.7%	31.9	38.0	14.8	0	1	0	0	2	1,179.5388	317	329	true	
JMP1_SFD	BR1	JMP1_BR1	File Name: JMP1_03_01 (F037268)	Transcription intermediary factor 1-beta OS=Homo sapiens GN=TRIM28 PE=1 SV=5	sp|Q13263|TIF1B_HUMAN,tr|B2R8R5|B2R8R5_HUMAN	uni_human_2016.fasta	88,549.0	50.1%	1	1	1	0.0280%	1.32%	SGEGEVSGLMR	R	K	80.3%	25.6	38.9	18.3	0	1	0	0	2	1,137.5206	473	483	true	
JMP1_SFD	BR1	JMP1_BR1	File Name: JMP1_03_01 (F037268)	Isoform 3 of DNA mismatch repair protein Msh6 OS=Homo sapiens GN=MSH6	sp|P52701-3|MSH6_HUMAN,sp|P52701-4|MSH6_HUMAN,sp|P52701|MSH6_HUMAN	uni_human_2016.fasta	152,789.9	99.8%	2	2	2	0.0560%	1.54%	LGASDR	R	I	95.0%	35.9	38.4	7.72	0	1	0	0	2	618.3206	1177	1182	true	
JMP1_SFD	BR1	JMP1_BR1	File Name: JMP1_03_01 (F037268)	Isoform 3 of DNA mismatch repair protein Msh6 OS=Homo sapiens GN=MSH6	sp|P52701-3|MSH6_HUMAN,sp|P52701-4|MSH6_HUMAN,sp|P52701|MSH6_HUMAN	uni_human_2016.fasta	152,789.9	99.8%	2	2	2	0.0560%	1.54%	VEQTETPEMMEAR	R	C	95.0%	41.7	35.7	25.5	0	1	0	0	2	1,582.6725	483	495	true	
JMP1_SFD	BR1	JMP1_BR1	File Name: JMP1_03_01 (F037268)	Protein RRP5 homolog OS=Homo sapiens GN=PDCD11 PE=1 SV=3	sp|Q14690|RRP5_HUMAN	uni_human_2016.fasta	208,702.8	100.0%	3	3	3	0.0839%	1.34%	ANLEESFPR	M	G	93.5%	32.1	40.8	14.6	0	1	0	0	1	1,104.5320	2	10	true	
JMP1_SFD	BR1	JMP1_BR1	File Name: JMP1_03_01 (F037268)	Protein RRP5 homolog OS=Homo sapiens GN=PDCD11 PE=1 SV=3	sp|Q14690|RRP5_HUMAN	uni_human_2016.fasta	208,702.8	100.0%	3	3	3	0.0839%	1.34%	VGQALR	R	A	92.8%	26.3	37.9	0.000	0	1	0	0	2	643.3886	1199	1204	true	
JMP1_SFD	BR1	JMP1_BR1	File Name: JMP1_03_01 (F037268)	Protein RRP5 homolog OS=Homo sapiens GN=PDCD11 PE=1 SV=3	sp|Q14690|RRP5_HUMAN	uni_human_2016.fasta	208,702.8	100.0%	3	3	3	0.0839%	1.34%	VLCLSQSEGR	R	V	95.0%	37.5	40.9	22.4	0	1	0	0	2	1,148.5729	692	701	true	
JMP1_SFD	BR1	JMP1_BR1	File Name: JMP1_03_01 (F037268)	Isoform 3 of Dystrophin OS=Homo sapiens GN=DMD	sp|P11532-4|DMD_HUMAN,sp|P11532|DMD_HUMAN,tr|A0A075B6G3|A0A075B6G3_HUMAN,tr|A0A087WTU7|A0A087WTU7_HUMAN,tr|A0A087WV90|A0A087WV90_HUMAN,tr|E9PDN5|E9PDN5_HUMAN	uni_human_2016.fasta	426,748.7	49.8%	1	1	1	0.0280%	0.163%	VNAIER	K	E	80.1%	24.5	39.7	1.69	0	1	0	0	2	701.3940	763	768	true	
JMP1_SFD	BR1	JMP1_BR1	File Name: JMP1_03_01 (F037268)	Isoform 2 of E3 ubiquitin-protein ligase HUWE1 OS=Homo sapiens GN=HUWE1	sp|Q7Z6Z7-2|HUWE1_HUMAN,sp|Q7Z6Z7-3|HUWE1_HUMAN,sp|Q7Z6Z7|HUWE1_HUMAN,tr|A0A024R9U8|A0A024R9U8_HUMAN,tr|A0A024R9W5|A0A024R9W5_HUMAN	uni_human_2016.fasta	481,892.1	100.0%	3	3	3	0.0839%	0.964%	DSAVAISGADSR	R	G	91.5%	31.4	40.2	17.0	0	1	0	0	2	1,148.5542	2930	2941	true	
JMP1_SFD	BR1	JMP1_BR1	File Name: JMP1_03_01 (F037268)	Isoform 2 of E3 ubiquitin-protein ligase HUWE1 OS=Homo sapiens GN=HUWE1	sp|Q7Z6Z7-2|HUWE1_HUMAN,sp|Q7Z6Z7-3|HUWE1_HUMAN,sp|Q7Z6Z7|HUWE1_HUMAN,tr|A0A024R9U8|A0A024R9U8_HUMAN,tr|A0A024R9W5|A0A024R9W5_HUMAN	uni_human_2016.fasta	481,892.1	100.0%	3	3	3	0.0839%	0.964%	EYNLEQQR	R	R	94.1%	28.1	39.6	9.43	0	1	0	0	2	1,079.5116	3647	3654	true	
JMP1_SFD	BR1	JMP1_BR1	File Name: JMP1_03_01 (F037268)	Isoform 2 of E3 ubiquitin-protein ligase HUWE1 OS=Homo sapiens GN=HUWE1	sp|Q7Z6Z7-2|HUWE1_HUMAN,sp|Q7Z6Z7-3|HUWE1_HUMAN,sp|Q7Z6Z7|HUWE1_HUMAN,tr|A0A024R9U8|A0A024R9U8_HUMAN,tr|A0A024R9W5|A0A024R9W5_HUMAN	uni_human_2016.fasta	481,892.1	100.0%	3	3	3	0.0839%	0.964%	SAATSGAGSTTSGVVSGSLGSR	R	E	95.0%	64.3	43.8	42.0	0	1	0	0	2	1,896.9257	1844	1865	true	
JMP1_SFD	BR1	JMP1_BR1	File Name: JMP1_03_01 (F037268)	Isoform 2 of Transmembrane protein 245 OS=Homo sapiens GN=TMEM245	sp|Q9H330-2|TM245_HUMAN,sp|Q9H330-4|TM245_HUMAN,sp|Q9H330|TM245_HUMAN	uni_human_2016.fasta	100,949.3	82.4%	1	1	1	0.0280%	1.48%	AVGPSGGGGETPR	R	T	95.0%	45.7	41.0	36.8	0	1	0	0	2	1,141.5598	26	38	true	
JMP1_SFD	BR1	JMP1_BR1	File Name: JMP1_03_01 (F037268)	Isoform A of Plasma membrane calcium-transporting ATPase 1 OS=Homo sapiens GN=ATP2B1	sp|P20020-2|AT2B1_HUMAN,sp|P20020-3|AT2B1_HUMAN,sp|P20020-4|AT2B1_HUMAN,sp|P20020-5|AT2B1_HUMAN,sp|P20020-6|AT2B1_HUMAN,sp|P20020|AT2B1_HUMAN,tr|A0A024RBC7|A0A024RBC7_HUMAN	uni_human_2016.fasta	138,759.2	82.4%	1	1	1	0.0280%	0.935%	MVTGDNINTAR	R	A	95.0%	42.2	40.5	4.68	0	1	0	0	2	1,207.5737	706	716	true	
JMP1_SFD	BR1	JMP1_BR1	File Name: JMP1_03_01 (F037268)	Isoform 2 of Sister chromatid cohesion protein PDS5 homolog B OS=Homo sapiens GN=PDS5B	sp|Q9NTI5-2|PDS5B_HUMAN,sp|Q9NTI5|PDS5B_HUMAN,tr|A9IYQ1|A9IYQ1_HUMAN,tr|B7Z5S1|B7Z5S1_HUMAN	uni_human_2016.fasta	164,672.5	82.4%	1	1	1	0.0280%	1.29%	METVSNASSSSNPSSPGR	R	I	95.0%	76.8	37.9	68.7	0	1	0	0	2	1,810.7871	1152	1169	true	
JMP1_SFD	BR1	JMP1_BR1	File Name: JMP1_03_01 (F037268)	Isoform 2 of Golgi apparatus protein 1 OS=Homo sapiens GN=GLG1	sp|Q92896-2|GSLG1_HUMAN,sp|Q92896-3|GSLG1_HUMAN,sp|Q92896|GSLG1_HUMAN	uni_human_2016.fasta	134,553.9	82.4%	1	1	1	0.0280%	0.914%	FCENTQAGEGR	R	V	95.0%	35.4	34.2	26.4	0	1	0	0	2	1,268.5325	323	333	true	
JMP1_SFD	BR1	JMP1_BR1	File Name: JMP1_03_01 (F037268)	Isoform 2 of Protein scribble homolog OS=Homo sapiens GN=SCRIB	sp|Q14160-2|SCRIB_HUMAN,sp|Q14160-3|SCRIB_HUMAN,sp|Q14160|SCRIB_HUMAN,tr|A0A0G2JMS7|A0A0G2JMS7_HUMAN,tr|A0A0G2JNZ2|A0A0G2JNZ2_HUMAN,tr|A0A0G2JPP5|A0A0G2JPP5_HUMAN	uni_human_2016.fasta	174,887.3	100.0%	3	3	3	0.0839%	1.81%	EAAEAGAEAR	R	L	95.0%	40.5	38.4	30.5	0	1	0	0	2	974.4537	1406	1415	true	
JMP1_SFD	BR1	JMP1_BR1	File Name: JMP1_03_01 (F037268)	Isoform 2 of Protein scribble homolog OS=Homo sapiens GN=SCRIB	sp|Q14160-2|SCRIB_HUMAN,sp|Q14160-3|SCRIB_HUMAN,sp|Q14160|SCRIB_HUMAN,tr|A0A0G2JMS7|A0A0G2JMS7_HUMAN,tr|A0A0G2JNZ2|A0A0G2JNZ2_HUMAN,tr|A0A0G2JPP5|A0A0G2JPP5_HUMAN	uni_human_2016.fasta	174,887.3	100.0%	3	3	3	0.0839%	1.81%	IAEGGAAHR	R	A	95.0%	32.3	39.7	16.6	0	1	0	0	2	881.4588	897	905	true	
JMP1_SFD	BR1	JMP1_BR1	File Name: JMP1_03_01 (F037268)	Isoform 2 of Protein scribble homolog OS=Homo sapiens GN=SCRIB	sp|Q14160-2|SCRIB_HUMAN,sp|Q14160-3|SCRIB_HUMAN,sp|Q14160|SCRIB_HUMAN,tr|A0A0G2JMS7|A0A0G2JMS7_HUMAN,tr|A0A0G2JNZ2|A0A0G2JNZ2_HUMAN,tr|A0A0G2JPP5|A0A0G2JPP5_HUMAN	uni_human_2016.fasta	174,887.3	100.0%	3	3	3	0.0839%	1.81%	VSEEGPAAR	R	A	95.0%	34.1	39.7	14.6	0	1	0	0	2	915.4530	763	771	true	
JMP1_SFD	BR1	JMP1_BR1	File Name: JMP1_03_01 (F037268)	Isoform 2 of Transcription activator BRG1 OS=Homo sapiens GN=SMARCA4	sp|P51532-2|SMCA4_HUMAN,sp|P51532-3|SMCA4_HUMAN,sp|P51532-4|SMCA4_HUMAN,sp|P51532-5|SMCA4_HUMAN,sp|P51532|SMCA4_HUMAN,tr|A0A0A0MT49|A0A0A0MT49_HUMAN,tr|A7E2E1|A7E2E1_HUMAN,tr|B9EGQ8|B9EGQ8_HUMAN,tr|Q9HBD4|Q9HBD4_HUMAN	uni_human_2016.fasta	184,649.6	99.9%	2	2	2	0.0560%	1.12%	IGQQNEVR	R	V	95.0%	43.2	40.0	25.3	0	1	0	0	2	943.4956	1193	1200	true	
JMP1_SFD	BR1	JMP1_BR1	File Name: JMP1_03_01 (F037268)	Isoform 2 of Transcription activator BRG1 OS=Homo sapiens GN=SMARCA4	sp|P51532-2|SMCA4_HUMAN,sp|P51532-3|SMCA4_HUMAN,sp|P51532-4|SMCA4_HUMAN,sp|P51532-5|SMCA4_HUMAN,sp|P51532|SMCA4_HUMAN,tr|A0A0A0MT49|A0A0A0MT49_HUMAN,tr|A7E2E1|A7E2E1_HUMAN,tr|B9EGQ8|B9EGQ8_HUMAN,tr|Q9HBD4|Q9HBD4_HUMAN	uni_human_2016.fasta	184,649.6	99.9%	2	2	2	0.0560%	1.12%	LDGTTKAEDR	R	G	89.1%	26.3	39.8	11.5	0	1	0	0	2	1,210.5701	1126	1135	true	
JMP1_SFD	BR1	JMP1_BR1	File Name: JMP1_03_01 (F037268)	Spectrin beta chain, non-erythrocytic 1 OS=Homo sapiens GN=SPTBN1 PE=1 SV=2	sp|Q01082|SPTB2_HUMAN,tr|A0A087WUZ3|A0A087WUZ3_HUMAN,tr|B2ZZ89|B2ZZ89_HUMAN,tr|K9MS24|K9MS24_HUMAN	uni_human_2016.fasta	274,613.4	100.0%	5	5	5	0.140%	2.33%	AFEDEMSGR	R	S	93.8%	21.5	32.4	14.4	0	1	0	0	2	1,057.4256	682	690	true	
JMP1_SFD	BR1	JMP1_BR1	File Name: JMP1_03_01 (F037268)	Spectrin beta chain, non-erythrocytic 1 OS=Homo sapiens GN=SPTBN1 PE=1 SV=2	sp|Q01082|SPTB2_HUMAN,tr|A0A087WUZ3|A0A087WUZ3_HUMAN,tr|B2ZZ89|B2ZZ89_HUMAN,tr|K9MS24|K9MS24_HUMAN	uni_human_2016.fasta	274,613.4	100.0%	5	5	5	0.140%	2.33%	ALVADSHPESER	R	I	95.0%	38.8	40.8	30.9	0	1	0	0	2	1,310.6335	1657	1668	true	
JMP1_SFD	BR1	JMP1_BR1	File Name: JMP1_03_01 (F037268)	Spectrin beta chain, non-erythrocytic 1 OS=Homo sapiens GN=SPTBN1 PE=1 SV=2	sp|Q01082|SPTB2_HUMAN,tr|A0A087WUZ3|A0A087WUZ3_HUMAN,tr|B2ZZ89|B2ZZ89_HUMAN,tr|K9MS24|K9MS24_HUMAN	uni_human_2016.fasta	274,613.4	100.0%	5	5	5	0.140%	2.33%	QLQEDAAR	R	L	89.0%	26.1	39.8	10.8	0	1	0	0	2	930.4640	1862	1869	true	
JMP1_SFD	BR1	JMP1_BR1	File Name: JMP1_03_01 (F037268)	Spectrin beta chain, non-erythrocytic 1 OS=Homo sapiens GN=SPTBN1 PE=1 SV=2	sp|Q01082|SPTB2_HUMAN,tr|A0A087WUZ3|A0A087WUZ3_HUMAN,tr|B2ZZ89|B2ZZ89_HUMAN,tr|K9MS24|K9MS24_HUMAN	uni_human_2016.fasta	274,613.4	100.0%	5	5	5	0.140%	2.33%	SQNIVTDSSSLSAEAIR	R	Q	95.0%	67.4	43.5	59.0	0	1	0	0	2	1,777.8926	1548	1564	true	
JMP1_SFD	BR1	JMP1_BR1	File Name: JMP1_03_01 (F037268)	Spectrin beta chain, non-erythrocytic 1 OS=Homo sapiens GN=SPTBN1 PE=1 SV=2	sp|Q01082|SPTB2_HUMAN,tr|A0A087WUZ3|A0A087WUZ3_HUMAN,tr|B2ZZ89|B2ZZ89_HUMAN,tr|K9MS24|K9MS24_HUMAN	uni_human_2016.fasta	274,613.4	100.0%	5	5	5	0.140%	2.33%	VAVVNQIAR	R	Q	86.8%	20.8	36.2	4.66	0	1	0	0	2	969.5839	905	913	true	
JMP1_SFD	BR1	JMP1_BR1	File Name: JMP1_03_01 (F037268)	PCM1 protein OS=Homo sapiens GN=PCM1 PE=2 SV=1	tr|A2RUU9|A2RUU9_HUMAN	uni_human_2016.fasta	209,905.4	82.4%	1	1	1	0.0280%	0.430%	IDTQQLDR	R	Q	95.0%	42.2	40.9	9.04	0	1	0	0	2	988.5060	1533	1540	true	
JMP1_SFD	BR1	JMP1_BR1	File Name: JMP1_03_01 (F037268)	DNA-directed RNA polymerase II subunit RPB1 OS=Homo sapiens GN=POLR2A PE=1 SV=2	sp|P24928|RPB1_HUMAN,tr|A0A087WWE2|A0A087WWE2_HUMAN,tr|A0A0C4DGZ0|A0A0C4DGZ0_HUMAN	uni_human_2016.fasta	217,181.1	99.2%	2	2	2	0.0560%	0.761%	MAEEFR	R	L	80.1%	18.1	34.8	7.38	0	1	0	0	2	798.3451	1054	1059	true	
JMP1_SFD	BR1	JMP1_BR1	File Name: JMP1_03_01 (F037268)	DNA-directed RNA polymerase II subunit RPB1 OS=Homo sapiens GN=POLR2A PE=1 SV=2	sp|P24928|RPB1_HUMAN,tr|A0A087WWE2|A0A087WWE2_HUMAN,tr|A0A0C4DGZ0|A0A0C4DGZ0_HUMAN	uni_human_2016.fasta	217,181.1	99.2%	2	2	2	0.0560%	0.761%	QTFENQVNR	R	I	86.6%	27.2	40.4	12.1	0	1	0	0	2	1,135.5490	735	743	true	
JMP1_SFD	BR1	JMP1_BR1	File Name: JMP1_03_01 (F037268)	Isoform 2 of Myb-binding protein 1A OS=Homo sapiens GN=MYBBP1A	sp|Q9BQG0-2|MBB1A_HUMAN,sp|Q9BQG0|MBB1A_HUMAN,tr|I3L1L3|I3L1L3_HUMAN	uni_human_2016.fasta	148,858.3	78.7%	1	1	1	0.0280%	0.751%	VVVTDDSDER	R	R	93.7%	27.3	39.1	17.3	0	1	0	0	2	1,134.5274	705	714	true	
JMP1_SFD	BR1	JMP1_BR1	File Name: JMP1_03_01 (F037268)	Signal peptidase complex subunit 2 OS=Homo sapiens GN=SPCS2 PE=1 SV=3	sp|Q15005|SPCS2_HUMAN,tr|A0A087WUC6|A0A087WUC6_HUMAN,tr|B4DDB9|B4DDB9_HUMAN,tr|E9PI68|E9PI68_HUMAN,tr|E9PL01|E9PL01_HUMAN	uni_human_2016.fasta	25,004.2	75.9%	1	1	1	0.0280%	3.98%	AAAAVQGGR	M	S	92.7%	29.4	40.8	19.9	0	1	0	0	1	842.4479	2	10	true	
JMP1_SFD	BR1	JMP1_BR1	File Name: JMP1_03_01 (F037268)	Isoform 2 of Golgi-specific brefeldin A-resistance guanine nucleotide exchange factor 1 OS=Homo sapiens GN=GBF1	sp|Q92538-2|GBF1_HUMAN,sp|Q92538-3|GBF1_HUMAN,sp|Q92538|GBF1_HUMAN	uni_human_2016.fasta	206,450.6	82.4%	1	1	1	0.0280%	0.916%	AASSSSPGSPVASSPSR	R	L	95.0%	61.7	41.9	49.3	0	1	0	0	2	1,531.7345	1776	1792	true	
JMP1_SFD	BR1	JMP1_BR1	File Name: JMP1_03_01 (F037268)	Leucine-rich repeat-containing protein 41 OS=Homo sapiens GN=LRRC41 PE=1 SV=1	tr|A0A087X0S7|A0A087X0S7_HUMAN,tr|A0A0B4J2G4|A0A0B4J2G4_HUMAN	uni_human_2016.fasta	86,242.0	82.4%	1	1	1	0.0280%	2.11%	EATSREAAPAK	M	S	95.0%	35.8	41.1	3.52	0	1	0	0	1	1,172.5906	2	12	true	
JMP1_SFD	BR1	JMP1_BR1	File Name: JMP1_03_01 (F037268)	(Bos taurus) Actin, cytoplasmic 1	IPI:CON_00698900.1|SWISS-PROT:P60712,sp|P60709|ACTB_HUMAN,sp|P63261|ACTG_HUMAN,tr|B4DVQ0|B4DVQ0_HUMAN,tr|B4E335|B4E335_HUMAN,tr|B4E3A4|B4E3A4_HUMAN,tr|Q1KLZ0|Q1KLZ0_HUMAN,tr|Q53G76|Q53G76_HUMAN,tr|Q53G99|Q53G99_HUMAN,tr|Q53GK6|Q53GK6_HUMAN,tr|Q8WVW5|Q8WVW5_HUMAN	uni_human_2016.fasta	41,737.8	99.7%	1	1	1	0.0280%	2.67%	AGFAGDDAPR	K	A	95.0%	39.2	38.4	25.7	0	1	0	0	2	976.4484	19	28	true	sp|Q6S8J3|POTEE_HUMAN
JMP1_SFD	BR1	JMP1_BR1	File Name: JMP1_03_01 (F037268)	Pre-mRNA-processing-splicing factor 8 OS=Homo sapiens GN=PRPF8 PE=1 SV=2	sp|Q6P2Q9|PRP8_HUMAN	uni_human_2016.fasta	273,608.6	59.6%	1	1	1	0.0280%	0.300%	FTADEAR	R	D	85.7%	23.4	38.4	2.27	0	1	0	0	2	809.3788	1101	1107	true	
JMP1_SFD	BR1	JMP1_BR1	File Name: JMP1_03_01 (F037268)	Transmembrane protein 109 OS=Homo sapiens GN=TMEM109 PE=1 SV=1	sp|Q9BVC6|TM109_HUMAN,tr|B2R9T9|B2R9T9_HUMAN	uni_human_2016.fasta	26,211.2	79.5%	1	1	1	0.0280%	4.94%	EAPVDVLTQIGR	R	S	94.0%	39.7	40.4	26.2	0	1	0	0	2	1,297.7112	48	59	true	
JMP1_SFD	BR1	JMP1_BR1	File Name: JMP1_03_01 (F037268)	Magnesium transporter protein 1 OS=Homo sapiens GN=MAGT1 PE=1 SV=1	sp|Q9H0U3|MAGT1_HUMAN,tr|A0A087WU53|A0A087WU53_HUMAN,tr|B4DH58|B4DH58_HUMAN	uni_human_2016.fasta	38,037.0	99.5%	2	2	2	0.0560%	5.37%	GDTYELQVR	R	G	93.5%	32.3	41.0	20.5	0	1	0	0	2	1,080.5321	151	159	true	
JMP1_SFD	BR1	JMP1_BR1	File Name: JMP1_03_01 (F037268)	Magnesium transporter protein 1 OS=Homo sapiens GN=MAGT1 PE=1 SV=1	sp|Q9H0U3|MAGT1_HUMAN,tr|A0A087WU53|A0A087WU53_HUMAN,tr|B4DH58|B4DH58_HUMAN	uni_human_2016.fasta	38,037.0	99.5%	2	2	2	0.0560%	5.37%	GFSAEQIAR	R	W	92.8%	28.7	41.2	16.5	0	1	0	0	2	978.5003	160	168	true	
JMP1_SFD	BR1	JMP1_BR1	File Name: JMP1_03_01 (F037268)	GRIP and coiled-coil domain-containing protein 2 OS=Homo sapiens GN=GCC2 PE=1 SV=4	sp|Q8IWJ2|GCC2_HUMAN	uni_human_2016.fasta	195,912.8	57.1%	1	1	1	0.0280%	0.534%	VTALQEECR	R	A	84.3%	24.1	40.3	7.25	0	1	0	0	2	1,105.5307	1299	1307	true	
JMP1_SFD	BR1	JMP1_BR1	File Name: JMP1_03_01 (F037268)	Enhancer of mRNA-decapping protein 4 OS=Homo sapiens GN=EDC4 PE=1 SV=1	sp|Q6P2E9|EDC4_HUMAN	uni_human_2016.fasta	151,662.2	100.0%	3	3	3	0.0839%	2.43%	AAADTLQGPMQAAYR	R	E	95.0%	38.1	42.0	23.2	0	1	0	0	2	1,579.7535	1101	1115	true	
JMP1_SFD	BR1	JMP1_BR1	File Name: JMP1_03_01 (F037268)	Enhancer of mRNA-decapping protein 4 OS=Homo sapiens GN=EDC4 PE=1 SV=1	sp|Q6P2E9|EDC4_HUMAN	uni_human_2016.fasta	151,662.2	100.0%	3	3	3	0.0839%	2.43%	ALQDVQIR	K	F	81.9%	21.5	39.0	0.750	0	1	0	0	2	942.5368	515	522	true	
JMP1_SFD	BR1	JMP1_BR1	File Name: JMP1_03_01 (F037268)	Enhancer of mRNA-decapping protein 4 OS=Homo sapiens GN=EDC4 PE=1 SV=1	sp|Q6P2E9|EDC4_HUMAN	uni_human_2016.fasta	151,662.2	100.0%	3	3	3	0.0839%	2.43%	ETCSTLAESPR	R	N	95.0%	39.7	38.2	32.2	0	1	0	0	2	1,250.5682	836	846	true	
JMP1_SFD	BR1	JMP1_BR1	File Name: JMP1_03_01 (F037268)	Early endosome antigen 1 OS=Homo sapiens GN=EEA1 PE=1 SV=2	sp|Q15075|EEA1_HUMAN	uni_human_2016.fasta	162,468.1	99.9%	2	3	3	0.0839%	1.35%	EAAEQKVTR	R	L	95.0%	49.5	41.4	35.3	0	2	0	0	2	1,142.5896	187	195	true	
JMP1_SFD	BR1	JMP1_BR1	File Name: JMP1_03_01 (F037268)	Early endosome antigen 1 OS=Homo sapiens GN=EEA1 PE=1 SV=2	sp|Q15075|EEA1_HUMAN	uni_human_2016.fasta	162,468.1	99.9%	2	3	3	0.0839%	1.35%	LSASETSLHR	R	I	95.0%	57.9	41.2	41.7	0	1	0	0	2	1,100.5694	353	362	true	
JMP1_SFD	BR1	JMP1_BR1	File Name: JMP1_03_01 (F037268)	Cleft lip and palate transmembrane protein 1 OS=Homo sapiens GN=CLPTM1 PE=1 SV=1	sp|O96005|CLPT1_HUMAN,tr|A0A0S2Z3H2|A0A0S2Z3H2_HUMAN,tr|A0A0S2Z3H6|A0A0S2Z3H6_HUMAN,tr|K7EQQ1|K7EQQ1_HUMAN	uni_human_2016.fasta	76,098.3	68.0%	1	1	1	0.0280%	1.49%	AAAQEADGAR	M	S	89.6%	25.8	39.3	12.3	0	1	0	0	1	1,001.4647	2	11	true	
JMP1_SFD	BR1	JMP1_BR1	File Name: JMP1_03_01 (F037268)	Isoform 2 of Filamin-A OS=Homo sapiens GN=FLNA	sp|P21333-2|FLNA_HUMAN,sp|P21333|FLNA_HUMAN,tr|Q5HY54|Q5HY54_HUMAN	uni_human_2016.fasta	280,729.4	100.0%	4	4	4	0.112%	1.63%	AEFTVETR	R	S	95.0%	33.0	40.3	15.6	0	1	0	0	2	952.4734	302	309	true	
JMP1_SFD	BR1	JMP1_BR1	File Name: JMP1_03_01 (F037268)	Isoform 2 of Filamin-A OS=Homo sapiens GN=FLNA	sp|P21333-2|FLNA_HUMAN,sp|P21333|FLNA_HUMAN,tr|Q5HY54|Q5HY54_HUMAN	uni_human_2016.fasta	280,729.4	100.0%	4	4	4	0.112%	1.63%	AFGPGLQGGSAGSPAR	K	F	91.7%	36.6	42.7	20.3	0	1	0	0	2	1,429.7184	1072	1087	true	
JMP1_SFD	BR1	JMP1_BR1	File Name: JMP1_03_01 (F037268)	Isoform 2 of Filamin-A OS=Homo sapiens GN=FLNA	sp|P21333-2|FLNA_HUMAN,sp|P21333|FLNA_HUMAN,tr|Q5HY54|Q5HY54_HUMAN	uni_human_2016.fasta	280,729.4	100.0%	4	4	4	0.112%	1.63%	AGGPGLER	R	A	95.0%	50.8	39.5	15.3	0	1	0	0	2	756.4000	2243	2250	true	tr|E7EN95|E7EN95_HUMAN,tr|Q68CT4|Q68CT4_HUMAN,sp|O75369-7|FLNB_HUMAN
JMP1_SFD	BR1	JMP1_BR1	File Name: JMP1_03_01 (F037268)	Isoform 2 of Filamin-A OS=Homo sapiens GN=FLNA	sp|P21333-2|FLNA_HUMAN,sp|P21333|FLNA_HUMAN,tr|Q5HY54|Q5HY54_HUMAN	uni_human_2016.fasta	280,729.4	100.0%	4	4	4	0.112%	1.63%	EATTEFSVDAR	R	A	84.6%	26.5	39.7	19.4	0	1	0	0	2	1,225.5695	1273	1283	true	
JMP1_SFD	BR1	JMP1_BR1	File Name: JMP1_03_01 (F037268)	Talin-1 OS=Homo sapiens GN=TLN1 PE=1 SV=3	sp|Q9Y490|TLN1_HUMAN	uni_human_2016.fasta	269,765.1	100.0%	5	6	6	0.168%	1.93%	ADAEGESDLENSR	K	K	95.0%	31.0	34.8	25.2	0	1	0	0	2	1,392.5874	842	854	true	
JMP1_SFD	BR1	JMP1_BR1	File Name: JMP1_03_01 (F037268)	Talin-1 OS=Homo sapiens GN=TLN1 PE=1 SV=3	sp|Q9Y490|TLN1_HUMAN	uni_human_2016.fasta	269,765.1	100.0%	5	6	6	0.168%	1.93%	ALDGAFTEENR	K	A	95.0%	35.4	39.9	23.2	0	1	0	0	2	1,222.5699	1545	1555	true	
JMP1_SFD	BR1	JMP1_BR1	File Name: JMP1_03_01 (F037268)	Talin-1 OS=Homo sapiens GN=TLN1 PE=1 SV=3	sp|Q9Y490|TLN1_HUMAN	uni_human_2016.fasta	269,765.1	100.0%	5	6	6	0.168%	1.93%	AVGDASKR	R	L	95.0%	32.4	39.8	11.2	0	2	0	0	2	914.4786	1215	1222	true	
JMP1_SFD	BR1	JMP1_BR1	File Name: JMP1_03_01 (F037268)	Talin-1 OS=Homo sapiens GN=TLN1 PE=1 SV=3	sp|Q9Y490|TLN1_HUMAN	uni_human_2016.fasta	269,765.1	100.0%	5	6	6	0.168%	1.93%	SAQPASAEPR	R	Q	95.0%	34.0	39.9	22.6	0	1	0	0	2	1,013.5010	625	634	true	
JMP1_SFD	BR1	JMP1_BR1	File Name: JMP1_03_01 (F037268)	Talin-1 OS=Homo sapiens GN=TLN1 PE=1 SV=3	sp|Q9Y490|TLN1_HUMAN	uni_human_2016.fasta	269,765.1	100.0%	5	6	6	0.168%	1.93%	SLAQAAR	R	G	95.0%	33.0	37.6	4.68	0	1	0	0	2	716.4049	1130	1136	true	
JMP1_SFD	BR1	JMP1_BR1	File Name: JMP1_03_01 (F037268)	Isoform 2 of Clathrin heavy chain 1 OS=Homo sapiens GN=CLTC	sp|Q00610-2|CLH1_HUMAN,sp|Q00610|CLH1_HUMAN,tr|A0A087WVQ6|A0A087WVQ6_HUMAN	uni_human_2016.fasta	191,618.9	100.0%	5	5	5	0.140%	2.93%	AMLSANIR	R	Q	81.9%	24.0	40.0	6.55	0	1	0	0	2	891.4717	669	676	true	
JMP1_SFD	BR1	JMP1_BR1	File Name: JMP1_03_01 (F037268)	Isoform 2 of Clathrin heavy chain 1 OS=Homo sapiens GN=CLTC	sp|Q00610-2|CLH1_HUMAN,sp|Q00610|CLH1_HUMAN,tr|A0A087WVQ6|A0A087WVQ6_HUMAN	uni_human_2016.fasta	191,618.9	100.0%	5	5	5	0.140%	2.93%	AYEFAER	R	C	95.0%	32.6	37.7	10.0	0	1	0	0	2	885.4100	1095	1101	true	
JMP1_SFD	BR1	JMP1_BR1	File Name: JMP1_03_01 (F037268)	Isoform 2 of Clathrin heavy chain 1 OS=Homo sapiens GN=CLTC	sp|Q00610-2|CLH1_HUMAN,sp|Q00610|CLH1_HUMAN,tr|A0A087WVQ6|A0A087WVQ6_HUMAN	uni_human_2016.fasta	191,618.9	100.0%	5	5	5	0.140%	2.93%	ESNCYDPER	R	V	95.0%	46.8	31.7	41.3	0	1	0	0	2	1,169.4528	750	758	true	
JMP1_SFD	BR1	JMP1_BR1	File Name: JMP1_03_01 (F037268)	Isoform 2 of Clathrin heavy chain 1 OS=Homo sapiens GN=CLTC	sp|Q00610-2|CLH1_HUMAN,sp|Q00610|CLH1_HUMAN,tr|A0A087WVQ6|A0A087WVQ6_HUMAN	uni_human_2016.fasta	191,618.9	100.0%	5	5	5	0.140%	2.93%	NNLAGAEELFAR	R	K	95.0%	37.5	41.8	26.9	0	1	0	0	2	1,304.6593	355	366	true	
JMP1_SFD	BR1	JMP1_BR1	File Name: JMP1_03_01 (F037268)	Isoform 2 of Clathrin heavy chain 1 OS=Homo sapiens GN=CLTC	sp|Q00610-2|CLH1_HUMAN,sp|Q00610|CLH1_HUMAN,tr|A0A087WVQ6|A0A087WVQ6_HUMAN	uni_human_2016.fasta	191,618.9	100.0%	5	5	5	0.140%	2.93%	VVGAMQLYSVDR	R	K	95.0%	70.0	42.2	53.5	0	1	0	0	2	1,353.6832	177	188	true	
JMP1_SFD	BR1	JMP1_BR1	File Name: JMP1_04_01 (F037269)	Matrin-3 OS=Homo sapiens GN=MATR3 PE=1 SV=2	sp|P43243|MATR3_HUMAN,tr|A0A0R4J2E8|A0A0R4J2E8_HUMAN,tr|A8MXP9|A8MXP9_HUMAN,tr|D6REM6|D6REM6_HUMAN	uni_human_2016.fasta	94,626.7	99.8%	2	2	2	0.0357%	1.42%	MSKSFQQSSLSR	-	D	95.0%	41.4	42.3	0.000	0	1	0	0	2	1,401.6791	1	12	true	
JMP1_SFD	BR1	JMP1_BR1	File Name: JMP1_04_01 (F037269)	Matrin-3 OS=Homo sapiens GN=MATR3 PE=1 SV=2	sp|P43243|MATR3_HUMAN,tr|A0A0R4J2E8|A0A0R4J2E8_HUMAN,tr|A8MXP9|A8MXP9_HUMAN,tr|D6REM6|D6REM6_HUMAN	uni_human_2016.fasta	94,626.7	99.8%	2	2	2	0.0357%	1.42%	SKSFQQSSLSR	M	D	95.0%	34.0	42.5	9.43	0	1	0	0	1	1,407.6958	2	12	true	
JMP1_SFD	BR1	JMP1_BR1	File Name: JMP1_04_01 (F037269)	Valine--tRNA ligase OS=Homo sapiens GN=VARS PE=1 SV=4	sp|P26640|SYVC_HUMAN	uni_human_2016.fasta	140,477.5	100.0%	6	6	6	0.107%	5.62%	ALIAAR	R	Y	86.7%	18.1	33.2	0.000	0	1	0	0	2	614.3984	18	23	true	
JMP1_SFD	BR1	JMP1_BR1	File Name: JMP1_04_01 (F037269)	Valine--tRNA ligase OS=Homo sapiens GN=VARS PE=1 SV=4	sp|P26640|SYVC_HUMAN	uni_human_2016.fasta	140,477.5	100.0%	6	6	6	0.107%	5.62%	CGEMAQAASAAVTR	R	G	95.0%	74.6	38.2	55.5	0	1	0	0	2	1,438.6413	682	695	true	
JMP1_SFD	BR1	JMP1_BR1	File Name: JMP1_04_01 (F037269)	Valine--tRNA ligase OS=Homo sapiens GN=VARS PE=1 SV=4	sp|P26640|SYVC_HUMAN	uni_human_2016.fasta	140,477.5	100.0%	6	6	6	0.107%	5.62%	DINLDVNR	R	I	93.7%	29.7	40.9	1.30	0	1	0	0	2	958.4953	935	942	true	
JMP1_SFD	BR1	JMP1_BR1	File Name: JMP1_04_01 (F037269)	Valine--tRNA ligase OS=Homo sapiens GN=VARS PE=1 SV=4	sp|P26640|SYVC_HUMAN	uni_human_2016.fasta	140,477.5	100.0%	6	6	6	0.107%	5.62%	HGLEAISIMDSR	R	G	95.0%	34.6	42.2	18.7	0	1	0	0	2	1,344.6578	607	618	true	
JMP1_SFD	BR1	JMP1_BR1	File Name: JMP1_04_01 (F037269)	Valine--tRNA ligase OS=Homo sapiens GN=VARS PE=1 SV=4	sp|P26640|SYVC_HUMAN	uni_human_2016.fasta	140,477.5	100.0%	6	6	6	0.107%	5.62%	SSAQDPQAVLGALGR	R	A	95.0%	55.8	42.7	35.7	0	1	0	0	2	1,469.7708	123	137	true	
JMP1_SFD	BR1	JMP1_BR1	File Name: JMP1_04_01 (F037269)	Valine--tRNA ligase OS=Homo sapiens GN=VARS PE=1 SV=4	sp|P26640|SYVC_HUMAN	uni_human_2016.fasta	140,477.5	100.0%	6	6	6	0.107%	5.62%	YGEAGEGPGWGGAHPR	R	I	87.5%	27.3	38.3	16.4	0	0	1	0	2	1,597.7144	24	39	true	
JMP1_SFD	BR1	JMP1_BR1	File Name: JMP1_04_01 (F037269)	Kinesin-1 heavy chain OS=Homo sapiens GN=KIF5B PE=1 SV=1	sp|P33176|KINH_HUMAN,tr|D3DRX6|D3DRX6_HUMAN,tr|V9HW29|V9HW29_HUMAN	uni_human_2016.fasta	109,686.3	100.0%	6	6	6	0.107%	6.96%	ADLAECNIKVMCR	M	F	95.0%	54.5	39.8	47.4	0	1	0	0	1	1,748.7862	2	14	true	
JMP1_SFD	BR1	JMP1_BR1	File Name: JMP1_04_01 (F037269)	Kinesin-1 heavy chain OS=Homo sapiens GN=KIF5B PE=1 SV=1	sp|P33176|KINH_HUMAN,tr|D3DRX6|D3DRX6_HUMAN,tr|V9HW29|V9HW29_HUMAN	uni_human_2016.fasta	109,686.3	100.0%	6	6	6	0.107%	6.96%	DQDNMQAELNR	R	L	89.8%	24.6	36.3	7.14	0	1	0	0	2	1,349.5752	466	476	true	
JMP1_SFD	BR1	JMP1_BR1	File Name: JMP1_04_01 (F037269)	Kinesin-1 heavy chain OS=Homo sapiens GN=KIF5B PE=1 SV=1	sp|P33176|KINH_HUMAN,tr|D3DRX6|D3DRX6_HUMAN,tr|V9HW29|V9HW29_HUMAN	uni_human_2016.fasta	109,686.3	100.0%	6	6	6	0.107%	6.96%	GGGAFVQNSQPVAVR	R	G	95.0%	55.6	43.2	35.0	0	1	0	0	2	1,486.7761	942	956	true	
JMP1_SFD	BR1	JMP1_BR1	File Name: JMP1_04_01 (F037269)	Kinesin-1 heavy chain OS=Homo sapiens GN=KIF5B PE=1 SV=1	sp|P33176|KINH_HUMAN,tr|D3DRX6|D3DRX6_HUMAN,tr|V9HW29|V9HW29_HUMAN	uni_human_2016.fasta	109,686.3	100.0%	6	6	6	0.107%	6.96%	ILQDSLGGNCR	R	T	95.0%	59.5	41.1	0.000	0	1	0	0	2	1,232.6054	285	295	true	
JMP1_SFD	BR1	JMP1_BR1	File Name: JMP1_04_01 (F037269)	Kinesin-1 heavy chain OS=Homo sapiens GN=KIF5B PE=1 SV=1	sp|P33176|KINH_HUMAN,tr|D3DRX6|D3DRX6_HUMAN,tr|V9HW29|V9HW29_HUMAN	uni_human_2016.fasta	109,686.3	100.0%	6	6	6	0.107%	6.96%	KLFVQDLATR	R	V	95.0%	30.3	40.5	17.0	0	1	0	0	2	1,301.7309	801	810	true	
JMP1_SFD	BR1	JMP1_BR1	File Name: JMP1_04_01 (F037269)	Kinesin-1 heavy chain OS=Homo sapiens GN=KIF5B PE=1 SV=1	sp|P33176|KINH_HUMAN,tr|D3DRX6|D3DRX6_HUMAN,tr|V9HW29|V9HW29_HUMAN	uni_human_2016.fasta	109,686.3	100.0%	6	6	6	0.107%	6.96%	YQQEVDR	R	I	92.3%	24.8	39.1	2.25	0	1	0	0	2	937.4374	895	901	true	
JMP1_SFD	BR1	JMP1_BR1	File Name: JMP1_04_01 (F037269)	RNA cytidine acetyltransferase OS=Homo sapiens GN=NAT10 PE=1 SV=2	sp|Q9H0A0|NAT10_HUMAN	uni_human_2016.fasta	115,734.3	100.0%	6	6	6	0.107%	6.73%	ILIENGVAER	R	Q	95.0%	43.2	40.3	27.7	0	1	0	0	2	1,113.6263	12	21	true	
JMP1_SFD	BR1	JMP1_BR1	File Name: JMP1_04_01 (F037269)	RNA cytidine acetyltransferase OS=Homo sapiens GN=NAT10 PE=1 SV=2	sp|Q9H0A0|NAT10_HUMAN	uni_human_2016.fasta	115,734.3	100.0%	6	6	6	0.107%	6.73%	LDYLGVSYGLTPR	R	L	95.0%	35.0	42.2	24.9	0	1	0	0	2	1,453.7687	706	718	true	
JMP1_SFD	BR1	JMP1_BR1	File Name: JMP1_04_01 (F037269)	RNA cytidine acetyltransferase OS=Homo sapiens GN=NAT10 PE=1 SV=2	sp|Q9H0A0|NAT10_HUMAN	uni_human_2016.fasta	115,734.3	100.0%	6	6	6	0.107%	6.73%	LEMYSR	R	N	95.0%	28.9	38.6	2.61	0	1	0	0	2	814.3764	825	830	true	
JMP1_SFD	BR1	JMP1_BR1	File Name: JMP1_04_01 (F037269)	RNA cytidine acetyltransferase OS=Homo sapiens GN=NAT10 PE=1 SV=2	sp|Q9H0A0|NAT10_HUMAN	uni_human_2016.fasta	115,734.3	100.0%	6	6	6	0.107%	6.73%	QQSAQSQVSTTAENKTTTTAR	R	L	95.0%	52.9	44.0	38.7	0	0	1	0	2	2,343.1172	433	453	true	
JMP1_SFD	BR1	JMP1_BR1	File Name: JMP1_04_01 (F037269)	RNA cytidine acetyltransferase OS=Homo sapiens GN=NAT10 PE=1 SV=2	sp|Q9H0A0|NAT10_HUMAN	uni_human_2016.fasta	115,734.3	100.0%	6	6	6	0.107%	6.73%	SLFVVVGDR	R	G	95.0%	47.4	39.7	34.1	0	1	0	0	2	991.5571	24	32	true	
JMP1_SFD	BR1	JMP1_BR1	File Name: JMP1_04_01 (F037269)	RNA cytidine acetyltransferase OS=Homo sapiens GN=NAT10 PE=1 SV=2	sp|Q9H0A0|NAT10_HUMAN	uni_human_2016.fasta	115,734.3	100.0%	6	6	6	0.107%	6.73%	TEAHQDVVGR	R	F	92.2%	30.8	41.0	11.7	0	1	0	0	2	1,111.5491	173	182	true	
JMP1_SFD	BR1	JMP1_BR1	File Name: JMP1_04_01 (F037269)	Nuclear pore complex protein Nup160 (Fragment) OS=Homo sapiens GN=NUP160 PE=1 SV=2	tr|G3V198|G3V198_HUMAN	uni_human_2016.fasta	148,975.5	99.1%	2	2	2	0.0357%	3.20%	NHDGECTAAPTNR	R	Q	81.8%	20.6	35.2	13.4	0	0	1	0	2	1,442.6078	1126	1138	true	
JMP1_SFD	BR1	JMP1_BR1	File Name: JMP1_04_01 (F037269)	Nuclear pore complex protein Nup160 (Fragment) OS=Homo sapiens GN=NUP160 PE=1 SV=2	tr|G3V198|G3V198_HUMAN	uni_human_2016.fasta	148,975.5	99.1%	2	2	2	0.0357%	3.20%	SEDGEIVSTPR	R	L	95.0%	44.6	40.7	27.1	0	1	0	0	2	1,189.5696	914	924	false	tr|E9PR16|E9PR16_HUMAN
JMP1_SFD	BR1	JMP1_BR1	File Name: JMP1_04_01 (F037269)	Nuclear pore complex protein Nup160 (Fragment) OS=Homo sapiens GN=NUP160 PE=1 SV=2	tr|G3V198|G3V198_HUMAN	uni_human_2016.fasta	148,975.5	99.1%	2	2	2	0.0357%	3.20%	SFVELSGAER	R	E	95.0%	29.0	40.5	11.7	0	1	0	0	2	1,094.5476	9	18	false	tr|E9PR16|E9PR16_HUMAN
JMP1_SFD	BR1	JMP1_BR1	File Name: JMP1_04_01 (F037269)	Nuclear pore complex protein Nup160 (Fragment) OS=Homo sapiens GN=NUP160 PE=1 SV=2	tr|G3V198|G3V198_HUMAN	uni_human_2016.fasta	148,975.5	99.1%	2	2	2	0.0357%	3.20%	XAAGALER	-	S	95.0%	46.1	39.6	30.2	0	1	0	0	2	840.3890	1	8	true	
JMP1_SFD	BR1	JMP1_BR1	File Name: JMP1_04_01 (F037269)	Isoform 3 of Exportin-2 OS=Homo sapiens GN=CSE1L	sp|P55060-3|XPO2_HUMAN,sp|P55060-4|XPO2_HUMAN,sp|P55060|XPO2_HUMAN,tr|B4DM31|B4DM31_HUMAN,tr|B4DPS6|B4DPS6_HUMAN,tr|B4DUC5|B4DUC5_HUMAN	uni_human_2016.fasta	110,421.9	99.5%	2	2	2	0.0357%	2.86%	AADEEAFEDNSEEYIRR	R	D	90.2%	21.8	38.1	10.5	0	0	1	0	2	2,043.8890	356	372	true	
JMP1_SFD	BR1	JMP1_BR1	File Name: JMP1_04_01 (F037269)	Isoform 3 of Exportin-2 OS=Homo sapiens GN=CSE1L	sp|P55060-3|XPO2_HUMAN,sp|P55060-4|XPO2_HUMAN,sp|P55060|XPO2_HUMAN,tr|B4DM31|B4DM31_HUMAN,tr|B4DPS6|B4DPS6_HUMAN,tr|B4DUC5|B4DUC5_HUMAN	uni_human_2016.fasta	110,421.9	99.5%	2	2	2	0.0357%	2.86%	DLEGSDIDTR	R	R	95.0%	43.3	38.3	33.1	0	1	0	0	2	1,120.5119	373	382	true	
JMP1_SFD	BR1	JMP1_BR1	File Name: JMP1_04_01 (F037269)	Voltage-gated hydrogen channel 1 OS=Homo sapiens GN=HVCN1 PE=1 SV=1	sp|Q96D96|HVCN1_HUMAN,tr|D2KFF9|D2KFF9_HUMAN	uni_human_2016.fasta	31,684.1	98.7%	1	1	1	0.0178%	5.49%	AAAPDVAPAPGPAPR	R	A	95.0%	35.7	42.1	23.7	0	1	0	0	2	1,357.7224	69	83	true	
JMP1_SFD	BR1	JMP1_BR1	File Name: JMP1_04_01 (F037269)	Nuclear pore membrane glycoprotein 210 OS=Homo sapiens GN=NUP210 PE=1 SV=3	sp|Q8TEM1|PO210_HUMAN	uni_human_2016.fasta	205,109.8	78.3%	1	1	1	0.0178%	0.530%	VGQALELPLR	R	I	95.0%	57.9	36.8	41.7	0	1	0	0	2	1,095.6522	549	558	true	
JMP1_SFD	BR1	JMP1_BR1	File Name: JMP1_04_01 (F037269)	Importin-5 (Fragment) OS=Homo sapiens GN=IPO5 PE=1 SV=1	tr|H0Y8C6|H0Y8C6_HUMAN	uni_human_2016.fasta	123,861.6	99.9%	2	3	3	0.0535%	1.91%	LANVVR	R	Q	95.0%	34.5	35.4	12.1	0	1	0	0	2	671.4198	1063	1068	true	
JMP1_SFD	BR1	JMP1_BR1	File Name: JMP1_04_01 (F037269)	Importin-5 (Fragment) OS=Homo sapiens GN=IPO5 PE=1 SV=1	tr|H0Y8C6|H0Y8C6_HUMAN	uni_human_2016.fasta	123,861.6	99.9%	2	3	3	0.0535%	1.91%	VAAAESMPLLLECAR	R	V	95.0%	54.9	43.5	42.3	0	1	1	0	2	1,646.8241	723	737	true	
JMP1_SFD	BR1	JMP1_BR1	File Name: JMP1_04_01 (F037269)	HLA class II histocompatibility antigen, DP beta 1 chain OS=Homo sapiens GN=HLA-DPB1 PE=1 SV=1	tr|A0A0G2JII1|A0A0G2JII1_HUMAN,tr|A0A0G2JJV3|A0A0G2JJV3_HUMAN,tr|A0A140T8Z3|A0A140T8Z3_HUMAN	uni_human_2016.fasta	25,766.1	78.3%	1	1	6	0.107%	2.63%	GSIQVR	R	W	95.0%	37.0	37.5	10.8	0	6	0	0	2	659.3835	122	127	true	
JMP1_SFD	BR1	JMP1_BR1	File Name: JMP1_04_01 (F037269)	Protein transport protein Sec24A OS=Homo sapiens GN=SEC24A PE=1 SV=2	sp|O95486|SC24A_HUMAN,tr|B4E205|B4E205_HUMAN	uni_human_2016.fasta	119,751.9	98.9%	1	1	1	0.0178%	1.37%	VDNLSDEGALNISDR	R	T	95.0%	70.2	42.5	54.3	0	1	0	0	2	1,617.7716	949	963	true	
JMP1_SFD	BR1	JMP1_BR1	File Name: JMP1_04_01 (F037269)	Bifunctional glutamate/proline--tRNA ligase OS=Homo sapiens GN=EPRS PE=1 SV=5	sp|P07814|SYEP_HUMAN,tr|B4DKX5|B4DKX5_HUMAN,tr|H6WCP5|H6WCP5_HUMAN,tr|Q3KQZ8|Q3KQZ8_HUMAN,tr|V9GYZ6|V9GYZ6_HUMAN	uni_human_2016.fasta	170,593.2	78.3%	1	1	1	0.0178%	0.595%	VAVQGDVVR	R	E	95.0%	41.5	39.6	17.1	0	1	0	0	2	942.5367	757	765	true	
JMP1_SFD	BR1	JMP1_BR1	File Name: JMP1_04_01 (F037269)	Isoform 2 of Disabled homolog 2 OS=Homo sapiens GN=DAB2	sp|P98082-2|DAB2_HUMAN,sp|P98082-3|DAB2_HUMAN,sp|P98082|DAB2_HUMAN,tr|A0A024R036|A0A024R036_HUMAN,tr|B2RAW0|B2RAW0_HUMAN,tr|D6RFF7|D6RFF7_HUMAN	uni_human_2016.fasta	82,449.1	66.1%	1	1	1	0.0178%	2.36%	GMAAAGRSQGQHK	K	Q	91.1%	27.4	40.8	7.14	0	1	0	0	2	1,314.6333	78	90	true	
JMP1_SFD	BR1	JMP1_BR1	File Name: JMP1_04_01 (F037269)	Keratin, type II cytoskeletal 2 epidermal OS=Homo sapiens GN=KRT2 PE=1 SV=2	sp|P35908|K22E_HUMAN	uni_human_2016.fasta	65,433.9	100.0%	9	10	10	0.178%	17.8%	AQYEEIAQR	K	S	95.0%	47.3	40.4	29.0	0	1	0	0	2	1,107.5429	354	362	true	IPI:CON_00299145.9|SWISS-PROT:P48668,IPI:CON_IPI00290078.5|SWISS-PROT:P19013,sp|P48668|K2C6C_HUMAN,tr|B4DRR0|B4DRR0_HUMAN,sp|P02538|K2C6A_HUMAN,IPI:CON_00300725.7|SWISS-PROT:P02538,sp|Q01546|K22O_HUMAN,tr|A0A0S2Z428|A0A0S2Z428_HUMAN,IPI:CON_00293665.7|SWISS-PROT:P04259
JMP1_SFD	BR1	JMP1_BR1	File Name: JMP1_04_01 (F037269)	Keratin, type II cytoskeletal 2 epidermal OS=Homo sapiens GN=KRT2 PE=1 SV=2	sp|P35908|K22E_HUMAN	uni_human_2016.fasta	65,433.9	100.0%	9	10	10	0.178%	17.8%	FLEQQNQVLQTK	R	W	95.0%	39.8	43.0	12.9	0	1	0	0	2	1,475.7854	198	209	false	tr|H6VRG0|H6VRG0_HUMAN,tr|H6VRG1|H6VRG1_HUMAN,tr|H6VRG2|H6VRG2_HUMAN,sp|P04264|K2C1_HUMAN
JMP1_SFD	BR1	JMP1_BR1	File Name: JMP1_04_01 (F037269)	Keratin, type II cytoskeletal 2 epidermal OS=Homo sapiens GN=KRT2 PE=1 SV=2	sp|P35908|K22E_HUMAN	uni_human_2016.fasta	65,433.9	100.0%	9	10	10	0.178%	17.8%	GGSISGGGYGSGGGK	K	H	95.0%	43.8	39.0	32.0	0	1	0	0	2	1,197.5497	581	595	true	
JMP1_SFD	BR1	JMP1_BR1	File Name: JMP1_04_01 (F037269)	Keratin, type II cytoskeletal 2 epidermal OS=Homo sapiens GN=KRT2 PE=1 SV=2	sp|P35908|K22E_HUMAN	uni_human_2016.fasta	65,433.9	100.0%	9	10	10	0.178%	17.8%	GSSSGGGYSSGSSSYGSGGR	R	Q	95.0%	80.4	32.9	78.4	0	1	0	0	2	1,740.7055	525	544	true	
JMP1_SFD	BR1	JMP1_BR1	File Name: JMP1_04_01 (F037269)	Keratin, type II cytoskeletal 2 epidermal OS=Homo sapiens GN=KRT2 PE=1 SV=2	sp|P35908|K22E_HUMAN	uni_human_2016.fasta	65,433.9	100.0%	9	10	10	0.178%	17.8%	HGGGGGGFGGGGFGSR	R	S	95.0%	48.8	37.4	31.0	0	1	1	0	2	1,320.5831	46	61	true	
JMP1_SFD	BR1	JMP1_BR1	File Name: JMP1_04_01 (F037269)	Keratin, type II cytoskeletal 2 epidermal OS=Homo sapiens GN=KRT2 PE=1 SV=2	sp|P35908|K22E_HUMAN	uni_human_2016.fasta	65,433.9	100.0%	9	10	10	0.178%	17.8%	NVQDAIADAEQR	K	G	88.9%	29.5	40.8	22.1	0	1	0	0	2	1,329.6394	419	430	true	
JMP1_SFD	BR1	JMP1_BR1	File Name: JMP1_04_01 (F037269)	Keratin, type II cytoskeletal 2 epidermal OS=Homo sapiens GN=KRT2 PE=1 SV=2	sp|P35908|K22E_HUMAN	uni_human_2016.fasta	65,433.9	100.0%	9	10	10	0.178%	17.8%	SCQISCK	M	S	95.0%	30.4	34.9	19.4	0	1	0	0	1	924.3914	2	8	true	
JMP1_SFD	BR1	JMP1_BR1	File Name: JMP1_04_01 (F037269)	Keratin, type II cytoskeletal 2 epidermal OS=Homo sapiens GN=KRT2 PE=1 SV=2	sp|P35908|K22E_HUMAN	uni_human_2016.fasta	65,433.9	100.0%	9	10	10	0.178%	17.8%	SCQISCKSR	M	G	95.0%	32.7	38.3	15.9	0	1	0	0	1	1,167.5245	2	10	true	
JMP1_SFD	BR1	JMP1_BR1	File Name: JMP1_04_01 (F037269)	Keratin, type II cytoskeletal 2 epidermal OS=Homo sapiens GN=KRT2 PE=1 SV=2	sp|P35908|K22E_HUMAN	uni_human_2016.fasta	65,433.9	100.0%	9	10	10	0.178%	17.8%	STSSFSCLSR	R	H	91.1%	30.1	37.3	22.9	0	1	0	0	2	1,131.5098	36	45	true	
JMP1_SFD	BR1	JMP1_BR1	File Name: JMP1_04_01 (F037269)	Keratin, type II cytoskeletal 2 epidermal OS=Homo sapiens GN=KRT2 PE=1 SV=2	sp|P35908|K22E_HUMAN	uni_human_2016.fasta	65,433.9	100.0%	9	10	10	0.178%	17.8%	TAAENDFVTLK	R	K	95.0%	33.0	41.9	8.66	0	1	0	0	2	1,208.6158	276	286	true	
JMP1_SFD	BR1	JMP1_BR1	File Name: JMP1_04_01 (F037269)	Fatty acid synthase OS=Homo sapiens GN=FASN PE=1 SV=3	sp|P49327|FAS_HUMAN,tr|A0A0U1RQF0|A0A0U1RQF0_HUMAN	uni_human_2016.fasta	273,427.1	100.0%	5	5	5	0.0892%	2.31%	AYLQAR	R	F	83.1%	21.3	39.4	0.000	0	1	0	0	2	721.3991	1706	1711	true	
JMP1_SFD	BR1	JMP1_BR1	File Name: JMP1_04_01 (F037269)	Fatty acid synthase OS=Homo sapiens GN=FASN PE=1 SV=3	sp|P49327|FAS_HUMAN,tr|A0A0U1RQF0|A0A0U1RQF0_HUMAN	uni_human_2016.fasta	273,427.1	100.0%	5	5	5	0.0892%	2.31%	FPQLDSTSFANSR	R	D	95.0%	39.1	41.8	5.57	0	1	0	0	2	1,469.7019	1712	1724	true	
JMP1_SFD	BR1	JMP1_BR1	File Name: JMP1_04_01 (F037269)	Fatty acid synthase OS=Homo sapiens GN=FASN PE=1 SV=3	sp|P49327|FAS_HUMAN,tr|A0A0U1RQF0|A0A0U1RQF0_HUMAN	uni_human_2016.fasta	273,427.1	100.0%	5	5	5	0.0892%	2.31%	GNAGQSNYGFANSAMER	R	I	95.0%	49.4	35.9	40.1	0	1	0	0	2	1,789.7558	2027	2043	true	
JMP1_SFD	BR1	JMP1_BR1	File Name: JMP1_04_01 (F037269)	Fatty acid synthase OS=Homo sapiens GN=FASN PE=1 SV=3	sp|P49327|FAS_HUMAN,tr|A0A0U1RQF0|A0A0U1RQF0_HUMAN	uni_human_2016.fasta	273,427.1	100.0%	5	5	5	0.0892%	2.31%	LQVVDQPLPVR	R	G	90.4%	30.5	36.7	24.4	0	1	0	0	2	1,263.7421	374	384	true	
JMP1_SFD	BR1	JMP1_BR1	File Name: JMP1_04_01 (F037269)	Fatty acid synthase OS=Homo sapiens GN=FASN PE=1 SV=3	sp|P49327|FAS_HUMAN,tr|A0A0U1RQF0|A0A0U1RQF0_HUMAN	uni_human_2016.fasta	273,427.1	100.0%	5	5	5	0.0892%	2.31%	VFTTVGSAEKR	R	A	80.5%	23.0	41.9	8.27	0	1	0	0	2	1,299.6692	1695	1705	true	
JMP1_SFD	BR1	JMP1_BR1	File Name: JMP1_04_01 (F037269)	Isoform B of Eukaryotic translation initiation factor 4 gamma 1 OS=Homo sapiens GN=EIF4G1	sp|Q04637-3|IF4G1_HUMAN,sp|Q04637-4|IF4G1_HUMAN,sp|Q04637-5|IF4G1_HUMAN,sp|Q04637-6|IF4G1_HUMAN,sp|Q04637-9|IF4G1_HUMAN,sp|Q04637|IF4G1_HUMAN,tr|B2RU06|B2RU06_HUMAN,tr|B2RU10|B2RU10_HUMAN,tr|B4DGF1|B4DGF1_HUMAN,tr|B4DSI9|B4DSI9_HUMAN,tr|Q4LE58|Q4LE58_HUMAN	uni_human_2016.fasta	175,494.2	64.9%	1	1	1	0.0178%	0.641%	ERPSQPEGLR	R	K	90.7%	29.6	43.2	14.7	0	1	0	0	2	1,168.6070	1196	1205	true	
JMP1_SFD	BR1	JMP1_BR1	File Name: JMP1_04_01 (F037269)	Isoform 2 of Transcription elongation factor SPT5 OS=Homo sapiens GN=SUPT5H	sp|O00267-2|SPT5H_HUMAN,sp|O00267|SPT5H_HUMAN,tr|B4DZJ7|B4DZJ7_HUMAN,tr|B4E0Q4|B4E0Q4_HUMAN	uni_human_2016.fasta	120,999.9	100.0%	4	4	4	0.0714%	3.88%	DNELIGQTVR	R	I	95.0%	40.3	41.4	0.000	0	1	0	0	2	1,144.5958	702	711	true	
JMP1_SFD	BR1	JMP1_BR1	File Name: JMP1_04_01 (F037269)	Isoform 2 of Transcription elongation factor SPT5 OS=Homo sapiens GN=SUPT5H	sp|O00267-2|SPT5H_HUMAN,sp|O00267|SPT5H_HUMAN,tr|B4DZJ7|B4DZJ7_HUMAN,tr|B4E0Q4|B4E0Q4_HUMAN	uni_human_2016.fasta	120,999.9	100.0%	4	4	4	0.0714%	3.88%	DTYLDTQVVGQTGVIR	R	S	95.0%	36.5	43.4	16.0	0	1	0	0	2	1,764.9129	990	1005	true	
JMP1_SFD	BR1	JMP1_BR1	File Name: JMP1_04_01 (F037269)	Isoform 2 of Transcription elongation factor SPT5 OS=Homo sapiens GN=SUPT5H	sp|O00267-2|SPT5H_HUMAN,sp|O00267|SPT5H_HUMAN,tr|B4DZJ7|B4DZJ7_HUMAN,tr|B4E0Q4|B4E0Q4_HUMAN	uni_human_2016.fasta	120,999.9	100.0%	4	4	4	0.0714%	3.88%	RDNELIGQTVR	R	I	95.0%	32.3	41.6	13.8	0	0	1	0	2	1,300.6969	701	711	true	
JMP1_SFD	BR1	JMP1_BR1	File Name: JMP1_04_01 (F037269)	Isoform 2 of Transcription elongation factor SPT5 OS=Homo sapiens GN=SUPT5H	sp|O00267-2|SPT5H_HUMAN,sp|O00267|SPT5H_HUMAN,tr|B4DZJ7|B4DZJ7_HUMAN,tr|B4E0Q4|B4E0Q4_HUMAN	uni_human_2016.fasta	120,999.9	100.0%	4	4	4	0.0714%	3.88%	TPMYGSQTPLQDGSR	R	T	95.0%	31.5	40.6	20.1	0	1	0	0	2	1,653.7540	784	798	true	
JMP1_SFD	BR1	JMP1_BR1	File Name: JMP1_04_01 (F037269)	Protein diaphanous homolog 1 OS=Homo sapiens GN=DIAPH1 PE=1 SV=1	tr|A0A0G2JH68|A0A0G2JH68_HUMAN,tr|A0A140T8Z0|A0A140T8Z0_HUMAN	uni_human_2016.fasta	141,364.0	64.5%	1	1	1	0.0178%	0.629%	EIENEDMR	R	V	90.5%	18.2	33.6	10.1	0	1	0	0	2	1,051.4362	352	359	true	
JMP1_SFD	BR1	JMP1_BR1	File Name: JMP1_04_01 (F037269)	Isoform 2 of Pre-mRNA-processing factor 40 homolog A OS=Homo sapiens GN=PRPF40A	sp|O75400-2|PR40A_HUMAN,sp|O75400-3|PR40A_HUMAN,sp|O75400|PR40A_HUMAN	uni_human_2016.fasta	108,807.3	99.8%	2	2	2	0.0357%	2.47%	FLENHEKMTSTTR	R	Y	95.0%	32.3	39.8	18.0	0	0	1	0	2	1,714.7854	470	482	true	
JMP1_SFD	BR1	JMP1_BR1	File Name: JMP1_04_01 (F037269)	Isoform 2 of Pre-mRNA-processing factor 40 homolog A OS=Homo sapiens GN=PRPF40A	sp|O75400-2|PR40A_HUMAN,sp|O75400-3|PR40A_HUMAN,sp|O75400|PR40A_HUMAN	uni_human_2016.fasta	108,807.3	99.8%	2	2	2	0.0357%	2.47%	TLLEQLDDDQ	R	-	95.0%	37.0	39.9	16.6	0	1	0	0	2	1,189.5586	948	957	true	
JMP1_SFD	BR1	JMP1_BR1	File Name: JMP1_04_01 (F037269)	Tax_Id=9606 Gene_Symbol=KRT14 Keratin, type I cytoskeletal 14	IPI:CON_00384444.5|SWISS-PROT:P02533,sp|P02533|K1C14_HUMAN	uni_human_2016.fasta	51,622.6	97.9%	1	1	1	0.0178%	5.93%	ALEEANADLEVK	R	I	95.0%	37.6	41.9	22.8	0	1	0	0	2	1,301.6584	135	146	true	sp|P13646|K1C13_HUMAN,sp|P13646-3|K1C13_HUMAN,tr|K7ERE3|K7ERE3_HUMAN,IPI:CON_00217963.3|SWISS-PROT:P08779,sp|P08779|K1C16_HUMAN,IPI:CON_IPI00217963.3|SWISS-PROT:P08779
JMP1_SFD	BR1	JMP1_BR1	File Name: JMP1_04_01 (F037269)	Tax_Id=9606 Gene_Symbol=KRT14 Keratin, type I cytoskeletal 14	IPI:CON_00384444.5|SWISS-PROT:P02533,sp|P02533|K1C14_HUMAN	uni_human_2016.fasta	51,622.6	97.9%	1	1	1	0.0178%	5.93%	LAADDFR	R	T	86.1%	22.5	39.8	10.3	0	1	0	0	2	807.3996	195	201	false	IPI:CON_00849205.1|REFSEQ:XP_986630,sp|P13646|K1C13_HUMAN,sp|P13645|K1C10_HUMAN,sp|P13646-3|K1C13_HUMAN,tr|K7ERE3|K7ERE3_HUMAN,IPI:CON_IPI00217963.3|SWISS-PROT:P08779,sp|P08779|K1C16_HUMAN,IPI:CON_00217963.3|SWISS-PROT:P08779,sp|Q04695|K1C17_HUMAN,IPI:CON_00450768.7|SWISS-PROT:Q04695,IPI:CON_IPI00450768.7|SWISS-PROT:Q04695,IPI:CON_00009865.2|SWISS-PROT:P13645
JMP1_SFD	BR1	JMP1_BR1	File Name: JMP1_04_01 (F037269)	Tax_Id=9606 Gene_Symbol=KRT14 Keratin, type I cytoskeletal 14	IPI:CON_00384444.5|SWISS-PROT:P02533,sp|P02533|K1C14_HUMAN	uni_human_2016.fasta	51,622.6	97.9%	1	1	1	0.0178%	5.93%	VTMQNLNDR	K	L	95.0%	33.4	40.0	20.2	0	1	0	0	2	1,106.5260	117	125	false	sp|P13645|K1C10_HUMAN,sp|Q7Z3Y8|K1C27_HUMAN,IPI:CON_00217963.3|SWISS-PROT:P08779,sp|P08779|K1C16_HUMAN,IPI:CON_IPI00328103.3|SWISS-PROT:Q7Z3Y8,IPI:CON_IPI00217963.3|SWISS-PROT:P08779,IPI:CON_00009865.2|SWISS-PROT:P13645
JMP1_SFD	BR1	JMP1_BR1	File Name: JMP1_04_01 (F037269)	Phosphoribosylformylglycinamidine synthase OS=Homo sapiens GN=PFAS PE=1 SV=4	sp|O15067|PUR4_HUMAN,tr|A8K8N7|A8K8N7_HUMAN,tr|A8K9T9|A8K9T9_HUMAN	uni_human_2016.fasta	144,733.8	100.0%	6	6	7	0.125%	4.48%	AGAELR	R	R	93.0%	29.4	39.0	8.15	0	1	0	0	2	616.3413	1139	1144	true	
JMP1_SFD	BR1	JMP1_BR1	File Name: JMP1_04_01 (F037269)	Phosphoribosylformylglycinamidine synthase OS=Homo sapiens GN=PFAS PE=1 SV=4	sp|O15067|PUR4_HUMAN,tr|A8K8N7|A8K8N7_HUMAN,tr|A8K9T9|A8K9T9_HUMAN	uni_human_2016.fasta	144,733.8	100.0%	6	6	7	0.125%	4.48%	HLAVMPHPER	R	A	95.0%	42.8	41.6	21.2	0	0	2	0	2	1,202.6100	1291	1300	true	
JMP1_SFD	BR1	JMP1_BR1	File Name: JMP1_04_01 (F037269)	Phosphoribosylformylglycinamidine synthase OS=Homo sapiens GN=PFAS PE=1 SV=4	sp|O15067|PUR4_HUMAN,tr|A8K8N7|A8K8N7_HUMAN,tr|A8K9T9|A8K9T9_HUMAN	uni_human_2016.fasta	144,733.8	100.0%	6	6	7	0.125%	4.48%	NPSTVEAFDLAQSNSEHSR	R	H	95.0%	53.8	41.5	35.7	0	0	1	0	2	2,088.9580	213	231	true	
JMP1_SFD	BR1	JMP1_BR1	File Name: JMP1_04_01 (F037269)	Phosphoribosylformylglycinamidine synthase OS=Homo sapiens GN=PFAS PE=1 SV=4	sp|O15067|PUR4_HUMAN,tr|A8K8N7|A8K8N7_HUMAN,tr|A8K9T9|A8K9T9_HUMAN	uni_human_2016.fasta	144,733.8	100.0%	6	6	7	0.125%	4.48%	VGPGPALMLR	R	G	85.6%	24.2	40.0	13.2	0	1	0	0	2	1,026.5767	1211	1220	true	
JMP1_SFD	BR1	JMP1_BR1	File Name: JMP1_04_01 (F037269)	Phosphoribosylformylglycinamidine synthase OS=Homo sapiens GN=PFAS PE=1 SV=4	sp|O15067|PUR4_HUMAN,tr|A8K8N7|A8K8N7_HUMAN,tr|A8K9T9|A8K9T9_HUMAN	uni_human_2016.fasta	144,733.8	100.0%	6	6	7	0.125%	4.48%	VGTETVR	R	A	79.5%	22.9	40.3	5.06	0	1	0	0	2	761.4152	812	818	true	
JMP1_SFD	BR1	JMP1_BR1	File Name: JMP1_04_01 (F037269)	Phosphoribosylformylglycinamidine synthase OS=Homo sapiens GN=PFAS PE=1 SV=4	sp|O15067|PUR4_HUMAN,tr|A8K8N7|A8K8N7_HUMAN,tr|A8K9T9|A8K9T9_HUMAN	uni_human_2016.fasta	144,733.8	100.0%	6	6	7	0.125%	4.48%	YLTNKVDR	R	S	94.8%	29.2	41.6	9.16	0	1	0	0	2	1,113.5688	679	686	true	
JMP1_SFD	BR1	JMP1_BR1	File Name: JMP1_04_01 (F037269)	Isoform 2 of Cytoplasmic dynein 2 heavy chain 1 OS=Homo sapiens GN=DYNC2H1	sp|Q8NCM8-2|DYHC2_HUMAN,sp|Q8NCM8|DYHC2_HUMAN,tr|B0I1S0|B0I1S0_HUMAN	uni_human_2016.fasta	492,629.2	78.3%	1	1	2	0.0357%	0.162%	GSGNLLR	R	Q	95.0%	35.9	37.6	20.4	0	2	0	0	2	716.4050	1875	1881	true	
JMP1_SFD	BR1	JMP1_BR1	File Name: JMP1_04_01 (F037269)	Isoform 2 of Bcl-2-associated transcription factor 1 OS=Homo sapiens GN=BCLAF1	sp|Q9NYF8-2|BCLF1_HUMAN,sp|Q9NYF8-3|BCLF1_HUMAN,sp|Q9NYF8|BCLF1_HUMAN,tr|E9PK09|E9PK09_HUMAN,tr|E9PK91|E9PK91_HUMAN,tr|E9PKI6|E9PKI6_HUMAN,tr|E9PQN2|E9PQN2_HUMAN,tr|Q6DCA8|Q6DCA8_HUMAN	uni_human_2016.fasta	106,125.3	99.0%	2	2	2	0.0357%	1.42%	FTDEESR	R	V	92.5%	26.1	35.3	18.7	0	1	0	0	2	883.3792	340	346	true	
JMP1_SFD	BR1	JMP1_BR1	File Name: JMP1_04_01 (F037269)	Isoform 2 of Bcl-2-associated transcription factor 1 OS=Homo sapiens GN=BCLAF1	sp|Q9NYF8-2|BCLF1_HUMAN,sp|Q9NYF8-3|BCLF1_HUMAN,sp|Q9NYF8|BCLF1_HUMAN,tr|E9PK09|E9PK09_HUMAN,tr|E9PK91|E9PK91_HUMAN,tr|E9PKI6|E9PKI6_HUMAN,tr|E9PQN2|E9PQN2_HUMAN,tr|Q6DCA8|Q6DCA8_HUMAN	uni_human_2016.fasta	106,125.3	99.0%	2	2	2	0.0357%	1.42%	LAGEER	R	V	87.3%	25.0	40.2	6.58	0	1	0	0	2	674.3468	668	673	true	
JMP1_SFD	BR1	JMP1_BR1	File Name: JMP1_04_01 (F037269)	Nucleoprotein TPR OS=Homo sapiens GN=TPR PE=1 SV=3	sp|P12270|TPR_HUMAN	uni_human_2016.fasta	267,289.3	99.8%	2	2	2	0.0357%	0.973%	ASTALSNEQQAR	R	R	95.0%	55.2	41.3	31.6	0	1	0	0	2	1,275.6287	1054	1065	true	
JMP1_SFD	BR1	JMP1_BR1	File Name: JMP1_04_01 (F037269)	Nucleoprotein TPR OS=Homo sapiens GN=TPR PE=1 SV=3	sp|P12270|TPR_HUMAN	uni_human_2016.fasta	267,289.3	99.8%	2	2	2	0.0357%	0.973%	NIEELQQQNQR	R	L	95.0%	62.2	41.6	38.2	0	1	0	0	2	1,399.6925	542	552	true	
JMP1_SFD	BR1	JMP1_BR1	File Name: JMP1_04_01 (F037269)	Isoform 2 of Phosphatidylinositol 3,4,5-trisphosphate 5-phosphatase 1 OS=Homo sapiens GN=INPP5D	sp|Q92835-2|SHIP1_HUMAN,sp|Q92835|SHIP1_HUMAN	uni_human_2016.fasta	133,296.4	99.8%	2	2	2	0.0357%	1.94%	ASESISR	R	A	80.7%	26.5	39.6	11.8	0	1	0	0	2	749.3787	32	38	true	
JMP1_SFD	BR1	JMP1_BR1	File Name: JMP1_04_01 (F037269)	Isoform 2 of Phosphatidylinositol 3,4,5-trisphosphate 5-phosphatase 1 OS=Homo sapiens GN=INPP5D	sp|Q92835-2|SHIP1_HUMAN,sp|Q92835|SHIP1_HUMAN	uni_human_2016.fasta	133,296.4	99.8%	2	2	2	0.0357%	1.94%	SSDSDESYGEGCIALR	K	L	95.0%	46.4	33.7	40.7	0	1	0	0	2	1,745.7284	808	823	true	
JMP1_SFD	BR1	JMP1_BR1	File Name: JMP1_04_01 (F037269)	cDNA FLJ58465, highly similar to RNA-binding region-containing protein 2 OS=Homo sapiens PE=2 SV=1	tr|B4E1M7|B4E1M7_HUMAN	uni_human_2016.fasta	58,407.3	78.3%	1	1	1	0.0178%	2.50%	LSSANGHEERSKK	K	R	95.0%	34.9	44.0	20.7	0	0	1	0	2	1,652.7776	13	25	true	
JMP1_SFD	BR1	JMP1_BR1	File Name: JMP1_04_01 (F037269)	Phosphatidylinositol 3,4,5-trisphosphate 5-phosphatase 2 OS=Homo sapiens GN=INPPL1 PE=1 SV=2	sp|O15357|SHIP2_HUMAN	uni_human_2016.fasta	138,602.3	99.4%	1	1	1	0.0178%	0.715%	AAAEELLAR	R	A	95.0%	50.3	39.9	24.8	0	1	0	0	2	943.5207	29	37	true	
JMP1_SFD	BR1	JMP1_BR1	File Name: JMP1_04_01 (F037269)	Hypoxia up-regulated protein 1 OS=Homo sapiens GN=HYOU1 PE=1 SV=1	sp|Q9Y4L1|HYOU1_HUMAN,tr|A0A087X054|A0A087X054_HUMAN,tr|B3KXH0|B3KXH0_HUMAN,tr|B7Z2N4|B7Z2N4_HUMAN	uni_human_2016.fasta	111,336.8	100.0%	6	8	8	0.143%	3.90%	AKDVR	R	E	92.3%	30.5	39.7	8.47	0	1	0	0	2	699.3880	296	300	true	
JMP1_SFD	BR1	JMP1_BR1	File Name: JMP1_04_01 (F037269)	Hypoxia up-regulated protein 1 OS=Homo sapiens GN=HYOU1 PE=1 SV=1	sp|Q9Y4L1|HYOU1_HUMAN,tr|A0A087X054|A0A087X054_HUMAN,tr|B3KXH0|B3KXH0_HUMAN,tr|B7Z2N4|B7Z2N4_HUMAN	uni_human_2016.fasta	111,336.8	100.0%	6	8	8	0.143%	3.90%	AMAKLLR	R	E	95.0%	34.0	38.9	21.8	0	2	0	0	2	923.5132	305	311	true	
JMP1_SFD	BR1	JMP1_BR1	File Name: JMP1_04_01 (F037269)	Hypoxia up-regulated protein 1 OS=Homo sapiens GN=HYOU1 PE=1 SV=1	sp|Q9Y4L1|HYOU1_HUMAN,tr|A0A087X054|A0A087X054_HUMAN,tr|B3KXH0|B3KXH0_HUMAN,tr|B7Z2N4|B7Z2N4_HUMAN	uni_human_2016.fasta	111,336.8	100.0%	6	8	8	0.143%	3.90%	AVLQAAR	R	M	95.0%	28.3	36.1	12.3	0	1	0	0	2	728.4413	187	193	true	
JMP1_SFD	BR1	JMP1_BR1	File Name: JMP1_04_01 (F037269)	Hypoxia up-regulated protein 1 OS=Homo sapiens GN=HYOU1 PE=1 SV=1	sp|Q9Y4L1|HYOU1_HUMAN,tr|A0A087X054|A0A087X054_HUMAN,tr|B3KXH0|B3KXH0_HUMAN,tr|B7Z2N4|B7Z2N4_HUMAN	uni_human_2016.fasta	111,336.8	100.0%	6	8	8	0.143%	3.90%	GVGFDR	R	T	83.4%	22.0	38.5	0.000	0	1	0	0	2	650.3257	263	268	true	
JMP1_SFD	BR1	JMP1_BR1	File Name: JMP1_04_01 (F037269)	Hypoxia up-regulated protein 1 OS=Homo sapiens GN=HYOU1 PE=1 SV=1	sp|Q9Y4L1|HYOU1_HUMAN,tr|A0A087X054|A0A087X054_HUMAN,tr|B3KXH0|B3KXH0_HUMAN,tr|B7Z2N4|B7Z2N4_HUMAN	uni_human_2016.fasta	111,336.8	100.0%	6	8	8	0.143%	3.90%	MGPYPQR	R	K	86.6%	24.4	39.5	1.71	0	1	0	0	2	864.4034	473	479	true	
JMP1_SFD	BR1	JMP1_BR1	File Name: JMP1_04_01 (F037269)	Hypoxia up-regulated protein 1 OS=Homo sapiens GN=HYOU1 PE=1 SV=1	sp|Q9Y4L1|HYOU1_HUMAN,tr|A0A087X054|A0A087X054_HUMAN,tr|B3KXH0|B3KXH0_HUMAN,tr|B7Z2N4|B7Z2N4_HUMAN	uni_human_2016.fasta	111,336.8	100.0%	6	8	8	0.143%	3.90%	VQEVLLK	R	A	95.0%	33.9	36.8	13.6	0	2	0	0	2	939.5606	392	398	true	
JMP1_SFD	BR1	JMP1_BR1	File Name: JMP1_04_01 (F037269)	Isoform 3 of Gasdermin-B OS=Homo sapiens GN=GSDMB	sp|Q8TAX9-3|GSDMB_HUMAN,tr|B2CM70|B2CM70_HUMAN	uni_human_2016.fasta	45,805.7	56.1%	1	1	1	0.0178%	1.74%	IKISENR	K	I	87.1%	24.3	41.2	2.96	0	1	0	0	2	964.5211	118	124	true	
JMP1_SFD	BR1	JMP1_BR1	File Name: JMP1_04_01 (F037269)	Proteasome-associated protein ECM29 homolog OS=Homo sapiens GN=ECM29 PE=1 SV=2	sp|Q5VYK3|ECM29_HUMAN	uni_human_2016.fasta	204,296.1	78.3%	1	1	1	0.0178%	0.488%	MSEQQDLER	R	N	95.0%	70.5	36.0	31.2	0	1	0	0	2	1,151.4999	771	779	true	
JMP1_SFD	BR1	JMP1_BR1	File Name: JMP1_04_01 (F037269)	Isoform 5 of LIM domain only protein 7 OS=Homo sapiens GN=LMO7	sp|Q8WWI1-5|LMO7_HUMAN,tr|A0A0A0MTE2|A0A0A0MTE2_HUMAN,tr|E9PMT2|E9PMT2_HUMAN	uni_human_2016.fasta	158,266.9	94.8%	1	1	1	0.0178%	0.650%	SQDQFSDMR	R	I	86.5%	15.2	32.3	9.92	0	1	0	0	2	1,129.4580	749	757	true	
JMP1_SFD	BR1	JMP1_BR1	File Name: JMP1_04_01 (F037269)	Activity-dependent neuroprotector homeobox protein OS=Homo sapiens GN=ADNP PE=1 SV=1	sp|Q9H2P0|ADNP_HUMAN,tr|B2RBM8|B2RBM8_HUMAN,tr|Q6DHZ8|Q6DHZ8_HUMAN	uni_human_2016.fasta	123,564.3	98.8%	1	1	1	0.0178%	0.907%	IGSLASGNVR	R	S	95.0%	49.8	40.4	31.9	0	1	0	0	2	973.5425	287	296	true	
JMP1_SFD	BR1	JMP1_BR1	File Name: JMP1_04_01 (F037269)	Probable ATP-dependent RNA helicase DDX46 OS=Homo sapiens GN=DDX46 PE=1 SV=2	sp|Q7L014|DDX46_HUMAN,tr|A0A0C4DG89|A0A0C4DG89_HUMAN,tr|A8K6X3|A8K6X3_HUMAN	uni_human_2016.fasta	117,366.1	100.0%	4	4	4	0.0714%	4.75%	GAEIIVCTPGR	R	M	87.5%	26.6	41.4	8.95	0	1	0	0	2	1,172.6094	495	505	true	
JMP1_SFD	BR1	JMP1_BR1	File Name: JMP1_04_01 (F037269)	Probable ATP-dependent RNA helicase DDX46 OS=Homo sapiens GN=DDX46 PE=1 SV=2	sp|Q7L014|DDX46_HUMAN,tr|A0A0C4DG89|A0A0C4DG89_HUMAN,tr|A8K6X3|A8K6X3_HUMAN	uni_human_2016.fasta	117,366.1	100.0%	4	4	4	0.0714%	4.75%	HIMDQR	R	S	94.0%	29.3	38.0	13.2	0	1	0	0	2	815.3830	433	438	true	
JMP1_SFD	BR1	JMP1_BR1	File Name: JMP1_04_01 (F037269)	Probable ATP-dependent RNA helicase DDX46 OS=Homo sapiens GN=DDX46 PE=1 SV=2	sp|Q7L014|DDX46_HUMAN,tr|A0A0C4DG89|A0A0C4DG89_HUMAN,tr|A8K6X3|A8K6X3_HUMAN	uni_human_2016.fasta	117,366.1	100.0%	4	4	4	0.0714%	4.75%	SLEEGEGPIAVIMTPTR	R	E	80.8%	24.7	43.5	13.1	0	1	0	0	2	1,815.9160	439	455	true	
JMP1_SFD	BR1	JMP1_BR1	File Name: JMP1_04_01 (F037269)	Probable ATP-dependent RNA helicase DDX46 OS=Homo sapiens GN=DDX46 PE=1 SV=2	sp|Q7L014|DDX46_HUMAN,tr|A0A0C4DG89|A0A0C4DG89_HUMAN,tr|A8K6X3|A8K6X3_HUMAN	uni_human_2016.fasta	117,366.1	100.0%	4	4	4	0.0714%	4.75%	YEEELEINDFPQTAR	R	W	86.9%	28.3	41.3	18.4	0	1	0	0	2	1,853.8553	932	946	true	
JMP1_SFD	BR1	JMP1_BR1	File Name: JMP1_04_01 (F037269)	Dolichyl-diphosphooligosaccharide--protein glycosyltransferase subunit DAD1 OS=Homo sapiens GN=DAD1 PE=1 SV=3	sp|P61803|DAD1_HUMAN,tr|F5GXX5|F5GXX5_HUMAN,tr|Q53G02|Q53G02_HUMAN	uni_human_2016.fasta	12,497.4	58.4%	1	1	1	0.0178%	8.85%	SASVVSVISR	M	F	88.1%	25.7	40.3	1.67	0	1	0	0	1	1,046.5839	2	11	true	
JMP1_SFD	BR1	JMP1_BR1	File Name: JMP1_04_01 (F037269)	RNA-binding protein 27 OS=Homo sapiens GN=RBM27 PE=1 SV=2	sp|Q9P2N5|RBM27_HUMAN,tr|D3DQF6|D3DQF6_HUMAN,tr|U3KPZ7|U3KPZ7_HUMAN	uni_human_2016.fasta	118,720.4	99.8%	2	2	2	0.0357%	1.79%	LSSGEDTTELR	R	K	95.0%	61.2	40.6	47.1	0	1	0	0	2	1,207.5802	913	923	true	
JMP1_SFD	BR1	JMP1_BR1	File Name: JMP1_04_01 (F037269)	RNA-binding protein 27 OS=Homo sapiens GN=RBM27 PE=1 SV=2	sp|Q9P2N5|RBM27_HUMAN,tr|D3DQF6|D3DQF6_HUMAN,tr|U3KPZ7|U3KPZ7_HUMAN	uni_human_2016.fasta	118,720.4	99.8%	2	2	2	0.0357%	1.79%	VVLEPDSR	R	K	95.0%	36.5	39.3	24.4	0	1	0	0	2	914.4942	554	561	true	
JMP1_SFD	BR1	JMP1_BR1	File Name: JMP1_04_01 (F037269)	Ras GTPase-activating-like protein IQGAP1 OS=Homo sapiens GN=IQGAP1 PE=1 SV=1	sp|P46940|IQGA1_HUMAN,tr|A0A024RC65|A0A024RC65_HUMAN,tr|A4QPB0|A4QPB0_HUMAN	uni_human_2016.fasta	189,258.6	97.6%	2	2	2	0.0357%	1.03%	ALQSPALGLR	R	G	85.6%	21.0	36.9	14.4	0	1	0	0	2	1,025.6103	327	336	true	
JMP1_SFD	BR1	JMP1_BR1	File Name: JMP1_04_01 (F037269)	Ras GTPase-activating-like protein IQGAP1 OS=Homo sapiens GN=IQGAP1 PE=1 SV=1	sp|P46940|IQGA1_HUMAN,tr|A0A024RC65|A0A024RC65_HUMAN,tr|A4QPB0|A4QPB0_HUMAN	uni_human_2016.fasta	189,258.6	97.6%	2	2	2	0.0357%	1.03%	LIVDVIR	R	F	83.2%	18.8	32.5	0.000	0	1	0	0	2	827.5350	1391	1397	true	
JMP1_SFD	BR1	JMP1_BR1	File Name: JMP1_04_01 (F037269)	Isoform 2 of Mitotic checkpoint protein BUB3 OS=Homo sapiens GN=BUB3	sp|O43684-2|BUB3_HUMAN,sp|O43684|BUB3_HUMAN,tr|A0A140VJF3|A0A140VJF3_HUMAN,tr|J3QT28|J3QT28_HUMAN	uni_human_2016.fasta	37,154.7	44.9%	1	1	1	0.0178%	2.45%	LIVGTAGR	R	R	81.1%	19.1	36.0	4.42	0	1	0	0	2	786.4833	150	157	true	
JMP1_SFD	BR1	JMP1_BR1	File Name: JMP1_04_01 (F037269)	Isoform M1 of Pyruvate kinase PKM OS=Homo sapiens GN=PKM	sp|P14618-2|KPYM_HUMAN,tr|A0A024R5Z9|A0A024R5Z9_HUMAN	uni_human_2016.fasta	58,062.6	100.0%	4	5	5	0.0892%	6.78%	APIIAVTR	R	N	95.0%	32.0	34.4	29.5	0	1	0	0	2	840.5302	448	455	true	
JMP1_SFD	BR1	JMP1_BR1	File Name: JMP1_04_01 (F037269)	Isoform M1 of Pyruvate kinase PKM OS=Homo sapiens GN=PKM	sp|P14618-2|KPYM_HUMAN,tr|A0A024R5Z9|A0A024R5Z9_HUMAN	uni_human_2016.fasta	58,062.6	100.0%	4	5	5	0.0892%	6.78%	KASDVHEVR	R	K	95.0%	39.3	40.9	26.2	0	2	0	0	2	1,145.5698	247	255	true	
JMP1_SFD	BR1	JMP1_BR1	File Name: JMP1_04_01 (F037269)	Isoform M1 of Pyruvate kinase PKM OS=Homo sapiens GN=PKM	sp|P14618-2|KPYM_HUMAN,tr|A0A024R5Z9|A0A024R5Z9_HUMAN	uni_human_2016.fasta	58,062.6	100.0%	4	5	5	0.0892%	6.78%	NTGIICTIGPASR	R	S	80.0%	29.1	42.4	15.6	0	1	0	0	2	1,359.7051	44	56	true	
JMP1_SFD	BR1	JMP1_BR1	File Name: JMP1_04_01 (F037269)	Isoform M1 of Pyruvate kinase PKM OS=Homo sapiens GN=PKM	sp|P14618-2|KPYM_HUMAN,tr|A0A024R5Z9|A0A024R5Z9_HUMAN	uni_human_2016.fasta	58,062.6	100.0%	4	5	5	0.0892%	6.78%	QAHLYR	R	G	88.5%	24.0	40.3	10.3	0	1	0	0	2	787.4209	462	467	true	
JMP1_SFD	BR1	JMP1_BR1	File Name: JMP1_04_01 (F037269)	DNA-dependent protein kinase catalytic subunit OS=Homo sapiens GN=PRKDC PE=1 SV=3	sp|P78527|PRKDC_HUMAN	uni_human_2016.fasta	469,095.5	100.0%	6	6	6	0.107%	1.33%	DQNILLGTTYR	R	I	86.7%	24.8	41.8	10.6	0	1	0	0	2	1,293.6799	3325	3335	true	
JMP1_SFD	BR1	JMP1_BR1	File Name: JMP1_04_01 (F037269)	DNA-dependent protein kinase catalytic subunit OS=Homo sapiens GN=PRKDC PE=1 SV=3	sp|P78527|PRKDC_HUMAN	uni_human_2016.fasta	469,095.5	100.0%	6	6	6	0.107%	1.33%	DYVAVAR	R	G	90.6%	24.5	39.8	9.97	0	1	0	0	2	793.4202	4076	4082	true	
JMP1_SFD	BR1	JMP1_BR1	File Name: JMP1_04_01 (F037269)	DNA-dependent protein kinase catalytic subunit OS=Homo sapiens GN=PRKDC PE=1 SV=3	sp|P78527|PRKDC_HUMAN	uni_human_2016.fasta	469,095.5	100.0%	6	6	6	0.107%	1.33%	LACDVDQVTR	R	Q	95.0%	57.8	40.8	40.9	0	1	0	0	2	1,176.5679	972	981	true	
JMP1_SFD	BR1	JMP1_BR1	File Name: JMP1_04_01 (F037269)	DNA-dependent protein kinase catalytic subunit OS=Homo sapiens GN=PRKDC PE=1 SV=3	sp|P78527|PRKDC_HUMAN	uni_human_2016.fasta	469,095.5	100.0%	6	6	6	0.107%	1.33%	LLEEALLR	R	L	95.0%	32.1	36.9	12.1	0	1	0	0	2	956.5776	2892	2899	true	
JMP1_SFD	BR1	JMP1_BR1	File Name: JMP1_04_01 (F037269)	DNA-dependent protein kinase catalytic subunit OS=Homo sapiens GN=PRKDC PE=1 SV=3	sp|P78527|PRKDC_HUMAN	uni_human_2016.fasta	469,095.5	100.0%	6	6	6	0.107%	1.33%	TETVTSFR	R	K	88.7%	28.4	39.8	10.9	0	1	0	0	2	940.4734	3865	3872	true	
JMP1_SFD	BR1	JMP1_BR1	File Name: JMP1_04_01 (F037269)	DNA-dependent protein kinase catalytic subunit OS=Homo sapiens GN=PRKDC PE=1 SV=3	sp|P78527|PRKDC_HUMAN	uni_human_2016.fasta	469,095.5	100.0%	6	6	6	0.107%	1.33%	VTELALTASDR	R	Q	95.0%	46.2	41.3	34.9	0	1	0	0	2	1,175.6267	914	924	true	
JMP1_SFD	BR1	JMP1_BR1	File Name: JMP1_04_01 (F037269)	Isoform 4 of Protein-methionine sulfoxide oxidase MICAL1 OS=Homo sapiens GN=MICAL1	sp|Q8TDZ2-4|MICA1_HUMAN,sp|Q8TDZ2|MICA1_HUMAN	uni_human_2016.fasta	117,875.6	68.7%	1	1	1	0.0178%	1.29%	LLGSANVVPEALQR	R	F	92.0%	29.5	39.8	18.1	0	1	0	0	2	1,466.8326	319	332	true	
JMP1_SFD	BR1	JMP1_BR1	File Name: JMP1_04_01 (F037269)	RNA polymerase-associated protein CTR9 homolog OS=Homo sapiens GN=CTR9 PE=1 SV=1	sp|Q6PD62|CTR9_HUMAN,tr|A8K6X9|A8K6X9_HUMAN	uni_human_2016.fasta	133,506.6	99.9%	2	2	2	0.0357%	1.79%	FDLALAATEAR	R	Q	95.0%	49.7	41.7	37.7	0	1	0	0	2	1,177.6212	805	815	true	
JMP1_SFD	BR1	JMP1_BR1	File Name: JMP1_04_01 (F037269)	RNA polymerase-associated protein CTR9 homolog OS=Homo sapiens GN=CTR9 PE=1 SV=1	sp|Q6PD62|CTR9_HUMAN,tr|A8K6X9|A8K6X9_HUMAN	uni_human_2016.fasta	133,506.6	99.9%	2	2	2	0.0357%	1.79%	TNPGCPAEVR	R	L	95.0%	32.8	39.1	19.1	0	1	0	0	2	1,100.5154	192	201	true	
JMP1_SFD	BR1	JMP1_BR1	File Name: JMP1_04_01 (F037269)	Isoform 1 of Vinculin OS=Homo sapiens GN=VCL	sp|P18206-2|VINC_HUMAN,sp|P18206|VINC_HUMAN,tr|A0A024QZN4|A0A024QZN4_HUMAN,tr|Q5JQ13|Q5JQ13_HUMAN,tr|V9HWK2|V9HWK2_HUMAN	uni_human_2016.fasta	123,801.3	100.0%	7	8	8	0.143%	6.19%	EAEAASIKIR	R	T	93.2%	27.7	41.4	17.8	0	2	0	0	2	1,192.6321	1108	1117	true	
JMP1_SFD	BR1	JMP1_BR1	File Name: JMP1_04_01 (F037269)	Isoform 1 of Vinculin OS=Homo sapiens GN=VCL	sp|P18206-2|VINC_HUMAN,sp|P18206|VINC_HUMAN,tr|A0A024QZN4|A0A024QZN4_HUMAN,tr|Q5JQ13|Q5JQ13_HUMAN,tr|V9HWK2|V9HWK2_HUMAN	uni_human_2016.fasta	123,801.3	100.0%	7	8	8	0.143%	6.19%	EVENSEDPKFR	R	E	95.0%	48.2	40.2	31.7	0	1	0	0	2	1,460.6748	770	780	true	
JMP1_SFD	BR1	JMP1_BR1	File Name: JMP1_04_01 (F037269)	Isoform 1 of Vinculin OS=Homo sapiens GN=VCL	sp|P18206-2|VINC_HUMAN,sp|P18206|VINC_HUMAN,tr|A0A024QZN4|A0A024QZN4_HUMAN,tr|Q5JQ13|Q5JQ13_HUMAN,tr|V9HWK2|V9HWK2_HUMAN	uni_human_2016.fasta	123,801.3	100.0%	7	8	8	0.143%	6.19%	GEGESPQAR	R	A	95.0%	34.5	38.1	16.8	0	1	0	0	2	930.4276	562	570	true	
JMP1_SFD	BR1	JMP1_BR1	File Name: JMP1_04_01 (F037269)	Isoform 1 of Vinculin OS=Homo sapiens GN=VCL	sp|P18206-2|VINC_HUMAN,sp|P18206|VINC_HUMAN,tr|A0A024QZN4|A0A024QZN4_HUMAN,tr|Q5JQ13|Q5JQ13_HUMAN,tr|V9HWK2|V9HWK2_HUMAN	uni_human_2016.fasta	123,801.3	100.0%	7	8	8	0.143%	6.19%	GLVAEGHR	R	L	91.2%	23.9	38.9	11.9	0	1	0	0	2	838.4530	521	528	true	
JMP1_SFD	BR1	JMP1_BR1	File Name: JMP1_04_01 (F037269)	Isoform 1 of Vinculin OS=Homo sapiens GN=VCL	sp|P18206-2|VINC_HUMAN,sp|P18206|VINC_HUMAN,tr|A0A024QZN4|A0A024QZN4_HUMAN,tr|Q5JQ13|Q5JQ13_HUMAN,tr|V9HWK2|V9HWK2_HUMAN	uni_human_2016.fasta	123,801.3	100.0%	7	8	8	0.143%	6.19%	MALLMAEMSR	R	L	91.0%	27.6	37.8	12.5	0	1	0	0	2	1,200.5422	994	1003	true	
JMP1_SFD	BR1	JMP1_BR1	File Name: JMP1_04_01 (F037269)	Isoform 1 of Vinculin OS=Homo sapiens GN=VCL	sp|P18206-2|VINC_HUMAN,sp|P18206|VINC_HUMAN,tr|A0A024QZN4|A0A024QZN4_HUMAN,tr|Q5JQ13|Q5JQ13_HUMAN,tr|V9HWK2|V9HWK2_HUMAN	uni_human_2016.fasta	123,801.3	100.0%	7	8	8	0.143%	6.19%	WIDNPTVDDR	R	G	80.5%	25.2	39.7	18.0	0	1	0	0	2	1,230.5751	503	512	true	
JMP1_SFD	BR1	JMP1_BR1	File Name: JMP1_04_01 (F037269)	Isoform 1 of Vinculin OS=Homo sapiens GN=VCL	sp|P18206-2|VINC_HUMAN,sp|P18206|VINC_HUMAN,tr|A0A024QZN4|A0A024QZN4_HUMAN,tr|Q5JQ13|Q5JQ13_HUMAN,tr|V9HWK2|V9HWK2_HUMAN	uni_human_2016.fasta	123,801.3	100.0%	7	8	8	0.143%	6.19%	WIDNPTVDDRGVGQAAIR	R	G	94.5%	34.9	43.8	12.8	0	0	1	0	2	1,983.0045	503	520	true	
JMP1_SFD	BR1	JMP1_BR1	File Name: JMP1_04_01 (F037269)	Protocadherin-1 (Fragment) OS=Homo sapiens GN=PCDH1 PE=4 SV=1	tr|H0Y9I5|H0Y9I5_HUMAN	uni_human_2016.fasta	1,993.1	69.7%	1	1	1	0.0178%	29.4%	XIQVR	-	G	92.4%	23.8	38.1	2.27	0	1	0	0	2	668.3406	1	5	false	tr|K7EJL4|K7EJL4_HUMAN
JMP1_SFD	BR1	JMP1_BR1	File Name: JMP1_04_01 (F037269)	Heat shock protein HSP 90-beta OS=Homo sapiens GN=HSP90AB1 PE=1 SV=4	sp|P08238|HS90B_HUMAN,tr|A0A024RD80|A0A024RD80_HUMAN	uni_human_2016.fasta	83,267.3	35.2%	0	0	0	0.000%	1.93%	GVVDSEDLPLNISR	R	E	95.0%	67.9	42.7	0.000	0	1	0	0	2	1,513.7858	379	392	false	tr|Q53G55|Q53G55_HUMAN,tr|K9JA46|K9JA46_HUMAN,tr|A0A140VJY2|A0A140VJY2_HUMAN,tr|Q9BV61|Q9BV61_HUMAN,sp|P07900-2|HS90A_HUMAN,tr|Q53FS6|Q53FS6_HUMAN,sp|Q12931|TRAP1_HUMAN,sp|Q12931-2|TRAP1_HUMAN,sp|P07900|HS90A_HUMAN
JMP1_SFD	BR1	JMP1_BR1	File Name: JMP1_04_01 (F037269)	Isoform 2 of Treacle protein OS=Homo sapiens GN=TCOF1	sp|Q13428-2|TCOF_HUMAN,sp|Q13428-3|TCOF_HUMAN,sp|Q13428-4|TCOF_HUMAN,sp|Q13428-6|TCOF_HUMAN,sp|Q13428-7|TCOF_HUMAN,sp|Q13428-8|TCOF_HUMAN,sp|Q13428|TCOF_HUMAN,tr|E7ETY2|E7ETY2_HUMAN,tr|J3KQ96|J3KQ96_HUMAN	uni_human_2016.fasta	152,104.5	99.6%	2	3	3	0.0535%	1.13%	KGAAPAPPR	R	K	91.1%	27.0	42.1	14.1	0	2	0	0	2	969.5266	449	457	true	
JMP1_SFD	BR1	JMP1_BR1	File Name: JMP1_04_01 (F037269)	Isoform 2 of Treacle protein OS=Homo sapiens GN=TCOF1	sp|Q13428-2|TCOF_HUMAN,sp|Q13428-3|TCOF_HUMAN,sp|Q13428-4|TCOF_HUMAN,sp|Q13428-6|TCOF_HUMAN,sp|Q13428-7|TCOF_HUMAN,sp|Q13428-8|TCOF_HUMAN,sp|Q13428|TCOF_HUMAN,tr|E7ETY2|E7ETY2_HUMAN,tr|J3KQ96|J3KQ96_HUMAN	uni_human_2016.fasta	152,104.5	99.6%	2	3	3	0.0535%	1.13%	VGTQAPR	R	K	95.0%	28.9	38.7	10.8	0	1	0	0	2	728.4050	661	667	true	
JMP1_SFD	BR1	JMP1_BR1	File Name: JMP1_04_01 (F037269)	Isoform 2 of Golgi apparatus protein 1 OS=Homo sapiens GN=GLG1	sp|Q92896-2|GSLG1_HUMAN,sp|Q92896-3|GSLG1_HUMAN,sp|Q92896|GSLG1_HUMAN	uni_human_2016.fasta	134,553.9	100.0%	3	3	3	0.0535%	2.41%	EVLNMLK	K	E	83.1%	23.0	39.6	3.35	0	1	0	0	2	862.4704	1049	1055	true	
JMP1_SFD	BR1	JMP1_BR1	File Name: JMP1_04_01 (F037269)	Isoform 2 of Golgi apparatus protein 1 OS=Homo sapiens GN=GLG1	sp|Q92896-2|GSLG1_HUMAN,sp|Q92896-3|GSLG1_HUMAN,sp|Q92896|GSLG1_HUMAN	uni_human_2016.fasta	134,553.9	100.0%	3	3	3	0.0535%	2.41%	FCENTQAGEGR	R	V	95.0%	25.1	34.5	18.4	0	1	0	0	2	1,268.5325	323	333	true	
JMP1_SFD	BR1	JMP1_BR1	File Name: JMP1_04_01 (F037269)	Isoform 2 of Golgi apparatus protein 1 OS=Homo sapiens GN=GLG1	sp|Q92896-2|GSLG1_HUMAN,sp|Q92896-3|GSLG1_HUMAN,sp|Q92896|GSLG1_HUMAN	uni_human_2016.fasta	134,553.9	100.0%	3	3	3	0.0535%	2.41%	IIIQESALDYR	R	L	95.0%	39.0	41.1	22.7	0	1	0	0	2	1,320.7159	990	1000	true	
JMP1_SFD	BR1	JMP1_BR1	File Name: JMP1_04_01 (F037269)	Serine/threonine-protein kinase PRP4 homolog OS=Homo sapiens GN=PRPF4B PE=1 SV=3	sp|Q13523|PRP4B_HUMAN,tr|A0A024QZY5|A0A024QZY5_HUMAN	uni_human_2016.fasta	116,993.0	98.7%	1	1	1	0.0178%	0.894%	AAAETQSLR	M	E	95.0%	36.3	40.9	16.4	0	1	0	0	1	988.5058	2	10	true	
JMP1_SFD	BR1	JMP1_BR1	File Name: JMP1_04_01 (F037269)	FACT complex subunit SPT16 OS=Homo sapiens GN=SUPT16H PE=1 SV=1	sp|Q9Y5B9|SP16H_HUMAN	uni_human_2016.fasta	119,917.4	100.0%	5	7	7	0.125%	4.68%	AALLTER	R	T	95.0%	32.3	40.3	12.0	0	1	0	0	2	773.4516	457	463	true	
JMP1_SFD	BR1	JMP1_BR1	File Name: JMP1_04_01 (F037269)	FACT complex subunit SPT16 OS=Homo sapiens GN=SUPT16H PE=1 SV=1	sp|Q9Y5B9|SP16H_HUMAN	uni_human_2016.fasta	119,917.4	100.0%	5	7	7	0.125%	4.68%	AVTLDKDAYYR	M	R	95.0%	45.7	42.5	34.1	0	2	0	0	1	1,467.7211	2	12	true	
JMP1_SFD	BR1	JMP1_BR1	File Name: JMP1_04_01 (F037269)	FACT complex subunit SPT16 OS=Homo sapiens GN=SUPT16H PE=1 SV=1	sp|Q9Y5B9|SP16H_HUMAN	uni_human_2016.fasta	119,917.4	100.0%	5	7	7	0.125%	4.68%	DLGFNGAPYR	R	S	87.0%	23.2	40.2	0.000	0	1	0	0	2	1,109.5375	803	812	true	
JMP1_SFD	BR1	JMP1_BR1	File Name: JMP1_04_01 (F037269)	FACT complex subunit SPT16 OS=Homo sapiens GN=SUPT16H PE=1 SV=1	sp|Q9Y5B9|SP16H_HUMAN	uni_human_2016.fasta	119,917.4	100.0%	5	7	7	0.125%	4.68%	VMEIVDADEKVR	R	H	95.0%	39.6	42.5	20.4	0	1	1	0	2	1,524.7364	202	213	true	
JMP1_SFD	BR1	JMP1_BR1	File Name: JMP1_04_01 (F037269)	FACT complex subunit SPT16 OS=Homo sapiens GN=SUPT16H PE=1 SV=1	sp|Q9Y5B9|SP16H_HUMAN	uni_human_2016.fasta	119,917.4	100.0%	5	7	7	0.125%	4.68%	YEEEEEQSR	R	S	82.8%	15.6	32.3	3.87	0	1	0	0	2	1,198.4858	1006	1014	true	
JMP1_SFD	BR1	JMP1_BR1	File Name: JMP1_04_01 (F037269)	Isoform 2 of Nuclear pore complex protein Nup155 OS=Homo sapiens GN=NUP155	sp|O75694-2|NU155_HUMAN,sp|O75694|NU155_HUMAN,tr|A0A024R071|A0A024R071_HUMAN,tr|B4DLT2|B4DLT2_HUMAN,tr|E9PF10|E9PF10_HUMAN	uni_human_2016.fasta	155,203.0	100.0%	3	4	4	0.0714%	2.85%	SFSNAAR	R	V	85.4%	22.5	38.4	0.000	0	1	0	0	2	752.3684	1090	1096	true	
JMP1_SFD	BR1	JMP1_BR1	File Name: JMP1_04_01 (F037269)	Isoform 2 of Nuclear pore complex protein Nup155 OS=Homo sapiens GN=NUP155	sp|O75694-2|NU155_HUMAN,sp|O75694|NU155_HUMAN,tr|A0A024R071|A0A024R071_HUMAN,tr|B4DLT2|B4DLT2_HUMAN,tr|E9PF10|E9PF10_HUMAN	uni_human_2016.fasta	155,203.0	100.0%	3	4	4	0.0714%	2.85%	VASVSQNAIVSAAGNIAR	R	T	95.0%	40.0	42.3	27.4	0	1	1	0	2	1,727.9397	315	332	true	
JMP1_SFD	BR1	JMP1_BR1	File Name: JMP1_04_01 (F037269)	Isoform 2 of Nuclear pore complex protein Nup155 OS=Homo sapiens GN=NUP155	sp|O75694-2|NU155_HUMAN,sp|O75694|NU155_HUMAN,tr|A0A024R071|A0A024R071_HUMAN,tr|B4DLT2|B4DLT2_HUMAN,tr|E9PF10|E9PF10_HUMAN	uni_human_2016.fasta	155,203.0	100.0%	3	4	4	0.0714%	2.85%	YVENPSQVLNCER	R	R	95.0%	42.8	40.9	24.6	0	1	0	0	2	1,607.7482	1334	1346	true	
JMP1_SFD	BR1	JMP1_BR1	File Name: JMP1_04_01 (F037269)	Isoform 2 of Coatomer subunit alpha OS=Homo sapiens GN=COPA	sp|P53621-2|COPA_HUMAN,sp|P53621|COPA_HUMAN	uni_human_2016.fasta	138,349.3	100.0%	5	6	6	0.107%	4.46%	LLELGPKPEVAQQTR	R	K	95.0%	39.3	41.2	28.5	0	0	2	0	2	1,789.9905	1128	1142	true	
JMP1_SFD	BR1	JMP1_BR1	File Name: JMP1_04_01 (F037269)	Isoform 2 of Coatomer subunit alpha OS=Homo sapiens GN=COPA	sp|P53621-2|COPA_HUMAN,sp|P53621|COPA_HUMAN	uni_human_2016.fasta	138,349.3	100.0%	5	6	6	0.107%	4.46%	SSGLTAVWVAR	R	N	95.0%	56.0	40.9	31.4	0	1	0	0	2	1,146.6265	413	423	true	
JMP1_SFD	BR1	JMP1_BR1	File Name: JMP1_04_01 (F037269)	Isoform 2 of Coatomer subunit alpha OS=Homo sapiens GN=COPA	sp|P53621-2|COPA_HUMAN,sp|P53621|COPA_HUMAN	uni_human_2016.fasta	138,349.3	100.0%	5	6	6	0.107%	4.46%	TGVQTFR	R	R	95.0%	30.6	39.9	1.95	0	1	0	0	2	808.4312	282	288	true	
JMP1_SFD	BR1	JMP1_BR1	File Name: JMP1_04_01 (F037269)	Isoform 2 of Coatomer subunit alpha OS=Homo sapiens GN=COPA	sp|P53621-2|COPA_HUMAN,sp|P53621|COPA_HUMAN	uni_human_2016.fasta	138,349.3	100.0%	5	6	6	0.107%	4.46%	TLDLPIYVTR	R	V	95.0%	35.0	39.7	23.4	0	1	0	0	2	1,190.6781	563	572	true	
JMP1_SFD	BR1	JMP1_BR1	File Name: JMP1_04_01 (F037269)	Isoform 2 of Coatomer subunit alpha OS=Homo sapiens GN=COPA	sp|P53621-2|COPA_HUMAN,sp|P53621|COPA_HUMAN	uni_human_2016.fasta	138,349.3	100.0%	5	6	6	0.107%	4.46%	YAVTTGDHGIIR	K	T	81.4%	32.2	42.5	20.7	0	1	0	0	2	1,302.6802	551	562	true	
JMP1_SFD	BR1	JMP1_BR1	File Name: JMP1_04_01 (F037269)	FMNL1 protein OS=Homo sapiens GN=FMNL1 PE=2 SV=1	tr|I6L9I9|I6L9I9_HUMAN	uni_human_2016.fasta	69,462.7	99.6%	2	2	2	0.0357%	4.47%	AKNLAITLR	R	K	94.7%	27.2	37.5	11.3	0	1	0	0	2	1,104.6525	370	378	true	
JMP1_SFD	BR1	JMP1_BR1	File Name: JMP1_04_01 (F037269)	FMNL1 protein OS=Homo sapiens GN=FMNL1 PE=2 SV=1	tr|I6L9I9|I6L9I9_HUMAN	uni_human_2016.fasta	69,462.7	99.6%	2	2	2	0.0357%	4.47%	FSESTAMGASR	R	R	95.0%	41.4	35.7	26.5	0	1	0	0	2	1,159.5048	165	175	true	
JMP1_SFD	BR1	JMP1_BR1	File Name: JMP1_04_01 (F037269)	FMNL1 protein OS=Homo sapiens GN=FMNL1 PE=2 SV=1	tr|I6L9I9|I6L9I9_HUMAN	uni_human_2016.fasta	69,462.7	99.6%	2	2	2	0.0357%	4.47%	KGNLGAER	R	I	92.2%	27.4	40.1	10.6	0	1	0	0	2	949.4851	379	386	true	
JMP1_SFD	BR1	JMP1_BR1	File Name: JMP1_04_01 (F037269)	DNA replication licensing factor MCM2 OS=Homo sapiens GN=MCM2 PE=1 SV=4	sp|P49736|MCM2_HUMAN,tr|B3KXZ4|B3KXZ4_HUMAN,tr|B7Z8Z6|B7Z8Z6_HUMAN	uni_human_2016.fasta	101,898.1	98.4%	1	1	1	0.0178%	1.77%	AESSESFTMASSPAQR	M	R	94.2%	23.3	36.2	15.6	0	1	0	0	1	1,743.7489	2	17	true	
JMP1_SFD	BR1	JMP1_BR1	File Name: JMP1_04_01 (F037269)	Isoform 2 of Heat shock protein HSP 90-alpha OS=Homo sapiens GN=HSP90AA1	sp|P07900-2|HS90A_HUMAN,sp|P07900|HS90A_HUMAN,tr|K9JA46|K9JA46_HUMAN	uni_human_2016.fasta	84,663.2	99.4%	1	1	1	0.0178%	1.64%	GVVDSEDLPLNISR	R	E	95.0%	67.9	42.7	0.000	0	1	0	0	2	1,513.7858	387	400	true	tr|Q53G55|Q53G55_HUMAN,sp|P08238|HS90B_HUMAN,tr|A0A140VJY2|A0A140VJY2_HUMAN,tr|Q9BV61|Q9BV61_HUMAN,tr|Q53FS6|Q53FS6_HUMAN,tr|A0A024RD80|A0A024RD80_HUMAN,sp|Q12931|TRAP1_HUMAN,sp|Q12931-2|TRAP1_HUMAN
JMP1_SFD	BR1	JMP1_BR1	File Name: JMP1_04_01 (F037269)	Hypoxia-inducible factor prolyl hydroxylase 2 OS=Homo sapiens GN=EGLN1 PE=4 SV=1	tr|R4RYY7|R4RYY7_HUMAN	uni_human_2016.fasta	46,015.2	78.3%	1	1	1	0.0178%	3.52%	AKPPADXAAAASPSR	K	A	95.0%	32.2	43.3	2.02	0	0	1	0	2	1,525.7074	114	128	true	
JMP1_SFD	BR1	JMP1_BR1	File Name: JMP1_04_01 (F037269)	Magnesium transporter protein 1 OS=Homo sapiens GN=MAGT1 PE=1 SV=1	sp|Q9H0U3|MAGT1_HUMAN,tr|A0A087WU53|A0A087WU53_HUMAN,tr|B4DH58|B4DH58_HUMAN	uni_human_2016.fasta	41,532.4	99.6%	2	2	2	0.0357%	5.37%	GDTYELQVR	R	G	95.0%	49.4	40.7	34.9	0	1	0	0	2	1,080.5321	183	191	true	
JMP1_SFD	BR1	JMP1_BR1	File Name: JMP1_04_01 (F037269)	Magnesium transporter protein 1 OS=Homo sapiens GN=MAGT1 PE=1 SV=1	sp|Q9H0U3|MAGT1_HUMAN,tr|A0A087WU53|A0A087WU53_HUMAN,tr|B4DH58|B4DH58_HUMAN	uni_human_2016.fasta	41,532.4	99.6%	2	2	2	0.0357%	5.37%	GFSAEQIAR	R	W	92.9%	29.4	41.3	16.2	0	1	0	0	2	978.5003	192	200	true	
JMP1_SFD	BR1	JMP1_BR1	File Name: JMP1_04_01 (F037269)	Tax_Id=9606 Gene_Symbol=KRT5 Keratin, type II cytoskeletal 5	IPI:CON_00009867.3|SWISS-PROT:P13647,sp|P13647|K2C5_HUMAN	uni_human_2016.fasta	62,379.6	99.8%	2	2	2	0.0357%	5.25%	ISISTSGGSFR	R	N	95.0%	30.0	41.2	14.2	0	1	0	0	2	1,111.5742	74	84	true	
JMP1_SFD	BR1	JMP1_BR1	File Name: JMP1_04_01 (F037269)	Tax_Id=9606 Gene_Symbol=KRT5 Keratin, type II cytoskeletal 5	IPI:CON_00009867.3|SWISS-PROT:P13647,sp|P13647|K2C5_HUMAN	uni_human_2016.fasta	62,379.6	99.8%	2	2	2	0.0357%	5.25%	NKYEDEINKR	K	T	95.0%	46.8	41.9	17.6	0	0	1	0	2	1,308.6543	256	265	false	sp|P48668|K2C6C_HUMAN,tr|H6VRG0|H6VRG0_HUMAN,tr|B4DRR0|B4DRR0_HUMAN,tr|H6VRG2|H6VRG2_HUMAN,sp|P04264|K2C1_HUMAN,tr|A0A0S2Z428|A0A0S2Z428_HUMAN,IPI:CON_00293665.7|SWISS-PROT:P04259,IPI:CON_00299145.9|SWISS-PROT:P48668,IPI:CON_00300725.7|SWISS-PROT:P02538,sp|P02538|K2C6A_HUMAN,tr|H6VRG1|H6VRG1_HUMAN
JMP1_SFD	BR1	JMP1_BR1	File Name: JMP1_04_01 (F037269)	Tax_Id=9606 Gene_Symbol=KRT5 Keratin, type II cytoskeletal 5	IPI:CON_00009867.3|SWISS-PROT:P13647,sp|P13647|K2C5_HUMAN	uni_human_2016.fasta	62,379.6	99.8%	2	2	2	0.0357%	5.25%	SLYNLGGSKR	R	I	95.0%	43.4	40.7	11.1	0	1	0	0	2	1,094.5953	64	73	true	
JMP1_SFD	BR1	JMP1_BR1	File Name: JMP1_04_01 (F037269)	cDNA FLJ12434 fis, clone NT2RM1000037, highly similar to Homo sapiens KIAA0690 protein OS=Homo sapiens PE=2 SV=1	tr|B3KMR5|B3KMR5_HUMAN	uni_human_2016.fasta	143,675.0	99.9%	3	3	4	0.0714%	2.70%	AVPLEIDGSEETLDFPR	R	S	95.0%	78.3	43.8	69.1	0	2	0	0	2	1,887.9337	550	566	true	
JMP1_SFD	BR1	JMP1_BR1	File Name: JMP1_04_01 (F037269)	cDNA FLJ12434 fis, clone NT2RM1000037, highly similar to Homo sapiens KIAA0690 protein OS=Homo sapiens PE=2 SV=1	tr|B3KMR5|B3KMR5_HUMAN	uni_human_2016.fasta	143,675.0	99.9%	3	3	4	0.0714%	2.70%	RAVLETIR	R	T	80.9%	19.4	36.7	1.91	0	1	0	0	2	957.5840	711	718	true	
JMP1_SFD	BR1	JMP1_BR1	File Name: JMP1_04_01 (F037269)	cDNA FLJ12434 fis, clone NT2RM1000037, highly similar to Homo sapiens KIAA0690 protein OS=Homo sapiens PE=2 SV=1	tr|B3KMR5|B3KMR5_HUMAN	uni_human_2016.fasta	143,675.0	99.9%	3	3	4	0.0714%	2.70%	VLATQPGPGR	R	G	89.6%	23.0	38.9	11.2	0	1	0	0	2	995.5634	1129	1138	true	
JMP1_SFD	BR1	JMP1_BR1	File Name: JMP1_04_01 (F037269)	cDNA FLJ55916, highly similar to General transcription factor II-I OS=Homo sapiens PE=2 SV=1	tr|B4DH52|B4DH52_HUMAN	uni_human_2016.fasta	111,917.4	100.0%	4	4	4	0.0714%	4.33%	LEKIIQVGNR	R	I	92.5%	27.6	39.8	7.05	0	1	0	0	2	1,274.7217	519	528	true	
JMP1_SFD	BR1	JMP1_BR1	File Name: JMP1_04_01 (F037269)	cDNA FLJ55916, highly similar to General transcription factor II-I OS=Homo sapiens PE=2 SV=1	tr|B4DH52|B4DH52_HUMAN	uni_human_2016.fasta	111,917.4	100.0%	4	4	4	0.0714%	4.33%	LEKILR	R	N	93.1%	22.3	36.1	0.000	0	1	0	0	2	876.5303	786	791	true	tr|D3DWB6|D3DWB6_HUMAN,sp|Q93008-1|USP9X_HUMAN,sp|Q93008|USP9X_HUMAN
JMP1_SFD	BR1	JMP1_BR1	File Name: JMP1_04_01 (F037269)	cDNA FLJ55916, highly similar to General transcription factor II-I OS=Homo sapiens PE=2 SV=1	tr|B4DH52|B4DH52_HUMAN	uni_human_2016.fasta	111,917.4	100.0%	4	4	4	0.0714%	4.33%	MSTLPVEDEESSESR	-	M	95.0%	56.7	36.0	47.9	0	1	0	0	2	1,711.7328	1	15	true	
JMP1_SFD	BR1	JMP1_BR1	File Name: JMP1_04_01 (F037269)	cDNA FLJ55916, highly similar to General transcription factor II-I OS=Homo sapiens PE=2 SV=1	tr|B4DH52|B4DH52_HUMAN	uni_human_2016.fasta	111,917.4	100.0%	4	4	4	0.0714%	4.33%	MSVDAVEIETLR	R	K	95.0%	79.9	41.9	57.2	0	1	0	0	2	1,378.6884	97	108	true	
JMP1_SFD	BR1	JMP1_BR1	File Name: JMP1_04_01 (F037269)	RNA-binding protein 25 OS=Homo sapiens GN=RBM25 PE=1 SV=3	sp|P49756|RBM25_HUMAN	uni_human_2016.fasta	100,189.1	100.0%	3	3	3	0.0535%	4.74%	DREEDEEDAYERR	R	K	95.0%	36.8	34.3	21.1	0	0	1	0	2	1,711.7155	432	444	true	
JMP1_SFD	BR1	JMP1_BR1	File Name: JMP1_04_01 (F037269)	RNA-binding protein 25 OS=Homo sapiens GN=RBM25 PE=1 SV=3	sp|P49756|RBM25_HUMAN	uni_human_2016.fasta	100,189.1	100.0%	3	3	3	0.0535%	4.74%	EKEAAYQER	R	L	88.5%	23.1	39.4	11.2	0	1	0	0	2	1,228.5593	452	460	true	
JMP1_SFD	BR1	JMP1_BR1	File Name: JMP1_04_01 (F037269)	RNA-binding protein 25 OS=Homo sapiens GN=RBM25 PE=1 SV=3	sp|P49756|RBM25_HUMAN	uni_human_2016.fasta	100,189.1	100.0%	3	3	3	0.0535%	4.74%	EYSSELNAPSQESDSHPR	R	K	95.0%	28.5	38.0	13.7	0	0	1	0	2	2,032.8842	217	234	true	
JMP1_SFD	BR1	JMP1_BR1	File Name: JMP1_04_01 (F037269)	Isoform 2 of Ras GTPase-activating protein 1 OS=Homo sapiens GN=RASA1	sp|P20936-2|RASA1_HUMAN,sp|P20936-4|RASA1_HUMAN,sp|P20936|RASA1_HUMAN,tr|A0A024RAL2|A0A024RAL2_HUMAN,tr|B4DTL8|B4DTL8_HUMAN,tr|B4DTX4|B4DTX4_HUMAN,tr|E9PGC0|E9PGC0_HUMAN	uni_human_2016.fasta	116,407.0	57.0%	1	1	1	0.0178%	1.72%	MFNIISDSPSPIAAR	R	T	87.5%	26.6	43.3	13.9	0	1	0	0	2	1,634.8208	914	928	true	
JMP1_SFD	BR1	JMP1_BR1	File Name: JMP1_04_01 (F037269)	Intercellular adhesion molecule 3 OS=Homo sapiens GN=ICAM3 PE=1 SV=2	sp|P32942|ICAM3_HUMAN,tr|A0A024R7C1|A0A024R7C1_HUMAN,tr|B2R736|B2R736_HUMAN,tr|K7ERN2|K7ERN2_HUMAN	uni_human_2016.fasta	59,539.0	78.3%	1	1	1	0.0178%	1.83%	TFVLPVTPPR	R	L	95.0%	25.9	37.4	9.44	0	1	0	0	2	1,126.6620	215	224	true	
JMP1_SFD	BR1	JMP1_BR1	File Name: JMP1_04_01 (F037269)	Isoform 12 of Titin OS=Homo sapiens GN=TTN	sp|Q8WZ42-12|TITIN_HUMAN,tr|A0A0A0MTS7|A0A0A0MTS7_HUMAN	uni_human_2016.fasta	3,994,212.8	46.9%	1	1	1	0.0178%	0.0139%	ILKIK	R	K	82.3%	11.7	25.6	0.000	0	1	0	0	2	614.4601	14285	14289	true	tr|Q59FK6|Q59FK6_HUMAN,tr|F8WCY8|F8WCY8_HUMAN,tr|Q59GK6|Q59GK6_HUMAN,tr|H0YJ52|H0YJ52_HUMAN,sp|O15440-5|MRP5_HUMAN,sp|O15440|MRP5_HUMAN
JMP1_SFD	BR1	JMP1_BR1	File Name: JMP1_04_01 (F037269)	Splicing factor 3B subunit 1 OS=Homo sapiens GN=SF3B1 PE=1 SV=3	sp|O75533|SF3B1_HUMAN	uni_human_2016.fasta	145,835.3	100.0%	5	7	7	0.125%	4.52%	GAEYVSAR	R	E	95.0%	41.2	39.8	26.0	0	1	0	0	2	852.4209	1046	1053	true	
JMP1_SFD	BR1	JMP1_BR1	File Name: JMP1_04_01 (F037269)	Splicing factor 3B subunit 1 OS=Homo sapiens GN=SF3B1 PE=1 SV=3	sp|O75533|SF3B1_HUMAN	uni_human_2016.fasta	145,835.3	100.0%	5	7	7	0.125%	4.52%	GDTPGHATPGHGGATSSAR	R	K	95.0%	28.6	40.6	8.45	0	0	1	0	2	1,733.7952	271	289	true	
JMP1_SFD	BR1	JMP1_BR1	File Name: JMP1_04_01 (F037269)	Splicing factor 3B subunit 1 OS=Homo sapiens GN=SF3B1 PE=1 SV=3	sp|O75533|SF3B1_HUMAN	uni_human_2016.fasta	145,835.3	100.0%	5	7	7	0.125%	4.52%	GGDSIGETPTPGASKR	R	K	95.0%	34.6	43.3	19.1	0	2	1	0	2	1,640.7973	319	334	true	
JMP1_SFD	BR1	JMP1_BR1	File Name: JMP1_04_01 (F037269)	Splicing factor 3B subunit 1 OS=Homo sapiens GN=SF3B1 PE=1 SV=3	sp|O75533|SF3B1_HUMAN	uni_human_2016.fasta	145,835.3	100.0%	5	7	7	0.125%	4.52%	LNNKSAKVR	R	Q	86.9%	34.8	41.8	23.4	0	1	0	0	2	1,239.6593	940	948	true	
JMP1_SFD	BR1	JMP1_BR1	File Name: JMP1_04_01 (F037269)	Splicing factor 3B subunit 1 OS=Homo sapiens GN=SF3B1 PE=1 SV=3	sp|O75533|SF3B1_HUMAN	uni_human_2016.fasta	145,835.3	100.0%	5	7	7	0.125%	4.52%	VAIGPCR	R	M	94.8%	30.1	40.3	13.8	0	1	0	0	2	772.4135	1239	1245	true	
JMP1_SFD	BR1	JMP1_BR1	File Name: JMP1_04_01 (F037269)	Isoform 2 of Protein transport protein Sec24B OS=Homo sapiens GN=SEC24B	sp|O95487-2|SC24B_HUMAN,sp|O95487-3|SC24B_HUMAN,sp|O95487|SC24B_HUMAN	uni_human_2016.fasta	137,419.4	99.0%	2	2	2	0.0357%	1.95%	SAPAGSSHPAASAR	M	I	95.0%	31.1	41.2	21.3	0	1	0	0	1	1,308.6290	2	15	true	
JMP1_SFD	BR1	JMP1_BR1	File Name: JMP1_04_01 (F037269)	Isoform 2 of Protein transport protein Sec24B OS=Homo sapiens GN=SEC24B	sp|O95487-2|SC24B_HUMAN,sp|O95487-3|SC24B_HUMAN,sp|O95487|SC24B_HUMAN	uni_human_2016.fasta	137,419.4	99.0%	2	2	2	0.0357%	1.95%	SVSSSLSDAR	R	D	80.1%	23.3	40.5	9.26	0	1	0	0	2	1,008.4955	1030	1039	true	
JMP1_SFD	BR1	JMP1_BR1	File Name: JMP1_04_01 (F037269)	Isoform 2 of Very-long-chain (3R)-3-hydroxyacyl-CoA dehydratase 3 OS=Homo sapiens GN=HACD3	sp|Q9P035-2|HACD3_HUMAN,sp|Q9P035|HACD3_HUMAN,tr|H3BMZ1|H3BMZ1_HUMAN,tr|H3BPZ1|H3BPZ1_HUMAN,tr|H3BRL8|H3BRL8_HUMAN,tr|H3BS72|H3BS72_HUMAN	uni_human_2016.fasta	43,161.1	78.3%	1	1	1	0.0178%	4.56%	LESEGSPETLTNLR	R	K	95.0%	47.7	43.0	31.7	0	1	0	0	2	1,545.7756	133	146	true	
JMP1_SFD	BR1	JMP1_BR1	File Name: JMP1_04_01 (F037269)	Importin-9 OS=Homo sapiens GN=IPO9 PE=1 SV=3	sp|Q96P70|IPO9_HUMAN	uni_human_2016.fasta	115,964.0	99.3%	2	2	2	0.0357%	2.21%	LQDIR	R	V	95.0%	31.5	38.6	0.000	0	1	0	0	2	644.3727	878	882	false	tr|H3BQK9|H3BQK9_HUMAN,sp|Q9UPN3|MACF1_HUMAN,tr|H3BPE1|H3BPE1_HUMAN
JMP1_SFD	BR1	JMP1_BR1	File Name: JMP1_04_01 (F037269)	Importin-9 OS=Homo sapiens GN=IPO9 PE=1 SV=3	sp|Q96P70|IPO9_HUMAN	uni_human_2016.fasta	115,964.0	99.3%	2	2	2	0.0357%	2.21%	TSEFTAAFVGR	R	L	95.0%	71.4	41.3	61.1	0	1	0	0	2	1,185.5898	755	765	true	
JMP1_SFD	BR1	JMP1_BR1	File Name: JMP1_04_01 (F037269)	Importin-9 OS=Homo sapiens GN=IPO9 PE=1 SV=3	sp|Q96P70|IPO9_HUMAN	uni_human_2016.fasta	115,964.0	99.3%	2	2	2	0.0357%	2.21%	VLTEFTR	R	E	85.2%	22.4	39.9	10.2	0	1	0	0	2	865.4778	169	175	true	
JMP1_SFD	BR1	JMP1_BR1	File Name: JMP1_04_01 (F037269)	SAFB-like, transcription modulator, isoform CRA_b OS=Homo sapiens GN=SLTM PE=4 SV=1	tr|A0A024R5X3|A0A024R5X3_HUMAN	uni_human_2016.fasta	131,615.7	100.0%	3	3	3	0.0535%	2.23%	FGHGSDYSR	R	Q	95.0%	23.4	35.4	9.28	0	0	1	0	2	1,025.4435	889	897	true
[truncated: 7,117,807 more chars]
