# Supplementary material for: Interruption of p53-MDM2 Interaction by Nutlin-3a in Human Lymphoma Cell Models Initiates a Cell-Dependent Global Effect on Transcriptome and Proteome Level
Source: Cancers (Basel). 2023 Jul 31;15(15):3903. doi: 10.3390/cancers15153903 (PMC10417430; doi:10.3390/cancers15153903)
Supplement: Supplementary file 1 [file cancers-15-03903-s001.zip › Table_S5_Peptide Report for MDAV_SFD.xls]

MDAV_SFD, Peptide report created on 03/13/2018
Experiment: MDAV_SFD
	Peak List Generator: Proteome Discoverer
		Version: 1.3
		Charge States Calculated: True
		Deisotoped: False
		Textual Annotation: unknown
	Database Set: 83 Databases
		Database Name: Mascot5_uni_human_2016_All entries
			Version: unknown
			Taxonomy: All Entries
			Number of Proteins: 37297
		Database Name: Mascot5_uni_human_2016_All entries
			Version: unknown
			Taxonomy: All Entries
			Number of Proteins: 37491
		Database Name: Mascot5_uni_human_2016_All entries
			Version: unknown
			Taxonomy: All Entries
			Number of Proteins: 38091
		Database Name: Mascot5_uni_human_2016_All entries
			Version: unknown
			Taxonomy: All Entries
			Number of Proteins: 38562
		Database Name: Mascot5_uni_human_2016_All entries
			Version: unknown
			Taxonomy: All Entries
			Number of Proteins: 39148
		Database Name: Mascot5_uni_human_2016_All entries
			Version: unknown
			Taxonomy: All Entries
			Number of Proteins: 39686
		Database Name: Mascot5_uni_human_2016_All entries
			Version: unknown
			Taxonomy: All Entries
			Number of Proteins: 40100
		Database Name: Mascot5_uni_human_2016_All entries
			Version: unknown
			Taxonomy: All Entries
			Number of Proteins: 40713
		Database Name: Mascot5_uni_human_2016_All entries
			Version: unknown
			Taxonomy: All Entries
			Number of Proteins: 40793
		Database Name: Mascot5_uni_human_2016_All entries
			Version: unknown
			Taxonomy: All Entries
			Number of Proteins: 41386
		Database Name: Mascot5_uni_human_2016_All entries
			Version: unknown
			Taxonomy: All Entries
			Number of Proteins: 41737
		Database Name: Mascot5_uni_human_2016_All entries
			Version: unknown
			Taxonomy: All Entries
			Number of Proteins: 41824
		Database Name: Mascot5_uni_human_2016_All entries
			Version: unknown
			Taxonomy: All Entries
			Number of Proteins: 43012
		Database Name: Mascot5_uni_human_2016_All entries
			Version: unknown
			Taxonomy: All Entries
			Number of Proteins: 43078
		Database Name: Mascot5_uni_human_2016_All entries
			Version: unknown
			Taxonomy: All Entries
			Number of Proteins: 43313
		Database Name: Mascot5_uni_human_2016_All entries
			Version: unknown
			Taxonomy: All Entries
			Number of Proteins: 43561
		Database Name: Mascot5_uni_human_2016_All entries
			Version: unknown
			Taxonomy: All Entries
			Number of Proteins: 43637
		Database Name: Mascot5_uni_human_2016_All entries
			Version: unknown
			Taxonomy: All Entries
			Number of Proteins: 43787
		Database Name: Mascot5_uni_human_2016_All entries
			Version: unknown
			Taxonomy: All Entries
			Number of Proteins: 43907
		Database Name: Mascot5_uni_human_2016_All entries
			Version: unknown
			Taxonomy: All Entries
			Number of Proteins: 44207
		Database Name: Mascot5_uni_human_2016_All entries
			Version: unknown
			Taxonomy: All Entries
			Number of Proteins: 44579
		Database Name: Mascot5_uni_human_2016_All entries
			Version: unknown
			Taxonomy: All Entries
			Number of Proteins: 44747
		Database Name: Mascot5_uni_human_2016_All entries
			Version: unknown
			Taxonomy: All Entries
			Number of Proteins: 45125
		Database Name: Mascot5_uni_human_2016_All entries
			Version: unknown
			Taxonomy: All Entries
			Number of Proteins: 45491
		Database Name: Mascot5_uni_human_2016_All entries
			Version: unknown
			Taxonomy: All Entries
			Number of Proteins: 45634
		Database Name: Mascot5_uni_human_2016_All entries
			Version: unknown
			Taxonomy: All Entries
			Number of Proteins: 45923
		Database Name: Mascot5_uni_human_2016_All entries
			Version: unknown
			Taxonomy: All Entries
			Number of Proteins: 46104
		Database Name: Mascot5_uni_human_2016_All entries
			Version: unknown
			Taxonomy: All Entries
			Number of Proteins: 46252
		Database Name: Mascot5_uni_human_2016_All entries
			Version: unknown
			Taxonomy: All Entries
			Number of Proteins: 46366
		Database Name: Mascot5_uni_human_2016_All entries
			Version: unknown
			Taxonomy: All Entries
			Number of Proteins: 46528
		Database Name: Mascot5_uni_human_2016_All entries
			Version: unknown
			Taxonomy: All Entries
			Number of Proteins: 46602
		Database Name: Mascot5_uni_human_2016_All entries
			Version: unknown
			Taxonomy: All Entries
			Number of Proteins: 46629
		Database Name: Mascot5_uni_human_2016_All entries
			Version: unknown
			Taxonomy: All Entries
			Number of Proteins: 46681
		Database Name: Mascot5_uni_human_2016_All entries
			Version: unknown
			Taxonomy: All Entries
			Number of Proteins: 46795
		Database Name: Mascot5_uni_human_2016_All entries
			Version: unknown
			Taxonomy: All Entries
			Number of Proteins: 46836
		Database Name: Mascot5_uni_human_2016_All entries
			Version: unknown
			Taxonomy: All Entries
			Number of Proteins: 46867
		Database Name: Mascot5_uni_human_2016_All entries
			Version: unknown
			Taxonomy: All Entries
			Number of Proteins: 46918
		Database Name: Mascot5_uni_human_2016_All entries
			Version: unknown
			Taxonomy: All Entries
			Number of Proteins: 46979
		Database Name: Mascot5_uni_human_2016_All entries
			Version: unknown
			Taxonomy: All Entries
			Number of Proteins: 47094
		Database Name: Mascot5_uni_human_2016_All entries
			Version: unknown
			Taxonomy: All Entries
			Number of Proteins: 47164
		Database Name: Mascot5_uni_human_2016_All entries
			Version: unknown
			Taxonomy: All Entries
			Number of Proteins: 47352
		Database Name: Mascot5_uni_human_2016_All entries
			Version: unknown
			Taxonomy: All Entries
			Number of Proteins: 47431
		Database Name: Mascot5_uni_human_2016_All entries
			Version: unknown
			Taxonomy: All Entries
			Number of Proteins: 47531
		Database Name: Mascot5_uni_human_2016_All entries
			Version: unknown
			Taxonomy: All Entries
			Number of Proteins: 47614
		Database Name: Mascot5_uni_human_2016_All entries
			Version: unknown
			Taxonomy: All Entries
			Number of Proteins: 47785
		Database Name: Mascot5_uni_human_2016_All entries
			Version: unknown
			Taxonomy: All Entries
			Number of Proteins: 47889
		Database Name: Mascot5_uni_human_2016_All entries
			Version: unknown
			Taxonomy: All Entries
			Number of Proteins: 47917
		Database Name: Mascot5_uni_human_2016_All entries
			Version: unknown
			Taxonomy: All Entries
			Number of Proteins: 48133
		Database Name: Mascot5_uni_human_2016_All entries
			Version: unknown
			Taxonomy: All Entries
			Number of Proteins: 48238
		Database Name: Mascot5_uni_human_2016_All entries
			Version: unknown
			Taxonomy: All Entries
			Number of Proteins: 48348
		Database Name: Mascot5_uni_human_2016_All entries
			Version: unknown
			Taxonomy: All Entries
			Number of Proteins: 48417
		Database Name: Mascot5_uni_human_2016_All entries
			Version: unknown
			Taxonomy: All Entries
			Number of Proteins: 48446
		Database Name: Mascot5_uni_human_2016_All entries
			Version: unknown
			Taxonomy: All Entries
			Number of Proteins: 48465
		Database Name: Mascot5_uni_human_2016_All entries
			Version: unknown
			Taxonomy: All Entries
			Number of Proteins: 48507
		Database Name: Mascot5_uni_human_2016_All entries
			Version: unknown
			Taxonomy: All Entries
			Number of Proteins: 48598
		Database Name: Mascot5_uni_human_2016_All entries
			Version: unknown
			Taxonomy: All Entries
			Number of Proteins: 48685
		Database Name: Mascot5_uni_human_2016_All entries
			Version: unknown
			Taxonomy: All Entries
			Number of Proteins: 48828
		Database Name: Mascot5_uni_human_2016_All entries
			Version: unknown
			Taxonomy: All Entries
			Number of Proteins: 48865
		Database Name: Mascot5_uni_human_2016_All entries
			Version: unknown
			Taxonomy: All Entries
			Number of Proteins: 49349
		Database Name: Mascot5_uni_human_2016_All entries
			Version: unknown
			Taxonomy: All Entries
			Number of Proteins: 49415
		Database Name: Mascot5_uni_human_2016_All entries
			Version: unknown
			Taxonomy: All Entries
			Number of Proteins: 49514
		Database Name: Mascot5_uni_human_2016_All entries
			Version: unknown
			Taxonomy: All Entries
			Number of Proteins: 50723
		Database Name: Mascot5_uni_human_2016_All entries
			Version: unknown
			Taxonomy: All Entries
			Number of Proteins: 50897
		Database Name: Mascot5_uni_human_2016_All entries
			Version: unknown
			Taxonomy: All Entries
			Number of Proteins: 51702
		Database Name: Mascot5_uni_human_2016_All entries
			Version: unknown
			Taxonomy: All Entries
			Number of Proteins: 51956
		Database Name: Mascot5_uni_human_2016_All entries
			Version: unknown
			Taxonomy: All Entries
			Number of Proteins: 52029
		Database Name: Mascot5_uni_human_2016_All entries
			Version: unknown
			Taxonomy: All Entries
			Number of Proteins: 52166
		Database Name: Mascot5_uni_human_2016_All entries
			Version: unknown
			Taxonomy: All Entries
			Number of Proteins: 52322
		Database Name: Mascot5_uni_human_2016_All entries
			Version: unknown
			Taxonomy: All Entries
			Number of Proteins: 52550
		Database Name: Mascot5_uni_human_2016_All entries
			Version: unknown
			Taxonomy: All Entries
			Number of Proteins: 52635
		Database Name: Mascot5_uni_human_2016_All entries
			Version: unknown
			Taxonomy: All Entries
			Number of Proteins: 52725
		Database Name: Mascot5_uni_human_2016_All entries
			Version: unknown
			Taxonomy: All Entries
			Number of Proteins: 52805
		Database Name: Mascot5_uni_human_2016_All entries
			Version: unknown
			Taxonomy: All Entries
			Number of Proteins: 52964
		Database Name: Mascot5_uni_human_2016_All entries
			Version: unknown
			Taxonomy: All Entries
			Number of Proteins: 53012
		Database Name: Mascot5_uni_human_2016_All entries
			Version: unknown
			Taxonomy: All Entries
			Number of Proteins: 53191
		Database Name: Mascot5_uni_human_2016_All entries
			Version: unknown
			Taxonomy: All Entries
			Number of Proteins: 53540
		Database Name: Mascot5_uni_human_2016_All entries
			Version: unknown
			Taxonomy: All Entries
			Number of Proteins: 53591
		Database Name: Mascot5_uni_human_2016_All entries
			Version: unknown
			Taxonomy: All Entries
			Number of Proteins: 53724
		Database Name: Mascot5_uni_human_2016_All entries
			Version: unknown
			Taxonomy: All Entries
			Number of Proteins: 54015
		Database Name: Mascot5_uni_human_2016_All entries
			Version: unknown
			Taxonomy: All Entries
			Number of Proteins: 54399
		Database Name: Mascot5_uni_human_2016_All entries
			Version: unknown
			Taxonomy: All Entries
			Number of Proteins: 54752
		Database Name: Mascot5_uni_human_2016_All entries
			Version: unknown
			Taxonomy: All Entries
			Number of Proteins: 54773
		Database Name: the uni_human_2016 database
			Version: unknown
			Taxonomy: All Entries
			Number of Proteins: 176659
		Does database contain common contaminants?: Yes
	Search Engine Set: 2 Search Engines
		Search Engine: Mascot
			Version: 1.3.0.339
			Samples: MDAV_01_01, MDAV_02_01, MDAV_03_01, MDAV_04_01, MDAV_05_01, MDAV_06_01, MDAV_07_01, MDAV_08_01, MDAV_09_01, MDAV_10_01, MDAV_11_01, MDAV_12_01, MDAV_13_01, MDAV_14_01, MDAV_15_01, MDAV_16_01, MDAV_17_01, MDAV_18_01, MDAV_19_01, MDAV_20_01, MDAV_21_01, MDAV_22_01, MDAV_23_01, MDAV_24_01, MDAV_25_01, MDAV_26_01, MDAV_27_01, MDAV_28_01, MDAV_29_01, MDAV_30_01, MDAV_01_02, MDAV_02_02, MDAV_03_02, MDAV_04_02, MDAV_05_02, MDAV_06_02, MDAV_07_02, MDAV_08_02, MDAV_09_02, MDAV_10_02, MDAV_11_02, MDAV_12_02, MDAV_13_02, MDAV_14_02, MDAV_15_02, MDAV_16_02, MDAV_17_02, MDAV_18_02, MDAV_19_02, MDAV_20_02, MDAV_21_02, MDAV_22_02, MDAV_23_02, MDAV_24_02, MDAV_25_02, MDAV_26_02, MDAV_27_02, MDAV_28_02, MDAV_29_02, MDAV_30_02, MDAV_01_03, MDAV_02_03, MDAV_03_03, MDAV_04_03, MDAV_05_03, MDAV_06_03, MDAV_07_03, MDAV_08_03, MDAV_09_03, MDAV_10_03, MDAV_11_03, MDAV_12_03, MDAV_13_03, MDAV_14_03, MDAV_15_03, MDAV_16_03, MDAV_17_03, MDAV_18_03, MDAV_19_03, MDAV_20_03, MDAV_21_03, MDAV_22_03, MDAV_24_03, MDAV_25_03, MDAV_26_03, MDAV_27_03, MDAV_28_03, MDAV_29_03, MDAV_30_03
			Fragment Tolerance: 1.00 Da (Monoisotopic)
			Parent Tolerance: 30 PPM (Monoisotopic)
			Fixed Modifications: +57 on C (Carbamidomethyl)
			Variable Modifications: +16 on M (Oxidation), +42 on n (Acetyl), +105 on Kn (ICPL), +111 on Kn (ICPL:13C(6))
			Database: Mascot5_uni_human_2016_All entries (unknown version, 37297 entries) (MDAV_01_01), Mascot5_uni_human_2016_All entries (unknown version, 37491 entries) (MDAV_02_01), Mascot5_uni_human_2016_All entries (unknown version, 38091 entries) (MDAV_03_01), Mascot5_uni_human_2016_All entries (unknown version, 38562 entries) (MDAV_04_01), Mascot5_uni_human_2016_All entries (unknown version, 39148 entries) (MDAV_05_01), Mascot5_uni_human_2016_All entries (unknown version, 39686 entries) (MDAV_06_01), Mascot5_uni_human_2016_All entries (unknown version, 40100 entries) (MDAV_07_01), Mascot5_uni_human_2016_All entries (unknown version, 40713 entries) (MDAV_08_01), Mascot5_uni_human_2016_All entries (unknown version, 40793 entries) (MDAV_09_01), Mascot5_uni_human_2016_All entries (unknown version, 41386 entries) (MDAV_10_01), Mascot5_uni_human_2016_All entries (unknown version, 41737 entries) (MDAV_11_01), Mascot5_uni_human_2016_All entries (unknown version, 41824 entries) (MDAV_12_01), Mascot5_uni_human_2016_All entries (unknown version, 43012 entries) (MDAV_13_01), Mascot5_uni_human_2016_All entries (unknown version, 43078 entries) (MDAV_14_01), Mascot5_uni_human_2016_All entries (unknown version, 43313 entries) (MDAV_15_01), Mascot5_uni_human_2016_All entries (unknown version, 43561 entries) (MDAV_16_01), Mascot5_uni_human_2016_All entries (unknown version, 43637 entries) (MDAV_17_01), Mascot5_uni_human_2016_All entries (unknown version, 43787 entries) (MDAV_18_01), Mascot5_uni_human_2016_All entries (unknown version, 43907 entries) (MDAV_19_01), Mascot5_uni_human_2016_All entries (unknown version, 44207 entries) (MDAV_20_01), Mascot5_uni_human_2016_All entries (unknown version, 44579 entries) (MDAV_21_01), Mascot5_uni_human_2016_All entries (unknown version, 44747 entries) (MDAV_22_01), Mascot5_uni_human_2016_All entries (unknown version, 45125 entries) (MDAV_23_01), Mascot5_uni_human_2016_All entries (unknown version, 45491 entries) (MDAV_24_01), Mascot5_uni_human_2016_All entries (unknown version, 45634 entries) (MDAV_25_01), Mascot5_uni_human_2016_All entries (unknown version, 45923 entries) (MDAV_26_01), Mascot5_uni_human_2016_All entries (unknown version, 46104 entries) (MDAV_27_01), Mascot5_uni_human_2016_All entries (unknown version, 46252 entries) (MDAV_28_01), Mascot5_uni_human_2016_All entries (unknown version, 46366 entries) (MDAV_29_01), Mascot5_uni_human_2016_All entries (unknown version, 46528 entries) (MDAV_30_01), Mascot5_uni_human_2016_All entries (unknown version, 46602 entries) (MDAV_01_02), Mascot5_uni_human_2016_All entries (unknown version, 46629 entries) (MDAV_02_02), Mascot5_uni_human_2016_All entries (unknown version, 46681 entries) (MDAV_03_02), Mascot5_uni_human_2016_All entries (unknown version, 46795 entries) (MDAV_04_02), Mascot5_uni_human_2016_All entries (unknown version, 46836 entries) (MDAV_05_02), Mascot5_uni_human_2016_All entries (unknown version, 46867 entries) (MDAV_06_02, MDAV_07_02), Mascot5_uni_human_2016_All entries (unknown version, 46918 entries) (MDAV_08_02), Mascot5_uni_human_2016_All entries (unknown version, 46979 entries) (MDAV_09_02), Mascot5_uni_human_2016_All entries (unknown version, 47094 entries) (MDAV_10_02, MDAV_11_02), Mascot5_uni_human_2016_All entries (unknown version, 47164 entries) (MDAV_12_02, MDAV_13_02), Mascot5_uni_human_2016_All entries (unknown version, 47352 entries) (MDAV_14_02, MDAV_15_02), Mascot5_uni_human_2016_All entries (unknown version, 47431 entries) (MDAV_16_02), Mascot5_uni_human_2016_All entries (unknown version, 47531 entries) (MDAV_17_02), Mascot5_uni_human_2016_All entries (unknown version, 47614 entries) (MDAV_18_02, MDAV_19_02), Mascot5_uni_human_2016_All entries (unknown version, 47785 entries) (MDAV_20_02), Mascot5_uni_human_2016_All entries (unknown version, 47889 entries) (MDAV_21_02), Mascot5_uni_human_2016_All entries (unknown version, 47917 entries) (MDAV_22_02), Mascot5_uni_human_2016_All entries (unknown version, 48133 entries) (MDAV_23_02), Mascot5_uni_human_2016_All entries (unknown version, 48238 entries) (MDAV_24_02, MDAV_25_02), Mascot5_uni_human_2016_All entries (unknown version, 48348 entries) (MDAV_26_02), Mascot5_uni_human_2016_All entries (unknown version, 48417 entries) (MDAV_27_02), Mascot5_uni_human_2016_All entries (unknown version, 48446 entries) (MDAV_28_02), Mascot5_uni_human_2016_All entries (unknown version, 48465 entries) (MDAV_29_02), Mascot5_uni_human_2016_All entries (unknown version, 48507 entries) (MDAV_30_02), Mascot5_uni_human_2016_All entries (unknown version, 48598 entries) (MDAV_01_03), Mascot5_uni_human_2016_All entries (unknown version, 48685 entries) (MDAV_02_03), Mascot5_uni_human_2016_All entries (unknown version, 48828 entries) (MDAV_03_03), Mascot5_uni_human_2016_All entries (unknown version, 48865 entries) (MDAV_04_03), Mascot5_uni_human_2016_All entries (unknown version, 49349 entries) (MDAV_05_03), Mascot5_uni_human_2016_All entries (unknown version, 49415 entries) (MDAV_06_03), Mascot5_uni_human_2016_All entries (unknown version, 49514 entries) (MDAV_07_03), Mascot5_uni_human_2016_All entries (unknown version, 50723 entries) (MDAV_08_03), Mascot5_uni_human_2016_All entries (unknown version, 50897 entries) (MDAV_09_03, MDAV_10_03), Mascot5_uni_human_2016_All entries (unknown version, 51702 entries) (MDAV_11_03), Mascot5_uni_human_2016_All entries (unknown version, 51956 entries) (MDAV_12_03), Mascot5_uni_human_2016_All entries (unknown version, 52029 entries) (MDAV_13_03), Mascot5_uni_human_2016_All entries (unknown version, 52166 entries) (MDAV_14_03), Mascot5_uni_human_2016_All entries (unknown version, 52322 entries) (MDAV_15_03), Mascot5_uni_human_2016_All entries (unknown version, 52550 entries) (MDAV_16_03), Mascot5_uni_human_2016_All entries (unknown version, 52635 entries) (MDAV_17_03), Mascot5_uni_human_2016_All entries (unknown version, 52725 entries) (MDAV_18_03), Mascot5_uni_human_2016_All entries (unknown version, 52805 entries) (MDAV_19_03), Mascot5_uni_human_2016_All entries (unknown version, 52964 entries) (MDAV_20_03), Mascot5_uni_human_2016_All entries (unknown version, 53012 entries) (MDAV_21_03), Mascot5_uni_human_2016_All entries (unknown version, 53191 entries) (MDAV_22_03), Mascot5_uni_human_2016_All entries (unknown version, 53540 entries) (MDAV_24_03), Mascot5_uni_human_2016_All entries (unknown version, 53591 entries) (MDAV_25_03), Mascot5_uni_human_2016_All entries (unknown version, 53724 entries) (MDAV_26_03), Mascot5_uni_human_2016_All entries (unknown version, 54015 entries) (MDAV_27_03), Mascot5_uni_human_2016_All entries (unknown version, 54399 entries) (MDAV_28_03), Mascot5_uni_human_2016_All entries (unknown version, 54752 entries) (MDAV_29_03), Mascot5_uni_human_2016_All entries (unknown version, 54773 entries) (MDAV_30_03)
			Digestion Enzyme: Trypsin (MDAV_01_01), Trypsin (MDAV_02_01), Trypsin (MDAV_03_01), Trypsin (MDAV_04_01), Trypsin (MDAV_05_01), Trypsin (MDAV_06_01), Trypsin (MDAV_07_01), Trypsin (MDAV_08_01), Trypsin (MDAV_09_01), Trypsin (MDAV_10_01), Trypsin (MDAV_11_01), Trypsin (MDAV_12_01), Trypsin (MDAV_13_01), Trypsin (MDAV_14_01), Trypsin (MDAV_15_01), Trypsin (MDAV_16_01), Trypsin (MDAV_17_01), Trypsin (MDAV_18_01), Trypsin (MDAV_19_01), Trypsin (MDAV_20_01), Trypsin (MDAV_21_01), Trypsin (MDAV_22_01), Trypsin (MDAV_23_01), Trypsin (MDAV_24_01), Trypsin (MDAV_25_01), Trypsin (MDAV_26_01), Trypsin (MDAV_27_01), Trypsin (MDAV_28_01), Trypsin (MDAV_29_01), Trypsin (MDAV_30_01), Trypsin (MDAV_01_02), Trypsin (MDAV_02_02), Trypsin (MDAV_03_02), Trypsin (MDAV_04_02), Trypsin (MDAV_05_02), Trypsin (MDAV_06_02, MDAV_07_02), Trypsin (MDAV_08_02), Trypsin (MDAV_09_02), Trypsin (MDAV_10_02, MDAV_11_02), Trypsin (MDAV_12_02, MDAV_13_02), Trypsin (MDAV_14_02, MDAV_15_02), Trypsin (MDAV_16_02), Trypsin (MDAV_17_02), Trypsin (MDAV_18_02, MDAV_19_02), Trypsin (MDAV_20_02), Trypsin (MDAV_21_02), Trypsin (MDAV_22_02), Trypsin (MDAV_23_02), Trypsin (MDAV_24_02, MDAV_25_02), Trypsin (MDAV_26_02), Trypsin (MDAV_27_02), Trypsin (MDAV_28_02), Trypsin (MDAV_29_02), Trypsin (MDAV_30_02), Trypsin (MDAV_01_03), Trypsin (MDAV_02_03), Trypsin (MDAV_03_03), Trypsin (MDAV_04_03), Trypsin (MDAV_05_03), Trypsin (MDAV_06_03), Trypsin (MDAV_07_03), Trypsin (MDAV_08_03), Trypsin (MDAV_09_03, MDAV_10_03), Trypsin (MDAV_11_03), Trypsin (MDAV_12_03), Trypsin (MDAV_13_03), Trypsin (MDAV_14_03), Trypsin (MDAV_15_03), Trypsin (MDAV_16_03), Trypsin (MDAV_17_03), Trypsin (MDAV_18_03), Trypsin (MDAV_19_03), Trypsin (MDAV_20_03), Trypsin (MDAV_21_03), Trypsin (MDAV_22_03), Trypsin (MDAV_24_03), Trypsin (MDAV_25_03), Trypsin (MDAV_26_03), Trypsin (MDAV_27_03), Trypsin (MDAV_28_03), Trypsin (MDAV_29_03), Trypsin (MDAV_30_03)
			Max Missed Cleavages: 4 (MDAV_01_01), 4 (MDAV_02_01), 4 (MDAV_03_01), 4 (MDAV_04_01), 4 (MDAV_05_01), 4 (MDAV_06_01), 4 (MDAV_07_01), 4 (MDAV_08_01), 4 (MDAV_09_01), 4 (MDAV_10_01), 4 (MDAV_11_01), 4 (MDAV_12_01), 4 (MDAV_13_01), 4 (MDAV_14_01), 4 (MDAV_15_01), 4 (MDAV_16_01), 4 (MDAV_17_01), 4 (MDAV_18_01), 4 (MDAV_19_01), 4 (MDAV_20_01), 4 (MDAV_21_01), 4 (MDAV_22_01), 4 (MDAV_23_01), 4 (MDAV_24_01), 4 (MDAV_25_01), 4 (MDAV_26_01), 4 (MDAV_27_01), 4 (MDAV_28_01), 4 (MDAV_29_01), 4 (MDAV_30_01), 4 (MDAV_01_02), 4 (MDAV_02_02), 4 (MDAV_03_02), 4 (MDAV_04_02), 4 (MDAV_05_02), 4 (MDAV_06_02, MDAV_07_02), 4 (MDAV_08_02), 4 (MDAV_09_02), 4 (MDAV_10_02, MDAV_11_02), 4 (MDAV_12_02, MDAV_13_02), 4 (MDAV_14_02, MDAV_15_02), 4 (MDAV_16_02), 4 (MDAV_17_02), 4 (MDAV_18_02, MDAV_19_02), 4 (MDAV_20_02), 4 (MDAV_21_02), 4 (MDAV_22_02), 4 (MDAV_23_02), 4 (MDAV_24_02, MDAV_25_02), 4 (MDAV_26_02), 4 (MDAV_27_02), 4 (MDAV_28_02), 4 (MDAV_29_02), 4 (MDAV_30_02), 4 (MDAV_01_03), 4 (MDAV_02_03), 4 (MDAV_03_03), 4 (MDAV_04_03), 4 (MDAV_05_03), 4 (MDAV_06_03), 4 (MDAV_07_03), 4 (MDAV_08_03), 4 (MDAV_09_03, MDAV_10_03), 4 (MDAV_11_03), 4 (MDAV_12_03), 4 (MDAV_13_03), 4 (MDAV_14_03), 4 (MDAV_15_03), 4 (MDAV_16_03), 4 (MDAV_17_03), 4 (MDAV_18_03), 4 (MDAV_19_03), 4 (MDAV_20_03), 4 (MDAV_21_03), 4 (MDAV_22_03), 4 (MDAV_24_03), 4 (MDAV_25_03), 4 (MDAV_26_03), 4 (MDAV_27_03), 4 (MDAV_28_03), 4 (MDAV_29_03), 4 (MDAV_30_03)
		Search Engine: Mascot
			Version: 2.3.02
			Samples: File Name: MDAV_01_01 (F037100), File Name: MDAV_02_01 (F037101), File Name: MDAV_03_01 (F037102), File Name: MDAV_04_01 (F037103), File Name: MDAV_05_01 (F037104), File Name: MDAV_06_01 (F037105), File Name: MDAV_07_01 (F037106), File Name: MDAV_08_01 (F037107), File Name: MDAV_09_01 (F037108), File Name: MDAV_10_01 (F037109), File Name: MDAV_11_01 (F037110), File Name: MDAV_12_01 (F037111), File Name: MDAV_13_01 (F037112), File Name: MDAV_14_01 (F037113), File Name: MDAV_15_01 (F037114), File Name: MDAV_16_01 (F037115), File Name: MDAV_17_01 (F037116), File Name: MDAV_18_01 (F037117), File Name: MDAV_19_01 (F037118), File Name: MDAV_20_01 (F037119), File Name: MDAV_21_01 (F037120), File Name: MDAV_22_01 (F037121), File Name: MDAV_23_01 (F037122), File Name: MDAV_24_01 (F037123), File Name: MDAV_25_01 (F037124), File Name: MDAV_26_01 (F037125), File Name: MDAV_27_01 (F037126), File Name: MDAV_28_01 (F037127), File Name: MDAV_29_01 (F037128), File Name: MDAV_30_01 (F037129), File Name: MDAV_01_02 (F037130), File Name: MDAV_02_02 (F037131), File Name: MDAV_03_02 (F037132), File Name: MDAV_04_02 (F037133), File Name: MDAV_05_02 (F037134), File Name: MDAV_06_02 (F037135), File Name: MDAV_07_02 (F037136), File Name: MDAV_08_02 (F037137), File Name: MDAV_09_02 (F037138), File Name: MDAV_10_02 (F037139), File Name: MDAV_11_02 (F037140), File Name: MDAV_12_02 (F037141), File Name: MDAV_13_02 (F037142), File Name: MDAV_14_02 (F037143), File Name: MDAV_15_02 (F037144), File Name: MDAV_16_02 (F037145), File Name: MDAV_17_02 (F037146), File Name: MDAV_18_02 (F037147), File Name: MDAV_19_02 (F037148), File Name: MDAV_20_02 (F037149), File Name: MDAV_21_02 (F037150), File Name: MDAV_22_02 (F037151), File Name: MDAV_23_02 (F037152), File Name: MDAV_24_02 (F037153), File Name: MDAV_25_02 (F037154), File Name: MDAV_26_02 (F037155), File Name: MDAV_27_02 (F037156), File Name: MDAV_28_02 (F037157), File Name: MDAV_29_02 (F037158), File Name: MDAV_30_02 (F037159), File Name: MDAV_01_03 (F037160), File Name: MDAV_02_03 (F037161), File Name: MDAV_03_03 (F037162), File Name: MDAV_04_03 (F037163), File Name: MDAV_05_03 (F037164), File Name: MDAV_06_03 (F037165), File Name: MDAV_07_03 (F037166), File Name: MDAV_08_03 (F037167), File Name: MDAV_09_03 (F037168), File Name: MDAV_10_03 (F037169), File Name: MDAV_11_03 (F037170), File Name: MDAV_12_03 (F037171), File Name: MDAV_13_03 (F037172), File Name: MDAV_14_03 (F037173), File Name: MDAV_15_03 (F037174), File Name: MDAV_16_03 (F037175), File Name: MDAV_17_03 (F037176), File Name: MDAV_18_03 (F037177), File Name: MDAV_19_03 (F037178), File Name: MDAV_20_03 (F037179), File Name: MDAV_21_03 (F037180), File Name: MDAV_22_03 (F037181), File Name: MDAV_24_03 (F037182), File Name: MDAV_25_03 (F037183), File Name: MDAV_26_03 (F037184), File Name: MDAV_27_03 (F037185), File Name: MDAV_28_03 (F037186), File Name: MDAV_29_03 (F037187), File Name: MDAV_30_03 (F037188)
			Fragment Tolerance: 1.00 Da (Monoisotopic)
			Parent Tolerance: 30 PPM (Monoisotopic)
			Fixed Modifications: +57 on C (Carbamidomethyl)
			Variable Modifications: +16 on M (Oxidation), +42 on n (Acetyl), +105 on Kn (ICPL), +111 on Kn (ICPL:13C(6))
			Database: the uni_human_2016 database (unknown version, 176659 entries)
			Digestion Enzyme: Trypsin
			Max Missed Cleavages: 4
	Scaffold Version: Scaffold_3.6.4
		Peptide Thresholds: 80.0% minimum 
		Protein Thresholds: 80.0% minimum and 1 peptides minimum

Experiment name	Biological sample category	Biological sample name	MS/MS sample name	Protein name	Protein accession numbers	Database sources	Protein molecular weight (Da)	Protein identification probability	Number of unique peptides	Number of unique spectra	Number of total spectra	Percentage of total spectra	Percentage sequence coverage	Peptide sequence	Previous amino acid	Next amino acid	Best Peptide identification probability	Best Mascot Ion score	Best Mascot Identity score	Best Mascot Delta Ion score	Number of identified +1H spectra	Number of identified +2H spectra	Number of identified +3H spectra	Number of identified +4H spectra	Number of enzymatic termini	Calculated +1H Peptide Mass (AMU)	Peptide start index	Peptide stop index	Assigned	Other Proteins
MDAV_SFD	BR1	MDAV_BR1	File Name: MDAV_01_01 (F037100)	ADP-sugar pyrophosphatase OS=Homo sapiens GN=NUDT5 PE=1 SV=1	sp|Q9UKK9|NUDT5_HUMAN,tr|A6NCQ0|A6NCQ0_HUMAN,tr|A6NFX8|A6NFX8_HUMAN,tr|A6NJU6|A6NJU6_HUMAN,tr|C9JYY9|C9JYY9_HUMAN	uni_human_2016.fasta	24,327.8	87.7%	1	1	1	0.0330%	6.39%	MESQEPTESSQNGK	-	Q	89.4%	17.6	25.0	9.24	0	0	1	0	2	1,777.6971	1	14	true	
MDAV_SFD	BR1	MDAV_BR1	File Name: MDAV_01_01 (F037100)	Uncharacterized protein C12orf71 OS=Homo sapiens GN=C12orf71 PE=4 SV=3	sp|A8MTZ7|CL071_HUMAN	uni_human_2016.fasta	30,355.5	91.5%	1	1	1	0.0330%	5.95%	MAYSSSNSDIEDDSSK	-	S	92.7%	20.0	25.0	15.6	0	0	1	0	2	1,882.7284	1	16	true	
MDAV_SFD	BR1	MDAV_BR1	File Name: MDAV_01_01 (F037100)	Keratin 1 OS=Homo sapiens GN=KRT1 PE=3 SV=1	tr|H6VRG2|H6VRG2_HUMAN	uni_human_2016.fasta	66,067.3	99.9%	2	2	2	0.0659%	2.80%	AEAESLYQSK	K	Y	95.0%	74.4	38.0	52.9	0	1	0	0	2	1,125.5422	367	376	true	tr|H6VRG0|H6VRG0_HUMAN,tr|H6VRG1|H6VRG1_HUMAN,sp|P04264|K2C1_HUMAN,tr|H6VRG3|H6VRG3_HUMAN
MDAV_SFD	BR1	MDAV_BR1	File Name: MDAV_01_01 (F037100)	Keratin 1 OS=Homo sapiens GN=KRT1 PE=3 SV=1	tr|H6VRG2|H6VRG2_HUMAN	uni_human_2016.fasta	66,067.3	99.9%	2	2	2	0.0659%	2.80%	SISISVAR	K	G	95.0%	46.4	39.7	14.6	0	1	0	0	2	832.4886	75	82	true	tr|H6VRG0|H6VRG0_HUMAN,tr|H6VRG1|H6VRG1_HUMAN,sp|P04264|K2C1_HUMAN,tr|H6VRG3|H6VRG3_HUMAN
MDAV_SFD	BR1	MDAV_BR1	File Name: MDAV_01_01 (F037100)	Isoform Sp100-A of Nuclear autoantigen Sp-100 OS=Homo sapiens GN=SP100	sp|P23497-2|SP100_HUMAN,sp|P23497-3|SP100_HUMAN,sp|P23497-4|SP100_HUMAN,sp|P23497-5|SP100_HUMAN,sp|P23497-6|SP100_HUMAN,sp|P23497|SP100_HUMAN,tr|B4E2B9|B4E2B9_HUMAN,tr|C9JBL0|C9JBL0_HUMAN,tr|E9PHV6|E9PHV6_HUMAN,tr|Q4ZG64|Q4ZG64_HUMAN	uni_human_2016.fasta	100,418.8	82.8%	1	1	1	0.0330%	2.29%	MAGGGGDLSTR	-	R	85.0%	23.4	33.8	0.000	0	1	0	0	2	1,037.4683	1	11	true	
MDAV_SFD	BR1	MDAV_BR1	File Name: MDAV_01_01 (F037100)	Isoform 2 of E3 ubiquitin-protein ligase HUWE1 OS=Homo sapiens GN=HUWE1	sp|Q7Z6Z7-2|HUWE1_HUMAN,sp|Q7Z6Z7-3|HUWE1_HUMAN,sp|Q7Z6Z7|HUWE1_HUMAN,tr|A0A024R9U8|A0A024R9U8_HUMAN,tr|A0A024R9W5|A0A024R9W5_HUMAN,tr|A0A024R9Y3|A0A024R9Y3_HUMAN	uni_human_2016.fasta	481,892.1	94.2%	1	1	1	0.0330%	0.275%	DLSMSEEDQMMR	R	A	95.0%	62.8	25.0	54.1	0	1	0	0	2	1,519.5711	1366	1377	true	
MDAV_SFD	BR1	MDAV_BR1	File Name: MDAV_01_01 (F037100)	Bestrophin-4 OS=Homo sapiens GN=BEST4 PE=2 SV=1	sp|Q8NFU0|BEST4_HUMAN	uni_human_2016.fasta	53,498.9	94.2%	1	1	1	0.0330%	2.96%	FRAEEGGDPEAAAR	R	I	95.0%	39.6	37.9	11.3	0	0	1	0	2	1,475.6874	445	458	true	
MDAV_SFD	BR1	MDAV_BR1	File Name: MDAV_01_01 (F037100)	Keratin, type II cytoskeletal 2 epidermal OS=Homo sapiens GN=KRT2 PE=1 SV=2	sp|P35908|K22E_HUMAN	uni_human_2016.fasta	65,433.9	100.0%	5	5	5	0.165%	10.5%	FASFIDK	K	V	81.5%	32.8	40.4	1.11	0	1	0	0	2	827.4298	189	195	true	IPI:CON_IPI00290078.5|SWISS-PROT:P19013,sp|P13647|K2C5_HUMAN,tr|B4DRR0|B4DRR0_HUMAN,tr|B4E1T1|B4E1T1_HUMAN,sp|P04259|K2C6B_HUMAN,IPI:CON_00622240.4|SWISS-PROT:Q3TTY5,sp|Q86Y46|K2C73_HUMAN,IPI:CON_IPI00174775.2|TREMBL:Q32MB2;Q86Y46,tr|A0A0S2Z428|A0A0S2Z428_HUMAN,IPI:CON_00300725.7|SWISS-PROT:P02538,sp|P02538|K2C6A_HUMAN,IPI:CON_IPI00376379.3|SWISS-PROT:Q7Z794,IPI:CON_00009867.3|SWISS-PROT:P13647,tr|Q0IIN1|Q0IIN1_HUMAN
MDAV_SFD	BR1	MDAV_BR1	File Name: MDAV_01_01 (F037100)	Keratin, type II cytoskeletal 2 epidermal OS=Homo sapiens GN=KRT2 PE=1 SV=2	sp|P35908|K22E_HUMAN	uni_human_2016.fasta	65,433.9	100.0%	5	5	5	0.165%	10.5%	GGSGGGGSISGGGYGSGGGSGGR	R	Y	95.0%	104	38.4	86.9	0	1	0	0	2	1,741.7488	550	572	true	
MDAV_SFD	BR1	MDAV_BR1	File Name: MDAV_01_01 (F037100)	Keratin, type II cytoskeletal 2 epidermal OS=Homo sapiens GN=KRT2 PE=1 SV=2	sp|P35908|K22E_HUMAN	uni_human_2016.fasta	65,433.9	100.0%	5	5	5	0.165%	10.5%	GSSSGGGYSSGSSSYGSGGR	R	Q	95.0%	95.8	25.8	83.0	0	1	0	0	2	1,740.7055	525	544	true	
MDAV_SFD	BR1	MDAV_BR1	File Name: MDAV_01_01 (F037100)	Keratin, type II cytoskeletal 2 epidermal OS=Homo sapiens GN=KRT2 PE=1 SV=2	sp|P35908|K22E_HUMAN	uni_human_2016.fasta	65,433.9	100.0%	5	5	5	0.165%	10.5%	LLEGEECR	K	M	94.4%	42.0	38.2	29.4	0	1	0	0	2	1,005.4671	483	490	true	tr|H0YI76|H0YI76_HUMAN,sp|P13647|K2C5_HUMAN,tr|B4DRR0|B4DRR0_HUMAN,tr|B4E1T1|B4E1T1_HUMAN,sp|P04259|K2C6B_HUMAN,IPI:CON_00622240.4|SWISS-PROT:Q3TTY5,sp|Q86Y46|K2C73_HUMAN,IPI:CON_IPI00174775.2|TREMBL:Q32MB2;Q86Y46,tr|A0A0S2Z428|A0A0S2Z428_HUMAN,IPI:CON_00300725.7|SWISS-PROT:P02538,sp|P02538|K2C6A_HUMAN,IPI:CON_00009867.3|SWISS-PROT:P13647
MDAV_SFD	BR1	MDAV_BR1	File Name: MDAV_01_01 (F037100)	Keratin, type II cytoskeletal 2 epidermal OS=Homo sapiens GN=KRT2 PE=1 SV=2	sp|P35908|K22E_HUMAN	uni_human_2016.fasta	65,433.9	100.0%	5	5	5	0.165%	10.5%	VDPEIQNVK	K	A	95.0%	52.5	41.2	35.0	0	1	0	0	2	1,041.5576	167	175	true	IPI:CON_00622240.4|SWISS-PROT:Q3TTY5
MDAV_SFD	BR1	MDAV_BR1	File Name: MDAV_01_01 (F037100)	Isoform 2 of DNA-dependent protein kinase catalytic subunit OS=Homo sapiens GN=PRKDC	sp|P78527-2|PRKDC_HUMAN,sp|P78527|PRKDC_HUMAN	uni_human_2016.fasta	469,095.5	100.0%	3	3	3	0.0989%	0.610%	LACDVDQVTR	R	Q	95.0%	78.6	39.7	52.0	0	1	0	0	2	1,176.5679	972	981	true	
MDAV_SFD	BR1	MDAV_BR1	File Name: MDAV_01_01 (F037100)	Isoform 2 of DNA-dependent protein kinase catalytic subunit OS=Homo sapiens GN=PRKDC	sp|P78527-2|PRKDC_HUMAN,sp|P78527|PRKDC_HUMAN	uni_human_2016.fasta	469,095.5	100.0%	3	3	3	0.0989%	0.610%	LLEEALLR	R	L	95.0%	44.9	39.5	22.0	0	1	0	0	2	956.5776	2892	2899	true	
MDAV_SFD	BR1	MDAV_BR1	File Name: MDAV_01_01 (F037100)	Isoform 2 of DNA-dependent protein kinase catalytic subunit OS=Homo sapiens GN=PRKDC	sp|P78527-2|PRKDC_HUMAN,sp|P78527|PRKDC_HUMAN	uni_human_2016.fasta	469,095.5	100.0%	3	3	3	0.0989%	0.610%	LLQIIER	R	Y	82.8%	32.0	34.4	12.9	0	1	0	0	2	884.5565	3468	3474	true	
MDAV_SFD	BR1	MDAV_BR1	File Name: MDAV_01_01 (F037100)	Isoform 2 of Transformation/transcription domain-associated protein OS=Homo sapiens GN=TRRAP	sp|Q9Y4A5-2|TRRAP_HUMAN,sp|Q9Y4A5|TRRAP_HUMAN,tr|F2Z2U4|F2Z2U4_HUMAN,tr|H0Y4W2|H0Y4W2_HUMAN,tr|Q59FH1|Q59FH1_HUMAN	uni_human_2016.fasta	437,600.2	94.2%	1	1	1	0.0330%	0.209%	MLEVFVLK	R	F	95.0%	48.0	40.6	9.96	0	1	0	0	2	994.5643	448	455	true	
MDAV_SFD	BR1	MDAV_BR1	File Name: MDAV_01_01 (F037100)	Isoform 2 of Protein Wnt-5a OS=Homo sapiens GN=WNT5A	sp|P41221-2|WNT5A_HUMAN,tr|A0A024R316|A0A024R316_HUMAN,tr|C9J8I8|C9J8I8_HUMAN	uni_human_2016.fasta	40,886.2	81.9%	1	1	1	0.0330%	2.47%	MAGSAMSSK	-	F	84.2%	15.1	25.2	6.32	0	0	1	0	2	1,117.4384	1	9	true	
MDAV_SFD	BR1	MDAV_BR1	File Name: MDAV_01_01 (F037100)	Isoform 2 of Histone acetyltransferase KAT2A OS=Homo sapiens GN=KAT2A	sp|Q92830-2|KAT2A_HUMAN	uni_human_2016.fasta	48,923.3	83.4%	1	1	1	0.0330%	5.39%	MGGGSNSSLSLDSAGAEPMPGEK	-	R	85.5%	22.7	30.5	6.08	0	0	1	0	2	2,299.9808	1	23	true	
MDAV_SFD	BR1	MDAV_BR1	File Name: MDAV_01_01 (F037100)	Isoform 5 of Forkhead box protein P1 OS=Homo sapiens GN=FOXP1	sp|Q9H334-5|FOXP1_HUMAN,sp|Q9H334-6|FOXP1_HUMAN,sp|Q9H334-7|FOXP1_HUMAN,sp|Q9H334-8|FOXP1_HUMAN,sp|Q9H334|FOXP1_HUMAN,tr|A0A087WVT2|A0A087WVT2_HUMAN,tr|A0A087X299|A0A087X299_HUMAN,tr|A3KMG1|A3KMG1_HUMAN,tr|C9J0F0|C9J0F0_HUMAN,tr|G5E965|G5E965_HUMAN,tr|Q548T7|Q548T7_HUMAN,tr|Q8TEA2|Q8TEA2_HUMAN	uni_human_2016.fasta	75,314.8	94.2%	1	1	1	0.0330%	8.77%	MMQESGTETK	-	S	95.0%	40.5	30.7	9.18	0	1	0	0	2	1,157.4815	1	10	true	
MDAV_SFD	BR1	MDAV_BR1	File Name: MDAV_01_01 (F037100)	Ubiquitin-40S ribosomal protein S27a OS=Homo sapiens GN=RPS27A PE=1 SV=2	sp|P62979|RS27A_HUMAN,tr|B2RDW1|B2RDW1_HUMAN,tr|J3QTR3|J3QTR3_HUMAN,tr|Q5RKT7|Q5RKT7_HUMAN	uni_human_2016.fasta	17,965.6	93.8%	1	1	1	0.0330%	10.3%	TITLEVEPSDTIENVK	K	A	94.7%	48.2	44.0	27.8	0	1	0	0	2	1,787.9275	12	27	true	
MDAV_SFD	BR1	MDAV_BR1	File Name: MDAV_01_01 (F037100)	HLA class I histocompatibility antigen, A-3 alpha chain (Fragment) OS=Homo sapiens GN=HLA-A PE=1 SV=1	tr|A0A140T933|A0A140T933_HUMAN,tr|A0A140T9I0|A0A140T9I0_HUMAN,tr|A0A140T9X5|A0A140T9X5_HUMAN	uni_human_2016.fasta	41,428.5	93.2%	1	1	1	0.0330%	4.68%	FIAVGYVDDTQFVR	R	F	94.2%	52.2	44.8	0.000	0	1	0	0	2	1,629.8272	46	59	true	tr|U5YKD2|U5YKD2_HUMAN,tr|Q4QZC0|Q4QZC0_HUMAN,tr|A0A140T8Y4|A0A140T8Y4_HUMAN,tr|F1CK26|F1CK26_HUMAN,tr|E3Q1J2|E3Q1J2_HUMAN
MDAV_SFD	BR1	MDAV_BR1	File Name: MDAV_01_01 (F037100)	Isoform 2 of Cell surface glycoprotein CD200 receptor 2 OS=Homo sapiens GN=CD200R1L	sp|Q6Q8B3-2|MO2R2_HUMAN,sp|Q6Q8B3|MO2R2_HUMAN,tr|A0A087WT28|A0A087WT28_HUMAN,tr|A0A0A0MT53|A0A0A0MT53_HUMAN	uni_human_2016.fasta	27,953.0	86.1%	1	1	1	0.0330%	3.60%	STCPWEGHK	K	S	87.9%	27.8	33.6	12.9	0	0	1	0	2	1,212.5199	181	189	true	
MDAV_SFD	BR1	MDAV_BR1	File Name: MDAV_01_01 (F037100)	cDNA FLJ60424, highly similar to Junction plakoglobin OS=Homo sapiens PE=2 SV=1	tr|B4DE59|B4DE59_HUMAN	uni_human_2016.fasta	62,617.1	94.2%	1	1	1	0.0330%	2.13%	TMQNTSDLDTAR	R	C	95.0%	58.5	33.3	43.2	0	1	0	0	2	1,368.6062	192	203	true	sp|P14923|PLAK_HUMAN,tr|A0A0S2Z487|A0A0S2Z487_HUMAN,tr|A0A024R1X8|A0A024R1X8_HUMAN
MDAV_SFD	BR1	MDAV_BR1	File Name: MDAV_01_01 (F037100)	Tax_Id=9606 Gene_Symbol=KRT5 Keratin, type II cytoskeletal 5	IPI:CON_00009867.3|SWISS-PROT:P13647,sp|P13647|K2C5_HUMAN	uni_human_2016.fasta	62,379.6	92.8%	1	1	1	0.0330%	4.07%	FASFIDK	K	V	81.5%	32.8	40.4	1.11	0	1	0	0	2	827.4298	179	185	false	IPI:CON_IPI00290078.5|SWISS-PROT:P19013,tr|B4DRR0|B4DRR0_HUMAN,tr|B4E1T1|B4E1T1_HUMAN,sp|P04259|K2C6B_HUMAN,IPI:CON_00622240.4|SWISS-PROT:Q3TTY5,sp|Q86Y46|K2C73_HUMAN,IPI:CON_IPI00174775.2|TREMBL:Q32MB2;Q86Y46,tr|A0A0S2Z428|A0A0S2Z428_HUMAN,IPI:CON_00300725.7|SWISS-PROT:P02538,sp|P02538|K2C6A_HUMAN,sp|P35908|K22E_HUMAN,IPI:CON_IPI00376379.3|SWISS-PROT:Q7Z794,tr|Q0IIN1|Q0IIN1_HUMAN
MDAV_SFD	BR1	MDAV_BR1	File Name: MDAV_01_01 (F037100)	Tax_Id=9606 Gene_Symbol=KRT5 Keratin, type II cytoskeletal 5	IPI:CON_00009867.3|SWISS-PROT:P13647,sp|P13647|K2C5_HUMAN	uni_human_2016.fasta	62,379.6	92.8%	1	1	1	0.0330%	4.07%	LLEGEECR	K	L	94.4%	42.0	38.2	29.4	0	1	0	0	2	1,005.4671	473	480	false	tr|H0YI76|H0YI76_HUMAN,tr|B4DRR0|B4DRR0_HUMAN,tr|B4E1T1|B4E1T1_HUMAN,sp|P04259|K2C6B_HUMAN,IPI:CON_00622240.4|SWISS-PROT:Q3TTY5,sp|Q86Y46|K2C73_HUMAN,IPI:CON_IPI00174775.2|TREMBL:Q32MB2;Q86Y46,tr|A0A0S2Z428|A0A0S2Z428_HUMAN,IPI:CON_00300725.7|SWISS-PROT:P02538,sp|P02538|K2C6A_HUMAN,sp|P35908|K22E_HUMAN
MDAV_SFD	BR1	MDAV_BR1	File Name: MDAV_01_01 (F037100)	Tax_Id=9606 Gene_Symbol=KRT5 Keratin, type II cytoskeletal 5	IPI:CON_00009867.3|SWISS-PROT:P13647,sp|P13647|K2C5_HUMAN	uni_human_2016.fasta	62,379.6	92.8%	1	1	1	0.0330%	4.07%	QLDSIVGER	R	G	93.8%	44.8	40.8	16.0	0	1	0	0	2	1,016.5372	229	237	true	tr|B4DRR0|B4DRR0_HUMAN,tr|B4E1T1|B4E1T1_HUMAN,sp|P02538|K2C6A_HUMAN,IPI:CON_00300725.7|SWISS-PROT:P02538,tr|A0A0S2Z428|A0A0S2Z428_HUMAN
MDAV_SFD	BR1	MDAV_BR1	File Name: MDAV_01_01 (F037100)	Trypsin - Sus scrofa (Pig).	IPI:CON_Trypsin|SWISS-PROT:P00761|TRYP_PIG	uni_human_2016.fasta	24,409.3	99.2%	2	2	2	0.0659%	13.0%	LGEHNIDVLEGNEQFINAAK	R	I	95.0%	88.2	43.7	56.2	0	0	1	0	2	2,211.1042	58	77	true	
MDAV_SFD	BR1	MDAV_BR1	File Name: MDAV_01_01 (F037100)	Trypsin - Sus scrofa (Pig).	IPI:CON_Trypsin|SWISS-PROT:P00761|TRYP_PIG	uni_human_2016.fasta	24,409.3	99.2%	2	2	2	0.0659%	13.0%	LSSPATLNSR	K	V	83.3%	29.8	41.0	11.9	0	1	0	0	2	1,045.5636	98	107	true	
MDAV_SFD	BR1	MDAV_BR1	File Name: MDAV_01_01 (F037100)	Isoform 2 of Sodium channel protein type 9 subunit alpha OS=Homo sapiens GN=SCN9A	sp|Q15858-2|SCN9A_HUMAN,sp|Q15858-3|SCN9A_HUMAN,sp|Q15858-4|SCN9A_HUMAN,sp|Q15858|SCN9A_HUMAN	uni_human_2016.fasta	226,382.4	87.2%	1	1	1	0.0330%	0.755%	VIRLARIGRILRLVK	R	G	88.9%	17.3	25.0	13.5	0	0	1	0	2	1,776.2172	1611	1625	true	
MDAV_SFD	BR1	MDAV_BR1	File Name: MDAV_01_01 (F037100)	Zinc finger protein 548 (Fragment) OS=Homo sapiens GN=ZNF548 PE=4 SV=1	tr|M0QX17|M0QX17_HUMAN,tr|M0R041|M0R041_HUMAN,tr|M0R354|M0R354_HUMAN	uni_human_2016.fasta	6,555.3	84.9%	1	1	1	0.0330%	17.5%	MAEMDPTQGR	-	V	86.9%	22.3	28.5	12.9	0	1	0	0	2	1,262.5238	1	10	true	
MDAV_SFD	BR1	MDAV_BR1	File Name: MDAV_01_01 (F037100)	Nipped-B-like protein OS=Homo sapiens GN=NIPBL PE=1 SV=2	sp|Q6KC79|NIPBL_HUMAN,tr|Q6IEH8|Q6IEH8_HUMAN	uni_human_2016.fasta	316,055.3	89.5%	1	1	1	0.0330%	0.464%	MEMKGEPKDKVEK	K	I	90.9%	33.1	39.8	7.53	0	1	0	0	2	1,770.8595	976	988	true	
MDAV_SFD	BR1	MDAV_BR1	File Name: MDAV_01_01 (F037100)	Cytoplasmic dynein 1 heavy chain 1 OS=Homo sapiens GN=DYNC1H1 PE=1 SV=5	sp|Q14204|DYHC1_HUMAN	uni_human_2016.fasta	532,405.6	78.0%	1	1	1	0.0330%	0.194%	EYQTQLIQR	R	V	80.6%	35.1	41.4	15.1	0	1	0	0	2	1,178.6165	603	611	true	
MDAV_SFD	BR1	MDAV_BR1	File Name: MDAV_01_01 (F037100)	Keratin, type I cytoskeletal 9 OS=Homo sapiens GN=KRT9 PE=1 SV=3	sp|P35527|K1C9_HUMAN	uni_human_2016.fasta	62,065.9	99.8%	2	2	2	0.0659%	6.58%	GSRGGSGGSYGGGGSGGGYGGGSGSR	R	G	95.0%	76.0	36.2	63.0	0	0	1	0	2	2,091.8826	488	513	true	
MDAV_SFD	BR1	MDAV_BR1	File Name: MDAV_01_01 (F037100)	Keratin, type I cytoskeletal 9 OS=Homo sapiens GN=KRT9 PE=1 SV=3	sp|P35527|K1C9_HUMAN	uni_human_2016.fasta	62,065.9	99.8%	2	2	2	0.0659%	6.58%	IGLGGRGGSGGSYGR	K	G	86.8%	39.9	44.9	14.2	0	0	1	0	2	1,350.6875	473	487	true	
MDAV_SFD	BR1	MDAV_BR1	File Name: MDAV_01_01 (F037100)	Activity-dependent neuroprotector homeobox protein OS=Homo sapiens GN=ADNP PE=1 SV=1	sp|Q9H2P0|ADNP_HUMAN,tr|B2RBM8|B2RBM8_HUMAN,tr|Q6DHZ8|Q6DHZ8_HUMAN	uni_human_2016.fasta	123,564.3	85.3%	1	1	1	0.0330%	0.907%	SLPSQQMVNR	R	L	87.3%	30.1	39.3	5.55	0	1	0	0	2	1,175.5838	297	306	true	
MDAV_SFD	BR1	MDAV_BR1	File Name: MDAV_01_01 (F037100)	Isoform Short of E3 SUMO-protein ligase EGR2 OS=Homo sapiens GN=EGR2	sp|P11161-2|EGR2_HUMAN	uni_human_2016.fasta	44,970.8	94.2%	1	1	1	0.0330%	4.23%	MNGVAGDGMINIDMTGEK	-	R	95.0%	34.0	26.8	22.9	0	0	1	0	2	2,047.8409	1	18	true	
MDAV_SFD	BR1	MDAV_BR1	File Name: MDAV_01_01 (F037100)	cDNA FLJ10273 fis, clone HEMBB1001137, highly similar to SEC23-interacting protein OS=Homo sapiens PE=2 SV=1	tr|B3KM47|B3KM47_HUMAN	uni_human_2016.fasta	111,116.9	83.3%	1	1	1	0.0330%	0.800%	LKKAAPEK	K	K	85.5%	33.4	36.0	12.4	0	0	1	0	2	995.5981	707	714	true	
MDAV_SFD	BR1	MDAV_BR1	File Name: MDAV_01_01 (F037100)	Citrate synthase OS=Homo sapiens GN=CS PE=1 SV=1	tr|A0A0C4DGI3|A0A0C4DGI3_HUMAN,tr|B7Z1E1|B7Z1E1_HUMAN,tr|F8VPA1|F8VPA1_HUMAN,tr|F8VPF9|F8VPF9_HUMAN	uni_human_2016.fasta	16,147.2	78.6%	1	1	1	0.0330%	1.75%	MMYGGMR	-	G	81.2%	15.4	25.0	2.69	0	0	1	0	2	919.3471	1	7	true	
MDAV_SFD	BR1	MDAV_BR1	File Name: MDAV_01_01 (F037100)	ADP/ATP translocase 2 OS=Homo sapiens GN=SLC25A5 PE=1 SV=7	sp|P05141|ADT2_HUMAN	uni_human_2016.fasta	32,853.5	90.8%	1	1	1	0.0330%	2.68%	GNLANVIR	R	Y	92.0%	42.5	37.7	19.1	0	1	0	0	2	856.4999	73	80	true	
MDAV_SFD	BR1	MDAV_BR1	File Name: MDAV_01_01 (F037100)	Calmodulin-like protein 5 OS=Homo sapiens GN=CALML5 PE=1 SV=2	sp|Q9NZT1|CALL5_HUMAN,tr|Q53H37|Q53H37_HUMAN	uni_human_2016.fasta	15,892.9	92.4%	1	1	1	0.0330%	9.59%	AGELTPEEEAQYKK	M	A	93.5%	35.1	39.3	21.0	0	1	0	0	1	1,634.7910	2	15	true	
MDAV_SFD	BR1	MDAV_BR1	File Name: MDAV_01_01 (F037100)	Isoform 2 of APOBEC1 complementation factor OS=Homo sapiens GN=A1CF	sp|Q9NQ94-2|A1CF_HUMAN,sp|Q9NQ94-6|A1CF_HUMAN,sp|Q9NQ94|A1CF_HUMAN,tr|A0A024QZJ5|A0A024QZJ5_HUMAN,tr|A0A024QZM7|A0A024QZM7_HUMAN,tr|Q5T0W7|Q5T0W7_HUMAN,tr|Q7Z2U9|Q7Z2U9_HUMAN	uni_human_2016.fasta	65,203.9	85.7%	1	1	1	0.0330%	1.71%	MMMDFNGNNR	R	G	87.6%	16.0	25.0	0.000	0	1	0	0	2	1,261.4759	87	96	true	
MDAV_SFD	BR1	MDAV_BR1	File Name: MDAV_01_01 (F037100)	Serine/threonine-protein kinase 38 OS=Homo sapiens GN=STK38 PE=1 SV=1	sp|Q15208|STK38_HUMAN,tr|A0A024RD18|A0A024RD18_HUMAN,tr|B2R6F9|B2R6F9_HUMAN	uni_human_2016.fasta	54,192.2	90.6%	1	1	1	0.0330%	3.66%	MAMTGSTPCSSMSNHTK	-	E	91.9%	21.1	25.0	7.62	0	0	1	0	2	1,859.7391	1	17	true	
MDAV_SFD	BR1	MDAV_BR1	File Name: MDAV_01_01 (F037100)	Tax_Id=9606 Gene_Symbol=KRT16 Keratin, type I cytoskeletal 16	IPI:CON_00217963.3|SWISS-PROT:P08779,IPI:CON_IPI00217963.3|SWISS-PROT:P08779,sp|P08779|K1C16_HUMAN	uni_human_2016.fasta	51,269.0	94.2%	1	1	1	0.0330%	4.23%	ISSVLAGGSCR	R	A	95.0%	81.2	39.9	65.8	0	1	0	0	2	1,106.5623	31	41	true	IPI:CON_00384444.5|SWISS-PROT:P02533,sp|P02533|K1C14_HUMAN
MDAV_SFD	BR1	MDAV_BR1	File Name: MDAV_01_01 (F037100)	Tax_Id=9606 Gene_Symbol=KRT16 Keratin, type I cytoskeletal 16	IPI:CON_00217963.3|SWISS-PROT:P08779,IPI:CON_IPI00217963.3|SWISS-PROT:P08779,sp|P08779|K1C16_HUMAN	uni_human_2016.fasta	51,269.0	94.2%	1	1	1	0.0330%	4.23%	VTMQNLNDR	K	L	82.1%	31.9	38.3	15.8	0	1	0	0	2	1,106.5260	119	127	false	sp|P13645|K1C10_HUMAN,IPI:CON_IPI00131209.3|TREMBL:Q3ZAW8,IPI:CON_00384444.5|SWISS-PROT:P02533,IPI:CON_00131209.3|TREMBL:Q3ZAW8;Q9EQD6;Q9EQD7,sp|P02533|K1C14_HUMAN,IPI:CON_00009865.2|SWISS-PROT:P13645,IPI:CON_IPI00874585.1|SWISS-PROT:Q9Z2K1
MDAV_SFD	BR1	MDAV_BR1	File Name: MDAV_01_01 (F037100)	Tax_Id=9606 Gene_Symbol=KRT10 Keratin, type I cytoskeletal 10	IPI:CON_00009865.2|SWISS-PROT:P13645,sp|P13645|K1C10_HUMAN	uni_human_2016.fasta	59,512.4	99.1%	2	2	2	0.0659%	2.87%	VTMQNLNDR	K	L	82.1%	31.9	38.3	15.8	0	1	0	0	2	1,106.5260	148	156	true	IPI:CON_IPI00131209.3|TREMBL:Q3ZAW8,IPI:CON_00384444.5|SWISS-PROT:P02533,IPI:CON_00217963.3|SWISS-PROT:P08779,IPI:CON_00131209.3|TREMBL:Q3ZAW8;Q9EQD6;Q9EQD7,sp|P02533|K1C14_HUMAN,sp|P08779|K1C16_HUMAN,IPI:CON_IPI00217963.3|SWISS-PROT:P08779,IPI:CON_IPI00874585.1|SWISS-PROT:Q9Z2K1
MDAV_SFD	BR1	MDAV_BR1	File Name: MDAV_01_01 (F037100)	Tax_Id=9606 Gene_Symbol=KRT10 Keratin, type I cytoskeletal 10	IPI:CON_00009865.2|SWISS-PROT:P13645,sp|P13645|K1C10_HUMAN	uni_human_2016.fasta	59,512.4	99.1%	2	2	2	0.0659%	2.87%	YENEVALR	K	Q	95.0%	63.5	41.0	38.7	0	1	0	0	2	993.4999	238	245	true	
MDAV_SFD	BR1	MDAV_BR1	File Name: MDAV_01_01 (F037100)	Isoform 2 of CXXC-type zinc finger protein 1 OS=Homo sapiens GN=CXXC1	sp|Q9P0U4-2|CXXC1_HUMAN,sp|Q9P0U4|CXXC1_HUMAN,tr|K7EQ21|K7EQ21_HUMAN	uni_human_2016.fasta	75,712.1	88.0%	1	1	1	0.0330%	2.58%	EGDGSDPEPPDAGEDSK	M	S	89.6%	17.7	25.0	1.23	0	0	1	0	1	1,806.6941	2	18	true	
MDAV_SFD	BR1	MDAV_BR1	File Name: MDAV_01_01 (F037100)	A-kinase anchor protein 12 OS=Homo sapiens GN=AKAP12 PE=1 SV=4	sp|Q02952|AKA12_HUMAN	uni_human_2016.fasta	191,473.8	81.6%	1	1	1	0.0330%	0.505%	GAGSSTEQR	M	S	83.9%	37.5	39.6	14.5	0	0	1	0	1	1,003.4535	2	10	true	
MDAV_SFD	BR1	MDAV_BR1	File Name: MDAV_01_01 (F037100)	E3 ubiquitin-protein ligase ARIH1 (Fragment) OS=Homo sapiens GN=ARIH1 PE=4 SV=1	tr|H3BUS0|H3BUS0_HUMAN	uni_human_2016.fasta	4,914.4	94.2%	1	1	1	0.0330%	14.9%	XNEDDAK	-	A	95.0%	22.7	25.0	2.71	0	0	1	0	2	1,028.3273	1	7	true	
MDAV_SFD	BR1	MDAV_BR1	File Name: MDAV_01_01 (F037100)	Desmoglein-1 OS=Homo sapiens GN=DSG1 PE=1 SV=2	sp|Q02413|DSG1_HUMAN	uni_human_2016.fasta	113,748.9	93.4%	1	1	1	0.0330%	0.953%	ESSNVVVTER	R	V	94.3%	46.6	40.8	24.2	0	1	0	0	2	1,119.5639	916	925	true	
MDAV_SFD	BR1	MDAV_BR1	File Name: MDAV_01_01 (F037100)	Myosin-reactive immunoglobulin heavy chain variable region (Fragment) OS=Homo sapiens PE=2 SV=1	tr|Q9UL84|Q9UL84_HUMAN	uni_human_2016.fasta	13,579.2	91.5%	1	1	1	0.0330%	9.02%	NMMDLQMNSLR	K	A	92.7%	25.2	30.3	14.0	0	1	0	0	2	1,400.5968	77	87	true	
MDAV_SFD	BR1	MDAV_BR1	File Name: MDAV_01_01 (F037100)	Proheparin-binding EGF-like growth factor OS=Homo sapiens GN=HBEGF PE=1 SV=1	sp|Q99075|HBEGF_HUMAN,tr|Q53H93|Q53H93_HUMAN	uni_human_2016.fasta	23,067.4	90.9%	1	1	1	0.0330%	4.33%	KKGKGLGKK	K	R	92.2%	23.6	29.0	11.3	0	0	1	0	2	943.6414	96	104	true	
MDAV_SFD	BR1	MDAV_BR1	File Name: MDAV_01_01 (F037100)	Isoform 2 of E3 ubiquitin-protein ligase RNF213 OS=Homo sapiens GN=RNF213	sp|Q63HN8-4|RN213_HUMAN,sp|Q63HN8|RN213_HUMAN,tr|A0A0A0MTC1|A0A0A0MTC1_HUMAN,tr|A0A0A0MTR7|A0A0A0MTR7_HUMAN	uni_human_2016.fasta	591,406.6	89.7%	1	1	1	0.0330%	0.152%	LLLDEITR	R	A	91.1%	38.8	40.4	7.95	0	1	0	0	2	972.5726	2720	2727	true	
MDAV_SFD	BR1	MDAV_BR1	File Name: MDAV_01_01 (F037100)	PDZ and LIM domain protein 5 (Fragment) OS=Homo sapiens GN=PDLIM5 PE=1 SV=1	tr|H0YBI4|H0YBI4_HUMAN	uni_human_2016.fasta	21,768.1	78.4%	1	1	1	0.0330%	3.06%	XKDGGK	-	A	81.0%	16.9	26.6	5.82	0	0	1	0	2	993.3838	1	6	true	
MDAV_SFD	BR1	MDAV_BR1	File Name: MDAV_01_01 (F037100)	60 kDa heat shock protein, mitochondrial OS=Homo sapiens GN=HSPD1 PE=1 SV=2	sp|P10809|CH60_HUMAN,tr|A0A024R3X4|A0A024R3X4_HUMAN,tr|B7Z4F6|B7Z4F6_HUMAN,tr|B7Z597|B7Z597_HUMAN,tr|B7Z5E7|B7Z5E7_HUMAN	uni_human_2016.fasta	61,055.7	79.7%	1	1	1	0.0330%	3.84%	EEKDPGMGAMGGMGGGMGGGMF	K	-	82.2%	23.4	26.0	1.54	0	0	1	0	2	2,213.8071	552	573	true	
MDAV_SFD	BR1	MDAV_BR1	File Name: MDAV_01_01 (F037100)	Isoform 2 of RAS protein activator like-3 OS=Homo sapiens GN=RASAL3	sp|Q86YV0-2|RASL3_HUMAN,sp|Q86YV0|RASL3_HUMAN	uni_human_2016.fasta	111,900.4	86.4%	1	1	1	0.0330%	0.954%	WHTGGGGEK	R	A	88.2%	24.1	30.3	5.91	0	0	1	0	2	1,033.4488	25	33	true	
MDAV_SFD	BR1	MDAV_BR1	File Name: MDAV_01_01 (F037100)	Very-long-chain (3R)-3-hydroxyacyl-CoA dehydratase 1 (Fragment) OS=Homo sapiens GN=HACD1 PE=1 SV=1	tr|J3KS69|J3KS69_HUMAN	uni_human_2016.fasta	19,719.2	88.6%	1	1	1	0.0330%	14.4%	XCAATMASSDEDGTNGGASEAGEDR	-	E	90.2%	20.6	25.0	5.98	0	0	1	0	2	2,511.9153	1	25	true	
MDAV_SFD	BR1	MDAV_BR1	File Name: MDAV_02_01 (F037101)	Chromodomain-helicase-DNA-binding protein 7 (Fragment) OS=Homo sapiens GN=CHD7 PE=4 SV=1	tr|H0YD01|H0YD01_HUMAN	uni_human_2016.fasta	2,093.0	79.1%	1	1	1	0.0330%	42.1%	XSSMWGPR	-	A	81.2%	14.1	29.6	0.000	0	0	1	0	2	989.3825	1	8	true	
MDAV_SFD	BR1	MDAV_BR1	File Name: MDAV_02_01 (F037101)	Nucleoprotein TPR OS=Homo sapiens GN=TPR PE=1 SV=3	sp|P12270|TPR_HUMAN	uni_human_2016.fasta	267,289.3	90.7%	1	1	1	0.0330%	0.508%	ASTALSNEQQAR	R	R	91.8%	43.9	40.9	17.0	0	1	0	0	2	1,275.6287	1054	1065	true	
MDAV_SFD	BR1	MDAV_BR1	File Name: MDAV_02_01 (F037101)	Phosphoglucomutase-1 OS=Homo sapiens GN=PGM1 PE=1 SV=3	sp|P36871|PGM1_HUMAN,tr|B4DFP1|B4DFP1_HUMAN	uni_human_2016.fasta	61,451.1	91.7%	1	1	1	0.0330%	1.60%	IAAANGIGR	R	L	92.6%	44.9	38.1	13.1	0	1	0	0	2	842.4843	77	85	true	
MDAV_SFD	BR1	MDAV_BR1	File Name: MDAV_02_01 (F037101)	TTL/TEL fusion protein TTL-B2 OS=Homo sapiens GN=TTL/TEL fusion PE=2 SV=1	tr|Q8NEU1|Q8NEU1_HUMAN,tr|Q8NEU2|Q8NEU2_HUMAN	uni_human_2016.fasta	4,362.0	82.5%	1	1	1	0.0330%	33.3%	MSEDCFRK	-	S	84.4%	16.5	25.0	4.44	0	1	0	0	2	1,235.4821	1	8	true	
MDAV_SFD	BR1	MDAV_BR1	File Name: MDAV_02_01 (F037101)	Adenylate cyclase type 8 (Fragment) OS=Homo sapiens GN=ADCY8 PE=1 SV=1	tr|E5RFR2|E5RFR2_HUMAN	uni_human_2016.fasta	28,952.1	85.8%	1	1	1	0.0330%	7.54%	MINDMTNVEDEHLQHQFHR	-	I	87.4%	21.2	33.2	5.26	0	0	1	0	2	2,515.0879	1	19	true	
MDAV_SFD	BR1	MDAV_BR1	File Name: MDAV_02_01 (F037101)	Neuroligin-1 (Fragment) OS=Homo sapiens GN=NLGN1 PE=1 SV=1	tr|C9J4D3|C9J4D3_HUMAN,tr|D2X2H5|D2X2H5_HUMAN	uni_human_2016.fasta	96,369.3	87.0%	1	1	1	0.0330%	4.90%	KQTDDLGDNDGAEDEDIR	K	D	88.5%	20.7	31.7	6.08	0	0	1	0	2	2,005.8586	190	207	true	
MDAV_SFD	BR1	MDAV_BR1	File Name: MDAV_02_01 (F037101)	Isoform 2 of Filamin-A OS=Homo sapiens GN=FLNA	sp|P21333-2|FLNA_HUMAN,sp|P21333|FLNA_HUMAN,tr|Q5HY54|Q5HY54_HUMAN	uni_human_2016.fasta	280,729.4	98.5%	1	1	1	0.0330%	0.606%	VANPSGNLTETYVQDR	R	G	95.0%	78.1	40.9	41.7	0	1	0	0	2	1,763.8559	1297	1312	true	
MDAV_SFD	BR1	MDAV_BR1	File Name: MDAV_02_01 (F037101)	Transcriptional regulator ATRX (Fragment) OS=Homo sapiens GN=ATRX PE=1 SV=1	tr|A0A096LNR8|A0A096LNR8_HUMAN	uni_human_2016.fasta	8,053.8	97.5%	1	1	1	0.0330%	10.6%	XENDDSK	-	S	92.5%	25.1	25.0	13.2	0	1	0	0	2	945.3209	1	7	true	
MDAV_SFD	BR1	MDAV_BR1	File Name: MDAV_02_01 (F037101)	Isoform 2 of Zinc finger protein 586 OS=Homo sapiens GN=ZNF586	sp|Q9NXT0-2|ZN586_HUMAN	uni_human_2016.fasta	22,779.3	88.4%	1	1	1	0.0330%	9.05%	MAAAAALRAPAQVVGMEGK	-	M	89.7%	33.3	43.0	6.91	0	0	1	0	2	2,090.0254	1	19	true	
MDAV_SFD	BR1	MDAV_BR1	File Name: MDAV_02_01 (F037101)	Isoform 2 of Spectrin alpha chain, non-erythrocytic 1 OS=Homo sapiens GN=SPTAN1	sp|Q13813-2|SPTN1_HUMAN,sp|Q13813-3|SPTN1_HUMAN,sp|Q13813|SPTN1_HUMAN,tr|A0A024R889|A0A024R889_HUMAN,tr|A0A0D9SF54|A0A0D9SF54_HUMAN,tr|A0A0D9SGF6|A0A0D9SGF6_HUMAN	uni_human_2016.fasta	284,542.7	99.6%	2	2	2	0.0660%	0.767%	ENLLEEQGSIALR	R	Q	95.0%	44.0	42.6	24.6	0	1	0	0	2	1,471.7752	1033	1045	true	
MDAV_SFD	BR1	MDAV_BR1	File Name: MDAV_02_01 (F037101)	Isoform 2 of Spectrin alpha chain, non-erythrocytic 1 OS=Homo sapiens GN=SPTAN1	sp|Q13813-2|SPTN1_HUMAN,sp|Q13813-3|SPTN1_HUMAN,sp|Q13813|SPTN1_HUMAN,tr|A0A024R889|A0A024R889_HUMAN,tr|A0A0D9SF54|A0A0D9SF54_HUMAN,tr|A0A0D9SGF6|A0A0D9SGF6_HUMAN	uni_human_2016.fasta	284,542.7	99.6%	2	2	2	0.0660%	0.767%	LQQLFR	R	D	80.6%	31.9	39.0	5.68	0	1	0	0	2	804.4727	786	791	true	
MDAV_SFD	BR1	MDAV_BR1	File Name: MDAV_02_01 (F037101)	Isoform Ik2 of DNA-binding protein Ikaros OS=Homo sapiens GN=IKZF1	sp|Q13422-2|IKZF1_HUMAN,sp|Q13422-7|IKZF1_HUMAN,sp|Q13422-8|IKZF1_HUMAN,sp|Q13422|IKZF1_HUMAN	uni_human_2016.fasta	57,528.0	82.2%	1	1	1	0.0330%	3.47%	MDADEGQDMSQVSGK	-	E	84.0%	10.9	25.0	2.24	0	0	1	0	2	1,813.7102	1	15	true	
MDAV_SFD	BR1	MDAV_BR1	File Name: MDAV_02_01 (F037101)	Keratin, type II cytoskeletal 2 epidermal OS=Homo sapiens GN=KRT2 PE=1 SV=2	sp|P35908|K22E_HUMAN	uni_human_2016.fasta	65,433.9	99.8%	2	2	2	0.0660%	6.73%	GGSGGGGSISGGGYGSGGGSGGR	R	Y	95.0%	120	32.2	109	0	1	0	0	2	1,741.7488	550	572	true	
MDAV_SFD	BR1	MDAV_BR1	File Name: MDAV_02_01 (F037101)	Keratin, type II cytoskeletal 2 epidermal OS=Homo sapiens GN=KRT2 PE=1 SV=2	sp|P35908|K22E_HUMAN	uni_human_2016.fasta	65,433.9	99.8%	2	2	2	0.0660%	6.73%	GSSSGGGYSSGSSSYGSGGR	R	Q	95.0%	95.6	29.8	88.3	0	1	0	0	2	1,740.7055	525	544	true	
MDAV_SFD	BR1	MDAV_BR1	File Name: MDAV_02_01 (F037101)	Isoform 2 of Calcium-binding mitochondrial carrier protein SCaMC-1 OS=Homo sapiens GN=SLC25A24	sp|Q6NUK1-2|SCMC1_HUMAN,sp|Q6NUK1|SCMC1_HUMAN,tr|B4E290|B4E290_HUMAN,tr|B7ZB41|B7ZB41_HUMAN,tr|J3KN42|J3KN42_HUMAN	uni_human_2016.fasta	53,356.6	81.4%	1	1	1	0.0330%	1.97%	IFTTGDVNK	K	D	83.3%	33.3	40.8	0.410	0	1	0	0	2	994.5205	63	71	true	
MDAV_SFD	BR1	MDAV_BR1	File Name: MDAV_02_01 (F037101)	Isoform Short of E3 SUMO-protein ligase EGR2 OS=Homo sapiens GN=EGR2	sp|P11161-2|EGR2_HUMAN	uni_human_2016.fasta	44,970.8	89.2%	1	1	1	0.0330%	3.99%	NGVAGDGMINIDMTGEK	M	R	90.5%	20.5	29.4	10.6	0	0	1	0	1	1,963.8164	2	18	true	
MDAV_SFD	BR1	MDAV_BR1	File Name: MDAV_02_01 (F037101)	AP-3 complex subunit mu-2 (Fragment) OS=Homo sapiens GN=AP3M2 PE=1 SV=1	tr|H0YAY4|H0YAY4_HUMAN	uni_human_2016.fasta	10,720.3	88.7%	1	1	1	0.0330%	7.22%	XTSQMPK	-	G	90.0%	23.9	33.3	0.000	0	0	1	0	2	965.3714	1	7	true	
MDAV_SFD	BR1	MDAV_BR1	File Name: MDAV_02_01 (F037101)	ADP/ATP translocase 2 OS=Homo sapiens GN=SLC25A5 PE=1 SV=7	sp|P05141|ADT2_HUMAN	uni_human_2016.fasta	32,853.5	83.6%	1	1	1	0.0330%	2.68%	MMMQSGRK	R	G	85.3%	15.9	29.3	-1.74	0	0	1	0	2	1,105.4588	238	245	true	
MDAV_SFD	BR1	MDAV_BR1	File Name: MDAV_02_01 (F037101)	SH3 and multiple ankyrin repeat domains protein 2 (Fragment) OS=Homo sapiens GN=SHANK2 PE=1 SV=1	tr|H0Y7S5|H0Y7S5_HUMAN	uni_human_2016.fasta	27,946.7	96.2%	1	1	1	0.0330%	8.17%	XMNVPGGGAAAVMMTGYNNGR	-	C	88.5%	25.6	32.0	15.4	0	0	1	0	2	2,094.8835	1	21	true	
MDAV_SFD	BR1	MDAV_BR1	File Name: MDAV_02_01 (F037101)	Tax_Id=9606 Gene_Symbol=KRT5 Keratin, type II cytoskeletal 5	IPI:CON_00009867.3|SWISS-PROT:P13647,sp|P13647|K2C5_HUMAN	uni_human_2016.fasta	62,379.6	98.0%	1	1	1	0.0330%	1.86%	ISISTSGGSFR	R	N	95.0%	68.3	40.8	44.2	0	1	0	0	2	1,111.5742	74	84	true	
MDAV_SFD	BR1	MDAV_BR1	File Name: MDAV_02_01 (F037101)	CAD protein OS=Homo sapiens GN=CAD PE=1 SV=3	sp|P27708|PYR1_HUMAN,tr|F8VPD4|F8VPD4_HUMAN,tr|Q53SY7|Q53SY7_HUMAN	uni_human_2016.fasta	242,982.5	99.4%	2	2	2	0.0660%	1.08%	ELSDLESAR	R	Q	88.5%	33.2	38.4	16.1	0	1	0	0	2	1,019.5004	1067	1075	true	
MDAV_SFD	BR1	MDAV_BR1	File Name: MDAV_02_01 (F037101)	CAD protein OS=Homo sapiens GN=CAD PE=1 SV=3	sp|P27708|PYR1_HUMAN,tr|F8VPD4|F8VPD4_HUMAN,tr|Q53SY7|Q53SY7_HUMAN	uni_human_2016.fasta	242,982.5	99.4%	2	2	2	0.0660%	1.08%	VLGTSPEAIDSAENR	R	F	95.0%	87.3	41.3	68.2	0	1	0	0	2	1,558.7708	1034	1048	true	
MDAV_SFD	BR1	MDAV_BR1	File Name: MDAV_02_01 (F037101)	Protein SON (Fragment) OS=Homo sapiens GN=SON PE=1 SV=1	tr|H7C1M2|H7C1M2_HUMAN	uni_human_2016.fasta	160,022.0	88.6%	1	1	1	0.0330%	1.17%	XRSMMSSYERSMMSYER	-	S	89.9%	15.4	25.0	3.39	0	0	1	0	2	2,189.8397	1	17	true	
MDAV_SFD	BR1	MDAV_BR1	File Name: MDAV_02_01 (F037101)	Nuclear pore complex protein Nup205 (Fragment) OS=Homo sapiens GN=NUP205 PE=4 SV=1	tr|U3KQH5|U3KQH5_HUMAN	uni_human_2016.fasta	4,682.5	83.2%	1	1	1	0.0330%	26.2%	XQSVMPAGVDK	-	I	85.0%	42.6	40.8	13.9	0	1	0	0	2	1,158.5141	1	11	true	
MDAV_SFD	BR1	MDAV_BR1	File Name: MDAV_02_01 (F037101)	Nodal homolog OS=Homo sapiens GN=NODAL PE=1 SV=2	sp|Q96S42|NODAL_HUMAN,tr|H7C0E4|H7C0E4_HUMAN	uni_human_2016.fasta	39,561.5	82.4%	1	1	1	0.0330%	2.88%	DMIVEECGCL	K	-	84.3%	11.0	25.0	1.10	0	0	1	0	2	1,225.4900	338	347	true	
MDAV_SFD	BR1	MDAV_BR1	File Name: MDAV_02_01 (F037101)	E3 ubiquitin-protein ligase ARIH1 (Fragment) OS=Homo sapiens GN=ARIH1 PE=4 SV=1	tr|H3BUS0|H3BUS0_HUMAN	uni_human_2016.fasta	4,914.4	84.1%	1	1	1	0.0330%	14.9%	XNEDDAK	-	A	85.8%	15.5	28.5	2.30	0	0	1	0	2	844.3000	1	7	true	
MDAV_SFD	BR1	MDAV_BR1	File Name: MDAV_02_01 (F037101)	HSPC074 (Fragment) OS=Homo sapiens PE=2 SV=1	tr|Q9P0G2|Q9P0G2_HUMAN	uni_human_2016.fasta	10,120.0	90.0%	1	1	1	0.0330%	8.70%	DMWNSTPK	-	A	91.1%	20.4	28.3	0.000	0	0	1	0	2	1,099.4514	1	8	true	
MDAV_SFD	BR1	MDAV_BR1	File Name: MDAV_02_01 (F037101)	Isoform 2 of Disks large homolog 5 OS=Homo sapiens GN=DLG5	sp|Q8TDM6-2|DLG5_HUMAN,sp|Q8TDM6-4|DLG5_HUMAN,sp|Q8TDM6|DLG5_HUMAN	uni_human_2016.fasta	213,870.5	86.0%	1	1	1	0.0330%	0.950%	DDNSATKTLSAAARR	K	S	87.5%	30.9	42.7	9.34	0	0	1	0	2	1,687.8454	1672	1686	true	
MDAV_SFD	BR1	MDAV_BR1	File Name: MDAV_02_01 (F037101)	Alternative protein KCNS3 OS=Homo sapiens GN=KCNS3 PE=4 SV=1	tr|L8E8W4|L8E8W4_HUMAN	uni_human_2016.fasta	4,871.7	92.2%	1	1	1	0.0330%	20.5%	MMMDVPPGR	-	M	93.2%	36.1	35.3	12.2	0	1	0	0	2	1,033.4629	1	9	true	
MDAV_SFD	BR1	MDAV_BR1	File Name: MDAV_02_01 (F037101)	60 kDa heat shock protein, mitochondrial OS=Homo sapiens GN=HSPD1 PE=1 SV=2	sp|P10809|CH60_HUMAN,tr|A0A024R3X4|A0A024R3X4_HUMAN,tr|B7Z4F6|B7Z4F6_HUMAN,tr|B7Z597|B7Z597_HUMAN,tr|B7Z5E7|B7Z5E7_HUMAN	uni_human_2016.fasta	61,055.7	79.7%	1	1	1	0.0330%	3.84%	EEKDPGMGAMGGMGGGMGGGMF	K	-	81.8%	28.3	26.8	12.8	0	0	1	0	2	2,219.8272	552	573	true	
MDAV_SFD	BR1	MDAV_BR1	File Name: MDAV_02_01 (F037101)	Isoform 2 of Nuclear mitotic apparatus protein 1 OS=Homo sapiens GN=NUMA1	sp|Q14980-2|NUMA1_HUMAN,sp|Q14980-3|NUMA1_HUMAN,sp|Q14980-4|NUMA1_HUMAN,sp|Q14980|NUMA1_HUMAN,tr|A0A024R5G4|A0A024R5G4_HUMAN,tr|A0A024R5M9|A0A024R5M9_HUMAN,tr|A0A087WY61|A0A087WY61_HUMAN,tr|Q4LE64|Q4LE64_HUMAN	uni_human_2016.fasta	238,259.7	99.2%	2	2	2	0.0660%	1.000%	AADALEEQQR	R	C	95.0%	61.6	39.1	27.2	0	1	0	0	2	1,130.5437	725	734	true	
MDAV_SFD	BR1	MDAV_BR1	File Name: MDAV_02_01 (F037101)	Isoform 2 of Nuclear mitotic apparatus protein 1 OS=Homo sapiens GN=NUMA1	sp|Q14980-2|NUMA1_HUMAN,sp|Q14980-3|NUMA1_HUMAN,sp|Q14980-4|NUMA1_HUMAN,sp|Q14980|NUMA1_HUMAN,tr|A0A024R5G4|A0A024R5G4_HUMAN,tr|A0A024R5M9|A0A024R5M9_HUMAN,tr|A0A087WY61|A0A087WY61_HUMAN,tr|Q4LE64|Q4LE64_HUMAN	uni_human_2016.fasta	238,259.7	99.2%	2	2	2	0.0660%	1.000%	EAEQMGNELER	R	L	83.3%	25.7	32.4	11.5	0	1	0	0	2	1,321.5690	973	983	true	
MDAV_SFD	BR1	MDAV_BR1	File Name: MDAV_02_01 (F037101)	Keratin, type I cytoskeletal 9 OS=Homo sapiens GN=KRT9 PE=1 SV=3	sp|P35527|K1C9_HUMAN	uni_human_2016.fasta	62,065.9	100.0%	4	4	5	0.165%	7.87%	GGSGGSYGGGGSGGGYGGGSGSR	R	G	95.0%	61.7	28.2	45.0	0	0	1	0	2	1,791.7280	491	513	true	
MDAV_SFD	BR1	MDAV_BR1	File Name: MDAV_02_01 (F037101)	Keratin, type I cytoskeletal 9 OS=Homo sapiens GN=KRT9 PE=1 SV=3	sp|P35527|K1C9_HUMAN	uni_human_2016.fasta	62,065.9	100.0%	4	4	5	0.165%	7.87%	IKFEMEQNLR	R	Q	84.6%	27.0	40.9	11.1	0	0	1	0	2	1,323.6727	241	250	true	
MDAV_SFD	BR1	MDAV_BR1	File Name: MDAV_02_01 (F037101)	Keratin, type I cytoskeletal 9 OS=Homo sapiens GN=KRT9 PE=1 SV=3	sp|P35527|K1C9_HUMAN	uni_human_2016.fasta	62,065.9	100.0%	4	4	5	0.165%	7.87%	MTLDDFR	R	I	93.1%	31.4	34.0	19.6	0	2	0	0	2	913.4086	234	240	true	
MDAV_SFD	BR1	MDAV_BR1	File Name: MDAV_02_01 (F037101)	Keratin, type I cytoskeletal 9 OS=Homo sapiens GN=KRT9 PE=1 SV=3	sp|P35527|K1C9_HUMAN	uni_human_2016.fasta	62,065.9	100.0%	4	4	5	0.165%	7.87%	STMQELNSR	K	L	95.0%	65.0	37.7	30.9	0	1	0	0	2	1,081.4943	155	163	true	
MDAV_SFD	BR1	MDAV_BR1	File Name: MDAV_02_01 (F037101)	Coiled-coil domain-containing protein 91 (Fragment) OS=Homo sapiens GN=CCDC91 PE=1 SV=1	tr|H0YGB4|H0YGB4_HUMAN	uni_human_2016.fasta	14,453.5	86.5%	1	1	1	0.0330%	6.56%	XKAHAEER	-	E	88.0%	33.7	40.2	0.000	0	1	0	0	2	1,056.4537	1	8	true	
MDAV_SFD	BR1	MDAV_BR1	File Name: MDAV_02_01 (F037101)	Oncoprotein-induced transcript 3 protein OS=Homo sapiens GN=OIT3 PE=1 SV=2	sp|Q8WWZ8|OIT3_HUMAN	uni_human_2016.fasta	60,020.4	89.4%	1	1	1	0.0330%	1.65%	NSPLEIMSR	R	N	90.6%	37.0	40.3	17.6	0	1	0	0	2	1,046.5299	374	382	true	
MDAV_SFD	BR1	MDAV_BR1	File Name: MDAV_02_01 (F037101)	Splicing factor 45 OS=Homo sapiens GN=RBM17 PE=1 SV=1	sp|Q96I25|SPF45_HUMAN,tr|Q5W009|Q5W009_HUMAN	uni_human_2016.fasta	44,962.1	79.4%	1	1	1	0.0330%	4.49%	YFGGRVVKACFYNLDKFR	R	V	81.5%	28.1	43.5	3.82	0	0	1	0	2	2,351.1850	376	393	true	
MDAV_SFD	BR1	MDAV_BR1	File Name: MDAV_02_01 (F037101)	Tax_Id=9606 Gene_Symbol=KRT16 Keratin, type I cytoskeletal 16	IPI:CON_00217963.3|SWISS-PROT:P08779,IPI:CON_IPI00217963.3|SWISS-PROT:P08779,sp|P08779|K1C16_HUMAN	uni_human_2016.fasta	51,269.0	94.3%	1	1	1	0.0330%	3.81%	VLDELTLAR	R	T	95.0%	60.5	40.1	40.8	0	1	0	0	2	1,029.5940	226	234	true	IPI:CON_00384444.5|SWISS-PROT:P02533,sp|Q04695|K1C17_HUMAN,sp|P02533|K1C14_HUMAN,tr|A0A024R1X6|A0A024R1X6_HUMAN,IPI:CON_00450768.7|SWISS-PROT:Q04695,IPI:CON_IPI00450768.7|SWISS-PROT:Q04695,tr|B4DE59|B4DE59_HUMAN
MDAV_SFD	BR1	MDAV_BR1	File Name: MDAV_02_01 (F037101)	Tax_Id=9606 Gene_Symbol=KRT16 Keratin, type I cytoskeletal 16	IPI:CON_00217963.3|SWISS-PROT:P08779,IPI:CON_IPI00217963.3|SWISS-PROT:P08779,sp|P08779|K1C16_HUMAN	uni_human_2016.fasta	51,269.0	94.3%	1	1	1	0.0330%	3.81%	VTMQNLNDR	K	L	95.0%	61.9	40.5	26.1	0	1	0	0	2	1,106.5260	119	127	false	sp|P13645|K1C10_HUMAN,IPI:CON_IPI00131209.3|TREMBL:Q3ZAW8,IPI:CON_00384444.5|SWISS-PROT:P02533,IPI:CON_00131209.3|TREMBL:Q3ZAW8;Q9EQD6;Q9EQD7,sp|P02533|K1C14_HUMAN,IPI:CON_00009865.2|SWISS-PROT:P13645,IPI:CON_IPI00874585.1|SWISS-PROT:Q9Z2K1
MDAV_SFD	BR1	MDAV_BR1	File Name: MDAV_02_01 (F037101)	Ubiquitously transcribed tetratricopeptide repeat protein Y-linked transcript variant 269 OS=Homo sapiens GN=UTY PE=2 SV=1	tr|F4MHD9|F4MHD9_HUMAN	uni_human_2016.fasta	126,253.4	81.4%	1	1	1	0.0330%	0.789%	KMAEGKXSR	K	E	83.4%	29.1	37.3	0.000	0	1	0	0	2	1,144.5192	21	29	true	
MDAV_SFD	BR1	MDAV_BR1	File Name: MDAV_02_01 (F037101)	HSF5 protein (Fragment) OS=Homo sapiens GN=HSF5 PE=2 SV=1	tr|A0AUM3|A0AUM3_HUMAN	uni_human_2016.fasta	53,820.1	91.2%	1	1	1	0.0330%	3.84%	GGIENGVGELGSGGEAPAR	-	R	92.2%	33.5	39.7	17.3	0	0	1	0	2	1,837.8773	1	19	true	
MDAV_SFD	BR1	MDAV_BR1	File Name: MDAV_02_01 (F037101)	Calcium homeostasis modulator protein 1 OS=Homo sapiens GN=CALHM1 PE=1 SV=2	sp|Q8IU99|CAHM1_HUMAN	uni_human_2016.fasta	38,264.6	80.3%	1	1	1	0.0330%	2.60%	YMFCSMAQR	R	A	82.4%	10.0	25.0	1.06	0	0	1	0	2	1,225.4798	98	106	true	
MDAV_SFD	BR1	MDAV_BR1	File Name: MDAV_02_01 (F037101)	MHC class I antigen (Fragment) OS=Homo sapiens GN=HLA-A PE=3 SV=1	tr|A9QUT7|A9QUT7_HUMAN	uni_human_2016.fasta	31,499.5	94.3%	1	1	1	0.0330%	5.13%	FIAVGYVDDTQXVR	R	F	95.0%	54.4	39.8	38.5	0	1	0	0	2	1,609.7538	21	34	true	
MDAV_SFD	BR1	MDAV_BR1	File Name: MDAV_02_01 (F037101)	Cytoplasmic polyadenylation element-binding protein 1 OS=Homo sapiens GN=CPEB1 PE=4 SV=1	tr|A0A087WUQ9|A0A087WUQ9_HUMAN,tr|A0A0J9YX15|A0A0J9YX15_HUMAN	uni_human_2016.fasta	14,884.3	86.4%	1	1	1	0.0330%	7.25%	DGGRVSDGPR	K	A	87.9%	34.2	38.5	8.02	0	1	0	0	2	1,015.4917	76	85	true	
MDAV_SFD	BR1	MDAV_BR1	File Name: MDAV_02_01 (F037101)	GLIS family zinc finger 3 transcript variant TS1 OS=Homo sapiens GN=GLIS3 PE=2 SV=1	tr|Q1PHK4|Q1PHK4_HUMAN	uni_human_2016.fasta	48,152.5	86.3%	1	1	1	0.0330%	2.28%	DGIGGKHCCR	M	W	87.8%	25.7	31.3	8.06	0	1	0	0	1	1,201.5203	2	11	true	
MDAV_SFD	BR1	MDAV_BR1	File Name: MDAV_02_01 (F037101)	Isoform 3 of Exportin-2 OS=Homo sapiens GN=CSE1L	sp|P55060-3|XPO2_HUMAN,sp|P55060-4|XPO2_HUMAN,sp|P55060|XPO2_HUMAN,tr|B4DM31|B4DM31_HUMAN,tr|B4DPS6|B4DPS6_HUMAN,tr|B4DUC5|B4DUC5_HUMAN	uni_human_2016.fasta	110,421.9	94.3%	1	1	1	0.0330%	1.06%	DLEGSDIDTR	R	R	95.0%	44.6	35.8	28.7	0	1	0	0	2	1,120.5119	373	382	true	
MDAV_SFD	BR1	MDAV_BR1	File Name: MDAV_02_01 (F037101)	Methyl-CpG-binding domain protein 1 (Fragment) OS=Homo sapiens GN=MBD1 PE=1 SV=1	tr|K7EMA9|K7EMA9_HUMAN	uni_human_2016.fasta	28,266.0	82.3%	1	1	1	0.0330%	5.86%	XENCGISFSGDGTQR	-	Q	84.1%	22.2	27.4	13.3	0	0	1	0	2	1,696.6549	1	15	true	
MDAV_SFD	BR1	MDAV_BR1	File Name: MDAV_02_01 (F037101)	Replication factor C subunit 2 (Fragment) OS=Homo sapiens GN=RFC2 PE=1 SV=1	tr|H7C5A0|H7C5A0_HUMAN	uni_human_2016.fasta	9,405.1	82.1%	1	1	1	0.0330%	24.1%	XCGGAGEVEAQDSDPAPAFSK	-	A	84.0%	17.4	27.1	8.49	0	0	1	0	2	2,335.9186	1	21	true	
MDAV_SFD	BR1	MDAV_BR1	File Name: MDAV_02_01 (F037101)	Isoform 2 of DNA-dependent protein kinase catalytic subunit OS=Homo sapiens GN=PRKDC	sp|P78527-2|PRKDC_HUMAN,sp|P78527|PRKDC_HUMAN	uni_human_2016.fasta	469,095.5	93.6%	1	1	1	0.0330%	0.415%	ATQQQHDFTLTQTADGR	R	S	94.4%	45.5	40.1	22.0	0	0	1	0	2	1,917.9052	2637	2653	true	
MDAV_SFD	BR1	MDAV_BR1	File Name: MDAV_02_01 (F037101)	Zinc finger protein 841 (Fragment) OS=Homo sapiens GN=ZNF841 PE=1 SV=1	tr|M0R0F3|M0R0F3_HUMAN	uni_human_2016.fasta	58,917.5	82.4%	1	1	1	0.0330%	1.56%	XNSNTGEK	-	F	84.3%	13.9	27.9	0.000	0	0	1	0	2	1,076.4055	1	8	true	
MDAV_SFD	BR1	MDAV_BR1	File Name: MDAV_02_01 (F037101)	Ubiquitously transcribed tetratricopeptide repeat protein Y-linked transcript variant 35 OS=Homo sapiens GN=UTY PE=2 SV=2	tr|F4MH28|F4MH28_HUMAN	uni_human_2016.fasta	133,495.8	90.4%	1	1	1	0.0330%	0.746%	EALGGMXSR	R	L	91.5%	38.4	36.8	19.6	0	1	0	0	2	947.3932	44	52	true	
MDAV_SFD	BR1	MDAV_BR1	File Name: MDAV_02_01 (F037101)	Bile acid receptor (Fragment) OS=Homo sapiens GN=NR1H4 PE=4 SV=1	tr|H0YHD5|H0YHD5_HUMAN	uni_human_2016.fasta	3,922.9	81.6%	1	1	1	0.0330%	44.1%	XSGFFMEMMSMKPAK	-	G	83.5%	14.9	25.8	7.42	0	0	1	0	2	1,980.7775	1	15	true	
MDAV_SFD	BR1	MDAV_BR1	File Name: MDAV_02_01 (F037101)	Calcium-activated potassium channel subunit alpha-1 (Fragment) OS=Homo sapiens GN=KCNMA1 PE=1 SV=1	tr|H0Y379|H0Y379_HUMAN	uni_human_2016.fasta	132,850.1	89.2%	1	1	1	0.0330%	1.35%	XSSSSSSSSSSVHEPK	-	M	90.4%	31.9	34.5	12.1	0	1	0	0	2	1,632.6661	1	16	true	
MDAV_SFD	BR1	MDAV_BR1	File Name: MDAV_02_01 (F037101)	Isoform 4 of Nuclear protein MDM1 OS=Homo sapiens GN=MDM1	sp|Q8TC05-4|MDM1_HUMAN,sp|Q8TC05|MDM1_HUMAN	uni_human_2016.fasta	80,735.8	78.9%	1	1	1	0.0330%	1.77%	RMTSQDCLETSK	K	N	81.1%	37.3	38.7	4.43	0	1	0	0	2	1,566.6984	557	568	true	
MDAV_SFD	BR1	MDAV_BR1	File Name: MDAV_02_01 (F037101)	Fatty acid synthase OS=Homo sapiens GN=FASN PE=1 SV=3	sp|P49327|FAS_HUMAN,tr|A0A0U1RQF0|A0A0U1RQF0_HUMAN	uni_human_2016.fasta	273,427.1	94.3%	1	1	1	0.0330%	0.358%	GYAVLGGER	R	G	95.0%	62.6	40.3	29.0	0	1	0	0	2	921.4789	469	477	true	
MDAV_SFD	BR1	MDAV_BR1	File Name: MDAV_02_01 (F037101)	14-3-3 tau splice variant OS=Homo sapiens PE=1 SV=1	tr|Q3YBA8|Q3YBA8_HUMAN	uni_human_2016.fasta	7,786.1	86.8%	1	1	1	0.0330%	17.6%	YDDMATCMKAGTK	R	Q	88.3%	13.9	25.0	2.47	0	0	1	0	2	1,723.6859	16	28	true	
MDAV_SFD	BR1	MDAV_BR1	File Name: MDAV_02_01 (F037101)	Non-syndromic hearing impairment protein 5 (Fragment) OS=Homo sapiens GN=DFNA5 PE=1 SV=1	tr|H7C147|H7C147_HUMAN	uni_human_2016.fasta	20,901.7	82.7%	1	1	1	0.0330%	7.29%	XEEKCGGIVGIQTK	-	T	84.5%	37.1	42.5	12.5	0	1	0	0	2	1,529.7311	1	14	true	
MDAV_SFD	BR1	MDAV_BR1	File Name: MDAV_02_01 (F037101)	Keratin 1 OS=Homo sapiens GN=KRT1 PE=3 SV=1	tr|H6VRG2|H6VRG2_HUMAN	uni_human_2016.fasta	66,067.3	100.0%	3	3	3	0.0990%	4.50%	DVDGAYMTK	K	V	87.5%	40.6	36.9	24.0	0	1	0	0	2	1,015.4403	290	298	true	tr|H6VRG0|H6VRG0_HUMAN,tr|H6VRG1|H6VRG1_HUMAN,sp|P04264|K2C1_HUMAN,tr|H6VRG3|H6VRG3_HUMAN
MDAV_SFD	BR1	MDAV_BR1	File Name: MDAV_02_01 (F037101)	Keratin 1 OS=Homo sapiens GN=KRT1 PE=3 SV=1	tr|H6VRG2|H6VRG2_HUMAN	uni_human_2016.fasta	66,067.3	100.0%	3	3	3	0.0990%	4.50%	SISISVAR	K	G	92.9%	40.2	38.5	11.0	0	1	0	0	2	832.4886	75	82	true	tr|H6VRG0|H6VRG0_HUMAN,tr|H6VRG1|H6VRG1_HUMAN,sp|P04264|K2C1_HUMAN,tr|H6VRG3|H6VRG3_HUMAN
MDAV_SFD	BR1	MDAV_BR1	File Name: MDAV_02_01 (F037101)	Keratin 1 OS=Homo sapiens GN=KRT1 PE=3 SV=1	tr|H6VRG2|H6VRG2_HUMAN	uni_human_2016.fasta	66,067.3	100.0%	3	3	3	0.0990%	4.50%	TNAENEFVTIKK	R	D	92.3%	42.1	42.8	21.2	0	0	1	0	2	1,393.7322	278	289	true	tr|H6VRG0|H6VRG0_HUMAN,tr|H6VRG1|H6VRG1_HUMAN,sp|P04264|K2C1_HUMAN,tr|H6VRG3|H6VRG3_HUMAN
MDAV_SFD	BR1	MDAV_BR1	File Name: MDAV_02_01 (F037101)	Isoform 2 of Ribosome biogenesis protein BOP1 OS=Homo sapiens GN=BOP1	sp|Q14137-2|BOP1_HUMAN,tr|B4DEN9|B4DEN9_HUMAN	uni_human_2016.fasta	71,930.1	93.0%	1	1	1	0.0330%	3.31%	MASARIGDEYAEDSSDEEDIR	-	N	93.8%	22.5	25.8	9.98	0	0	1	0	2	2,480.0156	1	21	true	
MDAV_SFD	BR1	MDAV_BR1	File Name: MDAV_02_01 (F037101)	Tax_Id=9606 Gene_Symbol=KRT10 Keratin, type I cytoskeletal 10	IPI:CON_00009865.2|SWISS-PROT:P13645,sp|P13645|K1C10_HUMAN	uni_human_2016.fasta	59,512.4	99.8%	2	2	2	0.0660%	2.87%	VTMQNLNDR	K	L	95.0%	61.9	40.5	26.1	0	1	0	0	2	1,106.5260	148	156	true	IPI:CON_IPI00131209.3|TREMBL:Q3ZAW8,IPI:CON_00384444.5|SWISS-PROT:P02533,IPI:CON_00217963.3|SWISS-PROT:P08779,IPI:CON_00131209.3|TREMBL:Q3ZAW8;Q9EQD6;Q9EQD7,sp|P02533|K1C14_HUMAN,sp|P08779|K1C16_HUMAN,IPI:CON_IPI00217963.3|SWISS-PROT:P08779,IPI:CON_IPI00874585.1|SWISS-PROT:Q9Z2K1
MDAV_SFD	BR1	MDAV_BR1	File Name: MDAV_02_01 (F037101)	Tax_Id=9606 Gene_Symbol=KRT10 Keratin, type I cytoskeletal 10	IPI:CON_00009865.2|SWISS-PROT:P13645,sp|P13645|K1C10_HUMAN	uni_human_2016.fasta	59,512.4	99.8%	2	2	2	0.0660%	2.87%	YENEVALR	K	Q	95.0%	65.9	40.1	22.4	0	1	0	0	2	993.4999	238	245	true	
MDAV_SFD	BR1	MDAV_BR1	File Name: MDAV_02_01 (F037101)	cDNA FLJ58465, highly similar to RNA-binding region-containing protein 2 OS=Homo sapiens PE=2 SV=1	tr|B4E1M7|B4E1M7_HUMAN	uni_human_2016.fasta	58,407.3	77.9%	1	1	1	0.0330%	2.30%	MLEAPYKKDENK	-	L	80.1%	29.2	38.6	0.000	0	1	0	0	2	1,586.7521	1	12	true	
MDAV_SFD	BR1	MDAV_BR1	File Name: MDAV_02_01 (F037101)	Latent-transforming growth factor beta-binding protein 2 OS=Homo sapiens GN=LTBP2 PE=1 SV=3	sp|Q14767|LTBP2_HUMAN,tr|G3V3X5|G3V3X5_HUMAN,tr|G3V511|G3V511_HUMAN,tr|Q59EE6|Q59EE6_HUMAN,tr|Q6AZ94|Q6AZ94_HUMAN	uni_human_2016.fasta	195,043.4	86.7%	1	1	1	0.0330%	0.439%	MDCYSGQK	R	G	88.2%	18.3	25.0	15.6	0	0	1	0	2	1,099.4280	1411	1418	true	
MDAV_SFD	BR1	MDAV_BR1	File Name: MDAV_02_01 (F037101)	Protein S (Alpha), isoform CRA_b OS=Homo sapiens GN=PROS1 PE=1 SV=1	tr|G5E9F8|G5E9F8_HUMAN	uni_human_2016.fasta	60,357.3	78.5%	1	1	1	0.0330%	4.04%	MSCKDGKASFTCTCKPGWQGEK	-	C	80.6%	12.4	28.2	0.000	0	0	1	0	2	2,795.1780	1	22	true	
MDAV_SFD	BR1	MDAV_BR1	File Name: MDAV_02_01 (F037101)	Ankyrin-2 (Fragment) OS=Homo sapiens GN=ANK2 PE=4 SV=1	tr|H0Y8X8|H0Y8X8_HUMAN	uni_human_2016.fasta	9,015.1	79.8%	1	1	1	0.0330%	23.5%	XPQEPVNIEEGDGYSKVIK	-	R	81.9%	28.2	43.4	7.06	0	0	1	0	2	2,224.0546	1	19	true	
MDAV_SFD	BR1	MDAV_BR1	File Name: MDAV_02_01 (F037101)	Centrosomal protein of 128 kDa (Fragment) OS=Homo sapiens GN=CEP128 PE=1 SV=1	tr|H0YJH2|H0YJH2_HUMAN	uni_human_2016.fasta	18,417.3	94.3%	1	1	1	0.0330%	5.62%	XDLLEETQR	-	K	95.0%	40.3	38.4	15.3	0	1	0	0	2	1,219.5271	1	9	true	
MDAV_SFD	BR1	MDAV_BR1	File Name: MDAV_02_01 (F037101)	Alternative protein MAP3K1 OS=Homo sapiens GN=MAP3K1 PE=4 SV=1	tr|L8ECC8|L8ECC8_HUMAN	uni_human_2016.fasta	7,242.3	87.8%	1	1	1	0.0330%	19.7%	MMSVGPCCWQMGR	-	A	89.2%	14.7	25.0	0.000	0	0	1	0	2	1,657.6414	1	13	true	
MDAV_SFD	BR1	MDAV_BR1	File Name: MDAV_02_01 (F037101)	Keratinocyte proline-rich protein OS=Homo sapiens GN=KPRP PE=1 SV=1	sp|Q5T749|KPRP_HUMAN	uni_human_2016.fasta	64,132.6	77.4%	1	1	1	0.0330%	1.04%	CQSKTK	K	Q	79.7%	16.6	32.7	0.000	0	0	1	0	2	961.4197	74	79	true	
MDAV_SFD	BR1	MDAV_BR1	File Name: MDAV_02_01 (F037101)	Olfactory receptor 2G6 OS=Homo sapiens GN=OR2G6 PE=2 SV=1	sp|Q5TZ20|OR2G6_HUMAN,tr|A0A126GW53|A0A126GW53_HUMAN	uni_human_2016.fasta	34,891.7	84.2%	1	1	1	0.0330%	3.16%	MEETNNSSEK	-	G	85.9%	12.0	25.0	4.71	0	0	1	0	2	1,384.5417	1	10	true	
MDAV_SFD	BR1	MDAV_BR1	File Name: MDAV_02_01 (F037101)	cDNA FLJ53372, highly similar to Sperm-associated antigen 16 protein OS=Homo sapiens PE=2 SV=1	tr|B4DYB5|B4DYB5_HUMAN	uni_human_2016.fasta	61,177.4	85.7%	1	1	1	0.0330%	1.12%	MTMNMK	-	R	87.3%	13.0	25.0	7.97	0	0	1	0	2	1,003.3778	1	6	true	
MDAV_SFD	BR1	MDAV_BR1	File Name: MDAV_02_01 (F037101)	Kinesin-like protein KIF26A OS=Homo sapiens GN=KIF26A PE=2 SV=3	sp|Q9ULI4|KI26A_HUMAN,tr|B0I1R4|B0I1R4_HUMAN,tr|C9JFF0|C9JFF0_HUMAN	uni_human_2016.fasta	194,588.4	80.0%	1	1	1	0.0330%	1.06%	KKAKYASSSSGGESSCEEGR	R	A	82.0%	14.1	29.2	3.88	0	0	1	0	2	2,420.0208	728	747	true	
MDAV_SFD	BR1	MDAV_BR1	File Name: MDAV_02_01 (F037101)	Phosphatidylinositol transfer protein alpha isoform (Fragment) OS=Homo sapiens GN=PITPNA PE=1 SV=1	tr|I3L4H1|I3L4H1_HUMAN	uni_human_2016.fasta	24,751.4	91.7%	1	1	1	0.0330%	8.61%	XVNEPYEKDGEKGQYTHK	-	I	92.7%	38.5	37.0	-0.950	0	0	1	0	2	2,190.9620	1	18	true	
MDAV_SFD	BR1	MDAV_BR1	File Name: MDAV_02_01 (F037101)	Peptidyl-prolyl cis-trans isomerase FKBP3 OS=Homo sapiens GN=FKBP3 PE=1 SV=1	sp|Q00688|FKBP3_HUMAN,tr|Q53GD8|Q53GD8_HUMAN	uni_human_2016.fasta	25,177.4	88.7%	1	1	1	0.0330%	6.70%	FLQEHGSDSFLAEHK	K	L	90.0%	29.2	38.6	12.4	0	0	1	0	2	1,855.8706	28	42	true	
MDAV_SFD	BR1	MDAV_BR1	File Name: MDAV_02_01 (F037101)	Probable ATP-dependent RNA helicase DDX46 (Fragment) OS=Homo sapiens GN=DDX46 PE=4 SV=1	tr|H0YAD5|H0YAD5_HUMAN	uni_human_2016.fasta	3,255.0	79.7%	1	1	1	0.0330%	58.6%	XEVPELAKMSQEGMAMK	-	S	81.8%	20.2	35.5	3.46	0	0	1	0	2	2,052.8757	1	17	true	
MDAV_SFD	BR1	MDAV_BR1	File Name: MDAV_02_01 (F037101)	RUN and FYVE domain-containing protein 1 (Fragment) OS=Homo sapiens GN=RUFY1 PE=1 SV=1	tr|J3KPP6|J3KPP6_HUMAN	uni_human_2016.fasta	35,551.2	88.1%	1	1	1	0.0330%	5.56%	XGLGGGDSGDGTARAASK	-	C	89.4%	21.4	31.4	13.3	0	0	1	0	2	1,797.7470	1	18	true	
MDAV_SFD	BR1	MDAV_BR1	File Name: MDAV_03_01 (F037102)	Putative uncharacterized protein CACNB4 (Fragment) OS=Homo sapiens GN=CACNB4 PE=4 SV=1	tr|Q580I4|Q580I4_HUMAN	uni_human_2016.fasta	30,166.4	93.8%	1	1	1	0.0380%	3.37%	LSSSSQHSR	R	D	95.0%	39.9	38.4	12.5	0	1	0	0	2	988.4805	221	229	true	
MDAV_SFD	BR1	MDAV_BR1	File Name: MDAV_03_01 (F037102)	Alternative protein CASQ2 OS=Homo sapiens GN=CASQ2 PE=4 SV=1	tr|L8EC86|L8EC86_HUMAN	uni_human_2016.fasta	11,576.2	97.0%	2	2	2	0.0760%	14.7%	MMMKMMMMMIILMK	-	R	82.5%	10.8	25.6	0.380	0	0	1	0	2	1,963.7945	1	14	true	
MDAV_SFD	BR1	MDAV_BR1	File Name: MDAV_03_01 (F037102)	Alternative protein CASQ2 OS=Homo sapiens GN=CASQ2 PE=4 SV=1	tr|L8EC86|L8EC86_HUMAN	uni_human_2016.fasta	11,576.2	97.0%	2	2	2	0.0760%	14.7%	MMMKMMMMMIILMKR	-	I	83.0%	12.6	26.6	0.000	0	0	1	0	2	2,271.9331	1	15	true	
MDAV_SFD	BR1	MDAV_BR1	File Name: MDAV_03_01 (F037102)	Cadherin-11 (Fragment) OS=Homo sapiens GN=CDH11 PE=1 SV=1	tr|A0A087X227|A0A087X227_HUMAN	uni_human_2016.fasta	6,658.1	89.5%	1	1	1	0.0380%	25.8%	XMSVSEAAVPGEEVGR	-	V	91.4%	34.7	38.3	6.52	0	1	0	0	2	1,755.7630	1	16	true	
MDAV_SFD	BR1	MDAV_BR1	File Name: MDAV_03_01 (F037102)	Nuclear pore membrane glycoprotein 210 OS=Homo sapiens GN=NUP210 PE=1 SV=3	sp|Q8TEM1|PO210_HUMAN	uni_human_2016.fasta	205,109.8	89.8%	1	1	1	0.0380%	0.477%	DGAASLSYR	R	V	91.6%	41.0	39.4	20.0	0	1	0	0	2	939.4530	1313	1321	true	
MDAV_SFD	BR1	MDAV_BR1	File Name: MDAV_03_01 (F037102)	C1orf51 protein (Fragment) OS=Homo sapiens GN=C1orf51 PE=2 SV=1	tr|Q8WVX4|Q8WVX4_HUMAN	uni_human_2016.fasta	36,563.1	83.3%	1	1	1	0.0380%	2.95%	GRDGEGAGNR	-	A	86.1%	21.9	31.9	3.79	0	1	0	0	2	1,093.4771	1	10	true	
MDAV_SFD	BR1	MDAV_BR1	File Name: MDAV_03_01 (F037102)	cGMP-dependent 3',5'-cyclic phosphodiesterase (Fragment) OS=Homo sapiens GN=PDE2A PE=1 SV=1	tr|F5GXX2|F5GXX2_HUMAN	uni_human_2016.fasta	20,504.2	77.4%	1	1	1	0.0380%	3.93%	MMMYHMK	-	V	81.1%	8.80	25.0	0.000	0	0	1	0	2	1,003.3869	1	7	true	
MDAV_SFD	BR1	MDAV_BR1	File Name: MDAV_03_01 (F037102)	Bifunctional glutamate/proline--tRNA ligase OS=Homo sapiens GN=EPRS PE=1 SV=5	sp|P07814|SYEP_HUMAN,tr|B4DKX5|B4DKX5_HUMAN,tr|H6WCP5|H6WCP5_HUMAN,tr|Q3KQZ8|Q3KQZ8_HUMAN,tr|V9GYZ6|V9GYZ6_HUMAN	uni_human_2016.fasta	170,593.2	93.8%	1	1	1	0.0380%	0.595%	VAVQGDVVR	R	E	95.0%	66.9	39.1	38.3	0	1	0	0	2	942.5367	757	765	true	
MDAV_SFD	BR1	MDAV_BR1	File Name: MDAV_03_01 (F037102)	Fatty acid synthase OS=Homo sapiens GN=FASN PE=1 SV=3	sp|P49327|FAS_HUMAN,tr|A0A0U1RQF0|A0A0U1RQF0_HUMAN	uni_human_2016.fasta	273,427.1	99.8%	2	2	2	0.0760%	0.717%	DPSQQELPR	R	L	95.0%	60.5	38.7	37.4	0	1	0	0	2	1,069.5274	1172	1180	true	
MDAV_SFD	BR1	MDAV_BR1	File Name: MDAV_03_01 (F037102)	Fatty acid synthase OS=Homo sapiens GN=FASN PE=1 SV=3	sp|P49327|FAS_HUMAN,tr|A0A0U1RQF0|A0A0U1RQF0_HUMAN	uni_human_2016.fasta	273,427.1	99.8%	2	2	2	0.0760%	0.717%	GYAVLGGER	R	G	95.0%	44.9	39.7	22.0	0	1	0	0	2	921.4789	469	477	true	
MDAV_SFD	BR1	MDAV_BR1	File Name: MDAV_03_01 (F037102)	Non-syndromic hearing impairment protein 5 (Fragment) OS=Homo sapiens GN=DFNA5 PE=1 SV=1	tr|H7C147|H7C147_HUMAN	uni_human_2016.fasta	20,901.7	84.4%	1	1	1	0.0380%	7.29%	XEEKCGGIVGIQTK	-	T	87.1%	37.1	42.3	11.8	0	1	0	0	2	1,529.7311	1	14	true	
MDAV_SFD	BR1	MDAV_BR1	File Name: MDAV_03_01 (F037102)	Golgi integral membrane protein 4 OS=Homo sapiens GN=GOLIM4 PE=1 SV=1	sp|O00461|GOLI4_HUMAN,tr|F8W785|F8W785_HUMAN	uni_human_2016.fasta	81,877.5	81.7%	1	1	1	0.0380%	1.29%	MGNGMCSRK	-	Q	84.7%	19.6	27.0	2.82	0	0	1	0	2	1,225.4855	1	9	true	
MDAV_SFD	BR1	MDAV_BR1	File Name: MDAV_03_01 (F037102)	Phosphoribosylformylglycinamidine synthase OS=Homo sapiens GN=PFAS PE=1 SV=4	sp|O15067|PUR4_HUMAN,tr|A8K8N7|A8K8N7_HUMAN,tr|A8K9T9|A8K9T9_HUMAN	uni_human_2016.fasta	144,733.8	93.8%	1	1	1	0.0380%	0.822%	SLGLQLPDGQR	R	R	95.0%	69.2	39.9	41.1	0	1	0	0	2	1,183.6432	407	417	true	
MDAV_SFD	BR1	MDAV_BR1	File Name: MDAV_03_01 (F037102)	Isoform 2 of HAUS augmin-like complex subunit 8 OS=Homo sapiens GN=HAUS8	sp|Q9BT25-2|HAUS8_HUMAN	uni_human_2016.fasta	38,465.6	79.9%	1	1	1	0.0380%	2.01%	MSEGGRK	-	S	83.2%	22.8	32.0	9.41	0	1	0	0	2	885.3884	1	7	true	
MDAV_SFD	BR1	MDAV_BR1	File Name: MDAV_03_01 (F037102)	Protein TRAJ12 (Fragment) OS=Homo sapiens GN=TRAJ12 PE=4 SV=1	tr|A0A075B6U8|A0A075B6U8_HUMAN	uni_human_2016.fasta	2,251.7	92.4%	1	1	1	0.0380%	35.0%	XMDSSYK	-	L	83.2%	12.2	25.8	0.000	0	0	1	0	2	1,079.3858	1	7	true	
MDAV_SFD	BR1	MDAV_BR1	File Name: MDAV_03_01 (F037102)	Ubiquitously transcribed tetratricopeptide repeat protein Y-linked transcript variant 13 OS=Homo sapiens GN=UTY PE=2 SV=1	tr|F4MH34|F4MH34_HUMAN	uni_human_2016.fasta	111,002.4	81.7%	1	1	1	0.0380%	0.886%	CYXNAARSK	K	R	84.7%	23.2	31.2	10.9	0	0	1	0	2	1,137.4785	338	346	true	
MDAV_SFD	BR1	MDAV_BR1	File Name: MDAV_03_01 (F037102)	Nucleoprotein TPR OS=Homo sapiens GN=TPR PE=1 SV=3	sp|P12270|TPR_HUMAN	uni_human_2016.fasta	267,289.3	93.8%	1	1	1	0.0380%	0.508%	ASTALSNEQQAR	R	R	95.0%	57.8	40.2	23.6	0	1	0	0	2	1,275.6287	1054	1065	true	
MDAV_SFD	BR1	MDAV_BR1	File Name: MDAV_03_01 (F037102)	Synapsin-3 OS=Homo sapiens GN=SYN3 PE=1 SV=2	sp|O14994|SYN3_HUMAN,tr|A0A024R1I8|A0A024R1I8_HUMAN,tr|Q17R54|Q17R54_HUMAN,tr|Q59EX7|Q59EX7_HUMAN	uni_human_2016.fasta	63,303.2	81.7%	1	1	1	0.0380%	2.07%	LGHAHAGMGKIK	K	V	84.7%	31.2	41.5	14.6	0	0	1	0	2	1,441.7562	249	260	true	
MDAV_SFD	BR1	MDAV_BR1	File Name: MDAV_03_01 (F037102)	Valine--tRNA ligase (Fragment) OS=Homo sapiens GN=VARS PE=1 SV=1	tr|A0A140T936|A0A140T936_HUMAN	uni_human_2016.fasta	131,942.5	93.8%	1	1	1	0.0380%	0.592%	ADYNLTR	R	I	95.0%	52.2	38.7	22.4	0	1	0	0	2	852.4210	1042	1048	true	
MDAV_SFD	BR1	MDAV_BR1	File Name: MDAV_03_01 (F037102)	Isoform 2 of mRNA cap guanine-N7 methyltransferase OS=Homo sapiens GN=RNMT	sp|O43148-2|MCES_HUMAN,sp|O43148|MCES_HUMAN,tr|A8K946|A8K946_HUMAN,tr|K7EPP5|K7EPP5_HUMAN,tr|Q05D80|Q05D80_HUMAN,tr|Q05DQ2|Q05DQ2_HUMAN	uni_human_2016.fasta	54,845.6	81.7%	1	1	1	0.0380%	3.97%	EFEDDLVKESSSCGKDTPSK	K	K	84.7%	21.6	29.6	0.460	0	0	1	0	2	2,579.0977	61	80	true	
MDAV_SFD	BR1	MDAV_BR1	File Name: MDAV_03_01 (F037102)	Spermatogenesis-associated protein 2 OS=Homo sapiens GN=SPATA2 PE=1 SV=2	sp|Q9UM82|SPAT2_HUMAN,tr|B3KN08|B3KN08_HUMAN	uni_human_2016.fasta	58,428.9	79.4%	1	1	1	0.0380%	1.92%	MGKPSSMDTK	-	F	82.8%	10.6	25.1	3.77	0	0	1	0	2	1,434.5762	1	10	true	
MDAV_SFD	BR1	MDAV_BR1	File Name: MDAV_03_01 (F037102)	Collectin-12 OS=Homo sapiens GN=COLEC12 PE=1 SV=3	sp|Q5KU26|COL12_HUMAN	uni_human_2016.fasta	81,516.9	91.1%	1	1	1	0.0380%	1.35%	SSHLVFINTR	K	E	92.7%	43.4	41.9	3.99	0	1	0	0	2	1,173.6374	639	648	true	
MDAV_SFD	BR1	MDAV_BR1	File Name: MDAV_03_01 (F037102)	Isoform 2 of Protein FAM13B OS=Homo sapiens GN=FAM13B	sp|Q9NYF5-2|FA13B_HUMAN,sp|Q9NYF5-3|FA13B_HUMAN,sp|Q9NYF5|FA13B_HUMAN,tr|B2RAJ9|B2RAJ9_HUMAN	uni_human_2016.fasta	104,545.0	81.7%	1	1	1	0.0380%	2.03%	EKKPSKEATLELILKRLK	K	E	84.7%	17.0	27.3	0.820	0	0	1	0	2	2,340.3749	668	685	true	
MDAV_SFD	BR1	MDAV_BR1	File Name: MDAV_03_01 (F037102)	Isoform 2 of DNA-directed RNA polymerase III subunit RPC2 OS=Homo sapiens GN=POLR3B	sp|Q9NW08-2|RPC2_HUMAN,sp|Q9NW08|RPC2_HUMAN,tr|B3KQY9|B3KQY9_HUMAN,tr|B3KRQ8|B3KRQ8_HUMAN,tr|Q7Z3R8|Q7Z3R8_HUMAN	uni_human_2016.fasta	127,788.8	80.0%	1	1	1	0.0380%	1.02%	VMGPMLDAATR	K	K	83.3%	29.1	38.3	0.000	0	1	0	0	2	1,177.5706	790	800	true	
MDAV_SFD	BR1	MDAV_BR1	File Name: MDAV_03_01 (F037102)	Trypsin - Sus scrofa (Pig).	IPI:CON_Trypsin|SWISS-PROT:P00761|TRYP_PIG	uni_human_2016.fasta	24,409.3	99.8%	2	2	2	0.0760%	7.79%	LSSPATLNSR	K	V	95.0%	52.5	41.0	24.8	0	1	0	0	2	1,045.5636	98	107	true	
MDAV_SFD	BR1	MDAV_BR1	File Name: MDAV_03_01 (F037102)	Trypsin - Sus scrofa (Pig).	IPI:CON_Trypsin|SWISS-PROT:P00761|TRYP_PIG	uni_human_2016.fasta	24,409.3	99.8%	2	2	2	0.0760%	7.79%	VATVSLPR	R	S	95.0%	53.9	37.4	25.4	0	1	0	0	2	842.5094	108	115	true	
MDAV_SFD	BR1	MDAV_BR1	File Name: MDAV_03_01 (F037102)	Tax_Id=9606 Gene_Symbol=KRT5 Keratin, type II cytoskeletal 5	IPI:CON_00009867.3|SWISS-PROT:P13647,sp|P13647|K2C5_HUMAN	uni_human_2016.fasta	62,379.6	93.8%	1	1	1	0.0380%	2.88%	DVDAAYMNK	K	V	95.0%	57.0	31.7	41.9	0	1	0	0	2	1,042.4511	278	286	true	tr|B4DRR0|B4DRR0_HUMAN,tr|B4E1T1|B4E1T1_HUMAN,sp|P02538|K2C6A_HUMAN,IPI:CON_00300725.7|SWISS-PROT:P02538,sp|P04259|K2C6B_HUMAN,tr|A0A0S2Z428|A0A0S2Z428_HUMAN
MDAV_SFD	BR1	MDAV_BR1	File Name: MDAV_03_01 (F037102)	Tax_Id=9606 Gene_Symbol=KRT5 Keratin, type II cytoskeletal 5	IPI:CON_00009867.3|SWISS-PROT:P13647,sp|P13647|K2C5_HUMAN	uni_human_2016.fasta	62,379.6	93.8%	1	1	1	0.0380%	2.88%	LLEGEECR	K	L	95.0%	42.5	37.9	24.8	0	1	0	0	2	1,005.4671	473	480	false	tr|H0YI76|H0YI76_HUMAN,tr|B4DRR0|B4DRR0_HUMAN,tr|B4E1T1|B4E1T1_HUMAN,sp|P04259|K2C6B_HUMAN,IPI:CON_00622240.4|SWISS-PROT:Q3TTY5,sp|Q86Y46|K2C73_HUMAN,IPI:CON_IPI00174775.2|TREMBL:Q32MB2;Q86Y46,tr|A0A0S2Z428|A0A0S2Z428_HUMAN,IPI:CON_00300725.7|SWISS-PROT:P02538,sp|P02538|K2C6A_HUMAN,sp|P35908|K22E_HUMAN
MDAV_SFD	BR1	MDAV_BR1	File Name: MDAV_03_01 (F037102)	Isoform 2 of P2X purinoceptor 5 OS=Homo sapiens GN=P2RX5	sp|Q93086-1|P2RX5_HUMAN,sp|Q93086-2|P2RX5_HUMAN,sp|Q93086-4|P2RX5_HUMAN,sp|Q93086-5|P2RX5_HUMAN,sp|Q93086|P2RX5_HUMAN,tr|K7EQ78|K7EQ78_HUMAN	uni_human_2016.fasta	47,205.6	81.7%	1	1	1	0.0380%	1.66%	MGQAGCK	-	G	84.7%	16.2	25.0	13.0	0	0	1	0	2	961.3656	1	7	true	
MDAV_SFD	BR1	MDAV_BR1	File Name: MDAV_03_01 (F037102)	Zinc finger protein 548 (Fragment) OS=Homo sapiens GN=ZNF548 PE=4 SV=1	tr|M0QX17|M0QX17_HUMAN,tr|M0R041|M0R041_HUMAN,tr|M0R354|M0R354_HUMAN	uni_human_2016.fasta	6,555.3	84.3%	1	1	1	0.0380%	17.5%	MAEMDPTQGR	-	V	87.0%	18.3	27.9	11.1	0	1	0	0	2	1,262.5238	1	10	true	
MDAV_SFD	BR1	MDAV_BR1	File Name: MDAV_03_01 (F037102)	Keratin, type II cytoskeletal 2 epidermal OS=Homo sapiens GN=KRT2 PE=1 SV=2	sp|P35908|K22E_HUMAN	uni_human_2016.fasta	65,433.9	100.0%	2	2	2	0.0760%	4.38%	GSSSGGGYSSGSSSYGSGGR	R	Q	95.0%	127	26.7	113	0	1	0	0	2	1,740.7055	525	544	true	
MDAV_SFD	BR1	MDAV_BR1	File Name: MDAV_03_01 (F037102)	Keratin, type II cytoskeletal 2 epidermal OS=Homo sapiens GN=KRT2 PE=1 SV=2	sp|P35908|K22E_HUMAN	uni_human_2016.fasta	65,433.9	100.0%	2	2	2	0.0760%	4.38%	LLEGEECR	K	M	95.0%	42.5	37.9	24.8	0	1	0	0	2	1,005.4671	483	490	true	tr|H0YI76|H0YI76_HUMAN,sp|P13647|K2C5_HUMAN,tr|B4DRR0|B4DRR0_HUMAN,tr|B4E1T1|B4E1T1_HUMAN,sp|P04259|K2C6B_HUMAN,IPI:CON_00622240.4|SWISS-PROT:Q3TTY5,sp|Q86Y46|K2C73_HUMAN,IPI:CON_IPI00174775.2|TREMBL:Q32MB2;Q86Y46,tr|A0A0S2Z428|A0A0S2Z428_HUMAN,IPI:CON_00300725.7|SWISS-PROT:P02538,sp|P02538|K2C6A_HUMAN,IPI:CON_00009867.3|SWISS-PROT:P13647
MDAV_SFD	BR1	MDAV_BR1	File Name: MDAV_03_01 (F037102)	Isoform 4 of Polyamine-modulated factor 1-binding protein 1 OS=Homo sapiens GN=PMFBP1	sp|Q8TBY8-4|PMFBP_HUMAN	uni_human_2016.fasta	102,502.1	93.8%	1	1	1	0.0380%	1.47%	QQCMATELEMTVK	K	E	95.0%	35.0	33.4	10.1	0	1	0	0	2	1,695.7484	289	301	true	
MDAV_SFD	BR1	MDAV_BR1	File Name: MDAV_03_01 (F037102)	Isoform 4 of Nuclear protein MDM1 OS=Homo sapiens GN=MDM1	sp|Q8TC05-4|MDM1_HUMAN,sp|Q8TC05|MDM1_HUMAN	uni_human_2016.fasta	80,735.8	92.6%	1	1	1	0.0380%	1.77%	RMTSQDCLETSK	K	N	94.0%	37.3	35.9	8.23	0	1	0	0	2	1,566.6984	557	568	true	
MDAV_SFD	BR1	MDAV_BR1	File Name: MDAV_03_01 (F037102)	Dipeptidyl peptidase 2 (Fragment) OS=Homo sapiens GN=DPP7 PE=1 SV=1	tr|R4GMU5|R4GMU5_HUMAN	uni_human_2016.fasta	6,337.6	76.7%	1	1	1	0.0380%	19.7%	XSGSEHCYDIYR	-	L	80.4%	8.41	25.0	1.88	0	0	1	0	2	1,665.6374	1	12	true	
MDAV_SFD	BR1	MDAV_BR1	File Name: MDAV_03_01 (F037102)	eIF-2-alpha kinase activator GCN1 OS=Homo sapiens GN=GCN1 PE=1 SV=6	sp|Q92616|GCN1_HUMAN,tr|A0A024RBS1|A0A024RBS1_HUMAN,tr|E1NZA1|E1NZA1_HUMAN	uni_human_2016.fasta	292,764.4	76.5%	1	1	1	0.0380%	0.300%	SDTQLVVR	R	Q	80.2%	34.3	40.2	9.46	0	1	0	0	2	917.5051	1894	1901	true	
MDAV_SFD	BR1	MDAV_BR1	File Name: MDAV_03_01 (F037102)	Isoleucine--tRNA ligase, cytoplasmic OS=Homo sapiens GN=IARS PE=1 SV=2	sp|P41252|SYIC_HUMAN,tr|A0A0A0MSX9|A0A0A0MSX9_HUMAN,tr|J3KR24|J3KR24_HUMAN,tr|Q59G75|Q59G75_HUMAN,tr|Q6P0M4|Q6P0M4_HUMAN,tr|Q7Z355|Q7Z355_HUMAN,tr|Q7Z3U5|Q7Z3U5_HUMAN	uni_human_2016.fasta	144,501.8	93.8%	1	1	1	0.0380%	0.713%	VCMDFNIIR	R	K	95.0%	51.6	37.3	20.2	0	1	0	0	2	1,183.5599	335	343	true	
MDAV_SFD	BR1	MDAV_BR1	File Name: MDAV_03_01 (F037102)	RNA adenosine deaminase OS=Homo sapiens GN=RED1 PE=2 SV=1	tr|Q86XN4|Q86XN4_HUMAN	uni_human_2016.fasta	78,064.6	75.8%	1	1	1	0.0380%	2.25%	DIEDEENMSSSSSDVK	M	E	79.6%	7.39	25.0	0.410	0	0	1	0	1	1,829.7230	2	17	true	
MDAV_SFD	BR1	MDAV_BR1	File Name: MDAV_03_01 (F037102)	Isoform 2 of Eukaryotic translation initiation factor 3 subunit A OS=Homo sapiens GN=EIF3A	sp|Q14152-2|EIF3A_HUMAN,sp|Q14152|EIF3A_HUMAN,tr|J9R021|J9R021_HUMAN,tr|Q24JU4|Q24JU4_HUMAN	uni_human_2016.fasta	166,574.9	99.9%	3	3	3	0.114%	1.71%	ITTMQLER	R	E	82.7%	39.0	41.2	20.8	0	1	0	0	2	1,007.5192	733	740	true	
MDAV_SFD	BR1	MDAV_BR1	File Name: MDAV_03_01 (F037102)	Isoform 2 of Eukaryotic translation initiation factor 3 subunit A OS=Homo sapiens GN=EIF3A	sp|Q14152-2|EIF3A_HUMAN,sp|Q14152|EIF3A_HUMAN,tr|J9R021|J9R021_HUMAN,tr|Q24JU4|Q24JU4_HUMAN	uni_human_2016.fasta	166,574.9	99.9%	3	3	3	0.114%	1.71%	LESLNIQR	R	E	95.0%	45.5	40.7	18.6	0	1	0	0	2	972.5473	582	589	true	
MDAV_SFD	BR1	MDAV_BR1	File Name: MDAV_03_01 (F037102)	Isoform 2 of Eukaryotic translation initiation factor 3 subunit A OS=Homo sapiens GN=EIF3A	sp|Q14152-2|EIF3A_HUMAN,sp|Q14152|EIF3A_HUMAN,tr|J9R021|J9R021_HUMAN,tr|Q24JU4|Q24JU4_HUMAN	uni_human_2016.fasta	166,574.9	99.9%	3	3	3	0.114%	1.71%	QCLDLLR	R	N	84.8%	36.6	40.5	0.000	0	1	0	0	2	917.4875	159	165	true	tr|B4DM14|B4DM14_HUMAN
MDAV_SFD	BR1	MDAV_BR1	File Name: MDAV_03_01 (F037102)	Phospholipid-transporting ATPase OS=Homo sapiens PE=2 SV=1	tr|Q6ZSP3|Q6ZSP3_HUMAN	uni_human_2016.fasta	133,575.4	81.7%	1	1	1	0.0380%	0.758%	MLNGAGLDK	-	A	84.7%	36.4	40.9	13.5	0	0	1	0	2	1,087.5186	1	9	true	
MDAV_SFD	BR1	MDAV_BR1	File Name: MDAV_03_01 (F037102)	Isoform 2 of Filamin-A OS=Homo sapiens GN=FLNA	sp|P21333-2|FLNA_HUMAN,sp|P21333|FLNA_HUMAN,tr|Q5HY54|Q5HY54_HUMAN	uni_human_2016.fasta	280,729.4	93.8%	1	1	1	0.0380%	0.606%	VANPSGNLTETYVQDR	R	G	95.0%	70.8	41.0	56.4	0	1	0	0	2	1,763.8559	1297	1312	true	
MDAV_SFD	BR1	MDAV_BR1	File Name: MDAV_03_01 (F037102)	Chromodomain helicase DNA binding protein 2 OS=Homo sapiens GN=CHD2 PE=2 SV=1	tr|Q8N677|Q8N677_HUMAN	uni_human_2016.fasta	56,854.7	80.1%	1	1	1	0.0380%	2.99%	QDSSDEDDDDDEVPK	K	R	83.4%	11.9	25.0	11.9	0	0	1	0	2	1,813.6523	205	219	true	
MDAV_SFD	BR1	MDAV_BR1	File Name: MDAV_03_01 (F037102)	Olfactory receptor OS=Homo sapiens GN=hCG_39951 PE=3 SV=1	tr|Q8NGY4|Q8NGY4_HUMAN	uni_human_2016.fasta	35,214.3	93.8%	1	1	2	0.0760%	2.24%	IITVILR	R	I	95.0%	34.5	30.9	-0.630	0	2	0	0	2	827.5714	217	223	true	
MDAV_SFD	BR1	MDAV_BR1	File Name: MDAV_03_01 (F037102)	Isoform 2 of E3 ubiquitin-protein ligase TRIP12 OS=Homo sapiens GN=TRIP12	sp|Q14669-2|TRIPC_HUMAN,sp|Q14669-3|TRIPC_HUMAN,sp|Q14669-4|TRIPC_HUMAN,sp|Q14669|TRIPC_HUMAN	uni_human_2016.fasta	220,438.1	93.8%	1	1	1	0.0380%	0.691%	MSNRPNNNPGGSLR	-	R	95.0%	44.6	40.3	19.5	0	1	0	0	2	1,513.7288	1	14	true	
MDAV_SFD	BR1	MDAV_BR1	File Name: MDAV_03_01 (F037102)	Alternative protein RBM28 OS=Homo sapiens GN=RBM28 PE=4 SV=1	tr|L8ECH6|L8ECH6_HUMAN	uni_human_2016.fasta	6,066.4	76.7%	1	1	1	0.0380%	27.7%	KKTMMMTMMMMKK	R	M	80.4%	8.40	25.0	0.000	0	0	1	0	2	2,083.8257	22	34	true	
MDAV_SFD	BR1	MDAV_BR1	File Name: MDAV_03_01 (F037102)	Synaptotagmin-14 (Fragment) OS=Homo sapiens GN=SYT14 PE=4 SV=1	tr|A0A0A0MTK4|A0A0A0MTK4_HUMAN	uni_human_2016.fasta	56,665.3	81.7%	1	1	1	0.0380%	4.17%	XYMDKDEHGSSSESEDEALGK	-	Y	84.7%	18.0	27.6	0.000	0	0	1	0	2	2,493.9612	1	21	true	
MDAV_SFD	BR1	MDAV_BR1	File Name: MDAV_03_01 (F037102)	Isoform 2 of Plexin-B1 OS=Homo sapiens GN=PLXNB1	sp|O43157-2|PLXB1_HUMAN,sp|O43157|PLXB1_HUMAN,tr|B3KRL1|B3KRL1_HUMAN,tr|B3KS20|B3KS20_HUMAN,tr|B4DKZ3|B4DKZ3_HUMAN	uni_human_2016.fasta	232,295.0	81.3%	1	1	1	0.0380%	0.461%	EKMLDQLYK	K	G	84.4%	25.0	38.6	5.02	0	0	1	0	2	1,383.6711	1782	1790	true	
MDAV_SFD	BR1	MDAV_BR1	File Name: MDAV_03_01 (F037102)	THO complex subunit 4 OS=Homo sapiens GN=ALYREF PE=1 SV=1	tr|E9PB61|E9PB61_HUMAN	uni_human_2016.fasta	27,558.5	76.0%	1	1	1	0.0380%	3.79%	PDSAPAMADK	M	M	79.8%	30.8	35.9	5.05	0	1	0	0	1	1,107.4777	2	11	true	
MDAV_SFD	BR1	MDAV_BR1	File Name: MDAV_03_01 (F037102)	Cellular tumor antigen p53 (Fragment) OS=Homo sapiens GN=TP53 PE=3 SV=1	tr|A4GW97|A4GW97_HUMAN	uni_human_2016.fasta	9,038.3	76.2%	1	1	1	0.0380%	27.5%	SDCTTIHYNYMCNSSCMGGMNR	-	R	80.0%	8.18	25.0	4.19	0	0	1	0	2	2,716.9976	1	22	true	
MDAV_SFD	BR1	MDAV_BR1	File Name: MDAV_03_01 (F037102)	T-lymphoma invasion and metastasis-inducing protein 2 (Fragment) OS=Homo sapiens GN=TIAM2 PE=4 SV=1	tr|H7C5V6|H7C5V6_HUMAN	uni_human_2016.fasta	17,954.1	78.4%	1	1	1	0.0380%	11.5%	MYSMSFNDSQANGMEGPR	-	E	81.9%	8.50	25.0	1.01	0	0	1	0	2	2,053.8049	1	18	true	
MDAV_SFD	BR1	MDAV_BR1	File Name: MDAV_03_01 (F037102)	Transcriptional regulator ATRX (Fragment) OS=Homo sapiens GN=ATRX PE=1 SV=1	tr|A0A096LNL6|A0A096LNL6_HUMAN	uni_human_2016.fasta	22,335.0	80.2%	1	1	1	0.0380%	5.05%	XEEGTSSSEK	-	S	83.5%	17.2	28.3	2.06	0	1	0	0	2	1,106.4164	1	10	true	
MDAV_SFD	BR1	MDAV_BR1	File Name: MDAV_03_01 (F037102)	Isoform 3 of Protein phosphatase Slingshot homolog 3 OS=Homo sapiens GN=SSH3	sp|Q8TE77-3|SSH3_HUMAN,sp|Q8TE77|SSH3_HUMAN,tr|A0A024R5J4|A0A024R5J4_HUMAN	uni_human_2016.fasta	72,994.5	82.7%	1	1	1	0.0380%	1.56%	INLRGVMR	R	S	85.6%	31.7	42.0	5.84	0	1	0	0	2	974.5565	532	539	true	
MDAV_SFD	BR1	MDAV_BR1	File Name: MDAV_03_01 (F037102)	Keratin 1 OS=Homo sapiens GN=KRT1 PE=3 SV=1	tr|H6VRG2|H6VRG2_HUMAN	uni_human_2016.fasta	66,067.3	100.0%	4	4	4	0.152%	6.99%	DVDGAYMTK	K	V	95.0%	51.6	34.1	31.4	0	1	0	0	2	1,015.4403	290	298	true	tr|H6VRG0|H6VRG0_HUMAN,tr|H6VRG1|H6VRG1_HUMAN,sp|P04264|K2C1_HUMAN,tr|H6VRG3|H6VRG3_HUMAN
MDAV_SFD	BR1	MDAV_BR1	File Name: MDAV_03_01 (F037102)	Keratin 1 OS=Homo sapiens GN=KRT1 PE=3 SV=1	tr|H6VRG2|H6VRG2_HUMAN	uni_human_2016.fasta	66,067.3	100.0%	4	4	4	0.152%	6.99%	QISNLQQSISDAEQR	K	G	95.0%	109	41.5	72.6	0	1	0	0	2	1,716.8512	418	432	true	tr|H6VRG0|H6VRG0_HUMAN,tr|H6VRG1|H6VRG1_HUMAN,sp|P04264|K2C1_HUMAN,tr|H6VRG3|H6VRG3_HUMAN
MDAV_SFD	BR1	MDAV_BR1	File Name: MDAV_03_01 (F037102)	Keratin 1 OS=Homo sapiens GN=KRT1 PE=3 SV=1	tr|H6VRG2|H6VRG2_HUMAN	uni_human_2016.fasta	66,067.3	100.0%	4	4	4	0.152%	6.99%	SLVNLGGSK	R	S	95.0%	51.7	39.4	29.8	0	1	0	0	2	874.4993	66	74	true	tr|H6VRG0|H6VRG0_HUMAN,tr|H6VRG1|H6VRG1_HUMAN,sp|P04264|K2C1_HUMAN,tr|H6VRG3|H6VRG3_HUMAN
MDAV_SFD	BR1	MDAV_BR1	File Name: MDAV_03_01 (F037102)	Keratin 1 OS=Homo sapiens GN=KRT1 PE=3 SV=1	tr|H6VRG2|H6VRG2_HUMAN	uni_human_2016.fasta	66,067.3	100.0%	4	4	4	0.152%	6.99%	TNAENEFVTIKK	R	D	84.7%	44.3	43.2	24.5	0	0	1	0	2	1,393.7322	278	289	true	tr|H6VRG0|H6VRG0_HUMAN,tr|H6VRG1|H6VRG1_HUMAN,sp|P04264|K2C1_HUMAN,tr|H6VRG3|H6VRG3_HUMAN
MDAV_SFD	BR1	MDAV_BR1	File Name: MDAV_03_01 (F037102)	UDP-glucose:glycoprotein glucosyltransferase 1 OS=Homo sapiens GN=UGGT1 PE=1 SV=1	tr|F8WCE6|F8WCE6_HUMAN,tr|F8WCI2|F8WCI2_HUMAN	uni_human_2016.fasta	5,825.1	81.5%	1	1	1	0.0380%	22.4%	MGCKGDASGVCYK	-	M	84.6%	14.3	25.0	0.000	0	1	0	0	2	1,553.6184	1	13	true	
MDAV_SFD	BR1	MDAV_BR1	File Name: MDAV_03_01 (F037102)	Endoplasmin (Fragment) OS=Homo sapiens GN=HSP90B1 PE=1 SV=1	tr|H0YIV0|H0YIV0_HUMAN	uni_human_2016.fasta	17,044.1	81.7%	1	1	1	0.0380%	7.48%	XQYGWSGNMER	-	I	84.7%	17.3	26.9	2.83	0	0	1	0	2	1,354.5161	1	11	true	
MDAV_SFD	BR1	MDAV_BR1	File Name: MDAV_03_01 (F037102)	Tax_Id=9606 Gene_Symbol=KRT10 Keratin, type I cytoskeletal 10	IPI:CON_00009865.2|SWISS-PROT:P13645,sp|P13645|K1C10_HUMAN	uni_human_2016.fasta	59,512.4	98.8%	1	1	1	0.0380%	1.69%	LKYENEVALR	R	Q	95.0%	43.5	41.8	19.4	0	1	0	0	2	1,234.6790	236	245	true	
MDAV_SFD	BR1	MDAV_BR1	File Name: MDAV_03_01 (F037102)	Cortactin-binding protein 2 OS=Homo sapiens GN=CTTNBP2 PE=1 SV=1	sp|Q8WZ74|CTTB2_HUMAN,tr|F8WB16|F8WB16_HUMAN,tr|Q20BG7|Q20BG7_HUMAN,tr|Q20BG9|Q20BG9_HUMAN,tr|Q20BI7|Q20BI7_HUMAN,tr|Q2I096|Q2I096_HUMAN,tr|Q2I0A6|Q2I0A6_HUMAN	uni_human_2016.fasta	181,053.1	85.4%	1	1	1	0.0380%	0.661%	MSAQLAAAESR	R	Q	88.0%	33.2	39.2	0.000	0	1	0	0	2	1,134.5571	125	135	true	
MDAV_SFD	BR1	MDAV_BR1	File Name: MDAV_03_01 (F037102)	Isoform 2 of DNA-dependent protein kinase catalytic subunit OS=Homo sapiens GN=PRKDC	sp|P78527-2|PRKDC_HUMAN,sp|P78527|PRKDC_HUMAN	uni_human_2016.fasta	469,095.5	98.3%	1	1	1	0.0380%	0.195%	LLEEALLR	R	L	95.0%	50.5	39.5	22.7	0	1	0	0	2	956.5776	2892	2899	true	
MDAV_SFD	BR1	MDAV_BR1	File Name: MDAV_03_01 (F037102)	MRG/MORF4L-binding protein OS=Homo sapiens GN=MRGBP PE=1 SV=1	sp|Q9NV56|MRGBP_HUMAN	uni_human_2016.fasta	22,416.8	81.6%	1	1	1	0.0380%	6.86%	NSSDLGCKEGADKR	K	K	84.7%	25.5	36.1	7.34	0	1	0	0	2	1,647.7489	164	177	true	
MDAV_SFD	BR1	MDAV_BR1	File Name: MDAV_03_01 (F037102)	cDNA FLJ10524 fis, clone NT2RP2000880, highly similar to Eukaryotic translation initiation factor 5B OS=Homo sapiens PE=2 SV=1	tr|B3KM86|B3KM86_HUMAN	uni_human_2016.fasta	71,495.0	81.7%	1	1	1	0.0380%	2.37%	SPDSDVAATLKKQKK	K	N	84.7%	28.7	38.7	8.70	0	0	1	0	2	1,615.9016	181	195	true	
MDAV_SFD	BR1	MDAV_BR1	File Name: MDAV_03_01 (F037102)	Cytochrome c oxidase subunit 1 OS=Homo sapiens GN=COX1 PE=3 SV=1	tr|A0A0K1HQ03|A0A0K1HQ03_HUMAN	uni_human_2016.fasta	57,046.9	81.3%	1	1	1	0.0380%	6.43%	KVLMVEEPSMNLEWLYGCPPPYHTFEEPVYMMS	R	-	84.5%	21.0	34.4	0.000	0	0	1	0	2	4,130.8491	481	513	true	
MDAV_SFD	BR1	MDAV_BR1	File Name: MDAV_03_01 (F037102)	Poly(A) polymerase alpha (Fragment) OS=Homo sapiens GN=PAPOLA PE=4 SV=1	tr|H0YJZ9|H0YJZ9_HUMAN	uni_human_2016.fasta	7,794.4	81.7%	1	1	1	0.0380%	23.3%	XNVAVVALGRHVRTKGK	-	E	84.7%	18.7	28.5	5.43	0	0	1	0	2	1,816.0344	1	17	true	
MDAV_SFD	BR1	MDAV_BR1	File Name: MDAV_03_01 (F037102)	Isoform 2 of Nuclear mitotic apparatus protein 1 OS=Homo sapiens GN=NUMA1	sp|Q14980-2|NUMA1_HUMAN,sp|Q14980-3|NUMA1_HUMAN,sp|Q14980-4|NUMA1_HUMAN,sp|Q14980|NUMA1_HUMAN,tr|A0A024R5G4|A0A024R5G4_HUMAN,tr|A0A024R5M9|A0A024R5M9_HUMAN,tr|A0A087WY61|A0A087WY61_HUMAN,tr|Q4LE64|Q4LE64_HUMAN	uni_human_2016.fasta	238,259.7	99.8%	2	2	2	0.0760%	1.05%	AADALEEQQR	R	C	95.0%	58.8	38.0	36.3	0	1	0	0	2	1,130.5437	725	734	true	
MDAV_SFD	BR1	MDAV_BR1	File Name: MDAV_03_01 (F037102)	Isoform 2 of Nuclear mitotic apparatus protein 1 OS=Homo sapiens GN=NUMA1	sp|Q14980-2|NUMA1_HUMAN,sp|Q14980-3|NUMA1_HUMAN,sp|Q14980-4|NUMA1_HUMAN,sp|Q14980|NUMA1_HUMAN,tr|A0A024R5G4|A0A024R5G4_HUMAN,tr|A0A024R5M9|A0A024R5M9_HUMAN,tr|A0A087WY61|A0A087WY61_HUMAN,tr|Q4LE64|Q4LE64_HUMAN	uni_human_2016.fasta	238,259.7	99.8%	2	2	2	0.0760%	1.05%	DSAQTSVTQAQR	R	E	95.0%	61.2	40.7	35.0	0	1	0	0	2	1,291.6237	632	643	true	
MDAV_SFD	BR1	MDAV_BR1	File Name: MDAV_03_01 (F037102)	Isoform 2 of Zinc finger protein 558 OS=Homo sapiens GN=ZNF558	sp|Q96NG5-2|ZN558_HUMAN	uni_human_2016.fasta	37,970.7	77.7%	1	1	1	0.0380%	4.23%	MLENCRNLASLGCR	-	V	81.3%	20.3	36.3	0.230	0	0	1	0	2	1,751.7987	1	14	true	
MDAV_SFD	BR1	MDAV_BR1	File Name: MDAV_03_01 (F037102)	cDNA FLJ16830 fis, clone UTERU3022536, highly similar to Chromodomain helicase-DNA-binding protein 4 (EC 3.6.1.-) OS=Homo sapiens PE=2 SV=1	tr|B3KY63|B3KY63_HUMAN	uni_human_2016.fasta	215,288.5	93.8%	1	1	1	0.0380%	0.636%	ENEFSFEDNAIR	R	G	95.0%	54.3	35.0	35.2	0	1	0	0	2	1,470.6495	792	803	true	sp|Q8TDI0|CHD5_HUMAN
MDAV_SFD	BR1	MDAV_BR1	File Name: MDAV_03_01 (F037102)	Leukosialin OS=Homo sapiens GN=SPN PE=1 SV=1	sp|P16150|LEUK_HUMAN,tr|A0A024R629|A0A024R629_HUMAN,tr|C9JUK7|C9JUK7_HUMAN	uni_human_2016.fasta	40,321.6	93.8%	1	1	1	0.0380%	2.00%	TGALVLSR	R	G	95.0%	54.8	35.9	39.5	0	1	0	0	2	816.4938	285	292	true	
MDAV_SFD	BR1	MDAV_BR1	File Name: MDAV_03_01 (F037102)	Heterogeneous nuclear ribonucleoprotein H (Fragment) OS=Homo sapiens GN=HNRNPH1 PE=1 SV=1	tr|H0YBW2|H0YBW2_HUMAN	uni_human_2016.fasta	4,551.8	80.2%	1	1	1	0.0380%	43.8%	XAGASGGAYGSQMMGGMGLCK	-	Y	83.5%	15.1	27.8	8.60	0	0	1	0	2	2,128.8333	1	21	true	
MDAV_SFD	BR1	MDAV_BR1	File Name: MDAV_03_01 (F037102)	Isoform 2 of Very long-chain specific acyl-CoA dehydrogenase, mitochondrial OS=Homo sapiens GN=ACADVL	sp|P49748-2|ACADV_HUMAN,sp|P49748|ACADV_HUMAN,tr|B4DYY0|B4DYY0_HUMAN,tr|J3QKU9|J3QKU9_HUMAN,tr|J9JID6|J9JID6_HUMAN,tr|K7EJW8|K7EJW8_HUMAN,tr|K7EQP4|K7EQP4_HUMAN,tr|Q53HR2|Q53HR2_HUMAN	uni_human_2016.fasta	70,391.6	81.7%	1	1	1	0.0380%	1.90%	MQAARMAASLGR	-	Q	84.7%	32.0	41.8	6.70	0	0	1	0	2	1,336.6460	1	12	true	
MDAV_SFD	BR1	MDAV_BR1	File Name: MDAV_03_01 (F037102)	Antigen peptide transporter 1 OS=Homo sapiens GN=TAP1 PE=1 SV=2	sp|Q03518|TAP1_HUMAN,tr|A0A0S2Z5A6|A0A0S2Z5A6_HUMAN,tr|A0A140T9T7|A0A140T9T7_HUMAN,tr|B2R9F3|B2R9F3_HUMAN,tr|Q6QWC0|Q6QWC0_HUMAN,tr|Q6QWC1|Q6QWC1_HUMAN,tr|X5CKB3|X5CKB3_HUMAN	uni_human_2016.fasta	87,219.4	93.8%	1	1	1	0.0380%	1.73%	QVAAVGQEPQVFGR	R	S	95.0%	62.2	43.5	48.1	0	1	0	0	2	1,485.7809	640	653	true	
MDAV_SFD	BR1	MDAV_BR1	File Name: MDAV_03_01 (F037102)	Isoform 2 of Zona pellucida-binding protein 1 OS=Homo sapiens GN=ZPBP	sp|Q9BS86-2|ZPBP1_HUMAN,sp|Q9BS86|ZPBP1_HUMAN	uni_human_2016.fasta	40,142.4	81.7%	1	1	1	0.0380%	6.57%	TRAAGSLLSRAAILLFISAFLVR	R	V	84.7%	16.5	27.0	7.76	0	0	1	0	2	2,446.4657	16	38	true	
MDAV_SFD	BR1	MDAV_BR1	File Name: MDAV_03_01 (F037102)	MHC class I antigen (Fragment) OS=Homo sapiens GN=HLA-C PE=3 SV=1	tr|F2X626|F2X626_HUMAN	uni_human_2016.fasta	21,178.8	91.1%	1	1	1	0.0380%	5.52%	WEAAREAERR	K	R	92.7%	38.2	40.7	0.000	0	1	0	0	2	1,273.6395	146	155	true	
MDAV_SFD	BR1	MDAV_BR1	File Name: MDAV_03_01 (F037102)	cDNA FLJ53741, moderately similar to Dihydropyrimidine dehydrogenase OS=Homo sapiens PE=2 SV=1	tr|B4DML1|B4DML1_HUMAN	uni_human_2016.fasta	16,854.7	81.7%	1	1	1	0.0380%	10.9%	CADAPCQKSCPTNLDIK	K	S	84.7%	24.5	35.2	2.84	0	0	1	0	2	2,082.9045	45	61	true	
MDAV_SFD	BR1	MDAV_BR1	File Name: MDAV_03_01 (F037102)	Potassium voltage-gated channel subfamily H member 5 OS=Homo sapiens GN=KCNH5 PE=1 SV=3	sp|Q8NCM2|KCNH5_HUMAN	uni_human_2016.fasta	111,879.3	93.8%	1	1	1	0.0380%	1.42%	DAMELKPNGGADQK	R	C	95.0%	37.7	34.6	16.1	0	1	0	0	2	1,594.7169	780	793	true	
MDAV_SFD	BR1	MDAV_BR1	File Name: MDAV_03_01 (F037102)	Dickkopf-related protein 2 OS=Homo sapiens GN=DKK2 PE=2 SV=1	sp|Q9UBU2|DKK2_HUMAN,tr|D6RCC2|D6RCC2_HUMAN,tr|D6RGF1|D6RGF1_HUMAN,tr|Q9H3R7|Q9H3R7_HUMAN	uni_human_2016.fasta	28,446.6	81.7%	1	1	1	0.0380%	3.47%	DGMCCPSTR	R	C	84.7%	15.9	25.0	11.3	0	0	1	0	2	1,099.3967	113	121	true	
MDAV_SFD	BR1	MDAV_BR1	File Name: MDAV_03_01 (F037102)	Zinc finger and BTB domain-containing protein 7A OS=Homo sapiens GN=ZBTB7A PE=1 SV=1	sp|O95365|ZBT7A_HUMAN	uni_human_2016.fasta	61,439.5	81.3%	1	1	1	0.0380%	2.23%	AGAAAGDSDEESR	R	A	84.4%	17.7	28.4	2.75	0	1	0	0	2	1,235.5135	330	342	true	
MDAV_SFD	BR1	MDAV_BR1	File Name: MDAV_03_01 (F037102)	CCR4-NOT transcription complex subunit 2 (Fragment) OS=Homo sapiens GN=CNOT2 PE=1 SV=1	tr|A0A087X050|A0A087X050_HUMAN	uni_human_2016.fasta	16,356.5	77.5%	1	1	1	0.0380%	11.8%	XENMYYSQSSMFPHRSEK	-	D	81.1%	8.85	25.0	6.10	0	0	1	0	2	2,473.9491	1	18	true	
MDAV_SFD	BR1	MDAV_BR1	File Name: MDAV_03_01 (F037102)	Isoform 2 of Calbindin OS=Homo sapiens GN=CALB1	sp|P05937-2|CALB1_HUMAN,sp|P05937|CALB1_HUMAN,tr|B7Z380|B7Z380_HUMAN,tr|E5RG14|E5RG14_HUMAN,tr|E5RIZ8|E5RIZ8_HUMAN	uni_human_2016.fasta	30,027.1	85.9%	1	1	1	0.0380%	4.90%	SCEEFMKTWR	K	K	88.3%	32.8	36.2	11.0	0	1	0	0	2	1,373.5977	99	108	true	
MDAV_SFD	BR1	MDAV_BR1	File Name: MDAV_03_01 (F037102)	Keratin, type I cytoskeletal 9 OS=Homo sapiens GN=KRT9 PE=1 SV=3	sp|P35527|K1C9_HUMAN	uni_human_2016.fasta	62,065.9	100.0%	3	3	4	0.152%	4.01%	MTLDDFR	R	I	95.0%	39.6	34.7	18.7	0	2	0	0	2	913.4086	234	240	true	
MDAV_SFD	BR1	MDAV_BR1	File Name: MDAV_03_01 (F037102)	Keratin, type I cytoskeletal 9 OS=Homo sapiens GN=KRT9 PE=1 SV=3	sp|P35527|K1C9_HUMAN	uni_human_2016.fasta	62,065.9	100.0%	3	3	4	0.152%	4.01%	QEYEQLIAK	R	N	95.0%	55.4	40.8	25.8	0	1	0	0	2	1,121.5838	328	336	true	
MDAV_SFD	BR1	MDAV_BR1	File Name: MDAV_03_01 (F037102)	Keratin, type I cytoskeletal 9 OS=Homo sapiens GN=KRT9 PE=1 SV=3	sp|P35527|K1C9_HUMAN	uni_human_2016.fasta	62,065.9	100.0%	3	3	4	0.152%	4.01%	QFSSSYLSR	R	S	83.4%	26.9	38.0	8.44	0	1	0	0	2	1,074.5213	5	13	true	
MDAV_SFD	BR1	MDAV_BR1	File Name: MDAV_03_01 (F037102)	Centromere protein F OS=Homo sapiens GN=CENPF PE=1 SV=2	sp|P49454|CENPF_HUMAN	uni_human_2016.fasta	367,764.3	80.1%	1	1	1	0.0380%	0.249%	DCSQDLLK	R	K	83.4%	19.9	32.7	6.18	0	0	1	0	2	1,083.4778	568	575	true	
MDAV_SFD	BR1	MDAV_BR1	File Name: MDAV_03_01 (F037102)	Isoform 2 of Spectrin alpha chain, non-erythrocytic 1 OS=Homo sapiens GN=SPTAN1	sp|Q13813-2|SPTN1_HUMAN,sp|Q13813-3|SPTN1_HUMAN,sp|Q13813|SPTN1_HUMAN,tr|A0A024R889|A0A024R889_HUMAN,tr|A0A0D9SF54|A0A0D9SF54_HUMAN,tr|A0A0D9SGF6|A0A0D9SGF6_HUMAN	uni_human_2016.fasta	284,542.7	99.8%	2	2	2	0.0760%	0.807%	EELITNWEQIR	R	T	92.4%	42.6	42.1	19.1	0	1	0	0	2	1,430.7275	337	347	true	
MDAV_SFD	BR1	MDAV_BR1	File Name: MDAV_03_01 (F037102)	Isoform 2 of Spectrin alpha chain, non-erythrocytic 1 OS=Homo sapiens GN=SPTAN1	sp|Q13813-2|SPTN1_HUMAN,sp|Q13813-3|SPTN1_HUMAN,sp|Q13813|SPTN1_HUMAN,tr|A0A024R889|A0A024R889_HUMAN,tr|A0A0D9SF54|A0A0D9SF54_HUMAN,tr|A0A0D9SGF6|A0A0D9SGF6_HUMAN	uni_human_2016.fasta	284,542.7	99.8%	2	2	2	0.0760%	0.807%	SLQQLAEER	R	S	95.0%	56.2	40.6	19.7	0	1	0	0	2	1,073.5586	1217	1225	true	
MDAV_SFD	BR1	MDAV_BR1	File Name: MDAV_03_01 (F037102)	Isoform 2 of Myosin-9 OS=Homo sapiens GN=MYH9	sp|P35579-2|MYH9_HUMAN,sp|P35579|MYH9_HUMAN,tr|A0A024R1N1|A0A024R1N1_HUMAN	uni_human_2016.fasta	226,537.5	99.8%	2	2	2	0.0760%	1.52%	ELEDATETADAMNR	R	E	95.0%	55.5	33.2	41.5	0	1	0	0	2	1,581.6699	1899	1912	true	
MDAV_SFD	BR1	MDAV_BR1	File Name: MDAV_03_01 (F037102)	Isoform 2 of Myosin-9 OS=Homo sapiens GN=MYH9	sp|P35579-2|MYH9_HUMAN,sp|P35579|MYH9_HUMAN,tr|A0A024R1N1|A0A024R1N1_HUMAN	uni_human_2016.fasta	226,537.5	99.8%	2	2	2	0.0760%	1.52%	VVFQEFR	R	Q	91.2%	39.5	40.0	15.1	0	1	0	0	2	924.4937	712	718	true	
MDAV_SFD	BR1	MDAV_BR1	File Name: MDAV_03_01 (F037102)	ATP-dependent RNA helicase A OS=Homo sapiens GN=DHX9 PE=1 SV=4	sp|Q08211|DHX9_HUMAN	uni_human_2016.fasta	140,961.5	100.0%	5	5	5	0.190%	3.07%	DFVNYLVR	R	I	95.0%	43.2	40.3	15.5	0	1	0	0	2	1,025.5414	64	71	true	
MDAV_SFD	BR1	MDAV_BR1	File Name: MDAV_03_01 (F037102)	ATP-dependent RNA helicase A OS=Homo sapiens GN=DHX9 PE=1 SV=4	sp|Q08211|DHX9_HUMAN	uni_human_2016.fasta	140,961.5	100.0%	5	5	5	0.190%	3.07%	KILTTEGR	R	N	79.8%	33.7	39.8	4.35	0	1	0	0	2	1,022.5631	1011	1018	true	
MDAV_SFD	BR1	MDAV_BR1	File Name: MDAV_03_01 (F037102)	ATP-dependent RNA helicase A OS=Homo sapiens GN=DHX9 PE=1 SV=4	sp|Q08211|DHX9_HUMAN	uni_human_2016.fasta	140,961.5	100.0%	5	5	5	0.190%	3.07%	KLEAGIR	R	G	89.1%	36.2	40.2	4.21	0	1	0	0	2	891.5048	497	503	true	
MDAV_SFD	BR1	MDAV_BR1	File Name: MDAV_03_01 (F037102)	ATP-dependent RNA helicase A OS=Homo sapiens GN=DHX9 PE=1 SV=4	sp|Q08211|DHX9_HUMAN	uni_human_2016.fasta	140,961.5	100.0%	5	5	5	0.190%	3.07%	LNMATLR	R	M	90.5%	39.2	44.5	9.60	0	1	0	0	2	834.4503	945	951	true	
MDAV_SFD	BR1	MDAV_BR1	File Name: MDAV_03_01 (F037102)	ATP-dependent RNA helicase A OS=Homo sapiens GN=DHX9 PE=1 SV=4	sp|Q08211|DHX9_HUMAN	uni_human_2016.fasta	140,961.5	100.0%	5	5	5	0.190%	3.07%	MGGEEAEIR	R	F	95.0%	66.4	33.8	34.0	0	1	0	0	2	1,007.4464	930	938	true	
MDAV_SFD	BR1	MDAV_BR1	File Name: MDAV_03_01 (F037102)	Tax_Id=9606 Gene_Symbol=KRT4 keratin 4	IPI:CON_IPI00290078.5|SWISS-PROT:P19013	uni_human_2016.fasta	63,912.2	93.8%	1	1	1	0.0380%	1.52%	IISTTTLNK	K	R	95.0%	55.3	38.8	13.0	0	1	0	0	2	990.5831	584	592	true	
MDAV_SFD	BR1	MDAV_BR1	File Name: MDAV_03_01 (F037102)	Protein S (Alpha), isoform CRA_b OS=Homo sapiens GN=PROS1 PE=1 SV=1	tr|G5E9F8|G5E9F8_HUMAN	uni_human_2016.fasta	60,357.3	81.7%	1	1	1	0.0380%	1.28%	MSCKDGK	-	A	84.7%	16.8	25.3	4.48	0	0	1	0	2	1,051.3973	1	7	true	
MDAV_SFD	BR1	MDAV_BR1	File Name: MDAV_03_01 (F037102)	PRAME family member 19 OS=Homo sapiens GN=PRAMEF19 PE=3 SV=2	sp|Q5SWL8|PRA19_HUMAN	uni_human_2016.fasta	55,209.3	81.7%	1	1	1	0.0380%	2.09%	LEYLQMLYMR	R	R	84.7%	28.7	38.8	2.21	0	0	1	0	2	1,391.6699	266	275	true	
MDAV_SFD	BR1	MDAV_BR1	File Name: MDAV_03_01 (F037102)	Tax_Id=9606 Gene_Symbol=KRT16 Keratin, type I cytoskeletal 16	IPI:CON_00217963.3|SWISS-PROT:P08779,IPI:CON_IPI00217963.3|SWISS-PROT:P08779,sp|P08779|K1C16_HUMAN	uni_human_2016.fasta	51,269.0	93.8%	1	1	1	0.0380%	1.90%	VLDELTLAR	R	T	95.0%	82.1	40.5	55.0	0	1	0	0	2	1,029.5940	226	234	true	IPI:CON_00384444.5|SWISS-PROT:P02533,sp|Q04695|K1C17_HUMAN,sp|P02533|K1C14_HUMAN,tr|A0A024R1X6|A0A024R1X6_HUMAN,IPI:CON_00450768.7|SWISS-PROT:Q04695,IPI:CON_IPI00450768.7|SWISS-PROT:Q04695,tr|B4DE59|B4DE59_HUMAN
MDAV_SFD	BR1	MDAV_BR1	File Name: MDAV_03_01 (F037102)	Amphiphysin I variant CT4 (Fragment) OS=Homo sapiens GN=AMPH PE=2 SV=1	tr|Q8NFL6|Q8NFL6_HUMAN,tr|Q8NFL7|Q8NFL7_HUMAN	uni_human_2016.fasta	64,569.4	81.7%	1	1	1	0.0380%	2.87%	ESHEDMKKSDEEEEKQK	K	I	84.7%	37.8	40.3	13.3	0	0	1	0	2	2,210.9509	46	62	true	
MDAV_SFD	BR1	MDAV_BR1	File Name: MDAV_03_01 (F037102)	Isoform 2 of Zinc finger protein 565 OS=Homo sapiens GN=ZNF565	sp|Q8N9K5-2|ZN565_HUMAN,sp|Q8N9K5|ZN565_HUMAN	uni_human_2016.fasta	62,444.0	79.9%	1	1	1	0.0380%	2.81%	ETGEKLMECHECGK	R	A	83.2%	11.5	25.0	8.68	0	0	1	0	2	1,917.7567	201	214	true	
MDAV_SFD	BR1	MDAV_BR1	File Name: MDAV_03_01 (F037102)	YLPM1 protein OS=Homo sapiens GN=YLPM1 PE=2 SV=1	tr|Q6PJ41|Q6PJ41_HUMAN	uni_human_2016.fasta	3,555.6	81.7%	1	1	1	0.0380%	38.7%	IMILVLLSLGRR	M	G	84.7%	15.6	25.0	7.23	0	0	1	0	1	1,399.8820	2	13	true	
MDAV_SFD	BR1	MDAV_BR1	File Name: MDAV_03_01 (F037102)	Isoform p135 of Dynactin subunit 1 OS=Homo sapiens GN=DCTN1	sp|Q14203-2|DCTN1_HUMAN,sp|Q14203-3|DCTN1_HUMAN,sp|Q14203-4|DCTN1_HUMAN,sp|Q14203-5|DCTN1_HUMAN,sp|Q14203-6|DCTN1_HUMAN,sp|Q14203|DCTN1_HUMAN,tr|E7EX90|E7EX90_HUMAN,tr|H8Y0Y3|H8Y0Y3_HUMAN,tr|O95654|O95654_HUMAN,tr|Q59F36|Q59F36_HUMAN,tr|Q6AWB1|Q6AWB1_HUMAN,tr|Q6AWB3|Q6AWB3_HUMAN,tr|Q6MZZ3|Q6MZZ3_HUMAN	uni_human_2016.fasta	141,697.6	93.8%	1	1	1	0.0380%	1.05%	ELTNQQEASVER	R	Q	95.0%	69.8	38.7	46.0	0	1	0	0	2	1,403.6761	533	544	true	
MDAV_SFD	BR1	MDAV_BR1	File Name: MDAV_03_01 (F037102)	Interleukin 4 delta 2 (Fragment) OS=Homo sapiens GN=IL4 PE=2 SV=1	tr|Q9UPB9|Q9UPB9_HUMAN	uni_human_2016.fasta	13,226.6	85.1%	1	1	1	0.0380%	11.4%	GHKCDITLQEIIK	-	T	87.7%	33.1	42.3	0.000	0	1	0	0	2	1,770.8943	1	13	true	
MDAV_SFD	BR1	MDAV_BR1	File Name: MDAV_03_01 (F037102)	Ras GTPase-activating-like protein IQGAP1 OS=Homo sapiens GN=IQGAP1 PE=1 SV=1	sp|P46940|IQGA1_HUMAN,tr|A0A024RC65|A0A024RC65_HUMAN,tr|A0A0J9YXZ5|A0A0J9YXZ5_HUMAN,tr|A4QPB0|A4QPB0_HUMAN	uni_human_2016.fasta	189,258.6	99.7%	1	1	1	0.0380%	0.543%	LTAEEMDER	R	R	95.0%	54.0	35.9	34.9	0	1	0	0	2	1,109.4781	26	34	true	
MDAV_SFD	BR1	MDAV_BR1	File Name: MDAV_03_01 (F037102)	Isoform 2 of Transcription activator BRG1 OS=Homo sapiens GN=SMARCA4	sp|P51532-2|SMCA4_HUMAN,sp|P51532-3|SMCA4_HUMAN,sp|P51532-4|SMCA4_HUMAN,sp|P51532-5|SMCA4_HUMAN,sp|P51532|SMCA4_HUMAN,tr|A7E2E1|A7E2E1_HUMAN,tr|B9EGQ8|B9EGQ8_HUMAN,tr|Q9HBD4|Q9HBD4_HUMAN	uni_human_2016.fasta	184,649.6	93.8%	1	1	1	0.0380%	0.496%	IGQQNEVR	R	V	95.0%	65.3	39.9	42.2	0	1	0	0	2	943.4956	1193	1200	true	
MDAV_SFD	BR1	MDAV_BR1	File Name: MDAV_03_01 (F037102)	Isoform Short of Spectrin beta chain, non-erythrocytic 1 OS=Homo sapiens GN=SPTBN1	sp|Q01082-2|SPTB2_HUMAN,sp|Q01082-3|SPTB2_HUMAN,sp|Q01082|SPTB2_HUMAN,tr|A0A087WUZ3|A0A087WUZ3_HUMAN,tr|B2ZZ89|B2ZZ89_HUMAN,tr|D6W5C0|D6W5C0_HUMAN,tr|K9MS24|K9MS24_HUMAN	uni_human_2016.fasta	274,613.4	99.7%	2	2	2	0.0760%	0.784%	DQNTVETLQR	R	M	95.0%	75.4	39.9	34.2	0	1	0	0	2	1,203.5965	1835	1844	true	
MDAV_SFD	BR1	MDAV_BR1	File Name: MDAV_03_01 (F037102)	Isoform Short of Spectrin beta chain, non-erythrocytic 1 OS=Homo sapiens GN=SPTBN1	sp|Q01082-2|SPTB2_HUMAN,sp|Q01082-3|SPTB2_HUMAN,sp|Q01082|SPTB2_HUMAN,tr|A0A087WUZ3|A0A087WUZ3_HUMAN,tr|B2ZZ89|B2ZZ89_HUMAN,tr|D6W5C0|D6W5C0_HUMAN,tr|K9MS24|K9MS24_HUMAN	uni_human_2016.fasta	274,613.4	99.7%	2	2	2	0.0760%	0.784%	LSGIEER	R	Y	93.7%	41.5	39.2	12.2	0	1	0	0	2	803.4258	824	830	true	
MDAV_SFD	BR1	MDAV_BR1	File Name: MDAV_03_01 (F037102)	TBC1 domain family member 1 (Fragment) OS=Homo sapiens GN=TBC1D1 PE=1 SV=1	tr|H0YA01|H0YA01_HUMAN	uni_human_2016.fasta	20,186.6	76.3%	1	1	1	0.0380%	4.52%	XMNSSKTK	-	L	80.1%	13.6	30.3	0.000	0	0	1	0	2	1,043.4142	1	8	true	
MDAV_SFD	BR1	MDAV_BR1	File Name: MDAV_03_01 (F037102)	Isoform 2 of Zinc finger FYVE domain-containing protein 9 OS=Homo sapiens GN=ZFYVE9	sp|O95405-2|ZFYV9_HUMAN,sp|O95405|ZFYV9_HUMAN,tr|Q59GI4|Q59GI4_HUMAN	uni_human_2016.fasta	156,403.1	81.7%	1	1	1	0.0380%	1.83%	YNEMMKAMNKSNEHVLAGGACFNEK	R	A	84.7%	19.7	30.6	0.000	0	0	1	0	2	3,032.3102	1144	1168	true	
MDAV_SFD	BR1	MDAV_BR1	File Name: MDAV_03_01 (F037102)	Heterogeneous nuclear ribonucleoprotein H3 OS=Homo sapiens GN=HNRNPH3 PE=1 SV=2	sp|P31942|HNRH3_HUMAN,tr|Q53F48|Q53F48_HUMAN	uni_human_2016.fasta	36,927.6	81.7%	1	1	1	0.0380%	6.36%	MGMGNNYSGGYGTPDGLGGYGR	R	G	84.7%	22.4	33.1	5.00	0	0	1	0	2	2,212.9026	302	323	true	
MDAV_SFD	BR1	MDAV_BR1	File Name: MDAV_03_01 (F037102)	CAD protein OS=Homo sapiens GN=CAD PE=1 SV=3	sp|P27708|PYR1_HUMAN,tr|F8VPD4|F8VPD4_HUMAN,tr|Q53SY7|Q53SY7_HUMAN	uni_human_2016.fasta	242,982.5	98.8%	2	2	2	0.0760%	0.809%	ELSDLESAR	R	Q	85.3%	34.2	39.2	18.5	0	1	0	0	2	1,019.5004	1067	1075	true	
MDAV_SFD	BR1	MDAV_BR1	File Name: MDAV_03_01 (F037102)	CAD protein OS=Homo sapiens GN=CAD PE=1 SV=3	sp|P27708|PYR1_HUMAN,tr|F8VPD4|F8VPD4_HUMAN,tr|Q53SY7|Q53SY7_HUMAN	uni_human_2016.fasta	242,982.5	98.8%	2	2	2	0.0760%	0.809%	MVVMHPMPR	K	V	91.6%	32.0	38.7	15.2	0	1	0	0	2	1,097.5417	2179	2187	true	
MDAV_SFD	BR1	MDAV_BR1	File Name: MDAV_03_01 (F037102)	Septin-5 OS=Homo sapiens GN=SEPT5 PE=1 SV=1	sp|Q99719|SEPT5_HUMAN,tr|B4DJ62|B4DJ62_HUMAN,tr|G3XAH0|G3XAH0_HUMAN,tr|Q59GE1|Q59GE1_HUMAN,tr|Q7KYV2|Q7KYV2_HUMAN,tr|Q99648|Q99648_HUMAN,tr|X5DNA9|X5DNA9_HUMAN,tr|X5DQL7|X5DQL7_HUMAN	uni_human_2016.fasta	42,777.5	91.0%	1	1	1	0.0380%	2.17%	MKQQMQDQ	R	-	92.7%	19.6	25.5	1.71	0	1	0	0	2	1,157.4716	362	369	true	
MDAV_SFD	BR1	MDAV_BR1	File Name: MDAV_03_01 (F037102)	Calcium-activated potassium channel subunit alpha-1 (Fragment) OS=Homo sapiens GN=KCNMA1 PE=1 SV=1	tr|H0Y379|H0Y379_HUMAN	uni_human_2016.fasta	132,850.1	93.8%	1	1	1	0.0380%	1.35%	XSSSSSSSSSSVHEPK	-	M	95.0%	31.6	33.0	5.75	0	1	0	0	2	1,632.6661	1	16	true	
MDAV_SFD	BR1	MDAV_BR1	File Name: MDAV_03_01 (F037102)	(clone S19) gene from CpG-enriched DNA (Fragment) OS=Homo sapiens PE=4 SV=1	tr|Q14073|Q14073_HUMAN	uni_human_2016.fasta	8,409.7	79.6%	1	1	1	0.0380%	10.1%	GTWCGLRR	-	R	83.0%	24.5	38.6	0.000	0	0	1	0	2	1,047.5154	1	8	true	
MDAV_SFD	BR1	MDAV_BR1	File Name: MDAV_03_01 (F037102)	Leucine-rich PPR motif-containing protein, mitochondrial OS=Homo sapiens GN=LRPPRC PE=1 SV=3	sp|P42704|LPPRC_HUMAN	uni_human_2016.fasta	157,912.2	93.8%	1	1	1	0.0380%	0.502%	LIITQVR	R	R	95.0%	48.3	36.0	13.3	0	1	0	0	2	842.5459	1110	1116	true	
MDAV_SFD	BR1	MDAV_BR1	File Name: MDAV_03_01 (F037102)	Lysosomal-trafficking regulator OS=Homo sapiens GN=LYST PE=1 SV=3	sp|Q99698|LYST_HUMAN	uni_human_2016.fasta	429,140.9	81.7%	1	1	1	0.0380%	0.395%	TQLSTSDSEANSDEK	K	G	84.7%	22.9	29.7	15.9	0	0	1	0	2	1,716.7196	161	175	true	
MDAV_SFD	BR1	MDAV_BR1	File Name: MDAV_03_01 (F037102)	TELO2-interacting protein 1 homolog OS=Homo sapiens GN=TTI1 PE=1 SV=3	sp|O43156|TTI1_HUMAN,tr|Q3B768|Q3B768_HUMAN	uni_human_2016.fasta	122,071.9	76.2%	1	1	1	0.0380%	0.735%	QIKIAALK	K	C	79.9%	18.5	35.4	1.56	0	0	1	0	2	995.6345	169	176	true	
MDAV_SFD	BR1	MDAV_BR1	File Name: MDAV_03_01 (F037102)	Centrosomal protein of 128 kDa (Fragment) OS=Homo sapiens GN=CEP128 PE=1 SV=1	tr|H0YJH2|H0YJH2_HUMAN	uni_human_2016.fasta	18,417.3	93.8%	1	1	1	0.0380%	5.62%	XDLLEETQR	-	K	95.0%	43.0	37.8	17.9	0	1	0	0	2	1,219.5271	1	9	true	
MDAV_SFD	BR1	MDAV_BR1	File Name: MDAV_03_01 (F037102)	Isoform 2 of Unconventional myosin-Ic OS=Homo sapiens GN=MYO1C	sp|O00159-2|MYO1C_HUMAN,sp|O00159-3|MYO1C_HUMAN,sp|O00159|MYO1C_HUMAN,tr|B7Z3E5|B7Z3E5_HUMAN,tr|F5H6E2|F5H6E2_HUMAN	uni_human_2016.fasta	117,910.6	80.3%	1	1	1	0.0380%	1.65%	ETMCSSKNPIMSQCFDR	K	S	83.5%	12.8	25.0	7.74	0	0	1	0	2	2,227.8877	537	553	true	
MDAV_SFD	BR1	MDAV_BR1	File Name: MDAV_03_01 (F037102)	Tax_Id=9606 Gene_Symbol=KRT6A Keratin, type II cytoskeletal 6A	IPI:CON_00300725.7|SWISS-PROT:P02538,sp|P02538|K2C6A_HUMAN,tr|A0A0S2Z428|A0A0S2Z428_HUMAN,tr|B4DRR0|B4DRR0_HUMAN	uni_human_2016.fasta	60,046.4	93.8%	1	1	1	0.0380%	6.03%	AIGGGLSSVGGGSSTIK	R	Y	95.0%	83.6	42.4	60.4	0	1	0	0	2	1,447.7753	534	550	true	
MDAV_SFD	BR1	MDAV_BR1	File Name: MDAV_03_01 (F037102)	Tax_Id=9606 Gene_Symbol=KRT6A Keratin, type II cytoskeletal 6A	IPI:CON_00300725.7|SWISS-PROT:P02538,sp|P02538|K2C6A_HUMAN,tr|A0A0S2Z428|A0A0S2Z428_HUMAN,tr|B4DRR0|B4DRR0_HUMAN	uni_human_2016.fasta	60,046.4	93.8%	1	1	1	0.0380%	6.03%	DVDAAYMNK	K	V	95.0%	57.0	31.7	41.9	0	1	0	0	2	1,042.4511	273	281	false	sp|P13647|K2C5_HUMAN,tr|B4E1T1|B4E1T1_HUMAN,sp|P04259|K2C6B_HUMAN,IPI:CON_00009867.3|SWISS-PROT:P13647
MDAV_SFD	BR1	MDAV_BR1	File Name: MDAV_03_01 (F037102)	Tax_Id=9606 Gene_Symbol=KRT6A Keratin, type II cytoskeletal 6A	IPI:CON_00300725.7|SWISS-PROT:P02538,sp|P02538|K2C6A_HUMAN,tr|A0A0S2Z428|A0A0S2Z428_HUMAN,tr|B4DRR0|B4DRR0_HUMAN	uni_human_2016.fasta	60,046.4	93.8%	1	1	1	0.0380%	6.03%	LLEGEECR	K	L	95.0%	42.5	37.9	24.8	0	1	0	0	2	1,005.4671	468	475	false	tr|H0YI76|H0YI76_HUMAN,sp|P13647|K2C5_HUMAN,tr|B4E1T1|B4E1T1_HUMAN,sp|P04259|K2C6B_HUMAN,IPI:CON_00622240.4|SWISS-PROT:Q3TTY5,sp|Q86Y46|K2C73_HUMAN,IPI:CON_IPI00174775.2|TREMBL:Q32MB2;Q86Y46,sp|P35908|K22E_HUMAN,IPI:CON_00009867.3|SWISS-PROT:P13647
MDAV_SFD	BR1	MDAV_BR1	File Name: MDAV_03_01 (F037102)	Protein RRP5 homolog OS=Homo sapiens GN=PDCD11 PE=1 SV=3	sp|Q14690|RRP5_HUMAN	uni_human_2016.fasta	208,702.8	93.8%	1	1	1	0.0380%	0.534%	LGPSVVGLAR	R	Y	95.0%	45.4	37.6	28.8	0	1	0	0	2	968.5888	1343	1352	true	
MDAV_SFD	BR1	MDAV_BR1	File Name: MDAV_03_01 (F037102)	Isoform 2 of Cyclin-dependent kinase 1 OS=Homo sapiens GN=CDK1	sp|P06493-2|CDK1_HUMAN,sp|P06493|CDK1_HUMAN,tr|A0A024QZJ8|A0A024QZJ8_HUMAN,tr|A0A024QZP7|A0A024QZP7_HUMAN,tr|A0A087WZZ9|A0A087WZZ9_HUMAN,tr|E5RIU6|E5RIU6_HUMAN,tr|I6L9I5|I6L9I5_HUMAN,tr|Q5H9N4|Q5H9N4_HUMAN	uni_human_2016.fasta	34,097.3	77.2%	1	1	1	0.0380%	2.50%	MEDYTK	-	I	80.8%	13.3	25.4	5.35	0	1	0	0	2	1,002.3970	1	6	true	
MDAV_SFD	BR1	MDAV_BR1	File Name: MDAV_03_01 (F037102)	RING finger protein 10 (Fragment) OS=Homo sapiens GN=RNF10 PE=1 SV=1	tr|F5H5P6|F5H5P6_HUMAN	uni_human_2016.fasta	13,984.9	87.0%	1	1	1	0.0380%	8.06%	MDGKNSSGSK	M	R	89.3%	25.9	32.0	9.76	0	1	0	0	1	1,026.4522	2	11	true	
MDAV_SFD	BR1	MDAV_BR1	File Name: MDAV_03_01 (F037102)	Isoform 2 of DNA (cytosine-5)-methyltransferase 1 OS=Homo sapiens GN=DNMT1	sp|P26358-2|DNMT1_HUMAN,sp|P26358|DNMT1_HUMAN	uni_human_2016.fasta	183,169.2	85.7%	1	1	1	0.0380%	0.490%	FTEDSLLR	R	H	88.2%	38.1	40.5	19.3	0	1	0	0	2	980.5048	545	552	true	
MDAV_SFD	BR1	MDAV_BR1	File Name: MDAV_03_01 (F037102)	Isoform 2 of Golgi apparatus protein 1 OS=Homo sapiens GN=GLG1	sp|Q92896-2|GSLG1_HUMAN,sp|Q92896-3|GSLG1_HUMAN,sp|Q92896|GSLG1_HUMAN,tr|Q6ZMF1|Q6ZMF1_HUMAN	uni_human_2016.fasta	134,553.9	93.8%	1	1	1	0.0380%	0.831%	LSSDCEDQIR	R	I	95.0%	62.8	33.3	36.2	0	1	0	0	2	1,222.5370	980	989	true	
MDAV_SFD	BR1	MDAV_BR1	File Name: MDAV_03_01 (F037102)	Talin-1 OS=Homo sapiens GN=TLN1 PE=1 SV=3	sp|Q9Y490|TLN1_HUMAN	uni_human_2016.fasta	269,765.1	97.9%	1	1	1	0.0380%	0.394%	SAQPASAEPR	R	Q	95.0%	46.6	39.0	27.4	0	1	0	0	2	1,013.5010	625	634	true	
MDAV_SFD	BR1	MDAV_BR1	File Name: MDAV_03_01 (F037102)	Isoform 2 of Clathrin heavy chain 1 OS=Homo sapiens GN=CLTC	sp|Q00610-2|CLH1_HUMAN,sp|Q00610|CLH1_HUMAN,tr|A0A087WVQ6|A0A087WVQ6_HUMAN	uni_human_2016.fasta	191,618.9	99.9%	3	3	3	0.114%	1.77%	AYEFAER	R	C	92.4%	34.4	35.8	8.61	0	1	0	0	2	885.4100	1095	1101	true	sp|P53675|CLH2_HUMAN,sp|P53675-2|CLH2_HUMAN
MDAV_SFD	BR1	MDAV_BR1	File Name: MDAV_03_01 (F037102)	Isoform 2 of Clathrin heavy chain 1 OS=Homo sapiens GN=CLTC	sp|Q00610-2|CLH1_HUMAN,sp|Q00610|CLH1_HUMAN,tr|A0A087WVQ6|A0A087WVQ6_HUMAN	uni_human_2016.fasta	191,618.9	99.9%	3	3	3	0.114%	1.77%	ESNCYDPER	R	V	95.0%	46.0	25.0	33.6	0	1	0	0	2	1,169.4528	750	758	true	
MDAV_SFD	BR1	MDAV_BR1	File Name: MDAV_03_01 (F037102)	Isoform 2 of Clathrin heavy chain 1 OS=Homo sapiens GN=CLTC	sp|Q00610-2|CLH1_HUMAN,sp|Q00610|CLH1_HUMAN,tr|A0A087WVQ6|A0A087WVQ6_HUMAN	uni_human_2016.fasta	191,618.9	99.9%	3	3	3	0.114%	1.77%	HSSLAGCQIINYR	R	T	84.7%	38.9	41.0	17.4	0	0	1	0	2	1,518.7482	145	157	true	
MDAV_SFD	BR1	MDAV_BR1	File Name: MDAV_04_01 (F037103)	RNA cytidine acetyltransferase OS=Homo sapiens GN=NAT10 PE=1 SV=2	sp|Q9H0A0|NAT10_HUMAN	uni_human_2016.fasta	115,734.3	79.9%	1	1	1	0.0366%	0.878%	QSILNSLSR	R	G	82.1%	38.7	39.6	14.2	0	1	0	0	2	1,017.5687	588	596	true	
MDAV_SFD	BR1	MDAV_BR1	File Name: MDAV_04_01 (F037103)	Glycoprotein receptor gp330/megalin OS=Homo sapiens PE=2 SV=1	tr|Q7Z5C1|Q7Z5C1_HUMAN	uni_human_2016.fasta	521,966.2	78.3%	1	1	1	0.0366%	0.301%	SMAMSEDFVMEMGK	R	Q	80.6%	19.4	26.4	5.60	0	1	0	0	2	1,735.6779	4503	4516	true	
MDAV_SFD	BR1	MDAV_BR1	File Name: MDAV_04_01 (F037103)	Hypoxia up-regulated 1, isoform CRA_a OS=Homo sapiens GN=HYOU1 PE=3 SV=1	tr|A0A024R3G0|A0A024R3G0_HUMAN	uni_human_2016.fasta	48,985.2	94.3%	1	1	1	0.0366%	2.08%	LAGLFNEQR	R	K	95.0%	77.1	40.8	39.6	0	1	0	0	2	1,047.5582	283	291	true	
MDAV_SFD	BR1	MDAV_BR1	File Name: MDAV_04_01 (F037103)	Isoform 2 of Kinesin-like protein KIF6 OS=Homo sapiens GN=KIF6	sp|Q6ZMV9-2|KIF6_HUMAN,sp|Q6ZMV9|KIF6_HUMAN,tr|B7ZKX5|B7ZKX5_HUMAN,tr|F6VGH2|F6VGH2_HUMAN,tr|Q17RI8|Q17RI8_HUMAN,tr|Q4KMP8|Q4KMP8_HUMAN	uni_human_2016.fasta	92,572.5	94.3%	1	1	1	0.0366%	5.28%	SSGGWEVQDQGTGR	K	F	95.0%	47.0	36.9	20.0	0	1	0	0	2	1,463.6511	727	740	true	
MDAV_SFD	BR1	MDAV_BR1	File Name: MDAV_04_01 (F037103)	Ankyrin repeat domain-containing protein 30A OS=Homo sapiens GN=ANKRD30A PE=2 SV=3	sp|Q9BXX3|AN30A_HUMAN,tr|Q5W026|Q5W026_HUMAN,tr|R4GNA2|R4GNA2_HUMAN	uni_human_2016.fasta	158,837.2	84.3%	1	1	1	0.0366%	0.787%	CQLDVLDGEHR	K	T	86.1%	26.0	36.1	8.41	0	1	0	0	2	1,341.6218	97	107	true	
MDAV_SFD	BR1	MDAV_BR1	File Name: MDAV_04_01 (F037103)	Isoform 3 of Kinesin-like protein KIF1B OS=Homo sapiens GN=KIF1B	sp|O60333-3|KIF1B_HUMAN	uni_human_2016.fasta	130,366.0	85.9%	1	1	1	0.0366%	0.954%	KQNNMKDEEIK	K	V	87.5%	30.0	39.0	0.0500	0	1	0	0	2	1,503.7206	835	845	true	
MDAV_SFD	BR1	MDAV_BR1	File Name: MDAV_04_01 (F037103)	Isoform 5 of Forkhead box protein P1 OS=Homo sapiens GN=FOXP1	sp|Q9H334-5|FOXP1_HUMAN,sp|Q9H334-6|FOXP1_HUMAN,sp|Q9H334-7|FOXP1_HUMAN,sp|Q9H334-8|FOXP1_HUMAN,sp|Q9H334|FOXP1_HUMAN,tr|A0A087WVT2|A0A087WVT2_HUMAN,tr|A0A087X299|A0A087X299_HUMAN,tr|A3KMG1|A3KMG1_HUMAN,tr|C9J0F0|C9J0F0_HUMAN,tr|G5E965|G5E965_HUMAN,tr|Q548T7|Q548T7_HUMAN,tr|Q8TEA2|Q8TEA2_HUMAN	uni_human_2016.fasta	75,215.6	94.3%	1	1	1	0.0366%	8.77%	MMQESGTETK	-	S	95.0%	47.3	31.3	11.5	0	1	0	0	2	1,157.4815	1	10	true	
MDAV_SFD	BR1	MDAV_BR1	File Name: MDAV_04_01 (F037103)	Rap guanine nucleotide exchange factor 2 (Fragment) OS=Homo sapiens GN=RAPGEF2 PE=1 SV=7	tr|H0Y8H7|H0Y8H7_HUMAN	uni_human_2016.fasta	28,692.2	83.0%	1	1	1	0.0366%	3.01%	XDAQMARK	-	V	85.0%	27.6	35.6	9.57	0	1	0	0	2	946.4092	1	8	true	
MDAV_SFD	BR1	MDAV_BR1	File Name: MDAV_04_01 (F037103)	Ras GTPase-activating-like protein IQGAP1 OS=Homo sapiens GN=IQGAP1 PE=1 SV=1	sp|P46940|IQGA1_HUMAN,tr|A0A024RC65|A0A024RC65_HUMAN,tr|A0A0J9YXZ5|A0A0J9YXZ5_HUMAN,tr|A4QPB0|A4QPB0_HUMAN	uni_human_2016.fasta	189,258.6	91.3%	1	1	1	0.0366%	0.483%	EEVITLIR	R	S	92.4%	36.5	40.8	14.1	0	1	0	0	2	972.5725	894	901	true	
MDAV_SFD	BR1	MDAV_BR1	File Name: MDAV_04_01 (F037103)	Valine--tRNA ligase (Fragment) OS=Homo sapiens GN=VARS PE=1 SV=1	tr|A0A140T936|A0A140T936_HUMAN	uni_human_2016.fasta	131,942.5	99.1%	2	2	2	0.0732%	1.27%	ADYNLTR	R	I	95.0%	54.6	39.7	32.7	0	1	0	0	2	852.4210	1042	1048	true	
MDAV_SFD	BR1	MDAV_BR1	File Name: MDAV_04_01 (F037103)	Valine--tRNA ligase (Fragment) OS=Homo sapiens GN=VARS PE=1 SV=1	tr|A0A140T936|A0A140T936_HUMAN	uni_human_2016.fasta	131,942.5	99.1%	2	2	2	0.0732%	1.27%	DINLDVNR	R	I	82.1%	37.3	41.0	0.000	0	1	0	0	2	958.4953	854	861	true	sp|O75475|PSIP1_HUMAN
MDAV_SFD	BR1	MDAV_BR1	File Name: MDAV_04_01 (F037103)	Chromodomain-helicase-DNA-binding protein 2 (Fragment) OS=Homo sapiens GN=CHD2 PE=1 SV=1	tr|A0A0D9SET4|A0A0D9SET4_HUMAN	uni_human_2016.fasta	3,919.1	88.3%	1	1	1	0.0366%	26.5%	XSQEEEEQK	-	K	89.7%	19.4	26.6	6.03	0	1	0	0	2	1,159.4430	1	9	true	
MDAV_SFD	BR1	MDAV_BR1	File Name: MDAV_04_01 (F037103)	Polycystic kidney disease-associated protein OS=Homo sapiens GN=PKD1 PE=4 SV=1	tr|Q15142|Q15142_HUMAN	uni_human_2016.fasta	392,177.4	82.0%	1	1	1	0.0366%	0.220%	LQDTDEPR	R	A	84.0%	32.1	38.3	10.4	0	1	0	0	2	973.4587	1454	1461	true	
MDAV_SFD	BR1	MDAV_BR1	File Name: MDAV_04_01 (F037103)	Isoform 1B of Desmocollin-1 OS=Homo sapiens GN=DSC1	sp|Q08554-2|DSC1_HUMAN,sp|Q08554|DSC1_HUMAN,tr|Q9HB00|Q9HB00_HUMAN	uni_human_2016.fasta	99,988.1	79.5%	1	1	1	0.0366%	1.79%	VTATDLDEPDTLHTR	K	L	81.8%	36.7	39.8	18.1	0	0	1	0	2	1,683.8187	264	278	true	
MDAV_SFD	BR1	MDAV_BR1	File Name: MDAV_04_01 (F037103)	Mitogen-activated protein kinase kinase kinase 8 OS=Homo sapiens GN=MAP3K8 PE=1 SV=2	sp|P41279|M3K8_HUMAN,tr|B2R8A5|B2R8A5_HUMAN,tr|Q6FG25|Q6FG25_HUMAN	uni_human_2016.fasta	52,926.4	87.7%	1	1	1	0.0366%	2.14%	EYMSTGSDNK	M	E	89.2%	22.0	29.7	4.10	0	1	0	0	1	1,131.4623	2	11	true	
MDAV_SFD	BR1	MDAV_BR1	File Name: MDAV_04_01 (F037103)	Cysteine-rich protein 2 (Fragment) OS=Homo sapiens GN=CRIP2 PE=1 SV=1	tr|H0YFA4|H0YFA4_HUMAN	uni_human_2016.fasta	20,711.0	88.6%	1	1	1	0.0366%	4.69%	XEENGRRAR	-	A	90.0%	38.7	38.4	11.1	0	1	0	0	2	1,114.5028	1	9	true	
MDAV_SFD	BR1	MDAV_BR1	File Name: MDAV_04_01 (F037103)	Isoform 2 of FTS and Hook-interacting protein OS=Homo sapiens GN=FAM160A2	sp|Q8N612-2|F16A2_HUMAN,sp|Q8N612|F16A2_HUMAN,tr|A8K6N7|A8K6N7_HUMAN,tr|B3KPL0|B3KPL0_HUMAN,tr|E9PJK5|E9PJK5_HUMAN	uni_human_2016.fasta	105,570.4	80.3%	1	1	1	0.0366%	0.913%	MERMNWLSR	-	L	82.4%	22.9	35.0	-1.31	0	1	0	0	2	1,254.5718	1	9	true	
MDAV_SFD	BR1	MDAV_BR1	File Name: MDAV_04_01 (F037103)	Isoform 4 of Selenide, water dikinase 1 OS=Homo sapiens GN=SEPHS1	sp|P49903-4|SPS1_HUMAN	uni_human_2016.fasta	35,619.8	80.5%	1	1	1	0.0366%	6.17%	ACGNMFGLMHGTCPETSDVQ	K	-	82.6%	25.5	27.6	13.0	0	0	1	0	2	2,211.8929	305	324	true	
MDAV_SFD	BR1	MDAV_BR1	File Name: MDAV_04_01 (F037103)	Keratin, type II cytoskeletal 2 epidermal OS=Homo sapiens GN=KRT2 PE=1 SV=2	sp|P35908|K22E_HUMAN	uni_human_2016.fasta	65,433.9	100.0%	4	4	4	0.146%	9.86%	FASFIDK	K	V	93.0%	45.7	40.9	8.20	0	1	0	0	2	827.4298	189	195	true	IPI:CON_IPI00290078.5|SWISS-PROT:P19013,sp|P13647|K2C5_HUMAN,tr|B4DRR0|B4DRR0_HUMAN,tr|B4E1T1|B4E1T1_HUMAN,sp|P04259|K2C6B_HUMAN,IPI:CON_00622240.4|SWISS-PROT:Q3TTY5,sp|Q86Y46|K2C73_HUMAN,IPI:CON_IPI00174775.2|TREMBL:Q32MB2;Q86Y46,tr|A0A0S2Z428|A0A0S2Z428_HUMAN,IPI:CON_00300725.7|SWISS-PROT:P02538,sp|P02538|K2C6A_HUMAN,IPI:CON_IPI00376379.3|SWISS-PROT:Q7Z794,IPI:CON_00009867.3|SWISS-PROT:P13647,tr|Q0IIN1|Q0IIN1_HUMAN
MDAV_SFD	BR1	MDAV_BR1	File Name: MDAV_04_01 (F037103)	Keratin, type II cytoskeletal 2 epidermal OS=Homo sapiens GN=KRT2 PE=1 SV=2	sp|P35908|K22E_HUMAN	uni_human_2016.fasta	65,433.9	100.0%	4	4	4	0.146%	9.86%	GGSSSGGGYGSGGGGSSSVK	R	G	91.0%	24.8	30.6	24.4	0	1	0	0	2	1,588.6835	604	623	true	
MDAV_SFD	BR1	MDAV_BR1	File Name: MDAV_04_01 (F037103)	Keratin, type II cytoskeletal 2 epidermal OS=Homo sapiens GN=KRT2 PE=1 SV=2	sp|P35908|K22E_HUMAN	uni_human_2016.fasta	65,433.9	100.0%	4	4	4	0.146%	9.86%	GSSSGGGYSSGSSSYGSGGR	R	Q	95.0%	94.4	25.8	83.4	0	1	0	0	2	1,740.7055	525	544	true	
MDAV_SFD	BR1	MDAV_BR1	File Name: MDAV_04_01 (F037103)	Keratin, type II cytoskeletal 2 epidermal OS=Homo sapiens GN=KRT2 PE=1 SV=2	sp|P35908|K22E_HUMAN	uni_human_2016.fasta	65,433.9	100.0%	4	4	4	0.146%	9.86%	HGGGGGGFGGGGFGSR	R	S	82.2%	36.5	36.0	19.3	0	0	1	0	2	1,320.5831	46	61	true	
MDAV_SFD	BR1	MDAV_BR1	File Name: MDAV_04_01 (F037103)	Tax_Id=9606 Gene_Symbol=KRT12 Keratin, type I cytoskeletal 12	IPI:CON_IPI00015309.1|SWISS-PROT:Q99456,sp|Q99456|K1C12_HUMAN	uni_human_2016.fasta	53,513.0	86.0%	1	1	1	0.0366%	1.82%	VLDELTLTR	R	T	87.6%	37.7	41.1	5.03	0	1	0	0	2	1,059.6046	238	246	true	
MDAV_SFD	BR1	MDAV_BR1	File Name: MDAV_04_01 (F037103)	Mediator of RNA polymerase II transcription subunit 1 OS=Homo sapiens GN=MED1 PE=1 SV=4	sp|Q15648|MED1_HUMAN	uni_human_2016.fasta	168,481.7	78.2%	1	1	1	0.0366%	0.633%	AQGETEESEK	K	L	80.5%	19.6	32.6	0.000	0	1	0	0	2	1,107.4801	3	12	true	
MDAV_SFD	BR1	MDAV_BR1	File Name: MDAV_04_01 (F037103)	Trypsin - Sus scrofa (Pig).	IPI:CON_Trypsin|SWISS-PROT:P00761|TRYP_PIG	uni_human_2016.fasta	24,409.3	94.3%	1	1	1	0.0366%	3.46%	VATVSLPR	R	S	95.0%	48.0	37.6	13.7	0	1	0	0	2	842.5094	108	115	true	
MDAV_SFD	BR1	MDAV_BR1	File Name: MDAV_04_01 (F037103)	Isoform 2 of Eukaryotic translation initiation factor 3 subunit A OS=Homo sapiens GN=EIF3A	sp|Q14152-2|EIF3A_HUMAN,sp|Q14152|EIF3A_HUMAN,tr|J9R021|J9R021_HUMAN,tr|Q24JU4|Q24JU4_HUMAN	uni_human_2016.fasta	166,574.9	88.4%	1	1	1	0.0366%	0.593%	LESLNIQR	R	E	89.8%	41.2	41.1	13.9	0	1	0	0	2	972.5473	582	589	true	
MDAV_SFD	BR1	MDAV_BR1	File Name: MDAV_04_01 (F037103)	Myosin-reactive immunoglobulin heavy chain variable region (Fragment) OS=Homo sapiens PE=2 SV=1	tr|Q9UL84|Q9UL84_HUMAN	uni_human_2016.fasta	13,579.2	92.0%	1	1	1	0.0366%	9.02%	NMMDLQMNSLR	K	A	93.0%	37.5	32.8	4.11	0	1	0	0	2	1,400.5968	77	87	true	
MDAV_SFD	BR1	MDAV_BR1	File Name: MDAV_04_01 (F037103)	Isoform 2 of Endoribonuclease Dicer OS=Homo sapiens GN=DICER1	sp|Q9UPY3-2|DICER_HUMAN	uni_human_2016.fasta	208,454.5	83.8%	1	1	1	0.0366%	0.656%	AQTASDAGVGVR	R	S	85.7%	29.9	40.3	7.41	0	1	0	0	2	1,131.5753	1072	1083	true	
MDAV_SFD	BR1	MDAV_BR1	File Name: MDAV_04_01 (F037103)	Retinitis pigmentosa 1-like 1 protein OS=Homo sapiens GN=RP1L1 PE=1 SV=4	sp|Q8IWN7|RP1L1_HUMAN,tr|A6NKC6|A6NKC6_HUMAN	uni_human_2016.fasta	261,195.8	77.3%	1	1	1	0.0366%	0.645%	DPKLGEAEGDAMAQER	K	E	79.7%	26.4	36.7	0.000	0	1	0	0	2	1,716.7860	1837	1852	true	
MDAV_SFD	BR1	MDAV_BR1	File Name: MDAV_04_01 (F037103)	Isoform 2 of E3 ubiquitin-protein ligase TRIP12 OS=Homo sapiens GN=TRIP12	sp|Q14669-2|TRIPC_HUMAN,sp|Q14669-3|TRIPC_HUMAN,sp|Q14669-4|TRIPC_HUMAN,sp|Q14669|TRIPC_HUMAN	uni_human_2016.fasta	220,438.1	92.8%	1	1	1	0.0366%	0.691%	MSNRPNNNPGGSLR	-	R	93.7%	44.9	40.4	17.5	0	1	0	0	2	1,513.7288	1	14	true	
MDAV_SFD	BR1	MDAV_BR1	File Name: MDAV_04_01 (F037103)	Isoform 2 of Leukotriene B4 receptor 2 OS=Homo sapiens GN=LTB4R2	sp|Q9NPC1-2|LT4R2_HUMAN,sp|Q9NPC1|LT4R2_HUMAN,tr|B4E292|B4E292_HUMAN	uni_human_2016.fasta	41,525.8	82.1%	1	1	1	0.0366%	3.63%	LFEGSGEARGGGR	R	S	84.1%	27.8	39.0	10.7	0	1	0	0	2	1,292.6343	338	350	true	
MDAV_SFD	BR1	MDAV_BR1	File Name: MDAV_04_01 (F037103)	Bifunctional glutamate/proline--tRNA ligase OS=Homo sapiens GN=EPRS PE=1 SV=5	sp|P07814|SYEP_HUMAN,tr|B4DKX5|B4DKX5_HUMAN,tr|H6WCP5|H6WCP5_HUMAN,tr|Q3KQZ8|Q3KQZ8_HUMAN,tr|V9GYZ6|V9GYZ6_HUMAN	uni_human_2016.fasta	170,593.2	94.3%	1	1	1	0.0366%	0.595%	VAVQGDVVR	R	E	95.0%	50.8	40.1	24.3	0	1	0	0	2	942.5367	757	765	true	
MDAV_SFD	BR1	MDAV_BR1	File Name: MDAV_04_01 (F037103)	Isoform 2 of Transformation/transcription domain-associated protein OS=Homo sapiens GN=TRRAP	sp|Q9Y4A5-2|TRRAP_HUMAN,sp|Q9Y4A5|TRRAP_HUMAN,tr|F2Z2U4|F2Z2U4_HUMAN,tr|H0Y4W2|H0Y4W2_HUMAN,tr|Q59FH1|Q59FH1_HUMAN	uni_human_2016.fasta	437,600.2	92.8%	1	1	1	0.0366%	0.209%	MLEVFVLK	R	F	93.7%	48.2	38.2	9.98	0	1	0	0	2	994.5643	448	455	true	
MDAV_SFD	BR1	MDAV_BR1	File Name: MDAV_04_01 (F037103)	Isoform 2 of Sarcoplasmic/endoplasmic reticulum calcium ATPase 2 OS=Homo sapiens GN=ATP2A2	sp|P16615-2|AT2A2_HUMAN,sp|P16615-3|AT2A2_HUMAN,sp|P16615-4|AT2A2_HUMAN,sp|P16615-5|AT2A2_HUMAN,sp|P16615|AT2A2_HUMAN,tr|A0A0S2Z3L2|A0A0S2Z3L2_HUMAN,tr|H7C5W9|H7C5W9_HUMAN	uni_human_2016.fasta	114,758.8	83.4%	1	1	1	0.0366%	1.00%	DEMVATEQER	R	T	85.3%	19.2	29.8	0.000	0	1	0	0	2	1,223.5210	237	246	true	
MDAV_SFD	BR1	MDAV_BR1	File Name: MDAV_04_01 (F037103)	Keratin 1 OS=Homo sapiens GN=KRT1 PE=3 SV=1	tr|H6VRG2|H6VRG2_HUMAN	uni_human_2016.fasta	66,067.3	100.0%	4	4	4	0.146%	5.59%	AEAESLYQSK	K	Y	93.3%	56.5	41.1	35.7	0	1	0	0	2	1,125.5422	367	376	true	tr|H6VRG0|H6VRG0_HUMAN,tr|H6VRG1|H6VRG1_HUMAN,sp|P04264|K2C1_HUMAN,tr|H6VRG3|H6VRG3_HUMAN
MDAV_SFD	BR1	MDAV_BR1	File Name: MDAV_04_01 (F037103)	Keratin 1 OS=Homo sapiens GN=KRT1 PE=3 SV=1	tr|H6VRG2|H6VRG2_HUMAN	uni_human_2016.fasta	66,067.3	100.0%	4	4	4	0.146%	5.59%	NKLNDLEDALQQAK	K	E	81.3%	41.8	42.8	18.2	0	0	1	0	2	1,599.8339	442	455	true	tr|H6VRG0|H6VRG0_HUMAN,tr|H6VRG1|H6VRG1_HUMAN,sp|P04264|K2C1_HUMAN,tr|H6VRG3|H6VRG3_HUMAN
MDAV_SFD	BR1	MDAV_BR1	File Name: MDAV_04_01 (F037103)	Keratin 1 OS=Homo sapiens GN=KRT1 PE=3 SV=1	tr|H6VRG2|H6VRG2_HUMAN	uni_human_2016.fasta	66,067.3	100.0%	4	4	4	0.146%	5.59%	NKYEDEINKR	R	T	84.3%	45.7	41.6	22.5	0	0	1	0	2	1,308.6543	268	277	true	sp|P13647|K2C5_HUMAN,tr|H6VRG0|H6VRG0_HUMAN,tr|B4DRR0|B4DRR0_HUMAN,tr|B4E1T1|B4E1T1_HUMAN,sp|P04259|K2C6B_HUMAN,sp|P04264|K2C1_HUMAN,tr|A0A0S2Z428|A0A0S2Z428_HUMAN,IPI:CON_00300725.7|SWISS-PROT:P02538,sp|P02538|K2C6A_HUMAN,tr|H6VRG1|H6VRG1_HUMAN,tr|H6VRG3|H6VRG3_HUMAN,IPI:CON_00009867.3|SWISS-PROT:P13647
MDAV_SFD	BR1	MDAV_BR1	File Name: MDAV_04_01 (F037103)	Keratin 1 OS=Homo sapiens GN=KRT1 PE=3 SV=1	tr|H6VRG2|H6VRG2_HUMAN	uni_human_2016.fasta	66,067.3	100.0%	4	4	4	0.146%	5.59%	SKAEAESLYQSK	K	Y	92.4%	56.8	43.1	32.7	0	1	0	0	2	1,340.6692	365	376	true	tr|H6VRG0|H6VRG0_HUMAN,tr|H6VRG1|H6VRG1_HUMAN,sp|P04264|K2C1_HUMAN,tr|H6VRG3|H6VRG3_HUMAN
MDAV_SFD	BR1	MDAV_BR1	File Name: MDAV_04_01 (F037103)	Isoform 2 of Podocan-like protein 1 OS=Homo sapiens GN=PODNL1	sp|Q6PEZ8-2|PONL1_HUMAN,sp|Q6PEZ8-3|PONL1_HUMAN,sp|Q6PEZ8|PONL1_HUMAN,tr|A8K3W6|A8K3W6_HUMAN,tr|B7Z3M0|B7Z3M0_HUMAN,tr|K7EJ07|K7EJ07_HUMAN,tr|K7ER84|K7ER84_HUMAN,tr|K7ERE6|K7ERE6_HUMAN	uni_human_2016.fasta	56,541.4	82.3%	1	1	1	0.0366%	1.43%	QVEAAR	R	L	84.3%	34.1	38.8	13.4	0	1	0	0	2	673.3627	301	306	true	
MDAV_SFD	BR1	MDAV_BR1	File Name: MDAV_04_01 (F037103)	Isoform 2 of Exocyst complex component 4 OS=Homo sapiens GN=EXOC4	sp|Q96A65-2|EXOC4_HUMAN,sp|Q96A65|EXOC4_HUMAN,tr|Q6NX51|Q6NX51_HUMAN,tr|Q8TAR2|Q8TAR2_HUMAN	uni_human_2016.fasta	110,502.5	81.9%	1	1	1	0.0366%	2.54%	STTQVADSGYQR	R	G	83.9%	34.6	39.6	14.9	0	1	0	0	2	1,312.6128	314	325	true	
MDAV_SFD	BR1	MDAV_BR1	File Name: MDAV_04_01 (F037103)	Vasopressin V1a receptor OS=Homo sapiens GN=AVPR1A PE=1 SV=1	sp|P37288|V1AR_HUMAN,tr|F8VW98|F8VW98_HUMAN,tr|Q3S2J4|Q3S2J4_HUMAN,tr|X5D2B0|X5D2B0_HUMAN,tr|X5D789|X5D789_HUMAN	uni_human_2016.fasta	46,799.6	97.8%	1	1	1	0.0366%	2.63%	FNKEDTDSMSR	K	R	91.7%	24.3	25.8	18.7	0	1	0	0	2	1,450.5904	373	383	true	
MDAV_SFD	BR1	MDAV_BR1	File Name: MDAV_04_01 (F037103)	Isoform 2 of Alanine--tRNA ligase, cytoplasmic OS=Homo sapiens GN=AARS	sp|P49588-2|SYAC_HUMAN,sp|P49588|SYAC_HUMAN	uni_human_2016.fasta	106,813.2	92.2%	1	1	1	0.0366%	0.605%	LGDVKN	R	-	93.2%	43.9	38.8	17.8	0	1	0	0	2	750.3782	963	968	true	
MDAV_SFD	BR1	MDAV_BR1	File Name: MDAV_04_01 (F037103)	Isoform 2 of Regulator of nonsense transcripts 1 OS=Homo sapiens GN=UPF1	sp|Q92900-2|RENT1_HUMAN,sp|Q92900|RENT1_HUMAN,tr|A0A024R7L5|A0A024R7L5_HUMAN,tr|A0A024R7L8|A0A024R7L8_HUMAN	uni_human_2016.fasta	124,346.9	86.2%	1	1	1	0.0366%	0.537%	LQVQYR	R	M	87.8%	34.5	39.5	4.47	0	1	0	0	2	806.4519	709	714	true	
MDAV_SFD	BR1	MDAV_BR1	File Name: MDAV_04_01 (F037103)	Isoform 2 of Transmembrane and coiled-coil domains protein 2 OS=Homo sapiens GN=TMCC2	sp|O75069-2|TMCC2_HUMAN,sp|O75069|TMCC2_HUMAN,tr|A0A0C4DFR1|A0A0C4DFR1_HUMAN,tr|A6NJC0|A6NJC0_HUMAN,tr|B2RAX5|B2RAX5_HUMAN,tr|B3KTM7|B3KTM7_HUMAN,tr|G5E963|G5E963_HUMAN,tr|Q8IW47|Q8IW47_HUMAN	uni_human_2016.fasta	77,450.1	79.9%	1	1	1	0.0366%	1.11%	LANNADK	K	Q	82.1%	30.1	39.1	0.870	0	1	0	0	2	856.4255	320	326	true	
MDAV_SFD	BR1	MDAV_BR1	File Name: MDAV_04_01 (F037103)	Isoform 2 of Nuclear mitotic apparatus protein 1 OS=Homo sapiens GN=NUMA1	sp|Q14980-2|NUMA1_HUMAN,sp|Q14980-3|NUMA1_HUMAN,sp|Q14980-4|NUMA1_HUMAN,sp|Q14980|NUMA1_HUMAN,tr|A0A024R5G4|A0A024R5G4_HUMAN,tr|A0A024R5M9|A0A024R5M9_HUMAN,tr|A0A087WY61|A0A087WY61_HUMAN,tr|Q4LE64|Q4LE64_HUMAN	uni_human_2016.fasta	238,259.7	97.8%	2	2	2	0.0732%	0.904%	AEDEWKAQVAR	K	G	87.8%	30.7	39.6	7.53	0	1	0	0	2	1,302.6437	1205	1215	true	
MDAV_SFD	BR1	MDAV_BR1	File Name: MDAV_04_01 (F037103)	Isoform 2 of Nuclear mitotic apparatus protein 1 OS=Homo sapiens GN=NUMA1	sp|Q14980-2|NUMA1_HUMAN,sp|Q14980-3|NUMA1_HUMAN,sp|Q14980-4|NUMA1_HUMAN,sp|Q14980|NUMA1_HUMAN,tr|A0A024R5G4|A0A024R5G4_HUMAN,tr|A0A024R5M9|A0A024R5M9_HUMAN,tr|A0A087WY61|A0A087WY61_HUMAN,tr|Q4LE64|Q4LE64_HUMAN	uni_human_2016.fasta	238,259.7	97.8%	2	2	2	0.0732%	0.904%	VEMLETER	R	G	82.2%	24.6	36.8	14.6	0	1	0	0	2	1,022.4824	436	443	true	
MDAV_SFD	BR1	MDAV_BR1	File Name: MDAV_04_01 (F037103)	Isoform 3 of OTU domain-containing protein 4 OS=Homo sapiens GN=OTUD4	sp|Q01804-3|OTUD4_HUMAN,sp|Q01804-5|OTUD4_HUMAN,sp|Q01804|OTUD4_HUMAN	uni_human_2016.fasta	124,044.7	81.3%	1	1	1	0.0366%	0.953%	EKTEKVKDPK	K	T	83.4%	38.0	41.3	6.74	0	0	1	0	2	1,201.6789	990	999	true	
MDAV_SFD	BR1	MDAV_BR1	File Name: MDAV_04_01 (F037103)	Isoform 11 of Sorbin and SH3 domain-containing protein 2 OS=Homo sapiens GN=SORBS2	sp|O94875-11|SRBS2_HUMAN,tr|C9J372|C9J372_HUMAN,tr|C9J4Z9|C9J4Z9_HUMAN,tr|C9J9D3|C9J9D3_HUMAN,tr|C9JG84|C9JG84_HUMAN,tr|C9JLD6|C9JLD6_HUMAN,tr|C9JN77|C9JN77_HUMAN,tr|C9JWC3|C9JWC3_HUMAN,tr|C9JZ60|C9JZ60_HUMAN	uni_human_2016.fasta	134,596.5	81.3%	1	1	1	0.0366%	0.833%	MNTDSGGCAR	-	K	83.3%	24.0	25.0	18.5	0	0	1	0	2	1,195.4563	1	10	true	
MDAV_SFD	BR1	MDAV_BR1	File Name: MDAV_04_01 (F037103)	Unconventional myosin-Ig OS=Homo sapiens GN=MYO1G PE=1 SV=2	sp|B0I1T2|MYO1G_HUMAN,tr|Q6ZNK5|Q6ZNK5_HUMAN	uni_human_2016.fasta	116,443.6	94.3%	1	1	1	0.0366%	0.786%	INSVMEPR	R	G	95.0%	46.7	38.6	20.7	0	1	0	0	2	961.4772	371	378	true	
MDAV_SFD	BR1	MDAV_BR1	File Name: MDAV_04_01 (F037103)	Death-inducer obliterator 1 OS=Homo sapiens GN=DIDO1 PE=1 SV=5	sp|Q9BTC0|DIDO1_HUMAN	uni_human_2016.fasta	243,873.9	78.4%	1	1	1	0.0366%	0.938%	VKGGDDHDDTSDSDSDGLTLK	K	E	80.7%	29.1	34.0	17.5	0	0	1	0	2	2,399.0314	142	162	true	
MDAV_SFD	BR1	MDAV_BR1	File Name: MDAV_04_01 (F037103)	cDNA FLJ59718 OS=Homo sapiens PE=2 SV=1	tr|B4DM14|B4DM14_HUMAN	uni_human_2016.fasta	51,496.1	94.3%	1	1	1	0.0366%	2.90%	DMENGVEGGPFPSR	R	C	95.0%	45.5	33.1	25.2	0	1	0	0	2	1,507.6484	136	149	true	
MDAV_SFD	BR1	MDAV_BR1	File Name: MDAV_04_01 (F037103)	cDNA FLJ50941 OS=Homo sapiens PE=2 SV=1	tr|B7Z8N8|B7Z8N8_HUMAN	uni_human_2016.fasta	28,132.0	78.6%	1	1	1	0.0366%	5.53%	DSENANSDMDKGQR	M	D	80.9%	19.5	26.6	8.86	0	1	0	0	1	1,735.6921	2	15	true	
MDAV_SFD	BR1	MDAV_BR1	File Name: MDAV_04_01 (F037103)	Alpha-ketoglutarate-dependent dioxygenase alkB homolog 6 (Fragment) OS=Homo sapiens GN=ALKBH6 PE=1 SV=1	tr|H0YD66|H0YD66_HUMAN	uni_human_2016.fasta	5,410.9	91.9%	1	1	1	0.0366%	20.0%	XEIGGDAGGR	-	I	92.9%	29.3	32.8	3.93	0	1	0	0	2	1,047.4172	1	10	true	
MDAV_SFD	BR1	MDAV_BR1	File Name: MDAV_04_01 (F037103)	Isoform 2 of Ankyrin repeat domain-containing protein 50 OS=Homo sapiens GN=ANKRD50	sp|Q9ULJ7-2|ANR50_HUMAN,sp|Q9ULJ7|ANR50_HUMAN,tr|Q8TB46|Q8TB46_HUMAN	uni_human_2016.fasta	155,859.4	93.7%	1	1	1	0.0366%	0.720%	TNEIDNDGR	R	I	94.5%	31.2	32.0	18.5	0	1	0	0	2	1,033.4546	873	881	true	
MDAV_SFD	BR1	MDAV_BR1	File Name: MDAV_04_01 (F037103)	Isoform 3 of Coiled-coil domain-containing protein 66 OS=Homo sapiens GN=CCDC66	sp|A2RUB6-3|CCD66_HUMAN,sp|A2RUB6|CCD66_HUMAN,tr|C9JYB8|C9JYB8_HUMAN	uni_human_2016.fasta	109,414.0	87.7%	1	1	1	0.0366%	0.875%	KQLEEEQR	K	K	89.1%	31.9	39.6	10.3	0	1	0	0	2	1,170.5846	482	489	true	
MDAV_SFD	BR1	MDAV_BR1	File Name: MDAV_04_01 (F037103)	Isoform 2 of Ubiquitin conjugation factor E4 A OS=Homo sapiens GN=UBE4A	sp|Q14139-2|UBE4A_HUMAN,sp|Q14139|UBE4A_HUMAN,tr|B4DK32|B4DK32_HUMAN,tr|B7Z7P0|B7Z7P0_HUMAN	uni_human_2016.fasta	122,565.9	89.9%	1	1	1	0.0366%	1.30%	DAQQSSSPAADNLR	R	E	91.2%	44.7	39.9	25.5	0	1	0	0	2	1,459.6772	545	558	true	
MDAV_SFD	BR1	MDAV_BR1	File Name: MDAV_04_01 (F037103)	Isoform 4 of Nuclear factor NF-kappa-B p100 subunit OS=Homo sapiens GN=NFKB2	sp|Q00653-4|NFKB2_HUMAN,sp|Q00653|NFKB2_HUMAN	uni_human_2016.fasta	96,750.7	94.3%	1	1	1	0.0366%	1.56%	DSGEEAAEPSAPSR	R	T	95.0%	50.8	37.7	29.6	0	1	0	0	2	1,402.6081	415	428	true	
MDAV_SFD	BR1	MDAV_BR1	File Name: MDAV_04_01 (F037103)	Keratin, type I cytoskeletal 9 OS=Homo sapiens GN=KRT9 PE=1 SV=3	sp|P35527|K1C9_HUMAN	uni_human_2016.fasta	62,065.9	100.0%	3	3	3	0.110%	4.33%	IKFEMEQNLR	R	Q	84.6%	39.9	41.2	15.8	0	0	1	0	2	1,323.6727	241	250	true	
MDAV_SFD	BR1	MDAV_BR1	File Name: MDAV_04_01 (F037103)	Keratin, type I cytoskeletal 9 OS=Homo sapiens GN=KRT9 PE=1 SV=3	sp|P35527|K1C9_HUMAN	uni_human_2016.fasta	62,065.9	100.0%	3	3	3	0.110%	4.33%	MTLDDFR	R	I	95.0%	40.9	33.6	23.1	0	1	0	0	2	913.4086	234	240	true	
MDAV_SFD	BR1	MDAV_BR1	File Name: MDAV_04_01 (F037103)	Keratin, type I cytoskeletal 9 OS=Homo sapiens GN=KRT9 PE=1 SV=3	sp|P35527|K1C9_HUMAN	uni_human_2016.fasta	62,065.9	100.0%	3	3	3	0.110%	4.33%	QVLDNLTMEK	R	S	94.5%	48.6	40.8	25.4	0	1	0	0	2	1,206.6037	262	271	true	
MDAV_SFD	BR1	MDAV_BR1	File Name: MDAV_04_01 (F037103)	Isoform 2 of Host cell factor 1 OS=Homo sapiens GN=HCFC1	sp|P51610-2|HCFC1_HUMAN,sp|P51610-3|HCFC1_HUMAN,sp|P51610-4|HCFC1_HUMAN,sp|P51610|HCFC1_HUMAN,tr|A6NEM2|A6NEM2_HUMAN,tr|Q05C05|Q05C05_HUMAN	uni_human_2016.fasta	208,724.5	86.8%	1	1	1	0.0366%	0.356%	LYIWSGR	R	D	88.4%	41.1	39.6	19.5	0	1	0	0	2	894.4832	334	340	true	
MDAV_SFD	BR1	MDAV_BR1	File Name: MDAV_04_01 (F037103)	Isoform 2 of Myosin-9 OS=Homo sapiens GN=MYH9	sp|P35579-2|MYH9_HUMAN,sp|P35579|MYH9_HUMAN,tr|A0A024R1N1|A0A024R1N1_HUMAN	uni_human_2016.fasta	226,537.5	97.7%	1	1	1	0.0366%	0.507%	VVFQEFR	R	Q	90.2%	36.6	39.4	18.4	0	1	0	0	2	924.4937	712	718	true	
MDAV_SFD	BR1	MDAV_BR1	File Name: MDAV_04_01 (F037103)	ATP-dependent RNA helicase A OS=Homo sapiens GN=DHX9 PE=1 SV=4	sp|Q08211|DHX9_HUMAN	uni_human_2016.fasta	140,961.5	99.8%	2	2	2	0.0732%	1.26%	ISAVSVAER	R	V	95.0%	53.8	40.1	30.5	0	1	0	0	2	931.5206	448	456	true	
MDAV_SFD	BR1	MDAV_BR1	File Name: MDAV_04_01 (F037103)	ATP-dependent RNA helicase A OS=Homo sapiens GN=DHX9 PE=1 SV=4	sp|Q08211|DHX9_HUMAN	uni_human_2016.fasta	140,961.5	99.8%	2	2	2	0.0732%	1.26%	LNMATLR	R	M	86.9%	40.6	39.7	15.6	0	1	0	0	2	834.4503	945	951	true	
MDAV_SFD	BR1	MDAV_BR1	File Name: MDAV_04_01 (F037103)	Tax_Id=9606 Gene_Symbol=KRT16 Keratin, type I cytoskeletal 16	IPI:CON_00217963.3|SWISS-PROT:P08779,IPI:CON_IPI00217963.3|SWISS-PROT:P08779,sp|P08779|K1C16_HUMAN	uni_human_2016.fasta	51,269.0	92.7%	1	1	1	0.0366%	1.90%	DAETWFLSK	R	T	93.6%	39.3	37.9	7.71	0	1	0	0	2	1,096.5310	303	311	true	
MDAV_SFD	BR1	MDAV_BR1	File Name: MDAV_04_01 (F037103)	Isoform 2 of Slit homolog 2 protein OS=Homo sapiens GN=SLIT2	sp|O94813-2|SLIT2_HUMAN,sp|O94813-3|SLIT2_HUMAN,sp|O94813|SLIT2_HUMAN,tr|A0A087WYV5|A0A087WYV5_HUMAN,tr|B3KNE2|B3KNE2_HUMAN,tr|X6R3P0|X6R3P0_HUMAN	uni_human_2016.fasta	169,873.0	79.8%	1	1	1	0.0366%	0.852%	GGCAGGQCCGPLR	R	S	82.0%	18.0	27.7	8.00	0	1	0	0	2	1,349.5510	1484	1496	true	
MDAV_SFD	BR1	MDAV_BR1	File Name: MDAV_04_01 (F037103)	Isoform 2 of Histone deacetylase complex subunit SAP30L OS=Homo sapiens GN=SAP30L	sp|Q9HAJ7-2|SP30L_HUMAN,sp|Q9HAJ7-3|SP30L_HUMAN,sp|Q9HAJ7|SP30L_HUMAN	uni_human_2016.fasta	20,877.0	89.7%	1	1	1	0.0366%	5.84%	SEGGKQLE	K	-	91.0%	41.3	39.6	3.82	0	1	0	0	2	847.4157	176	183	true	
MDAV_SFD	BR1	MDAV_BR1	File Name: MDAV_04_01 (F037103)	Protection of telomeres protein 1 (Fragment) OS=Homo sapiens GN=POT1 PE=1 SV=1	tr|H7C4C7|H7C4C7_HUMAN	uni_human_2016.fasta	15,527.9	87.2%	1	1	1	0.0366%	6.52%	XCKQCSSLR	-	S	88.7%	27.4	35.5	0.000	0	1	0	0	2	1,149.4820	1	9	true	
MDAV_SFD	BR1	MDAV_BR1	File Name: MDAV_04_01 (F037103)	Protein ENL OS=Homo sapiens GN=MLLT1 PE=1 SV=2	sp|Q03111|ENL_HUMAN	uni_human_2016.fasta	62,057.1	79.6%	1	1	1	0.0366%	1.79%	SPESCSKPEK	R	I	81.8%	22.7	35.1	2.70	0	1	0	0	2	1,148.5253	475	484	true	
MDAV_SFD	BR1	MDAV_BR1	File Name: MDAV_04_01 (F037103)	Secretory carrier-associated membrane protein 1 (Fragment) OS=Homo sapiens GN=SCAMP1 PE=1 SV=1	tr|A0A087WU14|A0A087WU14_HUMAN	uni_human_2016.fasta	23,023.0	82.0%	1	1	1	0.0366%	3.88%	XELDRRER	-	E	84.0%	37.5	41.2	7.15	0	1	0	0	2	1,084.5174	1	8	true	
MDAV_SFD	BR1	MDAV_BR1	File Name: MDAV_04_01 (F037103)	pre-rRNA processing protein FTSJ3 OS=Homo sapiens GN=FTSJ3 PE=1 SV=2	sp|Q8IY81|SPB1_HUMAN	uni_human_2016.fasta	96,560.5	98.8%	2	2	2	0.0732%	1.89%	LACDFLAR	R	G	90.3%	41.0	40.3	25.3	0	1	0	0	2	965.4874	143	150	true	
MDAV_SFD	BR1	MDAV_BR1	File Name: MDAV_04_01 (F037103)	pre-rRNA processing protein FTSJ3 OS=Homo sapiens GN=FTSJ3 PE=1 SV=2	sp|Q8IY81|SPB1_HUMAN	uni_human_2016.fasta	96,560.5	98.8%	2	2	2	0.0732%	1.89%	TSVTDFLR	R	A	87.8%	38.5	40.3	15.4	0	1	0	0	2	938.4942	252	259	true	
MDAV_SFD	BR1	MDAV_BR1	File Name: MDAV_04_01 (F037103)	cDNA FLJ32326 fis, clone PROST2004332, highly similar to Brain-specific angiogenesis inhibitor1-associated protein 2 OS=Homo sapiens PE=2 SV=1	tr|B3KPV9|B3KPV9_HUMAN	uni_human_2016.fasta	56,312.6	91.6%	1	1	1	0.0366%	1.92%	SSSTGNLLDK	K	D	92.6%	43.7	39.9	11.5	0	1	0	0	2	1,021.5161	453	462	true	
MDAV_SFD	BR1	MDAV_BR1	File Name: MDAV_04_01 (F037103)	Trifunctional purine biosynthetic protein adenosine-3 OS=Homo sapiens GN=GART PE=1 SV=1	sp|P22102|PUR2_HUMAN,tr|Q3B7A7|Q3B7A7_HUMAN,tr|Q59HH3|Q59HH3_HUMAN	uni_human_2016.fasta	107,768.4	100.0%	3	3	3	0.110%	2.57%	AIAFLQQPR	R	S	95.0%	69.3	40.1	40.8	0	1	0	0	2	1,043.5997	425	433	true	
MDAV_SFD	BR1	MDAV_BR1	File Name: MDAV_04_01 (F037103)	Trifunctional purine biosynthetic protein adenosine-3 OS=Homo sapiens GN=GART PE=1 SV=1	sp|P22102|PUR2_HUMAN,tr|Q3B7A7|Q3B7A7_HUMAN,tr|Q59HH3|Q59HH3_HUMAN	uni_human_2016.fasta	107,768.4	100.0%	3	3	3	0.110%	2.57%	VLAVTAIR	R	E	93.3%	40.1	34.9	0.730	0	1	0	0	2	842.5458	386	393	true	
MDAV_SFD	BR1	MDAV_BR1	File Name: MDAV_04_01 (F037103)	Trifunctional purine biosynthetic protein adenosine-3 OS=Homo sapiens GN=GART PE=1 SV=1	sp|P22102|PUR2_HUMAN,tr|Q3B7A7|Q3B7A7_HUMAN,tr|Q59HH3|Q59HH3_HUMAN	uni_human_2016.fasta	107,768.4	100.0%	3	3	3	0.110%	2.57%	VLIIGSGGR	R	E	91.8%	41.1	38.5	21.6	0	1	0	0	2	871.5361	5	13	true	
MDAV_SFD	BR1	MDAV_BR1	File Name: MDAV_04_01 (F037103)	TPR and ankyrin repeat-containing protein 1 OS=Homo sapiens GN=TRANK1 PE=2 SV=4	sp|O15050|TRNK1_HUMAN	uni_human_2016.fasta	336,227.5	96.1%	1	1	1	0.0366%	0.376%	VTNNAEKEMVK	R	S	81.5%	25.4	37.9	0.440	0	1	0	0	2	1,383.6573	2057	2067	true	
MDAV_SFD	BR1	MDAV_BR1	File Name: MDAV_04_01 (F037103)	Isoform 2 of Enhancer of mRNA-decapping protein 4 OS=Homo sapiens GN=EDC4	sp|Q6P2E9-2|EDC4_HUMAN,sp|Q6P2E9|EDC4_HUMAN	uni_human_2016.fasta	151,662.2	94.3%	1	1	1	0.0366%	1.08%	ETCSTLAESPR	R	N	95.0%	51.5	35.8	35.7	0	1	0	0	2	1,250.5682	836	846	true	
MDAV_SFD	BR1	MDAV_BR1	File Name: MDAV_04_01 (F037103)	Werner syndrome ATP-dependent helicase OS=Homo sapiens GN=WRN PE=1 SV=2	sp|Q14191|WRN_HUMAN	uni_human_2016.fasta	162,466.0	82.3%	1	1	1	0.0366%	0.489%	LKENMER	K	A	84.3%	38.9	40.6	9.96	0	1	0	0	2	935.4616	383	389	true	
MDAV_SFD	BR1	MDAV_BR1	File Name: MDAV_04_01 (F037103)	HEJ1 OS=Homo sapiens PE=2 SV=1	tr|Q96RF1|Q96RF1_HUMAN	uni_human_2016.fasta	7,298.4	91.7%	1	1	1	0.0366%	15.6%	EQYSAVIIAK	K	V	92.7%	45.5	41.5	0.000	0	1	0	0	2	1,121.6201	50	59	true	
MDAV_SFD	BR1	MDAV_BR1	File Name: MDAV_04_01 (F037103)	Splicing factor 3B subunit 2 OS=Homo sapiens GN=SF3B2 PE=1 SV=2	sp|Q13435|SF3B2_HUMAN,tr|A0A087WZZ5|A0A087WZZ5_HUMAN,tr|E9PPJ0|E9PPJ0_HUMAN	uni_human_2016.fasta	97,587.4	97.7%	1	1	1	0.0366%	2.01%	QEEMNSQQEEEEMETDAR	R	S	92.4%	58.8	26.3	48.1	0	0	1	0	2	2,244.8505	260	277	true	
MDAV_SFD	BR1	MDAV_BR1	File Name: MDAV_04_01 (F037103)	Methylated-DNA--protein-cysteine methyltransferase OS=Homo sapiens GN=MGMT PE=1 SV=1	sp|P16455|MGMT_HUMAN,tr|A0A059PXT9|A0A059PXT9_HUMAN,tr|Q6LDD1|Q6LDD1_HUMAN	uni_human_2016.fasta	21,645.9	81.5%	1	1	1	0.0366%	4.35%	MDKDCEMKR	-	T	83.5%	27.2	32.6	11.3	0	1	0	0	2	1,365.5694	1	9	true	
MDAV_SFD	BR1	MDAV_BR1	File Name: MDAV_04_01 (F037103)	Nipped-B-like protein OS=Homo sapiens GN=NIPBL PE=1 SV=2	sp|Q6KC79|NIPBL_HUMAN,tr|Q6IEH8|Q6IEH8_HUMAN	uni_human_2016.fasta	316,055.3	88.5%	1	1	1	0.0366%	0.464%	MEMKGEPKDKVEK	K	I	89.9%	33.2	40.3	8.03	0	1	0	0	2	1,770.8595	976	988	true	
MDAV_SFD	BR1	MDAV_BR1	File Name: MDAV_04_01 (F037103)	A-kinase anchor protein 17A OS=Homo sapiens GN=AKAP17A PE=1 SV=2	sp|Q02040|AK17A_HUMAN	uni_human_2016.fasta	80,737.3	85.6%	1	1	1	0.0366%	1.15%	SEQDKCNR	R	E	87.3%	28.0	30.5	19.3	0	1	0	0	2	1,141.4692	574	581	true	
MDAV_SFD	BR1	MDAV_BR1	File Name: MDAV_04_01 (F037103)	Leucine-rich PPR motif-containing protein, mitochondrial OS=Homo sapiens GN=LRPPRC PE=1 SV=3	sp|P42704|LPPRC_HUMAN	uni_human_2016.fasta	157,912.2	98.1%	1	1	1	0.0366%	0.502%	LIITQVR	R	R	90.9%	37.2	32.7	10.4	0	1	0	0	2	842.5459	1110	1116	true	
MDAV_SFD	BR1	MDAV_BR1	File Name: MDAV_04_01 (F037103)	Isoform 2 of Pre-mRNA-processing factor 6 OS=Homo sapiens GN=PRPF6	sp|O94906-2|PRP6_HUMAN,sp|O94906|PRP6_HUMAN	uni_human_2016.fasta	106,927.7	94.3%	1	1	1	0.0366%	0.999%	AAELETDIR	R	A	95.0%	55.3	41.0	18.0	0	1	0	0	2	1,017.5212	379	387	true	
MDAV_SFD	BR1	MDAV_BR1	File Name: MDAV_04_01 (F037103)	Thrombospondin-4 OS=Homo sapiens GN=THBS4 PE=1 SV=2	sp|P35443|TSP4_HUMAN,tr|B7Z832|B7Z832_HUMAN,tr|E7ES19|E7ES19_HUMAN	uni_human_2016.fasta	105,869.2	89.1%	1	1	1	0.0366%	0.728%	LNKAILR	R	Y	90.4%	33.5	32.6	-0.600	0	1	0	0	2	827.5462	95	101	true	
MDAV_SFD	BR1	MDAV_BR1	File Name: MDAV_04_01 (F037103)	Cytochrome b-c1 complex subunit 2, mitochondrial (Fragment) OS=Homo sapiens GN=UQCRC2 PE=1 SV=1	tr|A0A087WVZ4|A0A087WVZ4_HUMAN	uni_human_2016.fasta	7,650.9	79.1%	1	1	1	0.0366%	11.4%	XFIKAGSR	-	Y	81.4%	31.3	40.7	4.94	0	1	0	0	2	994.4785	1	8	true	
MDAV_SFD	BR1	MDAV_BR1	File Name: MDAV_04_01 (F037103)	cDNA PSEC0195 fis, clone HEMBA1001322, highly similar to ALPHA-ADAPTIN C OS=Homo sapiens PE=2 SV=1	tr|Q8N2F8|Q8N2F8_HUMAN	uni_human_2016.fasta	51,219.8	89.4%	1	1	1	0.0366%	3.21%	KDASVWSGSEGAIGR	R	M	90.7%	38.1	40.2	22.6	0	1	0	0	2	1,630.7916	431	445	true	
MDAV_SFD	BR1	MDAV_BR1	File Name: MDAV_04_01 (F037103)	Putative uncharacterized protein OS=Homo sapiens PE=2 SV=1	tr|B4DDL1|B4DDL1_HUMAN	uni_human_2016.fasta	39,562.6	78.6%	1	1	1	0.0366%	1.99%	MKDKMCR	-	D	80.9%	21.8	32.1	0.000	0	1	0	0	2	1,026.4531	1	7	true	
MDAV_SFD	BR1	MDAV_BR1	File Name: MDAV_05_01 (F037104)	Isoform 2 of Glyceraldehyde-3-phosphate dehydrogenase OS=Homo sapiens GN=GAPDH	sp|P04406-2|G3P_HUMAN	uni_human_2016.fasta	31,548.0	87.6%	1	1	1	0.0320%	4.78%	VPTANVSVVDLTCR	R	L	95.0%	58.9	42.7	34.1	0	1	0	0	2	1,530.7945	193	206	true	
MDAV_SFD	BR1	MDAV_BR1	File Name: MDAV_05_01 (F037104)	Isoform 2 of Probable 28S rRNA (cytosine(4447)-C(5))-methyltransferase OS=Homo sapiens GN=NOP2	sp|P46087-2|NOP2_HUMAN,sp|P46087-3|NOP2_HUMAN,sp|P46087-4|NOP2_HUMAN,sp|P46087|NOP2_HUMAN,tr|A0A087WV73|A0A087WV73_HUMAN	uni_human_2016.fasta	89,303.6	100.0%	3	3	3	0.0959%	4.08%	DLAQALINR	R	G	95.0%	51.6	39.0	16.2	0	1	0	0	2	1,013.5739	323	331	true	
MDAV_SFD	BR1	MDAV_BR1	File Name: MDAV_05_01 (F037104)	Isoform 2 of Probable 28S rRNA (cytosine(4447)-C(5))-methyltransferase OS=Homo sapiens GN=NOP2	sp|P46087-2|NOP2_HUMAN,sp|P46087-3|NOP2_HUMAN,sp|P46087-4|NOP2_HUMAN,sp|P46087|NOP2_HUMAN,tr|A0A087WV73|A0A087WV73_HUMAN	uni_human_2016.fasta	89,303.6	100.0%	3	3	3	0.0959%	4.08%	IQDIVGILR	R	D	95.0%	68.2	34.0	33.0	0	1	0	0	2	1,026.6308	243	251	true	
MDAV_SFD	BR1	MDAV_BR1	File Name: MDAV_05_01 (F037104)	Isoform 2 of Probable 28S rRNA (cytosine(4447)-C(5))-methyltransferase OS=Homo sapiens GN=NOP2	sp|P46087-2|NOP2_HUMAN,sp|P46087-3|NOP2_HUMAN,sp|P46087-4|NOP2_HUMAN,sp|P46087|NOP2_HUMAN,tr|A0A087WV73|A0A087WV73_HUMAN	uni_human_2016.fasta	89,303.6	100.0%	3	3	3	0.0959%	4.08%	LVPTGLDFGQEGFTR	R	F	95.0%	78.3	43.4	57.7	0	1	0	0	2	1,636.8332	539	553	true	
MDAV_SFD	BR1	MDAV_BR1	File Name: MDAV_05_01 (F037104)	Pre-mRNA-splicing factor SLU7 OS=Homo sapiens GN=SLU7 PE=1 SV=2	sp|O95391|SLU7_HUMAN,tr|B2RBA0|B2RBA0_HUMAN	uni_human_2016.fasta	68,388.0	82.9%	1	1	1	0.0320%	1.88%	DHNSEDEDEDK	K	Y	92.9%	25.9	25.0	14.3	0	1	0	0	2	1,332.4824	232	242	true	
MDAV_SFD	BR1	MDAV_BR1	File Name: MDAV_05_01 (F037104)	Tax_Id=9606 Gene_Symbol=KRT16 Keratin, type I cytoskeletal 16	IPI:CON_00217963.3|SWISS-PROT:P08779,IPI:CON_IPI00217963.3|SWISS-PROT:P08779,sp|P08779|K1C16_HUMAN	uni_human_2016.fasta	51,269.0	100.0%	5	5	5	0.160%	11.2%	ALEEANADLEVK	R	I	95.0%	94.2	42.0	66.6	0	1	0	0	2	1,301.6584	137	148	true	sp|P13646|K1C13_HUMAN,sp|P13646-3|K1C13_HUMAN,IPI:CON_00384444.5|SWISS-PROT:P02533,tr|K7ERE3|K7ERE3_HUMAN,sp|P02533|K1C14_HUMAN,IPI:CON_IPI00873598.1|ENSEMBL:ENSP00000377550
MDAV_SFD	BR1	MDAV_BR1	File Name: MDAV_05_01 (F037104)	Tax_Id=9606 Gene_Symbol=KRT16 Keratin, type I cytoskeletal 16	IPI:CON_00217963.3|SWISS-PROT:P08779,IPI:CON_IPI00217963.3|SWISS-PROT:P08779,sp|P08779|K1C16_HUMAN	uni_human_2016.fasta	51,269.0	100.0%	5	5	5	0.160%	11.2%	EVFTSSSSSSSR	R	Q	95.0%	40.8	35.7	24.6	0	1	0	0	2	1,260.5700	442	453	true	
MDAV_SFD	BR1	MDAV_BR1	File Name: MDAV_05_01 (F037104)	Tax_Id=9606 Gene_Symbol=KRT16 Keratin, type I cytoskeletal 16	IPI:CON_00217963.3|SWISS-PROT:P08779,IPI:CON_IPI00217963.3|SWISS-PROT:P08779,sp|P08779|K1C16_HUMAN	uni_human_2016.fasta	51,269.0	100.0%	5	5	5	0.160%	11.2%	ISSVLAGGSCR	R	A	95.0%	53.5	40.6	33.0	0	1	0	0	2	1,106.5623	31	41	true	IPI:CON_00384444.5|SWISS-PROT:P02533,sp|P02533|K1C14_HUMAN
MDAV_SFD	BR1	MDAV_BR1	File Name: MDAV_05_01 (F037104)	Tax_Id=9606 Gene_Symbol=KRT16 Keratin, type I cytoskeletal 16	IPI:CON_00217963.3|SWISS-PROT:P08779,IPI:CON_IPI00217963.3|SWISS-PROT:P08779,sp|P08779|K1C16_HUMAN	uni_human_2016.fasta	51,269.0	100.0%	5	5	5	0.160%	11.2%	LEQEIATYR	R	R	95.0%	46.7	41.5	17.5	0	1	0	0	2	1,122.5790	410	418	true	sp|P13646|K1C13_HUMAN,IPI:CON_00384444.5|SWISS-PROT:P02533,sp|P13646-3|K1C13_HUMAN,tr|K7ERE3|K7ERE3_HUMAN,sp|P02533|K1C14_HUMAN,tr|A0A024R1X6|A0A024R1X6_HUMAN,IPI:CON_IPI00874585.1|SWISS-PROT:Q9Z2K1,IPI:CON_IPI00131209.3|TREMBL:Q3ZAW8,IPI:CON_00131209.3|TREMBL:Q3ZAW8;Q9EQD6;Q9EQD7,sp|Q04695|K1C17_HUMAN,IPI:CON_IPI00873598.1|ENSEMBL:ENSP00000377550,IPI:CON_00450768.7|SWISS-PROT:Q04695,IPI:CON_IPI00450768.7|SWISS-PROT:Q04695,tr|B4DE59|B4DE59_HUMAN
MDAV_SFD	BR1	MDAV_BR1	File Name: MDAV_05_01 (F037104)	Tax_Id=9606 Gene_Symbol=KRT16 Keratin, type I cytoskeletal 16	IPI:CON_00217963.3|SWISS-PROT:P08779,IPI:CON_IPI00217963.3|SWISS-PROT:P08779,sp|P08779|K1C16_HUMAN	uni_human_2016.fasta	51,269.0	100.0%	5	5	5	0.160%	11.2%	VLDELTLAR	R	T	95.0%	78.5	39.4	49.9	0	1	0	0	2	1,029.5940	226	234	true	IPI:CON_00384444.5|SWISS-PROT:P02533,sp|Q04695|K1C17_HUMAN,sp|P02533|K1C14_HUMAN,tr|A0A024R1X6|A0A024R1X6_HUMAN,IPI:CON_00450768.7|SWISS-PROT:Q04695,IPI:CON_IPI00450768.7|SWISS-PROT:Q04695,tr|B4DE59|B4DE59_HUMAN
MDAV_SFD	BR1	MDAV_BR1	File Name: MDAV_05_01 (F037104)	Keratin 1 OS=Homo sapiens GN=KRT1 PE=3 SV=1	tr|H6VRG2|H6VRG2_HUMAN	uni_human_2016.fasta	66,067.3	100.0%	13	13	13	0.416%	25.5%	AEAESLYQSK	K	Y	95.0%	70.4	41.4	48.3	0	1	0	0	2	1,125.5422	367	376	true	tr|H6VRG0|H6VRG0_HUMAN,tr|H6VRG1|H6VRG1_HUMAN,sp|P04264|K2C1_HUMAN,tr|H6VRG3|H6VRG3_HUMAN
MDAV_SFD	BR1	MDAV_BR1	File Name: MDAV_05_01 (F037104)	Keratin 1 OS=Homo sapiens GN=KRT1 PE=3 SV=1	tr|H6VRG2|H6VRG2_HUMAN	uni_human_2016.fasta	66,067.3	100.0%	13	13	13	0.416%	25.5%	AQYEDIAQK	K	S	95.0%	69.1	40.9	37.7	0	1	0	0	2	1,065.5212	356	364	true	tr|H6VRG0|H6VRG0_HUMAN,tr|H6VRG1|H6VRG1_HUMAN,sp|P04264|K2C1_HUMAN,tr|H6VRG3|H6VRG3_HUMAN
MDAV_SFD	BR1	MDAV_BR1	File Name: MDAV_05_01 (F037104)	Keratin 1 OS=Homo sapiens GN=KRT1 PE=3 SV=1	tr|H6VRG2|H6VRG2_HUMAN	uni_human_2016.fasta	66,067.3	100.0%	13	13	13	0.416%	25.5%	DYQELMNTK	R	L	95.0%	59.3	39.6	34.2	0	1	0	0	2	1,157.5145	464	472	true	tr|H6VRG0|H6VRG0_HUMAN,tr|H6VRG1|H6VRG1_HUMAN,sp|P04264|K2C1_HUMAN,IPI:CON_00622240.4|SWISS-PROT:Q3TTY5,tr|H6VRG3|H6VRG3_HUMAN
MDAV_SFD	BR1	MDAV_BR1	File Name: MDAV_05_01 (F037104)	Keratin 1 OS=Homo sapiens GN=KRT1 PE=3 SV=1	tr|H6VRG2|H6VRG2_HUMAN	uni_human_2016.fasta	66,067.3	100.0%	13	13	13	0.416%	25.5%	FLEQQNQVLQTK	R	W	95.0%	80.0	42.3	43.2	0	1	0	0	2	1,475.7854	200	211	true	tr|H6VRG0|H6VRG0_HUMAN,tr|H6VRG1|H6VRG1_HUMAN,sp|P35908|K22E_HUMAN,IPI:CON_IPI00376379.3|SWISS-PROT:Q7Z794,sp|P04264|K2C1_HUMAN,tr|H6VRG3|H6VRG3_HUMAN,tr|Q0IIN1|Q0IIN1_HUMAN
MDAV_SFD	BR1	MDAV_BR1	File Name: MDAV_05_01 (F037104)	Keratin 1 OS=Homo sapiens GN=KRT1 PE=3 SV=1	tr|H6VRG2|H6VRG2_HUMAN	uni_human_2016.fasta	66,067.3	100.0%	13	13	13	0.416%	25.5%	FSSCGGGGGSFGAGGGFGSR	R	S	95.0%	105	34.0	89.1	0	1	0	0	2	1,765.7349	46	65	true	tr|H6VRG0|H6VRG0_HUMAN,tr|H6VRG1|H6VRG1_HUMAN,sp|P04264|K2C1_HUMAN,tr|H6VRG3|H6VRG3_HUMAN
MDAV_SFD	BR1	MDAV_BR1	File Name: MDAV_05_01 (F037104)	Keratin 1 OS=Homo sapiens GN=KRT1 PE=3 SV=1	tr|H6VRG2|H6VRG2_HUMAN	uni_human_2016.fasta	66,067.3	100.0%	13	13	13	0.416%	25.5%	GGGGGGYGSGGSSYGSGGGSYGSGGGGGGGR	R	G	95.0%	68.1	27.8	55.3	0	0	1	0	2	2,383.9523	519	549	true	tr|H6VRG0|H6VRG0_HUMAN,tr|H6VRG1|H6VRG1_HUMAN,sp|P04264|K2C1_HUMAN,tr|H6VRG3|H6VRG3_HUMAN
MDAV_SFD	BR1	MDAV_BR1	File Name: MDAV_05_01 (F037104)	Keratin 1 OS=Homo sapiens GN=KRT1 PE=3 SV=1	tr|H6VRG2|H6VRG2_HUMAN	uni_human_2016.fasta	66,067.3	100.0%	13	13	13	0.416%	25.5%	IEISELNR	K	V	95.0%	57.6	40.7	20.2	0	1	0	0	2	973.5313	396	403	true	tr|H6VRG0|H6VRG0_HUMAN,tr|H6VRG1|H6VRG1_HUMAN,sp|P35908|K22E_HUMAN,sp|P04264|K2C1_HUMAN,tr|H6VRG3|H6VRG3_HUMAN
MDAV_SFD	BR1	MDAV_BR1	File Name: MDAV_05_01 (F037104)	Keratin 1 OS=Homo sapiens GN=KRT1 PE=3 SV=1	tr|H6VRG2|H6VRG2_HUMAN	uni_human_2016.fasta	66,067.3	100.0%	13	13	13	0.416%	25.5%	LNDLEDALQQAK	K	E	95.0%	92.4	42.1	66.3	0	1	0	0	2	1,357.6960	444	455	true	tr|H6VRG0|H6VRG0_HUMAN,tr|H6VRG1|H6VRG1_HUMAN,sp|P04264|K2C1_HUMAN,tr|H6VRG3|H6VRG3_HUMAN
MDAV_SFD	BR1	MDAV_BR1	File Name: MDAV_05_01 (F037104)	Keratin 1 OS=Homo sapiens GN=KRT1 PE=3 SV=1	tr|H6VRG2|H6VRG2_HUMAN	uni_human_2016.fasta	66,067.3	100.0%	13	13	13	0.416%	25.5%	QISNLQQSISDAEQR	K	G	95.0%	61.3	43.2	38.5	0	1	0	0	2	1,716.8512	418	432	true	tr|H6VRG0|H6VRG0_HUMAN,tr|H6VRG1|H6VRG1_HUMAN,sp|P04264|K2C1_HUMAN,tr|H6VRG3|H6VRG3_HUMAN
MDAV_SFD	BR1	MDAV_BR1	File Name: MDAV_05_01 (F037104)	Keratin 1 OS=Homo sapiens GN=KRT1 PE=3 SV=1	tr|H6VRG2|H6VRG2_HUMAN	uni_human_2016.fasta	66,067.3	100.0%	13	13	13	0.416%	25.5%	SKAEAESLYQSK	K	Y	95.0%	63.9	42.5	39.7	0	1	0	0	2	1,340.6692	365	376	true	tr|H6VRG0|H6VRG0_HUMAN,tr|H6VRG1|H6VRG1_HUMAN,sp|P04264|K2C1_HUMAN,tr|H6VRG3|H6VRG3_HUMAN
MDAV_SFD	BR1	MDAV_BR1	File Name: MDAV_05_01 (F037104)	Keratin 1 OS=Homo sapiens GN=KRT1 PE=3 SV=1	tr|H6VRG2|H6VRG2_HUMAN	uni_human_2016.fasta	66,067.3	100.0%	13	13	13	0.416%	25.5%	SLNNQFASFIDK	K	V	95.0%	91.4	41.1	65.0	0	1	0	0	2	1,383.6903	186	197	true	tr|H6VRG0|H6VRG0_HUMAN,tr|H6VRG1|H6VRG1_HUMAN,sp|P04264|K2C1_HUMAN,tr|H6VRG3|H6VRG3_HUMAN
MDAV_SFD	BR1	MDAV_BR1	File Name: MDAV_05_01 (F037104)	Keratin 1 OS=Homo sapiens GN=KRT1 PE=3 SV=1	tr|H6VRG2|H6VRG2_HUMAN	uni_human_2016.fasta	66,067.3	100.0%	13	13	13	0.416%	25.5%	TNAENEFVTIKK	R	D	95.0%	52.5	43.1	32.0	0	1	0	0	2	1,393.7322	278	289	true	tr|H6VRG0|H6VRG0_HUMAN,tr|H6VRG1|H6VRG1_HUMAN,sp|P04264|K2C1_HUMAN,tr|H6VRG3|H6VRG3_HUMAN
MDAV_SFD	BR1	MDAV_BR1	File Name: MDAV_05_01 (F037104)	Keratin 1 OS=Homo sapiens GN=KRT1 PE=3 SV=1	tr|H6VRG2|H6VRG2_HUMAN	uni_human_2016.fasta	66,067.3	100.0%	13	13	13	0.416%	25.5%	WELLQQVDTSTR	K	T	95.0%	75.7	42.5	55.6	0	1	0	0	2	1,475.7490	212	223	true	tr|H6VRG0|H6VRG0_HUMAN,tr|H6VRG1|H6VRG1_HUMAN,sp|P04264|K2C1_HUMAN,tr|H6VRG3|H6VRG3_HUMAN
MDAV_SFD	BR1	MDAV_BR1	File Name: MDAV_05_01 (F037104)	DNA replication licensing factor MCM4 OS=Homo sapiens GN=MCM4 PE=1 SV=5	sp|P33991|MCM4_HUMAN,tr|A0A024R7U6|A0A024R7U6_HUMAN,tr|B3KMX0|B3KMX0_HUMAN,tr|B4DLA6|B4DLA6_HUMAN	uni_human_2016.fasta	96,560.6	99.2%	2	2	2	0.0639%	1.97%	GMVSAYPR	R	Q	84.4%	36.8	39.3	18.5	0	1	0	0	2	896.4295	725	732	true	
MDAV_SFD	BR1	MDAV_BR1	File Name: MDAV_05_01 (F037104)	DNA replication licensing factor MCM4 OS=Homo sapiens GN=MCM4 PE=1 SV=5	sp|P33991|MCM4_HUMAN,tr|A0A024R7U6|A0A024R7U6_HUMAN,tr|B3KMX0|B3KMX0_HUMAN,tr|B4DLA6|B4DLA6_HUMAN	uni_human_2016.fasta	96,560.6	99.2%	2	2	2	0.0639%	1.97%	IAEPSVCGR	R	C	95.0%	53.2	38.8	32.2	0	1	0	0	2	988.4881	322	330	true	
MDAV_SFD	BR1	MDAV_BR1	File Name: MDAV_05_01 (F037104)	Isoform 7 of Protein ZGRF1 OS=Homo sapiens GN=ZGRF1	sp|Q86YA3-7|ZGRF1_HUMAN	uni_human_2016.fasta	63,337.7	83.0%	1	1	1	0.0320%	1.60%	SSPTIVSNK	R	R	92.9%	39.3	40.4	17.9	0	1	0	0	2	932.5047	25	33	true	
MDAV_SFD	BR1	MDAV_BR1	File Name: MDAV_05_01 (F037104)	Matrin-3 OS=Homo sapiens GN=MATR3 PE=1 SV=2	sp|P43243|MATR3_HUMAN,tr|A8MXP9|A8MXP9_HUMAN,tr|D6REM6|D6REM6_HUMAN,tr|Q68D11|Q68D11_HUMAN	uni_human_2016.fasta	94,626.7	100.0%	4	5	5	0.160%	4.84%	GPLPLSSQHR	R	G	95.0%	46.8	40.7	27.0	0	1	0	0	2	1,091.5957	93	102	true	
MDAV_SFD	BR1	MDAV_BR1	File Name: MDAV_05_01 (F037104)	Matrin-3 OS=Homo sapiens GN=MATR3 PE=1 SV=2	sp|P43243|MATR3_HUMAN,tr|A8MXP9|A8MXP9_HUMAN,tr|D6REM6|D6REM6_HUMAN,tr|Q68D11|Q68D11_HUMAN	uni_human_2016.fasta	94,626.7	100.0%	4	5	5	0.160%	4.84%	SKSFQQSSLSR	M	D	95.0%	60.0	42.6	0.250	0	2	0	0	1	1,401.6757	2	12	true	
MDAV_SFD	BR1	MDAV_BR1	File Name: MDAV_05_01 (F037104)	Matrin-3 OS=Homo sapiens GN=MATR3 PE=1 SV=2	sp|P43243|MATR3_HUMAN,tr|A8MXP9|A8MXP9_HUMAN,tr|D6REM6|D6REM6_HUMAN,tr|Q68D11|Q68D11_HUMAN	uni_human_2016.fasta	94,626.7	100.0%	4	5	5	0.160%	4.84%	SQESGYYDR	R	M	95.0%	45.7	30.2	34.1	0	1	0	0	2	1,104.4592	208	216	true	
MDAV_SFD	BR1	MDAV_BR1	File Name: MDAV_05_01 (F037104)	Matrin-3 OS=Homo sapiens GN=MATR3 PE=1 SV=2	sp|P43243|MATR3_HUMAN,tr|A8MXP9|A8MXP9_HUMAN,tr|D6REM6|D6REM6_HUMAN,tr|Q68D11|Q68D11_HUMAN	uni_human_2016.fasta	94,626.7	100.0%	4	5	5	0.160%	4.84%	TEEGPTLSYGR	R	D	95.0%	52.4	39.6	31.4	0	1	0	0	2	1,209.5747	150	160	true	
MDAV_SFD	BR1	MDAV_BR1	File Name: MDAV_05_01 (F037104)	Isoform Beta of Heat shock protein 105 kDa OS=Homo sapiens GN=HSPH1	sp|Q92598-2|HS105_HUMAN,sp|Q92598-3|HS105_HUMAN,sp|Q92598|HS105_HUMAN,tr|A0A024RDQ0|A0A024RDQ0_HUMAN,tr|A0A024RDS1|A0A024RDS1_HUMAN,tr|R4GN69|R4GN69_HUMAN	uni_human_2016.fasta	96,865.8	87.6%	1	1	1	0.0320%	1.72%	AGGIETIANEFSDR	R	C	95.0%	80.7	41.4	53.6	0	1	0	0	2	1,479.7075	20	33	true	
MDAV_SFD	BR1	MDAV_BR1	File Name: MDAV_05_01 (F037104)	Keratin, type II cytoskeletal 2 epidermal OS=Homo sapiens GN=KRT2 PE=1 SV=2	sp|P35908|K22E_HUMAN	uni_human_2016.fasta	65,433.9	100.0%	8	8	8	0.256%	19.6%	AQYEEIAQR	K	S	95.0%	67.0	39.6	39.1	0	1	0	0	2	1,107.5429	354	362	true	IPI:CON_IPI00290078.5|SWISS-PROT:P19013,tr|B4DRR0|B4DRR0_HUMAN,sp|P02538|K2C6A_HUMAN,IPI:CON_00300725.7|SWISS-PROT:P02538,sp|P04259|K2C6B_HUMAN,tr|A0A0S2Z428|A0A0S2Z428_HUMAN
MDAV_SFD	BR1	MDAV_BR1	File Name: MDAV_05_01 (F037104)	Keratin, type II cytoskeletal 2 epidermal OS=Homo sapiens GN=KRT2 PE=1 SV=2	sp|P35908|K22E_HUMAN	uni_human_2016.fasta	65,433.9	100.0%	8	8	8	0.256%	19.6%	FLEQQNQVLQTK	R	W	95.0%	80.0	42.3	43.2	0	1	0	0	2	1,475.7854	198	209	false	tr|H6VRG0|H6VRG0_HUMAN,tr|H6VRG1|H6VRG1_HUMAN,tr|H6VRG2|H6VRG2_HUMAN,IPI:CON_IPI00376379.3|SWISS-PROT:Q7Z794,sp|P04264|K2C1_HUMAN,tr|H6VRG3|H6VRG3_HUMAN,tr|Q0IIN1|Q0IIN1_HUMAN
MDAV_SFD	BR1	MDAV_BR1	File Name: MDAV_05_01 (F037104)	Keratin, type II cytoskeletal 2 epidermal OS=Homo sapiens GN=KRT2 PE=1 SV=2	sp|P35908|K22E_HUMAN	uni_human_2016.fasta	65,433.9	100.0%	8	8	8	0.256%	19.6%	GFSSGSAVVSGGSR	R	R	95.0%	76.1	38.7	54.0	0	1	0	0	2	1,254.6072	21	34	true	IPI:CON_00622240.4|SWISS-PROT:Q3TTY5
MDAV_SFD	BR1	MDAV_BR1	File Name: MDAV_05_01 (F037104)	Keratin, type II cytoskeletal 2 epidermal OS=Homo sapiens GN=KRT2 PE=1 SV=2	sp|P35908|K22E_HUMAN	uni_human_2016.fasta	65,433.9	100.0%	8	8	8	0.256%	19.6%	GGSGGGGSISGGGYGSGGGSGGR	R	Y	95.0%	86.0	36.9	64.1	0	1	0	0	2	1,741.7488	550	572	true	
MDAV_SFD	BR1	MDAV_BR1	File Name: MDAV_05_01 (F037104)	Keratin, type II cytoskeletal 2 epidermal OS=Homo sapiens GN=KRT2 PE=1 SV=2	sp|P35908|K22E_HUMAN	uni_human_2016.fasta	65,433.9	100.0%	8	8	8	0.256%	19.6%	GSSSGGGYSSGSSSYGSGGR	R	Q	95.0%	99.2	36.5	76.4	0	1	0	0	2	1,740.7055	525	544	true	
MDAV_SFD	BR1	MDAV_BR1	File Name: MDAV_05_01 (F037104)	Keratin, type II cytoskeletal 2 epidermal OS=Homo sapiens GN=KRT2 PE=1 SV=2	sp|P35908|K22E_HUMAN	uni_human_2016.fasta	65,433.9	100.0%	8	8	8	0.256%	19.6%	IEISELNR	K	V	95.0%	57.6	40.7	20.2	0	1	0	0	2	973.5313	394	401	false	tr|H6VRG0|H6VRG0_HUMAN,tr|H6VRG1|H6VRG1_HUMAN,tr|H6VRG2|H6VRG2_HUMAN,sp|P04264|K2C1_HUMAN,tr|H6VRG3|H6VRG3_HUMAN
MDAV_SFD	BR1	MDAV_BR1	File Name: MDAV_05_01 (F037104)	Keratin, type II cytoskeletal 2 epidermal OS=Homo sapiens GN=KRT2 PE=1 SV=2	sp|P35908|K22E_HUMAN	uni_human_2016.fasta	65,433.9	100.0%	8	8	8	0.256%	19.6%	LLEGEECR	K	M	92.6%	40.3	39.5	17.8	0	1	0	0	2	1,005.4671	483	490	true	tr|H0YI76|H0YI76_HUMAN,sp|P13647|K2C5_HUMAN,tr|B4DRR0|B4DRR0_HUMAN,tr|B4E1T1|B4E1T1_HUMAN,sp|P04259|K2C6B_HUMAN,IPI:CON_00622240.4|SWISS-PROT:Q3TTY5,sp|Q86Y46|K2C73_HUMAN,IPI:CON_IPI00174775.2|TREMBL:Q32MB2;Q86Y46,tr|A0A0S2Z428|A0A0S2Z428_HUMAN,IPI:CON_00300725.7|SWISS-PROT:P02538,sp|P02538|K2C6A_HUMAN,IPI:CON_00009867.3|SWISS-PROT:P13647
MDAV_SFD	BR1	MDAV_BR1	File Name: MDAV_05_01 (F037104)	Keratin, type II cytoskeletal 2 epidermal OS=Homo sapiens GN=KRT2 PE=1 SV=2	sp|P35908|K22E_HUMAN	uni_human_2016.fasta	65,433.9	100.0%	8	8	8	0.256%	19.6%	NVQDAIADAEQR	K	G	95.0%	85.2	41.4	57.6	0	1	0	0	2	1,329.6394	419	430	true	
MDAV_SFD	BR1	MDAV_BR1	File Name: MDAV_05_01 (F037104)	Keratin, type II cytoskeletal 2 epidermal OS=Homo sapiens GN=KRT2 PE=1 SV=2	sp|P35908|K22E_HUMAN	uni_human_2016.fasta	65,433.9	100.0%	8	8	8	0.256%	19.6%	YEELQVTVGR	K	H	95.0%	54.8	41.7	25.5	0	1	0	0	2	1,193.6161	375	384	true	
MDAV_SFD	BR1	MDAV_BR1	File Name: MDAV_05_01 (F037104)	Keratin, type II cytoskeletal 2 epidermal OS=Homo sapiens GN=KRT2 PE=1 SV=2	sp|P35908|K22E_HUMAN	uni_human_2016.fasta	65,433.9	100.0%	8	8	8	0.256%	19.6%	YLDGLTAER	R	T	95.0%	66.9	40.3	33.7	0	1	0	0	2	1,037.5263	239	247	true	
MDAV_SFD	BR1	MDAV_BR1	File Name: MDAV_05_01 (F037104)	Neutral alpha-glucosidase AB OS=Homo sapiens GN=GANAB PE=1 SV=3	sp|Q14697|GANAB_HUMAN,tr|B4DIW2|B4DIW2_HUMAN,tr|B4DJ30|B4DJ30_HUMAN,tr|B4DSM6|B4DSM6_HUMAN,tr|F5H6X6|F5H6X6_HUMAN,tr|V9HWJ0|V9HWJ0_HUMAN	uni_human_2016.fasta	106,875.9	100.0%	3	3	3	0.0959%	3.92%	GLLEFEHQR	R	A	95.0%	50.3	41.2	26.3	0	1	0	0	2	1,128.5797	174	182	true	
MDAV_SFD	BR1	MDAV_BR1	File Name: MDAV_05_01 (F037104)	Neutral alpha-glucosidase AB OS=Homo sapiens GN=GANAB PE=1 SV=3	sp|Q14697|GANAB_HUMAN,tr|B4DIW2|B4DIW2_HUMAN,tr|B4DJ30|B4DJ30_HUMAN,tr|B4DSM6|B4DSM6_HUMAN,tr|F5H6X6|F5H6X6_HUMAN,tr|V9HWJ0|V9HWJ0_HUMAN	uni_human_2016.fasta	106,875.9	100.0%	3	3	3	0.0959%	3.92%	LDLLEDR	R	S	95.0%	45.5	40.6	16.7	0	1	0	0	2	873.4678	158	164	true	
MDAV_SFD	BR1	MDAV_BR1	File Name: MDAV_05_01 (F037104)	Neutral alpha-glucosidase AB OS=Homo sapiens GN=GANAB PE=1 SV=3	sp|Q14697|GANAB_HUMAN,tr|B4DIW2|B4DIW2_HUMAN,tr|B4DJ30|B4DJ30_HUMAN,tr|B4DSM6|B4DSM6_HUMAN,tr|F5H6X6|F5H6X6_HUMAN,tr|V9HWJ0|V9HWJ0_HUMAN	uni_human_2016.fasta	106,875.9	100.0%	3	3	3	0.0959%	3.92%	VSQGSKDPAEGDGAQPEETPR	R	D	95.0%	52.2	36.6	31.3	0	0	1	0	2	2,260.0116	186	206	true	
MDAV_SFD	BR1	MDAV_BR1	File Name: MDAV_05_01 (F037104)	Heat shock 70 kDa protein 4 OS=Homo sapiens GN=HSPA4 PE=1 SV=4	sp|P34932|HSP74_HUMAN,tr|A0A087WTS8|A0A087WTS8_HUMAN,tr|A0A087WYC1|A0A087WYC1_HUMAN,tr|O14992|O14992_HUMAN,tr|Q59GF8|Q59GF8_HUMAN,tr|V9HW33|V9HW33_HUMAN	uni_human_2016.fasta	94,331.9	99.8%	2	2	2	0.0639%	3.45%	AGGIETIANEYSDR	R	C	95.0%	79.6	39.5	57.0	0	1	0	0	2	1,495.7024	20	33	true	
MDAV_SFD	BR1	MDAV_BR1	File Name: MDAV_05_01 (F037104)	Heat shock 70 kDa protein 4 OS=Homo sapiens GN=HSPA4 PE=1 SV=4	sp|P34932|HSP74_HUMAN,tr|A0A087WTS8|A0A087WTS8_HUMAN,tr|A0A087WYC1|A0A087WYC1_HUMAN,tr|O14992|O14992_HUMAN,tr|Q59GF8|Q59GF8_HUMAN,tr|V9HW33|V9HW33_HUMAN	uni_human_2016.fasta	94,331.9	99.8%	2	2	2	0.0639%	3.45%	SVMDATQIAGLNCLR	R	L	95.0%	97.8	44.1	56.6	0	1	0	0	2	1,664.8096	155	169	true	
MDAV_SFD	BR1	MDAV_BR1	File Name: MDAV_05_01 (F037104)	Rho GTPase-activating protein 35 OS=Homo sapiens GN=ARHGAP35 PE=1 SV=3	sp|Q9NRY4|RHG35_HUMAN,tr|A2RRE5|A2RRE5_HUMAN	uni_human_2016.fasta	170,518.9	75.1%	1	1	1	0.0320%	0.734%	AAATKLASAEK	R	L	89.0%	38.3	40.0	8.87	0	1	0	0	2	1,060.5997	120	130	true	
MDAV_SFD	BR1	MDAV_BR1	File Name: MDAV_05_01 (F037104)	Isoform 2 of General vesicular transport factor p115 OS=Homo sapiens GN=USO1	sp|O60763-2|USO1_HUMAN,sp|O60763|USO1_HUMAN,tr|A0A024RDG1|A0A024RDG1_HUMAN	uni_human_2016.fasta	107,897.6	87.6%	1	1	1	0.0320%	0.925%	LMDLLADSR	R	E	95.0%	46.2	40.4	25.1	0	1	0	0	2	1,049.5298	171	179	true	
MDAV_SFD	BR1	MDAV_BR1	File Name: MDAV_05_01 (F037104)	Isoform ACTN4ISO of Alpha-actinin-4 OS=Homo sapiens GN=ACTN4	sp|O43707-2|ACTN4_HUMAN,sp|O43707-3|ACTN4_HUMAN,sp|O43707|ACTN4_HUMAN,sp|P12814-2|ACTN1_HUMAN,sp|P12814-3|ACTN1_HUMAN,sp|P12814-4|ACTN1_HUMAN,sp|P12814|ACTN1_HUMAN,tr|A0A024R694|A0A024R694_HUMAN,tr|A0A0S2Z3C0|A0A0S2Z3C0_HUMAN,tr|A0A0S2Z3G9|A0A0S2Z3G9_HUMAN,tr|A0A0S2Z3X3|A0A0S2Z3X3_HUMAN,tr|A1L0V1|A1L0V1_HUMAN,tr|B3KUX9|B3KUX9_HUMAN,tr|B4DFY0|B4DFY0_HUMAN,tr|B7Z2W3|B7Z2W3_HUMAN,tr|B7Z565|B7Z565_HUMAN,tr|F5GXS2|F5GXS2_HUMAN,tr|H0YJ11|H0YJ11_HUMAN,tr|H0YJW3|H0YJW3_HUMAN,tr|H7C144|H7C144_HUMAN,tr|H7C5W8|H7C5W8_HUMAN,tr|H9KV75|H9KV75_HUMAN,tr|Q5ZEZ4|Q5ZEZ4_HUMAN,tr|Q96BG6|Q96BG6_HUMAN	uni_human_2016.fasta	103,061.1	87.6%	1	1	1	0.0320%	1.73%	TINEVENQILTR	R	D	95.0%	77.7	42.8	48.0	0	1	0	0	2	1,429.7646	727	738	true	
MDAV_SFD	BR1	MDAV_BR1	File Name: MDAV_05_01 (F037104)	Isoform 3 of Regulation of nuclear pre-mRNA domain-containing protein 2 OS=Homo sapiens GN=RPRD2	sp|Q5VT52-3|RPRD2_HUMAN,sp|Q5VT52|RPRD2_HUMAN	uni_human_2016.fasta	156,023.0	77.7%	1	1	1	0.0320%	0.767%	MAAGGGGGSSK	-	A	90.4%	24.6	26.6	12.3	0	0	1	0	2	1,105.4369	1	11	true	
MDAV_SFD	BR1	MDAV_BR1	File Name: MDAV_05_01 (F037104)	Isoform 2 of Coronin-7 OS=Homo sapiens GN=CORO7	sp|P57737-2|CORO7_HUMAN,sp|P57737-3|CORO7_HUMAN,sp|P57737-4|CORO7_HUMAN,sp|P57737|CORO7_HUMAN,tr|A0A0A6YYL4|A0A0A6YYL4_HUMAN	uni_human_2016.fasta	100,605.6	100.0%	2	2	2	0.0639%	2.74%	CLLVSGFDSQSER	R	Q	95.0%	86.1	42.2	58.8	0	1	0	0	2	1,497.7003	695	707	true	
MDAV_SFD	BR1	MDAV_BR1	File Name: MDAV_05_01 (F037104)	Isoform 2 of Coronin-7 OS=Homo sapiens GN=CORO7	sp|P57737-2|CORO7_HUMAN,sp|P57737-3|CORO7_HUMAN,sp|P57737-4|CORO7_HUMAN,sp|P57737|CORO7_HUMAN,tr|A0A0A6YYL4|A0A0A6YYL4_HUMAN	uni_human_2016.fasta	100,605.6	100.0%	2	2	2	0.0639%	2.74%	IWDLQAGADR	R	L	95.0%	64.1	41.4	40.2	0	1	0	0	2	1,144.5747	621	630	true	
MDAV_SFD	BR1	MDAV_BR1	File Name: MDAV_05_01 (F037104)	Heat shock protein apg-1 OS=Homo sapiens PE=2 SV=1	tr|Q53ZP9|Q53ZP9_HUMAN	uni_human_2016.fasta	94,507.5	87.6%	1	1	1	0.0320%	1.31%	SFDDPIVQTER	R	I	95.0%	78.0	40.1	30.5	0	1	0	0	2	1,306.6275	74	84	true	
MDAV_SFD	BR1	MDAV_BR1	File Name: MDAV_05_01 (F037104)	Putative uncharacterized protein FLJ36925 OS=Homo sapiens PE=5 SV=1	sp|Q8N9L7|YV006_HUMAN	uni_human_2016.fasta	13,535.3	82.8%	1	1	1	0.0320%	6.67%	MTMTMSYK	-	A	92.8%	23.8	25.0	13.9	0	0	1	0	2	1,129.4363	1	8	true	
MDAV_SFD	BR1	MDAV_BR1	File Name: MDAV_05_01 (F037104)	Isoform 4 of Nuclear protein MDM1 OS=Homo sapiens GN=MDM1	sp|Q8TC05-4|MDM1_HUMAN,sp|Q8TC05|MDM1_HUMAN	uni_human_2016.fasta	80,735.8	60.4%	1	1	1	0.0320%	1.77%	RMTSQDCLETSK	K	N	80.4%	37.2	41.0	6.54	0	1	0	0	2	1,566.6984	557	568	true	
MDAV_SFD	BR1	MDAV_BR1	File Name: MDAV_05_01 (F037104)	Elongation factor 2 OS=Homo sapiens GN=EEF2 PE=1 SV=4	sp|P13639|EF2_HUMAN	uni_human_2016.fasta	95,340.1	86.5%	1	1	1	0.0320%	1.05%	VNFTVDQIR	M	A	94.5%	42.6	42.5	16.9	0	1	0	0	1	1,196.6059	2	10	true	
MDAV_SFD	BR1	MDAV_BR1	File Name: MDAV_05_01 (F037104)	Tax_Id=9606 Gene_Symbol=KRT5 Keratin, type II cytoskeletal 5	IPI:CON_00009867.3|SWISS-PROT:P13647,sp|P13647|K2C5_HUMAN	uni_human_2016.fasta	62,379.6	100.0%	4	4	4	0.128%	8.14%	AQYEEIANR	K	S	95.0%	54.3	40.7	25.9	0	1	0	0	2	1,093.5272	344	352	true	tr|H0YI76|H0YI76_HUMAN,tr|B4E1T1|B4E1T1_HUMAN
MDAV_SFD	BR1	MDAV_BR1	File Name: MDAV_05_01 (F037104)	Tax_Id=9606 Gene_Symbol=KRT5 Keratin, type II cytoskeletal 5	IPI:CON_00009867.3|SWISS-PROT:P13647,sp|P13647|K2C5_HUMAN	uni_human_2016.fasta	62,379.6	100.0%	4	4	4	0.128%	8.14%	ISISTSGGSFR	R	N	95.0%	59.7	41.1	43.8	0	1	0	0	2	1,111.5742	74	84	true	
MDAV_SFD	BR1	MDAV_BR1	File Name: MDAV_05_01 (F037104)	Tax_Id=9606 Gene_Symbol=KRT5 Keratin, type II cytoskeletal 5	IPI:CON_00009867.3|SWISS-PROT:P13647,sp|P13647|K2C5_HUMAN	uni_human_2016.fasta	62,379.6	100.0%	4	4	4	0.128%	8.14%	LLEGEECR	K	L	92.6%	40.3	39.5	17.8	0	1	0	0	2	1,005.4671	473	480	false	tr|H0YI76|H0YI76_HUMAN,tr|B4DRR0|B4DRR0_HUMAN,tr|B4E1T1|B4E1T1_HUMAN,sp|P04259|K2C6B_HUMAN,IPI:CON_00622240.4|SWISS-PROT:Q3TTY5,sp|Q86Y46|K2C73_HUMAN,IPI:CON_IPI00174775.2|TREMBL:Q32MB2;Q86Y46,tr|A0A0S2Z428|A0A0S2Z428_HUMAN,IPI:CON_00300725.7|SWISS-PROT:P02538,sp|P02538|K2C6A_HUMAN,sp|P35908|K22E_HUMAN
MDAV_SFD	BR1	MDAV_BR1	File Name: MDAV_05_01 (F037104)	Tax_Id=9606 Gene_Symbol=KRT5 Keratin, type II cytoskeletal 5	IPI:CON_00009867.3|SWISS-PROT:P13647,sp|P13647|K2C5_HUMAN	uni_human_2016.fasta	62,379.6	100.0%	4	4	4	0.128%	8.14%	NMQDLVEDFK	R	N	95.0%	45.3	39.5	12.2	0	1	0	0	2	1,254.5673	246	255	true	
MDAV_SFD	BR1	MDAV_BR1	File Name: MDAV_05_01 (F037104)	Tax_Id=9606 Gene_Symbol=KRT5 Keratin, type II cytoskeletal 5	IPI:CON_00009867.3|SWISS-PROT:P13647,sp|P13647|K2C5_HUMAN	uni_human_2016.fasta	62,379.6	100.0%	4	4	4	0.128%	8.14%	YEELQQTAGR	K	H	95.0%	51.0	39.1	25.9	0	1	0	0	2	1,194.5750	365	374	true	tr|H0YI76|H0YI76_HUMAN,tr|B4E1T1|B4E1T1_HUMAN
MDAV_SFD	BR1	MDAV_BR1	File Name: MDAV_05_01 (F037104)	Tax_Id=9606 Gene_Symbol=KRT14 Keratin, type I cytoskeletal 14	IPI:CON_00384444.5|SWISS-PROT:P02533,sp|P02533|K1C14_HUMAN	uni_human_2016.fasta	51,622.6	100.0%	3	3	3	0.0959%	16.5%	ALEEANADLEVK	R	I	95.0%	94.2	42.0	66.6	0	1	0	0	2	1,301.6584	135	146	false	sp|P13646|K1C13_HUMAN,sp|P13646-3|K1C13_HUMAN,tr|K7ERE3|K7ERE3_HUMAN,IPI:CON_00217963.3|SWISS-PROT:P08779,IPI:CON_IPI00873598.1|ENSEMBL:ENSP00000377550,sp|P08779|K1C16_HUMAN,IPI:CON_IPI00217963.3|SWISS-PROT:P08779
MDAV_SFD	BR1	MDAV_BR1	File Name: MDAV_05_01 (F037104)	Tax_Id=9606 Gene_Symbol=KRT14 Keratin, type I cytoskeletal 14	IPI:CON_00384444.5|SWISS-PROT:P02533,sp|P02533|K1C14_HUMAN	uni_human_2016.fasta	51,622.6	100.0%	3	3	3	0.0959%	16.5%	APSTYGGGLSVSSSR	R	F	95.0%	87.1	42.0	67.4	0	1	0	0	2	1,425.6968	42	56	true	
MDAV_SFD	BR1	MDAV_BR1	File Name: MDAV_05_01 (F037104)	Tax_Id=9606 Gene_Symbol=KRT14 Keratin, type I cytoskeletal 14	IPI:CON_00384444.5|SWISS-PROT:P02533,sp|P02533|K1C14_HUMAN	uni_human_2016.fasta	51,622.6	100.0%	3	3	3	0.0959%	16.5%	DAEEWFFTK	K	T	95.0%	60.1	38.7	44.6	0	1	0	0	2	1,172.5259	301	309	true	tr|A0A024R1X6|A0A024R1X6_HUMAN
MDAV_SFD	BR1	MDAV_BR1	File Name: MDAV_05_01 (F037104)	Tax_Id=9606 Gene_Symbol=KRT14 Keratin, type I cytoskeletal 14	IPI:CON_00384444.5|SWISS-PROT:P02533,sp|P02533|K1C14_HUMAN	uni_human_2016.fasta	51,622.6	100.0%	3	3	3	0.0959%	16.5%	EVATNSELVQSGK	R	S	95.0%	75.5	42.0	54.0	0	1	0	0	2	1,361.6907	316	328	true	sp|Q04695|K1C17_HUMAN,tr|A0A024R1X6|A0A024R1X6_HUMAN,IPI:CON_00450768.7|SWISS-PROT:Q04695,IPI:CON_IPI00450768.7|SWISS-PROT:Q04695
MDAV_SFD	BR1	MDAV_BR1	File Name: MDAV_05_01 (F037104)	Tax_Id=9606 Gene_Symbol=KRT14 Keratin, type I cytoskeletal 14	IPI:CON_00384444.5|SWISS-PROT:P02533,sp|P02533|K1C14_HUMAN	uni_human_2016.fasta	51,622.6	100.0%	3	3	3	0.0959%	16.5%	ISSVLAGGSCR	R	A	95.0%	53.5	40.6	33.0	0	1	0	0	2	1,106.5623	31	41	false	IPI:CON_00217963.3|SWISS-PROT:P08779,sp|P08779|K1C16_HUMAN,IPI:CON_IPI00217963.3|SWISS-PROT:P08779
MDAV_SFD	BR1	MDAV_BR1	File Name: MDAV_05_01 (F037104)	Tax_Id=9606 Gene_Symbol=KRT14 Keratin, type I cytoskeletal 14	IPI:CON_00384444.5|SWISS-PROT:P02533,sp|P02533|K1C14_HUMAN	uni_human_2016.fasta	51,622.6	100.0%	3	3	3	0.0959%	16.5%	LEQEIATYR	R	R	95.0%	46.7	41.5	17.5	0	1	0	0	2	1,122.5790	408	416	false	sp|P13646|K1C13_HUMAN,sp|P13646-3|K1C13_HUMAN,tr|K7ERE3|K7ERE3_HUMAN,tr|A0A024R1X6|A0A024R1X6_HUMAN,IPI:CON_IPI00217963.3|SWISS-PROT:P08779,sp|P08779|K1C16_HUMAN,IPI:CON_IPI00874585.1|SWISS-PROT:Q9Z2K1,IPI:CON_IPI00131209.3|TREMBL:Q3ZAW8,IPI:CON_00131209.3|TREMBL:Q3ZAW8;Q9EQD6;Q9EQD7,IPI:CON_00217963.3|SWISS-PROT:P08779,sp|Q04695|K1C17_HUMAN,IPI:CON_IPI00873598.1|ENSEMBL:ENSP00000377550,IPI:CON_00450768.7|SWISS-PROT:Q04695,IPI:CON_IPI00450768.7|SWISS-PROT:Q04695,tr|B4DE59|B4DE59_HUMAN
MDAV_SFD	BR1	MDAV_BR1	File Name: MDAV_05_01 (F037104)	Tax_Id=9606 Gene_Symbol=KRT14 Keratin, type I cytoskeletal 14	IPI:CON_00384444.5|SWISS-PROT:P02533,sp|P02533|K1C14_HUMAN	uni_human_2016.fasta	51,622.6	100.0%	3	3	3	0.0959%	16.5%	VLDELTLAR	R	A	95.0%	78.5	39.4	49.9	0	1	0	0	2	1,029.5940	224	232	false	IPI:CON_00217963.3|SWISS-PROT:P08779,sp|Q04695|K1C17_HUMAN,tr|A0A024R1X6|A0A024R1X6_HUMAN,IPI:CON_00450768.7|SWISS-PROT:Q04695,sp|P08779|K1C16_HUMAN,IPI:CON_IPI00450768.7|SWISS-PROT:Q04695,IPI:CON_IPI00217963.3|SWISS-PROT:P08779,tr|B4DE59|B4DE59_HUMAN
MDAV_SFD	BR1	MDAV_BR1	File Name: MDAV_05_01 (F037104)	Staphylococcal nuclease domain-containing protein 1 OS=Homo sapiens GN=SND1 PE=1 SV=1	sp|Q7KZF4|SND1_HUMAN,tr|A0A140VK49|A0A140VK49_HUMAN,tr|B4E299|B4E299_HUMAN	uni_human_2016.fasta	101,998.5	100.0%	6	6	6	0.192%	7.25%	ADDADEFGYSR	R	-	95.0%	91.2	29.1	79.6	0	1	0	0	2	1,245.5019	900	910	true	
MDAV_SFD	BR1	MDAV_BR1	File Name: MDAV_05_01 (F037104)	Staphylococcal nuclease domain-containing protein 1 OS=Homo sapiens GN=SND1 PE=1 SV=1	sp|Q7KZF4|SND1_HUMAN,tr|A0A140VK49|A0A140VK49_HUMAN,tr|B4E299|B4E299_HUMAN	uni_human_2016.fasta	101,998.5	100.0%	6	6	6	0.192%	7.25%	DLKYTIENPR	R	H	95.0%	57.4	41.0	27.2	0	1	0	0	2	1,353.6799	175	184	true	
MDAV_SFD	BR1	MDAV_BR1	File Name: MDAV_05_01 (F037104)	Staphylococcal nuclease domain-containing protein 1 OS=Homo sapiens GN=SND1 PE=1 SV=1	sp|Q7KZF4|SND1_HUMAN,tr|A0A140VK49|A0A140VK49_HUMAN,tr|B4E299|B4E299_HUMAN	uni_human_2016.fasta	101,998.5	100.0%	6	6	6	0.192%	7.25%	LGTLSPAFSTR	R	V	95.0%	49.1	41.1	19.5	0	1	0	0	2	1,149.6263	777	787	true	
MDAV_SFD	BR1	MDAV_BR1	File Name: MDAV_05_01 (F037104)	Staphylococcal nuclease domain-containing protein 1 OS=Homo sapiens GN=SND1 PE=1 SV=1	sp|Q7KZF4|SND1_HUMAN,tr|A0A140VK49|A0A140VK49_HUMAN,tr|B4E299|B4E299_HUMAN	uni_human_2016.fasta	101,998.5	100.0%	6	6	6	0.192%	7.25%	QINLSNIR	R	A	83.0%	36.2	38.7	20.9	0	1	0	0	2	957.5476	48	55	true	
MDAV_SFD	BR1	MDAV_BR1	File Name: MDAV_05_01 (F037104)	Staphylococcal nuclease domain-containing protein 1 OS=Homo sapiens GN=SND1 PE=1 SV=1	sp|Q7KZF4|SND1_HUMAN,tr|A0A140VK49|A0A140VK49_HUMAN,tr|B4E299|B4E299_HUMAN	uni_human_2016.fasta	101,998.5	100.0%	6	6	6	0.192%	7.25%	SEAVVEYVFSGSR	R	L	95.0%	107	40.2	84.3	0	1	0	0	2	1,429.6956	527	539	true	
MDAV_SFD	BR1	MDAV_BR1	File Name: MDAV_05_01 (F037104)	Staphylococcal nuclease domain-containing protein 1 OS=Homo sapiens GN=SND1 PE=1 SV=1	sp|Q7KZF4|SND1_HUMAN,tr|A0A140VK49|A0A140VK49_HUMAN,tr|B4E299|B4E299_HUMAN	uni_human_2016.fasta	101,998.5	100.0%	6	6	6	0.192%	7.25%	SSHYDELLAAEAR	R	A	95.0%	71.1	44.6	50.3	0	1	0	0	2	1,461.6968	473	485	true	
MDAV_SFD	BR1	MDAV_BR1	File Name: MDAV_05_01 (F037104)	Isoform 2 of WD repeat-containing protein 91 OS=Homo sapiens GN=WDR91	sp|A4D1P6-2|WDR91_HUMAN	uni_human_2016.fasta	71,352.8	63.8%	1	1	1	0.0320%	0.943%	VQPPLR	R	C	82.6%	31.0	35.0	2.34	0	1	0	0	2	709.4356	605	610	true	
MDAV_SFD	BR1	MDAV_BR1	File Name: MDAV_05_01 (F037104)	Trypsin - Sus scrofa (Pig).	IPI:CON_Trypsin|SWISS-PROT:P00761|TRYP_PIG	uni_human_2016.fasta	24,409.3	87.6%	1	1	1	0.0320%	8.66%	LGEHNIDVLEGNEQFINAAK	R	I	95.0%	90.1	44.4	57.7	0	0	1	0	2	2,211.1042	58	77	true	
MDAV_SFD	BR1	MDAV_BR1	File Name: MDAV_05_01 (F037104)	Isoform 2 of Transcription intermediary factor 1-beta OS=Homo sapiens GN=TRIM28	sp|Q13263-2|TIF1B_HUMAN,sp|Q13263|TIF1B_HUMAN,tr|B2R8R5|B2R8R5_HUMAN	uni_human_2016.fasta	88,549.0	87.6%	1	1	1	0.0320%	4.12%	AASAAAASAAAASAASGSPGPGEGSAGGEKR	M	S	95.0%	137	44.3	108	0	0	1	0	1	2,690.2401	2	32	true	
MDAV_SFD	BR1	MDAV_BR1	File Name: MDAV_05_01 (F037104)	Heterogeneous nuclear ribonucleoprotein D0 (Fragment) OS=Homo sapiens GN=HNRNPD PE=1 SV=1	tr|H0YA96|H0YA96_HUMAN	uni_human_2016.fasta	23,922.9	87.6%	1	1	1	0.0320%	2.86%	VIDPKR	K	A	95.0%	43.7	39.6	11.5	0	1	0	0	2	832.4677	70	75	true	
MDAV_SFD	BR1	MDAV_BR1	File Name: MDAV_05_01 (F037104)	Isoform 2 of Putative RNA-binding protein 15 OS=Homo sapiens GN=RBM15	sp|Q96T37-2|RBM15_HUMAN,sp|Q96T37-3|RBM15_HUMAN,sp|Q96T37-4|RBM15_HUMAN,sp|Q96T37|RBM15_HUMAN,tr|A0A087WWP4|A0A087WWP4_HUMAN	uni_human_2016.fasta	107,193.0	87.6%	1	1	1	0.0320%	1.25%	EVDEISPEDDQR	R	A	95.0%	40.0	36.0	27.0	0	1	0	0	2	1,431.6236	360	371	true	
MDAV_SFD	BR1	MDAV_BR1	File Name: MDAV_05_01 (F037104)	Isoform 2 of Coatomer subunit beta' OS=Homo sapiens GN=COPB2	sp|P35606-2|COPB2_HUMAN,sp|P35606|COPB2_HUMAN	uni_human_2016.fasta	102,489.1	99.8%	2	2	2	0.0639%	2.05%	LPEAAFLAR	R	T	95.0%	85.7	38.4	64.1	0	1	0	0	2	987.5622	751	759	true	
MDAV_SFD	BR1	MDAV_BR1	File Name: MDAV_05_01 (F037104)	Isoform 2 of Coatomer subunit beta' OS=Homo sapiens GN=COPB2	sp|P35606-2|COPB2_HUMAN,sp|P35606|COPB2_HUMAN	uni_human_2016.fasta	102,489.1	99.8%	2	2	2	0.0639%	2.05%	VFNYNTLER	R	V	95.0%	53.0	39.5	29.4	0	1	0	0	2	1,155.5792	83	91	true	
MDAV_SFD	BR1	MDAV_BR1	File Name: MDAV_05_01 (F037104)	C-1-tetrahydrofolate synthase, cytoplasmic OS=Homo sapiens GN=MTHFD1 PE=1 SV=3	sp|P11586|C1TC_HUMAN,tr|A0A024R652|A0A024R652_HUMAN	uni_human_2016.fasta	101,561.5	99.8%	2	2	2	0.0639%	2.25%	LAILQVGNR	R	D	95.0%	62.9	34.9	18.5	0	1	0	0	2	983.5997	38	46	true	
MDAV_SFD	BR1	MDAV_BR1	File Name: MDAV_05_01 (F037104)	C-1-tetrahydrofolate synthase, cytoplasmic OS=Homo sapiens GN=MTHFD1 PE=1 SV=3	sp|P11586|C1TC_HUMAN,tr|A0A024R652|A0A024R652_HUMAN	uni_human_2016.fasta	101,561.5	99.8%	2	2	2	0.0639%	2.25%	LDIDPETITWQR	R	V	95.0%	94.9	43.2	70.1	0	1	0	0	2	1,486.7539	521	532	true	
MDAV_SFD	BR1	MDAV_BR1	File Name: MDAV_05_01 (F037104)	Cell division cycle 5-like protein OS=Homo sapiens GN=CDC5L PE=1 SV=2	sp|Q99459|CDC5L_HUMAN,tr|B3KY60|B3KY60_HUMAN,tr|B4DSH1|B4DSH1_HUMAN	uni_human_2016.fasta	92,254.2	87.6%	1	1	1	0.0320%	2.00%	EIDDTYIEDAADVDAR	R	K	95.0%	82.5	36.0	49.3	0	1	0	0	2	1,810.7980	506	521	true	
MDAV_SFD	BR1	MDAV_BR1	File Name: MDAV_05_01 (F037104)	Keratin, type I cytoskeletal 9 OS=Homo sapiens GN=KRT9 PE=1 SV=3	sp|P35527|K1C9_HUMAN	uni_human_2016.fasta	62,065.9	100.0%	8	8	8	0.256%	18.5%	EIETYHNLLEGGQEDFESSGAGK	K	I	95.0%	93.7	35.9	63.9	0	0	1	0	2	2,510.1320	450	472	true	
MDAV_SFD	BR1	MDAV_BR1	File Name: MDAV_05_01 (F037104)	Keratin, type I cytoskeletal 9 OS=Homo sapiens GN=KRT9 PE=1 SV=3	sp|P35527|K1C9_HUMAN	uni_human_2016.fasta	62,065.9	100.0%	8	8	8	0.256%	18.5%	FSSSSGYGGGSSR	R	V	95.0%	78.6	35.9	61.1	0	1	0	0	2	1,235.5286	47	59	true	
MDAV_SFD	BR1	MDAV_BR1	File Name: MDAV_05_01 (F037104)	Keratin, type I cytoskeletal 9 OS=Homo sapiens GN=KRT9 PE=1 SV=3	sp|P35527|K1C9_HUMAN	uni_human_2016.fasta	62,065.9	100.0%	8	8	8	0.256%	18.5%	GGSGGSYGGGGSGGGYGGGSGSR	R	G	95.0%	106	33.8	90.8	0	1	0	0	2	1,791.7280	491	513	true	
MDAV_SFD	BR1	MDAV_BR1	File Name: MDAV_05_01 (F037104)	Keratin, type I cytoskeletal 9 OS=Homo sapiens GN=KRT9 PE=1 SV=3	sp|P35527|K1C9_HUMAN	uni_human_2016.fasta	62,065.9	100.0%	8	8	8	0.256%	18.5%	IKFEMEQNLR	R	Q	95.0%	50.2	41.9	20.4	0	1	0	0	2	1,323.6727	241	250	true	
MDAV_SFD	BR1	MDAV_BR1	File Name: MDAV_05_01 (F037104)	Keratin, type I cytoskeletal 9 OS=Homo sapiens GN=KRT9 PE=1 SV=3	sp|P35527|K1C9_HUMAN	uni_human_2016.fasta	62,065.9	100.0%	8	8	8	0.256%	18.5%	MTLDDFR	R	I	88.9%	37.0	38.5	17.2	0	1	0	0	2	913.4086	234	240	true	
MDAV_SFD	BR1	MDAV_BR1	File Name: MDAV_05_01 (F037104)	Keratin, type I cytoskeletal 9 OS=Homo sapiens GN=KRT9 PE=1 SV=3	sp|P35527|K1C9_HUMAN	uni_human_2016.fasta	62,065.9	100.0%	8	8	8	0.256%	18.5%	SGGGGGGGLGSGGSIR	R	S	95.0%	105	40.8	76.2	0	1	0	0	2	1,232.5981	14	29	true	
MDAV_SFD	BR1	MDAV_BR1	File Name: MDAV_05_01 (F037104)	Keratin, type I cytoskeletal 9 OS=Homo sapiens GN=KRT9 PE=1 SV=3	sp|P35527|K1C9_HUMAN	uni_human_2016.fasta	62,065.9	100.0%	8	8	8	0.256%	18.5%	STMQELNSR	K	L	95.0%	62.1	39.2	31.6	0	1	0	0	2	1,081.4943	155	163	true	
MDAV_SFD	BR1	MDAV_BR1	File Name: MDAV_05_01 (F037104)	Keratin, type I cytoskeletal 9 OS=Homo sapiens GN=KRT9 PE=1 SV=3	sp|P35527|K1C9_HUMAN	uni_human_2016.fasta	62,065.9	100.0%	8	8	8	0.256%	18.5%	VQALEEANNDLENK	K	I	95.0%	126	43.0	94.7	0	1	0	0	2	1,586.7657	171	184	true	
MDAV_SFD	BR1	MDAV_BR1	File Name: MDAV_05_01 (F037104)	Isoform B of AP-2 complex subunit alpha-1 OS=Homo sapiens GN=AP2A1	sp|O95782-2|AP2A1_HUMAN,sp|O95782|AP2A1_HUMAN	uni_human_2016.fasta	107,548.7	99.8%	2	2	2	0.0639%	2.20%	EMGEAFAADIPR	R	I	95.0%	53.6	40.7	30.5	0	1	0	0	2	1,322.6047	142	153	true	
MDAV_SFD	BR1	MDAV_BR1	File Name: MDAV_05_01 (F037104)	Isoform B of AP-2 complex subunit alpha-1 OS=Homo sapiens GN=AP2A1	sp|O95782-2|AP2A1_HUMAN,sp|O95782|AP2A1_HUMAN	uni_human_2016.fasta	107,548.7	99.8%	2	2	2	0.0639%	2.20%	NADVELQQR	R	A	95.0%	53.1	40.3	26.1	0	1	0	0	2	1,072.5382	571	579	true	
MDAV_SFD	BR1	MDAV_BR1	File Name: MDAV_05_01 (F037104)	ATP-dependent RNA helicase A OS=Homo sapiens GN=DHX9 PE=1 SV=4	sp|Q08211|DHX9_HUMAN	uni_human_2016.fasta	140,961.5	87.6%	1	1	1	0.0320%	1.26%	ELDALDANDELTPLGR	R	I	95.0%	48.0	43.1	31.2	0	1	0	0	2	1,741.8606	838	853	true	
MDAV_SFD	BR1	MDAV_BR1	File Name: MDAV_05_01 (F037104)	Isoform 4 of Nuclear factor NF-kappa-B p100 subunit OS=Homo sapiens GN=NFKB2	sp|Q00653-4|NFKB2_HUMAN,sp|Q00653|NFKB2_HUMAN	uni_human_2016.fasta	96,750.7	99.8%	2	2	2	0.0639%	2.45%	ALLDYGVTADAR	R	A	95.0%	77.1	41.4	58.0	0	1	0	0	2	1,264.6533	460	471	true	
MDAV_SFD	BR1	MDAV_BR1	File Name: MDAV_05_01 (F037104)	Isoform 4 of Nuclear factor NF-kappa-B p100 subunit OS=Homo sapiens GN=NFKB2	sp|Q00653-4|NFKB2_HUMAN,sp|Q00653|NFKB2_HUMAN	uni_human_2016.fasta	96,750.7	99.8%	2	2	2	0.0639%	2.45%	VGADPALLDR	R	H	95.0%	71.2	40.5	50.5	0	1	0	0	2	1,026.5580	549	558	true	
MDAV_SFD	BR1	MDAV_BR1	File Name: MDAV_05_01 (F037104)	Isoform 2 of Programmed cell death 6-interacting protein OS=Homo sapiens GN=PDCD6IP	sp|Q8WUM4-2|PDC6I_HUMAN,sp|Q8WUM4|PDC6I_HUMAN,tr|Q4W4Y1|Q4W4Y1_HUMAN	uni_human_2016.fasta	96,025.4	87.6%	1	1	1	0.0320%	1.49%	LLDEEEATDNDLR	R	A	95.0%	88.7	39.6	63.9	0	1	0	0	2	1,532.7077	457	469	true	
MDAV_SFD	BR1	MDAV_BR1	File Name: MDAV_05_01 (F037104)	Splicing factor 3B subunit 3 OS=Homo sapiens GN=SF3B3 PE=1 SV=4	sp|Q15393|SF3B3_HUMAN,tr|A8K6V3|A8K6V3_HUMAN	uni_human_2016.fasta	135,579.4	87.6%	1	1	1	0.0320%	1.15%	TVLDPVTGDLSDTR	R	T	95.0%	96.1	42.5	76.7	0	1	0	0	2	1,488.7543	677	690	true	
MDAV_SFD	BR1	MDAV_BR1	File Name: MDAV_05_01 (F037104)	Isoform 2 of Spermatogenesis-associated protein 5 OS=Homo sapiens GN=SPATA5	sp|Q8NB90-2|SPAT5_HUMAN,sp|Q8NB90|SPAT5_HUMAN	uni_human_2016.fasta	97,908.5	87.6%	1	1	1	0.0320%	1.52%	GSSLGAGNVADR	R	V	95.0%	45.0	41.4	15.2	0	1	0	0	2	1,103.5440	737	748	true	
MDAV_SFD	BR1	MDAV_BR1	File Name: MDAV_05_01 (F037104)	Tax_Id=9606 Gene_Symbol=KRT6A Keratin, type II cytoskeletal 6A	IPI:CON_00300725.7|SWISS-PROT:P02538,sp|P02538|K2C6A_HUMAN,tr|A0A0S2Z428|A0A0S2Z428_HUMAN,tr|B4DRR0|B4DRR0_HUMAN	uni_human_2016.fasta	60,046.4	97.9%	1	1	1	0.0320%	4.79%	AQYEEIAQR	K	S	95.0%	67.0	39.6	39.1	0	1	0	0	2	1,107.5429	339	347	false	IPI:CON_IPI00290078.5|SWISS-PROT:P19013,sp|P35908|K22E_HUMAN,sp|P04259|K2C6B_HUMAN
MDAV_SFD	BR1	MDAV_BR1	File Name: MDAV_05_01 (F037104)	Tax_Id=9606 Gene_Symbol=KRT6A Keratin, type II cytoskeletal 6A	IPI:CON_00300725.7|SWISS-PROT:P02538,sp|P02538|K2C6A_HUMAN,tr|A0A0S2Z428|A0A0S2Z428_HUMAN,tr|B4DRR0|B4DRR0_HUMAN	uni_human_2016.fasta	60,046.4	97.9%	1	1	1	0.0320%	4.79%	LLEGEECR	K	L	92.6%	40.3	39.5	17.8	0	1	0	0	2	1,005.4671	468	475	false	tr|H0YI76|H0YI76_HUMAN,sp|P13647|K2C5_HUMAN,tr|B4E1T1|B4E1T1_HUMAN,sp|P04259|K2C6B_HUMAN,IPI:CON_00622240.4|SWISS-PROT:Q3TTY5,sp|Q86Y46|K2C73_HUMAN,IPI:CON_IPI00174775.2|TREMBL:Q32MB2;Q86Y46,sp|P35908|K22E_HUMAN,IPI:CON_00009867.3|SWISS-PROT:P13647
MDAV_SFD	BR1	MDAV_BR1	File Name: MDAV_05_01 (F037104)	Tax_Id=9606 Gene_Symbol=KRT6A Keratin, type II cytoskeletal 6A	IPI:CON_00300725.7|SWISS-PROT:P02538,sp|P02538|K2C6A_HUMAN,tr|A0A0S2Z428|A0A0S2Z428_HUMAN,tr|B4DRR0|B4DRR0_HUMAN	uni_human_2016.fasta	60,046.4	97.9%	1	1	1	0.0320%	4.79%	SGFSSVSVSR	R	S	95.0%	60.1	42.2	50.4	0	1	0	0	2	1,012.5056	31	40	true	
MDAV_SFD	BR1	MDAV_BR1	File Name: MDAV_05_01 (F037104)	Isoform 2 of Eukaryotic translation initiation factor 3 subunit B OS=Homo sapiens GN=EIF3B	sp|P55884-2|EIF3B_HUMAN,sp|P55884|EIF3B_HUMAN,tr|A0A024R821|A0A024R821_HUMAN,tr|A4D210|A4D210_HUMAN,tr|B4DV79|B4DV79_HUMAN	uni_human_2016.fasta	92,482.8	100.0%	4	4	4	0.128%	5.27%	DQYSVIFESGDR	R	T	95.0%	80.8	39.4	61.5	0	1	0	0	2	1,415.6438	304	315	true	
MDAV_SFD	BR1	MDAV_BR1	File Name: MDAV_05_01 (F037104)	Isoform 2 of Eukaryotic translation initiation factor 3 subunit B OS=Homo sapiens GN=EIF3B	sp|P55884-2|EIF3B_HUMAN,sp|P55884|EIF3B_HUMAN,tr|A0A024R821|A0A024R821_HUMAN,tr|A4D210|A4D210_HUMAN,tr|B4DV79|B4DV79_HUMAN	uni_human_2016.fasta	92,482.8	100.0%	4	4	4	0.128%	5.27%	MQDAENVAVPEAAEER	-	A	95.0%	84.2	41.1	63.4	0	1	0	0	2	1,816.8018	1	16	true	
MDAV_SFD	BR1	MDAV_BR1	File Name: MDAV_05_01 (F037104)	Isoform 2 of Eukaryotic translation initiation factor 3 subunit B OS=Homo sapiens GN=EIF3B	sp|P55884-2|EIF3B_HUMAN,sp|P55884|EIF3B_HUMAN,tr|A0A024R821|A0A024R821_HUMAN,tr|A4D210|A4D210_HUMAN,tr|B4DV79|B4DV79_HUMAN	uni_human_2016.fasta	92,482.8	100.0%	4	4	4	0.128%	5.27%	VTLMQLPTR	R	Q	95.0%	58.3	40.6	36.3	0	1	0	0	2	1,074.5978	493	501	true	
MDAV_SFD	BR1	MDAV_BR1	File Name: MDAV_05_01 (F037104)	Isoform 2 of Eukaryotic translation initiation factor 3 subunit B OS=Homo sapiens GN=EIF3B	sp|P55884-2|EIF3B_HUMAN,sp|P55884|EIF3B_HUMAN,tr|A0A024R821|A0A024R821_HUMAN,tr|A4D210|A4D210_HUMAN,tr|B4DV79|B4DV79_HUMAN	uni_human_2016.fasta	92,482.8	100.0%	4	4	4	0.128%	5.27%	YWLEEAECR	R	D	95.0%	41.4	37.8	17.0	0	1	0	0	2	1,255.5412	295	303	true	
MDAV_SFD	BR1	MDAV_BR1	File Name: MDAV_05_01 (F037104)	Alcohol dehydrogenase 1 - Saccharomyces cerevisiae (Baker's yeast).	IPI:CON_ADH|SWISS-PROT:P00330	uni_human_2016.fasta	36,822.6	79.4%	1	1	1	0.0320%	3.45%	SISIVGSYVGNR	K	A	91.2%	44.5	42.4	30.5	0	1	0	0	2	1,251.6691	288	299	true	
MDAV_SFD	BR1	MDAV_BR1	File Name: MDAV_05_01 (F037104)	Heterogeneous nuclear ribonucleoprotein U OS=Homo sapiens GN=HNRNPU PE=1 SV=6	sp|Q00839|HNRPU_HUMAN,tr|B3KX72|B3KX72_HUMAN,tr|Q96BA7|Q96BA7_HUMAN	uni_human_2016.fasta	90,585.2	87.6%	1	2	2	0.0639%	1.82%	NFILDQTNVSAAAQR	R	R	95.0%	149	44.3	103	0	1	1	0	2	1,647.8449	576	590	true	
MDAV_SFD	BR1	MDAV_BR1	File Name: MDAV_05_01 (F037104)	Isoform PML-11 of Protein PML OS=Homo sapiens GN=PML	sp|P29590-11|PML_HUMAN,sp|P29590|PML_HUMAN	uni_human_2016.fasta	97,550.9	99.1%	2	2	2	0.0639%	2.40%	AEGVSTPLAGR	R	G	83.1%	36.7	40.3	17.9	0	1	0	0	2	1,057.5637	862	872	true	
MDAV_SFD	BR1	MDAV_BR1	File Name: MDAV_05_01 (F037104)	Isoform PML-11 of Protein PML OS=Homo sapiens GN=PML	sp|P29590-11|PML_HUMAN,sp|P29590|PML_HUMAN	uni_human_2016.fasta	97,550.9	99.1%	2	2	2	0.0639%	2.40%	ELLEAVDAR	R	Y	94.7%	43.7	40.8	13.4	0	1	0	0	2	1,015.5419	296	304	true	
MDAV_SFD	BR1	MDAV_BR1	File Name: MDAV_05_01 (F037104)	Isoform 2 of Eukaryotic translation initiation factor 3 subunit A OS=Homo sapiens GN=EIF3A	sp|Q14152-2|EIF3A_HUMAN,sp|Q14152|EIF3A_HUMAN,tr|J9R021|J9R021_HUMAN,tr|Q24JU4|Q24JU4_HUMAN	uni_human_2016.fasta	166,574.9	99.8%	2	2	2	0.0639%	1.63%	IGLINDMVR	R	F	95.0%	48.1	40.8	31.5	0	1	0	0	2	1,046.5665	368	376	true	
MDAV_SFD	BR1	MDAV_BR1	File Name: MDAV_05_01 (F037104)	Isoform 2 of Eukaryotic translation initiation factor 3 subunit A OS=Homo sapiens GN=EIF3A	sp|Q14152-2|EIF3A_HUMAN,sp|Q14152|EIF3A_HUMAN,tr|J9R021|J9R021_HUMAN,tr|Q24JU4|Q24JU4_HUMAN	uni_human_2016.fasta	166,574.9	99.8%	2	2	2	0.0639%	1.63%	TLSFGSDLNYATR	R	E	95.0%	69.0	41.8	54.5	0	1	0	0	2	1,444.7067	490	502	true	
MDAV_SFD	BR1	MDAV_BR1	File Name: MDAV_05_01 (F037104)	Tax_Id=9606 Gene_Symbol=KRT10 Keratin, type I cytoskeletal 10	IPI:CON_00009865.2|SWISS-PROT:P13645,sp|P13645|K1C10_HUMAN	uni_human_2016.fasta	59,512.4	100.0%	7	7	7	0.224%	14.7%	ALEESNYELEGK	R	I	95.0%	84.9	38.8	66.9	0	1	0	0	2	1,381.6482	166	177	true	
MDAV_SFD	BR1	MDAV_BR1	File Name: MDAV_05_01 (F037104)	Tax_Id=9606 Gene_Symbol=KRT10 Keratin, type I cytoskeletal 10	IPI:CON_00009865.2|SWISS-PROT:P13645,sp|P13645|K1C10_HUMAN	uni_human_2016.fasta	59,512.4	100.0%	7	7	7	0.224%	14.7%	DAEAWFNEK	K	S	95.0%	53.0	35.4	22.9	0	1	0	0	2	1,109.4898	335	343	true	
MDAV_SFD	BR1	MDAV_BR1	File Name: MDAV_05_01 (F037104)	Tax_Id=9606 Gene_Symbol=KRT10 Keratin, type I cytoskeletal 10	IPI:CON_00009865.2|SWISS-PROT:P13645,sp|P13645|K1C10_HUMAN	uni_human_2016.fasta	59,512.4	100.0%	7	7	7	0.224%	14.7%	GSLGGGFSSGGFSGGSFSR	K	G	95.0%	127	39.5	108	0	1	0	0	2	1,707.7722	41	59	true	
MDAV_SFD	BR1	MDAV_BR1	File Name: MDAV_05_01 (F037104)	Tax_Id=9606 Gene_Symbol=KRT10 Keratin, type I cytoskeletal 10	IPI:CON_00009865.2|SWISS-PROT:P13645,sp|P13645|K1C10_HUMAN	uni_human_2016.fasta	59,512.4	100.0%	7	7	7	0.224%	14.7%	QSLEASLAETEGR	K	Y	95.0%	79.5	39.8	59.3	0	1	0	0	2	1,390.6809	387	399	true	
MDAV_SFD	BR1	MDAV_BR1	File Name: MDAV_05_01 (F037104)	Tax_Id=9606 Gene_Symbol=KRT10 Keratin, type I cytoskeletal 10	IPI:CON_00009865.2|SWISS-PROT:P13645,sp|P13645|K1C10_HUMAN	uni_human_2016.fasta	59,512.4	100.0%	7	7	7	0.224%	14.7%	SLLEGEGSSGGGGR	R	G	95.0%	86.4	38.9	54.5	0	1	0	0	2	1,262.5973	451	464	true	
MDAV_SFD	BR1	MDAV_BR1	File Name: MDAV_05_01 (F037104)	Tax_Id=9606 Gene_Symbol=KRT10 Keratin, type I cytoskeletal 10	IPI:CON_00009865.2|SWISS-PROT:P13645,sp|P13645|K1C10_HUMAN	uni_human_2016.fasta	59,512.4	100.0%	7	7	7	0.224%	14.7%	SQYEQLAEQNR	R	K	95.0%	73.2	38.7	46.6	0	1	0	0	2	1,365.6393	323	333	true	
MDAV_SFD	BR1	MDAV_BR1	File Name: MDAV_05_01 (F037104)	Tax_Id=9606 Gene_Symbol=KRT10 Keratin, type I cytoskeletal 10	IPI:CON_00009865.2|SWISS-PROT:P13645,sp|P13645|K1C10_HUMAN	uni_human_2016.fasta	59,512.4	100.0%	7	7	7	0.224%	14.7%	VLDELTLTK	R	A	95.0%	61.9	36.7	41.7	0	1	0	0	2	1,031.5985	258	266	true	
MDAV_SFD	BR1	MDAV_BR1	File Name: MDAV_05_01 (F037104)	Isoform 2 of Heat shock protein HSP 90-alpha OS=Homo sapiens GN=HSP90AA1	sp|P07900-2|HS90A_HUMAN,sp|P07900|HS90A_HUMAN,tr|K9JA46|K9JA46_HUMAN	uni_human_2016.fasta	84,663.2	87.6%	1	1	1	0.0320%	1.64%	GVVDSEDLPLNISR	R	E	95.0%	51.7	42.9	0.000	0	1	0	0	2	1,513.7858	387	400	true	sp|P08238|HS90B_HUMAN,tr|B4DMA2|B4DMA2_HUMAN,tr|A0A024RD80|A0A024RD80_HUMAN,tr|B4DGL0|B4DGL0_HUMAN
MDAV_SFD	BR1	MDAV_BR1	File Name: MDAV_05_01 (F037104)	Isoform 3 of Exportin-2 OS=Homo sapiens GN=CSE1L	sp|P55060-3|XPO2_HUMAN,sp|P55060-4|XPO2_HUMAN,sp|P55060|XPO2_HUMAN,tr|B4DM31|B4DM31_HUMAN,tr|B4DPS6|B4DPS6_HUMAN,tr|B4DUC5|B4DUC5_HUMAN	uni_human_2016.fasta	110,421.9	99.9%	2	2	2	0.0639%	2.75%	AADEEAFEDNSEEYIR	R	R	95.0%	88.2	34.7	76.1	0	1	0	0	2	1,887.7879	356	371	true	
MDAV_SFD	BR1	MDAV_BR1	File Name: MDAV_05_01 (F037104)	Isoform 3 of Exportin-2 OS=Homo sapiens GN=CSE1L	sp|P55060-3|XPO2_HUMAN,sp|P55060-4|XPO2_HUMAN,sp|P55060|XPO2_HUMAN,tr|B4DM31|B4DM31_HUMAN,tr|B4DPS6|B4DPS6_HUMAN,tr|B4DUC5|B4DUC5_HUMAN	uni_human_2016.fasta	110,421.9	99.9%	2	2	2	0.0639%	2.75%	DLEGSDIDTR	R	R	95.0%	48.0	37.2	31.3	0	1	0	0	2	1,120.5119	373	382	true	
MDAV_SFD	BR1	MDAV_BR1	File Name: MDAV_05_01 (F037104)	Isoform 2 of Dermcidin OS=Homo sapiens GN=DCD	sp|P81605-2|DCD_HUMAN,sp|P81605|DCD_HUMAN	uni_human_2016.fasta	11,284.1	87.6%	1	1	1	0.0320%	9.09%	ENAGEDPGLAR	K	Q	95.0%	52.7	39.0	33.8	0	1	0	0	2	1,128.5281	43	53	true	
MDAV_SFD	BR1	MDAV_BR1	File Name: MDAV_05_01 (F037104)	Isoform 2 of Myosin-9 OS=Homo sapiens GN=MYH9	sp|P35579-2|MYH9_HUMAN,sp|P35579|MYH9_HUMAN,tr|A0A024R1N1|A0A024R1N1_HUMAN	uni_human_2016.fasta	226,537.5	87.6%	1	1	1	0.0320%	0.724%	EMEAELEDER	R	K	95.0%	48.6	32.2	32.8	0	1	0	0	2	1,266.5156	1593	1602	true	
MDAV_SFD	BR1	MDAV_BR1	File Name: MDAV_05_01 (F037104)	Isoform 2 of Alanine--tRNA ligase, cytoplasmic OS=Homo sapiens GN=AARS	sp|P49588-2|SYAC_HUMAN,sp|P49588|SYAC_HUMAN	uni_human_2016.fasta	106,813.2	98.2%	1	1	1	0.0320%	1.21%	AVFDETYPDPVR	R	V	95.0%	60.4	41.7	38.3	0	1	0	0	2	1,408.6744	684	695	true	tr|H3BPK7|H3BPK7_HUMAN
MDAV_SFD	BR1	MDAV_BR1	File Name: MDAV_05_01 (F037104)	Isoform 2 of Ubiquitin-like modifier-activating enzyme 1 OS=Homo sapiens GN=UBA1	sp|P22314-2|UBA1_HUMAN,sp|P22314|UBA1_HUMAN,tr|A0A024R1A3|A0A024R1A3_HUMAN	uni_human_2016.fasta	117,850.3	65.8%	1	1	1	0.0320%	1.08%	AENYDIPSADR	R	H	83.8%	34.0	38.8	8.19	0	1	0	0	2	1,250.5648	870	880	true	
MDAV_SFD	BR1	MDAV_BR1	File Name: MDAV_05_01 (F037104)	Isoform 2 of DNA mismatch repair protein Msh2 OS=Homo sapiens GN=MSH2	sp|P43246-2|MSH2_HUMAN,sp|P43246|MSH2_HUMAN,tr|A0A087X078|A0A087X078_HUMAN,tr|A0A087X1E7|A0A087X1E7_HUMAN,tr|B4DN49|B4DN49_HUMAN,tr|E9PHA6|E9PHA6_HUMAN,tr|Q53FK0|Q53FK0_HUMAN,tr|Q53GS1|Q53GS1_HUMAN,tr|Q53RU4|Q53RU4_HUMAN,tr|V9H015|V9H015_HUMAN,tr|V9H019|V9H019_HUMAN,tr|V9H023|V9H023_HUMAN,tr|V9H062|V9H062_HUMAN,tr|V9H068|V9H068_HUMAN,tr|V9H0B2|V9H0B2_HUMAN,tr|V9H0D5|V9H0D5_HUMAN	uni_human_2016.fasta	104,745.8	87.6%	1	1	1	0.0320%	1.38%	QVGVGYVDSIQR	R	K	95.0%	51.9	42.0	35.5	0	1	0	0	2	1,320.6907	160	171	true	
MDAV_SFD	BR1	MDAV_BR1	File Name: MDAV_05_01 (F037104)	Isoform 2 of Lon protease homolog, mitochondrial OS=Homo sapiens GN=LONP1	sp|P36776-2|LONM_HUMAN,sp|P36776|LONM_HUMAN,tr|B3KU28|B3KU28_HUMAN,tr|B3KXS5|B3KXS5_HUMAN,tr|B4DPX0|B4DPX0_HUMAN,tr|E5KMI6|E5KMI6_HUMAN,tr|K7EJE8|K7EJE8_HUMAN,tr|K7EKE6|K7EKE6_HUMAN,tr|Q2VPA0|Q2VPA0_HUMAN	uni_human_2016.fasta	106,491.3	87.6%	1	1	2	0.0639%	1.34%	ESVLQMMQAGQR	R	V	95.0%	50.8	41.7	37.6	0	2	0	0	2	1,409.6513	312	323	true	
MDAV_SFD	BR1	MDAV_BR1	File Name: MDAV_05_01 (F037104)	Isoform 2 of Nucleolar RNA helicase 2 OS=Homo sapiens GN=DDX21	sp|Q9NR30-2|DDX21_HUMAN,sp|Q9NR30|DDX21_HUMAN	uni_human_2016.fasta	87,346.0	99.7%	2	2	2	0.0639%	3.22%	APQVLVLAPTR	R	E	95.0%	69.2	37.7	43.9	0	1	0	0	2	1,164.7100	260	270	true	
MDAV_SFD	BR1	MDAV_BR1	File Name: MDAV_05_01 (F037104)	Isoform 2 of Nucleolar RNA helicase 2 OS=Homo sapiens GN=DDX21	sp|Q9NR30-2|DDX21_HUMAN,sp|Q9NR30|DDX21_HUMAN	uni_human_2016.fasta	87,346.0	99.7%	2	2	2	0.0639%	3.22%	NGIDILVGTPGR	R	I	94.8%	43.8	41.4	27.8	0	1	0	0	2	1,211.6745	307	318	true	
MDAV_SFD	BR1	MDAV_BR1	File Name: MDAV_05_01 (F037104)	Centrosomal protein of 128 kDa (Fragment) OS=Homo sapiens GN=CEP128 PE=1 SV=1	tr|H0YJH2|H0YJH2_HUMAN	uni_human_2016.fasta	18,417.3	82.7%	1	1	1	0.0320%	5.62%	XDLLEETQR	-	K	92.8%	40.4	40.0	6.32	0	1	0	0	2	1,219.5271	1	9	true	
MDAV_SFD	BR1	MDAV_BR1	File Name: MDAV_06_01 (F037105)	Oncoprotein-induced transcript 3 protein OS=Homo sapiens GN=OIT3 PE=1 SV=2	sp|Q8WWZ8|OIT3_HUMAN	uni_human_2016.fasta	60,020.4	75.6%	1	1	1	0.0304%	1.65%	NSPLEIMSR	R	N	83.4%	37.1	40.3	19.0	0	1	0	0	2	1,046.5299	374	382	true	
MDAV_SFD	BR1	MDAV_BR1	File Name: MDAV_06_01 (F037105)	Splicing factor, proline- and glutamine-rich OS=Homo sapiens GN=SFPQ PE=1 SV=2	sp|P23246|SFPQ_HUMAN,tr|Q86VG2|Q86VG2_HUMAN,tr|Q9BSV4|Q9BSV4_HUMAN	uni_human_2016.fasta	76,149.5	99.1%	2	2	2	0.0608%	3.68%	FATHAAALSVR	R	N	81.3%	38.4	41.4	18.1	0	0	1	0	2	1,143.6268	366	376	true	
MDAV_SFD	BR1	MDAV_BR1	File Name: MDAV_06_01 (F037105)	Splicing factor, proline- and glutamine-rich OS=Homo sapiens GN=SFPQ PE=1 SV=2	sp|P23246|SFPQ_HUMAN,tr|Q86VG2|Q86VG2_HUMAN,tr|Q9BSV4|Q9BSV4_HUMAN	uni_human_2016.fasta	76,149.5	99.1%	2	2	2	0.0608%	3.68%	FGQGGAGPVGGQGPR	R	G	95.0%	82.1	41.4	55.3	0	1	0	0	2	1,341.6661	667	681	true	
MDAV_SFD	BR1	MDAV_BR1	File Name: MDAV_06_01 (F037105)	Phosphatidylinositol 4-phosphate 3-kinase C2 domain-containing subunit gamma (Fragment) OS=Homo sapiens GN=PIK3C2G PE=4 SV=1	tr|A0A087WV31|A0A087WV31_HUMAN	uni_human_2016.fasta	21,206.5	85.1%	1	1	1	0.0304%	3.21%	LSRKVR	K	T	90.3%	27.9	30.9	10.2	0	1	0	0	2	758.4995	168	173	true	
MDAV_SFD	BR1	MDAV_BR1	File Name: MDAV_06_01 (F037105)	Isoform 2 of Uncharacterized protein C8orf59 OS=Homo sapiens GN=C8orf59	sp|Q8N0T1-2|CH059_HUMAN,sp|Q8N0T1|CH059_HUMAN,tr|A0A024R838|A0A024R838_HUMAN,tr|A0A087WWE7|A0A087WWE7_HUMAN,tr|E5RGR5|E5RGR5_HUMAN	uni_human_2016.fasta	11,456.7	84.0%	1	1	1	0.0304%	16.3%	NKLRGPK	K	S	89.5%	36.7	37.5	2.75	0	1	0	0	2	812.5102	4	10	true	
MDAV_SFD	BR1	MDAV_BR1	File Name: MDAV_06_01 (F037105)	Dynein regulatory complex subunit 7 (Fragment) OS=Homo sapiens GN=DRC7 PE=1 SV=1	tr|H3BRN2|H3BRN2_HUMAN	uni_human_2016.fasta	50,966.9	77.1%	1	1	1	0.0304%	1.87%	SMQPEMDR	K	V	84.5%	19.7	26.9	9.08	0	0	1	0	2	1,009.4079	108	115	true	
MDAV_SFD	BR1	MDAV_BR1	File Name: MDAV_06_01 (F037105)	Isoform 2 of Coiled-coil domain-containing protein 171 OS=Homo sapiens GN=CCDC171	sp|Q6TFL3-3|CC171_HUMAN,sp|Q6TFL3-4|CC171_HUMAN,sp|Q6TFL3|CC171_HUMAN	uni_human_2016.fasta	152,814.2	75.1%	1	1	1	0.0304%	0.570%	IASLDVK	K	Q	83.1%	36.0	40.0	8.49	0	1	0	0	2	856.4871	17	23	true	
MDAV_SFD	BR1	MDAV_BR1	File Name: MDAV_06_01 (F037105)	Isoform 2 of Programmed cell death 6-interacting protein OS=Homo sapiens GN=PDCD6IP	sp|Q8WUM4-2|PDC6I_HUMAN,sp|Q8WUM4|PDC6I_HUMAN,tr|Q4W4Y1|Q4W4Y1_HUMAN	uni_human_2016.fasta	96,025.4	92.1%	1	1	1	0.0304%	1.49%	LLDEEEATDNDLR	R	A	95.0%	97.1	37.8	72.4	0	1	0	0	2	1,532.7077	457	469	true	
MDAV_SFD	BR1	MDAV_BR1	File Name: MDAV_06_01 (F037105)	Interleukin 4 delta 2 (Fragment) OS=Homo sapiens GN=IL4 PE=2 SV=1	tr|Q9UPB9|Q9UPB9_HUMAN	uni_human_2016.fasta	13,226.6	82.0%	1	1	1	0.0304%	11.4%	GHKCDITLQEIIK	-	T	88.1%	41.5	43.2	0.000	0	1	0	0	2	1,770.8943	1	13	true	
MDAV_SFD	BR1	MDAV_BR1	File Name: MDAV_06_01 (F037105)	Keratin, type II cytoskeletal 2 epidermal OS=Homo sapiens GN=KRT2 PE=1 SV=2	sp|P35908|K22E_HUMAN	uni_human_2016.fasta	65,433.9	100.0%	9	9	9	0.274%	19.1%	AQYEEIAQR	K	S	95.0%	70.9	41.3	21.3	0	1	0	0	2	1,107.5429	354	362	true	IPI:CON_IPI00290078.5|SWISS-PROT:P19013,tr|B4DRR0|B4DRR0_HUMAN,sp|P02538|K2C6A_HUMAN,IPI:CON_00300725.7|SWISS-PROT:P02538,sp|P04259|K2C6B_HUMAN,tr|A0A0S2Z428|A0A0S2Z428_HUMAN
MDAV_SFD	BR1	MDAV_BR1	File Name: MDAV_06_01 (F037105)	Keratin, type II cytoskeletal 2 epidermal OS=Homo sapiens GN=KRT2 PE=1 SV=2	sp|P35908|K22E_HUMAN	uni_human_2016.fasta	65,433.9	100.0%	9	9	9	0.274%	19.1%	FLEQQNQVLQTK	R	W	95.0%	91.8	42.9	54.9	0	1	0	0	2	1,475.7854	198	209	false	tr|H6VRG0|H6VRG0_HUMAN,tr|H6VRG1|H6VRG1_HUMAN,tr|H6VRG2|H6VRG2_HUMAN,IPI:CON_IPI00376379.3|SWISS-PROT:Q7Z794,sp|P04264|K2C1_HUMAN,tr|H6VRG3|H6VRG3_HUMAN,tr|Q0IIN1|Q0IIN1_HUMAN
MDAV_SFD	BR1	MDAV_BR1	File Name: MDAV_06_01 (F037105)	Keratin, type II cytoskeletal 2 epidermal OS=Homo sapiens GN=KRT2 PE=1 SV=2	sp|P35908|K22E_HUMAN	uni_human_2016.fasta	65,433.9	100.0%	9	9	9	0.274%	19.1%	GFSSGSAVVSGGSR	R	R	95.0%	78.4	41.6	59.6	0	1	0	0	2	1,254.6072	21	34	true	IPI:CON_00622240.4|SWISS-PROT:Q3TTY5
MDAV_SFD	BR1	MDAV_BR1	File Name: MDAV_06_01 (F037105)	Keratin, type II cytoskeletal 2 epidermal OS=Homo sapiens GN=KRT2 PE=1 SV=2	sp|P35908|K22E_HUMAN	uni_human_2016.fasta	65,433.9	100.0%	9	9	9	0.274%	19.1%	GGSGGGGSISGGGYGSGGGSGGR	R	Y	95.0%	78.2	37.8	64.1	0	1	0	0	2	1,741.7488	550	572	true	
MDAV_SFD	BR1	MDAV_BR1	File Name: MDAV_06_01 (F037105)	Keratin, type II cytoskeletal 2 epidermal OS=Homo sapiens GN=KRT2 PE=1 SV=2	sp|P35908|K22E_HUMAN	uni_human_2016.fasta	65,433.9	100.0%	9	9	9	0.274%	19.1%	GGSISGGGYGSGGGK	K	H	95.0%	38.5	38.4	23.8	0	1	0	0	2	1,197.5497	581	595	true	
MDAV_SFD	BR1	MDAV_BR1	File Name: MDAV_06_01 (F037105)	Keratin, type II cytoskeletal 2 epidermal OS=Homo sapiens GN=KRT2 PE=1 SV=2	sp|P35908|K22E_HUMAN	uni_human_2016.fasta	65,433.9	100.0%	9	9	9	0.274%	19.1%	NVQDAIADAEQR	K	G	95.0%	77.1	38.8	62.6	0	1	0	0	2	1,329.6394	419	430	true	
MDAV_SFD	BR1	MDAV_BR1	File Name: MDAV_06_01 (F037105)	Keratin, type II cytoskeletal 2 epidermal OS=Homo sapiens GN=KRT2 PE=1 SV=2	sp|P35908|K22E_HUMAN	uni_human_2016.fasta	65,433.9	100.0%	9	9	9	0.274%	19.1%	SLVGLGGTK	R	S	91.8%	35.5	36.2	18.2	0	1	0	0	2	831.4936	62	70	true	
MDAV_SFD	BR1	MDAV_BR1	File Name: MDAV_06_01 (F037105)	Keratin, type II cytoskeletal 2 epidermal OS=Homo sapiens GN=KRT2 PE=1 SV=2	sp|P35908|K22E_HUMAN	uni_human_2016.fasta	65,433.9	100.0%	9	9	9	0.274%	19.1%	STSSFSCLSR	R	H	91.5%	34.6	35.1	23.3	0	1	0	0	2	1,131.5098	36	45	true	
MDAV_SFD	BR1	MDAV_BR1	File Name: MDAV_06_01 (F037105)	Keratin, type II cytoskeletal 2 epidermal OS=Homo sapiens GN=KRT2 PE=1 SV=2	sp|P35908|K22E_HUMAN	uni_human_2016.fasta	65,433.9	100.0%	9	9	9	0.274%	19.1%	VDPEIQNVK	K	A	95.0%	55.2	41.4	30.8	0	1	0	0	2	1,041.5576	167	175	true	IPI:CON_00622240.4|SWISS-PROT:Q3TTY5
MDAV_SFD	BR1	MDAV_BR1	File Name: MDAV_06_01 (F037105)	Keratin, type II cytoskeletal 2 epidermal OS=Homo sapiens GN=KRT2 PE=1 SV=2	sp|P35908|K22E_HUMAN	uni_human_2016.fasta	65,433.9	100.0%	9	9	9	0.274%	19.1%	YLDGLTAER	R	T	95.0%	77.8	40.4	47.7	0	1	0	0	2	1,037.5263	239	247	true	
MDAV_SFD	BR1	MDAV_BR1	File Name: MDAV_06_01 (F037105)	Coiled-coil domain-containing protein 22 OS=Homo sapiens GN=CCDC22 PE=1 SV=1	sp|O60826|CCD22_HUMAN,tr|A0A024QZ03|A0A024QZ03_HUMAN,tr|B4DLA4|B4DLA4_HUMAN,tr|B4DPB6|B4DPB6_HUMAN,tr|B7ZAR0|B7ZAR0_HUMAN	uni_human_2016.fasta	70,756.7	85.7%	1	1	1	0.0304%	0.957%	MEEADR	-	I	90.7%	31.6	32.2	0.000	0	1	0	0	2	861.3503	1	6	true	
MDAV_SFD	BR1	MDAV_BR1	File Name: MDAV_06_01 (F037105)	Isoform 2 of Nuclear pore complex protein Nup98-Nup96 OS=Homo sapiens GN=NUP98	sp|P52948-2|NUP98_HUMAN,sp|P52948-5|NUP98_HUMAN,sp|P52948-6|NUP98_HUMAN,sp|P52948|NUP98_HUMAN	uni_human_2016.fasta	197,583.5	92.1%	1	1	1	0.0304%	0.521%	LADINYEGR	R	L	95.0%	63.4	40.4	36.4	0	1	0	0	2	1,050.5215	843	851	true	
MDAV_SFD	BR1	MDAV_BR1	File Name: MDAV_06_01 (F037105)	Isoform Efs2 of Embryonal Fyn-associated substrate OS=Homo sapiens GN=EFS	sp|O43281-2|EFS_HUMAN,sp|O43281-3|EFS_HUMAN,sp|O43281|EFS_HUMAN	uni_human_2016.fasta	58,815.9	92.1%	1	1	1	0.0304%	1.92%	LPSAESLSR	R	R	95.0%	47.3	40.5	19.9	0	1	0	0	2	959.5156	296	304	true	
MDAV_SFD	BR1	MDAV_BR1	File Name: MDAV_06_01 (F037105)	Tax_Id=9606 Gene_Symbol=KRT5 Keratin, type II cytoskeletal 5	IPI:CON_00009867.3|SWISS-PROT:P13647,sp|P13647|K2C5_HUMAN	uni_human_2016.fasta	62,379.6	100.0%	5	5	5	0.152%	8.64%	AQYEEIANR	K	S	95.0%	54.8	40.6	24.7	0	1	0	0	2	1,093.5272	344	352	true	tr|H0YI76|H0YI76_HUMAN,tr|B4E1T1|B4E1T1_HUMAN
MDAV_SFD	BR1	MDAV_BR1	File Name: MDAV_06_01 (F037105)	Tax_Id=9606 Gene_Symbol=KRT5 Keratin, type II cytoskeletal 5	IPI:CON_00009867.3|SWISS-PROT:P13647,sp|P13647|K2C5_HUMAN	uni_human_2016.fasta	62,379.6	100.0%	5	5	5	0.152%	8.64%	LAELEEALQK	K	A	95.0%	50.6	41.1	26.4	0	1	0	0	2	1,143.6257	432	441	true	tr|H0YI76|H0YI76_HUMAN,tr|B4E1T1|B4E1T1_HUMAN
MDAV_SFD	BR1	MDAV_BR1	File Name: MDAV_06_01 (F037105)	Tax_Id=9606 Gene_Symbol=KRT5 Keratin, type II cytoskeletal 5	IPI:CON_00009867.3|SWISS-PROT:P13647,sp|P13647|K2C5_HUMAN	uni_human_2016.fasta	62,379.6	100.0%	5	5	5	0.152%	8.64%	VDALMDEINFMK	K	M	95.0%	53.1	39.1	0.000	0	1	0	0	2	1,457.6653	293	304	true	tr|B4E1T1|B4E1T1_HUMAN
MDAV_SFD	BR1	MDAV_BR1	File Name: MDAV_06_01 (F037105)	Tax_Id=9606 Gene_Symbol=KRT5 Keratin, type II cytoskeletal 5	IPI:CON_00009867.3|SWISS-PROT:P13647,sp|P13647|K2C5_HUMAN	uni_human_2016.fasta	62,379.6	100.0%	5	5	5	0.152%	8.64%	WTLLQEQGTK	K	T	91.1%	41.7	41.8	13.4	0	1	0	0	2	1,203.6370	200	209	true	tr|B4DRR0|B4DRR0_HUMAN,tr|B4E1T1|B4E1T1_HUMAN,sp|P02538|K2C6A_HUMAN,IPI:CON_00300725.7|SWISS-PROT:P02538,sp|P04259|K2C6B_HUMAN,tr|A0A0S2Z428|A0A0S2Z428_HUMAN
MDAV_SFD	BR1	MDAV_BR1	File Name: MDAV_06_01 (F037105)	Tax_Id=9606 Gene_Symbol=KRT5 Keratin, type II cytoskeletal 5	IPI:CON_00009867.3|SWISS-PROT:P13647,sp|P13647|K2C5_HUMAN	uni_human_2016.fasta	62,379.6	100.0%	5	5	5	0.152%	8.64%	YEELQQTAGR	K	H	95.0%	79.7	39.9	47.2	0	1	0	0	2	1,194.5750	365	374	true	tr|H0YI76|H0YI76_HUMAN,tr|B4E1T1|B4E1T1_HUMAN
MDAV_SFD	BR1	MDAV_BR1	File Name: MDAV_06_01 (F037105)	Isoform 4 of Sodium/potassium-transporting ATPase subunit alpha-1 OS=Homo sapiens GN=ATP1A1	sp|P05023-4|AT1A1_HUMAN,sp|P05023|AT1A1_HUMAN	uni_human_2016.fasta	112,899.5	100.0%	3	3	3	0.0912%	3.23%	GIVVYTGDR	R	T	95.0%	54.4	40.2	34.7	0	1	0	0	2	979.5208	256	264	true	
MDAV_SFD	BR1	MDAV_BR1	File Name: MDAV_06_01 (F037105)	Isoform 4 of Sodium/potassium-transporting ATPase subunit alpha-1 OS=Homo sapiens GN=ATP1A1	sp|P05023-4|AT1A1_HUMAN,sp|P05023|AT1A1_HUMAN	uni_human_2016.fasta	112,899.5	100.0%	3	3	3	0.0912%	3.23%	LNIPVSQVNPR	R	D	95.0%	52.5	40.8	33.9	0	1	0	0	2	1,236.7059	648	658	true	
MDAV_SFD	BR1	MDAV_BR1	File Name: MDAV_06_01 (F037105)	Isoform 4 of Sodium/potassium-transporting ATPase subunit alpha-1 OS=Homo sapiens GN=ATP1A1	sp|P05023-4|AT1A1_HUMAN,sp|P05023|AT1A1_HUMAN	uni_human_2016.fasta	112,899.5	100.0%	3	3	3	0.0912%	3.23%	SPDFTNENPLETR	R	N	95.0%	89.2	43.2	69.4	0	1	0	0	2	1,519.7024	228	240	true	
MDAV_SFD	BR1	MDAV_BR1	File Name: MDAV_06_01 (F037105)	Heterogeneous nuclear ribonucleoprotein U OS=Homo sapiens GN=HNRNPU PE=1 SV=6	sp|Q00839|HNRPU_HUMAN,tr|B3KX72|B3KX72_HUMAN,tr|Q96BA7|Q96BA7_HUMAN	uni_human_2016.fasta	90,585.2	92.1%	1	2	2	0.0608%	1.82%	NFILDQTNVSAAAQR	R	R	95.0%	136	44.5	92.0	0	1	1	0	2	1,647.8449	576	590	true	
MDAV_SFD	BR1	MDAV_BR1	File Name: MDAV_06_01 (F037105)	Pre-mRNA-splicing factor SYF1 OS=Homo sapiens GN=XAB2 PE=1 SV=2	sp|Q9HCS7|SYF1_HUMAN,tr|Q68CN2|Q68CN2_HUMAN,tr|Q71SV8|Q71SV8_HUMAN	uni_human_2016.fasta	100,012.1	98.4%	1	1	1	0.0304%	0.936%	DVYEEAIR	R	T	95.0%	47.8	40.9	22.1	0	1	0	0	2	994.4840	277	284	true	
MDAV_SFD	BR1	MDAV_BR1	File Name: MDAV_06_01 (F037105)	Isoform 3 of DNA topoisomerase 2-alpha OS=Homo sapiens GN=TOP2A	sp|P11388-3|TOP2A_HUMAN	uni_human_2016.fasta	178,718.7	72.8%	1	1	1	0.0304%	0.702%	AKSVRAKKPIK	R	Y	81.3%	19.7	25.0	18.6	0	0	1	0	2	1,225.8104	1546	1556	true	
MDAV_SFD	BR1	MDAV_BR1	File Name: MDAV_06_01 (F037105)	Reticulon-4 receptor-like 1 OS=Homo sapiens GN=RTN4RL1 PE=1 SV=1	sp|Q86UN2|R4RL1_HUMAN	uni_human_2016.fasta	49,066.5	85.4%	1	1	1	0.0304%	2.27%	NQISKAGAGK	R	Q	90.5%	37.1	38.5	5.46	0	1	0	0	2	973.5426	363	372	true	
MDAV_SFD	BR1	MDAV_BR1	File Name: MDAV_06_01 (F037105)	Isoform 2 of Proto-oncogene vav OS=Homo sapiens GN=VAV1	sp|P15498-2|VAV_HUMAN,sp|P15498|VAV_HUMAN,tr|A0A0A0MR07|A0A0A0MR07_HUMAN,tr|B2R8B5|B2R8B5_HUMAN,tr|F5H5P4|F5H5P4_HUMAN,tr|Q96D37|Q96D37_HUMAN	uni_human_2016.fasta	98,317.2	92.1%	1	1	1	0.0304%	1.23%	AGAESILANR	R	S	95.0%	49.7	40.8	25.5	0	1	0	0	2	1,001.5374	679	688	true	
MDAV_SFD	BR1	MDAV_BR1	File Name: MDAV_06_01 (F037105)	Isoform 3 of Exportin-2 OS=Homo sapiens GN=CSE1L	sp|P55060-3|XPO2_HUMAN,sp|P55060-4|XPO2_HUMAN,sp|P55060|XPO2_HUMAN,tr|B4DM31|B4DM31_HUMAN,tr|B4DPS6|B4DPS6_HUMAN,tr|B4DUC5|B4DUC5_HUMAN	uni_human_2016.fasta	110,421.9	99.8%	2	2	2	0.0608%	1.90%	DLEGSDIDTR	R	R	95.0%	60.0	37.2	42.4	0	1	0	0	2	1,120.5119	373	382	true	
MDAV_SFD	BR1	MDAV_BR1	File Name: MDAV_06_01 (F037105)	Isoform 3 of Exportin-2 OS=Homo sapiens GN=CSE1L	sp|P55060-3|XPO2_HUMAN,sp|P55060-4|XPO2_HUMAN,sp|P55060|XPO2_HUMAN,tr|B4DM31|B4DM31_HUMAN,tr|B4DPS6|B4DPS6_HUMAN,tr|B4DUC5|B4DUC5_HUMAN	uni_human_2016.fasta	110,421.9	99.8%	2	2	2	0.0608%	1.90%	LLQAFLER	R	G	95.0%	53.1	39.7	17.3	0	1	0	0	2	989.5779	707	714	true	
MDAV_SFD	BR1	MDAV_BR1	File Name: MDAV_06_01 (F037105)	Keratin, type II cytoskeletal 1 OS=Homo sapiens GN=KRT1 PE=1 SV=6	sp|P04264|K2C1_HUMAN,tr|H6VRG0|H6VRG0_HUMAN,tr|H6VRG1|H6VRG1_HUMAN,tr|H6VRG3|H6VRG3_HUMAN	uni_human_2016.fasta	66,040.3	92.1%	1	1	1	0.0304%	19.4%	AEAESLYQSK	K	Y	95.0%	66.4	41.4	41.5	0	1	0	0	2	1,125.5422	367	376	false	tr|H6VRG2|H6VRG2_HUMAN
MDAV_SFD	BR1	MDAV_BR1	File Name: MDAV_06_01 (F037105)	Keratin, type II cytoskeletal 1 OS=Homo sapiens GN=KRT1 PE=1 SV=6	sp|P04264|K2C1_HUMAN,tr|H6VRG0|H6VRG0_HUMAN,tr|H6VRG1|H6VRG1_HUMAN,tr|H6VRG3|H6VRG3_HUMAN	uni_human_2016.fasta	66,040.3	92.1%	1	1	1	0.0304%	19.4%	AQYEDIAQK	K	S	95.0%	54.8	40.8	29.4	0	1	0	0	2	1,065.5212	356	364	false	tr|H6VRG2|H6VRG2_HUMAN
MDAV_SFD	BR1	MDAV_BR1	File Name: MDAV_06_01 (F037105)	Keratin, type II cytoskeletal 1 OS=Homo sapiens GN=KRT1 PE=1 SV=6	sp|P04264|K2C1_HUMAN,tr|H6VRG0|H6VRG0_HUMAN,tr|H6VRG1|H6VRG1_HUMAN,tr|H6VRG3|H6VRG3_HUMAN	uni_human_2016.fasta	66,040.3	92.1%	1	1	1	0.0304%	19.4%	DYQELMNTK	R	L	95.0%	57.0	35.1	8.76	0	1	0	0	2	1,157.5145	464	472	false	tr|H6VRG2|H6VRG2_HUMAN,IPI:CON_00622240.4|SWISS-PROT:Q3TTY5
MDAV_SFD	BR1	MDAV_BR1	File Name: MDAV_06_01 (F037105)	Keratin, type II cytoskeletal 1 OS=Homo sapiens GN=KRT1 PE=1 SV=6	sp|P04264|K2C1_HUMAN,tr|H6VRG0|H6VRG0_HUMAN,tr|H6VRG1|H6VRG1_HUMAN,tr|H6VRG3|H6VRG3_HUMAN	uni_human_2016.fasta	66,040.3	92.1%	1	1	1	0.0304%	19.4%	FLEQQNQVLQTK	R	W	95.0%	91.8	42.9	54.9	0	1	0	0	2	1,475.7854	200	211	false	sp|P35908|K22E_HUMAN,tr|H6VRG2|H6VRG2_HUMAN,IPI:CON_IPI00376379.3|SWISS-PROT:Q7Z794,tr|Q0IIN1|Q0IIN1_HUMAN
MDAV_SFD	BR1	MDAV_BR1	File Name: MDAV_06_01 (F037105)	Keratin, type II cytoskeletal 1 OS=Homo sapiens GN=KRT1 PE=1 SV=6	sp|P04264|K2C1_HUMAN,tr|H6VRG0|H6VRG0_HUMAN,tr|H6VRG1|H6VRG1_HUMAN,tr|H6VRG3|H6VRG3_HUMAN	uni_human_2016.fasta	66,040.3	92.1%	1	1	1	0.0304%	19.4%	NMQDMVEDYR	K	N	95.0%	64.8	25.0	39.9	0	1	0	0	2	1,332.5196	258	267	false	tr|H6VRG2|H6VRG2_HUMAN
MDAV_SFD	BR1	MDAV_BR1	File Name: MDAV_06_01 (F037105)	Keratin, type II cytoskeletal 1 OS=Homo sapiens GN=KRT1 PE=1 SV=6	sp|P04264|K2C1_HUMAN,tr|H6VRG0|H6VRG0_HUMAN,tr|H6VRG1|H6VRG1_HUMAN,tr|H6VRG3|H6VRG3_HUMAN	uni_human_2016.fasta	66,040.3	92.1%	1	1	1	0.0304%	19.4%	QISNLQQSISDAEQR	K	G	95.0%	83.9	42.0	54.8	0	1	0	0	2	1,716.8512	418	432	false	tr|H6VRG2|H6VRG2_HUMAN
MDAV_SFD	BR1	MDAV_BR1	File Name: MDAV_06_01 (F037105)	Keratin, type II cytoskeletal 1 OS=Homo sapiens GN=KRT1 PE=1 SV=6	sp|P04264|K2C1_HUMAN,tr|H6VRG0|H6VRG0_HUMAN,tr|H6VRG1|H6VRG1_HUMAN,tr|H6VRG3|H6VRG3_HUMAN	uni_human_2016.fasta	66,040.3	92.1%	1	1	1	0.0304%	19.4%	SGGGFSSGSAGIINYQR	R	R	95.0%	77.8	42.8	53.9	0	1	0	0	2	1,657.7929	13	29	false	tr|H6VRG2|H6VRG2_HUMAN
MDAV_SFD	BR1	MDAV_BR1	File Name: MDAV_06_01 (F037105)	Keratin, type II cytoskeletal 1 OS=Homo sapiens GN=KRT1 PE=1 SV=6	sp|P04264|K2C1_HUMAN,tr|H6VRG0|H6VRG0_HUMAN,tr|H6VRG1|H6VRG1_HUMAN,tr|H6VRG3|H6VRG3_HUMAN	uni_human_2016.fasta	66,040.3	92.1%	1	1	1	0.0304%	19.4%	SLDLDSIIAEVK	R	A	95.0%	79.3	41.9	49.1	0	1	0	0	2	1,302.7153	344	355	true	
MDAV_SFD	BR1	MDAV_BR1	File Name: MDAV_06_01 (F037105)	Keratin, type II cytoskeletal 1 OS=Homo sapiens GN=KRT1 PE=1 SV=6	sp|P04264|K2C1_HUMAN,tr|H6VRG0|H6VRG0_HUMAN,tr|H6VRG1|H6VRG1_HUMAN,tr|H6VRG3|H6VRG3_HUMAN	uni_human_2016.fasta	66,040.3	92.1%	1	1	1	0.0304%	19.4%	SLVNLGGSK	R	S	95.0%	48.7	38.3	27.9	0	1	0	0	2	874.4993	66	74	false	tr|H6VRG2|H6VRG2_HUMAN
MDAV_SFD	BR1	MDAV_BR1	File Name: MDAV_06_01 (F037105)	Keratin, type II cytoskeletal 1 OS=Homo sapiens GN=KRT1 PE=1 SV=6	sp|P04264|K2C1_HUMAN,tr|H6VRG0|H6VRG0_HUMAN,tr|H6VRG1|H6VRG1_HUMAN,tr|H6VRG3|H6VRG3_HUMAN	uni_human_2016.fasta	66,040.3	92.1%	1	1	1	0.0304%	19.4%	TNAENEFVTIKK	R	D	90.4%	39.5	42.5	18.6	0	1	0	0	2	1,393.7322	278	289	false	tr|H6VRG2|H6VRG2_HUMAN
MDAV_SFD	BR1	MDAV_BR1	File Name: MDAV_06_01 (F037105)	Keratin, type II cytoskeletal 1 OS=Homo sapiens GN=KRT1 PE=1 SV=6	sp|P04264|K2C1_HUMAN,tr|H6VRG0|H6VRG0_HUMAN,tr|H6VRG1|H6VRG1_HUMAN,tr|H6VRG3|H6VRG3_HUMAN	uni_human_2016.fasta	66,040.3	92.1%	1	1	1	0.0304%	19.4%	YEELQITAGR	K	H	95.0%	87.0	41.2	41.9	0	1	0	0	2	1,179.6005	377	386	false	tr|H6VRG2|H6VRG2_HUMAN,sp|P04259|K2C6B_HUMAN
MDAV_SFD	BR1	MDAV_BR1	File Name: MDAV_06_01 (F037105)	Interleukin enhancer-binding factor 3 (Fragment) OS=Homo sapiens GN=ILF3 PE=1 SV=1	tr|K7EKY0|K7EKY0_HUMAN	uni_human_2016.fasta	17,021.6	82.0%	1	1	1	0.0304%	5.06%	XPPEDDSK	-	E	88.1%	23.6	27.2	12.2	0	0	1	0	2	1,067.3941	1	8	true	
MDAV_SFD	BR1	MDAV_BR1	File Name: MDAV_06_01 (F037105)	DNA replication licensing factor MCM2 OS=Homo sapiens GN=MCM2 PE=1 SV=4	sp|P49736|MCM2_HUMAN,tr|B3KXZ4|B3KXZ4_HUMAN,tr|B7Z8Z6|B7Z8Z6_HUMAN	uni_human_2016.fasta	101,898.1	92.1%	1	1	1	0.0304%	1.44%	ESLVVNYEDLAAR	R	E	95.0%	46.1	42.8	29.7	0	1	0	0	2	1,478.7485	228	240	true	
MDAV_SFD	BR1	MDAV_BR1	File Name: MDAV_06_01 (F037105)	Isoform 2 of Eukaryotic translation initiation factor 3 subunit B OS=Homo sapiens GN=EIF3B	sp|P55884-2|EIF3B_HUMAN,sp|P55884|EIF3B_HUMAN,tr|A0A024R821|A0A024R821_HUMAN,tr|A4D210|A4D210_HUMAN,tr|B4DV79|B4DV79_HUMAN	uni_human_2016.fasta	92,482.8	80.8%	1	1	1	0.0304%	1.03%	VTLMQLPTR	R	Q	87.3%	38.2	39.5	14.3	0	1	0	0	2	1,074.5978	493	501	true	
MDAV_SFD	BR1	MDAV_BR1	File Name: MDAV_06_01 (F037105)	Keratin, type I cytoskeletal 9 OS=Homo sapiens GN=KRT9 PE=1 SV=3	sp|P35527|K1C9_HUMAN	uni_human_2016.fasta	62,065.9	100.0%	5	5	5	0.152%	11.2%	FSSSSGYGGGSSR	R	V	95.0%	76.8	36.4	59.1	0	1	0	0	2	1,235.5286	47	59	true	
MDAV_SFD	BR1	MDAV_BR1	File Name: MDAV_06_01 (F037105)	Keratin, type I cytoskeletal 9 OS=Homo sapiens GN=KRT9 PE=1 SV=3	sp|P35527|K1C9_HUMAN	uni_human_2016.fasta	62,065.9	100.0%	5	5	5	0.152%	11.2%	GGSGGSYGGGGSGGGYGGGSGSR	R	G	95.0%	111	33.6	91.0	0	1	0	0	2	1,791.7280	491	513	true	
MDAV_SFD	BR1	MDAV_BR1	File Name: MDAV_06_01 (F037105)	Keratin, type I cytoskeletal 9 OS=Homo sapiens GN=KRT9 PE=1 SV=3	sp|P35527|K1C9_HUMAN	uni_human_2016.fasta	62,065.9	100.0%	5	5	5	0.152%	11.2%	QEYEQLIAK	R	N	88.9%	40.4	41.3	3.06	0	1	0	0	2	1,121.5838	328	336	true	
MDAV_SFD	BR1	MDAV_BR1	File Name: MDAV_06_01 (F037105)	Keratin, type I cytoskeletal 9 OS=Homo sapiens GN=KRT9 PE=1 SV=3	sp|P35527|K1C9_HUMAN	uni_human_2016.fasta	62,065.9	100.0%	5	5	5	0.152%	11.2%	SGGGGGGGLGSGGSIR	R	S	95.0%	100	40.9	82.3	0	1	0	0	2	1,232.5981	14	29	true	
MDAV_SFD	BR1	MDAV_BR1	File Name: MDAV_06_01 (F037105)	Keratin, type I cytoskeletal 9 OS=Homo sapiens GN=KRT9 PE=1 SV=3	sp|P35527|K1C9_HUMAN	uni_human_2016.fasta	62,065.9	100.0%	5	5	5	0.152%	11.2%	TLLDIDNTR	K	M	95.0%	55.2	41.2	31.9	0	1	0	0	2	1,060.5635	225	233	true	
MDAV_SFD	BR1	MDAV_BR1	File Name: MDAV_06_01 (F037105)	Isoform 2 of Coatomer subunit beta' OS=Homo sapiens GN=COPB2	sp|P35606-2|COPB2_HUMAN,sp|P35606|COPB2_HUMAN	uni_human_2016.fasta	102,489.1	100.0%	3	3	3	0.0912%	3.31%	LESTLNYGMER	R	V	95.0%	43.5	38.0	29.1	0	1	0	0	2	1,328.6152	263	273	true	
MDAV_SFD	BR1	MDAV_BR1	File Name: MDAV_06_01 (F037105)	Isoform 2 of Coatomer subunit beta' OS=Homo sapiens GN=COPB2	sp|P35606-2|COPB2_HUMAN,sp|P35606|COPB2_HUMAN	uni_human_2016.fasta	102,489.1	100.0%	3	3	3	0.0912%	3.31%	LPEAAFLAR	R	T	92.9%	37.9	40.5	21.6	0	1	0	0	2	987.5622	751	759	true	
MDAV_SFD	BR1	MDAV_BR1	File Name: MDAV_06_01 (F037105)	Isoform 2 of Coatomer subunit beta' OS=Homo sapiens GN=COPB2	sp|P35606-2|COPB2_HUMAN,sp|P35606|COPB2_HUMAN	uni_human_2016.fasta	102,489.1	100.0%	3	3	3	0.0912%	3.31%	VFNYNTLER	R	V	93.5%	40.3	41.3	7.85	0	1	0	0	2	1,155.5792	83	91	true	
MDAV_SFD	BR1	MDAV_BR1	File Name: MDAV_06_01 (F037105)	Importin subunit beta-1 OS=Homo sapiens GN=KPNB1 PE=1 SV=2	sp|Q14974|IMB1_HUMAN,tr|B2RBR9|B2RBR9_HUMAN	uni_human_2016.fasta	97,171.3	99.9%	3	3	3	0.0912%	3.42%	DTAAWTVGR	R	I	90.7%	39.8	40.9	23.3	0	1	0	0	2	976.4847	426	434	true	
MDAV_SFD	BR1	MDAV_BR1	File Name: MDAV_06_01 (F037105)	Importin subunit beta-1 OS=Homo sapiens GN=KPNB1 PE=1 SV=2	sp|Q14974|IMB1_HUMAN,tr|B2RBR9|B2RBR9_HUMAN	uni_human_2016.fasta	97,171.3	99.9%	3	3	3	0.0912%	3.42%	VLANPGNSQVAR	R	V	95.0%	90.6	41.0	69.4	0	1	0	0	2	1,225.6647	43	54	true	
MDAV_SFD	BR1	MDAV_BR1	File Name: MDAV_06_01 (F037105)	Importin subunit beta-1 OS=Homo sapiens GN=KPNB1 PE=1 SV=2	sp|Q14974|IMB1_HUMAN,tr|B2RBR9|B2RBR9_HUMAN	uni_human_2016.fasta	97,171.3	99.9%	3	3	3	0.0912%	3.42%	WLAIDANAR	R	R	87.7%	36.4	40.6	11.4	0	1	0	0	2	1,029.5476	80	88	true	
MDAV_SFD	BR1	MDAV_BR1	File Name: MDAV_06_01 (F037105)	Chordin-like protein 2 (Fragment) OS=Homo sapiens GN=CHRDL2 PE=1 SV=1	tr|H0YDT1|H0YDT1_HUMAN	uni_human_2016.fasta	19,221.6	92.1%	1	1	1	0.0304%	5.08%	XSSDAGRKR	-	G	95.0%	48.4	39.7	0.000	0	1	0	0	2	1,029.4752	1	9	true	
MDAV_SFD	BR1	MDAV_BR1	File Name: MDAV_06_01 (F037105)	Isoform 4 of Double-stranded RNA-specific adenosine deaminase OS=Homo sapiens GN=ADAR	sp|P55265-4|DSRAD_HUMAN,sp|P55265-5|DSRAD_HUMAN,sp|P55265|DSRAD_HUMAN,tr|A0A024DAK3|A0A024DAK3_HUMAN,tr|B7Z8Y3|B7Z8Y3_HUMAN,tr|Q59EC0|Q59EC0_HUMAN	uni_human_2016.fasta	136,070.0	97.8%	1	1	1	0.0304%	1.18%	MGFTEVTPVTGASLR	R	R	95.0%	70.9	42.4	50.5	0	1	0	0	2	1,581.7943	802	816	true	
MDAV_SFD	BR1	MDAV_BR1	File Name: MDAV_06_01 (F037105)	26S proteasome non-ATPase regulatory subunit 2 OS=Homo sapiens GN=PSMD2 PE=1 SV=3	sp|Q13200|PSMD2_HUMAN,tr|Q9NSM5|Q9NSM5_HUMAN	uni_human_2016.fasta	100,202.2	92.1%	1	1	1	0.0304%	1.32%	FGGSGSQVDSAR	R	M	95.0%	87.1	39.1	62.4	0	1	0	0	2	1,167.5389	358	369	true	
MDAV_SFD	BR1	MDAV_BR1	File Name: MDAV_06_01 (F037105)	Cyclin-dependent kinase 16 OS=Homo sapiens GN=CDK16 PE=1 SV=1	sp|Q00536|CDK16_HUMAN,tr|A0A140VK97|A0A140VK97_HUMAN,tr|B7Z461|B7Z461_HUMAN,tr|E5RGN0|E5RGN0_HUMAN,tr|E5RIU4|E5RIU4_HUMAN,tr|E5RIY8|E5RIY8_HUMAN,tr|E5RJM2|E5RJM2_HUMAN,tr|E5RJQ8|E5RJQ8_HUMAN	uni_human_2016.fasta	55,718.9	75.6%	1	1	1	0.0304%	2.02%	QLSMTLRGGR	R	G	83.4%	37.5	41.5	4.27	0	1	0	0	2	1,118.6100	10	19	true	
MDAV_SFD	BR1	MDAV_BR1	File Name: MDAV_06_01 (F037105)	Isoform 2 of Nucleolar RNA helicase 2 OS=Homo sapiens GN=DDX21	sp|Q9NR30-2|DDX21_HUMAN,sp|Q9NR30|DDX21_HUMAN	uni_human_2016.fasta	87,346.0	92.1%	1	1	1	0.0304%	1.26%	AAVIGDVIR	R	V	95.0%	60.1	38.8	36.7	0	1	0	0	2	913.5466	424	432	true	
MDAV_SFD	BR1	MDAV_BR1	File Name: MDAV_06_01 (F037105)	Elongation factor 2 OS=Homo sapiens GN=EEF2 PE=1 SV=4	sp|P13639|EF2_HUMAN	uni_human_2016.fasta	95,340.1	100.0%	3	4	4	0.122%	3.73%	CLYASVLTAQPR	R	L	95.0%	85.1	41.9	59.2	0	1	0	0	2	1,378.7148	728	739	true	
MDAV_SFD	BR1	MDAV_BR1	File Name: MDAV_06_01 (F037105)	Elongation factor 2 OS=Homo sapiens GN=EEF2 PE=1 SV=4	sp|P13639|EF2_HUMAN	uni_human_2016.fasta	95,340.1	100.0%	3	4	4	0.122%	3.73%	VMKFSVSPVVR	R	V	91.9%	41.8	42.0	18.3	0	1	0	0	2	1,369.7296	496	506	true	
MDAV_SFD	BR1	MDAV_BR1	File Name: MDAV_06_01 (F037105)	Elongation factor 2 OS=Homo sapiens GN=EEF2 PE=1 SV=4	sp|P13639|EF2_HUMAN	uni_human_2016.fasta	95,340.1	100.0%	3	4	4	0.122%	3.73%	VNFTVDQIR	M	A	95.0%	76.4	41.2	41.0	0	2	0	0	1	1,196.6059	2	10	true	
MDAV_SFD	BR1	MDAV_BR1	File Name: MDAV_06_01 (F037105)	Isoform 2 of Heat shock protein HSP 90-alpha OS=Homo sapiens GN=HSP90AA1	sp|P07900-2|HS90A_HUMAN,sp|P07900|HS90A_HUMAN,tr|K9JA46|K9JA46_HUMAN	uni_human_2016.fasta	84,663.2	92.1%	1	1	1	0.0304%	1.64%	GVVDSEDLPLNISR	R	E	95.0%	78.0	42.8	0.000	0	1	0	0	2	1,513.7858	387	400	true	sp|P08238|HS90B_HUMAN,tr|B4DMA2|B4DMA2_HUMAN,tr|A0A024RD80|A0A024RD80_HUMAN,tr|B4DGL0|B4DGL0_HUMAN
MDAV_SFD	BR1	MDAV_BR1	File Name: MDAV_06_01 (F037105)	Trypsin - Sus scrofa (Pig).	IPI:CON_Trypsin|SWISS-PROT:P00761|TRYP_PIG	uni_human_2016.fasta	24,409.3	99.8%	2	2	3	0.0912%	12.1%	LGEHNIDVLEGNEQFINAAK	R	I	95.0%	99.3	44.5	55.2	0	0	1	0	2	2,211.1042	58	77	true	
MDAV_SFD	BR1	MDAV_BR1	File Name: MDAV_06_01 (F037105)	Trypsin - Sus scrofa (Pig).	IPI:CON_Trypsin|SWISS-PROT:P00761|TRYP_PIG	uni_human_2016.fasta	24,409.3	99.8%	2	2	3	0.0912%	12.1%	VATVSLPR	R	S	95.0%	42.1	37.5	13.8	0	2	0	0	2	842.5094	108	115	true	
MDAV_SFD	BR1	MDAV_BR1	File Name: MDAV_06_01 (F037105)	Isoform 2 of Rho guanine nucleotide exchange factor 2 OS=Homo sapiens GN=ARHGEF2	sp|Q92974-2|ARHG2_HUMAN,sp|Q92974-3|ARHG2_HUMAN,sp|Q92974|ARHG2_HUMAN,tr|D3DVA5|D3DVA5_HUMAN,tr|V9GYM8|V9GYM8_HUMAN	uni_human_2016.fasta	111,545.9	92.1%	1	1	1	0.0304%	0.914%	SPQEEALQR	R	L	95.0%	49.1	42.8	32.1	0	1	0	0	2	1,057.5273	733	741	true	
MDAV_SFD	BR1	MDAV_BR1	File Name: MDAV_06_01 (F037105)	Heterogeneous nuclear ribonucleoprotein H (Fragment) OS=Homo sapiens GN=HNRNPH1 PE=1 SV=1	tr|H0YBW2|H0YBW2_HUMAN	uni_human_2016.fasta	4,551.8	86.8%	1	1	1	0.0304%	43.8%	XAGASGGAYGSQMMGGMGLCK	-	Y	91.4%	23.2	25.1	0.000	0	0	1	0	2	2,265.8446	1	21	true	
MDAV_SFD	BR1	MDAV_BR1	File Name: MDAV_06_01 (F037105)	Tax_Id=9606 Gene_Symbol=KRT6A Keratin, type II cytoskeletal 6A	IPI:CON_00300725.7|SWISS-PROT:P02538,sp|P02538|K2C6A_HUMAN,tr|A0A0S2Z428|A0A0S2Z428_HUMAN,tr|B4DRR0|B4DRR0_HUMAN	uni_human_2016.fasta	60,046.4	92.1%	1	1	1	0.0304%	5.14%	AQYEEIAQR	K	S	95.0%	70.9	41.3	21.3	0	1	0	0	2	1,107.5429	339	347	false	IPI:CON_IPI00290078.5|SWISS-PROT:P19013,sp|P35908|K22E_HUMAN,sp|P04259|K2C6B_HUMAN
MDAV_SFD	BR1	MDAV_BR1	File Name: MDAV_06_01 (F037105)	Tax_Id=9606 Gene_Symbol=KRT6A Keratin, type II cytoskeletal 6A	IPI:CON_00300725.7|SWISS-PROT:P02538,sp|P02538|K2C6A_HUMAN,tr|A0A0S2Z428|A0A0S2Z428_HUMAN,tr|B4DRR0|B4DRR0_HUMAN	uni_human_2016.fasta	60,046.4	92.1%	1	1	1	0.0304%	5.14%	SGFSSVSVSR	R	S	95.0%	59.3	41.2	44.4	0	1	0	0	2	1,012.5056	31	40	true	
MDAV_SFD	BR1	MDAV_BR1	File Name: MDAV_06_01 (F037105)	Tax_Id=9606 Gene_Symbol=KRT6A Keratin, type II cytoskeletal 6A	IPI:CON_00300725.7|SWISS-PROT:P02538,sp|P02538|K2C6A_HUMAN,tr|A0A0S2Z428|A0A0S2Z428_HUMAN,tr|B4DRR0|B4DRR0_HUMAN	uni_human_2016.fasta	60,046.4	92.1%	1	1	1	0.0304%	5.14%	WTLLQEQGTK	K	T	91.1%	41.7	41.8	13.4	0	1	0	0	2	1,203.6370	195	204	false	sp|P13647|K2C5_HUMAN,tr|B4E1T1|B4E1T1_HUMAN,sp|P04259|K2C6B_HUMAN,IPI:CON_00009867.3|SWISS-PROT:P13647
MDAV_SFD	BR1	MDAV_BR1	File Name: MDAV_06_01 (F037105)	Prostate-specific transglutaminase 4 OS=Homo sapiens GN=TGM4 PE=4 SV=1	tr|B4YUQ2|B4YUQ2_HUMAN	uni_human_2016.fasta	77,022.5	81.2%	1	1	1	0.0304%	2.05%	NLTVDTYVNENGXK	R	I	87.5%	37.0	39.5	8.41	0	1	0	0	2	1,577.7122	301	314	true	
MDAV_SFD	BR1	MDAV_BR1	File Name: MDAV_06_01 (F037105)	NARG1 protein (Fragment) OS=Homo sapiens GN=NARG1 PE=2 SV=1	tr|Q58F05|Q58F05_HUMAN	uni_human_2016.fasta	72,390.4	99.8%	2	2	2	0.0608%	3.09%	DLSLLQIQMR	R	D	95.0%	63.1	41.7	41.0	0	1	0	0	2	1,232.6670	119	128	true	
MDAV_SFD	BR1	MDAV_BR1	File Name: MDAV_06_01 (F037105)	NARG1 protein (Fragment) OS=Homo sapiens GN=NARG1 PE=2 SV=1	tr|Q58F05|Q58F05_HUMAN	uni_human_2016.fasta	72,390.4	99.8%	2	2	2	0.0608%	3.09%	LEDAADVYR	R	G	95.0%	64.8	40.8	35.4	0	1	0	0	2	1,051.5055	240	248	true	
MDAV_SFD	BR1	MDAV_BR1	File Name: MDAV_06_01 (F037105)	Isoform 2 of Cyclic AMP-responsive element-binding protein 3-like protein 1 OS=Homo sapiens GN=CREB3L1	sp|Q96BA8-2|CR3L1_HUMAN,sp|Q96BA8|CR3L1_HUMAN,tr|B2RA75|B2RA75_HUMAN	uni_human_2016.fasta	57,007.0	89.1%	1	1	1	0.0304%	2.09%	VETLENANR	K	T	93.0%	41.2	40.8	7.94	0	1	0	0	2	1,045.5272	336	344	true	
MDAV_SFD	BR1	MDAV_BR1	File Name: MDAV_06_01 (F037105)	Calcium-activated potassium channel subunit alpha-1 (Fragment) OS=Homo sapiens GN=KCNMA1 PE=1 SV=1	tr|H0Y379|H0Y379_HUMAN	uni_human_2016.fasta	132,850.1	71.8%	1	1	1	0.0304%	1.35%	XSSSSSSSSSSVHEPK	-	M	80.6%	16.2	25.0	3.17	0	0	1	0	2	1,711.6719	1	16	true	
MDAV_SFD	BR1	MDAV_BR1	File Name: MDAV_06_01 (F037105)	Isoform 4 of Nuclear protein MDM1 OS=Homo sapiens GN=MDM1	sp|Q8TC05-4|MDM1_HUMAN,sp|Q8TC05|MDM1_HUMAN	uni_human_2016.fasta	80,735.8	79.9%	1	1	1	0.0304%	1.77%	RMTSQDCLETSK	K	N	86.6%	37.2	39.8	9.65	0	1	0	0	2	1,566.6984	557	568	true	
MDAV_SFD	BR1	MDAV_BR1	File Name: MDAV_06_01 (F037105)	Lymphocyte cytosolic protein 2 OS=Homo sapiens GN=LCP2 PE=1 SV=1	sp|Q13094|LCP2_HUMAN,tr|A0A0D9SGG1|A0A0D9SGG1_HUMAN,tr|B4DT07|B4DT07_HUMAN,tr|C7C5T4|C7C5T4_HUMAN	uni_human_2016.fasta	60,190.5	75.4%	1	1	1	0.0304%	1.50%	LRVPILSK	K	L	83.3%	20.8	25.0	9.79	0	0	1	0	2	925.6194	60	67	true	
MDAV_SFD	BR1	MDAV_BR1	File Name: MDAV_06_01 (F037105)	Isoform 4 of Inhibitor of nuclear factor kappa-B kinase-interacting protein OS=Homo sapiens GN=IKBIP	sp|Q70UQ0-4|IKIP_HUMAN	uni_human_2016.fasta	43,084.8	80.4%	1	1	1	0.0304%	4.51%	MEDLTMQMFNMEDDMLK	K	A	86.9%	20.6	25.0	8.23	0	0	1	0	2	2,274.8736	297	313	true	
MDAV_SFD	BR1	MDAV_BR1	File Name: MDAV_06_01 (F037105)	Coatomer subunit gamma-1 OS=Homo sapiens GN=COPG1 PE=1 SV=1	sp|Q9Y678|COPG1_HUMAN	uni_human_2016.fasta	97,719.4	80.0%	1	1	1	0.0304%	1.14%	VFNETPINPR	R	K	86.7%	35.8	41.6	15.9	0	1	0	0	2	1,186.6215	33	42	true	
MDAV_SFD	BR1	MDAV_BR1	File Name: MDAV_06_01 (F037105)	Protein sel-1 homolog 1 OS=Homo sapiens GN=SEL1L PE=1 SV=3	sp|Q9UBV2|SE1L1_HUMAN	uni_human_2016.fasta	88,756.5	92.1%	1	1	1	0.0304%	1.26%	AASQGYTVAR	R	I	95.0%	55.4	40.7	37.9	0	1	0	0	2	1,023.5217	621	630	true	
MDAV_SFD	BR1	MDAV_BR1	File Name: MDAV_06_01 (F037105)	Transitional endoplasmic reticulum ATPase OS=Homo sapiens GN=VCP PE=1 SV=4	sp|P55072|TERA_HUMAN	uni_human_2016.fasta	89,324.8	99.8%	2	2	2	0.0608%	2.98%	EVDIGIPDATGR	R	L	95.0%	48.9	41.0	36.3	0	1	0	0	2	1,242.6327	366	377	true	
MDAV_SFD	BR1	MDAV_BR1	File Name: MDAV_06_01 (F037105)	Transitional endoplasmic reticulum ATPase OS=Homo sapiens GN=VCP PE=1 SV=4	sp|P55072|TERA_HUMAN	uni_human_2016.fasta	89,324.8	99.8%	2	2	2	0.0608%	2.98%	WALSQSNPSALR	R	E	95.0%	87.1	41.9	51.1	0	1	0	0	2	1,329.6909	454	465	true	
MDAV_SFD	BR1	MDAV_BR1	File Name: MDAV_06_01 (F037105)	DNA replication licensing factor MCM3 OS=Homo sapiens GN=MCM3 PE=1 SV=3	sp|P25205|MCM3_HUMAN,tr|A0A0S2Z4T1|A0A0S2Z4T1_HUMAN,tr|B2R7C5|B2R7C5_HUMAN,tr|Q53HJ4|Q53HJ4_HUMAN	uni_human_2016.fasta	90,982.6	100.0%	4	4	4	0.122%	5.94%	AGTVVLDDVELR	M	E	95.0%	74.7	43.2	43.3	0	1	0	0	1	1,328.7058	2	13	true	
MDAV_SFD	BR1	MDAV_BR1	File Name: MDAV_06_01 (F037105)	DNA replication licensing factor MCM3 OS=Homo sapiens GN=MCM3 PE=1 SV=3	sp|P25205|MCM3_HUMAN,tr|A0A0S2Z4T1|A0A0S2Z4T1_HUMAN,tr|B2R7C5|B2R7C5_HUMAN,tr|Q53HJ4|Q53HJ4_HUMAN	uni_human_2016.fasta	90,982.6	100.0%	4	4	4	0.122%	5.94%	GSSGVGLTAAVTTDQETGER	R	R	95.0%	103	41.3	81.4	0	1	0	0	2	1,935.9256	372	391	true	
MDAV_SFD	BR1	MDAV_BR1	File Name: MDAV_06_01 (F037105)	DNA replication licensing factor MCM3 OS=Homo sapiens GN=MCM3 PE=1 SV=3	sp|P25205|MCM3_HUMAN,tr|A0A0S2Z4T1|A0A0S2Z4T1_HUMAN,tr|B2R7C5|B2R7C5_HUMAN,tr|Q53HJ4|Q53HJ4_HUMAN	uni_human_2016.fasta	90,982.6	100.0%	4	4	4	0.122%	5.94%	LIVNVNDLR	R	R	95.0%	68.8	36.3	44.5	0	1	0	0	2	1,055.6208	47	55	true	
MDAV_SFD	BR1	MDAV_BR1	File Name: MDAV_06_01 (F037105)	DNA replication licensing factor MCM3 OS=Homo sapiens GN=MCM3 PE=1 SV=3	sp|P25205|MCM3_HUMAN,tr|A0A0S2Z4T1|A0A0S2Z4T1_HUMAN,tr|B2R7C5|B2R7C5_HUMAN,tr|Q53HJ4|Q53HJ4_HUMAN	uni_human_2016.fasta	90,982.6	100.0%	4	4	4	0.122%	5.94%	TLETLIR	R	L	95.0%	43.0	38.0	11.6	0	1	0	0	2	845.5092	617	623	true	
MDAV_SFD	BR1	MDAV_BR1	File Name: MDAV_06_01 (F037105)	Keratin 1 OS=Homo sapiens GN=KRT1 PE=3 SV=1	tr|H6VRG2|H6VRG2_HUMAN	uni_human_2016.fasta	66,067.3	100.0%	10	10	10	0.304%	17.5%	AEAESLYQSK	K	Y	95.0%	66.4	41.4	41.5	0	1	0	0	2	1,125.5422	367	376	true	tr|H6VRG0|H6VRG0_HUMAN,tr|H6VRG1|H6VRG1_HUMAN,sp|P04264|K2C1_HUMAN,tr|H6VRG3|H6VRG3_HUMAN
MDAV_SFD	BR1	MDAV_BR1	File Name: MDAV_06_01 (F037105)	Keratin 1 OS=Homo sapiens GN=KRT1 PE=3 SV=1	tr|H6VRG2|H6VRG2_HUMAN	uni_human_2016.fasta	66,067.3	100.0%	10	10	10	0.304%	17.5%	AQYEDIAQK	K	S	95.0%	54.8	40.8	29.4	0	1	0	0	2	1,065.5212	356	364	true	tr|H6VRG0|H6VRG0_HUMAN,tr|H6VRG1|H6VRG1_HUMAN,sp|P04264|K2C1_HUMAN,tr|H6VRG3|H6VRG3_HUMAN
MDAV_SFD	BR1	MDAV_BR1	File Name: MDAV_06_01 (F037105)	Keratin 1 OS=Homo sapiens GN=KRT1 PE=3 SV=1	tr|H6VRG2|H6VRG2_HUMAN	uni_human_2016.fasta	66,067.3	100.0%	10	10	10	0.304%	17.5%	DYQELMNTK	R	L	95.0%	57.0	35.1	8.76	0	1	0	0	2	1,157.5145	464	472	true	tr|H6VRG0|H6VRG0_HUMAN,tr|H6VRG1|H6VRG1_HUMAN,sp|P04264|K2C1_HUMAN,IPI:CON_00622240.4|SWISS-PROT:Q3TTY5,tr|H6VRG3|H6VRG3_HUMAN
MDAV_SFD	BR1	MDAV_BR1	File Name: MDAV_06_01 (F037105)	Keratin 1 OS=Homo sapiens GN=KRT1 PE=3 SV=1	tr|H6VRG2|H6VRG2_HUMAN	uni_human_2016.fasta	66,067.3	100.0%	10	10	10	0.304%	17.5%	FLEQQNQVLQTK	R	W	95.0%	91.8	42.9	54.9	0	1	0	0	2	1,475.7854	200	211	true	tr|H6VRG0|H6VRG0_HUMAN,tr|H6VRG1|H6VRG1_HUMAN,sp|P35908|K22E_HUMAN,IPI:CON_IPI00376379.3|SWISS-PROT:Q7Z794,sp|P04264|K2C1_HUMAN,tr|H6VRG3|H6VRG3_HUMAN,tr|Q0IIN1|Q0IIN1_HUMAN
MDAV_SFD	BR1	MDAV_BR1	File Name: MDAV_06_01 (F037105)	Keratin 1 OS=Homo sapiens GN=KRT1 PE=3 SV=1	tr|H6VRG2|H6VRG2_HUMAN	uni_human_2016.fasta	66,067.3	100.0%	10	10	10	0.304%	17.5%	NMQDMVEDYR	K	N	95.0%	64.8	25.0	39.9	0	1	0	0	2	1,332.5196	258	267	true	tr|H6VRG0|H6VRG0_HUMAN,tr|H6VRG1|H6VRG1_HUMAN,sp|P04264|K2C1_HUMAN,tr|H6VRG3|H6VRG3_HUMAN
MDAV_SFD	BR1	MDAV_BR1	File Name: MDAV_06_01 (F037105)	Keratin 1 OS=Homo sapiens GN=KRT1 PE=3 SV=1	tr|H6VRG2|H6VRG2_HUMAN	uni_human_2016.fasta	66,067.3	100.0%	10	10	10	0.304%	17.5%	QISNLQQSISDAEQR	K	G	95.0%	83.9	42.0	54.8	0	1	0	0	2	1,716.8512	418	432	true	tr|H6VRG0|H6VRG0_HUMAN,tr|H6VRG1|H6VRG1_HUMAN,sp|P04264|K2C1_HUMAN,tr|H6VRG3|H6VRG3_HUMAN
MDAV_SFD	BR1	MDAV_BR1	File Name: MDAV_06_01 (F037105)	Keratin 1 OS=Homo sapiens GN=KRT1 PE=3 SV=1	tr|H6VRG2|H6VRG2_HUMAN	uni_human_2016.fasta	66,067.3	100.0%	10	10	10	0.304%	17.5%	SGGGFSSGSAGIINYQR	R	R	95.0%	77.8	42.8	53.9	0	1	0	0	2	1,657.7929	13	29	true	tr|H6VRG0|H6VRG0_HUMAN,tr|H6VRG1|H6VRG1_HUMAN,sp|P04264|K2C1_HUMAN,tr|H6VRG3|H6VRG3_HUMAN
MDAV_SFD	BR1	MDAV_BR1	File Name: MDAV_06_01 (F037105)	Keratin 1 OS=Homo sapiens GN=KRT1 PE=3 SV=1	tr|H6VRG2|H6VRG2_HUMAN	uni_human_2016.fasta	66,067.3	100.0%	10	10	10	0.304%	17.5%	SLVNLGGSK	R	S	95.0%	48.7	38.3	27.9	0	1	0	0	2	874.4993	66	74	true	tr|H6VRG0|H6VRG0_HUMAN,tr|H6VRG1|H6VRG1_HUMAN,sp|P04264|K2C1_HUMAN,tr|H6VRG3|H6VRG3_HUMAN
MDAV_SFD	BR1	MDAV_BR1	File Name: MDAV_06_01 (F037105)	Keratin 1 OS=Homo sapiens GN=KRT1 PE=3 SV=1	tr|H6VRG2|H6VRG2_HUMAN	uni_human_2016.fasta	66,067.3	100.0%	10	10	10	0.304%	17.5%	TNAENEFVTIKK	R	D	90.4%	39.5	42.5	18.6	0	1	0	0	2	1,393.7322	278	289	true	tr|H6VRG0|H6VRG0_HUMAN,tr|H6VRG1|H6VRG1_HUMAN,sp|P04264|K2C1_HUMAN,tr|H6VRG3|H6VRG3_HUMAN
MDAV_SFD	BR1	MDAV_BR1	File Name: MDAV_06_01 (F037105)	Keratin 1 OS=Homo sapiens GN=KRT1 PE=3 SV=1	tr|H6VRG2|H6VRG2_HUMAN	uni_human_2016.fasta	66,067.3	100.0%	10	10	10	0.304%	17.5%	YEELQITAGR	K	H	95.0%	87.0	41.2	41.9	0	1	0	0	2	1,179.6005	377	386	true	tr|H6VRG0|H6VRG0_HUMAN,tr|H6VRG1|H6VRG1_HUMAN,sp|P04259|K2C6B_HUMAN,sp|P04264|K2C1_HUMAN,tr|H6VRG3|H6VRG3_HUMAN
MDAV_SFD	BR1	MDAV_BR1	File Name: MDAV_06_01 (F037105)	Tax_Id=9606 Gene_Symbol=KRT10 Keratin, type I cytoskeletal 10	IPI:CON_00009865.2|SWISS-PROT:P13645,sp|P13645|K1C10_HUMAN	uni_human_2016.fasta	59,512.4	100.0%	7	7	7	0.213%	13.3%	ALEESNYELEGK	R	I	95.0%	85.0	40.4	61.7	0	1	0	0	2	1,381.6482	166	177	true	
MDAV_SFD	BR1	MDAV_BR1	File Name: MDAV_06_01 (F037105)	Tax_Id=9606 Gene_Symbol=KRT10 Keratin, type I cytoskeletal 10	IPI:CON_00009865.2|SWISS-PROT:P13645,sp|P13645|K1C10_HUMAN	uni_human_2016.fasta	59,512.4	100.0%	7	7	7	0.213%	13.3%	DAEAWFNEK	K	S	95.0%	59.0	37.7	35.6	0	1	0	0	2	1,109.4898	335	343	true	
MDAV_SFD	BR1	MDAV_BR1	File Name: MDAV_06_01 (F037105)	Tax_Id=9606 Gene_Symbol=KRT10 Keratin, type I cytoskeletal 10	IPI:CON_00009865.2|SWISS-PROT:P13645,sp|P13645|K1C10_HUMAN	uni_human_2016.fasta	59,512.4	100.0%	7	7	7	0.213%	13.3%	GSLGGGFSSGGFSGGSFSR	K	G	95.0%	116	40.5	95.2	0	1	0	0	2	1,707.7722	41	59	true	
MDAV_SFD	BR1	MDAV_BR1	File Name: MDAV_06_01 (F037105)	Tax_Id=9606 Gene_Symbol=KRT10 Keratin, type I cytoskeletal 10	IPI:CON_00009865.2|SWISS-PROT:P13645,sp|P13645|K1C10_HUMAN	uni_human_2016.fasta	59,512.4	100.0%	7	7	7	0.213%	13.3%	LENEIQTYR	R	S	95.0%	62.9	40.2	44.4	0	1	0	0	2	1,165.5848	442	450	true	
MDAV_SFD	BR1	MDAV_BR1	File Name: MDAV_06_01 (F037105)	Tax_Id=9606 Gene_Symbol=KRT10 Keratin, type I cytoskeletal 10	IPI:CON_00009865.2|SWISS-PROT:P13645,sp|P13645|K1C10_HUMAN	uni_human_2016.fasta	59,512.4	100.0%	7	7	7	0.213%	13.3%	SQYEQLAEQNRK	R	D	93.6%	42.3	40.6	13.6	0	1	0	0	2	1,493.7343	323	334	true	
MDAV_SFD	BR1	MDAV_BR1	File Name: MDAV_06_01 (F037105)	Tax_Id=9606 Gene_Symbol=KRT10 Keratin, type I cytoskeletal 10	IPI:CON_00009865.2|SWISS-PROT:P13645,sp|P13645|K1C10_HUMAN	uni_human_2016.fasta	59,512.4	100.0%	7	7	7	0.213%	13.3%	VLDELTLTK	R	A	95.0%	62.0	36.9	44.4	0	1	0	0	2	1,031.5985	258	266	true	
MDAV_SFD	BR1	MDAV_BR1	File Name: MDAV_06_01 (F037105)	Tax_Id=9606 Gene_Symbol=KRT10 Keratin, type I cytoskeletal 10	IPI:CON_00009865.2|SWISS-PROT:P13645,sp|P13645|K1C10_HUMAN	uni_human_2016.fasta	59,512.4	100.0%	7	7	7	0.213%	13.3%	VTMQNLNDR	K	L	95.0%	56.7	40.9	18.6	0	1	0	0	2	1,106.5260	148	156	true	IPI:CON_IPI00131209.3|TREMBL:Q3ZAW8,IPI:CON_00384444.5|SWISS-PROT:P02533,IPI:CON_00217963.3|SWISS-PROT:P08779,IPI:CON_00131209.3|TREMBL:Q3ZAW8;Q9EQD6;Q9EQD7,sp|P02533|K1C14_HUMAN,sp|P08779|K1C16_HUMAN,IPI:CON_IPI00217963.3|SWISS-PROT:P08779,IPI:CON_IPI00874585.1|SWISS-PROT:Q9Z2K1
MDAV_SFD	BR1	MDAV_BR1	File Name: MDAV_06_01 (F037105)	DNA replication licensing factor MCM6 OS=Homo sapiens GN=MCM6 PE=1 SV=1	sp|Q14566|MCM6_HUMAN,tr|Q4ZG57|Q4ZG57_HUMAN	uni_human_2016.fasta	92,890.6	92.1%	1	1	1	0.0304%	1.58%	VSGVDGYETEGIR	R	G	95.0%	88.5	39.7	66.8	0	1	0	0	2	1,381.6595	270	282	true	
MDAV_SFD	BR1	MDAV_BR1	File Name: MDAV_06_01 (F037105)	Isoform 1 of Transportin-3 OS=Homo sapiens GN=TNPO3	sp|Q9Y5L0-1|TNPO3_HUMAN,sp|Q9Y5L0-3|TNPO3_HUMAN,sp|Q9Y5L0-5|TNPO3_HUMAN,sp|Q9Y5L0|TNPO3_HUMAN,tr|A0A024R794|A0A024R794_HUMAN,tr|B2R6H7|B2R6H7_HUMAN,tr|B3KM69|B3KM69_HUMAN,tr|B3KMX1|B3KMX1_HUMAN,tr|C9J7E5|C9J7E5_HUMAN,tr|E9PFH4|E9PFH4_HUMAN	uni_human_2016.fasta	104,204.3	82.9%	1	1	1	0.0304%	0.731%	SPVTLLR	R	S	88.8%	32.0	34.1	10.2	0	1	0	0	2	785.4880	763	769	true	
MDAV_SFD	BR1	MDAV_BR1	File Name: MDAV_06_01 (F037105)	Pre-rRNA-processing protein TSR1 homolog OS=Homo sapiens GN=TSR1 PE=1 SV=1	sp|Q2NL82|TSR1_HUMAN	uni_human_2016.fasta	91,811.4	92.1%	1	1	1	0.0304%	1.37%	IFQFQNFTNTR	R	K	95.0%	85.2	41.1	46.4	0	1	0	0	2	1,415.7066	527	537	true	
MDAV_SFD	BR1	MDAV_BR1	File Name: MDAV_06_01 (F037105)	Keratin 23 (Histone deacetylase inducible) OS=Homo sapiens GN=KRT23 PE=2 SV=1	tr|Q8TC04|Q8TC04_HUMAN	uni_human_2016.fasta	48,177.9	92.1%	1	1	1	0.0304%	2.13%	LASYVEKVR	R	A	95.0%	48.2	39.0	2.58	0	1	0	0	2	1,064.6098	83	91	true	
MDAV_SFD	BR1	MDAV_BR1	File Name: MDAV_06_01 (F037105)	Tax_Id=9606 Gene_Symbol=KRT14 Keratin, type I cytoskeletal 14	IPI:CON_00384444.5|SWISS-PROT:P02533,sp|P02533|K1C14_HUMAN	uni_human_2016.fasta	51,622.6	92.1%	1	1	1	0.0304%	4.66%	EVATNSELVQSGK	R	S	95.0%	81.3	42.2	60.2	0	1	0	0	2	1,361.6907	316	328	true	sp|Q04695|K1C17_HUMAN,tr|A0A024R1X6|A0A024R1X6_HUMAN,IPI:CON_00450768.7|SWISS-PROT:Q04695,IPI:CON_IPI00450768.7|SWISS-PROT:Q04695
MDAV_SFD	BR1	MDAV_BR1	File Name: MDAV_06_01 (F037105)	Tax_Id=9606 Gene_Symbol=KRT14 Keratin, type I cytoskeletal 14	IPI:CON_00384444.5|SWISS-PROT:P02533,sp|P02533|K1C14_HUMAN	uni_human_2016.fasta	51,622.6	92.1%	1	1	1	0.0304%	4.66%	VTMQNLNDR	K	L	95.0%	56.7	40.9	18.6	0	1	0	0	2	1,106.5260	117	125	false	sp|P13645|K1C10_HUMAN,IPI:CON_IPI00131209.3|TREMBL:Q3ZAW8,IPI:CON_00217963.3|SWISS-PROT:P08779,IPI:CON_00131209.3|TREMBL:Q3ZAW8;Q9EQD6;Q9EQD7,sp|P08779|K1C16_HUMAN,IPI:CON_IPI00217963.3|SWISS-PROT:P08779,IPI:CON_00009865.2|SWISS-PROT:P13645,IPI:CON_IPI00874585.1|SWISS-PROT:Q9Z2K1
MDAV_SFD	BR1	MDAV_BR1	File Name: MDAV_06_01 (F037105)	Endoplasmin OS=Homo sapiens GN=HSP90B1 PE=1 SV=1	sp|P14625|ENPL_HUMAN,tr|Q5CAQ5|Q5CAQ5_HUMAN,tr|V9HWP2|V9HWP2_HUMAN	uni_human_2016.fasta	92,471.7	98.9%	1	1	1	0.0304%	1.99%	EEEAIQLDGLNASQIR	R	E	95.0%	64.6	43.0	42.0	0	1	0	0	2	1,785.8979	52	67	true	
MDAV_SFD	BR1	MDAV_BR1	File Name: MDAV_06_01 (F037105)	Isoform 2 of Ras guanyl-releasing protein 3 OS=Homo sapiens GN=RASGRP3	sp|Q8IV61-2|GRP3_HUMAN,sp|Q8IV61|GRP3_HUMAN,tr|A0A0A6YYA9|A0A0A6YYA9_HUMAN,tr|A8KAB8|A8KAB8_HUMAN	uni_human_2016.fasta	78,333.5	84.9%	1	1	1	0.0304%	1.16%	DCGANCHK	K	Q	90.2%	22.4	25.0	0.000	0	0	1	0	2	961.3616	527	534	true	
MDAV_SFD	BR1	MDAV_BR1	File Name: MDAV_06_01 (F037105)	Endoplasmic reticulum aminopeptidase 1 (Fragment) OS=Homo sapiens GN=ERAP1 PE=2 SV=1	tr|A0A0A7E6K0|A0A0A7E6K0_HUMAN	uni_human_2016.fasta	107,048.5	92.1%	1	1	1	0.0304%	1.38%	ILASTQFEPTAAR	R	M	95.0%	80.9	42.3	58.3	0	1	0	0	2	1,404.7482	176	188	true	
MDAV_SFD	BR1	MDAV_BR1	File Name: MDAV_06_01 (F037105)	Puromycin-sensitive aminopeptidase-like protein OS=Homo sapiens GN=NPEPPSL1 PE=2 SV=3	sp|A6NEC2|PSAL_HUMAN,sp|P55786|PSA_HUMAN,tr|B3KTP2|B3KTP2_HUMAN,tr|B3KU93|B3KU93_HUMAN,tr|B7Z4B2|B7Z4B2_HUMAN,tr|B7Z6T6|B7Z6T6_HUMAN,tr|B7Z899|B7Z899_HUMAN,tr|E9PLK3|E9PLK3_HUMAN	uni_human_2016.fasta	36,942.8	92.1%	1	1	1	0.0304%	2.30%	VALSNMNVIDR	R	K	95.0%	74.6	41.5	50.9	0	1	0	0	2	1,247.6413	56	66	true	
MDAV_SFD	BR1	MDAV_BR1	File Name: MDAV_06_01 (F037105)	Isoform 2 of Myosin-9 OS=Homo sapiens GN=MYH9	sp|P35579-2|MYH9_HUMAN,sp|P35579|MYH9_HUMAN,tr|A0A024R1N1|A0A024R1N1_HUMAN	uni_human_2016.fasta	226,537.5	100.0%	3	3	3	0.0912%	2.82%	ELEDATETADAMNR	R	E	95.0%	50.8	38.2	30.1	0	1	0	0	2	1,581.6699	1899	1912	true	
MDAV_SFD	BR1	MDAV_BR1	File Name: MDAV_06_01 (F037105)	Isoform 2 of Myosin-9 OS=Homo sapiens GN=MYH9	sp|P35579-2|MYH9_HUMAN,sp|P35579|MYH9_HUMAN,tr|A0A024R1N1|A0A024R1N1_HUMAN	uni_human_2016.fasta	226,537.5	100.0%	3	3	3	0.0912%	2.82%	IMGIPEEEQMGLLR	R	V	88.6%	39.2	44.2	9.28	0	1	0	0	2	1,647.8084	328	341	true	
MDAV_SFD	BR1	MDAV_BR1	File Name: MDAV_06_01 (F037105)	Isoform 2 of Myosin-9 OS=Homo sapiens GN=MYH9	sp|P35579-2|MYH9_HUMAN,sp|P35579|MYH9_HUMAN,tr|A0A024R1N1|A0A024R1N1_HUMAN	uni_human_2016.fasta	226,537.5	100.0%	3	3	3	0.0912%	2.82%	QLEEAEEEAQR	R	A	95.0%	45.2	41.1	20.0	0	1	0	0	2	1,331.6074	1878	1888	true	
MDAV_SFD	BR1	MDAV_BR1	File Name: MDAV_07_01 (F037106)	Lipocalin-1 OS=Homo sapiens GN=LCN1 PE=1 SV=1	sp|P31025|LCN1_HUMAN,tr|A0A024R8D7|A0A024R8D7_HUMAN	uni_human_2016.fasta	19,250.4	99.8%	2	2	2	0.0620%	12.5%	GLSTESILIPR	R	Q	95.0%	61.4	41.1	26.1	0	1	0	0	2	1,185.6839	156	166	true	
MDAV_SFD	BR1	MDAV_BR1	File Name: MDAV_07_01 (F037106)	Lipocalin-1 OS=Homo sapiens GN=LCN1 PE=1 SV=1	sp|P31025|LCN1_HUMAN,tr|A0A024R8D7|A0A024R8D7_HUMAN	uni_human_2016.fasta	19,250.4	99.8%	2	2	2	0.0620%	12.5%	NNLEALEDFEK	K	A	95.0%	78.5	38.6	56.4	0	1	0	0	2	1,321.6271	140	150	true	
MDAV_SFD	BR1	MDAV_BR1	File Name: MDAV_07_01 (F037106)	Keratin 1 OS=Homo sapiens GN=KRT1 PE=3 SV=1	tr|H6VRG2|H6VRG2_HUMAN	uni_human_2016.fasta	66,067.3	100.0%	21	22	23	0.713%	38.7%	AEAESLYQSK	K	Y	95.0%	66.4	40.3	45.7	0	1	0	0	2	1,125.5422	367	376	true	tr|H6VRG0|H6VRG0_HUMAN,tr|H6VRG1|H6VRG1_HUMAN,sp|P04264|K2C1_HUMAN,tr|H6VRG3|H6VRG3_HUMAN
MDAV_SFD	BR1	MDAV_BR1	File Name: MDAV_07_01 (F037106)	Keratin 1 OS=Homo sapiens GN=KRT1 PE=3 SV=1	tr|H6VRG2|H6VRG2_HUMAN	uni_human_2016.fasta	66,067.3	100.0%	21	22	23	0.713%	38.7%	AQYEDIAQK	K	S	95.0%	69.1	40.9	37.5	0	1	0	0	2	1,065.5212	356	364	true	tr|H6VRG0|H6VRG0_HUMAN,tr|H6VRG1|H6VRG1_HUMAN,sp|P04264|K2C1_HUMAN,tr|H6VRG3|H6VRG3_HUMAN
MDAV_SFD	BR1	MDAV_BR1	File Name: MDAV_07_01 (F037106)	Keratin 1 OS=Homo sapiens GN=KRT1 PE=3 SV=1	tr|H6VRG2|H6VRG2_HUMAN	uni_human_2016.fasta	66,067.3	100.0%	21	22	23	0.713%	38.7%	DYQELMNTK	R	L	95.0%	59.2	39.0	24.3	0	1	0	0	2	1,157.5145	464	472	true	tr|H6VRG0|H6VRG0_HUMAN,tr|H6VRG1|H6VRG1_HUMAN,sp|P04264|K2C1_HUMAN,IPI:CON_00622240.4|SWISS-PROT:Q3TTY5,tr|H6VRG3|H6VRG3_HUMAN
MDAV_SFD	BR1	MDAV_BR1	File Name: MDAV_07_01 (F037106)	Keratin 1 OS=Homo sapiens GN=KRT1 PE=3 SV=1	tr|H6VRG2|H6VRG2_HUMAN	uni_human_2016.fasta	66,067.3	100.0%	21	22	23	0.713%	38.7%	FLEQQNQVLQTK	R	W	95.0%	98.1	42.7	64.3	0	1	0	0	2	1,475.7854	200	211	true	tr|H6VRG0|H6VRG0_HUMAN,tr|H6VRG1|H6VRG1_HUMAN,sp|P35908|K22E_HUMAN,IPI:CON_IPI00376379.3|SWISS-PROT:Q7Z794,sp|P04264|K2C1_HUMAN,tr|H6VRG3|H6VRG3_HUMAN,tr|Q0IIN1|Q0IIN1_HUMAN
MDAV_SFD	BR1	MDAV_BR1	File Name: MDAV_07_01 (F037106)	Keratin 1 OS=Homo sapiens GN=KRT1 PE=3 SV=1	tr|H6VRG2|H6VRG2_HUMAN	uni_human_2016.fasta	66,067.3	100.0%	21	22	23	0.713%	38.7%	FSSCGGGGGSFGAGGGFGSR	R	S	95.0%	116	33.7	88.2	0	1	0	0	2	1,765.7349	46	65	true	tr|H6VRG0|H6VRG0_HUMAN,tr|H6VRG1|H6VRG1_HUMAN,sp|P04264|K2C1_HUMAN,tr|H6VRG3|H6VRG3_HUMAN
MDAV_SFD	BR1	MDAV_BR1	File Name: MDAV_07_01 (F037106)	Keratin 1 OS=Homo sapiens GN=KRT1 PE=3 SV=1	tr|H6VRG2|H6VRG2_HUMAN	uni_human_2016.fasta	66,067.3	100.0%	21	22	23	0.713%	38.7%	GGGGGGYGSGGSSYGSGGGSYGSGGGGGGGR	R	G	95.0%	97.3	35.6	74.1	0	0	1	0	2	2,383.9523	519	549	true	tr|H6VRG0|H6VRG0_HUMAN,tr|H6VRG1|H6VRG1_HUMAN,sp|P04264|K2C1_HUMAN,tr|H6VRG3|H6VRG3_HUMAN
MDAV_SFD	BR1	MDAV_BR1	File Name: MDAV_07_01 (F037106)	Keratin 1 OS=Homo sapiens GN=KRT1 PE=3 SV=1	tr|H6VRG2|H6VRG2_HUMAN	uni_human_2016.fasta	66,067.3	100.0%	21	22	23	0.713%	38.7%	GSGGGSSGGSIGGR	R	G	95.0%	63.3	40.2	39.2	0	1	0	0	2	1,092.5030	603	616	true	tr|H6VRG0|H6VRG0_HUMAN,tr|H6VRG1|H6VRG1_HUMAN,sp|P04264|K2C1_HUMAN,tr|H6VRG3|H6VRG3_HUMAN
MDAV_SFD	BR1	MDAV_BR1	File Name: MDAV_07_01 (F037106)	Keratin 1 OS=Homo sapiens GN=KRT1 PE=3 SV=1	tr|H6VRG2|H6VRG2_HUMAN	uni_human_2016.fasta	66,067.3	100.0%	21	22	23	0.713%	38.7%	GSGGGSSGGSIGGRGSSSGGVK	R	S	95.0%	48.7	43.4	19.4	0	0	1	0	2	1,751.8269	603	624	true	tr|H6VRG0|H6VRG0_HUMAN,tr|H6VRG1|H6VRG1_HUMAN,sp|P04264|K2C1_HUMAN,tr|H6VRG3|H6VRG3_HUMAN
MDAV_SFD	BR1	MDAV_BR1	File Name: MDAV_07_01 (F037106)	Keratin 1 OS=Homo sapiens GN=KRT1 PE=3 SV=1	tr|H6VRG2|H6VRG2_HUMAN	uni_human_2016.fasta	66,067.3	100.0%	21	22	23	0.713%	38.7%	IEISELNR	K	V	95.0%	54.6	40.7	20.9	0	1	0	0	2	973.5313	396	403	true	tr|H6VRG0|H6VRG0_HUMAN,tr|H6VRG1|H6VRG1_HUMAN,sp|P35908|K22E_HUMAN,sp|P04264|K2C1_HUMAN,tr|H6VRG3|H6VRG3_HUMAN
MDAV_SFD	BR1	MDAV_BR1	File Name: MDAV_07_01 (F037106)	Keratin 1 OS=Homo sapiens GN=KRT1 PE=3 SV=1	tr|H6VRG2|H6VRG2_HUMAN	uni_human_2016.fasta	66,067.3	100.0%	21	22	23	0.713%	38.7%	LNDLEDALQQAK	K	E	95.0%	96.5	42.6	54.3	0	1	0	0	2	1,357.6960	444	455	true	tr|H6VRG0|H6VRG0_HUMAN,tr|H6VRG1|H6VRG1_HUMAN,sp|P04264|K2C1_HUMAN,tr|H6VRG3|H6VRG3_HUMAN
MDAV_SFD	BR1	MDAV_BR1	File Name: MDAV_07_01 (F037106)	Keratin 1 OS=Homo sapiens GN=KRT1 PE=3 SV=1	tr|H6VRG2|H6VRG2_HUMAN	uni_human_2016.fasta	66,067.3	100.0%	21	22	23	0.713%	38.7%	NLDLDSIIAEVK	R	A	95.0%	80.9	42.1	48.5	0	1	0	0	2	1,329.7262	344	355	true	tr|H0YI76|H0YI76_HUMAN,sp|P13647|K2C5_HUMAN,tr|B4DRR0|B4DRR0_HUMAN,tr|B4E1T1|B4E1T1_HUMAN,sp|P02538|K2C6A_HUMAN,IPI:CON_00300725.7|SWISS-PROT:P02538,sp|P35908|K22E_HUMAN,sp|P04259|K2C6B_HUMAN,IPI:CON_00009867.3|SWISS-PROT:P13647,tr|A0A0S2Z428|A0A0S2Z428_HUMAN
MDAV_SFD	BR1	MDAV_BR1	File Name: MDAV_07_01 (F037106)	Keratin 1 OS=Homo sapiens GN=KRT1 PE=3 SV=1	tr|H6VRG2|H6VRG2_HUMAN	uni_human_2016.fasta	66,067.3	100.0%	21	22	23	0.713%	38.7%	QISNLQQSISDAEQR	K	G	95.0%	94.9	43.2	57.5	0	1	0	0	2	1,716.8512	418	432	true	tr|H6VRG0|H6VRG0_HUMAN,tr|H6VRG1|H6VRG1_HUMAN,sp|P04264|K2C1_HUMAN,tr|H6VRG3|H6VRG3_HUMAN
MDAV_SFD	BR1	MDAV_BR1	File Name: MDAV_07_01 (F037106)	Keratin 1 OS=Homo sapiens GN=KRT1 PE=3 SV=1	tr|H6VRG2|H6VRG2_HUMAN	uni_human_2016.fasta	66,067.3	100.0%	21	22	23	0.713%	38.7%	SGGGFSSGSAGIINYQR	R	R	95.0%	73.0	42.8	48.5	0	1	1	0	2	1,657.7929	13	29	true	tr|H6VRG0|H6VRG0_HUMAN,tr|H6VRG1|H6VRG1_HUMAN,sp|P04264|K2C1_HUMAN,tr|H6VRG3|H6VRG3_HUMAN
MDAV_SFD	BR1	MDAV_BR1	File Name: MDAV_07_01 (F037106)	Keratin 1 OS=Homo sapiens GN=KRT1 PE=3 SV=1	tr|H6VRG2|H6VRG2_HUMAN	uni_human_2016.fasta	66,067.3	100.0%	21	22	23	0.713%	38.7%	SGGGGGRFSSCGGGGGSFGAGGGFGSR	R	S	95.0%	78.8	33.4	64.7	0	0	2	0	2	2,293.9755	39	65	true	tr|H6VRG0|H6VRG0_HUMAN,tr|H6VRG1|H6VRG1_HUMAN,sp|P04264|K2C1_HUMAN,tr|H6VRG3|H6VRG3_HUMAN
MDAV_SFD	BR1	MDAV_BR1	File Name: MDAV_07_01 (F037106)	Keratin 1 OS=Homo sapiens GN=KRT1 PE=3 SV=1	tr|H6VRG2|H6VRG2_HUMAN	uni_human_2016.fasta	66,067.3	100.0%	21	22	23	0.713%	38.7%	SISISVAR	K	G	95.0%	46.3	36.6	22.9	0	1	0	0	2	832.4886	75	82	true	tr|H6VRG0|H6VRG0_HUMAN,tr|H6VRG1|H6VRG1_HUMAN,sp|P04264|K2C1_HUMAN,tr|H6VRG3|H6VRG3_HUMAN
MDAV_SFD	BR1	MDAV_BR1	File Name: MDAV_07_01 (F037106)	Keratin 1 OS=Homo sapiens GN=KRT1 PE=3 SV=1	tr|H6VRG2|H6VRG2_HUMAN	uni_human_2016.fasta	66,067.3	100.0%	21	22	23	0.713%	38.7%	SKAEAESLYQSK	K	Y	95.0%	71.1	43.2	39.8	0	1	0	0	2	1,340.6692	365	376	true	tr|H6VRG0|H6VRG0_HUMAN,tr|H6VRG1|H6VRG1_HUMAN,sp|P04264|K2C1_HUMAN,tr|H6VRG3|H6VRG3_HUMAN
MDAV_SFD	BR1	MDAV_BR1	File Name: MDAV_07_01 (F037106)	Keratin 1 OS=Homo sapiens GN=KRT1 PE=3 SV=1	tr|H6VRG2|H6VRG2_HUMAN	uni_human_2016.fasta	66,067.3	100.0%	21	22	23	0.713%	38.7%	SLNNQFASFIDK	K	V	95.0%	85.4	40.3	59.5	0	1	0	0	2	1,383.6903	186	197	true	tr|H6VRG0|H6VRG0_HUMAN,tr|H6VRG1|H6VRG1_HUMAN,sp|P04264|K2C1_HUMAN,tr|H6VRG3|H6VRG3_HUMAN
MDAV_SFD	BR1	MDAV_BR1	File Name: MDAV_07_01 (F037106)	Keratin 1 OS=Homo sapiens GN=KRT1 PE=3 SV=1	tr|H6VRG2|H6VRG2_HUMAN	uni_human_2016.fasta	66,067.3	100.0%	21	22	23	0.713%	38.7%	SLVNLGGSK	R	S	95.0%	58.7	41.2	37.6	0	1	0	0	2	874.4993	66	74	true	tr|H6VRG0|H6VRG0_HUMAN,tr|H6VRG1|H6VRG1_HUMAN,sp|P04264|K2C1_HUMAN,tr|H6VRG3|H6VRG3_HUMAN
MDAV_SFD	BR1	MDAV_BR1	File Name: MDAV_07_01 (F037106)	Keratin 1 OS=Homo sapiens GN=KRT1 PE=3 SV=1	tr|H6VRG2|H6VRG2_HUMAN	uni_human_2016.fasta	66,067.3	100.0%	21	22	23	0.713%	38.7%	TNAENEFVTIKK	R	D	95.0%	76.4	42.3	51.7	0	1	0	0	2	1,393.7322	278	289	true	tr|H6VRG0|H6VRG0_HUMAN,tr|H6VRG1|H6VRG1_HUMAN,sp|P04264|K2C1_HUMAN,tr|H6VRG3|H6VRG3_HUMAN
MDAV_SFD	BR1	MDAV_BR1	File Name: MDAV_07_01 (F037106)	Keratin 1 OS=Homo sapiens GN=KRT1 PE=3 SV=1	tr|H6VRG2|H6VRG2_HUMAN	uni_human_2016.fasta	66,067.3	100.0%	21	22	23	0.713%	38.7%	WELLQQVDTSTR	K	T	95.0%	103	43.4	80.2	0	1	0	0	2	1,475.7490	212	223	true	tr|H6VRG0|H6VRG0_HUMAN,tr|H6VRG1|H6VRG1_HUMAN,sp|P04264|K2C1_HUMAN,tr|H6VRG3|H6VRG3_HUMAN
MDAV_SFD	BR1	MDAV_BR1	File Name: MDAV_07_01 (F037106)	Keratin 1 OS=Homo sapiens GN=KRT1 PE=3 SV=1	tr|H6VRG2|H6VRG2_HUMAN	uni_human_2016.fasta	66,067.3	100.0%	21	22	23	0.713%	38.7%	YEELQITAGR	K	H	95.0%	92.9	41.1	47.6	0	1	0	0	2	1,179.6005	377	386	true	tr|H6VRG0|H6VRG0_HUMAN,tr|H6VRG1|H6VRG1_HUMAN,sp|P04259|K2C6B_HUMAN,sp|P04264|K2C1_HUMAN,tr|H6VRG3|H6VRG3_HUMAN
MDAV_SFD	BR1	MDAV_BR1	File Name: MDAV_07_01 (F037106)	Far upstream element-binding protein 2 OS=Homo sapiens GN=KHSRP PE=1 SV=4	sp|Q92945|FUBP2_HUMAN,tr|A0A087WTP3|A0A087WTP3_HUMAN	uni_human_2016.fasta	73,115.6	84.3%	1	1	1	0.0310%	1.55%	IGGGIDVPVPR	R	H	95.0%	55.1	38.1	35.2	0	1	0	0	2	1,079.6210	321	331	true	
MDAV_SFD	BR1	MDAV_BR1	File Name: MDAV_07_01 (F037106)	Keratin, type II cytoskeletal 2 epidermal OS=Homo sapiens GN=KRT2 PE=1 SV=2	sp|P35908|K22E_HUMAN	uni_human_2016.fasta	65,433.9	100.0%	12	12	12	0.372%	29.6%	AAFGGSGGRGSSSGGGYSSGSSSYGSGGR	K	Q	95.0%	51.9	36.5	38.6	0	0	1	0	2	2,501.0672	516	544	true	
MDAV_SFD	BR1	MDAV_BR1	File Name: MDAV_07_01 (F037106)	Keratin, type II cytoskeletal 2 epidermal OS=Homo sapiens GN=KRT2 PE=1 SV=2	sp|P35908|K22E_HUMAN	uni_human_2016.fasta	65,433.9	100.0%	12	12	12	0.372%	29.6%	DYQELMNVK	R	L	95.0%	45.5	37.9	25.6	0	1	0	0	2	1,155.5352	462	470	true	
MDAV_SFD	BR1	MDAV_BR1	File Name: MDAV_07_01 (F037106)	Keratin, type II cytoskeletal 2 epidermal OS=Homo sapiens GN=KRT2 PE=1 SV=2	sp|P35908|K22E_HUMAN	uni_human_2016.fasta	65,433.9	100.0%	12	12	12	0.372%	29.6%	FLEQQNQVLQTK	R	W	95.0%	98.1	42.7	64.3	0	1	0	0	2	1,475.7854	198	209	false	tr|H6VRG0|H6VRG0_HUMAN,tr|H6VRG1|H6VRG1_HUMAN,tr|H6VRG2|H6VRG2_HUMAN,IPI:CON_IPI00376379.3|SWISS-PROT:Q7Z794,sp|P04264|K2C1_HUMAN,tr|H6VRG3|H6VRG3_HUMAN,tr|Q0IIN1|Q0IIN1_HUMAN
MDAV_SFD	BR1	MDAV_BR1	File Name: MDAV_07_01 (F037106)	Keratin, type II cytoskeletal 2 epidermal OS=Homo sapiens GN=KRT2 PE=1 SV=2	sp|P35908|K22E_HUMAN	uni_human_2016.fasta	65,433.9	100.0%	12	12	12	0.372%	29.6%	GFSSGSAVVSGGSR	R	R	95.0%	97.0	41.2	71.6	0	1	0	0	2	1,254.6072	21	34	true	IPI:CON_00622240.4|SWISS-PROT:Q3TTY5
MDAV_SFD	BR1	MDAV_BR1	File Name: MDAV_07_01 (F037106)	Keratin, type II cytoskeletal 2 epidermal OS=Homo sapiens GN=KRT2 PE=1 SV=2	sp|P35908|K22E_HUMAN	uni_human_2016.fasta	65,433.9	100.0%	12	12	12	0.372%	29.6%	GGSGGGGSISGGGYGSGGGSGGR	R	Y	95.0%	121	36.6	105	0	1	0	0	2	1,741.7488	550	572	true	
MDAV_SFD	BR1	MDAV_BR1	File Name: MDAV_07_01 (F037106)	Keratin, type II cytoskeletal 2 epidermal OS=Homo sapiens GN=KRT2 PE=1 SV=2	sp|P35908|K22E_HUMAN	uni_human_2016.fasta	65,433.9	100.0%	12	12	12	0.372%	29.6%	GGSISGGGYGSGGGK	K	H	93.1%	41.2	38.5	21.6	0	1	0	0	2	1,197.5497	581	595	true	
MDAV_SFD	BR1	MDAV_BR1	File Name: MDAV_07_01 (F037106)	Keratin, type II cytoskeletal 2 epidermal OS=Homo sapiens GN=KRT2 PE=1 SV=2	sp|P35908|K22E_HUMAN	uni_human_2016.fasta	65,433.9	100.0%	12	12	12	0.372%	29.6%	GSSSGGGYSSGSSSYGSGGR	R	Q	95.0%	108	35.1	97.4	0	1	0	0	2	1,740.7055	525	544	true	
MDAV_SFD	BR1	MDAV_BR1	File Name: MDAV_07_01 (F037106)	Keratin, type II cytoskeletal 2 epidermal OS=Homo sapiens GN=KRT2 PE=1 SV=2	sp|P35908|K22E_HUMAN	uni_human_2016.fasta	65,433.9	100.0%	12	12	12	0.372%	29.6%	HGGGGGGFGGGGFGSR	R	S	95.0%	103	36.9	79.7	0	1	0	0	2	1,320.5831	46	61	true	
MDAV_SFD	BR1	MDAV_BR1	File Name: MDAV_07_01 (F037106)	Keratin, type II cytoskeletal 2 epidermal OS=Homo sapiens GN=KRT2 PE=1 SV=2	sp|P35908|K22E_HUMAN	uni_human_2016.fasta	65,433.9	100.0%	12	12	12	0.372%	29.6%	IEISELNR	K	V	95.0%	54.6	40.7	20.9	0	1	0	0	2	973.5313	394	401	false	tr|H6VRG0|H6VRG0_HUMAN,tr|H6VRG1|H6VRG1_HUMAN,tr|H6VRG2|H6VRG2_HUMAN,sp|P04264|K2C1_HUMAN,tr|H6VRG3|H6VRG3_HUMAN
MDAV_SFD	BR1	MDAV_BR1	File Name: MDAV_07_01 (F037106)	Keratin, type II cytoskeletal 2 epidermal OS=Homo sapiens GN=KRT2 PE=1 SV=2	sp|P35908|K22E_HUMAN	uni_human_2016.fasta	65,433.9	100.0%	12	12	12	0.372%	29.6%	NLDLDSIIAEVK	R	A	95.0%	80.9	42.1	48.5	0	1	0	0	2	1,329.7262	342	353	false	tr|H0YI76|H0YI76_HUMAN,sp|P13647|K2C5_HUMAN,tr|B4DRR0|B4DRR0_HUMAN,tr|B4E1T1|B4E1T1_HUMAN,sp|P02538|K2C6A_HUMAN,IPI:CON_00300725.7|SWISS-PROT:P02538,tr|H6VRG2|H6VRG2_HUMAN,sp|P04259|K2C6B_HUMAN,IPI:CON_00009867.3|SWISS-PROT:P13647,tr|A0A0S2Z428|A0A0S2Z428_HUMAN
MDAV_SFD	BR1	MDAV_BR1	File Name: MDAV_07_01 (F037106)	Keratin, type II cytoskeletal 2 epidermal OS=Homo sapiens GN=KRT2 PE=1 SV=2	sp|P35908|K22E_HUMAN	uni_human_2016.fasta	65,433.9	100.0%	12	12	12	0.372%	29.6%	NVQDAIADAEQR	K	G	95.0%	94.2	41.2	67.5	0	1	0	0	2	1,329.6394	419	430	true	
MDAV_SFD	BR1	MDAV_BR1	File Name: MDAV_07_01 (F037106)	Keratin, type II cytoskeletal 2 epidermal OS=Homo sapiens GN=KRT2 PE=1 SV=2	sp|P35908|K22E_HUMAN	uni_human_2016.fasta	65,433.9	100.0%	12	12	12	0.372%	29.6%	RSTSSFSCLSR	R	H	95.0%	45.5	38.3	22.1	0	1	0	0	2	1,287.6109	35	45	true	
MDAV_SFD	BR1	MDAV_BR1	File Name: MDAV_07_01 (F037106)	Keratin, type II cytoskeletal 2 epidermal OS=Homo sapiens GN=KRT2 PE=1 SV=2	sp|P35908|K22E_HUMAN	uni_human_2016.fasta	65,433.9	100.0%	12	12	12	0.372%	29.6%	VDPEIQNVK	K	A	95.0%	41.7	40.8	16.7	0	1	0	0	2	1,041.5576	167	175	true	IPI:CON_00622240.4|SWISS-PROT:Q3TTY5
MDAV_SFD	BR1	MDAV_BR1	File Name: MDAV_07_01 (F037106)	Keratin, type II cytoskeletal 2 epidermal OS=Homo sapiens GN=KRT2 PE=1 SV=2	sp|P35908|K22E_HUMAN	uni_human_2016.fasta	65,433.9	100.0%	12	12	12	0.372%	29.6%	YEELQVTVGR	K	H	95.0%	74.8	41.8	47.7	0	1	0	0	2	1,193.6161	375	384	true	
MDAV_SFD	BR1	MDAV_BR1	File Name: MDAV_07_01 (F037106)	Keratin, type II cytoskeletal 2 epidermal OS=Homo sapiens GN=KRT2 PE=1 SV=2	sp|P35908|K22E_HUMAN	uni_human_2016.fasta	65,433.9	100.0%	12	12	12	0.372%	29.6%	YLDGLTAER	R	T	95.0%	67.9	40.4	42.6	0	1	0	0	2	1,037.5263	239	247	true	
MDAV_SFD	BR1	MDAV_BR1	File Name: MDAV_07_01 (F037106)	ATP-dependent RNA helicase A OS=Homo sapiens GN=DHX9 PE=1 SV=4	sp|Q08211|DHX9_HUMAN	uni_human_2016.fasta	140,961.5	84.3%	1	1	1	0.0310%	0.945%	AAECNIVVTQPR	R	R	95.0%	53.8	42.7	26.7	0	1	0	0	2	1,357.6893	435	446	true	
MDAV_SFD	BR1	MDAV_BR1	File Name: MDAV_07_01 (F037106)	Charged multivesicular body protein 2a OS=Homo sapiens GN=CHMP2A PE=1 SV=1	sp|O43633|CHM2A_HUMAN,tr|A0A024R4S0|A0A024R4S0_HUMAN,tr|M0R1L7|M0R1L7_HUMAN	uni_human_2016.fasta	25,105.0	69.5%	1	1	1	0.0310%	4.05%	QLKLPQIQK	R	I	89.0%	32.9	34.0	8.71	0	0	1	0	2	1,095.6887	116	124	true	
MDAV_SFD	BR1	MDAV_BR1	File Name: MDAV_07_01 (F037106)	Transcriptional regulator ATRX (Fragment) OS=Homo sapiens GN=ATRX PE=1 SV=1	tr|A0A096LNL6|A0A096LNL6_HUMAN	uni_human_2016.fasta	22,335.0	65.9%	1	1	1	0.0310%	5.05%	XEEGTSSSEK	-	S	87.2%	25.3	25.3	8.33	0	1	0	0	2	1,211.4379	1	10	true	
MDAV_SFD	BR1	MDAV_BR1	File Name: MDAV_07_01 (F037106)	Isoform 2 of tRNA (cytosine(34)-C(5))-methyltransferase OS=Homo sapiens GN=NSUN2	sp|Q08J23-2|NSUN2_HUMAN,sp|Q08J23-3|NSUN2_HUMAN,sp|Q08J23|NSUN2_HUMAN	uni_human_2016.fasta	86,472.8	84.3%	1	1	1	0.0310%	1.37%	GAEQLAEGGR	R	M	95.0%	63.8	40.6	33.4	0	1	0	0	2	987.4855	306	315	true	
MDAV_SFD	BR1	MDAV_BR1	File Name: MDAV_07_01 (F037106)	Transitional endoplasmic reticulum ATPase OS=Homo sapiens GN=VCP PE=1 SV=4	sp|P55072|TERA_HUMAN	uni_human_2016.fasta	89,324.8	66.4%	1	1	1	0.0310%	1.49%	WALSQSNPSALR	R	E	87.5%	42.0	41.8	19.5	0	1	0	0	2	1,329.6909	454	465	true	
MDAV_SFD	BR1	MDAV_BR1	File Name: MDAV_07_01 (F037106)	Alpha-ketoglutarate-dependent dioxygenase alkB homolog 6 (Fragment) OS=Homo sapiens GN=ALKBH6 PE=1 SV=1	tr|H0YD66|H0YD66_HUMAN	uni_human_2016.fasta	5,410.9	60.9%	1	1	1	0.0310%	20.0%	XEIGGDAGGR	-	I	84.6%	37.1	37.5	17.3	0	1	0	0	2	942.3957	1	10	true	
MDAV_SFD	BR1	MDAV_BR1	File Name: MDAV_07_01 (F037106)	Splicing factor, proline- and glutamine-rich OS=Homo sapiens GN=SFPQ PE=1 SV=2	sp|P23246|SFPQ_HUMAN,tr|Q86VG2|Q86VG2_HUMAN,tr|Q9BSV4|Q9BSV4_HUMAN	uni_human_2016.fasta	76,149.5	98.3%	1	1	1	0.0310%	1.56%	FATHAAALSVR	R	N	95.0%	52.6	41.8	35.2	0	1	0	0	2	1,143.6268	366	376	true	
MDAV_SFD	BR1	MDAV_BR1	File Name: MDAV_07_01 (F037106)	Double-strand-break repair protein rad21 homolog OS=Homo sapiens GN=RAD21 PE=1 SV=2	sp|O60216|RAD21_HUMAN,tr|A0A024R9J0|A0A024R9J0_HUMAN	uni_human_2016.fasta	71,691.6	84.3%	1	1	1	0.0310%	2.06%	DVIDEPIIEEPSR	R	L	95.0%	64.6	41.7	46.2	0	1	0	0	2	1,511.7590	438	450	true	
MDAV_SFD	BR1	MDAV_BR1	File Name: MDAV_07_01 (F037106)	cDNA FLJ53631, highly similar to Intercellular adhesion molecule 1 OS=Homo sapiens PE=2 SV=1	tr|B4DNT6|B4DNT6_HUMAN	uni_human_2016.fasta	48,441.3	84.3%	1	1	1	0.0310%	2.04%	DLEGTYLCR	R	A	95.0%	48.1	38.1	31.3	0	1	0	0	2	1,126.5199	360	368	true	
MDAV_SFD	BR1	MDAV_BR1	File Name: MDAV_07_01 (F037106)	Elongation factor 2 OS=Homo sapiens GN=EEF2 PE=1 SV=4	sp|P13639|EF2_HUMAN	uni_human_2016.fasta	95,340.1	84.3%	1	1	1	0.0310%	1.05%	VNFTVDQIR	M	A	95.0%	65.3	42.4	41.8	0	1	0	0	1	1,196.6059	2	10	true	
MDAV_SFD	BR1	MDAV_BR1	File Name: MDAV_07_01 (F037106)	Tax_Id=9606 Gene_Symbol=KRT5 Keratin, type II cytoskeletal 5	IPI:CON_00009867.3|SWISS-PROT:P13647,sp|P13647|K2C5_HUMAN	uni_human_2016.fasta	62,379.6	100.0%	8	8	8	0.248%	18.6%	AQYEEIANR	K	S	95.0%	50.5	39.1	24.5	0	1	0	0	2	1,093.5272	344	352	true	tr|H0YI76|H0YI76_HUMAN,tr|B4E1T1|B4E1T1_HUMAN
MDAV_SFD	BR1	MDAV_BR1	File Name: MDAV_07_01 (F037106)	Tax_Id=9606 Gene_Symbol=KRT5 Keratin, type II cytoskeletal 5	IPI:CON_00009867.3|SWISS-PROT:P13647,sp|P13647|K2C5_HUMAN	uni_human_2016.fasta	62,379.6	100.0%	8	8	8	0.248%	18.6%	GLGVGFGSGGGSSSSVK	R	F	95.0%	81.1	41.3	68.0	0	1	0	0	2	1,439.7126	560	576	true	tr|B4E1T1|B4E1T1_HUMAN
MDAV_SFD	BR1	MDAV_BR1	File Name: MDAV_07_01 (F037106)	Tax_Id=9606 Gene_Symbol=KRT5 Keratin, type II cytoskeletal 5	IPI:CON_00009867.3|SWISS-PROT:P13647,sp|P13647|K2C5_HUMAN	uni_human_2016.fasta	62,379.6	100.0%	8	8	8	0.248%	18.6%	ISISTSGGSFR	R	N	95.0%	80.6	41.1	62.5	0	1	0	0	2	1,111.5742	74	84	true	
MDAV_SFD	BR1	MDAV_BR1	File Name: MDAV_07_01 (F037106)	Tax_Id=9606 Gene_Symbol=KRT5 Keratin, type II cytoskeletal 5	IPI:CON_00009867.3|SWISS-PROT:P13647,sp|P13647|K2C5_HUMAN	uni_human_2016.fasta	62,379.6	100.0%	8	8	8	0.248%	18.6%	NLDLDSIIAEVK	R	A	95.0%	80.9	42.1	48.5	0	1	0	0	2	1,329.7262	332	343	false	tr|H0YI76|H0YI76_HUMAN,tr|B4DRR0|B4DRR0_HUMAN,tr|B4E1T1|B4E1T1_HUMAN,sp|P02538|K2C6A_HUMAN,IPI:CON_00300725.7|SWISS-PROT:P02538,sp|P35908|K22E_HUMAN,tr|H6VRG2|H6VRG2_HUMAN,sp|P04259|K2C6B_HUMAN,tr|A0A0S2Z428|A0A0S2Z428_HUMAN
MDAV_SFD	BR1	MDAV_BR1	File Name: MDAV_07_01 (F037106)	Tax_Id=9606 Gene_Symbol=KRT5 Keratin, type II cytoskeletal 5	IPI:CON_00009867.3|SWISS-PROT:P13647,sp|P13647|K2C5_HUMAN	uni_human_2016.fasta	62,379.6	100.0%	8	8	8	0.248%	18.6%	SFSTASAITPSVSR	R	T	95.0%	84.1	42.2	62.9	0	1	0	0	2	1,410.7222	16	29	true	tr|B4E1T1|B4E1T1_HUMAN
MDAV_SFD	BR1	MDAV_BR1	File Name: MDAV_07_01 (F037106)	Tax_Id=9606 Gene_Symbol=KRT5 Keratin, type II cytoskeletal 5	IPI:CON_00009867.3|SWISS-PROT:P13647,sp|P13647|K2C5_HUMAN	uni_human_2016.fasta	62,379.6	100.0%	8	8	8	0.248%	18.6%	SLYNLGGSKR	R	I	95.0%	40.0	40.5	9.80	0	1	0	0	2	1,094.5953	64	73	true	
MDAV_SFD	BR1	MDAV_BR1	File Name: MDAV_07_01 (F037106)	Tax_Id=9606 Gene_Symbol=KRT5 Keratin, type II cytoskeletal 5	IPI:CON_00009867.3|SWISS-PROT:P13647,sp|P13647|K2C5_HUMAN	uni_human_2016.fasta	62,379.6	100.0%	8	8	8	0.248%	18.6%	VDALMDEINFMK	K	M	95.0%	57.2	41.4	0.000	0	1	0	0	2	1,457.6653	293	304	true	tr|B4E1T1|B4E1T1_HUMAN
MDAV_SFD	BR1	MDAV_BR1	File Name: MDAV_07_01 (F037106)	Tax_Id=9606 Gene_Symbol=KRT5 Keratin, type II cytoskeletal 5	IPI:CON_00009867.3|SWISS-PROT:P13647,sp|P13647|K2C5_HUMAN	uni_human_2016.fasta	62,379.6	100.0%	8	8	8	0.248%	18.6%	VSLAGACGVGGYGSR	R	S	95.0%	79.6	41.0	60.4	0	1	0	0	2	1,410.6795	49	63	true	
MDAV_SFD	BR1	MDAV_BR1	File Name: MDAV_07_01 (F037106)	Tax_Id=9606 Gene_Symbol=KRT5 Keratin, type II cytoskeletal 5	IPI:CON_00009867.3|SWISS-PROT:P13647,sp|P13647|K2C5_HUMAN	uni_human_2016.fasta	62,379.6	100.0%	8	8	8	0.248%	18.6%	WTLLQEQGTK	K	T	95.0%	52.8	41.7	21.1	0	1	0	0	2	1,203.6370	200	209	true	tr|B4DRR0|B4DRR0_HUMAN,tr|B4E1T1|B4E1T1_HUMAN,sp|P02538|K2C6A_HUMAN,IPI:CON_00300725.7|SWISS-PROT:P02538,sp|P04259|K2C6B_HUMAN,tr|A0A0S2Z428|A0A0S2Z428_HUMAN
MDAV_SFD	BR1	MDAV_BR1	File Name: MDAV_07_01 (F037106)	Putative uncharacterized protein OS=Homo sapiens PE=2 SV=1	tr|B4DDL1|B4DDL1_HUMAN	uni_human_2016.fasta	39,562.6	84.3%	1	1	1	0.0310%	2.56%	VLAINILGR	R	F	95.0%	44.5	28.9	24.4	0	1	0	0	2	968.6252	181	189	true	
MDAV_SFD	BR1	MDAV_BR1	File Name: MDAV_07_01 (F037106)	Tax_Id=9606 Gene_Symbol=KRT14 Keratin, type I cytoskeletal 14	IPI:CON_00384444.5|SWISS-PROT:P02533,sp|P02533|K1C14_HUMAN	uni_human_2016.fasta	51,622.6	99.8%	2	2	2	0.0620%	10.2%	APSTYGGGLSVSSSR	R	F	95.0%	99.6	39.7	78.4	0	1	0	0	2	1,425.6968	42	56	true	
MDAV_SFD	BR1	MDAV_BR1	File Name: MDAV_07_01 (F037106)	Tax_Id=9606 Gene_Symbol=KRT14 Keratin, type I cytoskeletal 14	IPI:CON_00384444.5|SWISS-PROT:P02533,sp|P02533|K1C14_HUMAN	uni_human_2016.fasta	51,622.6	99.8%	2	2	2	0.0620%	10.2%	EVATNSELVQSGK	R	S	95.0%	91.6	42.4	68.9	0	1	0	0	2	1,361.6907	316	328	true	sp|Q04695|K1C17_HUMAN,tr|A0A024R1X6|A0A024R1X6_HUMAN,IPI:CON_00450768.7|SWISS-PROT:Q04695,IPI:CON_IPI00450768.7|SWISS-PROT:Q04695
MDAV_SFD	BR1	MDAV_BR1	File Name: MDAV_07_01 (F037106)	Tax_Id=9606 Gene_Symbol=KRT14 Keratin, type I cytoskeletal 14	IPI:CON_00384444.5|SWISS-PROT:P02533,sp|P02533|K1C14_HUMAN	uni_human_2016.fasta	51,622.6	99.8%	2	2	2	0.0620%	10.2%	ISSVLAGGSCR	R	A	95.0%	73.2	41.2	34.8	0	1	0	0	2	1,106.5623	31	41	false	IPI:CON_00217963.3|SWISS-PROT:P08779,sp|P08779|K1C16_HUMAN,IPI:CON_IPI00217963.3|SWISS-PROT:P08779
MDAV_SFD	BR1	MDAV_BR1	File Name: MDAV_07_01 (F037106)	Tax_Id=9606 Gene_Symbol=KRT14 Keratin, type I cytoskeletal 14	IPI:CON_00384444.5|SWISS-PROT:P02533,sp|P02533|K1C14_HUMAN	uni_human_2016.fasta	51,622.6	99.8%	2	2	2	0.0620%	10.2%	VLDELTLAR	R	A	95.0%	77.1	38.0	52.0	0	1	0	0	2	1,029.5940	224	232	false	IPI:CON_00217963.3|SWISS-PROT:P08779,sp|Q04695|K1C17_HUMAN,tr|A0A024R1X6|A0A024R1X6_HUMAN,IPI:CON_00450768.7|SWISS-PROT:Q04695,sp|P08779|K1C16_HUMAN,IPI:CON_IPI00450768.7|SWISS-PROT:Q04695,IPI:CON_IPI00217963.3|SWISS-PROT:P08779,tr|B4DE59|B4DE59_HUMAN
MDAV_SFD	BR1	MDAV_BR1	File Name: MDAV_07_01 (F037106)	Trypsin - Sus scrofa (Pig).	IPI:CON_Trypsin|SWISS-PROT:P00761|TRYP_PIG	uni_human_2016.fasta	24,409.3	99.8%	2	2	2	0.0620%	13.0%	LGEHNIDVLEGNEQFINAAK	R	I	95.0%	92.2	44.2	57.7	0	0	1	0	2	2,211.1042	58	77	true	
MDAV_SFD	BR1	MDAV_BR1	File Name: MDAV_07_01 (F037106)	Trypsin - Sus scrofa (Pig).	IPI:CON_Trypsin|SWISS-PROT:P00761|TRYP_PIG	uni_human_2016.fasta	24,409.3	99.8%	2	2	2	0.0620%	13.0%	LSSPATLNSR	K	V	95.0%	51.5	40.9	32.3	0	1	0	0	2	1,045.5636	98	107	true	
MDAV_SFD	BR1	MDAV_BR1	File Name: MDAV_07_01 (F037106)	Isoform 2 of Transcription intermediary factor 1-beta OS=Homo sapiens GN=TRIM28	sp|Q13263-2|TIF1B_HUMAN,sp|Q13263|TIF1B_HUMAN,tr|B2R8R5|B2R8R5_HUMAN	uni_human_2016.fasta	88,549.0	98.3%	1	1	1	0.0310%	1.46%	SGEGEVSGLMR	R	K	95.0%	55.5	39.4	36.1	0	1	0	0	2	1,137.5206	473	483	true	
MDAV_SFD	BR1	MDAV_BR1	File Name: MDAV_07_01 (F037106)	Isoform 2 of Gephyrin OS=Homo sapiens GN=GPHN	sp|Q9NQX3-2|GEPH_HUMAN,sp|Q9NQX3|GEPH_HUMAN,tr|B7Z2B5|B7Z2B5_HUMAN,tr|B7Z374|B7Z374_HUMAN,tr|B7Z4J7|B7Z4J7_HUMAN,tr|F5H039|F5H039_HUMAN	uni_human_2016.fasta	79,749.6	99.8%	2	2	2	0.0620%	3.38%	DTASLSTTPSESPR	R	A	95.0%	54.0	42.5	36.9	0	1	0	0	2	1,448.6864	259	272	true	
MDAV_SFD	BR1	MDAV_BR1	File Name: MDAV_07_01 (F037106)	Isoform 2 of Gephyrin OS=Homo sapiens GN=GPHN	sp|Q9NQX3-2|GEPH_HUMAN,sp|Q9NQX3|GEPH_HUMAN,tr|B7Z2B5|B7Z2B5_HUMAN,tr|B7Z374|B7Z374_HUMAN,tr|B7Z4J7|B7Z4J7_HUMAN,tr|F5H039|F5H039_HUMAN	uni_human_2016.fasta	79,749.6	99.8%	2	2	2	0.0620%	3.38%	ESDDGTEELEVR	R	I	95.0%	51.0	37.3	35.6	0	1	0	0	2	1,378.5970	435	446	true	
MDAV_SFD	BR1	MDAV_BR1	File Name: MDAV_07_01 (F037106)	Isoform 2 of Serpin B3 OS=Homo sapiens GN=SERPINB3	sp|P29508-2|SPB3_HUMAN,sp|P29508|SPB3_HUMAN,sp|P48594|SPB4_HUMAN,tr|C9JZ65|C9JZ65_HUMAN,tr|Q5K633|Q5K633_HUMAN,tr|Q5K634|Q5K634_HUMAN,tr|Q5K684|Q5K684_HUMAN,tr|Q86W03|Q86W03_HUMAN,tr|Q86W05|Q86W05_HUMAN,tr|Q9BYF7|Q9BYF7_HUMAN,tr|Q9BYH9|Q9BYH9_HUMAN	uni_human_2016.fasta	44,565.9	84.3%	1	1	1	0.0310%	2.96%	MNSLSEANTK	-	F	95.0%	62.6	39.5	38.5	0	1	0	0	2	1,152.5201	1	10	true	
MDAV_SFD	BR1	MDAV_BR1	File Name: MDAV_07_01 (F037106)	MSTP146 OS=Homo sapiens GN=MST146 PE=2 SV=1	tr|Q7Z4C4|Q7Z4C4_HUMAN	uni_human_2016.fasta	15,141.3	58.5%	1	1	1	0.0310%	5.97%	MSPKTKSK	-	R	83.3%	37.4	40.7	5.97	0	1	0	0	2	1,027.5242	1	8	true	
MDAV_SFD	BR1	MDAV_BR1	File Name: MDAV_07_01 (F037106)	Keratin, type I cytoskeletal 9 OS=Homo sapiens GN=KRT9 PE=1 SV=3	sp|P35527|K1C9_HUMAN	uni_human_2016.fasta	62,065.9	100.0%	9	9	9	0.279%	18.6%	FSSSGGGGGGGRFSSSSGYGGGSSR	R	V	95.0%	78.9	39.2	54.7	0	0	1	0	2	2,198.9446	35	59	true	
MDAV_SFD	BR1	MDAV_BR1	File Name: MDAV_07_01 (F037106)	Keratin, type I cytoskeletal 9 OS=Homo sapiens GN=KRT9 PE=1 SV=3	sp|P35527|K1C9_HUMAN	uni_human_2016.fasta	62,065.9	100.0%	9	9	9	0.279%	18.6%	FSSSSGYGGGSSR	R	V	95.0%	86.5	38.4	67.5	0	1	0	0	2	1,235.5286	47	59	true	
MDAV_SFD	BR1	MDAV_BR1	File Name: MDAV_07_01 (F037106)	Keratin, type I cytoskeletal 9 OS=Homo sapiens GN=KRT9 PE=1 SV=3	sp|P35527|K1C9_HUMAN	uni_human_2016.fasta	62,065.9	100.0%	9	9	9	0.279%	18.6%	GGSGGSYGGGGSGGGYGGGSGSR	R	G	95.0%	95.9	30.0	81.1	0	1	0	0	2	1,791.7280	491	513	true	
MDAV_SFD	BR1	MDAV_BR1	File Name: MDAV_07_01 (F037106)	Keratin, type I cytoskeletal 9 OS=Homo sapiens GN=KRT9 PE=1 SV=3	sp|P35527|K1C9_HUMAN	uni_human_2016.fasta	62,065.9	100.0%	9	9	9	0.279%	18.6%	IGLGGRGGSGGSYGR	K	G	93.5%	47.0	44.9	15.9	0	1	0	0	2	1,350.6875	473	487	true	
MDAV_SFD	BR1	MDAV_BR1	File Name: MDAV_07_01 (F037106)	Keratin, type I cytoskeletal 9 OS=Homo sapiens GN=KRT9 PE=1 SV=3	sp|P35527|K1C9_HUMAN	uni_human_2016.fasta	62,065.9	100.0%	9	9	9	0.279%	18.6%	IKFEMEQNLR	R	Q	95.0%	68.5	41.9	41.7	0	1	0	0	2	1,323.6727	241	250	true	
MDAV_SFD	BR1	MDAV_BR1	File Name: MDAV_07_01 (F037106)	Keratin, type I cytoskeletal 9 OS=Homo sapiens GN=KRT9 PE=1 SV=3	sp|P35527|K1C9_HUMAN	uni_human_2016.fasta	62,065.9	100.0%	9	9	9	0.279%	18.6%	QEYEQLIAK	R	N	95.0%	67.5	41.2	2.37	0	1	0	0	2	1,121.5838	328	336	true	
MDAV_SFD	BR1	MDAV_BR1	File Name: MDAV_07_01 (F037106)	Keratin, type I cytoskeletal 9 OS=Homo sapiens GN=KRT9 PE=1 SV=3	sp|P35527|K1C9_HUMAN	uni_human_2016.fasta	62,065.9	100.0%	9	9	9	0.279%	18.6%	QGVDADINGLR	R	Q	95.0%	78.0	41.3	55.7	0	1	0	0	2	1,157.5911	251	261	true	
MDAV_SFD	BR1	MDAV_BR1	File Name: MDAV_07_01 (F037106)	Keratin, type I cytoskeletal 9 OS=Homo sapiens GN=KRT9 PE=1 SV=3	sp|P35527|K1C9_HUMAN	uni_human_2016.fasta	62,065.9	100.0%	9	9	9	0.279%	18.6%	STMQELNSR	K	L	95.0%	62.0	35.7	37.0	0	1	0	0	2	1,081.4943	155	163	true	
MDAV_SFD	BR1	MDAV_BR1	File Name: MDAV_07_01 (F037106)	Keratin, type I cytoskeletal 9 OS=Homo sapiens GN=KRT9 PE=1 SV=3	sp|P35527|K1C9_HUMAN	uni_human_2016.fasta	62,065.9	100.0%	9	9	9	0.279%	18.6%	VQALEEANNDLENK	K	I	95.0%	122	41.4	89.9	0	1	0	0	2	1,586.7657	171	184	true	
MDAV_SFD	BR1	MDAV_BR1	File Name: MDAV_07_01 (F037106)	Heat shock protein HSP 90-beta OS=Homo sapiens GN=HSP90AB1 PE=1 SV=4	sp|P08238|HS90B_HUMAN,tr|A0A024RD80|A0A024RD80_HUMAN,tr|B4DGL0|B4DGL0_HUMAN,tr|B4DMA2|B4DMA2_HUMAN	uni_human_2016.fasta	83,267.3	99.9%	3	3	3	0.0930%	8.56%	ALLFIPR	R	R	86.6%	31.6	31.8	13.5	0	1	0	0	2	829.5295	331	337	true	
MDAV_SFD	BR1	MDAV_BR1	File Name: MDAV_07_01 (F037106)	Heat shock protein HSP 90-beta OS=Homo sapiens GN=HSP90AB1 PE=1 SV=4	sp|P08238|HS90B_HUMAN,tr|A0A024RD80|A0A024RD80_HUMAN,tr|B4DGL0|B4DGL0_HUMAN,tr|B4DMA2|B4DMA2_HUMAN	uni_human_2016.fasta	83,267.3	99.9%	3	3	3	0.0930%	8.56%	ELISNASDALDKIR	R	Y	84.4%	40.0	43.4	19.9	0	0	1	0	2	1,649.8495	42	55	true	sp|P14625|ENPL_HUMAN,tr|V9HWP2|V9HWP2_HUMAN,tr|Q5CAQ5|Q5CAQ5_HUMAN
MDAV_SFD	BR1	MDAV_BR1	File Name: MDAV_07_01 (F037106)	Heat shock protein HSP 90-beta OS=Homo sapiens GN=HSP90AB1 PE=1 SV=4	sp|P08238|HS90B_HUMAN,tr|A0A024RD80|A0A024RD80_HUMAN,tr|B4DGL0|B4DGL0_HUMAN,tr|B4DMA2|B4DMA2_HUMAN	uni_human_2016.fasta	83,267.3	99.9%	3	3	3	0.0930%	8.56%	GVVDSEDLPLNISR	R	E	95.0%	91.0	42.7	0.000	0	1	0	0	2	1,513.7858	379	392	false	tr|K9JA46|K9JA46_HUMAN,sp|P07900-2|HS90A_HUMAN,sp|P07900|HS90A_HUMAN
MDAV_SFD	BR1	MDAV_BR1	File Name: MDAV_07_01 (F037106)	Heat shock protein HSP 90-beta OS=Homo sapiens GN=HSP90AB1 PE=1 SV=4	sp|P08238|HS90B_HUMAN,tr|A0A024RD80|A0A024RD80_HUMAN,tr|B4DGL0|B4DGL0_HUMAN,tr|B4DMA2|B4DMA2_HUMAN	uni_human_2016.fasta	83,267.3	99.9%	3	3	3	0.0930%	8.56%	IMKAQALR	R	D	95.0%	73.5	39.0	41.1	0	2	0	0	2	1,051.5718	605	612	false	tr|K9JA46|K9JA46_HUMAN,sp|P07900-2|HS90A_HUMAN,sp|P07900|HS90A_HUMAN
MDAV_SFD	BR1	MDAV_BR1	File Name: MDAV_07_01 (F037106)	Heat shock protein HSP 90-beta OS=Homo sapiens GN=HSP90AB1 PE=1 SV=4	sp|P08238|HS90B_HUMAN,tr|A0A024RD80|A0A024RD80_HUMAN,tr|B4DGL0|B4DGL0_HUMAN,tr|B4DMA2|B4DMA2_HUMAN	uni_human_2016.fasta	83,267.3	99.9%	3	3	3	0.0930%	8.56%	YHTSQSGDEMTSLSEYVSR	R	M	95.0%	85.5	37.4	63.0	0	0	1	0	2	2,192.9401	457	475	true	
MDAV_SFD	BR1	MDAV_BR1	File Name: MDAV_07_01 (F037106)	POTE ankyrin domain family member E OS=Homo sapiens GN=POTEE PE=1 SV=3	sp|Q6S8J3|POTEE_HUMAN	uni_human_2016.fasta	121,366.2	84.3%	1	1	1	0.0310%	0.930%	AGFAGDDAPR	K	A	95.0%	50.2	39.4	24.5	0	1	0	0	2	976.4484	719	728	true	tr|Q53GK6|Q53GK6_HUMAN,tr|B4E3A4|B4E3A4_HUMAN,tr|Q1KLZ0|Q1KLZ0_HUMAN,tr|I3L4N8|I3L4N8_HUMAN,sp|P63261|ACTG_HUMAN,tr|I3L3I0|I3L3I0_HUMAN,tr|B4DVQ0|B4DVQ0_HUMAN,tr|Q53G99|Q53G99_HUMAN,sp|P60709|ACTB_HUMAN,tr|I3L1U9|I3L1U9_HUMAN,tr|B4E335|B4E335_HUMAN,tr|Q53G76|Q53G76_HUMAN,IPI:CON_00698900.1|SWISS-PROT:P60712,tr|B4DW52|B4DW52_HUMAN,tr|Q8WVW5|Q8WVW5_HUMAN
MDAV_SFD	BR1	MDAV_BR1	File Name: MDAV_07_01 (F037106)	Tax_Id=9606 Gene_Symbol=KRT6A Keratin, type II cytoskeletal 6A	IPI:CON_00300725.7|SWISS-PROT:P02538,sp|P02538|K2C6A_HUMAN,tr|A0A0S2Z428|A0A0S2Z428_HUMAN,tr|B4DRR0|B4DRR0_HUMAN	uni_human_2016.fasta	60,046.4	99.3%	2	2	2	0.0620%	10.3%	AIGGGLSSVGGGSSTIKYTTTSSSSR	R	K	95.0%	106	44.0	75.0	0	0	1	0	2	2,418.2108	534	559	true	
MDAV_SFD	BR1	MDAV_BR1	File Name: MDAV_07_01 (F037106)	Tax_Id=9606 Gene_Symbol=KRT6A Keratin, type II cytoskeletal 6A	IPI:CON_00300725.7|SWISS-PROT:P02538,sp|P02538|K2C6A_HUMAN,tr|A0A0S2Z428|A0A0S2Z428_HUMAN,tr|B4DRR0|B4DRR0_HUMAN	uni_human_2016.fasta	60,046.4	99.3%	2	2	2	0.0620%	10.3%	NLDLDSIIAEVK	R	A	95.0%	80.9	42.1	48.5	0	1	0	0	2	1,329.7262	327	338	false	tr|H0YI76|H0YI76_HUMAN,sp|P13647|K2C5_HUMAN,tr|B4E1T1|B4E1T1_HUMAN,sp|P35908|K22E_HUMAN,tr|H6VRG2|H6VRG2_HUMAN,sp|P04259|K2C6B_HUMAN,IPI:CON_00009867.3|SWISS-PROT:P13647
MDAV_SFD	BR1	MDAV_BR1	File Name: MDAV_07_01 (F037106)	Tax_Id=9606 Gene_Symbol=KRT6A Keratin, type II cytoskeletal 6A	IPI:CON_00300725.7|SWISS-PROT:P02538,sp|P02538|K2C6A_HUMAN,tr|A0A0S2Z428|A0A0S2Z428_HUMAN,tr|B4DRR0|B4DRR0_HUMAN	uni_human_2016.fasta	60,046.4	99.3%	2	2	2	0.0620%	10.3%	SLYGLGGSKR	R	I	85.2%	38.5	39.8	20.2	0	1	0	0	2	1,037.5739	60	69	true	sp|P04259|K2C6B_HUMAN
MDAV_SFD	BR1	MDAV_BR1	File Name: MDAV_07_01 (F037106)	Tax_Id=9606 Gene_Symbol=KRT6A Keratin, type II cytoskeletal 6A	IPI:CON_00300725.7|SWISS-PROT:P02538,sp|P02538|K2C6A_HUMAN,tr|A0A0S2Z428|A0A0S2Z428_HUMAN,tr|B4DRR0|B4DRR0_HUMAN	uni_human_2016.fasta	60,046.4	99.3%	2	2	2	0.0620%	10.3%	WTLLQEQGTK	K	T	95.0%	52.8	41.7	21.1	0	1	0	0	2	1,203.6370	195	204	false	sp|P13647|K2C5_HUMAN,tr|B4E1T1|B4E1T1_HUMAN,sp|P04259|K2C6B_HUMAN,IPI:CON_00009867.3|SWISS-PROT:P13647
MDAV_SFD	BR1	MDAV_BR1	File Name: MDAV_07_01 (F037106)	Interleukin 4 delta 2 (Fragment) OS=Homo sapiens GN=IL4 PE=2 SV=1	tr|Q9UPB9|Q9UPB9_HUMAN	uni_human_2016.fasta	13,226.6	75.7%	1	1	1	0.0310%	11.4%	GHKCDITLQEIIK	-	T	91.7%	43.9	43.6	5.33	0	1	0	0	2	1,770.8943	1	13	true	
MDAV_SFD	BR1	MDAV_BR1	File Name: MDAV_07_01 (F037106)	Calmodulin-like protein 5 OS=Homo sapiens GN=CALML5 PE=1 SV=2	sp|Q9NZT1|CALL5_HUMAN,tr|Q53H37|Q53H37_HUMAN	uni_human_2016.fasta	15,892.9	84.3%	1	1	1	0.0310%	9.59%	AGELTPEEEAQYKK	M	A	95.0%	49.9	43.0	28.2	0	1	0	0	1	1,634.7910	2	15	true	
MDAV_SFD	BR1	MDAV_BR1	File Name: MDAV_07_01 (F037106)	Heterogeneous nuclear ribonucleoprotein U OS=Homo sapiens GN=HNRNPU PE=1 SV=6	sp|Q00839|HNRPU_HUMAN,tr|B3KX72|B3KX72_HUMAN,tr|Q96BA7|Q96BA7_HUMAN	uni_human_2016.fasta	90,585.2	84.3%	1	1	1	0.0310%	1.82%	NFILDQTNVSAAAQR	R	R	95.0%	140	44.2	87.8	0	1	0	0	2	1,647.8449	576	590	true	
MDAV_SFD	BR1	MDAV_BR1	File Name: MDAV_07_01 (F037106)	Pre-mRNA-splicing factor ATP-dependent RNA helicase DHX15 OS=Homo sapiens GN=DHX15 PE=1 SV=2	sp|O43143|DHX15_HUMAN,tr|B4E0S6|B4E0S6_HUMAN	uni_human_2016.fasta	90,935.2	84.3%	1	1	1	0.0310%	1.13%	SLMSADNVR	R	Q	95.0%	44.1	40.5	25.2	0	1	0	0	2	1,008.4779	653	661	true	
MDAV_SFD	BR1	MDAV_BR1	File Name: MDAV_07_01 (F037106)	Isoform 2 of tRNA dimethylallyltransferase, mitochondrial OS=Homo sapiens GN=TRIT1	sp|Q9H3H1-2|MOD5_HUMAN,sp|Q9H3H1-3|MOD5_HUMAN	uni_human_2016.fasta	37,435.9	60.6%	1	1	1	0.0310%	2.76%	MGTEKVIDR	-	K	84.5%	37.2	41.0	3.89	0	1	0	0	2	1,106.5512	1	9	true	
MDAV_SFD	BR1	MDAV_BR1	File Name: MDAV_07_01 (F037106)	Tax_Id=9606 Gene_Symbol=KRT16 Keratin, type I cytoskeletal 16	IPI:CON_00217963.3|SWISS-PROT:P08779,IPI:CON_IPI00217963.3|SWISS-PROT:P08779,sp|P08779|K1C16_HUMAN	uni_human_2016.fasta	51,269.0	100.0%	6	6	6	0.186%	18.2%	APSTYGGGLSVSSR	R	F	95.0%	75.4	40.8	60.9	0	1	0	0	2	1,338.6648	42	55	true	
MDAV_SFD	BR1	MDAV_BR1	File Name: MDAV_07_01 (F037106)	Tax_Id=9606 Gene_Symbol=KRT16 Keratin, type I cytoskeletal 16	IPI:CON_00217963.3|SWISS-PROT:P08779,IPI:CON_IPI00217963.3|SWISS-PROT:P08779,sp|P08779|K1C16_HUMAN	uni_human_2016.fasta	51,269.0	100.0%	6	6	6	0.186%	18.2%	EVFTSSSSSSSR	R	Q	95.0%	52.3	37.3	27.2	0	1	0	0	2	1,260.5700	442	453	true	
MDAV_SFD	BR1	MDAV_BR1	File Name: MDAV_07_01 (F037106)	Tax_Id=9606 Gene_Symbol=KRT16 Keratin, type I cytoskeletal 16	IPI:CON_00217963.3|SWISS-PROT:P08779,IPI:CON_IPI00217963.3|SWISS-PROT:P08779,sp|P08779|K1C16_HUMAN	uni_human_2016.fasta	51,269.0	100.0%	6	6	6	0.186%	18.2%	GQTGGDVNVEMDAAPGVDLSR	R	I	95.0%	80.2	39.4	60.7	0	1	0	0	2	2,103.9615	264	284	true	IPI:CON_IPI00131209.3|TREMBL:Q3ZAW8,IPI:CON_00131209.3|TREMBL:Q3ZAW8;Q9EQD6;Q9EQD7,IPI:CON_IPI00874585.1|SWISS-PROT:Q9Z2K1
MDAV_SFD	BR1	MDAV_BR1	File Name: MDAV_07_01 (F037106)	Tax_Id=9606 Gene_Symbol=KRT16 Keratin, type I cytoskeletal 16	IPI:CON_00217963.3|SWISS-PROT:P08779,IPI:CON_IPI00217963.3|SWISS-PROT:P08779,sp|P08779|K1C16_HUMAN	uni_human_2016.fasta	51,269.0	100.0%	6	6	6	0.186%	18.2%	ISSVLAGGSCR	R	A	95.0%	73.2	41.2	34.8	0	1	0	0	2	1,106.5623	31	41	true	IPI:CON_00384444.5|SWISS-PROT:P02533,sp|P02533|K1C14_HUMAN
MDAV_SFD	BR1	MDAV_BR1	File Name: MDAV_07_01 (F037106)	Tax_Id=9606 Gene_Symbol=KRT16 Keratin, type I cytoskeletal 16	IPI:CON_00217963.3|SWISS-PROT:P08779,IPI:CON_IPI00217963.3|SWISS-PROT:P08779,sp|P08779|K1C16_HUMAN	uni_human_2016.fasta	51,269.0	100.0%	6	6	6	0.186%	18.2%	TEELNKEVASNSELVQSSR	K	S	93.6%	46.3	43.9	19.6	0	0	1	0	2	2,120.0465	312	330	true	
MDAV_SFD	BR1	MDAV_BR1	File Name: MDAV_07_01 (F037106)	Tax_Id=9606 Gene_Symbol=KRT16 Keratin, type I cytoskeletal 16	IPI:CON_00217963.3|SWISS-PROT:P08779,IPI:CON_IPI00217963.3|SWISS-PROT:P08779,sp|P08779|K1C16_HUMAN	uni_human_2016.fasta	51,269.0	100.0%	6	6	6	0.186%	18.2%	VLDELTLAR	R	T	95.0%	77.1	38.0	52.0	0	1	0	0	2	1,029.5940	226	234	true	IPI:CON_00384444.5|SWISS-PROT:P02533,sp|Q04695|K1C17_HUMAN,sp|P02533|K1C14_HUMAN,tr|A0A024R1X6|A0A024R1X6_HUMAN,IPI:CON_00450768.7|SWISS-PROT:Q04695,IPI:CON_IPI00450768.7|SWISS-PROT:Q04695,tr|B4DE59|B4DE59_HUMAN
MDAV_SFD	BR1	MDAV_BR1	File Name: MDAV_07_01 (F037106)	Keratin, type II cytoskeletal 6B OS=Homo sapiens GN=KRT6B PE=1 SV=5	sp|P04259|K2C6B_HUMAN	uni_human_2016.fasta	60,068.6	84.3%	1	1	1	0.0310%	9.22%	NLDLDSIIAEVK	R	A	95.0%	80.9	42.1	48.5	0	1	0	0	2	1,329.7262	327	338	false	tr|H0YI76|H0YI76_HUMAN,sp|P13647|K2C5_HUMAN,tr|B4DRR0|B4DRR0_HUMAN,tr|B4E1T1|B4E1T1_HUMAN,sp|P02538|K2C6A_HUMAN,IPI:CON_00300725.7|SWISS-PROT:P02538,sp|P35908|K22E_HUMAN,tr|H6VRG2|H6VRG2_HUMAN,IPI:CON_00009867.3|SWISS-PROT:P13647,tr|A0A0S2Z428|A0A0S2Z428_HUMAN
MDAV_SFD	BR1	MDAV_BR1	File Name: MDAV_07_01 (F037106)	Keratin, type II cytoskeletal 6B OS=Homo sapiens GN=KRT6B PE=1 SV=5	sp|P04259|K2C6B_HUMAN	uni_human_2016.fasta	60,068.6	84.3%	1	1	1	0.0310%	9.22%	SGFSSISVSR	R	S	95.0%	63.3	41.0	29.4	0	1	0	0	2	1,026.5213	31	40	true	
MDAV_SFD	BR1	MDAV_BR1	File Name: MDAV_07_01 (F037106)	Keratin, type II cytoskeletal 6B OS=Homo sapiens GN=KRT6B PE=1 SV=5	sp|P04259|K2C6B_HUMAN	uni_human_2016.fasta	60,068.6	84.3%	1	1	1	0.0310%	9.22%	SLYGLGGSKR	R	I	85.2%	38.5	39.8	20.2	0	1	0	0	2	1,037.5739	60	69	false	tr|B4DRR0|B4DRR0_HUMAN,sp|P02538|K2C6A_HUMAN,IPI:CON_00300725.7|SWISS-PROT:P02538,tr|A0A0S2Z428|A0A0S2Z428_HUMAN
MDAV_SFD	BR1	MDAV_BR1	File Name: MDAV_07_01 (F037106)	Keratin, type II cytoskeletal 6B OS=Homo sapiens GN=KRT6B PE=1 SV=5	sp|P04259|K2C6B_HUMAN	uni_human_2016.fasta	60,068.6	84.3%	1	1	1	0.0310%	9.22%	WTLLQEQGTK	K	T	95.0%	52.8	41.7	21.1	0	1	0	0	2	1,203.6370	195	204	false	sp|P13647|K2C5_HUMAN,tr|B4DRR0|B4DRR0_HUMAN,tr|B4E1T1|B4E1T1_HUMAN,sp|P02538|K2C6A_HUMAN,IPI:CON_00300725.7|SWISS-PROT:P02538,IPI:CON_00009867.3|SWISS-PROT:P13647,tr|A0A0S2Z428|A0A0S2Z428_HUMAN
MDAV_SFD	BR1	MDAV_BR1	File Name: MDAV_07_01 (F037106)	Keratin, type II cytoskeletal 6B OS=Homo sapiens GN=KRT6B PE=1 SV=5	sp|P04259|K2C6B_HUMAN	uni_human_2016.fasta	60,068.6	84.3%	1	1	1	0.0310%	9.22%	YEELQITAGR	K	H	95.0%	92.9	41.1	47.6	0	1	0	0	2	1,179.6005	360	369	false	tr|H6VRG0|H6VRG0_HUMAN,tr|H6VRG1|H6VRG1_HUMAN,tr|H6VRG2|H6VRG2_HUMAN,sp|P04264|K2C1_HUMAN,tr|H6VRG3|H6VRG3_HUMAN
MDAV_SFD	BR1	MDAV_BR1	File Name: MDAV_07_01 (F037106)	Tax_Id=9606 Gene_Symbol=KRT10 Keratin, type I cytoskeletal 10	IPI:CON_00009865.2|SWISS-PROT:P13645,sp|P13645|K1C10_HUMAN	uni_human_2016.fasta	59,512.4	100.0%	12	12	12	0.372%	21.4%	AETECQNTEYQQLLDIK	R	I	95.0%	101	38.2	74.3	0	1	0	0	2	2,082.9651	423	439	true	
MDAV_SFD	BR1	MDAV_BR1	File Name: MDAV_07_01 (F037106)	Tax_Id=9606 Gene_Symbol=KRT10 Keratin, type I cytoskeletal 10	IPI:CON_00009865.2|SWISS-PROT:P13645,sp|P13645|K1C10_HUMAN	uni_human_2016.fasta	59,512.4	100.0%	12	12	12	0.372%	21.4%	ALEESNYELEGK	R	I	95.0%	85.1	40.1	65.4	0	1	0	0	2	1,381.6482	166	177	true	
MDAV_SFD	BR1	MDAV_BR1	File Name: MDAV_07_01 (F037106)	Tax_Id=9606 Gene_Symbol=KRT10 Keratin, type I cytoskeletal 10	IPI:CON_00009865.2|SWISS-PROT:P13645,sp|P13645|K1C10_HUMAN	uni_human_2016.fasta	59,512.4	100.0%	12	12	12	0.372%	21.4%	DAEAWFNEK	K	S	95.0%	52.7	37.2	22.6	0	1	0	0	2	1,109.4898	335	343	true	
MDAV_SFD	BR1	MDAV_BR1	File Name: MDAV_07_01 (F037106)	Tax_Id=9606 Gene_Symbol=KRT10 Keratin, type I cytoskeletal 10	IPI:CON_00009865.2|SWISS-PROT:P13645,sp|P13645|K1C10_HUMAN	uni_human_2016.fasta	59,512.4	100.0%	12	12	12	0.372%	21.4%	GSLGGGFSSGGFSGGSFSR	K	G	95.0%	113	43.1	89.4	0	1	0	0	2	1,707.7722	41	59	true	
MDAV_SFD	BR1	MDAV_BR1	File Name: MDAV_07_01 (F037106)	Tax_Id=9606 Gene_Symbol=KRT10 Keratin, type I cytoskeletal 10	IPI:CON_00009865.2|SWISS-PROT:P13645,sp|P13645|K1C10_HUMAN	uni_human_2016.fasta	59,512.4	100.0%	12	12	12	0.372%	21.4%	ISSSKGSLGGGFSSGGFSGGSFSR	R	G	95.0%	95.8	43.1	64.2	0	0	1	0	2	2,210.0473	36	59	true	
MDAV_SFD	BR1	MDAV_BR1	File Name: MDAV_07_01 (F037106)	Tax_Id=9606 Gene_Symbol=KRT10 Keratin, type I cytoskeletal 10	IPI:CON_00009865.2|SWISS-PROT:P13645,sp|P13645|K1C10_HUMAN	uni_human_2016.fasta	59,512.4	100.0%	12	12	12	0.372%	21.4%	LKYENEVALR	R	Q	95.0%	57.6	39.5	29.1	0	1	0	0	2	1,234.6790	236	245	true	
MDAV_SFD	BR1	MDAV_BR1	File Name: MDAV_07_01 (F037106)	Tax_Id=9606 Gene_Symbol=KRT10 Keratin, type I cytoskeletal 10	IPI:CON_00009865.2|SWISS-PROT:P13645,sp|P13645|K1C10_HUMAN	uni_human_2016.fasta	59,512.4	100.0%	12	12	12	0.372%	21.4%	QSLEASLAETEGR	K	Y	95.0%	86.7	42.2	54.1	0	1	0	0	2	1,390.6809	387	399	true	
MDAV_SFD	BR1	MDAV_BR1	File Name: MDAV_07_01 (F037106)	Tax_Id=9606 Gene_Symbol=KRT10 Keratin, type I cytoskeletal 10	IPI:CON_00009865.2|SWISS-PROT:P13645,sp|P13645|K1C10_HUMAN	uni_human_2016.fasta	59,512.4	100.0%	12	12	12	0.372%	21.4%	SLLEGEGSSGGGGR	R	G	95.0%	83.9	39.4	55.1	0	1	0	0	2	1,262.5973	451	464	true	
MDAV_SFD	BR1	MDAV_BR1	File Name: MDAV_07_01 (F037106)	Tax_Id=9606 Gene_Symbol=KRT10 Keratin, type I cytoskeletal 10	IPI:CON_00009865.2|SWISS-PROT:P13645,sp|P13645|K1C10_HUMAN	uni_human_2016.fasta	59,512.4	100.0%	12	12	12	0.372%	21.4%	SQYEQLAEQNR	R	K	95.0%	83.9	37.7	55.9	0	1	0	0	2	1,365.6393	323	333	true	
MDAV_SFD	BR1	MDAV_BR1	File Name: MDAV_07_01 (F037106)	Tax_Id=9606 Gene_Symbol=KRT10 Keratin, type I cytoskeletal 10	IPI:CON_00009865.2|SWISS-PROT:P13645,sp|P13645|K1C10_HUMAN	uni_human_2016.fasta	59,512.4	100.0%	12	12	12	0.372%	21.4%	SQYEQLAEQNRK	R	D	95.0%	59.6	40.4	37.8	0	1	0	0	2	1,493.7343	323	334	true	
MDAV_SFD	BR1	MDAV_BR1	File Name: MDAV_07_01 (F037106)	Tax_Id=9606 Gene_Symbol=KRT10 Keratin, type I cytoskeletal 10	IPI:CON_00009865.2|SWISS-PROT:P13645,sp|P13645|K1C10_HUMAN	uni_human_2016.fasta	59,512.4	100.0%	12	12	12	0.372%	21.4%	SSSSGSVGESSSKGPR	K	-	95.0%	94.4	41.9	76.5	0	1	0	0	2	1,495.6982	577	592	true	
MDAV_SFD	BR1	MDAV_BR1	File Name: MDAV_07_01 (F037106)	Tax_Id=9606 Gene_Symbol=KRT10 Keratin, type I cytoskeletal 10	IPI:CON_00009865.2|SWISS-PROT:P13645,sp|P13645|K1C10_HUMAN	uni_human_2016.fasta	59,512.4	100.0%	12	12	12	0.372%	21.4%	YENEVALR	K	Q	95.0%	65.9	40.3	37.7	0	1	0	0	2	993.4999	238	245	true	
MDAV_SFD	BR1	MDAV_BR1	File Name: MDAV_07_01 (F037106)	Isoform 2 of Heat shock protein HSP 90-alpha OS=Homo sapiens GN=HSP90AA1	sp|P07900-2|HS90A_HUMAN,sp|P07900|HS90A_HUMAN,tr|K9JA46|K9JA46_HUMAN	uni_human_2016.fasta	84,663.2	100.0%	3	5	5	0.155%	4.22%	ELISNSSDALDKIR	R	Y	95.0%	85.7	43.7	61.6	0	1	1	0	2	1,665.8444	47	60	true	
MDAV_SFD	BR1	MDAV_BR1	File Name: MDAV_07_01 (F037106)	Isoform 2 of Heat shock protein HSP 90-alpha OS=Homo sapiens GN=HSP90AA1	sp|P07900-2|HS90A_HUMAN,sp|P07900|HS90A_HUMAN,tr|K9JA46|K9JA46_HUMAN	uni_human_2016.fasta	84,663.2	100.0%	3	5	5	0.155%	4.22%	GVVDSEDLPLNISR	R	E	95.0%	91.0	42.7	0.000	0	1	0	0	2	1,513.7858	387	400	true	sp|P08238|HS90B_HUMAN,tr|B4DMA2|B4DMA2_HUMAN,tr|A0A024RD80|A0A024RD80_HUMAN,tr|B4DGL0|B4DGL0_HUMAN
MDAV_SFD	BR1	MDAV_BR1	File Name: MDAV_07_01 (F037106)	Isoform 2 of Heat shock protein HSP 90-alpha OS=Homo sapiens GN=HSP90AA1	sp|P07900-2|HS90A_HUMAN,sp|P07900|HS90A_HUMAN,tr|K9JA46|K9JA46_HUMAN	uni_human_2016.fasta	84,663.2	100.0%	3	5	5	0.155%	4.22%	IMKAQALR	R	D	95.0%	73.5	39.0	41.1	0	2	0	0	2	1,051.5718	613	620	true	sp|P08238|HS90B_HUMAN,tr|B4DMA2|B4DMA2_HUMAN,tr|A0A024RD80|A0A024RD80_HUMAN,tr|B4DGL0|B4DGL0_HUMAN
MDAV_SFD	BR1	MDAV_BR1	File Name: MDAV_07_01 (F037106)	Pre-mRNA-splicing factor SLU7 OS=Homo sapiens GN=SLU7 PE=1 SV=2	sp|O95391|SLU7_HUMAN,tr|B2RBA0|B2RBA0_HUMAN	uni_human_2016.fasta	68,388.0	76.0%	1	1	1	0.0310%	1.88%	DHNSEDEDEDK	K	Y	91.8%	26.5	25.0	19.8	0	1	0	0	2	1,332.4824	232	242	true	
MDAV_SFD	BR1	MDAV_BR1	File Name: MDAV_07_01 (F037106)	Nuclear pore complex protein Nup93 OS=Homo sapiens GN=NUP93 PE=1 SV=2	sp|Q8N1F7|NUP93_HUMAN,tr|A8K897|A8K897_HUMAN,tr|H3BVG0|H3BVG0_HUMAN	uni_human_2016.fasta	93,491.2	84.3%	1	1	1	0.0310%	1.34%	NLQEIQQAGER	R	L	95.0%	77.2	40.9	44.6	0	1	0	0	2	1,285.6496	32	42	true	
MDAV_SFD	BR1	MDAV_BR1	File Name: MDAV_07_01 (F037106)	Isoform 2 of Nucleolar RNA helicase 2 OS=Homo sapiens GN=DDX21	sp|Q9NR30-2|DDX21_HUMAN,sp|Q9NR30|DDX21_HUMAN	uni_human_2016.fasta	79,658.0	56.3%	1	1	1	0.0310%	1.54%	APQVLVLAPTR	R	E	82.0%	30.7	34.4	6.54	0	1	0	0	2	1,164.7100	192	202	true	
MDAV_SFD	BR1	MDAV_BR1	File Name: MDAV_08_01 (F037107)	Isoform 2 of Crooked neck-like protein 1 OS=Homo sapiens GN=CRNKL1	sp|Q9BZJ0-2|CRNL1_HUMAN,tr|Q8IXG0|Q8IXG0_HUMAN	uni_human_2016.fasta	83,151.2	90.9%	1	1	1	0.0311%	1.75%	LVESDAEAEAVR	R	E	95.0%	79.8	41.2	49.9	0	1	0	0	2	1,288.6379	339	350	true	
MDAV_SFD	BR1	MDAV_BR1	File Name: MDAV_08_01 (F037107)	Isoform 2 of Heat shock 70 kDa protein 1A OS=Homo sapiens GN=HSPA1A	sp|P0DMV8-2|HS71A_HUMAN,sp|P0DMV8|HS71A_HUMAN,sp|P0DMV9|HS71B_HUMAN,sp|P17066|HSP76_HUMAN,tr|A0A0G2JIW1|A0A0G2JIW1_HUMAN,tr|A8K5I0|A8K5I0_HUMAN,tr|B2R6X5|B2R6X5_HUMAN,tr|B3KSM6|B3KSM6_HUMAN,tr|B4DFN9|B4DFN9_HUMAN,tr|B4DI39|B4DI39_HUMAN,tr|B4DWK5|B4DWK5_HUMAN,tr|Q53FC7|Q53FC7_HUMAN,tr|Q59EJ3|Q59EJ3_HUMAN	uni_human_2016.fasta	70,054.0	90.9%	1	1	1	0.0311%	4.10%	TTPSYVAFTDTER	R	L	95.0%	81.4	39.2	60.8	0	1	0	0	2	1,487.7013	37	49	true	sp|P11142|HSP7C_HUMAN,tr|Q53GZ6|Q53GZ6_HUMAN,tr|V9HW22|V9HW22_HUMAN,tr|E9PNE6|E9PNE6_HUMAN,tr|E9PKE3|E9PKE3_HUMAN,tr|B3KTV0|B3KTV0_HUMAN
MDAV_SFD	BR1	MDAV_BR1	File Name: MDAV_08_01 (F037107)	Isoform 2 of Heat shock 70 kDa protein 1A OS=Homo sapiens GN=HSPA1A	sp|P0DMV8-2|HS71A_HUMAN,sp|P0DMV8|HS71A_HUMAN,sp|P0DMV9|HS71B_HUMAN,sp|P17066|HSP76_HUMAN,tr|A0A0G2JIW1|A0A0G2JIW1_HUMAN,tr|A8K5I0|A8K5I0_HUMAN,tr|B2R6X5|B2R6X5_HUMAN,tr|B3KSM6|B3KSM6_HUMAN,tr|B4DFN9|B4DFN9_HUMAN,tr|B4DI39|B4DI39_HUMAN,tr|B4DWK5|B4DWK5_HUMAN,tr|Q53FC7|Q53FC7_HUMAN,tr|Q59EJ3|Q59EJ3_HUMAN	uni_human_2016.fasta	70,054.0	90.9%	1	1	1	0.0311%	4.10%	VEIIANDQGNR	K	T	95.0%	61.0	41.6	0.000	0	1	0	0	2	1,228.6281	26	36	false	tr|V9HWB4|V9HWB4_HUMAN,sp|P11142|HSP7C_HUMAN,tr|Q53GZ6|Q53GZ6_HUMAN,tr|V9HW22|V9HW22_HUMAN,sp|P11021|GRP78_HUMAN,tr|E9PNE6|E9PNE6_HUMAN,tr|E9PKE3|E9PKE3_HUMAN,tr|B3KTV0|B3KTV0_HUMAN
MDAV_SFD	BR1	MDAV_BR1	File Name: MDAV_08_01 (F037107)	Isoform 2 of Protein BEX3 OS=Homo sapiens GN=NGFRAP1	sp|Q00994-2|BEX3_HUMAN,sp|Q00994|BEX3_HUMAN	uni_human_2016.fasta	12,958.7	73.5%	1	1	1	0.0311%	20.8%	QINDGMGGDGDDMEIFMEEMR	R	E	84.1%	20.4	25.0	3.34	0	0	1	0	2	2,405.9358	55	75	true	
MDAV_SFD	BR1	MDAV_BR1	File Name: MDAV_08_01 (F037107)	TATA-box-binding protein (Fragment) OS=Homo sapiens GN=TBP PE=1 SV=1	tr|H0Y6D8|H0Y6D8_HUMAN	uni_human_2016.fasta	11,613.3	89.2%	1	1	1	0.0311%	9.90%	XEEQSRLAAR	-	K	94.0%	42.7	41.5	10.2	0	1	0	0	2	1,212.5647	1	10	true	
MDAV_SFD	BR1	MDAV_BR1	File Name: MDAV_08_01 (F037107)	Isoform 2 of Eukaryotic translation initiation factor 3 subunit A OS=Homo sapiens GN=EIF3A	sp|Q14152-2|EIF3A_HUMAN,sp|Q14152|EIF3A_HUMAN,tr|J9R021|J9R021_HUMAN,tr|Q24JU4|Q24JU4_HUMAN	uni_human_2016.fasta	166,574.9	90.9%	1	1	1	0.0311%	0.668%	IGLINDMVR	R	F	95.0%	47.0	40.9	25.5	0	1	0	0	2	1,046.5665	368	376	true	
MDAV_SFD	BR1	MDAV_BR1	File Name: MDAV_08_01 (F037107)	Elongation factor G, mitochondrial OS=Homo sapiens GN=GFM1 PE=1 SV=1	tr|F8WAU4|F8WAU4_HUMAN	uni_human_2016.fasta	50,913.0	68.4%	1	1	1	0.0311%	1.99%	YGEIPAELR	R	A	80.5%	36.4	40.8	19.1	0	1	0	0	2	1,047.5470	235	243	true	
MDAV_SFD	BR1	MDAV_BR1	File Name: MDAV_08_01 (F037107)	Pre-mRNA-splicing factor ATP-dependent RNA helicase DHX15 OS=Homo sapiens GN=DHX15 PE=1 SV=2	sp|O43143|DHX15_HUMAN,tr|B4E0S6|B4E0S6_HUMAN	uni_human_2016.fasta	90,935.2	98.8%	2	2	2	0.0621%	2.01%	DYYINIR	R	K	81.7%	36.4	40.9	13.7	0	1	0	0	2	956.4836	684	690	true	
MDAV_SFD	BR1	MDAV_BR1	File Name: MDAV_08_01 (F037107)	Pre-mRNA-splicing factor ATP-dependent RNA helicase DHX15 OS=Homo sapiens GN=DHX15 PE=1 SV=2	sp|O43143|DHX15_HUMAN,tr|B4E0S6|B4E0S6_HUMAN	uni_human_2016.fasta	90,935.2	98.8%	2	2	2	0.0621%	2.01%	SLMSADNVR	R	Q	93.7%	41.3	37.8	16.8	0	1	0	0	2	1,008.4779	653	661	true	
MDAV_SFD	BR1	MDAV_BR1	File Name: MDAV_08_01 (F037107)	Keratin, type II cytoskeletal 2 epidermal OS=Homo sapiens GN=KRT2 PE=1 SV=2	sp|P35908|K22E_HUMAN	uni_human_2016.fasta	65,433.9	100.0%	5	5	5	0.155%	13.6%	AQYEEIAQR	K	S	95.0%	66.9	39.3	38.3	0	1	0	0	2	1,107.5429	354	362	true	IPI:CON_IPI00290078.5|SWISS-PROT:P19013,tr|B4DRR0|B4DRR0_HUMAN,sp|P02538|K2C6A_HUMAN,IPI:CON_00300725.7|SWISS-PROT:P02538,sp|P04259|K2C6B_HUMAN,tr|A0A0S2Z428|A0A0S2Z428_HUMAN
MDAV_SFD	BR1	MDAV_BR1	File Name: MDAV_08_01 (F037107)	Keratin, type II cytoskeletal 2 epidermal OS=Homo sapiens GN=KRT2 PE=1 SV=2	sp|P35908|K22E_HUMAN	uni_human_2016.fasta	65,433.9	100.0%	5	5	5	0.155%	13.6%	DVDNAYMIK	K	V	95.0%	56.6	38.9	31.4	0	1	0	0	2	1,084.4981	288	296	true	
MDAV_SFD	BR1	MDAV_BR1	File Name: MDAV_08_01 (F037107)	Keratin, type II cytoskeletal 2 epidermal OS=Homo sapiens GN=KRT2 PE=1 SV=2	sp|P35908|K22E_HUMAN	uni_human_2016.fasta	65,433.9	100.0%	5	5	5	0.155%	13.6%	FLEQQNQVLQTK	R	W	95.0%	94.9	42.9	57.8	0	1	0	0	2	1,475.7854	198	209	false	tr|H6VRG0|H6VRG0_HUMAN,tr|H6VRG1|H6VRG1_HUMAN,tr|H6VRG2|H6VRG2_HUMAN,IPI:CON_IPI00376379.3|SWISS-PROT:Q7Z794,sp|P04264|K2C1_HUMAN,tr|H6VRG3|H6VRG3_HUMAN,tr|Q0IIN1|Q0IIN1_HUMAN
MDAV_SFD	BR1	MDAV_BR1	File Name: MDAV_08_01 (F037107)	Keratin, type II cytoskeletal 2 epidermal OS=Homo sapiens GN=KRT2 PE=1 SV=2	sp|P35908|K22E_HUMAN	uni_human_2016.fasta	65,433.9	100.0%	5	5	5	0.155%	13.6%	GFSSGSAVVSGGSR	R	R	95.0%	82.8	40.1	58.6	0	1	0	0	2	1,254.6072	21	34	true	IPI:CON_00622240.4|SWISS-PROT:Q3TTY5
MDAV_SFD	BR1	MDAV_BR1	File Name: MDAV_08_01 (F037107)	Keratin, type II cytoskeletal 2 epidermal OS=Homo sapiens GN=KRT2 PE=1 SV=2	sp|P35908|K22E_HUMAN	uni_human_2016.fasta	65,433.9	100.0%	5	5	5	0.155%	13.6%	GGSGGGGSISGGGYGSGGGSGGR	R	Y	95.0%	122	39.0	99.7	0	1	0	0	2	1,741.7488	550	572	true	
MDAV_SFD	BR1	MDAV_BR1	File Name: MDAV_08_01 (F037107)	Keratin, type II cytoskeletal 2 epidermal OS=Homo sapiens GN=KRT2 PE=1 SV=2	sp|P35908|K22E_HUMAN	uni_human_2016.fasta	65,433.9	100.0%	5	5	5	0.155%	13.6%	IEISELNR	K	V	95.0%	57.6	39.5	20.1	0	1	0	0	2	973.5313	394	401	false	tr|H6VRG0|H6VRG0_HUMAN,tr|H6VRG1|H6VRG1_HUMAN,tr|H6VRG2|H6VRG2_HUMAN,sp|P04264|K2C1_HUMAN,tr|H6VRG3|H6VRG3_HUMAN
MDAV_SFD	BR1	MDAV_BR1	File Name: MDAV_08_01 (F037107)	Keratin, type II cytoskeletal 2 epidermal OS=Homo sapiens GN=KRT2 PE=1 SV=2	sp|P35908|K22E_HUMAN	uni_human_2016.fasta	65,433.9	100.0%	5	5	5	0.155%	13.6%	NVQDAIADAEQR	K	G	95.0%	101	40.6	80.7	0	1	0	0	2	1,329.6394	419	430	true	
MDAV_SFD	BR1	MDAV_BR1	File Name: MDAV_08_01 (F037107)	(Bos taurus) Actin, cytoplasmic 1	IPI:CON_00698900.1|SWISS-PROT:P60712,sp|P60709|ACTB_HUMAN,sp|P63261|ACTG_HUMAN,tr|B4DVQ0|B4DVQ0_HUMAN,tr|B4DW52|B4DW52_HUMAN,tr|B4E335|B4E335_HUMAN,tr|B4E3A4|B4E3A4_HUMAN,tr|I3L1U9|I3L1U9_HUMAN,tr|I3L3I0|I3L3I0_HUMAN,tr|I3L4N8|I3L4N8_HUMAN,tr|Q1KLZ0|Q1KLZ0_HUMAN,tr|Q53G76|Q53G76_HUMAN,tr|Q53G99|Q53G99_HUMAN,tr|Q53GK6|Q53GK6_HUMAN,tr|Q8WVW5|Q8WVW5_HUMAN	uni_human_2016.fasta	41,737.8	81.1%	1	1	1	0.0311%	2.67%	GYSFTTTAER	R	E	89.1%	40.6	40.2	19.7	0	1	0	0	2	1,132.5269	197	206	true	
MDAV_SFD	BR1	MDAV_BR1	File Name: MDAV_08_01 (F037107)	ATP-dependent 6-phosphofructokinase, liver type OS=Homo sapiens GN=PFKL PE=1 SV=6	sp|P17858|PFKAL_HUMAN	uni_human_2016.fasta	85,019.2	90.9%	1	1	1	0.0311%	1.15%	AAVDLEKLR	M	A	95.0%	62.6	41.6	35.0	0	1	0	0	1	1,161.6264	2	10	true	
MDAV_SFD	BR1	MDAV_BR1	File Name: MDAV_08_01 (F037107)	Isoform 2 of Heterogeneous nuclear ribonucleoprotein Q OS=Homo sapiens GN=SYNCRIP	sp|O60506-2|HNRPQ_HUMAN,sp|O60506-3|HNRPQ_HUMAN,sp|O60506-4|HNRPQ_HUMAN,sp|O60506|HNRPQ_HUMAN,tr|B2R8Z8|B2R8Z8_HUMAN,tr|B7Z645|B7Z645_HUMAN,tr|Q05CK9|Q05CK9_HUMAN,tr|Q59GL1|Q59GL1_HUMAN	uni_human_2016.fasta	69,603.5	90.9%	1	1	1	0.0311%	2.04%	TGYTLDVTTGQR	R	K	95.0%	74.1	41.0	45.1	0	1	0	0	2	1,311.6541	131	142	true	
MDAV_SFD	BR1	MDAV_BR1	File Name: MDAV_08_01 (F037107)	Pre-mRNA-splicing factor ATP-dependent RNA helicase PRP16 OS=Homo sapiens GN=DHX38 PE=1 SV=2	sp|Q92620|PRP16_HUMAN,tr|A8K6G9|A8K6G9_HUMAN,tr|B4DET0|B4DET0_HUMAN	uni_human_2016.fasta	140,505.5	89.4%	1	1	1	0.0311%	0.733%	VAAMSVAKR	R	V	94.2%	41.0	39.6	25.3	0	1	0	0	2	948.5295	588	596	true	
MDAV_SFD	BR1	MDAV_BR1	File Name: MDAV_08_01 (F037107)	Isoform 2 of Transcription intermediary factor 1-beta OS=Homo sapiens GN=TRIM28	sp|Q13263-2|TIF1B_HUMAN,sp|Q13263|TIF1B_HUMAN,tr|B2R8R5|B2R8R5_HUMAN	uni_human_2016.fasta	88,549.0	80.3%	1	1	1	0.0311%	1.46%	SGEGEVSGLMR	R	K	88.6%	37.8	36.8	25.1	0	1	0	0	2	1,137.5206	473	483	true	
MDAV_SFD	BR1	MDAV_BR1	File Name: MDAV_08_01 (F037107)	Thimet oligopeptidase OS=Homo sapiens GN=THOP1 PE=1 SV=2	sp|P52888|THOP1_HUMAN,tr|B4DU96|B4DU96_HUMAN,tr|K7EP46|K7EP46_HUMAN,tr|Q96CV8|Q96CV8_HUMAN,tr|Q9BW75|Q9BW75_HUMAN	uni_human_2016.fasta	78,840.6	88.7%	1	1	1	0.0311%	1.45%	YYMNQVEETR	R	Y	93.7%	37.2	35.5	20.1	0	1	0	0	2	1,348.5838	339	348	true	
MDAV_SFD	BR1	MDAV_BR1	File Name: MDAV_08_01 (F037107)	Polyribonucleotide nucleotidyltransferase 1, mitochondrial OS=Homo sapiens GN=PNPT1 PE=1 SV=2	sp|Q8TCS8|PNPT1_HUMAN	uni_human_2016.fasta	85,952.1	99.8%	2	2	2	0.0621%	2.94%	AVAVDLGNR	R	K	95.0%	42.4	38.7	27.8	0	1	0	0	2	914.5054	46	54	true	
MDAV_SFD	BR1	MDAV_BR1	File Name: MDAV_08_01 (F037107)	Polyribonucleotide nucleotidyltransferase 1, mitochondrial OS=Homo sapiens GN=PNPT1 PE=1 SV=2	sp|Q8TCS8|PNPT1_HUMAN	uni_human_2016.fasta	85,952.1	99.8%	2	2	2	0.0621%	2.94%	IGIIDGEYVVNPTR	R	K	95.0%	81.1	43.1	53.4	0	1	0	0	2	1,545.8273	193	206	true	
MDAV_SFD	BR1	MDAV_BR1	File Name: MDAV_08_01 (F037107)	Tax_Id=9606 Gene_Symbol=KRT5 Keratin, type II cytoskeletal 5	IPI:CON_00009867.3|SWISS-PROT:P13647,sp|P13647|K2C5_HUMAN	uni_human_2016.fasta	62,379.6	100.0%	5	5	5	0.155%	9.15%	AQYEEIANR	K	S	95.0%	50.9	40.1	18.7	0	1	0	0	2	1,093.5272	344	352	false	IPI:CON_IPI00290078.5|SWISS-PROT:P19013,tr|B4DRR0|B4DRR0_HUMAN,sp|P02538|K2C6A_HUMAN,IPI:CON_00300725.7|SWISS-PROT:P02538,sp|P35908|K22E_HUMAN,sp|P04259|K2C6B_HUMAN,tr|A0A0S2Z428|A0A0S2Z428_HUMAN
MDAV_SFD	BR1	MDAV_BR1	File Name: MDAV_08_01 (F037107)	Tax_Id=9606 Gene_Symbol=KRT5 Keratin, type II cytoskeletal 5	IPI:CON_00009867.3|SWISS-PROT:P13647,sp|P13647|K2C5_HUMAN	uni_human_2016.fasta	62,379.6	100.0%	5	5	5	0.155%	9.15%	ISISTSGGSFR	R	N	95.0%	69.6	41.2	49.6	0	1	0	0	2	1,111.5742	74	84	true	
MDAV_SFD	BR1	MDAV_BR1	File Name: MDAV_08_01 (F037107)	Tax_Id=9606 Gene_Symbol=KRT5 Keratin, type II cytoskeletal 5	IPI:CON_00009867.3|SWISS-PROT:P13647,sp|P13647|K2C5_HUMAN	uni_human_2016.fasta	62,379.6	100.0%	5	5	5	0.155%	9.15%	LAELEEALQK	K	A	89.4%	41.2	41.4	20.5	0	1	0	0	2	1,143.6257	432	441	true	tr|H0YI76|H0YI76_HUMAN,tr|B4E1T1|B4E1T1_HUMAN
MDAV_SFD	BR1	MDAV_BR1	File Name: MDAV_08_01 (F037107)	Tax_Id=9606 Gene_Symbol=KRT5 Keratin, type II cytoskeletal 5	IPI:CON_00009867.3|SWISS-PROT:P13647,sp|P13647|K2C5_HUMAN	uni_human_2016.fasta	62,379.6	100.0%	5	5	5	0.155%	9.15%	SFSTASAITPSVSR	R	T	95.0%	50.4	42.3	31.2	0	1	0	0	2	1,410.7222	16	29	true	tr|B4E1T1|B4E1T1_HUMAN
MDAV_SFD	BR1	MDAV_BR1	File Name: MDAV_08_01 (F037107)	Tax_Id=9606 Gene_Symbol=KRT5 Keratin, type II cytoskeletal 5	IPI:CON_00009867.3|SWISS-PROT:P13647,sp|P13647|K2C5_HUMAN	uni_human_2016.fasta	62,379.6	100.0%	5	5	5	0.155%	9.15%	YEELQQTAGR	K	H	95.0%	77.5	41.0	37.9	0	1	0	0	2	1,194.5750	365	374	true	tr|H0YI76|H0YI76_HUMAN,tr|B4E1T1|B4E1T1_HUMAN
MDAV_SFD	BR1	MDAV_BR1	File Name: MDAV_08_01 (F037107)	Heterogeneous nuclear ribonucleoprotein U OS=Homo sapiens GN=HNRNPU PE=1 SV=6	sp|Q00839|HNRPU_HUMAN,tr|B3KX72|B3KX72_HUMAN,tr|Q96BA7|Q96BA7_HUMAN	uni_human_2016.fasta	90,585.2	90.9%	1	1	1	0.0311%	1.82%	NFILDQTNVSAAAQR	R	R	95.0%	133	44.6	94.7	0	1	0	0	2	1,647.8449	576	590	true	
MDAV_SFD	BR1	MDAV_BR1	File Name: MDAV_08_01 (F037107)	cDNA FLJ39640 fis, clone SMINT2003386, highly similar to DNA REPLICATION LICENSING FACTOR MCM7 OS=Homo sapiens PE=2 SV=1	tr|B3KUD7|B3KUD7_HUMAN	uni_human_2016.fasta	68,589.2	99.8%	2	2	2	0.0621%	4.08%	GSSGVGLTAAVLR	R	D	95.0%	81.2	40.0	50.5	0	1	0	0	2	1,187.6743	301	313	true	
MDAV_SFD	BR1	MDAV_BR1	File Name: MDAV_08_01 (F037107)	cDNA FLJ39640 fis, clone SMINT2003386, highly similar to DNA REPLICATION LICENSING FACTOR MCM7 OS=Homo sapiens PE=2 SV=1	tr|B3KUD7|B3KUD7_HUMAN	uni_human_2016.fasta	68,589.2	99.8%	2	2	2	0.0621%	4.08%	SITVLVEGENTR	R	I	95.0%	58.7	41.7	23.5	0	1	0	0	2	1,317.7009	145	156	true	
MDAV_SFD	BR1	MDAV_BR1	File Name: MDAV_08_01 (F037107)	MICOS complex subunit MIC60 (Fragment) OS=Homo sapiens GN=IMMT PE=1 SV=1	tr|H7C463|H7C463_HUMAN	uni_human_2016.fasta	68,176.6	99.8%	2	2	2	0.0621%	4.24%	GIEQAVQSHAVAEEEAR	R	K	95.0%	47.3	42.3	23.4	0	0	1	0	2	1,823.8882	403	419	true	
MDAV_SFD	BR1	MDAV_BR1	File Name: MDAV_08_01 (F037107)	MICOS complex subunit MIC60 (Fragment) OS=Homo sapiens GN=IMMT PE=1 SV=1	tr|H7C463|H7C463_HUMAN	uni_human_2016.fasta	68,176.6	99.8%	2	2	2	0.0621%	4.24%	SEIQAEQDR	R	K	95.0%	51.5	38.5	24.5	0	1	0	0	2	1,075.5015	313	321	true	
MDAV_SFD	BR1	MDAV_BR1	File Name: MDAV_08_01 (F037107)	Far upstream element-binding protein 2 OS=Homo sapiens GN=KHSRP PE=1 SV=4	sp|Q92945|FUBP2_HUMAN,tr|A0A087WTP3|A0A087WTP3_HUMAN	uni_human_2016.fasta	73,115.6	90.9%	1	1	1	0.0311%	1.55%	IGGGIDVPVPR	R	H	95.0%	93.6	39.1	60.7	0	1	0	0	2	1,079.6210	321	331	true	
MDAV_SFD	BR1	MDAV_BR1	File Name: MDAV_08_01 (F037107)	ATP-dependent RNA helicase DDX51 OS=Homo sapiens GN=DDX51 PE=1 SV=3	sp|Q8N8A6|DDX51_HUMAN,tr|F1T0L5|F1T0L5_HUMAN	uni_human_2016.fasta	72,457.4	75.7%	1	1	1	0.0311%	2.40%	EPAQTEAAASTEPATR	R	R	85.6%	41.2	44.7	26.1	0	1	0	0	2	1,629.7715	50	65	true	
MDAV_SFD	BR1	MDAV_BR1	File Name: MDAV_08_01 (F037107)	Keratin, type II cytoskeletal 1 OS=Homo sapiens GN=KRT1 PE=1 SV=6	sp|P04264|K2C1_HUMAN,tr|H6VRG0|H6VRG0_HUMAN,tr|H6VRG1|H6VRG1_HUMAN,tr|H6VRG3|H6VRG3_HUMAN	uni_human_2016.fasta	66,040.3	90.9%	1	1	1	0.0311%	35.2%	AEAESLYQSK	K	Y	95.0%	69.2	40.6	39.9	0	1	0	0	2	1,125.5422	367	376	false	tr|H6VRG2|H6VRG2_HUMAN
MDAV_SFD	BR1	MDAV_BR1	File Name: MDAV_08_01 (F037107)	Keratin, type II cytoskeletal 1 OS=Homo sapiens GN=KRT1 PE=1 SV=6	sp|P04264|K2C1_HUMAN,tr|H6VRG0|H6VRG0_HUMAN,tr|H6VRG1|H6VRG1_HUMAN,tr|H6VRG3|H6VRG3_HUMAN	uni_human_2016.fasta	66,040.3	90.9%	1	1	1	0.0311%	35.2%	AQYEDIAQK	K	S	95.0%	63.2	40.9	33.3	0	1	0	0	2	1,065.5212	356	364	false	tr|H6VRG2|H6VRG2_HUMAN
MDAV_SFD	BR1	MDAV_BR1	File Name: MDAV_08_01 (F037107)	Keratin, type II cytoskeletal 1 OS=Homo sapiens GN=KRT1 PE=1 SV=6	sp|P04264|K2C1_HUMAN,tr|H6VRG0|H6VRG0_HUMAN,tr|H6VRG1|H6VRG1_HUMAN,tr|H6VRG3|H6VRG3_HUMAN	uni_human_2016.fasta	66,040.3	90.9%	1	1	1	0.0311%	35.2%	DYQELMNTK	R	L	95.0%	41.4	37.9	17.2	0	1	0	0	2	1,157.5145	464	472	false	tr|H6VRG2|H6VRG2_HUMAN,IPI:CON_00622240.4|SWISS-PROT:Q3TTY5
MDAV_SFD	BR1	MDAV_BR1	File Name: MDAV_08_01 (F037107)	Keratin, type II cytoskeletal 1 OS=Homo sapiens GN=KRT1 PE=1 SV=6	sp|P04264|K2C1_HUMAN,tr|H6VRG0|H6VRG0_HUMAN,tr|H6VRG1|H6VRG1_HUMAN,tr|H6VRG3|H6VRG3_HUMAN	uni_human_2016.fasta	66,040.3	90.9%	1	1	1	0.0311%	35.2%	FLEQQNQVLQTK	R	W	95.0%	94.9	42.9	57.8	0	1	0	0	2	1,475.7854	200	211	false	sp|P35908|K22E_HUMAN,tr|H6VRG2|H6VRG2_HUMAN,IPI:CON_IPI00376379.3|SWISS-PROT:Q7Z794,tr|Q0IIN1|Q0IIN1_HUMAN
MDAV_SFD	BR1	MDAV_BR1	File Name: MDAV_08_01 (F037107)	Keratin, type II cytoskeletal 1 OS=Homo sapiens GN=KRT1 PE=1 SV=6	sp|P04264|K2C1_HUMAN,tr|H6VRG0|H6VRG0_HUMAN,tr|H6VRG1|H6VRG1_HUMAN,tr|H6VRG3|H6VRG3_HUMAN	uni_human_2016.fasta	66,040.3	90.9%	1	1	1	0.0311%	35.2%	GGGGGGYGSGGSSYGSGGGSYGSGGGGGGGR	R	G	95.0%	99.3	34.1	83.7	0	0	1	0	2	2,383.9523	519	549	false	tr|H6VRG2|H6VRG2_HUMAN
MDAV_SFD	BR1	MDAV_BR1	File Name: MDAV_08_01 (F037107)	Keratin, type II cytoskeletal 1 OS=Homo sapiens GN=KRT1 PE=1 SV=6	sp|P04264|K2C1_HUMAN,tr|H6VRG0|H6VRG0_HUMAN,tr|H6VRG1|H6VRG1_HUMAN,tr|H6VRG3|H6VRG3_HUMAN	uni_human_2016.fasta	66,040.3	90.9%	1	1	1	0.0311%	35.2%	GSGGGSSGGSIGGRGSSSGGVK	R	S	95.0%	56.2	42.5	38.2	0	1	0	0	2	1,751.8269	603	624	false	tr|H6VRG2|H6VRG2_HUMAN
MDAV_SFD	BR1	MDAV_BR1	File Name: MDAV_08_01 (F037107)	Keratin, type II cytoskeletal 1 OS=Homo sapiens GN=KRT1 PE=1 SV=6	sp|P04264|K2C1_HUMAN,tr|H6VRG0|H6VRG0_HUMAN,tr|H6VRG1|H6VRG1_HUMAN,tr|H6VRG3|H6VRG3_HUMAN	uni_human_2016.fasta	66,040.3	90.9%	1	1	1	0.0311%	35.2%	IEISELNR	K	V	95.0%	57.6	39.5	20.1	0	1	0	0	2	973.5313	396	403	false	sp|P35908|K22E_HUMAN,tr|H6VRG2|H6VRG2_HUMAN
MDAV_SFD	BR1	MDAV_BR1	File Name: MDAV_08_01 (F037107)	Keratin, type II cytoskeletal 1 OS=Homo sapiens GN=KRT1 PE=1 SV=6	sp|P04264|K2C1_HUMAN,tr|H6VRG0|H6VRG0_HUMAN,tr|H6VRG1|H6VRG1_HUMAN,tr|H6VRG3|H6VRG3_HUMAN	uni_human_2016.fasta	66,040.3	90.9%	1	1	1	0.0311%	35.2%	NMQDMVEDYR	K	N	95.0%	65.2	25.8	43.1	0	1	0	0	2	1,332.5196	258	267	false	tr|H6VRG2|H6VRG2_HUMAN
MDAV_SFD	BR1	MDAV_BR1	File Name: MDAV_08_01 (F037107)	Keratin, type II cytoskeletal 1 OS=Homo sapiens GN=KRT1 PE=1 SV=6	sp|P04264|K2C1_HUMAN,tr|H6VRG0|H6VRG0_HUMAN,tr|H6VRG1|H6VRG1_HUMAN,tr|H6VRG3|H6VRG3_HUMAN	uni_human_2016.fasta	66,040.3	90.9%	1	1	1	0.0311%	35.2%	QISNLQQSISDAEQR	K	G	95.0%	86.0	43.3	61.0	0	1	0	0	2	1,716.8512	418	432	false	tr|H6VRG2|H6VRG2_HUMAN
MDAV_SFD	BR1	MDAV_BR1	File Name: MDAV_08_01 (F037107)	Keratin, type II cytoskeletal 1 OS=Homo sapiens GN=KRT1 PE=1 SV=6	sp|P04264|K2C1_HUMAN,tr|H6VRG0|H6VRG0_HUMAN,tr|H6VRG1|H6VRG1_HUMAN,tr|H6VRG3|H6VRG3_HUMAN	uni_human_2016.fasta	66,040.3	90.9%	1	1	1	0.0311%	35.2%	SGGGFSSGSAGIINYQR	R	R	95.0%	86.4	41.5	60.0	0	1	0	0	2	1,657.7929	13	29	false	tr|H6VRG2|H6VRG2_HUMAN
MDAV_SFD	BR1	MDAV_BR1	File Name: MDAV_08_01 (F037107)	Keratin, type II cytoskeletal 1 OS=Homo sapiens GN=KRT1 PE=1 SV=6	sp|P04264|K2C1_HUMAN,tr|H6VRG0|H6VRG0_HUMAN,tr|H6VRG1|H6VRG1_HUMAN,tr|H6VRG3|H6VRG3_HUMAN	uni_human_2016.fasta	66,040.3	90.9%	1	1	1	0.0311%	35.2%	SISISVAR	K	G	95.0%	46.3	38.4	14.6	0	1	0	0	2	832.4886	75	82	false	tr|H6VRG2|H6VRG2_HUMAN
MDAV_SFD	BR1	MDAV_BR1	File Name: MDAV_08_01 (F037107)	Keratin, type II cytoskeletal 1 OS=Homo sapiens GN=KRT1 PE=1 SV=6	sp|P04264|K2C1_HUMAN,tr|H6VRG0|H6VRG0_HUMAN,tr|H6VRG1|H6VRG1_HUMAN,tr|H6VRG3|H6VRG3_HUMAN	uni_human_2016.fasta	66,040.3	90.9%	1	1	1	0.0311%	35.2%	SLDLDSIIAEVK	R	A	95.0%	81.1	42.5	56.2	0	1	0	0	2	1,302.7153	344	355	true	
MDAV_SFD	BR1	MDAV_BR1	File Name: MDAV_08_01 (F037107)	Keratin, type II cytoskeletal 1 OS=Homo sapiens GN=KRT1 PE=1 SV=6	sp|P04264|K2C1_HUMAN,tr|H6VRG0|H6VRG0_HUMAN,tr|H6VRG1|H6VRG1_HUMAN,tr|H6VRG3|H6VRG3_HUMAN	uni_human_2016.fasta	66,040.3	90.9%	1	1	1	0.0311%	35.2%	SLNNQFASFIDK	K	V	95.0%	81.9	41.1	56.8	0	1	0	0	2	1,383.6903	186	197	false	tr|H6VRG2|H6VRG2_HUMAN
MDAV_SFD	BR1	MDAV_BR1	File Name: MDAV_08_01 (F037107)	Keratin, type II cytoskeletal 1 OS=Homo sapiens GN=KRT1 PE=1 SV=6	sp|P04264|K2C1_HUMAN,tr|H6VRG0|H6VRG0_HUMAN,tr|H6VRG1|H6VRG1_HUMAN,tr|H6VRG3|H6VRG3_HUMAN	uni_human_2016.fasta	66,040.3	90.9%	1	1	1	0.0311%	35.2%	SLVNLGGSKSISISVAR	R	G	95.0%	55.6	40.4	38.5	0	0	1	0	2	1,687.9701	66	82	false	tr|H6VRG2|H6VRG2_HUMAN
MDAV_SFD	BR1	MDAV_BR1	File Name: MDAV_08_01 (F037107)	Keratin, type II cytoskeletal 1 OS=Homo sapiens GN=KRT1 PE=1 SV=6	sp|P04264|K2C1_HUMAN,tr|H6VRG0|H6VRG0_HUMAN,tr|H6VRG1|H6VRG1_HUMAN,tr|H6VRG3|H6VRG3_HUMAN	uni_human_2016.fasta	66,040.3	90.9%	1	1	1	0.0311%	35.2%	TLLEGEESR	R	M	95.0%	51.1	40.8	25.7	0	1	0	0	2	1,033.5161	484	492	false	tr|H6VRG2|H6VRG2_HUMAN
MDAV_SFD	BR1	MDAV_BR1	File Name: MDAV_08_01 (F037107)	Keratin, type II cytoskeletal 1 OS=Homo sapiens GN=KRT1 PE=1 SV=6	sp|P04264|K2C1_HUMAN,tr|H6VRG0|H6VRG0_HUMAN,tr|H6VRG1|H6VRG1_HUMAN,tr|H6VRG3|H6VRG3_HUMAN	uni_human_2016.fasta	66,040.3	90.9%	1	1	1	0.0311%	35.2%	TNAENEFVTIKK	R	D	95.0%	55.3	42.5	32.6	0	1	0	0	2	1,393.7322	278	289	false	tr|H6VRG2|H6VRG2_HUMAN
MDAV_SFD	BR1	MDAV_BR1	File Name: MDAV_08_01 (F037107)	Keratin, type II cytoskeletal 1 OS=Homo sapiens GN=KRT1 PE=1 SV=6	sp|P04264|K2C1_HUMAN,tr|H6VRG0|H6VRG0_HUMAN,tr|H6VRG1|H6VRG1_HUMAN,tr|H6VRG3|H6VRG3_HUMAN	uni_human_2016.fasta	66,040.3	90.9%	1	1	1	0.0311%	35.2%	WELLQQVDTSTR	K	T	95.0%	91.0	42.3	71.7	0	1	0	0	2	1,475.7490	212	223	false	tr|H6VRG2|H6VRG2_HUMAN
MDAV_SFD	BR1	MDAV_BR1	File Name: MDAV_08_01 (F037107)	Keratin, type II cytoskeletal 1 OS=Homo sapiens GN=KRT1 PE=1 SV=6	sp|P04264|K2C1_HUMAN,tr|H6VRG0|H6VRG0_HUMAN,tr|H6VRG1|H6VRG1_HUMAN,tr|H6VRG3|H6VRG3_HUMAN	uni_human_2016.fasta	66,040.3	90.9%	1	1	1	0.0311%	35.2%	YEELQITAGR	K	H	95.0%	84.7	41.4	41.6	0	1	0	0	2	1,179.6005	377	386	false	tr|H6VRG2|H6VRG2_HUMAN,sp|P04259|K2C6B_HUMAN
MDAV_SFD	BR1	MDAV_BR1	File Name: MDAV_08_01 (F037107)	Isoform 2 of Annexin A6 OS=Homo sapiens GN=ANXA6	sp|P08133-2|ANXA6_HUMAN	uni_human_2016.fasta	72,427.5	90.9%	1	1	1	0.0311%	1.72%	EEGGENLDQAR	R	E	95.0%	57.8	36.5	29.0	0	1	0	0	2	1,217.5394	478	488	true	
MDAV_SFD	BR1	MDAV_BR1	File Name: MDAV_08_01 (F037107)	Aconitate hydratase, mitochondrial OS=Homo sapiens GN=ACO2 PE=1 SV=2	sp|Q99798|ACON_HUMAN,tr|A0A0K0K1H7|A0A0K0K1H7_HUMAN,tr|A2A274|A2A274_HUMAN,tr|B2RBW5|B2RBW5_HUMAN,tr|B4DEC3|B4DEC3_HUMAN,tr|B4DJW1|B4DJW1_HUMAN,tr|B4DLY4|B4DLY4_HUMAN,tr|B4DW08|B4DW08_HUMAN,tr|B4DZ08|B4DZ08_HUMAN,tr|O75944|O75944_HUMAN,tr|Q71UF1|Q71UF1_HUMAN	uni_human_2016.fasta	75,951.5	90.9%	1	1	1	0.0311%	1.92%	NAVTQEFGPVPDTAR	R	Y	95.0%	114	42.9	86.5	0	1	0	0	2	1,601.7919	551	565	true	
MDAV_SFD	BR1	MDAV_BR1	File Name: MDAV_08_01 (F037107)	Putative ATP-dependent RNA helicase DHX33 OS=Homo sapiens GN=DHX33 PE=1 SV=2	sp|Q9H6R0|DHX33_HUMAN,tr|B4DIS6|B4DIS6_HUMAN,tr|I3L1L6|I3L1L6_HUMAN	uni_human_2016.fasta	78,875.8	90.9%	1	1	1	0.0311%	1.41%	FDDVTSEDTR	R	I	95.0%	53.6	37.2	31.9	0	1	0	0	2	1,184.5067	157	166	true	
MDAV_SFD	BR1	MDAV_BR1	File Name: MDAV_08_01 (F037107)	Tax_Id=9606 Gene_Symbol=KRT12 Keratin, type I cytoskeletal 12	IPI:CON_IPI00015309.1|SWISS-PROT:Q99456,sp|Q99456|K1C12_HUMAN	uni_human_2016.fasta	53,513.0	36.4%	0	0	0	0.000%	1.42%	LASYLDK	R	V	93.0%	37.7	37.0	10.7	0	1	0	0	2	809.4404	136	142	false	sp|P13645|K1C10_HUMAN,IPI:CON_00384444.5|SWISS-PROT:P02533,sp|P02533|K1C14_HUMAN,IPI:CON_IPI00217963.3|SWISS-PROT:P08779,sp|P08779|K1C16_HUMAN,sp|P35527|K1C9_HUMAN,IPI:CON_00217963.3|SWISS-PROT:P08779,sp|Q04695|K1C17_HUMAN,IPI:CON_00450768.7|SWISS-PROT:Q04695,IPI:CON_IPI00450768.7|SWISS-PROT:Q04695,IPI:CON_00009865.2|SWISS-PROT:P13645
MDAV_SFD	BR1	MDAV_BR1	File Name: MDAV_08_01 (F037107)	Isoform 2 of Threonine--tRNA ligase, cytoplasmic OS=Homo sapiens GN=TARS	sp|P26639-2|SYTC_HUMAN,sp|P26639|SYTC_HUMAN,tr|B2RDX5|B2RDX5_HUMAN,tr|Q53GX7|Q53GX7_HUMAN	uni_human_2016.fasta	83,437.8	100.0%	3	3	3	0.0932%	4.50%	GFQEVVTPNIFNSR	R	L	95.0%	66.3	42.1	47.6	0	1	0	0	2	1,607.8176	368	381	true	
MDAV_SFD	BR1	MDAV_BR1	File Name: MDAV_08_01 (F037107)	Isoform 2 of Threonine--tRNA ligase, cytoplasmic OS=Homo sapiens GN=TARS	sp|P26639-2|SYTC_HUMAN,sp|P26639|SYTC_HUMAN,tr|B2RDX5|B2RDX5_HUMAN,tr|Q53GX7|Q53GX7_HUMAN	uni_human_2016.fasta	83,437.8	100.0%	3	3	3	0.0932%	4.50%	NELSGALTGLTR	R	V	95.0%	92.9	41.5	64.8	0	1	0	0	2	1,231.6642	443	454	true	
MDAV_SFD	BR1	MDAV_BR1	File Name: MDAV_08_01 (F037107)	Isoform 2 of Threonine--tRNA ligase, cytoplasmic OS=Homo sapiens GN=TARS	sp|P26639-2|SYTC_HUMAN,sp|P26639|SYTC_HUMAN,tr|B2RDX5|B2RDX5_HUMAN,tr|Q53GX7|Q53GX7_HUMAN	uni_human_2016.fasta	83,437.8	100.0%	3	3	3	0.0932%	4.50%	SKQAEEEF	R	-	81.9%	32.8	37.3	13.8	0	1	0	0	2	1,072.4582	716	723	true	
MDAV_SFD	BR1	MDAV_BR1	File Name: MDAV_08_01 (F037107)	Keratin, type I cytoskeletal 9 OS=Homo sapiens GN=KRT9 PE=1 SV=3	sp|P35527|K1C9_HUMAN	uni_human_2016.fasta	62,065.9	100.0%	10	11	11	0.342%	21.8%	FSSSGGGGGGGRFSSSSGYGGGSSR	R	V	95.0%	77.9	34.6	60.8	0	0	1	0	2	2,198.9446	35	59	true	
MDAV_SFD	BR1	MDAV_BR1	File Name: MDAV_08_01 (F037107)	Keratin, type I cytoskeletal 9 OS=Homo sapiens GN=KRT9 PE=1 SV=3	sp|P35527|K1C9_HUMAN	uni_human_2016.fasta	62,065.9	100.0%	10	11	11	0.342%	21.8%	GGSGGSYGGGGSGGGYGGGSGSR	R	G	95.0%	94.7	32.6	84.5	0	1	1	0	2	1,791.7280	491	513	true	
MDAV_SFD	BR1	MDAV_BR1	File Name: MDAV_08_01 (F037107)	Keratin, type I cytoskeletal 9 OS=Homo sapiens GN=KRT9 PE=1 SV=3	sp|P35527|K1C9_HUMAN	uni_human_2016.fasta	62,065.9	100.0%	10	11	11	0.342%	21.8%	IKFEMEQNLR	R	Q	95.0%	53.2	40.8	33.2	0	1	0	0	2	1,323.6727	241	250	true	
MDAV_SFD	BR1	MDAV_BR1	File Name: MDAV_08_01 (F037107)	Keratin, type I cytoskeletal 9 OS=Homo sapiens GN=KRT9 PE=1 SV=3	sp|P35527|K1C9_HUMAN	uni_human_2016.fasta	62,065.9	100.0%	10	11	11	0.342%	21.8%	LASYLDK	R	V	93.0%	37.7	37.0	10.7	0	1	0	0	2	809.4404	164	170	false	sp|P13645|K1C10_HUMAN,IPI:CON_00384444.5|SWISS-PROT:P02533,IPI:CON_IPI00015309.1|SWISS-PROT:Q99456,sp|P02533|K1C14_HUMAN,IPI:CON_IPI00217963.3|SWISS-PROT:P08779,sp|P08779|K1C16_HUMAN,sp|Q99456|K1C12_HUMAN,IPI:CON_00217963.3|SWISS-PROT:P08779,sp|Q04695|K1C17_HUMAN,IPI:CON_00450768.7|SWISS-PROT:Q04695,IPI:CON_IPI00450768.7|SWISS-PROT:Q04695,IPI:CON_00009865.2|SWISS-PROT:P13645
MDAV_SFD	BR1	MDAV_BR1	File Name: MDAV_08_01 (F037107)	Keratin, type I cytoskeletal 9 OS=Homo sapiens GN=KRT9 PE=1 SV=3	sp|P35527|K1C9_HUMAN	uni_human_2016.fasta	62,065.9	100.0%	10	11	11	0.342%	21.8%	MTLDDFR	R	I	95.0%	41.4	38.3	17.8	0	1	0	0	2	913.4086	234	240	true	
MDAV_SFD	BR1	MDAV_BR1	File Name: MDAV_08_01 (F037107)	Keratin, type I cytoskeletal 9 OS=Homo sapiens GN=KRT9 PE=1 SV=3	sp|P35527|K1C9_HUMAN	uni_human_2016.fasta	62,065.9	100.0%	10	11	11	0.342%	21.8%	QEYEQLIAK	R	N	95.0%	60.0	41.2	14.2	0	1	0	0	2	1,121.5838	328	336	true	
MDAV_SFD	BR1	MDAV_BR1	File Name: MDAV_08_01 (F037107)	Keratin, type I cytoskeletal 9 OS=Homo sapiens GN=KRT9 PE=1 SV=3	sp|P35527|K1C9_HUMAN	uni_human_2016.fasta	62,065.9	100.0%	10	11	11	0.342%	21.8%	QGVDADINGLR	R	Q	95.0%	94.4	41.3	65.7	0	1	0	0	2	1,157.5911	251	261	true	
MDAV_SFD	BR1	MDAV_BR1	File Name: MDAV_08_01 (F037107)	Keratin, type I cytoskeletal 9 OS=Homo sapiens GN=KRT9 PE=1 SV=3	sp|P35527|K1C9_HUMAN	uni_human_2016.fasta	62,065.9	100.0%	10	11	11	0.342%	21.8%	SGGGGGGGLGSGGSIR	R	S	95.0%	89.6	39.0	68.2	0	1	0	0	2	1,232.5981	14	29	true	
MDAV_SFD	BR1	MDAV_BR1	File Name: MDAV_08_01 (F037107)	Keratin, type I cytoskeletal 9 OS=Homo sapiens GN=KRT9 PE=1 SV=3	sp|P35527|K1C9_HUMAN	uni_human_2016.fasta	62,065.9	100.0%	10	11	11	0.342%	21.8%	SGGGGGGGLGSGGSIRSSYSR	R	F	91.5%	43.6	43.6	17.3	0	0	1	0	2	1,812.8585	14	34	true	
MDAV_SFD	BR1	MDAV_BR1	File Name: MDAV_08_01 (F037107)	Keratin, type I cytoskeletal 9 OS=Homo sapiens GN=KRT9 PE=1 SV=3	sp|P35527|K1C9_HUMAN	uni_human_2016.fasta	62,065.9	100.0%	10	11	11	0.342%	21.8%	TLLDIDNTR	K	M	95.0%	55.4	40.9	31.9	0	1	0	0	2	1,060.5635	225	233	true	
MDAV_SFD	BR1	MDAV_BR1	File Name: MDAV_08_01 (F037107)	Keratin, type I cytoskeletal 9 OS=Homo sapiens GN=KRT9 PE=1 SV=3	sp|P35527|K1C9_HUMAN	uni_human_2016.fasta	62,065.9	100.0%	10	11	11	0.342%	21.8%	VQALEEANNDLENK	K	I	95.0%	130	42.0	92.6	0	1	0	0	2	1,586.7657	171	184	true	
MDAV_SFD	BR1	MDAV_BR1	File Name: MDAV_08_01 (F037107)	SAM and SH3 domain-containing protein 3 OS=Homo sapiens GN=SASH3 PE=1 SV=2	sp|O75995|SASH3_HUMAN,tr|B2RBY7|B2RBY7_HUMAN	uni_human_2016.fasta	41,596.5	88.2%	1	1	1	0.0311%	6.58%	LQKGDVIQIIEKPPVGTWLGLLNGK	K	V	93.5%	30.8	29.0	21.4	0	0	1	0	2	2,716.5766	196	220	true	
MDAV_SFD	BR1	MDAV_BR1	File Name: MDAV_08_01 (F037107)	Oncoprotein-induced transcript 3 protein OS=Homo sapiens GN=OIT3 PE=1 SV=2	sp|Q8WWZ8|OIT3_HUMAN	uni_human_2016.fasta	60,020.4	71.1%	1	1	1	0.0311%	1.65%	NSPLEIMSR	R	N	82.4%	37.1	40.9	17.6	0	1	0	0	2	1,046.5299	374	382	true	
MDAV_SFD	BR1	MDAV_BR1	File Name: MDAV_08_01 (F037107)	Isoform 2 of SH3 domain-binding protein 1 OS=Homo sapiens GN=SH3BP1	sp|Q9Y3L3-2|3BP1_HUMAN,sp|Q9Y3L3|3BP1_HUMAN,tr|B7Z6Y3|B7Z6Y3_HUMAN,tr|F8WEQ3|F8WEQ3_HUMAN	uni_human_2016.fasta	75,714.7	90.9%	1	1	1	0.0311%	2.21%	QLAQTGSLGR	R	T	95.0%	49.6	39.9	12.3	0	1	0	0	2	1,030.5641	11	20	true	
MDAV_SFD	BR1	MDAV_BR1	File Name: MDAV_08_01 (F037107)	Zinc finger protein Gfi-1 OS=Homo sapiens GN=GFI1 PE=1 SV=2	sp|Q99684|GFI1_HUMAN,tr|B3KVN4|B3KVN4_HUMAN,tr|Q59F55|Q59F55_HUMAN	uni_human_2016.fasta	45,297.6	84.6%	1	1	1	0.0311%	2.13%	SPGPDYSLR	R	L	91.3%	39.9	40.4	0.000	0	1	0	0	2	991.4844	20	28	true	
MDAV_SFD	BR1	MDAV_BR1	File Name: MDAV_08_01 (F037107)	Isoform 2 of Nucleolar RNA helicase 2 OS=Homo sapiens GN=DDX21	sp|Q9NR30-2|DDX21_HUMAN,sp|Q9NR30|DDX21_HUMAN	uni_human_2016.fasta	79,658.0	90.9%	1	1	1	0.0311%	1.26%	AAVIGDVIR	R	V	95.0%	48.0	36.7	26.7	0	1	0	0	2	913.5466	356	364	true	
MDAV_SFD	BR1	MDAV_BR1	File Name: MDAV_08_01 (F037107)	ATP-dependent RNA helicase DDX1 OS=Homo sapiens GN=DDX1 PE=1 SV=2	sp|Q92499|DDX1_HUMAN,tr|A0A087X2G1|A0A087X2G1_HUMAN,tr|A3RJH1|A3RJH1_HUMAN,tr|B4DP70|B4DP70_HUMAN,tr|F1T0B3|F1T0B3_HUMAN	uni_human_2016.fasta	82,433.2	90.9%	1	1	1	0.0311%	1.49%	ELLIIGGVAAR	R	D	95.0%	56.0	35.1	32.6	0	1	0	0	2	1,111.6835	320	330	true	
MDAV_SFD	BR1	MDAV_BR1	File Name: MDAV_08_01 (F037107)	ANKS1A protein OS=Homo sapiens GN=ANKS1A PE=2 SV=1	tr|Q49AR9|Q49AR9_HUMAN	uni_human_2016.fasta	63,580.9	86.8%	1	1	1	0.0311%	2.46%	MSSIGEGIDFSQER	-	Q	92.6%	36.5	35.7	7.66	0	1	0	0	2	1,682.7424	1	14	true	
MDAV_SFD	BR1	MDAV_BR1	File Name: MDAV_08_01 (F037107)	DNA replication licensing factor MCM6 OS=Homo sapiens GN=MCM6 PE=1 SV=1	sp|Q14566|MCM6_HUMAN,tr|Q4ZG57|Q4ZG57_HUMAN	uni_human_2016.fasta	92,890.6	98.1%	1	1	1	0.0311%	1.22%	IQETQAELPR	R	G	95.0%	59.0	42.8	31.3	0	1	0	0	2	1,184.6271	208	217	true	
MDAV_SFD	BR1	MDAV_BR1	File Name: MDAV_08_01 (F037107)	Isoform Short of Delta-1-pyrroline-5-carboxylate synthase OS=Homo sapiens GN=ALDH18A1	sp|P54886-2|P5CS_HUMAN,sp|P54886|P5CS_HUMAN	uni_human_2016.fasta	87,302.9	90.9%	1	1	2	0.0621%	1.26%	MLATLEPEQR	R	A	95.0%	60.3	41.2	40.6	0	2	0	0	2	1,203.6040	376	385	true	
MDAV_SFD	BR1	MDAV_BR1	File Name: MDAV_08_01 (F037107)	Isoform 2 of Kinesin-like protein KIF6 OS=Homo sapiens GN=KIF6	sp|Q6ZMV9-2|KIF6_HUMAN,sp|Q6ZMV9|KIF6_HUMAN,tr|B7ZKX5|B7ZKX5_HUMAN,tr|F6VGH2|F6VGH2_HUMAN,tr|Q17RI8|Q17RI8_HUMAN,tr|Q4KMP8|Q4KMP8_HUMAN	uni_human_2016.fasta	92,572.5	90.9%	1	1	1	0.0311%	5.28%	SSGGWEVQDQGTGR	K	F	95.0%	46.9	40.3	10.3	0	1	0	0	2	1,463.6511	727	740	true	
MDAV_SFD	BR1	MDAV_BR1	File Name: MDAV_08_01 (F037107)	Trypsin - Sus scrofa (Pig).	IPI:CON_Trypsin|SWISS-PROT:P00761|TRYP_PIG	uni_human_2016.fasta	24,409.3	100.0%	3	3	3	0.0932%	16.5%	LGEHNIDVLEGNEQFINAAK	R	I	95.0%	96.9	44.1	59.3	0	0	1	0	2	2,211.1042	58	77	true	
MDAV_SFD	BR1	MDAV_BR1	File Name: MDAV_08_01 (F037107)	Trypsin - Sus scrofa (Pig).	IPI:CON_Trypsin|SWISS-PROT:P00761|TRYP_PIG	uni_human_2016.fasta	24,409.3	100.0%	3	3	3	0.0932%	16.5%	LSSPATLNSR	K	V	95.0%	49.4	40.3	30.3	0	1	0	0	2	1,045.5636	98	107	true	
MDAV_SFD	BR1	MDAV_BR1	File Name: MDAV_08_01 (F037107)	Trypsin - Sus scrofa (Pig).	IPI:CON_Trypsin|SWISS-PROT:P00761|TRYP_PIG	uni_human_2016.fasta	24,409.3	100.0%	3	3	3	0.0932%	16.5%	VATVSLPR	R	S	81.6%	31.9	36.6	6.74	0	1	0	0	2	842.5094	108	115	true	
MDAV_SFD	BR1	MDAV_BR1	File Name: MDAV_08_01 (F037107)	Calpain-1 catalytic subunit OS=Homo sapiens GN=CAPN1 PE=1 SV=1	sp|P07384|CAN1_HUMAN,tr|A0A024R580|A0A024R580_HUMAN,tr|A0A024R5A3|A0A024R5A3_HUMAN,tr|B2RDI5|B2RDI5_HUMAN,tr|B4DWH5|B4DWH5_HUMAN	uni_human_2016.fasta	81,892.6	99.0%	2	2	2	0.0621%	2.94%	GQVVSLIR	R	M	80.6%	32.6	35.4	7.97	0	1	0	0	2	871.5360	286	293	true	
MDAV_SFD	BR1	MDAV_BR1	File Name: MDAV_08_01 (F037107)	Calpain-1 catalytic subunit OS=Homo sapiens GN=CAPN1 PE=1 SV=1	sp|P07384|CAN1_HUMAN,tr|A0A024R580|A0A024R580_HUMAN,tr|A0A024R5A3|A0A024R5A3_HUMAN,tr|B2RDI5|B2RDI5_HUMAN,tr|B4DWH5|B4DWH5_HUMAN	uni_human_2016.fasta	81,892.6	99.0%	2	2	2	0.0621%	2.94%	LDETDDPDDYGDR	R	E	95.0%	68.5	26.9	61.2	0	1	0	0	2	1,525.5929	401	413	true	
MDAV_SFD	BR1	MDAV_BR1	File Name: MDAV_08_01 (F037107)	Isoform 2 of Dipeptidyl peptidase 3 OS=Homo sapiens GN=DPP3	sp|Q9NY33-2|DPP3_HUMAN,sp|Q9NY33-4|DPP3_HUMAN,sp|Q9NY33|DPP3_HUMAN,tr|B4E357|B4E357_HUMAN,tr|E9PKK8|E9PKK8_HUMAN,tr|E9PNX5|E9PNX5_HUMAN,tr|E9PPK9|E9PPK9_HUMAN,tr|E9PQ14|E9PQ14_HUMAN,tr|G3V180|G3V180_HUMAN,tr|G3V1D3|G3V1D3_HUMAN,tr|Q53GT4|Q53GT4_HUMAN,tr|Q53HL4|Q53HL4_HUMAN,tr|Q5JPB8|Q5JPB8_HUMAN	uni_human_2016.fasta	19,819.8	90.9%	1	1	1	0.0311%	5.05%	VILGSEAAQQHPEEVR	R	G	95.0%	53.2	43.6	31.4	0	0	1	0	2	1,762.9083	24	39	true	
MDAV_SFD	BR1	MDAV_BR1	File Name: MDAV_08_01 (F037107)	cDNA FLJ59240, highly similar to Far upstream element-binding protein 1 OS=Homo sapiens PE=2 SV=1	tr|B4DWL1|B4DWL1_HUMAN	uni_human_2016.fasta	69,852.8	80.4%	1	1	1	0.0311%	1.56%	GTPQQIDYAR	R	Q	88.7%	35.0	40.9	16.9	0	1	0	0	2	1,148.5696	430	439	true	
MDAV_SFD	BR1	MDAV_BR1	File Name: MDAV_08_01 (F037107)	DNA replication licensing factor MCM5 OS=Homo sapiens GN=MCM5 PE=1 SV=5	sp|P33992|MCM5_HUMAN,tr|A8K521|A8K521_HUMAN,tr|B1AHB0|B1AHB0_HUMAN,tr|B1AHB1|B1AHB1_HUMAN,tr|B3KVF0|B3KVF0_HUMAN,tr|B4DQ39|B4DQ39_HUMAN,tr|Q53FG5|Q53FG5_HUMAN	uni_human_2016.fasta	82,288.3	90.9%	1	1	1	0.0311%	1.77%	VLGIQVDTDGSGR	R	S	95.0%	111	42.9	91.7	0	1	0	0	2	1,316.6807	296	308	true	
MDAV_SFD	BR1	MDAV_BR1	File Name: MDAV_08_01 (F037107)	Isoform 2 of NADH-ubiquinone oxidoreductase 75 kDa subunit, mitochondrial OS=Homo sapiens GN=NDUFS1	sp|P28331-2|NDUS1_HUMAN,sp|P28331-3|NDUS1_HUMAN,sp|P28331-4|NDUS1_HUMAN,sp|P28331-5|NDUS1_HUMAN,sp|P28331|NDUS1_HUMAN,tr|B4DJ81|B4DJ81_HUMAN,tr|E5KRK5|E5KRK5_HUMAN	uni_human_2016.fasta	79,468.5	90.9%	1	1	1	0.0311%	2.16%	FASEIAGVDDLGTTGR	R	G	95.0%	102	43.8	75.4	0	1	0	0	2	1,608.7866	185	200	true	
MDAV_SFD	BR1	MDAV_BR1	File Name: MDAV_08_01 (F037107)	Isoform 2 of Lanosterol synthase OS=Homo sapiens GN=LSS	sp|P48449-2|ERG7_HUMAN,sp|P48449-3|ERG7_HUMAN,sp|P48449|ERG7_HUMAN,tr|B2R694|B2R694_HUMAN	uni_human_2016.fasta	83,310.0	87.4%	1	1	1	0.0311%	1.99%	ILGVGPDDPDLVR	R	A	93.0%	46.5	42.5	14.3	0	1	0	0	2	1,365.7376	163	175	true	
MDAV_SFD	BR1	MDAV_BR1	File Name: MDAV_08_01 (F037107)	Acylamino-acid-releasing enzyme OS=Homo sapiens GN=APEH PE=1 SV=4	sp|P13798|ACPH_HUMAN,tr|A0A024R2U9|A0A024R2U9_HUMAN,tr|C9JIF9|C9JIF9_HUMAN,tr|F8WEH5|F8WEH5_HUMAN,tr|H7C393|H7C393_HUMAN	uni_human_2016.fasta	81,224.1	90.9%	1	1	1	0.0311%	2.05%	QVLLSEPEEAAALYR	R	G	95.0%	77.9	44.3	55.7	0	1	0	0	2	1,688.8854	4	18	true	
MDAV_SFD	BR1	MDAV_BR1	File Name: MDAV_08_01 (F037107)	Type I hair keratin 1 - Homo sapiens (Human).	IPI:CON_109456|TREMBL:Q9UE12,IPI:CON_6016413|SWISS-PROT:Q15323,sp|Q15323|K1H1_HUMAN	uni_human_2016.fasta	47,231.6	90.9%	1	1	1	0.0311%	2.40%	DNAELENLIR	R	E	95.0%	71.1	40.9	38.5	0	1	0	0	2	1,186.6063	80	89	true	
MDAV_SFD	BR1	MDAV_BR1	File Name: MDAV_08_01 (F037107)	Signal peptidase complex subunit 2 OS=Homo sapiens GN=SPCS2 PE=1 SV=3	sp|Q15005|SPCS2_HUMAN,tr|A0A087WUC6|A0A087WUC6_HUMAN,tr|B4DDB9|B4DDB9_HUMAN,tr|E9PI68|E9PI68_HUMAN,tr|E9PL01|E9PL01_HUMAN	uni_human_2016.fasta	25,004.2	90.9%	1	1	1	0.0311%	3.98%	AAAAVQGGR	M	S	95.0%	53.5	40.1	19.8	0	1	0	0	1	842.4479	2	10	true	
MDAV_SFD	BR1	MDAV_BR1	File Name: MDAV_08_01 (F037107)	Heterogeneous nuclear ribonucleoprotein H (Fragment) OS=Homo sapiens GN=HNRNPH1 PE=1 SV=1	tr|H0YBW2|H0YBW2_HUMAN	uni_human_2016.fasta	4,551.8	99.7%	2	2	2	0.0621%	43.8%	XAGASGGAYGSQMMGGMGLCK	-	Y	92.9%	24.2	25.0	12.1	0	0	2	0	2	2,221.8452	1	21	true	
MDAV_SFD	BR1	MDAV_BR1	File Name: MDAV_08_01 (F037107)	Amphiphysin I variant CT4 (Fragment) OS=Homo sapiens GN=AMPH PE=2 SV=1	tr|Q8NFL6|Q8NFL6_HUMAN,tr|Q8NFL7|Q8NFL7_HUMAN	uni_human_2016.fasta	64,569.4	78.5%	1	1	1	0.0311%	1.52%	DMEGGDMAK	K	E	87.5%	18.5	25.0	18.5	0	0	1	0	2	1,074.3869	155	163	true	
MDAV_SFD	BR1	MDAV_BR1	File Name: MDAV_08_01 (F037107)	Cullin-4B OS=Homo sapiens GN=CUL4B PE=1 SV=4	sp|Q13620|CUL4B_HUMAN	uni_human_2016.fasta	103,986.6	90.9%	1	1	1	0.0311%	1.10%	QYQIDAAIVR	R	I	95.0%	44.3	40.3	23.3	0	1	0	0	2	1,176.6372	847	856	true	
MDAV_SFD	BR1	MDAV_BR1	File Name: MDAV_08_01 (F037107)	Isoform 2 of DEP domain-containing mTOR-interacting protein OS=Homo sapiens GN=DEPTOR	sp|Q8TB45-2|DPTOR_HUMAN,sp|Q8TB45|DPTOR_HUMAN	uni_human_2016.fasta	46,293.7	81.9%	1	1	1	0.0311%	8.12%	MEEGGSTGSAGSDSSTSGSGGAQQR	-	E	89.6%	20.7	25.2	12.9	0	0	1	0	2	2,287.9329	1	25	true	
MDAV_SFD	BR1	MDAV_BR1	File Name: MDAV_08_01 (F037107)	Tax_Id=9606 Gene_Symbol=KRT6A Keratin, type II cytoskeletal 6A	IPI:CON_00300725.7|SWISS-PROT:P02538,sp|P02538|K2C6A_HUMAN,tr|A0A0S2Z428|A0A0S2Z428_HUMAN,tr|B4DRR0|B4DRR0_HUMAN	uni_human_2016.fasta	60,046.4	100.0%	4	4	4	0.124%	10.5%	ADTLTDEINFLR	K	A	95.0%	60.7	41.4	36.5	0	1	0	0	2	1,407.7116	288	299	true	sp|P04259|K2C6B_HUMAN
MDAV_SFD	BR1	MDAV_BR1	File Name: MDAV_08_01 (F037107)	Tax_Id=9606 Gene_Symbol=KRT6A Keratin, type II cytoskeletal 6A	IPI:CON_00300725.7|SWISS-PROT:P02538,sp|P02538|K2C6A_HUMAN,tr|A0A0S2Z428|A0A0S2Z428_HUMAN,tr|B4DRR0|B4DRR0_HUMAN	uni_human_2016.fasta	60,046.4	100.0%	4	4	4	0.124%	10.5%	AIGGGLSSVGGGSSTIK	R	Y	95.0%	62.5	42.5	29.1	0	1	0	0	2	1,447.7753	534	550	true	
MDAV_SFD	BR1	MDAV_BR1	File Name: MDAV_08_01 (F037107)	Tax_Id=9606 Gene_Symbol=KRT6A Keratin, type II cytoskeletal 6A	IPI:CON_00300725.7|SWISS-PROT:P02538,sp|P02538|K2C6A_HUMAN,tr|A0A0S2Z428|A0A0S2Z428_HUMAN,tr|B4DRR0|B4DRR0_HUMAN	uni_human_2016.fasta	60,046.4	100.0%	4	4	4	0.124%	10.5%	AQYEEIAQR	K	S	95.0%	66.9	39.3	38.3	0	1	0	0	2	1,107.5429	339	347	false	IPI:CON_IPI00290078.5|SWISS-PROT:P19013,sp|P35908|K22E_HUMAN,sp|P04259|K2C6B_HUMAN
MDAV_SFD	BR1	MDAV_BR1	File Name: MDAV_08_01 (F037107)	Tax_Id=9606 Gene_Symbol=KRT6A Keratin, type II cytoskeletal 6A	IPI:CON_00300725.7|SWISS-PROT:P02538,sp|P02538|K2C6A_HUMAN,tr|A0A0S2Z428|A0A0S2Z428_HUMAN,tr|B4DRR0|B4DRR0_HUMAN	uni_human_2016.fasta	60,046.4	100.0%	4	4	4	0.124%	10.5%	SGFSSVSVSR	R	S	95.0%	92.5	41.2	75.1	0	1	0	0	2	1,012.5056	31	40	true	
MDAV_SFD	BR1	MDAV_BR1	File Name: MDAV_08_01 (F037107)	Tax_Id=9606 Gene_Symbol=KRT6A Keratin, type II cytoskeletal 6A	IPI:CON_00300725.7|SWISS-PROT:P02538,sp|P02538|K2C6A_HUMAN,tr|A0A0S2Z428|A0A0S2Z428_HUMAN,tr|B4DRR0|B4DRR0_HUMAN	uni_human_2016.fasta	60,046.4	100.0%	4	4	4	0.124%	10.5%	TAAENEFVTLK	R	K	81.3%	36.8	41.7	21.0	0	1	0	0	2	1,222.6314	261	271	true	sp|P04259|K2C6B_HUMAN
MDAV_SFD	BR1	MDAV_BR1	File Name: MDAV_08_01 (F037107)	AFG3-like protein 2 OS=Homo sapiens GN=AFG3L2 PE=1 SV=2	sp|Q9Y4W6|AFG32_HUMAN,tr|D3DUJ0|D3DUJ0_HUMAN,tr|Q8TA92|Q8TA92_HUMAN	uni_human_2016.fasta	88,586.8	90.9%	1	1	1	0.0311%	1.25%	ITTGAQDDLR	R	K	95.0%	74.2	41.4	51.7	0	1	0	0	2	1,089.5537	642	651	true	
MDAV_SFD	BR1	MDAV_BR1	File Name: MDAV_08_01 (F037107)	Isoform 2 of Heat shock protein HSP 90-alpha OS=Homo sapiens GN=HSP90AA1	sp|P07900-2|HS90A_HUMAN,sp|P07900|HS90A_HUMAN,tr|K9JA46|K9JA46_HUMAN	uni_human_2016.fasta	84,663.2	100.0%	3	4	4	0.124%	3.63%	APFDLFENR	R	K	95.0%	50.7	39.6	25.1	0	1	0	0	2	1,108.5422	347	355	true	
MDAV_SFD	BR1	MDAV_BR1	File Name: MDAV_08_01 (F037107)	Isoform 2 of Heat shock protein HSP 90-alpha OS=Homo sapiens GN=HSP90AA1	sp|P07900-2|HS90A_HUMAN,sp|P07900|HS90A_HUMAN,tr|K9JA46|K9JA46_HUMAN	uni_human_2016.fasta	84,663.2	100.0%	3	4	4	0.124%	3.63%	GVVDSEDLPLNISR	R	E	95.0%	96.9	42.2	0.000	0	1	0	0	2	1,513.7858	387	400	true	sp|P08238|HS90B_HUMAN,tr|B4DMA2|B4DMA2_HUMAN,tr|A0A024RD80|A0A024RD80_HUMAN,tr|B4DGL0|B4DGL0_HUMAN
MDAV_SFD	BR1	MDAV_BR1	File Name: MDAV_08_01 (F037107)	Isoform 2 of Heat shock protein HSP 90-alpha OS=Homo sapiens GN=HSP90AA1	sp|P07900-2|HS90A_HUMAN,sp|P07900|HS90A_HUMAN,tr|K9JA46|K9JA46_HUMAN	uni_human_2016.fasta	84,663.2	100.0%	3	4	4	0.124%	3.63%	IMKAQALR	R	D	95.0%	73.0	40.0	45.5	0	2	0	0	2	1,051.5718	613	620	true	sp|P08238|HS90B_HUMAN,tr|B4DMA2|B4DMA2_HUMAN,tr|A0A024RD80|A0A024RD80_HUMAN,tr|B4DGL0|B4DGL0_HUMAN
MDAV_SFD	BR1	MDAV_BR1	File Name: MDAV_08_01 (F037107)	Keratin 1 OS=Homo sapiens GN=KRT1 PE=3 SV=1	tr|H6VRG2|H6VRG2_HUMAN	uni_human_2016.fasta	66,067.3	100.0%	17	17	17	0.528%	33.4%	AEAESLYQSK	K	Y	95.0%	69.2	40.6	39.9	0	1	0	0	2	1,125.5422	367	376	true	tr|H6VRG0|H6VRG0_HUMAN,tr|H6VRG1|H6VRG1_HUMAN,sp|P04264|K2C1_HUMAN,tr|H6VRG3|H6VRG3_HUMAN
MDAV_SFD	BR1	MDAV_BR1	File Name: MDAV_08_01 (F037107)	Keratin 1 OS=Homo sapiens GN=KRT1 PE=3 SV=1	tr|H6VRG2|H6VRG2_HUMAN	uni_human_2016.fasta	66,067.3	100.0%	17	17	17	0.528%	33.4%	AQYEDIAQK	K	S	95.0%	63.2	40.9	33.3	0	1	0	0	2	1,065.5212	356	364	true	tr|H6VRG0|H6VRG0_HUMAN,tr|H6VRG1|H6VRG1_HUMAN,sp|P04264|K2C1_HUMAN,tr|H6VRG3|H6VRG3_HUMAN
MDAV_SFD	BR1	MDAV_BR1	File Name: MDAV_08_01 (F037107)	Keratin 1 OS=Homo sapiens GN=KRT1 PE=3 SV=1	tr|H6VRG2|H6VRG2_HUMAN	uni_human_2016.fasta	66,067.3	100.0%	17	17	17	0.528%	33.4%	DYQELMNTK	R	L	95.0%	41.4	37.9	17.2	0	1	0	0	2	1,157.5145	464	472	true	tr|H6VRG0|H6VRG0_HUMAN,tr|H6VRG1|H6VRG1_HUMAN,sp|P04264|K2C1_HUMAN,IPI:CON_00622240.4|SWISS-PROT:Q3TTY5,tr|H6VRG3|H6VRG3_HUMAN
MDAV_SFD	BR1	MDAV_BR1	File Name: MDAV_08_01 (F037107)	Keratin 1 OS=Homo sapiens GN=KRT1 PE=3 SV=1	tr|H6VRG2|H6VRG2_HUMAN	uni_human_2016.fasta	66,067.3	100.0%	17	17	17	0.528%	33.4%	FLEQQNQVLQTK	R	W	95.0%	94.9	42.9	57.8	0	1	0	0	2	1,475.7854	200	211	true	tr|H6VRG0|H6VRG0_HUMAN,tr|H6VRG1|H6VRG1_HUMAN,sp|P35908|K22E_HUMAN,IPI:CON_IPI00376379.3|SWISS-PROT:Q7Z794,sp|P04264|K2C1_HUMAN,tr|H6VRG3|H6VRG3_HUMAN,tr|Q0IIN1|Q0IIN1_HUMAN
MDAV_SFD	BR1	MDAV_BR1	File Name: MDAV_08_01 (F037107)	Keratin 1 OS=Homo sapiens GN=KRT1 PE=3 SV=1	tr|H6VRG2|H6VRG2_HUMAN	uni_human_2016.fasta	66,067.3	100.0%	17	17	17	0.528%	33.4%	GGGGGGYGSGGSSYGSGGGSYGSGGGGGGGR	R	G	95.0%	99.3	34.1	83.7	0	0	1	0	2	2,383.9523	519	549	true	tr|H6VRG0|H6VRG0_HUMAN,tr|H6VRG1|H6VRG1_HUMAN,sp|P04264|K2C1_HUMAN,tr|H6VRG3|H6VRG3_HUMAN
MDAV_SFD	BR1	MDAV_BR1	File Name: MDAV_08_01 (F037107)	Keratin 1 OS=Homo sapiens GN=KRT1 PE=3 SV=1	tr|H6VRG2|H6VRG2_HUMAN	uni_human_2016.fasta	66,067.3	100.0%	17	17	17	0.528%	33.4%	GSGGGSSGGSIGGRGSSSGGVK	R	S	95.0%	56.2	42.5	38.2	0	1	0	0	2	1,751.8269	603	624	true	tr|H6VRG0|H6VRG0_HUMAN,tr|H6VRG1|H6VRG1_HUMAN,sp|P04264|K2C1_HUMAN,tr|H6VRG3|H6VRG3_HUMAN
MDAV_SFD	BR1	MDAV_BR1	File Name: MDAV_08_01 (F037107)	Keratin 1 OS=Homo sapiens GN=KRT1 PE=3 SV=1	tr|H6VRG2|H6VRG2_HUMAN	uni_human_2016.fasta	66,067.3	100.0%	17	17	17	0.528%	33.4%	IEISELNR	K	V	95.0%	57.6	39.5	20.1	0	1	0	0	2	973.5313	396	403	true	tr|H6VRG0|H6VRG0_HUMAN,tr|H6VRG1|H6VRG1_HUMAN,sp|P35908|K22E_HUMAN,sp|P04264|K2C1_HUMAN,tr|H6VRG3|H6VRG3_HUMAN
MDAV_SFD	BR1	MDAV_BR1	File Name: MDAV_08_01 (F037107)	Keratin 1 OS=Homo sapiens GN=KRT1 PE=3 SV=1	tr|H6VRG2|H6VRG2_HUMAN	uni_human_2016.fasta	66,067.3	100.0%	17	17	17	0.528%	33.4%	NMQDMVEDYR	K	N	95.0%	65.2	25.8	43.1	0	1	0	0	2	1,332.5196	258	267	true	tr|H6VRG0|H6VRG0_HUMAN,tr|H6VRG1|H6VRG1_HUMAN,sp|P04264|K2C1_HUMAN,tr|H6VRG3|H6VRG3_HUMAN
MDAV_SFD	BR1	MDAV_BR1	File Name: MDAV_08_01 (F037107)	Keratin 1 OS=Homo sapiens GN=KRT1 PE=3 SV=1	tr|H6VRG2|H6VRG2_HUMAN	uni_human_2016.fasta	66,067.3	100.0%	17	17	17	0.528%	33.4%	QISNLQQSISDAEQR	K	G	95.0%	86.0	43.3	61.0	0	1	0	0	2	1,716.8512	418	432	true	tr|H6VRG0|H6VRG0_HUMAN,tr|H6VRG1|H6VRG1_HUMAN,sp|P04264|K2C1_HUMAN,tr|H6VRG3|H6VRG3_HUMAN
MDAV_SFD	BR1	MDAV_BR1	File Name: MDAV_08_01 (F037107)	Keratin 1 OS=Homo sapiens GN=KRT1 PE=3 SV=1	tr|H6VRG2|H6VRG2_HUMAN	uni_human_2016.fasta	66,067.3	100.0%	17	17	17	0.528%	33.4%	SGGGFSSGSAGIINYQR	R	R	95.0%	86.4	41.5	60.0	0	1	0	0	2	1,657.7929	13	29	true	tr|H6VRG0|H6VRG0_HUMAN,tr|H6VRG1|H6VRG1_HUMAN,sp|P04264|K2C1_HUMAN,tr|H6VRG3|H6VRG3_HUMAN
MDAV_SFD	BR1	MDAV_BR1	File Name: MDAV_08_01 (F037107)	Keratin 1 OS=Homo sapiens GN=KRT1 PE=3 SV=1	tr|H6VRG2|H6VRG2_HUMAN	uni_human_2016.fasta	66,067.3	100.0%	17	17	17	0.528%	33.4%	SISISVAR	K	G	95.0%	46.3	38.4	14.6	0	1	0	0	2	832.4886	75	82	true	tr|H6VRG0|H6VRG0_HUMAN,tr|H6VRG1|H6VRG1_HUMAN,sp|P04264|K2C1_HUMAN,tr|H6VRG3|H6VRG3_HUMAN
MDAV_SFD	BR1	MDAV_BR1	File Name: MDAV_08_01 (F037107)	Keratin 1 OS=Homo sapiens GN=KRT1 PE=3 SV=1	tr|H6VRG2|H6VRG2_HUMAN	uni_human_2016.fasta	66,067.3	100.0%	17	17	17	0.528%	33.4%	SLNNQFASFIDK	K	V	95.0%	81.9	41.1	56.8	0	1	0	0	2	1,383.6903	186	197	true	tr|H6VRG0|H6VRG0_HUMAN,tr|H6VRG1|H6VRG1_HUMAN,sp|P04264|K2C1_HUMAN,tr|H6VRG3|H6VRG3_HUMAN
MDAV_SFD	BR1	MDAV_BR1	File Name: MDAV_08_01 (F037107)	Keratin 1 OS=Homo sapiens GN=KRT1 PE=3 SV=1	tr|H6VRG2|H6VRG2_HUMAN	uni_human_2016.fasta	66,067.3	100.0%	17	17	17	0.528%	33.4%	SLVNLGGSKSISISVAR	R	G	95.0%	55.6	40.4	38.5	0	0	1	0	2	1,687.9701	66	82	true	tr|H6VRG0|H6VRG0_HUMAN,tr|H6VRG1|H6VRG1_HUMAN,sp|P04264|K2C1_HUMAN,tr|H6VRG3|H6VRG3_HUMAN
MDAV_SFD	BR1	MDAV_BR1	File Name: MDAV_08_01 (F037107)	Keratin 1 OS=Homo sapiens GN=KRT1 PE=3 SV=1	tr|H6VRG2|H6VRG2_HUMAN	uni_human_2016.fasta	66,067.3	100.0%	17	17	17	0.528%	33.4%	TLLEGEESR	R	M	95.0%	51.1	40.8	25.7	0	1	0	0	2	1,033.5161	484	492	true	tr|H6VRG0|H6VRG0_HUMAN,tr|H6VRG1|H6VRG1_HUMAN,sp|P04264|K2C1_HUMAN,tr|H6VRG3|H6VRG3_HUMAN
MDAV_SFD	BR1	MDAV_BR1	File Name: MDAV_08_01 (F037107)	Keratin 1 OS=Homo sapiens GN=KRT1 PE=3 SV=1	tr|H6VRG2|H6VRG2_HUMAN	uni_human_2016.fasta	66,067.3	100.0%	17	17	17	0.528%	33.4%	TNAENEFVTIKK	R	D	95.0%	55.3	42.5	32.6	0	1	0	0	2	1,393.7322	278	289	true	tr|H6VRG0|H6VRG0_HUMAN,tr|H6VRG1|H6VRG1_HUMAN,sp|P04264|K2C1_HUMAN,tr|H6VRG3|H6VRG3_HUMAN
MDAV_SFD	BR1	MDAV_BR1	File Name: MDAV_08_01 (F037107)	Keratin 1 OS=Homo sapiens GN=KRT1 PE=3 SV=1	tr|H6VRG2|H6VRG2_HUMAN	uni_human_2016.fasta	66,067.3	100.0%	17	17	17	0.528%	33.4%	WELLQQVDTSTR	K	T	95.0%	91.0	42.3	71.7	0	1	0	0	2	1,475.7490	212	223	true	tr|H6VRG0|H6VRG0_HUMAN,tr|H6VRG1|H6VRG1_HUMAN,sp|P04264|K2C1_HUMAN,tr|H6VRG3|H6VRG3_HUMAN
MDAV_SFD	BR1	MDAV_BR1	File Name: MDAV_08_01 (F037107)	Keratin 1 OS=Homo sapiens GN=KRT1 PE=3 SV=1	tr|H6VRG2|H6VRG2_HUMAN	uni_human_2016.fasta	66,067.3	100.0%	17	17	17	0.528%	33.4%	YEELQITAGR	K	H	95.0%	84.7	41.4	41.6	0	1	0	0	2	1,179.6005	377	386	true	tr|H6VRG0|H6VRG0_HUMAN,tr|H6VRG1|H6VRG1_HUMAN,sp|P04259|K2C6B_HUMAN,sp|P04264|K2C1_HUMAN,tr|H6VRG3|H6VRG3_HUMAN
MDAV_SFD	BR1	MDAV_BR1	File Name: MDAV_08_01 (F037107)	Isoform 2 of Eukaryotic peptide chain release factor GTP-binding subunit ERF3A OS=Homo sapiens GN=GSPT1	sp|P15170-2|ERF3A_HUMAN,sp|P15170-3|ERF3A_HUMAN	uni_human_2016.fasta	68,601.0	90.9%	1	1	1	0.0311%	1.42%	ENLSAAFSR	R	Q	95.0%	51.7	41.2	14.0	0	1	0	0	2	994.4951	59	67	true	
MDAV_SFD	BR1	MDAV_BR1	File Name: MDAV_08_01 (F037107)	Tax_Id=9606 Gene_Symbol=KRT10 Keratin, type I cytoskeletal 10	IPI:CON_00009865.2|SWISS-PROT:P13645,sp|P13645|K1C10_HUMAN	uni_human_2016.fasta	59,512.4	100.0%	10	10	10	0.311%	17.5%	ALEESNYELEGK	R	I	95.0%	85.0	41.4	67.3	0	1	0	0	2	1,381.6482	166	177	true	
MDAV_SFD	BR1	MDAV_BR1	File Name: MDAV_08_01 (F037107)	Tax_Id=9606 Gene_Symbol=KRT10 Keratin, type I cytoskeletal 10	IPI:CON_00009865.2|SWISS-PROT:P13645,sp|P13645|K1C10_HUMAN	uni_human_2016.fasta	59,512.4	100.0%	10	10	10	0.311%	17.5%	GSLGGGFSSGGFSGGSFSR	K	G	95.0%	127	39.0	95.1	0	1	0	0	2	1,707.7722	41	59	true	
MDAV_SFD	BR1	MDAV_BR1	File Name: MDAV_08_01 (F037107)	Tax_Id=9606 Gene_Symbol=KRT10 Keratin, type I cytoskeletal 10	IPI:CON_00009865.2|SWISS-PROT:P13645,sp|P13645|K1C10_HUMAN	uni_human_2016.fasta	59,512.4	100.0%	10	10	10	0.311%	17.5%	LASYLDK	R	V	93.0%	37.7	37.0	10.7	0	1	0	0	2	809.4404	157	163	true	IPI:CON_00384444.5|SWISS-PROT:P02533,IPI:CON_IPI00015309.1|SWISS-PROT:Q99456,sp|P02533|K1C14_HUMAN,IPI:CON_IPI00217963.3|SWISS-PROT:P08779,sp|P08779|K1C16_HUMAN,sp|Q99456|K1C12_HUMAN,sp|P35527|K1C9_HUMAN,IPI:CON_00217963.3|SWISS-PROT:P08779,sp|Q04695|K1C17_HUMAN,IPI:CON_00450768.7|SWISS-PROT:Q04695,IPI:CON_IPI00450768.7|SWISS-PROT:Q04695
MDAV_SFD	BR1	MDAV_BR1	File Name: MDAV_08_01 (F037107)	Tax_Id=9606 Gene_Symbol=KRT10 Keratin, type I cytoskeletal 10	IPI:CON_00009865.2|SWISS-PROT:P13645,sp|P13645|K1C10_HUMAN	uni_human_2016.fasta	59,512.4	100.0%	10	10	10	0.311%	17.5%	LENEIQTYR	R	S	95.0%	60.6	42.1	14.8	0	1	0	0	2	1,165.5848	442	450	true	
MDAV_SFD	BR1	MDAV_BR1	File Name: MDAV_08_01 (F037107)	Tax_Id=9606 Gene_Symbol=KRT10 Keratin, type I cytoskeletal 10	IPI:CON_00009865.2|SWISS-PROT:P13645,sp|P13645|K1C10_HUMAN	uni_human_2016.fasta	59,512.4	100.0%	10	10	10	0.311%	17.5%	LKYENEVALR	R	Q	93.4%	42.6	41.4	22.0	0	1	0	0	2	1,234.6790	236	245	true	
MDAV_SFD	BR1	MDAV_BR1	File Name: MDAV_08_01 (F037107)	Tax_Id=9606 Gene_Symbol=KRT10 Keratin, type I cytoskeletal 10	IPI:CON_00009865.2|SWISS-PROT:P13645,sp|P13645|K1C10_HUMAN	uni_human_2016.fasta	59,512.4	100.0%	10	10	10	0.311%	17.5%	QSLEASLAETEGR	K	Y	95.0%	106	42.1	83.4	0	1	0	0	2	1,390.6809	387	399	true	
MDAV_SFD	BR1	MDAV_BR1	File Name: MDAV_08_01 (F037107)	Tax_Id=9606 Gene_Symbol=KRT10 Keratin, type I cytoskeletal 10	IPI:CON_00009865.2|SWISS-PROT:P13645,sp|P13645|K1C10_HUMAN	uni_human_2016.fasta	59,512.4	100.0%	10	10	10	0.311%	17.5%	SLLEGEGSSGGGGR	R	G	95.0%	83.8	37.0	55.2	0	1	0	0	2	1,262.5973	451	464	true	
MDAV_SFD	BR1	MDAV_BR1	File Name: MDAV_08_01 (F037107)	Tax_Id=9606 Gene_Symbol=KRT10 Keratin, type I cytoskeletal 10	IPI:CON_00009865.2|SWISS-PROT:P13645,sp|P13645|K1C10_HUMAN	uni_human_2016.fasta	59,512.4	100.0%	10	10	10	0.311%	17.5%	SQYEQLAEQNR	R	K	95.0%	89.2	37.5	61.8	0	1	0	0	2	1,365.6393	323	333	true	
MDAV_SFD	BR1	MDAV_BR1	File Name: MDAV_08_01 (F037107)	Tax_Id=9606 Gene_Symbol=KRT10 Keratin, type I cytoskeletal 10	IPI:CON_00009865.2|SWISS-PROT:P13645,sp|P13645|K1C10_HUMAN	uni_human_2016.fasta	59,512.4	100.0%	10	10	10	0.311%	17.5%	VTMQNLNDR	K	L	95.0%	80.2	39.8	42.8	0	1	0	0	2	1,106.5260	148	156	true	IPI:CON_IPI00131209.3|TREMBL:Q3ZAW8,IPI:CON_00384444.5|SWISS-PROT:P02533,IPI:CON_00217963.3|SWISS-PROT:P08779,IPI:CON_00131209.3|TREMBL:Q3ZAW8;Q9EQD6;Q9EQD7,sp|P02533|K1C14_HUMAN,sp|P08779|K1C16_HUMAN,IPI:CON_IPI00217963.3|SWISS-PROT:P08779,IPI:CON_IPI00874585.1|SWISS-PROT:Q9Z2K1
MDAV_SFD	BR1	MDAV_BR1	File Name: MDAV_08_01 (F037107)	Tax_Id=9606 Gene_Symbol=KRT10 Keratin, type I cytoskeletal 10	IPI:CON_00009865.2|SWISS-PROT:P13645,sp|P13645|K1C10_HUMAN	uni_human_2016.fasta	59,512.4	100.0%	10	10	10	0.311%	17.5%	YENEVALR	K	Q	95.0%	63.5	41.1	35.5	0	1	0	0	2	993.4999	238	245	true	
MDAV_SFD	BR1	MDAV_BR1	File Name: MDAV_08_01 (F037107)	Isoform 2 of ATP-dependent 6-phosphofructokinase, muscle type OS=Homo sapiens GN=PFKM	sp|P08237-2|PFKAM_HUMAN,sp|P08237-3|PFKAM_HUMAN,sp|P08237|PFKAM_HUMAN,tr|A0A024R0Y5|A0A024R0Y5_HUMAN,tr|A0A0S2Z4A1|A0A0S2Z4A1_HUMAN,tr|A0A0S2Z4I1|A0A0S2Z4I1_HUMAN,tr|B4E162|B4E162_HUMAN,tr|Q96I60|Q96I60_HUMAN	uni_human_2016.fasta	85,183.5	90.9%	1	1	1	0.0311%	1.07%	IGLIQGNR	R	V	95.0%	52.4	36.5	18.8	0	1	0	0	2	870.5157	425	432	true	
MDAV_SFD	BR1	MDAV_BR1	File Name: MDAV_08_01 (F037107)	Isoform 2 of Probable ATP-dependent RNA helicase DDX17 OS=Homo sapiens GN=DDX17	sp|Q92841-1|DDX17_HUMAN,sp|Q92841-2|DDX17_HUMAN,sp|Q92841-3|DDX17_HUMAN	uni_human_2016.fasta	72,373.0	99.8%	2	2	2	0.0621%	3.85%	MLDMGFEPQIR	R	K	95.0%	46.4	36.5	31.6	0	1	0	0	2	1,368.6289	251	261	true	tr|Q59GX6|Q59GX6_HUMAN,tr|B4DLU5|B4DLU5_HUMAN,tr|A0A0D9SF53|A0A0D9SF53_HUMAN,tr|B5BUE6|B5BUE6_HUMAN,tr|Q59E92|Q59E92_HUMAN,sp|O00571|DDX3X_HUMAN,sp|P17844|DDX5_HUMAN,tr|A0A0D9SG12|A0A0D9SG12_HUMAN,sp|P17844-2|DDX5_HUMAN,tr|Q7Z2V5|Q7Z2V5_HUMAN,tr|B4DN41|B4DN41_HUMAN,tr|A0A0D9SFB3|A0A0D9SFB3_HUMAN,tr|J3KTA4|J3KTA4_HUMAN,sp|O00571-2|DDX3X_HUMAN,tr|B5BTY4|B5BTY4_HUMAN
MDAV_SFD	BR1	MDAV_BR1	File Name: MDAV_08_01 (F037107)	Isoform 2 of Probable ATP-dependent RNA helicase DDX17 OS=Homo sapiens GN=DDX17	sp|Q92841-1|DDX17_HUMAN,sp|Q92841-2|DDX17_HUMAN,sp|Q92841-3|DDX17_HUMAN	uni_human_2016.fasta	72,373.0	99.8%	2	2	2	0.0621%	3.85%	SSQSSSQQFSGIGR	R	S	95.0%	110	39.8	80.0	0	1	0	0	2	1,455.6822	592	605	true	
MDAV_SFD	BR1	MDAV_BR1	File Name: MDAV_08_01 (F037107)	Metastasis-associated protein MTA2 OS=Homo sapiens GN=MTA2 PE=1 SV=1	sp|O94776|MTA2_HUMAN,tr|A0A024R534|A0A024R534_HUMAN	uni_human_2016.fasta	75,025.1	90.9%	1	1	1	0.0311%	2.25%	DISSSLNSLADSNAR	R	E	95.0%	60.5	41.6	43.2	0	1	0	0	2	1,549.7452	50	64	true	
MDAV_SFD	BR1	MDAV_BR1	File Name: MDAV_08_01 (F037107)	cDNA FLJ45706 fis, clone FEBRA2028457, highly similar to Nucleolin OS=Homo sapiens PE=2 SV=1	tr|Q6ZS99|Q6ZS99_HUMAN	uni_human_2016.fasta	65,963.8	86.3%	1	1	1	0.0311%	1.16%	LELQGPR	R	G	92.3%	38.2	38.1	6.77	0	1	0	0	2	812.4626	448	454	true	
MDAV_SFD	BR1	MDAV_BR1	File Name: MDAV_08_01 (F037107)	Isoform 2 of CXXC-type zinc finger protein 1 OS=Homo sapiens GN=CXXC1	sp|Q9P0U4-2|CXXC1_HUMAN,sp|Q9P0U4|CXXC1_HUMAN,tr|K7EQ21|K7EQ21_HUMAN	uni_human_2016.fasta	75,712.1	75.4%	1	1	1	0.0311%	0.758%	LGRIR	K	E	85.4%	29.4	32.9	0.000	0	1	0	0	2	614.4097	251	255	true	
MDAV_SFD	BR1	MDAV_BR1	File Name: MDAV_08_01 (F037107)	78 kDa glucose-regulated protein OS=Homo sapiens GN=HSPA5 PE=1 SV=2	sp|P11021|GRP78_HUMAN,tr|V9HWB4|V9HWB4_HUMAN	uni_human_2016.fasta	72,334.7	90.9%	1	1	1	0.0311%	1.68%	VEIIANDQGNR	R	I	95.0%	61.0	41.6	0.000	0	1	0	0	2	1,228.6281	50	60	true	tr|A0A0G2JIW1|A0A0G2JIW1_HUMAN,tr|B2R6X5|B2R6X5_HUMAN,sp|P0DMV9|HS71B_HUMAN,sp|P17066|HSP76_HUMAN,tr|B4DI39|B4DI39_HUMAN,sp|P0DMV8|HS71A_HUMAN,tr|Q59EJ3|Q59EJ3_HUMAN,sp|P11142|HSP7C_HUMAN,tr|B4DWK5|B4DWK5_HUMAN,tr|Q53GZ6|Q53GZ6_HUMAN,tr|Q53FC7|Q53FC7_HUMAN,tr|V9HW22|V9HW22_HUMAN,tr|E9PNE6|E9PNE6_HUMAN,tr|A8K5I0|A8K5I0_HUMAN,tr|E9PKE3|E9PKE3_HUMAN,tr|B3KTV0|B3KTV0_HUMAN,sp|P0DMV8-2|HS71A_HUMAN,tr|B3KSM6|B3KSM6_HUMAN,tr|B4DFN9|B4DFN9_HUMAN
MDAV_SFD	BR1	MDAV_BR1	File Name: MDAV_08_01 (F037107)	Tax_Id=9606 Gene_Symbol=KRT14 Keratin, type I cytoskeletal 14	IPI:CON_00384444.5|SWISS-PROT:P02533,sp|P02533|K1C14_HUMAN	uni_human_2016.fasta	51,622.6	99.8%	2	2	2	0.0621%	11.9%	ALEEANADLEVK	R	I	95.0%	91.1	41.9	57.0	0	1	0	0	2	1,301.6584	135	146	false	sp|P13646|K1C13_HUMAN,sp|P13646-3|K1C13_HUMAN,tr|K7ERE3|K7ERE3_HUMAN,IPI:CON_00217963.3|SWISS-PROT:P08779,IPI:CON_IPI00873598.1|ENSEMBL:ENSP00000377550,sp|P08779|K1C16_HUMAN,IPI:CON_IPI00217963.3|SWISS-PROT:P08779
MDAV_SFD	BR1	MDAV_BR1	File Name: MDAV_08_01 (F037107)	Tax_Id=9606 Gene_Symbol=KRT14 Keratin, type I cytoskeletal 14	IPI:CON_00384444.5|SWISS-PROT:P02533,sp|P02533|K1C14_HUMAN	uni_human_2016.fasta	51,622.6	99.8%	2	2	2	0.0621%	11.9%	APSTYGGGLSVSSSR	R	F	95.0%	99.8	40.1	70.1	0	1	0	0	2	1,425.6968	42	56	true	
MDAV_SFD	BR1	MDAV_BR1	File Name: MDAV_08_01 (F037107)	Tax_Id=9606 Gene_Symbol=KRT14 Keratin, type I cytoskeletal 14	IPI:CON_00384444.5|SWISS-PROT:P02533,sp|P02533|K1C14_HUMAN	uni_human_2016.fasta	51,622.6	99.8%	2	2	2	0.0621%	11.9%	EVATNSELVQSGK	R	S	95.0%	79.0	42.3	56.4	0	1	0	0	2	1,361.6907	316	328	true	sp|Q04695|K1C17_HUMAN,tr|A0A024R1X6|A0A024R1X6_HUMAN,IPI:CON_00450768.7|SWISS-PROT:Q04695,IPI:CON_IPI00450768.7|SWISS-PROT:Q04695
MDAV_SFD	BR1	MDAV_BR1	File Name: MDAV_08_01 (F037107)	Tax_Id=9606 Gene_Symbol=KRT14 Keratin, type I cytoskeletal 14	IPI:CON_00384444.5|SWISS-PROT:P02533,sp|P02533|K1C14_HUMAN	uni_human_2016.fasta	51,622.6	99.8%	2	2	2	0.0621%	11.9%	LASYLDK	R	V	93.0%	37.7	37.0	10.7	0	1	0	0	2	809.4404	126	132	false	sp|P13645|K1C10_HUMAN,IPI:CON_IPI00015309.1|SWISS-PROT:Q99456,IPI:CON_IPI00217963.3|SWISS-PROT:P08779,sp|P08779|K1C16_HUMAN,sp|Q99456|K1C12_HUMAN,sp|P35527|K1C9_HUMAN,IPI:CON_00217963.3|SWISS-PROT:P08779,sp|Q04695|K1C17_HUMAN,IPI:CON_00450768.7|SWISS-PROT:Q04695,IPI:CON_IPI00450768.7|SWISS-PROT:Q04695,IPI:CON_00009865.2|SWISS-PROT:P13645
MDAV_SFD	BR1	MDAV_BR1	File Name: MDAV_08_01 (F037107)	Tax_Id=9606 Gene_Symbol=KRT14 Keratin, type I cytoskeletal 14	IPI:CON_00384444.5|SWISS-PROT:P02533,sp|P02533|K1C14_HUMAN	uni_human_2016.fasta	51,622.6	99.8%	2	2	2	0.0621%	11.9%	VTMQNLNDR	K	L	95.0%	80.2	39.8	42.8	0	1	0	0	2	1,106.5260	117	125	false	sp|P13645|K1C10_HUMAN,IPI:CON_IPI00131209.3|TREMBL:Q3ZAW8,IPI:CON_00217963.3|SWISS-PROT:P08779,IPI:CON_00131209.3|TREMBL:Q3ZAW8;Q9EQD6;Q9EQD7,sp|P08779|K1C16_HUMAN,IPI:CON_IPI00217963.3|SWISS-PROT:P08779,IPI:CON_00009865.2|SWISS-PROT:P13645,IPI:CON_IPI00874585.1|SWISS-PROT:Q9Z2K1
MDAV_SFD	BR1	MDAV_BR1	File Name: MDAV_08_01 (F037107)	Heat shock 70 kDa protein 4 OS=Homo sapiens GN=HSPA4 PE=1 SV=4	sp|P34932|HSP74_HUMAN,tr|A0A087WTS8|A0A087WTS8_HUMAN,tr|A0A087WYC1|A0A087WYC1_HUMAN,tr|O14992|O14992_HUMAN,tr|Q59GF8|Q59GF8_HUMAN,tr|V9HW33|V9HW33_HUMAN	uni_human_2016.fasta	94,331.9	90.9%	1	1	1	0.0311%	1.67%	AGGIETIANEYSDR	R	C	95.0%	83.2	40.8	61.5	0	1	0	0	2	1,495.7024	20	33	true	
MDAV_SFD	BR1	MDAV_BR1	File Name: MDAV_08_01 (F037107)	Keratin, type II cuticular Hb1 (Hair keratin, type II Hb1) (ghHKb1) (ghHb1) (MLN 137) - Homo sapiens (Human).	IPI:CON_103456|SWISS-PROT:Q14533	uni_human_2016.fasta	54,970.8	99.7%	2	2	2	0.0621%	3.76%	LAELEGALQK	K	A	95.0%	69.0	39.0	30.3	0	1	0	0	2	1,071.6046	368	377	true	IPI:CON_00124800.2|TREMBL:Q61726
MDAV_SFD	BR1	MDAV_BR1	File Name: MDAV_08_01 (F037107)	Keratin, type II cuticular Hb1 (Hair keratin, type II Hb1) (ghHKb1) (ghHb1) (MLN 137) - Homo sapiens (Human).	IPI:CON_103456|SWISS-PROT:Q14533	uni_human_2016.fasta	54,970.8	99.7%	2	2	2	0.0621%	3.76%	LTAEVENAK	R	C	87.4%	34.6	41.0	13.9	0	1	0	0	2	974.5153	332	340	true	
MDAV_SFD	BR1	MDAV_BR1	File Name: MDAV_08_01 (F037107)	Olfactory receptor 8K1 OS=Homo sapiens GN=OR8K1 PE=2 SV=1	sp|Q8NGG5|OR8K1_HUMAN,tr|A0A126GVZ6|A0A126GVZ6_HUMAN	uni_human_2016.fasta	36,583.9	87.1%	1	1	1	0.0311%	2.82%	NKEVKDALK	R	R	92.8%	38.7	38.5	13.4	0	1	0	0	2	1,155.6465	300	308	true	
MDAV_SFD	BR1	MDAV_BR1	File Name: MDAV_08_01 (F037107)	Tax_Id=9606 Gene_Symbol=KRT16 Keratin, type I cytoskeletal 16	IPI:CON_00217963.3|SWISS-PROT:P08779,IPI:CON_IPI00217963.3|SWISS-PROT:P08779,sp|P08779|K1C16_HUMAN	uni_human_2016.fasta	51,269.0	100.0%	4	4	4	0.124%	14.2%	ALEEANADLEVK	R	I	95.0%	91.1	41.9	57.0	0	1	0	0	2	1,301.6584	137	148	true	sp|P13646|K1C13_HUMAN,sp|P13646-3|K1C13_HUMAN,IPI:CON_00384444.5|SWISS-PROT:P02533,tr|K7ERE3|K7ERE3_HUMAN,sp|P02533|K1C14_HUMAN,IPI:CON_IPI00873598.1|ENSEMBL:ENSP00000377550
MDAV_SFD	BR1	MDAV_BR1	File Name: MDAV_08_01 (F037107)	Tax_Id=9606 Gene_Symbol=KRT16 Keratin, type I cytoskeletal 16	IPI:CON_00217963.3|SWISS-PROT:P08779,IPI:CON_IPI00217963.3|SWISS-PROT:P08779,sp|P08779|K1C16_HUMAN	uni_human_2016.fasta	51,269.0	100.0%	4	4	4	0.124%	14.2%	APSTYGGGLSVSSR	R	F	95.0%	66.4	42.1	50.6	0	1	0	0	2	1,338.6648	42	55	true	
MDAV_SFD	BR1	MDAV_BR1	File Name: MDAV_08_01 (F037107)	Tax_Id=9606 Gene_Symbol=KRT16 Keratin, type I cytoskeletal 16	IPI:CON_00217963.3|SWISS-PROT:P08779,IPI:CON_IPI00217963.3|SWISS-PROT:P08779,sp|P08779|K1C16_HUMAN	uni_human_2016.fasta	51,269.0	100.0%	4	4	4	0.124%	14.2%	EVASNSELVQSSR	K	S	95.0%	81.2	41.9	57.0	0	1	0	0	2	1,405.6916	318	330	true	
MDAV_SFD	BR1	MDAV_BR1	File Name: MDAV_08_01 (F037107)	Tax_Id=9606 Gene_Symbol=KRT16 Keratin, type I cytoskeletal 16	IPI:CON_00217963.3|SWISS-PROT:P08779,IPI:CON_IPI00217963.3|SWISS-PROT:P08779,sp|P08779|K1C16_HUMAN	uni_human_2016.fasta	51,269.0	100.0%	4	4	4	0.124%	14.2%	EVFTSSSSSSSR	R	Q	95.0%	51.7	39.2	37.6	0	1	0	0	2	1,260.5700	442	453	true	
MDAV_SFD	BR1	MDAV_BR1	File Name: MDAV_08_01 (F037107)	Tax_Id=9606 Gene_Symbol=KRT16 Keratin, type I cytoskeletal 16	IPI:CON_00217963.3|SWISS-PROT:P08779,IPI:CON_IPI00217963.3|SWISS-PROT:P08779,sp|P08779|K1C16_HUMAN	uni_human_2016.fasta	51,269.0	100.0%	4	4	4	0.124%	14.2%	LASYLDK	R	V	93.0%	37.7	37.0	10.7	0	1	0	0	2	809.4404	128	134	false	sp|P13645|K1C10_HUMAN,IPI:CON_00384444.5|SWISS-PROT:P02533,IPI:CON_IPI00015309.1|SWISS-PROT:Q99456,sp|P02533|K1C14_HUMAN,sp|Q99456|K1C12_HUMAN,sp|P35527|K1C9_HUMAN,sp|Q04695|K1C17_HUMAN,IPI:CON_00450768.7|SWISS-PROT:Q04695,IPI:CON_IPI00450768.7|SWISS-PROT:Q04695,IPI:CON_00009865.2|SWISS-PROT:P13645
MDAV_SFD	BR1	MDAV_BR1	File Name: MDAV_08_01 (F037107)	Tax_Id=9606 Gene_Symbol=KRT16 Keratin, type I cytoskeletal 16	IPI:CON_00217963.3|SWISS-PROT:P08779,IPI:CON_IPI00217963.3|SWISS-PROT:P08779,sp|P08779|K1C16_HUMAN	uni_human_2016.fasta	51,269.0	100.0%	4	4	4	0.124%	14.2%	VTMQNLNDR	K	L	95.0%	80.2	39.8	42.8	0	1	0	0	2	1,106.5260	119	127	false	sp|P13645|K1C10_HUMAN,IPI:CON_IPI00131209.3|TREMBL:Q3ZAW8,IPI:CON_00384444.5|SWISS-PROT:P02533,IPI:CON_00131209.3|TREMBL:Q3ZAW8;Q9EQD6;Q9EQD7,sp|P02533|K1C14_HUMAN,IPI:CON_00009865.2|SWISS-PROT:P13645,IPI:CON_IPI00874585.1|SWISS-PROT:Q9Z2K1
MDAV_SFD	BR1	MDAV_BR1	File Name: MDAV_08_01 (F037107)	Ran GTPase-activating protein 1 OS=Homo sapiens GN=RANGAP1 PE=1 SV=1	sp|P46060|RAGP1_HUMAN,tr|A0A024R1U0|A0A024R1U0_HUMAN,tr|B0QYT4|B0QYT4_HUMAN,tr|B0QYT5|B0QYT5_HUMAN,tr|B4DY16|B4DY16_HUMAN	uni_human_2016.fasta	63,543.3	90.9%	1	1	1	0.0311%	2.04%	LEGNTVGVEAAR	R	V	95.0%	44.9	41.2	17.6	0	1	0	0	2	1,215.6328	56	67	true	
MDAV_SFD	BR1	MDAV_BR1	File Name: MDAV_08_01 (F037107)	RNA-binding motif protein, X-linked-like-3 OS=Homo sapiens GN=RBMXL3 PE=2 SV=2	sp|Q8N7X1|RMXL3_HUMAN	uni_human_2016.fasta	114,939.5	68.0%	1	1	1	0.0311%	1.59%	SPNAYSGGHDSSSWSHR	R	Y	80.2%	25.8	32.5	10.7	0	0	1	0	2	1,831.7741	607	623	true	
MDAV_SFD	BR1	MDAV_BR1	File Name: MDAV_08_01 (F037107)	Isoform 2 of Myosin-9 OS=Homo sapiens GN=MYH9	sp|P35579-2|MYH9_HUMAN,sp|P35579|MYH9_HUMAN,tr|A0A024R1N1|A0A024R1N1_HUMAN	uni_human_2016.fasta	226,537.5	99.8%	2	2	2	0.0621%	1.74%	ELEDATETADAMNR	R	E	95.0%	75.6	35.9	61.0	0	1	0	0	2	1,581.6699	1899	1912	true	
MDAV_SFD	BR1	MDAV_BR1	File Name: MDAV_08_01 (F037107)	Isoform 2 of Myosin-9 OS=Homo sapiens GN=MYH9	sp|P35579-2|MYH9_HUMAN,sp|P35579|MYH9_HUMAN,tr|A0A024R1N1|A0A024R1N1_HUMAN	uni_human_2016.fasta	226,537.5	99.8%	2	2	2	0.0621%	1.74%	EMEAELEDER	R	K	95.0%	37.9	32.9	28.9	0	1	0	0	2	1,266.5156	1593	1602	true	
MDAV_SFD	BR1	MDAV_BR1	File Name: MDAV_09_01 (F037108)	Amino acid transporter (Fragment) OS=Homo sapiens PE=2 SV=1	tr|Q59FL6|Q59FL6_HUMAN	uni_human_2016.fasta	62,369.0	98.0%	2	2	2	0.0601%	3.65%	KQLGPGK	K	K	85.8%	33.1	38.5	13.6	0	0	1	0	2	949.5295	153	159	true	
MDAV_SFD	BR1	MDAV_BR1	File Name: MDAV_09_01 (F037108)	Amino acid transporter (Fragment) OS=Homo sapiens PE=2 SV=1	tr|Q59FL6|Q59FL6_HUMAN	uni_human_2016.fasta	62,369.0	98.0%	2	2	2	0.0601%	3.65%	QTMASTEGANNMPK	-	Q	85.8%	18.9	27.3	8.90	0	0	1	0	2	1,711.7147	1	14	true	
MDAV_SFD	BR1	MDAV_BR1	File Name: MDAV_09_01 (F037108)	Peptidylprolyl isomerase domain and WD repeat-containing protein 1 OS=Homo sapiens GN=PPWD1 PE=1 SV=1	sp|Q96BP3|PPWD1_HUMAN,tr|D6RA12|D6RA12_HUMAN,tr|D6RB19|D6RB19_HUMAN,tr|D6RDA4|D6RDA4_HUMAN,tr|D6RHV0|D6RHV0_HUMAN	uni_human_2016.fasta	73,575.2	82.8%	1	1	1	0.0300%	1.70%	AAESGSDFQQR	M	R	84.8%	25.3	33.8	7.61	0	1	0	0	1	1,237.5444	2	12	true	
MDAV_SFD	BR1	MDAV_BR1	File Name: MDAV_09_01 (F037108)	Glycoprotein receptor gp330/megalin OS=Homo sapiens PE=2 SV=1	tr|Q7Z5C1|Q7Z5C1_HUMAN	uni_human_2016.fasta	521,966.2	83.9%	1	1	1	0.0300%	0.301%	EPKXESAWMNGEDR	K	N	85.8%	24.1	33.7	4.90	0	0	1	0	2	1,780.6912	4207	4220	true	
MDAV_SFD	BR1	MDAV_BR1	File Name: MDAV_09_01 (F037108)	Protein THEMIS2 (Fragment) OS=Homo sapiens GN=THEMIS2 PE=1 SV=1	tr|H7C124|H7C124_HUMAN	uni_human_2016.fasta	44,286.2	83.4%	1	1	1	0.0300%	2.30%	XTCFMSTHR	-	I	85.3%	13.3	27.5	1.28	0	0	1	0	2	1,208.4503	1	9	true	
MDAV_SFD	BR1	MDAV_BR1	File Name: MDAV_09_01 (F037108)	Transcription initiation factor TFIID subunit 1 (Fragment) OS=Homo sapiens GN=TAF1 PE=1 SV=1	tr|H0Y9L7|H0Y9L7_HUMAN	uni_human_2016.fasta	32,535.6	94.8%	1	1	1	0.0300%	5.02%	XSSAEDSDFEEMGK	-	N	82.3%	8.33	25.0	8.30	0	0	1	0	2	1,774.6161	1	14	true	
MDAV_SFD	BR1	MDAV_BR1	File Name: MDAV_09_01 (F037108)	3-ketoacyl-CoA thiolase, mitochondrial OS=Homo sapiens GN=ACAA2 PE=1 SV=2	sp|P42765|THIM_HUMAN,tr|B3KNP8|B3KNP8_HUMAN	uni_human_2016.fasta	41,924.2	83.9%	1	1	1	0.0300%	3.53%	MALLRGVFVVAAKR	-	T	85.8%	24.8	35.5	8.69	0	0	1	0	2	1,769.0083	1	14	true	
MDAV_SFD	BR1	MDAV_BR1	File Name: MDAV_09_01 (F037108)	Isoform 3 of Oligoribonuclease, mitochondrial OS=Homo sapiens GN=REXO2	sp|Q9Y3B8-3|ORN_HUMAN	uni_human_2016.fasta	23,755.2	83.9%	1	1	1	0.0300%	4.88%	MAAGESMAQR	-	M	85.8%	22.9	31.5	9.46	0	0	1	0	2	1,125.4663	1	10	true	
MDAV_SFD	BR1	MDAV_BR1	File Name: MDAV_09_01 (F037108)	Isoform 5 of Forkhead box protein P1 OS=Homo sapiens GN=FOXP1	sp|Q9H334-5|FOXP1_HUMAN,sp|Q9H334-6|FOXP1_HUMAN,sp|Q9H334-7|FOXP1_HUMAN,sp|Q9H334-8|FOXP1_HUMAN,sp|Q9H334|FOXP1_HUMAN,tr|A0A087WVT2|A0A087WVT2_HUMAN,tr|A0A087X299|A0A087X299_HUMAN,tr|A3KMG1|A3KMG1_HUMAN,tr|C9J0F0|C9J0F0_HUMAN,tr|G5E965|G5E965_HUMAN,tr|Q548T7|Q548T7_HUMAN,tr|Q8TEA2|Q8TEA2_HUMAN	uni_human_2016.fasta	75,314.8	78.5%	1	1	1	0.0300%	8.77%	MMQESGTETK	-	S	80.9%	26.9	32.3	0.000	0	1	0	0	2	1,157.4815	1	10	true	
MDAV_SFD	BR1	MDAV_BR1	File Name: MDAV_09_01 (F037108)	Alpha-1,3-mannosyl-glycoprotein 4-beta-N-acetylglucosaminyltransferase A OS=Homo sapiens GN=MGAT4A PE=4 SV=1	tr|U3KPT4|U3KPT4_HUMAN	uni_human_2016.fasta	5,082.8	79.7%	1	1	1	0.0300%	29.5%	GKENDSENVHEMY	K	-	82.1%	8.24	25.0	0.630	0	0	1	0	2	1,656.6595	32	44	true	
MDAV_SFD	BR1	MDAV_BR1	File Name: MDAV_09_01 (F037108)	Ankyrin-3 (Fragment) OS=Homo sapiens GN=ANK3 PE=1 SV=1	tr|A0A087WZ65|A0A087WZ65_HUMAN	uni_human_2016.fasta	108,714.1	78.8%	1	1	1	0.0300%	1.34%	GKSGPDEEMMEEK	K	L	81.2%	11.4	25.0	0.000	0	0	1	0	2	1,692.6519	663	675	true	
MDAV_SFD	BR1	MDAV_BR1	File Name: MDAV_09_01 (F037108)	Tax_Id=9606 Gene_Symbol=KRT14 Keratin, type I cytoskeletal 14	IPI:CON_00384444.5|SWISS-PROT:P02533,sp|P02533|K1C14_HUMAN	uni_human_2016.fasta	51,622.6	89.5%	1	1	1	0.0300%	2.75%	EVATNSELVQSGK	R	S	90.8%	32.4	41.6	18.3	0	1	0	0	2	1,361.6907	316	328	true	sp|Q04695|K1C17_HUMAN,tr|A0A024R1X6|A0A024R1X6_HUMAN,IPI:CON_00450768.7|SWISS-PROT:Q04695,IPI:CON_IPI00450768.7|SWISS-PROT:Q04695
MDAV_SFD	BR1	MDAV_BR1	File Name: MDAV_09_01 (F037108)	Isoform 2 of Fermitin family homolog 3 OS=Homo sapiens GN=FERMT3	sp|Q86UX7-2|URP2_HUMAN	uni_human_2016.fasta	75,432.2	94.2%	1	1	1	0.0300%	1.36%	LTQLYEQAR	R	W	95.0%	58.6	41.3	36.3	0	1	0	0	2	1,121.5950	268	276	true	
MDAV_SFD	BR1	MDAV_BR1	File Name: MDAV_09_01 (F037108)	NMNAT3 protein OS=Homo sapiens GN=NMNAT3 PE=2 SV=1	tr|Q49AL4|Q49AL4_HUMAN	uni_human_2016.fasta	15,649.2	83.9%	1	1	1	0.0300%	5.63%	MEGPDHGK	-	A	85.8%	19.7	31.1	9.36	0	0	1	0	2	991.3940	1	8	true	
MDAV_SFD	BR1	MDAV_BR1	File Name: MDAV_09_01 (F037108)	H/ACA ribonucleoprotein complex non-core subunit NAF1 OS=Homo sapiens GN=NAF1 PE=1 SV=1	tr|D6RIB3|D6RIB3_HUMAN	uni_human_2016.fasta	4,945.7	83.9%	1	1	1	0.0300%	19.0%	MYFAPSMK	-	D	85.8%	14.6	26.1	0.130	0	0	1	0	2	1,153.4693	1	8	true	
MDAV_SFD	BR1	MDAV_BR1	File Name: MDAV_09_01 (F037108)	Activator of 90 kDa heat shock protein ATPase homolog 1 (Fragment) OS=Homo sapiens GN=AHSA1 PE=1 SV=1	tr|H0YJ63|H0YJ63_HUMAN	uni_human_2016.fasta	10,142.2	83.9%	1	1	1	0.0300%	15.6%	XVGVKIPTCKITLK	-	E	85.8%	14.6	25.0	11.3	0	0	1	0	2	1,567.8923	1	14	true	
MDAV_SFD	BR1	MDAV_BR1	File Name: MDAV_09_01 (F037108)	Ragulator complex protein LAMTOR4 (Fragment) OS=Homo sapiens GN=LAMTOR4 PE=1 SV=1	tr|A0A087WXQ3|A0A087WXQ3_HUMAN	uni_human_2016.fasta	2,239.8	81.7%	1	1	1	0.0300%	42.1%	XGMNVPFK	-	R	83.8%	14.3	30.1	0.510	0	0	1	0	2	1,107.4608	1	8	true	
MDAV_SFD	BR1	MDAV_BR1	File Name: MDAV_09_01 (F037108)	Kinesin-like protein KIF26A OS=Homo sapiens GN=KIF26A PE=2 SV=3	sp|Q9ULI4|KI26A_HUMAN,tr|B0I1R4|B0I1R4_HUMAN,tr|C9JFF0|C9JFF0_HUMAN	uni_human_2016.fasta	194,588.4	83.9%	1	1	1	0.0300%	0.691%	STSRAGCGEDARR	R	S	85.8%	27.2	35.7	8.46	0	0	1	0	2	1,422.6503	588	600	true	
MDAV_SFD	BR1	MDAV_BR1	File Name: MDAV_09_01 (F037108)	Isoform 2 of tRNA dimethylallyltransferase, mitochondrial OS=Homo sapiens GN=TRIT1	sp|Q9H3H1-2|MOD5_HUMAN,sp|Q9H3H1-3|MOD5_HUMAN	uni_human_2016.fasta	37,435.9	78.1%	1	1	1	0.0300%	2.76%	MGTEKVIDR	-	K	80.6%	36.8	40.9	9.03	0	1	0	0	2	1,106.5512	1	9	true	
MDAV_SFD	BR1	MDAV_BR1	File Name: MDAV_09_01 (F037108)	Isoform 2 of Regulator of microtubule dynamics protein 2 OS=Homo sapiens GN=RMDN2	sp|Q96LZ7-2|RMD2_HUMAN,tr|A0A0A0MSD2|A0A0A0MSD2_HUMAN,tr|A0A0C4DFM4|A0A0C4DFM4_HUMAN	uni_human_2016.fasta	65,172.3	83.9%	1	1	1	0.0300%	1.57%	MGKCLSCCK	-	E	85.8%	13.8	25.0	5.92	0	0	1	0	2	1,306.5049	1	9	true	
MDAV_SFD	BR1	MDAV_BR1	File Name: MDAV_09_01 (F037108)	Isoform 3 of Pyrin and HIN domain-containing protein 1 OS=Homo sapiens GN=PYHIN1	sp|Q6K0P9-3|IFIX_HUMAN,sp|Q6K0P9-5|IFIX_HUMAN,sp|Q6K0P9|IFIX_HUMAN,tr|X6RHR0|X6RHR0_HUMAN	uni_human_2016.fasta	55,067.5	83.9%	1	1	1	0.0300%	3.47%	IESIPVKGIIPSKKTK	K	Q	85.8%	15.1	25.8	1.60	0	0	1	0	2	1,849.1256	93	108	true	
MDAV_SFD	BR1	MDAV_BR1	File Name: MDAV_09_01 (F037108)	Isoform 2 of ATP-dependent RNA helicase DDX42 OS=Homo sapiens GN=DDX42	sp|Q86XP3-2|DDX42_HUMAN,sp|Q86XP3|DDX42_HUMAN,tr|B3KX23|B3KX23_HUMAN	uni_human_2016.fasta	73,281.6	77.7%	1	1	1	0.0300%	2.32%	ESKMEPKMEPKVDSSKMDK	R	V	80.2%	15.2	32.6	2.26	0	0	1	0	2	2,666.1670	629	647	true	
MDAV_SFD	BR1	MDAV_BR1	File Name: MDAV_09_01 (F037108)	cDNA FLJ51216, highly similar to Ras-related protein Rab-36 OS=Homo sapiens PE=2 SV=1	tr|B4DJF4|B4DJF4_HUMAN	uni_human_2016.fasta	17,808.9	83.9%	1	1	1	0.0300%	7.88%	MVIAAAGSGGPGR	-	A	85.8%	39.7	41.4	16.3	0	0	1	0	2	1,159.5890	1	13	true	
MDAV_SFD	BR1	MDAV_BR1	File Name: MDAV_09_01 (F037108)	Isoform 2 of ATP-dependent RNA helicase DDX3X OS=Homo sapiens GN=DDX3X	sp|O00571-2|DDX3X_HUMAN,sp|O00571|DDX3X_HUMAN,tr|A0A0D9SF53|A0A0D9SF53_HUMAN,tr|A0A0D9SFB3|A0A0D9SFB3_HUMAN,tr|A0A0D9SG12|A0A0D9SG12_HUMAN,tr|B4DLU5|B4DLU5_HUMAN,tr|B5BTY4|B5BTY4_HUMAN,tr|Q59GX6|Q59GX6_HUMAN	uni_human_2016.fasta	73,245.8	91.2%	1	1	1	0.0300%	2.17%	QSSGASSSSFSSSR	R	A	92.3%	32.5	35.4	21.3	0	1	0	0	2	1,361.5925	604	617	true	
MDAV_SFD	BR1	MDAV_BR1	File Name: MDAV_09_01 (F037108)	Leucine-rich repeat LGI family member 2 (Fragment) OS=Homo sapiens GN=LGI2 PE=4 SV=1	tr|H0YA65|H0YA65_HUMAN	uni_human_2016.fasta	28,710.3	83.9%	1	1	1	0.0300%	6.64%	XLGLLLLLLGAACLIPR	-	S	85.8%	22.2	32.1	15.6	0	0	1	0	2	2,027.1194	1	17	true	
MDAV_SFD	BR1	MDAV_BR1	File Name: MDAV_09_01 (F037108)	Keratin, type II cytoskeletal 2 epidermal OS=Homo sapiens GN=KRT2 PE=1 SV=2	sp|P35908|K22E_HUMAN	uni_human_2016.fasta	65,433.9	100.0%	3	3	3	0.0901%	8.76%	FLEQQNQVLQTK	R	W	95.0%	59.7	43.3	33.4	0	1	0	0	2	1,475.7854	198	209	false	tr|H6VRG0|H6VRG0_HUMAN,tr|H6VRG1|H6VRG1_HUMAN,tr|H6VRG2|H6VRG2_HUMAN,IPI:CON_IPI00376379.3|SWISS-PROT:Q7Z794,sp|P04264|K2C1_HUMAN,tr|H6VRG3|H6VRG3_HUMAN,tr|Q0IIN1|Q0IIN1_HUMAN
MDAV_SFD	BR1	MDAV_BR1	File Name: MDAV_09_01 (F037108)	Keratin, type II cytoskeletal 2 epidermal OS=Homo sapiens GN=KRT2 PE=1 SV=2	sp|P35908|K22E_HUMAN	uni_human_2016.fasta	65,433.9	100.0%	3	3	3	0.0901%	8.76%	GFSSGSAVVSGGSR	R	R	95.0%	77.0	41.6	55.6	0	1	0	0	2	1,254.6072	21	34	true	IPI:CON_00622240.4|SWISS-PROT:Q3TTY5
MDAV_SFD	BR1	MDAV_BR1	File Name: MDAV_09_01 (F037108)	Keratin, type II cytoskeletal 2 epidermal OS=Homo sapiens GN=KRT2 PE=1 SV=2	sp|P35908|K22E_HUMAN	uni_human_2016.fasta	65,433.9	100.0%	3	3	3	0.0901%	8.76%	GSSSGGGYSSGSSSYGSGGR	R	Q	95.0%	27.6	28.6	24.9	0	1	0	0	2	1,740.7055	525	544	true	
MDAV_SFD	BR1	MDAV_BR1	File Name: MDAV_09_01 (F037108)	Keratin, type II cytoskeletal 2 epidermal OS=Homo sapiens GN=KRT2 PE=1 SV=2	sp|P35908|K22E_HUMAN	uni_human_2016.fasta	65,433.9	100.0%	3	3	3	0.0901%	8.76%	STSSFSCLSR	R	H	93.4%	33.4	34.4	16.3	0	1	0	0	2	1,131.5098	36	45	true	
MDAV_SFD	BR1	MDAV_BR1	File Name: MDAV_09_01 (F037108)	Cytochrome c oxidase copper chaperone (Fragment) OS=Homo sapiens GN=COX17 PE=4 SV=1	tr|H7C5P5|H7C5P5_HUMAN	uni_human_2016.fasta	5,155.3	83.9%	1	1	1	0.0300%	24.4%	SEDVDMDKDAS	R	-	85.8%	16.1	25.0	9.72	0	0	1	0	2	1,227.4684	35	45	true	
MDAV_SFD	BR1	MDAV_BR1	File Name: MDAV_09_01 (F037108)	Dynein regulatory complex subunit 7 (Fragment) OS=Homo sapiens GN=DRC7 PE=1 SV=1	tr|H3BRN2|H3BRN2_HUMAN	uni_human_2016.fasta	50,966.9	83.9%	1	1	1	0.0300%	1.87%	SMQPEMDR	K	V	85.9%	13.5	25.4	0.000	0	0	1	0	2	1,009.4079	108	115	true	
MDAV_SFD	BR1	MDAV_BR1	File Name: MDAV_09_01 (F037108)	cDNA FLJ61343, highly similar to SECIS-binding protein 2 OS=Homo sapiens PE=2 SV=1	tr|B4DR97|B4DR97_HUMAN	uni_human_2016.fasta	88,003.9	85.1%	1	1	1	0.0300%	0.763%	KNKKKK	R	E	86.9%	21.8	28.6	0.000	0	1	0	0	2	773.5357	312	317	true	sp|P78312-4|F193A_HUMAN
MDAV_SFD	BR1	MDAV_BR1	File Name: MDAV_09_01 (F037108)	Trypsin - Sus scrofa (Pig).	IPI:CON_Trypsin|SWISS-PROT:P00761|TRYP_PIG	uni_human_2016.fasta	24,409.3	94.2%	1	1	1	0.0300%	4.33%	LSSPATLNSR	K	V	95.0%	51.3	41.0	20.8	0	1	0	0	2	1,045.5636	98	107	true	
MDAV_SFD	BR1	MDAV_BR1	File Name: MDAV_09_01 (F037108)	Isoform 2 of DAZ-associated protein 1 OS=Homo sapiens GN=DAZAP1	sp|Q96EP5-2|DAZP1_HUMAN,sp|Q96EP5|DAZP1_HUMAN,tr|A0A0S2Z569|A0A0S2Z569_HUMAN,tr|K7EK33|K7EK33_HUMAN,tr|K7EQ02|K7EQ02_HUMAN,tr|K7EQ55|K7EQ55_HUMAN,tr|Q5IRN2|Q5IRN2_HUMAN	uni_human_2016.fasta	43,383.0	83.9%	1	1	1	0.0300%	2.91%	MNNSGADEIGK	-	L	85.8%	26.6	36.6	7.49	0	0	1	0	2	1,256.5213	1	11	true	
MDAV_SFD	BR1	MDAV_BR1	File Name: MDAV_09_01 (F037108)	Isoform 3 of Histone-lysine N-methyltransferase NSD2 OS=Homo sapiens GN=WHSC1	sp|O96028-3|NSD2_HUMAN,sp|O96028-5|NSD2_HUMAN,sp|O96028-6|NSD2_HUMAN,sp|O96028|NSD2_HUMAN,tr|D6R9V2|D6R9V2_HUMAN	uni_human_2016.fasta	152,258.8	83.9%	1	1	1	0.0300%	0.927%	MEFSIK	-	Q	85.8%	24.7	34.5	4.44	0	0	1	0	2	980.4183	1	6	true	
MDAV_SFD	BR1	MDAV_BR1	File Name: MDAV_09_01 (F037108)	U65 OS=Homo sapiens GN=U65 PE=4 SV=1	tr|A0A126LB15|A0A126LB15_HUMAN	uni_human_2016.fasta	37,893.7	83.5%	1	1	1	0.0300%	5.07%	IIFDMIACESEDCVFCK	K	D	85.5%	15.0	28.9	2.77	0	0	1	0	2	2,247.9527	206	222	true	
MDAV_SFD	BR1	MDAV_BR1	File Name: MDAV_09_01 (F037108)	Protein arginine N-methyltransferase 3 OS=Homo sapiens GN=PRMT3 PE=1 SV=3	sp|O60678|ANM3_HUMAN,tr|B4DWB1|B4DWB1_HUMAN	uni_human_2016.fasta	59,877.2	83.6%	1	1	1	0.0300%	2.26%	MCSLASGATGGR	-	G	85.5%	17.6	31.5	0.570	0	0	1	0	2	1,225.5301	1	12	true	
MDAV_SFD	BR1	MDAV_BR1	File Name: MDAV_09_01 (F037108)	Tax_Id=9606 Gene_Symbol=KRT10 Keratin, type I cytoskeletal 10	IPI:CON_00009865.2|SWISS-PROT:P13645,sp|P13645|K1C10_HUMAN	uni_human_2016.fasta	59,512.4	100.0%	3	3	3	0.0901%	5.73%	LENEIQTYR	R	S	95.0%	52.3	40.7	34.8	0	1	0	0	2	1,165.5848	442	450	true	
MDAV_SFD	BR1	MDAV_BR1	File Name: MDAV_09_01 (F037108)	Tax_Id=9606 Gene_Symbol=KRT10 Keratin, type I cytoskeletal 10	IPI:CON_00009865.2|SWISS-PROT:P13645,sp|P13645|K1C10_HUMAN	uni_human_2016.fasta	59,512.4	100.0%	3	3	3	0.0901%	5.73%	SLLEGEGSSGGGGR	R	G	95.0%	55.7	37.0	32.7	0	1	0	0	2	1,262.5973	451	464	true	
MDAV_SFD	BR1	MDAV_BR1	File Name: MDAV_09_01 (F037108)	Tax_Id=9606 Gene_Symbol=KRT10 Keratin, type I cytoskeletal 10	IPI:CON_00009865.2|SWISS-PROT:P13645,sp|P13645|K1C10_HUMAN	uni_human_2016.fasta	59,512.4	100.0%	3	3	3	0.0901%	5.73%	SQYEQLAEQNR	R	K	86.3%	34.9	39.6	17.4	0	1	0	0	2	1,365.6393	323	333	true	
MDAV_SFD	BR1	MDAV_BR1	File Name: MDAV_09_01 (F037108)	Mitochondrial heat shock 60kD protein 1 variant 1 OS=Homo sapiens GN=HSPD1 PE=2 SV=1	tr|B3GQS7|B3GQS7_HUMAN	uni_human_2016.fasta	60,681.3	83.5%	1	1	1	0.0300%	3.16%	EEKDPGMGAMGGMGGGMF	K	-	85.4%	10.9	25.0	5.27	0	0	1	0	2	1,879.7122	552	569	true	
MDAV_SFD	BR1	MDAV_BR1	File Name: MDAV_09_01 (F037108)	Isoform 2 of Zinc transporter ZIP13 OS=Homo sapiens GN=SLC39A13	sp|Q96H72-2|S39AD_HUMAN,sp|Q96H72|S39AD_HUMAN,tr|E9PNE7|E9PNE7_HUMAN,tr|E9PNN7|E9PNN7_HUMAN,tr|E9PRH4|E9PRH4_HUMAN,tr|E9PSA8|E9PSA8_HUMAN,tr|G3V1B2|G3V1B2_HUMAN,tr|K4DIA9|K4DIA9_HUMAN,tr|K4DIB5|K4DIB5_HUMAN	uni_human_2016.fasta	39,012.1	82.4%	1	1	1	0.0300%	4.12%	MPGCPCPGCGMAGPR	-	L	84.5%	9.71	25.0	3.29	0	0	1	0	2	1,678.6266	1	15	true	
MDAV_SFD	BR1	MDAV_BR1	File Name: MDAV_09_01 (F037108)	Mitochondrial import inner membrane translocase subunit Tim22 OS=Homo sapiens GN=TIMM22 PE=1 SV=2	sp|Q9Y584|TIM22_HUMAN	uni_human_2016.fasta	20,031.8	79.5%	1	1	1	0.0300%	6.19%	MIEKAMESCAFK	K	A	81.9%	11.8	28.7	0.480	0	0	1	0	2	1,692.7163	61	72	true	
MDAV_SFD	BR1	MDAV_BR1	File Name: MDAV_09_01 (F037108)	Uncharacterized protein (Fragment) OS=Homo sapiens PE=4 SV=1	tr|H0YJX3|H0YJX3_HUMAN	uni_human_2016.fasta	16,615.3	91.9%	1	1	1	0.0300%	4.83%	XDFGMCK	-	E	81.0%	10.9	25.0	0.000	0	0	1	0	2	995.3374	1	7	true	
MDAV_SFD	BR1	MDAV_BR1	File Name: MDAV_09_01 (F037108)	UPF0235 protein C15orf40 (Fragment) OS=Homo sapiens GN=C15orf40 PE=4 SV=1	tr|H3BM85|H3BM85_HUMAN	uni_human_2016.fasta	3,764.4	83.9%	1	1	1	0.0300%	26.5%	XLLCAEMPK	-	K	85.8%	36.4	39.2	19.7	0	0	1	0	2	1,193.5011	1	9	true	
MDAV_SFD	BR1	MDAV_BR1	File Name: MDAV_09_01 (F037108)	Keratin 1 OS=Homo sapiens GN=KRT1 PE=3 SV=1	tr|H6VRG2|H6VRG2_HUMAN	uni_human_2016.fasta	66,067.3	100.0%	5	5	5	0.150%	7.45%	AEAESLYQSK	K	Y	95.0%	57.2	40.3	40.0	0	1	0	0	2	1,125.5422	367	376	true	tr|H6VRG0|H6VRG0_HUMAN,tr|H6VRG1|H6VRG1_HUMAN,sp|P04264|K2C1_HUMAN,tr|H6VRG3|H6VRG3_HUMAN
MDAV_SFD	BR1	MDAV_BR1	File Name: MDAV_09_01 (F037108)	Keratin 1 OS=Homo sapiens GN=KRT1 PE=3 SV=1	tr|H6VRG2|H6VRG2_HUMAN	uni_human_2016.fasta	66,067.3	100.0%	5	5	5	0.150%	7.45%	AQYEDIAQK	K	S	95.0%	59.8	41.0	30.9	0	1	0	0	2	1,065.5212	356	364	true	tr|H6VRG0|H6VRG0_HUMAN,tr|H6VRG1|H6VRG1_HUMAN,sp|P04264|K2C1_HUMAN,tr|H6VRG3|H6VRG3_HUMAN
MDAV_SFD	BR1	MDAV_BR1	File Name: MDAV_09_01 (F037108)	Keratin 1 OS=Homo sapiens GN=KRT1 PE=3 SV=1	tr|H6VRG2|H6VRG2_HUMAN	uni_human_2016.fasta	66,067.3	100.0%	5	5	5	0.150%	7.45%	FLEQQNQVLQTK	R	W	95.0%	59.7	43.3	33.4	0	1	0	0	2	1,475.7854	200	211	true	tr|H6VRG0|H6VRG0_HUMAN,tr|H6VRG1|H6VRG1_HUMAN,sp|P35908|K22E_HUMAN,IPI:CON_IPI00376379.3|SWISS-PROT:Q7Z794,sp|P04264|K2C1_HUMAN,tr|H6VRG3|H6VRG3_HUMAN,tr|Q0IIN1|Q0IIN1_HUMAN
MDAV_SFD	BR1	MDAV_BR1	File Name: MDAV_09_01 (F037108)	Keratin 1 OS=Homo sapiens GN=KRT1 PE=3 SV=1	tr|H6VRG2|H6VRG2_HUMAN	uni_human_2016.fasta	66,067.3	100.0%	5	5	5	0.150%	7.45%	SISISVAR	K	G	95.0%	35.8	39.4	12.4	0	1	0	0	2	832.4886	75	82	true	tr|H6VRG0|H6VRG0_HUMAN,tr|H6VRG1|H6VRG1_HUMAN,sp|P04264|K2C1_HUMAN,tr|H6VRG3|H6VRG3_HUMAN
MDAV_SFD	BR1	MDAV_BR1	File Name: MDAV_09_01 (F037108)	Keratin 1 OS=Homo sapiens GN=KRT1 PE=3 SV=1	tr|H6VRG2|H6VRG2_HUMAN	uni_human_2016.fasta	66,067.3	100.0%	5	5	5	0.150%	7.45%	TLLEGEESR	R	M	81.5%	36.6	40.8	11.7	0	1	0	0	2	1,033.5161	484	492	true	tr|H6VRG0|H6VRG0_HUMAN,tr|H6VRG1|H6VRG1_HUMAN,sp|P04264|K2C1_HUMAN,tr|H6VRG3|H6VRG3_HUMAN
MDAV_SFD	BR1	MDAV_BR1	File Name: MDAV_09_01 (F037108)	Methyl-CpG-binding domain protein 1 (Fragment) OS=Homo sapiens GN=MBD1 PE=1 SV=1	tr|K7EMA9|K7EMA9_HUMAN	uni_human_2016.fasta	28,266.0	78.7%	1	1	1	0.0300%	5.86%	XENCGISFSGDGTQR	-	Q	81.1%	11.1	25.0	2.36	0	0	1	0	2	1,800.6923	1	15	true	
MDAV_SFD	BR1	MDAV_BR1	File Name: MDAV_09_01 (F037108)	KIAA1026 protein OS=Homo sapiens GN=KIAA1026 PE=2 SV=1	tr|B7ZL87|B7ZL87_HUMAN	uni_human_2016.fasta	22,816.8	83.9%	1	1	1	0.0300%	3.43%	LNSLMKR	M	D	85.8%	29.1	39.4	12.4	0	0	1	0	1	919.5030	2	8	true	
MDAV_SFD	BR1	MDAV_BR1	File Name: MDAV_09_01 (F037108)	Importin-8 (Fragment) OS=Homo sapiens GN=IPO8 PE=1 SV=1	tr|F5H244|F5H244_HUMAN	uni_human_2016.fasta	19,885.8	83.9%	1	1	1	0.0300%	8.98%	MSVACSMFCTEWMWR	-	Q	85.8%	18.5	27.4	4.32	0	0	1	0	2	2,071.7839	1	15	true	
MDAV_SFD	BR1	MDAV_BR1	File Name: MDAV_09_01 (F037108)	Isoform 2 of Transmembrane protein 131-like OS=Homo sapiens GN=KIAA0922	sp|A2VDJ0-2|T131L_HUMAN,sp|A2VDJ0-3|T131L_HUMAN,sp|A2VDJ0-5|T131L_HUMAN,sp|A2VDJ0-6|T131L_HUMAN,sp|A2VDJ0|T131L_HUMAN,tr|B3KU55|B3KU55_HUMAN,tr|H0Y2M0|H0Y2M0_HUMAN	uni_human_2016.fasta	179,341.4	83.9%	1	1	1	0.0300%	1.37%	ELLKVGGRLPGAGGSLR	R	F	85.8%	32.8	39.9	16.9	0	0	1	0	2	1,791.0334	725	741	true	
MDAV_SFD	BR1	MDAV_BR1	File Name: MDAV_09_01 (F037108)	Metalloendopeptidase OMA1, mitochondrial OS=Homo sapiens GN=OMA1 PE=1 SV=1	sp|Q96E52|OMA1_HUMAN	uni_human_2016.fasta	60,122.0	83.9%	1	1	1	0.0300%	1.53%	LLFKLSTK	R	H	85.8%	23.9	29.9	9.64	0	0	1	0	2	949.6082	475	482	true	
MDAV_SFD	BR1	MDAV_BR1	File Name: MDAV_09_01 (F037108)	Differentially-expressed in FDCP 6 homolog (Fragment) OS=Homo sapiens GN=DEF6 PE=1 SV=2	tr|H0Y7V7|H0Y7V7_HUMAN	uni_human_2016.fasta	14,768.2	83.9%	1	1	1	0.0300%	15.5%	XRDDDDGPVSSQGYMPYLNK	-	Y	85.8%	28.9	35.0	11.9	0	0	1	0	2	2,388.9720	1	20	true	
MDAV_SFD	BR1	MDAV_BR1	File Name: MDAV_09_01 (F037108)	(Bos taurus) Complement C3 precursor	IPI:CON_00713505.1|SWISS-PROT:Q2UVX4	uni_human_2016.fasta	187,369.1	83.9%	1	1	1	0.0300%	0.782%	KCCEDGMRDNPMK	R	F	85.8%	14.4	25.0	6.90	0	0	1	0	2	1,872.7230	690	702	true	
MDAV_SFD	BR1	MDAV_BR1	File Name: MDAV_09_01 (F037108)	Semaphorin-3D OS=Homo sapiens GN=SEMA3D PE=2 SV=2	sp|O95025|SEM3D_HUMAN	uni_human_2016.fasta	89,654.9	83.9%	1	1	1	0.0300%	1.16%	KDSGMYYCK	K	A	85.8%	14.2	25.0	5.81	0	0	1	0	2	1,377.5239	658	666	true	
MDAV_SFD	BR1	MDAV_BR1	File Name: MDAV_09_01 (F037108)	Zona pellucida sperm-binding protein 3 (Fragment) OS=Homo sapiens GN=ZP3 PE=4 SV=1	tr|H0Y3M4|H0Y3M4_HUMAN	uni_human_2016.fasta	28,532.2	81.2%	1	1	1	0.0300%	2.71%	XNWNAEK	-	R	83.4%	18.7	34.8	6.42	0	0	1	0	2	983.3992	1	7	true	
MDAV_SFD	BR1	MDAV_BR1	File Name: MDAV_09_01 (F037108)	Alternative protein EIF4B OS=Homo sapiens GN=EIF4B PE=4 SV=1	tr|L8EC87|L8EC87_HUMAN	uni_human_2016.fasta	4,884.0	83.9%	1	1	1	0.0300%	26.1%	MMTTEEAGTAMK	-	T	85.8%	12.2	25.0	0.000	0	0	1	0	2	1,532.6163	1	12	true	
MDAV_SFD	BR1	MDAV_BR1	File Name: MDAV_09_01 (F037108)	A disintegrin and metalloproteinase with thrombospondin motifs 2 OS=Homo sapiens GN=ADAMTS2 PE=2 SV=2	sp|O95450|ATS2_HUMAN	uni_human_2016.fasta	134,754.2	83.9%	1	1	1	0.0300%	1.32%	QEDKCGVCGGDNSHCK	K	V	85.8%	14.7	25.0	4.97	0	0	1	0	2	1,955.7432	708	723	true	
MDAV_SFD	BR1	MDAV_BR1	File Name: MDAV_09_01 (F037108)	Alternative protein CSF2RB OS=Homo sapiens GN=CSF2RB PE=4 SV=1	tr|L0R5A1|L0R5A1_HUMAN	uni_human_2016.fasta	11,645.2	87.9%	1	1	1	0.0300%	7.41%	LASIVTPR	R	N	89.4%	34.1	34.6	7.01	0	1	0	0	2	856.5251	61	68	true	
MDAV_SFD	BR1	MDAV_BR1	File Name: MDAV_09_01 (F037108)	Zinc finger protein 683 (Fragment) OS=Homo sapiens GN=ZNF683 PE=4 SV=1	tr|A0A0A0MSJ7|A0A0A0MSJ7_HUMAN,tr|X1WI32|X1WI32_HUMAN	uni_human_2016.fasta	20,834.3	83.9%	1	1	1	0.0300%	5.08%	MEAKGNGDMK	-	E	85.8%	21.2	31.3	1.14	0	0	1	0	2	1,423.5810	1	10	true	
MDAV_SFD	BR1	MDAV_BR1	File Name: MDAV_09_01 (F037108)	Serine/threonine-protein kinase MRCK beta OS=Homo sapiens GN=CDC42BPB PE=1 SV=2	sp|Q9Y5S2|MRCKB_HUMAN,tr|A0A024R6N2|A0A024R6N2_HUMAN	uni_human_2016.fasta	194,318.0	83.9%	1	1	1	0.0300%	1.11%	SMSDPDQDFDKEPDSDSTK	R	H	85.8%	14.3	25.0	2.97	0	0	1	0	2	2,264.8776	1657	1675	true	
MDAV_SFD	BR1	MDAV_BR1	File Name: MDAV_09_01 (F037108)	Disintegrin and metalloproteinase domain-containing protein 19 OS=Homo sapiens GN=ADAM19 PE=1 SV=3	sp|Q9H013|ADA19_HUMAN	uni_human_2016.fasta	104,996.9	83.9%	1	1	1	0.0300%	1.05%	MKREDLNSMK	R	Y	85.8%	33.5	39.3	10.6	0	0	1	0	2	1,372.6349	201	210	true	
MDAV_SFD	BR1	MDAV_BR1	File Name: MDAV_09_01 (F037108)	Seven transmembrane helix receptor OS=Homo sapiens PE=3 SV=1	tr|Q8NHC2|Q8NHC2_HUMAN	uni_human_2016.fasta	31,530.1	77.5%	1	1	1	0.0300%	3.45%	RVMAGRGGSR	R	-	80.0%	30.4	40.8	0.000	0	1	0	0	2	1,062.5586	280	289	true	
MDAV_SFD	BR1	MDAV_BR1	File Name: MDAV_09_01 (F037108)	Alternative protein NCAM1 OS=Homo sapiens GN=NCAM1 PE=4 SV=1	tr|L8EBH1|L8EBH1_HUMAN	uni_human_2016.fasta	6,198.3	83.9%	1	1	1	0.0300%	24.1%	MMMMMKMMLSKQK	M	S	85.8%	16.2	27.3	0.000	0	0	1	0	1	2,049.8201	2	14	true	
MDAV_SFD	BR1	MDAV_BR1	File Name: MDAV_09_01 (F037108)	Epididymis tissue protein Li 176 OS=Homo sapiens PE=2 SV=1	tr|E9KL29|E9KL29_HUMAN	uni_human_2016.fasta	31,711.2	83.9%	1	1	1	0.0300%	4.56%	VQTALLPMNEAAR	K	S	85.8%	35.9	42.5	16.0	0	0	1	0	2	1,429.7469	151	163	true	
MDAV_SFD	BR1	MDAV_BR1	File Name: MDAV_09_01 (F037108)	Insulin gene enhancer protein ISL-1 OS=Homo sapiens GN=ISL1 PE=1 SV=1	sp|P61371|ISL1_HUMAN,tr|A8K3X7|A8K3X7_HUMAN,tr|D6RBJ1|D6RBJ1_HUMAN	uni_human_2016.fasta	39,035.6	81.5%	1	1	1	0.0300%	2.58%	MGDMGDPPK	-	K	83.7%	18.6	27.7	7.71	0	1	0	0	2	1,005.4019	1	9	true	
MDAV_SFD	BR1	MDAV_BR1	File Name: MDAV_09_01 (F037108)	Stress-70 protein, mitochondrial OS=Homo sapiens GN=HSPA9 PE=1 SV=2	sp|P38646|GRP75_HUMAN,tr|B7Z4V2|B7Z4V2_HUMAN,tr|Q8N1C8|Q8N1C8_HUMAN,tr|V9HW84|V9HW84_HUMAN	uni_human_2016.fasta	73,681.3	94.2%	1	1	1	0.0300%	2.06%	TTPSVVAFTADGER	R	L	95.0%	73.6	41.2	56.1	0	1	0	0	2	1,450.7173	86	99	true	
MDAV_SFD	BR1	MDAV_BR1	File Name: MDAV_09_01 (F037108)	Serine-threonine kinase receptor-associated protein OS=Homo sapiens GN=STRAP PE=1 SV=1	tr|F5H1G1|F5H1G1_HUMAN	uni_human_2016.fasta	5,025.0	83.9%	1	1	1	0.0300%	19.6%	CGMLSQEMN	K	-	85.8%	17.4	27.2	1.41	0	0	1	0	2	1,069.4112	38	46	true	
MDAV_SFD	BR1	MDAV_BR1	File Name: MDAV_09_01 (F037108)	Keratin, type I cytoskeletal 9 OS=Homo sapiens GN=KRT9 PE=1 SV=3	sp|P35527|K1C9_HUMAN	uni_human_2016.fasta	62,065.9	100.0%	5	5	5	0.150%	8.35%	FSSSSGYGGGSSR	R	V	95.0%	57.2	33.5	43.6	0	1	0	0	2	1,235.5286	47	59	true	
MDAV_SFD	BR1	MDAV_BR1	File Name: MDAV_09_01 (F037108)	Keratin, type I cytoskeletal 9 OS=Homo sapiens GN=KRT9 PE=1 SV=3	sp|P35527|K1C9_HUMAN	uni_human_2016.fasta	62,065.9	100.0%	5	5	5	0.150%	8.35%	QGVDADINGLR	R	Q	85.2%	32.0	40.4	12.7	0	1	0	0	2	1,157.5911	251	261	true	
MDAV_SFD	BR1	MDAV_BR1	File Name: MDAV_09_01 (F037108)	Keratin, type I cytoskeletal 9 OS=Homo sapiens GN=KRT9 PE=1 SV=3	sp|P35527|K1C9_HUMAN	uni_human_2016.fasta	62,065.9	100.0%	5	5	5	0.150%	8.35%	QVLDNLTMEK	R	S	86.4%	33.8	40.9	12.2	0	1	0	0	2	1,206.6037	262	271	true	
MDAV_SFD	BR1	MDAV_BR1	File Name: MDAV_09_01 (F037108)	Keratin, type I cytoskeletal 9 OS=Homo sapiens GN=KRT9 PE=1 SV=3	sp|P35527|K1C9_HUMAN	uni_human_2016.fasta	62,065.9	100.0%	5	5	5	0.150%	8.35%	STMQELNSR	K	L	94.4%	42.6	38.4	12.2	0	1	0	0	2	1,081.4943	155	163	true	
MDAV_SFD	BR1	MDAV_BR1	File Name: MDAV_09_01 (F037108)	Keratin, type I cytoskeletal 9 OS=Homo sapiens GN=KRT9 PE=1 SV=3	sp|P35527|K1C9_HUMAN	uni_human_2016.fasta	62,065.9	100.0%	5	5	5	0.150%	8.35%	TLLDIDNTR	K	M	92.2%	37.5	41.1	18.6	0	1	0	0	2	1,060.5635	225	233	true	
MDAV_SFD	BR1	MDAV_BR1	File Name: MDAV_09_01 (F037108)	Isoform 2 of Probable ATP-dependent RNA helicase DDX17 OS=Homo sapiens GN=DDX17	sp|Q92841-1|DDX17_HUMAN,sp|Q92841-2|DDX17_HUMAN,sp|Q92841-3|DDX17_HUMAN	uni_human_2016.fasta	72,373.0	90.7%	1	1	1	0.0300%	2.15%	SSQSSSQQFSGIGR	R	S	91.9%	45.2	44.2	24.5	0	1	0	0	2	1,455.6822	592	605	true	
MDAV_SFD	BR1	MDAV_BR1	File Name: MDAV_09_01 (F037108)	Exocyst complex component 8 OS=Homo sapiens GN=EXOC8 PE=1 SV=2	sp|Q8IYI6|EXOC8_HUMAN	uni_human_2016.fasta	81,800.2	83.9%	1	1	1	0.0300%	1.52%	AMAMSDSGASR	M	L	85.8%	21.8	32.6	8.37	0	0	1	0	1	1,141.4612	2	12	true	
MDAV_SFD	BR1	MDAV_BR1	File Name: MDAV_09_01 (F037108)	Serine/threonine-protein kinase Nek8 OS=Homo sapiens GN=NEK8 PE=1 SV=1	sp|Q86SG6|NEK8_HUMAN,tr|B4DW95|B4DW95_HUMAN,tr|K7EL04|K7EL04_HUMAN	uni_human_2016.fasta	74,806.7	83.6%	1	1	1	0.0300%	0.867%	MEKYER	-	I	85.6%	13.6	27.3	2.38	0	0	1	0	2	1,081.4408	1	6	true	
MDAV_SFD	BR1	MDAV_BR1	File Name: MDAV_09_01 (F037108)	PH and SEC7 domain-containing protein 3 (Fragment) OS=Homo sapiens GN=PSD3 PE=1 SV=1	tr|E5RIH3|E5RIH3_HUMAN	uni_human_2016.fasta	15,389.2	83.9%	1	1	1	0.0300%	9.15%	MSDESSSPSMGWK	-	H	85.8%	12.1	25.0	5.37	0	0	1	0	2	1,597.6241	1	13	true	
MDAV_SFD	BR1	MDAV_BR1	File Name: MDAV_09_01 (F037108)	Isoform 2 of Heat shock 70 kDa protein 1A OS=Homo sapiens GN=HSPA1A	sp|P0DMV8-2|HS71A_HUMAN,sp|P0DMV8|HS71A_HUMAN,sp|P0DMV9|HS71B_HUMAN,sp|P17066|HSP76_HUMAN,tr|A0A0G2JIW1|A0A0G2JIW1_HUMAN,tr|A8K5I0|A8K5I0_HUMAN,tr|B2R6X5|B2R6X5_HUMAN,tr|B3KSM6|B3KSM6_HUMAN,tr|B4DFN9|B4DFN9_HUMAN,tr|B4DI39|B4DI39_HUMAN,tr|B4DWK5|B4DWK5_HUMAN,tr|Q53FC7|Q53FC7_HUMAN,tr|Q59EJ3|Q59EJ3_HUMAN	uni_human_2016.fasta	70,054.0	94.2%	1	1	1	0.0300%	2.22%	TTPSYVAFTDTER	R	L	95.0%	66.5	38.1	46.4	0	1	0	0	2	1,487.7013	37	49	true	sp|P11142|HSP7C_HUMAN,tr|Q53GZ6|Q53GZ6_HUMAN,tr|V9HW22|V9HW22_HUMAN,tr|E9PNE6|E9PNE6_HUMAN,tr|E9PKE3|E9PKE3_HUMAN,tr|B3KTV0|B3KTV0_HUMAN
MDAV_SFD	BR1	MDAV_BR1	File Name: MDAV_09_01 (F037108)	Probable RNA polymerase II nuclear localization protein SLC7A6OS (Fragment) OS=Homo sapiens GN=SLC7A6OS PE=1 SV=1	tr|A0A087X0P9|A0A087X0P9_HUMAN	uni_human_2016.fasta	23,533.6	83.9%	1	1	1	0.0300%	3.35%	XESAAQK	-	T	85.8%	14.0	25.3	2.88	0	0	1	0	2	1,011.3846	1	7	true	
MDAV_SFD	BR1	MDAV_BR1	File Name: MDAV_09_01 (F037108)	Prelamin-A/C OS=Homo sapiens GN=LMNA PE=1 SV=1	sp|P02545|LMNA_HUMAN	uni_human_2016.fasta	74,140.7	87.1%	1	1	1	0.0300%	1.51%	SLETENAGLR	R	L	88.7%	40.0	41.2	13.2	0	1	0	0	2	1,089.5535	51	60	true	
MDAV_SFD	BR1	MDAV_BR1	File Name: MDAV_09_01 (F037108)	Protein wntless homolog (Fragment) OS=Homo sapiens GN=WLS PE=1 SV=1	tr|H0YCG9|H0YCG9_HUMAN	uni_human_2016.fasta	23,070.1	83.9%	1	1	1	0.0300%	3.00%	XNMSTK	-	K	85.8%	26.4	25.0	18.0	0	0	1	0	2	917.3138	1	6	true	
MDAV_SFD	BR1	MDAV_BR1	File Name: MDAV_09_01 (F037108)	Isoform 3 of Integrin beta-like protein 1 OS=Homo sapiens GN=ITGBL1	sp|O95965-3|ITGBL_HUMAN	uni_human_2016.fasta	43,907.0	80.5%	1	1	1	0.0300%	4.49%	GHGKCDCGKCK	K	C	82.8%	8.56	25.0	0.000	0	0	1	0	2	1,516.5882	13	23	true	
MDAV_SFD	BR1	MDAV_BR1	File Name: MDAV_09_01 (F037108)	Isoform 3 of Integrin beta-like protein 1 OS=Homo sapiens GN=ITGBL1	sp|O95965-3|ITGBL_HUMAN	uni_human_2016.fasta	43,907.0	80.5%	1	1	1	0.0300%	4.49%	GKCECGK	R	C	80.1%	9.87	25.0	0.000	0	0	1	0	2	943.3762	246	252	true	
MDAV_SFD	BR1	MDAV_BR1	File Name: MDAV_09_01 (F037108)	Isoform 2 of ATP-dependent zinc metalloprotease YME1L1 OS=Homo sapiens GN=YME1L1	sp|Q96TA2-2|YMEL1_HUMAN,sp|Q96TA2-3|YMEL1_HUMAN,sp|Q96TA2|YMEL1_HUMAN,tr|A8K5H7|A8K5H7_HUMAN,tr|Q96I63|Q96I63_HUMAN,tr|Q9NQ51|Q9NQ51_HUMAN,tr|Q9Y2Q2|Q9Y2Q2_HUMAN,tr|R4GNA5|R4GNA5_HUMAN	uni_human_2016.fasta	86,458.5	83.9%	1	1	1	0.0300%	3.07%	FTILGGKLPKGILLVGPPGTGK	K	T	85.8%	16.1	26.7	5.86	0	0	1	0	2	2,274.3686	364	385	true	
MDAV_SFD	BR1	MDAV_BR1	File Name: MDAV_09_01 (F037108)	Isoform 2 of Dermcidin OS=Homo sapiens GN=DCD	sp|P81605-2|DCD_HUMAN,sp|P81605|DCD_HUMAN	uni_human_2016.fasta	11,284.1	94.2%	1	1	1	0.0300%	9.09%	ENAGEDPGLAR	K	Q	95.0%	38.0	38.0	0.000	0	1	0	0	2	1,128.5281	43	53	true	
MDAV_SFD	BR1	MDAV_BR1	File Name: MDAV_09_01 (F037108)	Ral-GDS-related protein (Fragment) OS=Homo sapiens GN=RGL4 PE=4 SV=1	tr|H7C063|H7C063_HUMAN	uni_human_2016.fasta	17,537.7	83.9%	1	1	1	0.0300%	9.03%	XWASGMSTVPGGSR	-	H	85.8%	25.2	35.4	6.36	0	0	1	0	2	1,419.6002	1	14	true	
MDAV_SFD	BR1	MDAV_BR1	File Name: MDAV_09_01 (F037108)	Moesin OS=Homo sapiens GN=MSN PE=1 SV=3	sp|P26038|MOES_HUMAN,tr|V9HWC0|V9HWC0_HUMAN	uni_human_2016.fasta	67,821.8	94.2%	1	1	1	0.0300%	1.39%	ISQLEMAR	R	Q	95.0%	64.3	42.0	27.2	0	1	0	0	2	963.4929	428	435	true	
MDAV_SFD	BR1	MDAV_BR1	File Name: MDAV_09_01 (F037108)	HLA class I histocompatibility antigen, A-3 alpha chain OS=Homo sapiens GN=HLA-A PE=1 SV=1	tr|A0A140T8Y4|A0A140T8Y4_HUMAN	uni_human_2016.fasta	41,621.1	83.9%	1	1	1	0.0300%	2.70%	RKSSGGEGMK	R	D	85.8%	30.3	39.3	7.68	0	0	1	0	2	1,141.5420	334	343	true	
MDAV_SFD	BR1	MDAV_BR1	File Name: MDAV_09_01 (F037108)	Serine/threonine-protein phosphatase 2A 55 kDa regulatory subunit B alpha isoform (Fragment) OS=Homo sapiens GN=PPP2R2A PE=4 SV=1	tr|E5RJV1|E5RJV1_HUMAN,tr|Q6IN90|Q6IN90_HUMAN	uni_human_2016.fasta	33,396.3	82.1%	1	1	1	0.0300%	71.4%	MDLMVEASPR	-	R	84.2%	28.2	35.0	7.05	0	1	0	0	2	1,275.5805	1	10	true	
MDAV_SFD	BR1	MDAV_BR1	File Name: MDAV_09_01 (F037108)	Chondroadherin OS=Homo sapiens GN=CHAD PE=2 SV=2	sp|O15335|CHAD_HUMAN	uni_human_2016.fasta	40,477.7	83.9%	1	1	1	0.0300%	3.62%	NQLSSYPSAALSK	R	L	85.8%	30.6	41.7	8.54	0	0	1	0	2	1,476.7424	205	217	true	
MDAV_SFD	BR1	MDAV_BR1	File Name: MDAV_09_01 (F037108)	BUB3-interacting and GLEBS motif-containing protein ZNF207 (Fragment) OS=Homo sapiens GN=ZNF207 PE=1 SV=1	tr|J3KTL1|J3KTL1_HUMAN	uni_human_2016.fasta	8,545.5	82.5%	1	1	1	0.0300%	29.7%	KKQQDDSDEYDDDDSAASTSFQ	K	-	84.6%	9.79	25.0	6.84	0	0	1	0	2	2,494.9968	53	74	true	
MDAV_SFD	BR1	MDAV_BR1	File Name: MDAV_09_01 (F037108)	Oxygen-regulated protein 1 OS=Homo sapiens GN=RP1 PE=1 SV=1	sp|P56715|RP1_HUMAN	uni_human_2016.fasta	240,663.4	83.9%	1	1	1	0.0300%	0.788%	KFQDENAYTSFDMEEPR	R	T	85.8%	23.6	33.8	9.50	0	0	1	0	2	2,217.9490	1427	1443	true	
MDAV_SFD	BR1	MDAV_BR1	File Name: MDAV_09_01 (F037108)	Chromogranin-A OS=Homo sapiens GN=CHGA PE=4 SV=1	tr|G3V2Q7|G3V2Q7_HUMAN	uni_human_2016.fasta	3,952.7	83.9%	1	1	1	0.0300%	28.9%	GDTEMNGSFPF	K	-	85.8%	15.2	25.0	4.34	0	0	1	0	2	1,201.4831	28	38	true	
MDAV_SFD	BR1	MDAV_BR1	File Name: MDAV_09_01 (F037108)	Isoform 2 of Calcyphosin OS=Homo sapiens GN=CAPS	sp|Q13938-3|CAYP1_HUMAN,sp|Q13938|CAYP1_HUMAN,tr|K7ES72|K7ES72_HUMAN	uni_human_2016.fasta	20,967.7	80.7%	1	1	1	0.0300%	6.17%	MDAVDATMEK	-	L	82.9%	8.65	25.0	6.89	0	0	1	0	2	1,273.5077	1	10	true	
MDAV_SFD	BR1	MDAV_BR1	File Name: MDAV_09_01 (F037108)	Isoform 2 of Sex comb on midleg-like protein 1 OS=Homo sapiens GN=SCML1	sp|Q9UN30-2|SCML1_HUMAN,sp|Q9UN30|SCML1_HUMAN,tr|A0A024RBZ7|A0A024RBZ7_HUMAN,tr|Q5H966|Q5H966_HUMAN	uni_human_2016.fasta	37,448.1	83.9%	1	1	1	0.0300%	2.98%	KLKLQKMKK	K	N	85.8%	17.9	27.6	2.55	0	0	1	0	2	1,160.7551	116	124	true	
MDAV_SFD	BR1	MDAV_BR1	File Name: MDAV_09_01 (F037108)	Methylated-DNA--protein-cysteine methyltransferase OS=Homo sapiens GN=MGMT PE=1 SV=1	sp|P16455|MGMT_HUMAN,tr|A0A059PXT9|A0A059PXT9_HUMAN,tr|Q6LDD1|Q6LDD1_HUMAN	uni_human_2016.fasta	21,645.9	82.9%	1	1	1	0.0300%	3.86%	MDKDCEMK	-	R	84.9%	10.1	25.0	0.360	0	0	1	0	2	1,225.4632	1	8	true	
MDAV_SFD	BR1	MDAV_BR1	File Name: MDAV_09_01 (F037108)	Tuberin OS=Homo sapiens GN=TSC2 PE=1 SV=1	tr|H3BMQ0|H3BMQ0_HUMAN	uni_human_2016.fasta	194,393.0	78.9%	1	1	1	0.0300%	1.31%	MEGFSGASWSTMAKPTSKDSGLK	-	E	81.3%	20.5	33.9	7.84	0	0	1	0	2	2,671.1806	1	23	true	
MDAV_SFD	BR1	MDAV_BR1	File Name: MDAV_09_01 (F037108)	Probable C-mannosyltransferase DPY19L1 (Fragment) OS=Homo sapiens GN=DPY19L1 PE=1 SV=1	tr|H7C3M5|H7C3M5_HUMAN	uni_human_2016.fasta	9,119.3	93.8%	1	1	1	0.0300%	15.7%	XFAGAMPTMASVK	-	L	81.5%	23.8	35.7	8.13	0	0	1	0	2	1,553.6539	1	13	true	
MDAV_SFD	BR1	MDAV_BR1	File Name: MDAV_09_01 (F037108)	Protein tyrosine phosphatase, non-receptor type 13 isoform 2 variant (Fragment) OS=Homo sapiens PE=2 SV=1	tr|Q59H55|Q59H55_HUMAN	uni_human_2016.fasta	271,423.7	83.9%	1	1	1	0.0300%	0.288%	QCKSPSR	K	R	85.8%	24.5	35.8	0.000	0	0	1	0	2	967.4415	1591	1597	true	
MDAV_SFD	BR1	MDAV_BR1	File Name: MDAV_09_01 (F037108)	LOC401386 OS=Homo sapiens GN=LOC401386 PE=4 SV=1	tr|A4D1E5|A4D1E5_HUMAN	uni_human_2016.fasta	28,433.5	83.9%	1	1	1	0.0300%	3.11%	LIVGLLTK	R	E	85.8%	17.8	28.5	0.1000	0	0	1	0	2	967.6284	87	94	true	
MDAV_SFD	BR1	MDAV_BR1	File Name: MDAV_09_01 (F037108)	Centrosomal protein of 128 kDa (Fragment) OS=Homo sapiens GN=CEP128 PE=1 SV=1	tr|H0YJH2|H0YJH2_HUMAN	uni_human_2016.fasta	18,417.3	94.2%	1	1	1	0.0300%	5.62%	XDLLEETQR	-	K	95.0%	39.9	38.2	8.72	0	1	0	0	2	1,219.5271	1	9	true	
MDAV_SFD	BR1	MDAV_BR1	File Name: MDAV_09_01 (F037108)	Isoform 7a of Blood group Rh(CE) polypeptide OS=Homo sapiens GN=RHCE	sp|P18577-10|RHCE_HUMAN,sp|P18577-11|RHCE_HUMAN,sp|P18577-12|RHCE_HUMAN,sp|P18577-13|RHCE_HUMAN,sp|P18577-14|RHCE_HUMAN,sp|P18577-2|RHCE_HUMAN,sp|P18577-3|RHCE_HUMAN,sp|P18577-4|RHCE_HUMAN,sp|P18577-5|RHCE_HUMAN,sp|P18577-6|RHCE_HUMAN,sp|P18577-7|RHCE_HUMAN,sp|P18577-8|RHCE_HUMAN,sp|P18577-9|RHCE_HUMAN,sp|P18577|RHCE_HUMAN,sp|Q02161-2|RHD_HUMAN,sp|Q02161-3|RHD_HUMAN,sp|Q02161-4|RHD_HUMAN,sp|Q02161-5|RHD_HUMAN,sp|Q02161-6|RHD_HUMAN,sp|Q02161|RHD_HUMAN,tr|A0A059XI04|A0A059XI04_HUMAN,tr|A0A068J745|A0A068J745_HUMAN,tr|A0A078BQE0|A0A078BQE0_HUMAN,tr|A0A078BRP7|A0A078BRP7_HUMAN,tr|A0A078N0E5|A0A078N0E5_HUMAN,tr|A0A078N210|A0A078N210_HUMAN,tr|A0A087WXD5|A0A087WXD5_HUMAN,tr|A0A089VLV6|A0A089VLV6_HUMAN,tr|A0A098E5P3|A0A098E5P3_HUMAN,tr|A0A0A1TE45|A0A0A1TE45_HUMAN,tr|A0A0A1TJK6|A0A0A1TJK6_HUMAN,tr|A0A0A1TJL4|A0A0A1TJL4_HUMAN,tr|A0A0A1TSG7|A0A0A1TSG7_HUMAN,tr|A0A0A1TSH2|A0A0A1TSH2_HUMAN,tr|A0A0A1TTP9|A0A0A1TTP9_HUMAN,tr|A0A0A8WEA9|A0A0A8WEA9_HUMAN,tr|A0A0A8WG26|A0A0A8WG26_HUMAN,tr|A0A0A8WGH0|A0A0A8WGH0_HUMAN,tr|A0A0A8WIW4|A0A0A8WIW4_HUMAN,tr|A0A0B5J448|A0A0B5J448_HUMAN,tr|A0A0B5J454|A0A0B5J454_HUMAN,tr|A0A0B5J8H8|A0A0B5J8H8_HUMAN,tr|A0A0B5JDI7|A0A0B5JDI7_HUMAN,tr|A0A0B5JDJ1|A0A0B5JDJ1_HUMAN,tr|A0A0B5JG23|A0A0B5JG23_HUMAN,tr|A0A0B5JG27|A0A0B5JG27_HUMAN,tr|A0A0B5JJ59|A0A0B5JJ59_HUMAN,tr|A0A0B5JJ63|A0A0B5JJ63_HUMAN,tr|A0A0C5D5W6|A0A0C5D5W6_HUMAN,tr|A0A0D3QSK8|A0A0D3QSK8_HUMAN,tr|A0A0D4CYF4|A0A0D4CYF4_HUMAN,tr|A0A0D6EFI1|A0A0D6EFI1_HUMAN,tr|A0A0E4AYH7|A0A0E4AYH7_HUMAN,tr|A0A0E4FHS6|A0A0E4FHS6_HUMAN,tr|A0A0F6SIH4|A0A0F6SIH4_HUMAN,tr|A0A0M3TH49|A0A0M3TH49_HUMAN,tr|A0A0P1IVP9|A0A0P1IVP9_HUMAN,tr|A0A0P1IVQ0|A0A0P1IVQ0_HUMAN,tr|A0A0P1IVV5|A0A0P1IVV5_HUMAN,tr|A0A0S1Z226|A0A0S1Z226_HUMAN,tr|A0A0U5KVZ8|A0A0U5KVZ8_HUMAN,tr|A0A140H959|A0A140H959_HUMAN,tr|A0A140H960|A0A140H960_HUMAN,tr|A0A140H961|A0A140H961_HUMAN,tr|A0A140H962|A0A140H962_HUMAN,tr|A0A140H963|A0A140H963_HUMAN,tr|A0A140H964|A0A140H964_HUMAN,tr|A0A140H965|A0A140H965_HUMAN,tr|A0A140H966|A0A140H966_HUMAN,tr|A0A140H968|A0A140H968_HUMAN,tr|A0A140H969|A0A140H969_HUMAN,tr|A0A140H970|A0A140H970_HUMAN,tr|A0A140H971|A0A140H971_HUMAN,tr|A0A140H972|A0A140H972_HUMAN,tr|A0A140H973|A0A140H973_HUMAN,tr|A0PFK1|A0PFK1_HUMAN,tr|A4VAS2|A4VAS2_HUMAN,tr|A6PZ59|A6PZ59_HUMAN,tr|A6PZ60|A6PZ60_HUMAN,tr|A6PZ61|A6PZ61_HUMAN,tr|A7DW67|A7DW67_HUMAN,tr|A9JPG7|A9JPG7_HUMAN,tr|A9P3T0|A9P3T0_HUMAN,tr|B0B3T3|B0B3T3_HUMAN,tr|B0B3T4|B0B3T4_HUMAN,tr|B0JE64|B0JE64_HUMAN,tr|B0JEG1|B0JEG1_HUMAN,tr|B2L5V2|B2L5V2_HUMAN,tr|B4DLT8|B4DLT8_HUMAN,tr|B4F4R6|B4F4R6_HUMAN,tr|B4F4R9|B4F4R9_HUMAN,tr|B4F4S0|B4F4S0_HUMAN,tr|B4F4S1|B4F4S1_HUMAN,tr|B4F4S2|B4F4S2_HUMAN,tr|B4F4S3|B4F4S3_HUMAN,tr|B4F4S4|B4F4S4_HUMAN,tr|B4F4S5|B4F4S5_HUMAN,tr|B4F4S6|B4F4S6_HUMAN,tr|B4F4S7|B4F4S7_HUMAN,tr|B4F4S8|B4F4S8_HUMAN,tr|B5MEI6|B5MEI6_HUMAN,tr|B5RHP0|B5RHP0_HUMAN,tr|B6ETL3|B6ETL3_HUMAN,tr|B6ETL4|B6ETL4_HUMAN,tr|B6ETP8|B6ETP8_HUMAN,tr|B6ETQ6|B6ETQ6_HUMAN,tr|B6ETQ7|B6ETQ7_HUMAN,tr|B6ZCF5|B6ZCF5_HUMAN,tr|B8Q0B7|B8Q0B7_HUMAN,tr|D1H0P2|D1H0P2_HUMAN,tr|D1H102|D1H102_HUMAN,tr|D3KDA6|D3KDA6_HUMAN,tr|D4P3E5|D4P3E5_HUMAN,tr|D5L848|D5L848_HUMAN,tr|D8MJ86|D8MJ86_HUMAN,tr|E1Y3Y3|E1Y3Y3_HUMAN,tr|E1Y3Y5|E1Y3Y5_HUMAN,tr|E5BCZ9|E5BCZ9_HUMAN,tr|E7BAS3|E7BAS3_HUMAN,tr|E7BAS4|E7BAS4_HUMAN,tr|E7BAS5|E7BAS5_HUMAN,tr|E7BAS6|E7BAS6_HUMAN,tr|E7EMF2|E7EMF2_HUMAN,tr|E7EQ47|E7EQ47_HUMAN,tr|E7EU00|E7EU00_HUMAN,tr|E7EVW1|E7EVW1_HUMAN,tr|E9PKB3|E9PKB3_HUMAN,tr|F2RM72|F2RM72_HUMAN,tr|G0TQY4|G0TQY4_HUMAN,tr|G1AUC2|G1AUC2_HUMAN,tr|G1AUC3|G1AUC3_HUMAN,tr|G4XMV9|G4XMV9_HUMAN,tr|G8FL61|G8FL61_HUMAN,tr|G8YY11|G8YY11_HUMAN,tr|G8YY12|G8YY12_HUMAN,tr|G8YY13|G8YY13_HUMAN,tr|G8YY14|G8YY14_HUMAN,tr|H2DQF5|H2DQF5_HUMAN,tr|H2DQF6|H2DQF6_HUMAN,tr|H2ETA0|H2ETA0_HUMAN,tr|H3BT10|H3BT10_HUMAN,tr|H6SH95|H6SH95_HUMAN,tr|I0CKG0|I0CKG0_HUMAN,tr|I2HA00|I2HA00_HUMAN,tr|I2HA01|I2HA01_HUMAN,tr|I6UL51|I6UL51_HUMAN,tr|I7ITT0|I7ITT0_HUMAN,tr|I7JB64|I7JB64_HUMAN,tr|I7JSY2|I7JSY2_HUMAN,tr|I7KDN9|I7KDN9_HUMAN,tr|I7L128|I7L128_HUMAN,tr|I7L571|I7L571_HUMAN,tr|I7LL22|I7LL22_HUMAN,tr|I7LNF1|I7LNF1_HUMAN,tr|I7LP06|I7LP06_HUMAN,tr|J7H0H3|J7H0H3_HUMAN,tr|J7IF04|J7IF04_HUMAN,tr|J7IJ78|J7IJ78_HUMAN,tr|J7ILZ7|J7ILZ7_HUMAN,tr|J7JLB9|J7JLB9_HUMAN,tr|J9ZZ22|J9ZZ22_HUMAN,tr|J9ZZ26|J9ZZ26_HUMAN,tr|J9ZZ28|J9ZZ28_HUMAN,tr|J9ZZ64|J9ZZ64_HUMAN,tr|J9ZZE7|J9ZZE7_HUMAN,tr|J9ZZF1|J9ZZF1_HUMAN,tr|K0A0Q6|K0A0Q6_HUMAN,tr|K0A0R1|K0A0R1_HUMAN,tr|K0A0R6|K0A0R6_HUMAN,tr|K0A0T3|K0A0T3_HUMAN,tr|K0A0T9|K0A0T9_HUMAN,tr|K4MWK1|K4MWK1_HUMAN,tr|K4RNB6|K4RNB6_HUMAN,tr|K4RNV5|K4RNV5_HUMAN,tr|K4RNY0|K4RNY0_HUMAN,tr|K4UI15|K4UI15_HUMAN,tr|K4UNQ7|K4UNQ7_HUMAN,tr|K4UQ06|K4UQ06_HUMAN,tr|K4UQ76|K4UQ76_HUMAN,tr|K8ES76|K8ES76_HUMAN,tr|K8ESS1|K8ESS1_HUMAN,tr|K8FE51|K8FE51_HUMAN,tr|K9JHF5|K9JHF5_HUMAN,tr|K9JHF7|K9JHF7_HUMAN,tr|K9JI17|K9JI17_HUMAN,tr|K9JIR2|K9JIR2_HUMAN,tr|L0RH38|L0RH38_HUMAN,tr|L0RH60|L0RH60_HUMAN,tr|L8EB13|L8EB13_HUMAN,tr|M5FHF1|M5FHF1_HUMAN,tr|O95489|O95489_HUMAN,tr|Q08GE1|Q08GE1_HUMAN,tr|Q0E5G3|Q0E5G3_HUMAN,tr|Q0E5H1|Q0E5H1_HUMAN,tr|Q0KG01|Q0KG01_HUMAN,tr|Q19A86|Q19A86_HUMAN,tr|Q1KT12|Q1KT12_HUMAN,tr|Q1KT13|Q1KT13_HUMAN,tr|Q2UVE8|Q2UVE8_HUMAN,tr|Q2UVE9|Q2UVE9_HUMAN,tr|Q333X4|Q333X4_HUMAN,tr|Q4EW06|Q4EW06_HUMAN,tr|Q5CCG6|Q5CCG6_HUMAN,tr|Q5CCG7|Q5CCG7_HUMAN,tr|Q5VSJ7|Q5VSJ7_HUMAN,tr|Q5VSJ8|Q5VSJ8_HUMAN,tr|Q5VSJ9|Q5VSJ9_HUMAN,tr|Q5XLS8|Q5XLS8_HUMAN,tr|Q5XLT0|Q5XLT0_HUMAN,tr|Q5XLT3|Q5XLT3_HUMAN,tr|Q6A1H2|Q6A1H2_HUMAN,tr|Q6A1H3|Q6A1H3_HUMAN,tr|Q6A1H4|Q6A1H4_HUMAN,tr|Q6KC49|Q6KC49_HUMAN,tr|Q6SV87|Q6SV87_HUMAN,tr|Q6SV88|Q6SV88_HUMAN,tr|Q6SV89|Q6SV89_HUMAN,tr|Q6SV90|Q6SV90_HUMAN,tr|Q6SV91|Q6SV91_HUMAN,tr|Q70HW2|Q70HW2_HUMAN,tr|Q70VV1|Q70VV1_HUMAN,tr|Q7RU08|Q7RU08_HUMAN,tr|Q7Z594|Q7Z594_HUMAN,tr|Q8IZT0|Q8IZT0_HUMAN,tr|Q8IZT1|Q8IZT1_HUMAN,tr|Q99906|Q99906_HUMAN,tr|Q9C0J7|Q9C0J7_HUMAN,tr|Q9H248|Q9H248_HUMAN,tr|Q9HCC3|Q9HCC3_HUMAN,tr|Q9UDZ5|Q9UDZ5_HUMAN,tr|Q9UEC6|Q9UEC6_HUMAN,tr|Q9UEC7|Q9UEC7_HUMAN,tr|Q9UK19|Q9UK19_HUMAN,tr|Q9UK74|Q9UK74_HUMAN,tr|Q9UP91|Q9UP91_HUMAN,tr|Q9UPC8|Q9UPC8_HUMAN,tr|S5VXN0|S5VXN0_HUMAN,tr|S6FLM9|S6FLM9_HUMAN,tr|T2DJN4|T2DJN4_HUMAN,tr|T2DKY0|T2DKY0_HUMAN,tr|T2DL93|T2DL93_HUMAN,tr|T2DL95|T2DL95_HUMAN,tr|T2DLL5|T2DLL5_HUMAN,tr|T2LKG5|T2LKG5_HUMAN,tr|U5U1V4|U5U1V4_HUMAN,tr|U6Q0X6|U6Q0X6_HUMAN,tr|V6EVT1|V6EVT1_HUMAN,tr|W6E995|W6E995_HUMAN,tr|W6PPJ2|W6PPJ2_HUMAN,tr|W6S1I0|W6S1I0_HUMAN	uni_human_2016.fasta	45,561.5	83.9%	1	1	1	0.0300%	2.24%	MSSKYPR	-	S	85.8%	28.6	39.7	11.7	0	0	1	0	2	973.4560	1	7	true	
MDAV_SFD	BR1	MDAV_BR1	File Name: MDAV_09_01 (F037108)	Isoform 4 of COP9 signalosome complex subunit 1 OS=Homo sapiens GN=GPS1	sp|Q13098-5|CSN1_HUMAN,sp|Q13098-6|CSN1_HUMAN,sp|Q13098-7|CSN1_HUMAN,sp|Q13098|CSN1_HUMAN,tr|A0A096LP07|A0A096LP07_HUMAN,tr|A0A096LPJ3|A0A096LPJ3_HUMAN,tr|A8K070|A8K070_HUMAN,tr|B4DND6|B4DND6_HUMAN,tr|C9JFE4|C9JFE4_HUMAN,tr|J3KSA5|J3KSA5_HUMAN,tr|Q59F65|Q59F65_HUMAN	uni_human_2016.fasta	55,538.2	83.9%	1	1	1	0.0300%	1.44%	DYCTSAK	R	H	85.8%	14.7	27.7	4.37	0	0	1	0	2	955.3922	190	196	true	
MDAV_SFD	BR1	MDAV_BR1	File Name: MDAV_09_01 (F037108)	Phosphatidylinositol-glycan biosynthesis class W protein OS=Homo sapiens GN=PIGW PE=1 SV=1	sp|Q7Z7B1|PIGW_HUMAN,tr|A0A024R0Y1|A0A024R0Y1_HUMAN,tr|A0A087WWS9|A0A087WWS9_HUMAN	uni_human_2016.fasta	56,885.3	83.4%	1	1	1	0.0300%	1.39%	MSEKQMK	-	E	85.3%	17.5	31.8	4.14	0	0	1	0	2	1,135.4951	1	7	true	
MDAV_SFD	BR1	MDAV_BR1	File Name: MDAV_09_01 (F037108)	cAMP and cAMP-inhibited cGMP 3',5'-cyclic phosphodiesterase 10A OS=Homo sapiens GN=PDE10A PE=4 SV=1	tr|A0A087WUD0|A0A087WUD0_HUMAN,tr|Q6XYC4|Q6XYC4_HUMAN	uni_human_2016.fasta	19,325.0	94.2%	1	1	1	0.0300%	5.46%	MEGEQGEDGK	-	T	95.0%	23.1	25.3	11.6	0	1	0	0	2	1,232.4834	1	10	true	
MDAV_SFD	BR1	MDAV_BR1	File Name: MDAV_09_01 (F037108)	Translationally-controlled tumor protein OS=Homo sapiens GN=TPT1 PE=1 SV=1	tr|J3KPG2|J3KPG2_HUMAN	uni_human_2016.fasta	18,109.3	83.7%	1	1	1	0.0300%	4.37%	MFSDIYK	-	I	85.7%	14.1	27.6	3.12	0	0	1	0	2	1,129.4660	1	7	true	
MDAV_SFD	BR1	MDAV_BR1	File Name: MDAV_09_01 (F037108)	Tax_Id=9606 Gene_Symbol=KRT6A Keratin, type II cytoskeletal 6A	IPI:CON_00300725.7|SWISS-PROT:P02538,sp|P02538|K2C6A_HUMAN,tr|A0A0S2Z428|A0A0S2Z428_HUMAN,tr|B4DRR0|B4DRR0_HUMAN	uni_human_2016.fasta	60,046.4	79.9%	1	1	1	0.0300%	1.77%	SGFSSVSVSR	R	S	82.2%	35.6	41.2	23.4	0	1	0	0	2	1,012.5056	31	40	true	
MDAV_SFD	BR1	MDAV_BR1	File Name: MDAV_09_01 (F037108)	Isoform 2 of F-box only protein 4 OS=Homo sapiens GN=FBXO4	sp|Q9UKT5-2|FBX4_HUMAN,sp|Q9UKT5|FBX4_HUMAN,tr|B3KNA0|B3KNA0_HUMAN,tr|D6RAJ6|D6RAJ6_HUMAN	uni_human_2016.fasta	44,136.8	82.6%	1	1	1	0.0300%	2.28%	MCCPYTR	R	R	84.7%	9.88	25.0	0.000	0	0	1	0	2	1,003.3795	145	151	true	
MDAV_SFD	BR1	MDAV_BR1	File Name: MDAV_09_01 (F037108)	Tax_Id=9606 Gene_Symbol=KRT5 Keratin, type II cytoskeletal 5	IPI:CON_00009867.3|SWISS-PROT:P13647,sp|P13647|K2C5_HUMAN	uni_human_2016.fasta	62,379.6	82.0%	1	1	1	0.0300%	1.69%	YEELQQTAGR	K	H	84.1%	27.0	39.4	10.2	0	1	0	0	2	1,194.5750	365	374	true	tr|H0YI76|H0YI76_HUMAN,tr|B4E1T1|B4E1T1_HUMAN
MDAV_SFD	BR1	MDAV_BR1	File Name: MDAV_09_01 (F037108)	Isoform 3 of CUGBP Elav-like family member 6 OS=Homo sapiens GN=CELF6	sp|Q96J87-3|CELF6_HUMAN,sp|Q96J87|CELF6_HUMAN	uni_human_2016.fasta	50,477.1	82.5%	1	1	1	0.0300%	3.52%	AAAPGGSAQPAGPGPR	M	L	84.5%	24.4	39.7	9.27	0	0	1	0	1	1,466.7137	2	17	true	
MDAV_SFD	BR1	MDAV_BR1	File Name: MDAV_10_01 (F037109)	Antigen peptide transporter 1 OS=Homo sapiens GN=TAP1 PE=1 SV=2	sp|Q03518|TAP1_HUMAN,tr|A0A0S2Z5A6|A0A0S2Z5A6_HUMAN,tr|A0A140T9T7|A0A140T9T7_HUMAN,tr|B2R9F3|B2R9F3_HUMAN,tr|Q6QWC0|Q6QWC0_HUMAN,tr|Q6QWC1|Q6QWC1_HUMAN,tr|X5CKB3|X5CKB3_HUMAN	uni_human_2016.fasta	87,219.4	99.8%	2	2	2	0.0676%	2.97%	LLGCLGSETR	R	R	95.0%	58.8	40.2	43.8	0	1	0	0	2	1,105.5672	236	245	true	
MDAV_SFD	BR1	MDAV_BR1	File Name: MDAV_10_01 (F037109)	Antigen peptide transporter 1 OS=Homo sapiens GN=TAP1 PE=1 SV=2	sp|Q03518|TAP1_HUMAN,tr|A0A0S2Z5A6|A0A0S2Z5A6_HUMAN,tr|A0A140T9T7|A0A140T9T7_HUMAN,tr|B2R9F3|B2R9F3_HUMAN,tr|Q6QWC0|Q6QWC0_HUMAN,tr|Q6QWC1|Q6QWC1_HUMAN,tr|X5CKB3|X5CKB3_HUMAN	uni_human_2016.fasta	87,219.4	99.8%	2	2	2	0.0676%	2.97%	QVAAVGQEPQVFGR	R	S	95.0%	100	43.4	78.4	0	1	0	0	2	1,485.7809	640	653	true	
MDAV_SFD	BR1	MDAV_BR1	File Name: MDAV_10_01 (F037109)	Isoform 2 of Phosphoenolpyruvate carboxykinase [GTP], mitochondrial OS=Homo sapiens GN=PCK2	sp|Q16822-2|PCKGM_HUMAN,sp|Q16822|PCKGM_HUMAN,tr|A0A0A0MS74|A0A0A0MS74_HUMAN,tr|A0A0S2Z430|A0A0S2Z430_HUMAN,tr|A0A0S2Z451|A0A0S2Z451_HUMAN,tr|H0YM31|H0YM31_HUMAN,tr|Q6IB91|Q6IB91_HUMAN	uni_human_2016.fasta	70,730.9	99.8%	2	2	2	0.0676%	6.35%	GQLGNWMSPADFQR	R	A	95.0%	75.7	40.9	45.8	0	1	0	0	2	1,622.7382	129	142	true	
MDAV_SFD	BR1	MDAV_BR1	File Name: MDAV_10_01 (F037109)	Isoform 2 of Phosphoenolpyruvate carboxykinase [GTP], mitochondrial OS=Homo sapiens GN=PCK2	sp|Q16822-2|PCKGM_HUMAN,sp|Q16822|PCKGM_HUMAN,tr|A0A0A0MS74|A0A0A0MS74_HUMAN,tr|A0A0S2Z430|A0A0S2Z430_HUMAN,tr|A0A0S2Z451|A0A0S2Z451_HUMAN,tr|H0YM31|H0YM31_HUMAN,tr|Q6IB91|Q6IB91_HUMAN	uni_human_2016.fasta	70,730.9	99.8%	2	2	2	0.0676%	6.35%	VLSGDLGQLPTGIR	R	D	95.0%	80.2	41.9	50.6	0	1	0	0	2	1,425.8063	32	45	true	
MDAV_SFD	BR1	MDAV_BR1	File Name: MDAV_10_01 (F037109)	cDNA FLJ51546, highly similar to Glucagon-like peptide 2 receptor OS=Homo sapiens PE=2 SV=1	tr|B4DIS8|B4DIS8_HUMAN	uni_human_2016.fasta	59,483.7	80.7%	1	1	1	0.0338%	1.35%	LPHQIQR	M	H	89.6%	40.0	40.0	4.85	0	1	0	0	1	1,002.5576	2	8	true	
MDAV_SFD	BR1	MDAV_BR1	File Name: MDAV_10_01 (F037109)	Isoform 5 of Protein arginine N-methyltransferase 5 OS=Homo sapiens GN=PRMT5	sp|O14744-5|ANM5_HUMAN,sp|O14744|ANM5_HUMAN,tr|B2RDD7|B2RDD7_HUMAN	uni_human_2016.fasta	72,685.1	88.9%	1	1	1	0.0338%	1.69%	VPLVAPEDLR	R	D	94.2%	40.5	37.5	28.2	0	1	0	0	2	1,108.6362	155	164	true	
MDAV_SFD	BR1	MDAV_BR1	File Name: MDAV_10_01 (F037109)	Isoform 2 of Antigen peptide transporter 2 OS=Homo sapiens GN=TAP2	sp|Q03519-2|TAP2_HUMAN,sp|Q03519|TAP2_HUMAN,tr|A0A087WYD6|A0A087WYD6_HUMAN,tr|A0A0G2JLV0|A0A0G2JLV0_HUMAN,tr|A0A140T9S0|A0A140T9S0_HUMAN,tr|B4DS72|B4DS72_HUMAN,tr|E7ENX8|E7ENX8_HUMAN,tr|Q59H06|Q59H06_HUMAN,tr|Q5JNW1|Q5JNW1_HUMAN,tr|Q9H4M2|Q9H4M2_HUMAN,tr|Q9UMW6|Q9UMW6_HUMAN,tr|Q9UP03|Q9UP03_HUMAN,tr|Q9UQ60|Q9UQ60_HUMAN,tr|X5CMH5|X5CMH5_HUMAN	uni_human_2016.fasta	75,665.5	88.2%	1	1	1	0.0338%	1.23%	EIQDAVAR	R	A	93.9%	43.0	42.2	19.9	0	1	0	0	2	901.4738	320	327	true	
MDAV_SFD	BR1	MDAV_BR1	File Name: MDAV_10_01 (F037109)	Phosphoglucomutase-2 OS=Homo sapiens GN=PGM2 PE=1 SV=4	sp|Q96G03|PGM2_HUMAN	uni_human_2016.fasta	68,285.7	99.3%	2	2	2	0.0676%	3.27%	IVLANDPDADR	R	L	95.0%	73.5	40.5	34.2	0	1	0	0	2	1,198.6064	317	327	true	
MDAV_SFD	BR1	MDAV_BR1	File Name: MDAV_10_01 (F037109)	Phosphoglucomutase-2 OS=Homo sapiens GN=PGM2 PE=1 SV=4	sp|Q96G03|PGM2_HUMAN	uni_human_2016.fasta	68,285.7	99.3%	2	2	2	0.0676%	3.27%	MEFGTAGLR	R	A	85.4%	39.2	40.6	2.51	0	1	0	0	2	997.4773	55	63	true	
MDAV_SFD	BR1	MDAV_BR1	File Name: MDAV_10_01 (F037109)	Brother of CDO (Fragment) OS=Homo sapiens GN=BOC PE=4 SV=1	tr|H7C5J2|H7C5J2_HUMAN	uni_human_2016.fasta	8,904.6	80.0%	1	1	1	0.0338%	14.3%	XRACANGIHMNR	-	G	89.2%	40.0	40.2	0.000	0	1	0	0	2	1,515.6372	1	12	true	
MDAV_SFD	BR1	MDAV_BR1	File Name: MDAV_10_01 (F037109)	Lamin-B1 OS=Homo sapiens GN=LMNB1 PE=1 SV=2	sp|P20700|LMNB1_HUMAN	uni_human_2016.fasta	66,409.6	100.0%	4	4	5	0.169%	6.83%	AGGPTTPLSPTR	R	L	93.5%	42.2	41.8	21.3	0	1	0	0	2	1,154.6166	15	26	true	
MDAV_SFD	BR1	MDAV_BR1	File Name: MDAV_10_01 (F037109)	Lamin-B1 OS=Homo sapiens GN=LMNB1 PE=1 SV=2	sp|P20700|LMNB1_HUMAN	uni_human_2016.fasta	66,409.6	100.0%	4	4	5	0.169%	6.83%	CQSLTEDLEFR	R	K	95.0%	72.8	37.3	46.2	0	1	0	0	2	1,397.6367	198	208	true	
MDAV_SFD	BR1	MDAV_BR1	File Name: MDAV_10_01 (F037109)	Lamin-B1 OS=Homo sapiens GN=LMNB1 PE=1 SV=2	sp|P20700|LMNB1_HUMAN	uni_human_2016.fasta	66,409.6	100.0%	4	4	5	0.169%	6.83%	LKLSPSPSSR	R	V	86.4%	37.4	40.9	21.2	0	1	0	0	2	1,182.6573	388	397	true	sp|Q03252|LMNB2_HUMAN
MDAV_SFD	BR1	MDAV_BR1	File Name: MDAV_10_01 (F037109)	Lamin-B1 OS=Homo sapiens GN=LMNB1 PE=1 SV=2	sp|P20700|LMNB1_HUMAN	uni_human_2016.fasta	66,409.6	100.0%	4	4	5	0.169%	6.83%	MLTDKER	R	E	88.1%	35.1	37.7	8.20	0	2	0	0	2	1,013.4722	338	344	true	
MDAV_SFD	BR1	MDAV_BR1	File Name: MDAV_10_01 (F037109)	Eukaryotic initiation factor 4A-II OS=Homo sapiens GN=EIF4A2 PE=1 SV=2	sp|Q14240|IF4A2_HUMAN,tr|E7EQG2|E7EQG2_HUMAN	uni_human_2016.fasta	46,403.6	68.5%	1	1	1	0.0338%	2.46%	MSGGSADYNR	-	E	81.7%	20.2	27.5	4.44	0	0	1	0	2	1,099.4473	1	10	true	
MDAV_SFD	BR1	MDAV_BR1	File Name: MDAV_10_01 (F037109)	Dolichyl-diphosphooligosaccharide--protein glycosyltransferase subunit 1 OS=Homo sapiens GN=RPN1 PE=1 SV=1	sp|P04843|RPN1_HUMAN,tr|B4DL99|B4DL99_HUMAN,tr|B4DNJ5|B4DNJ5_HUMAN,tr|B7Z4L4|B7Z4L4_HUMAN,tr|Q53EP4|Q53EP4_HUMAN,tr|Q6IBR0|Q6IBR0_HUMAN,tr|Q96HX3|Q96HX3_HUMAN	uni_human_2016.fasta	68,571.0	90.2%	1	1	1	0.0338%	1.81%	LKTEGSDLCDR	R	V	95.0%	41.8	37.6	24.4	0	1	0	0	2	1,398.6321	537	547	true	
MDAV_SFD	BR1	MDAV_BR1	File Name: MDAV_10_01 (F037109)	Immediate early protein IE2 OS=Homo sapiens GN=U86 PE=4 SV=1	tr|A0A126LB25|A0A126LB25_HUMAN	uni_human_2016.fasta	164,343.5	90.2%	1	1	1	0.0338%	1.17%	MEPAKPSGNNMGSNDER	-	M	95.0%	27.1	28.5	15.5	0	0	1	0	2	1,849.7805	1	17	true	
MDAV_SFD	BR1	MDAV_BR1	File Name: MDAV_10_01 (F037109)	Keratin, type II cytoskeletal 2 epidermal OS=Homo sapiens GN=KRT2 PE=1 SV=2	sp|P35908|K22E_HUMAN	uni_human_2016.fasta	65,433.9	100.0%	9	9	9	0.304%	16.0%	AQYEEIAQR	K	S	95.0%	63.4	41.3	17.2	0	1	0	0	2	1,107.5429	354	362	true	IPI:CON_IPI00290078.5|SWISS-PROT:P19013,tr|B4DRR0|B4DRR0_HUMAN,sp|P02538|K2C6A_HUMAN,IPI:CON_00300725.7|SWISS-PROT:P02538,sp|P04259|K2C6B_HUMAN,tr|A0A0S2Z428|A0A0S2Z428_HUMAN
MDAV_SFD	BR1	MDAV_BR1	File Name: MDAV_10_01 (F037109)	Keratin, type II cytoskeletal 2 epidermal OS=Homo sapiens GN=KRT2 PE=1 SV=2	sp|P35908|K22E_HUMAN	uni_human_2016.fasta	65,433.9	100.0%	9	9	9	0.304%	16.0%	DVDNAYMIK	K	V	95.0%	47.0	38.2	28.9	0	1	0	0	2	1,084.4981	288	296	true	
MDAV_SFD	BR1	MDAV_BR1	File Name: MDAV_10_01 (F037109)	Keratin, type II cytoskeletal 2 epidermal OS=Homo sapiens GN=KRT2 PE=1 SV=2	sp|P35908|K22E_HUMAN	uni_human_2016.fasta	65,433.9	100.0%	9	9	9	0.304%	16.0%	DYQELMNVK	R	L	91.7%	42.7	40.8	27.1	0	1	0	0	2	1,155.5352	462	470	true	
MDAV_SFD	BR1	MDAV_BR1	File Name: MDAV_10_01 (F037109)	Keratin, type II cytoskeletal 2 epidermal OS=Homo sapiens GN=KRT2 PE=1 SV=2	sp|P35908|K22E_HUMAN	uni_human_2016.fasta	65,433.9	100.0%	9	9	9	0.304%	16.0%	FASFIDK	K	V	86.2%	37.5	41.2	6.07	0	1	0	0	2	827.4298	189	195	true	IPI:CON_IPI00290078.5|SWISS-PROT:P19013,sp|P13647|K2C5_HUMAN,tr|B4DRR0|B4DRR0_HUMAN,tr|B4E1T1|B4E1T1_HUMAN,sp|P04259|K2C6B_HUMAN,IPI:CON_00622240.4|SWISS-PROT:Q3TTY5,sp|Q86Y46|K2C73_HUMAN,IPI:CON_IPI00174775.2|TREMBL:Q32MB2;Q86Y46,tr|A0A0S2Z428|A0A0S2Z428_HUMAN,IPI:CON_00300725.7|SWISS-PROT:P02538,sp|P02538|K2C6A_HUMAN,IPI:CON_IPI00376379.3|SWISS-PROT:Q7Z794,IPI:CON_00009867.3|SWISS-PROT:P13647,tr|Q0IIN1|Q0IIN1_HUMAN
MDAV_SFD	BR1	MDAV_BR1	File Name: MDAV_10_01 (F037109)	Keratin, type II cytoskeletal 2 epidermal OS=Homo sapiens GN=KRT2 PE=1 SV=2	sp|P35908|K22E_HUMAN	uni_human_2016.fasta	65,433.9	100.0%	9	9	9	0.304%	16.0%	GFSSGSAVVSGGSR	R	R	95.0%	79.7	39.3	53.8	0	1	0	0	2	1,254.6072	21	34	true	IPI:CON_00622240.4|SWISS-PROT:Q3TTY5
MDAV_SFD	BR1	MDAV_BR1	File Name: MDAV_10_01 (F037109)	Keratin, type II cytoskeletal 2 epidermal OS=Homo sapiens GN=KRT2 PE=1 SV=2	sp|P35908|K22E_HUMAN	uni_human_2016.fasta	65,433.9	100.0%	9	9	9	0.304%	16.0%	GSSSGGGYSSGSSSYGSGGR	R	Q	95.0%	85.9	34.4	68.9	0	1	0	0	2	1,740.7055	525	544	true	
MDAV_SFD	BR1	MDAV_BR1	File Name: MDAV_10_01 (F037109)	Keratin, type II cytoskeletal 2 epidermal OS=Homo sapiens GN=KRT2 PE=1 SV=2	sp|P35908|K22E_HUMAN	uni_human_2016.fasta	65,433.9	100.0%	9	9	9	0.304%	16.0%	IEISELNR	K	V	95.0%	57.4	40.1	16.9	0	1	0	0	2	973.5313	394	401	false	tr|H6VRG0|H6VRG0_HUMAN,tr|H6VRG1|H6VRG1_HUMAN,tr|H6VRG2|H6VRG2_HUMAN,sp|P04264|K2C1_HUMAN,tr|H6VRG3|H6VRG3_HUMAN
MDAV_SFD	BR1	MDAV_BR1	File Name: MDAV_10_01 (F037109)	Keratin, type II cytoskeletal 2 epidermal OS=Homo sapiens GN=KRT2 PE=1 SV=2	sp|P35908|K22E_HUMAN	uni_human_2016.fasta	65,433.9	100.0%	9	9	9	0.304%	16.0%	LLEGEECR	K	M	95.0%	41.3	37.3	23.7	0	1	0	0	2	1,005.4671	483	490	true	tr|H0YI76|H0YI76_HUMAN,sp|P13647|K2C5_HUMAN,tr|B4DRR0|B4DRR0_HUMAN,tr|B4E1T1|B4E1T1_HUMAN,sp|P04259|K2C6B_HUMAN,IPI:CON_00622240.4|SWISS-PROT:Q3TTY5,sp|Q86Y46|K2C73_HUMAN,IPI:CON_IPI00174775.2|TREMBL:Q32MB2;Q86Y46,tr|A0A0S2Z428|A0A0S2Z428_HUMAN,IPI:CON_00300725.7|SWISS-PROT:P02538,sp|P02538|K2C6A_HUMAN,IPI:CON_00009867.3|SWISS-PROT:P13647
MDAV_SFD	BR1	MDAV_BR1	File Name: MDAV_10_01 (F037109)	Keratin, type II cytoskeletal 2 epidermal OS=Homo sapiens GN=KRT2 PE=1 SV=2	sp|P35908|K22E_HUMAN	uni_human_2016.fasta	65,433.9	100.0%	9	9	9	0.304%	16.0%	SLVGLGGTK	R	S	92.9%	38.7	36.3	17.4	0	1	0	0	2	831.4936	62	70	true	
MDAV_SFD	BR1	MDAV_BR1	File Name: MDAV_10_01 (F037109)	Keratin, type II cytoskeletal 2 epidermal OS=Homo sapiens GN=KRT2 PE=1 SV=2	sp|P35908|K22E_HUMAN	uni_human_2016.fasta	65,433.9	100.0%	9	9	9	0.304%	16.0%	YLDGLTAER	R	T	95.0%	58.6	40.1	28.7	0	1	0	0	2	1,037.5263	239	247	true	
MDAV_SFD	BR1	MDAV_BR1	File Name: MDAV_10_01 (F037109)	Tax_Id=9606 Gene_Symbol=KRT17 Keratin, type I cytoskeletal 17	IPI:CON_00450768.7|SWISS-PROT:Q04695,IPI:CON_IPI00450768.7|SWISS-PROT:Q04695,sp|Q04695|K1C17_HUMAN	uni_human_2016.fasta	48,106.7	90.2%	1	1	1	0.0338%	7.41%	ALEEANTELEVK	R	I	95.0%	53.3	41.3	34.5	0	1	0	0	2	1,345.6846	104	115	true	
MDAV_SFD	BR1	MDAV_BR1	File Name: MDAV_10_01 (F037109)	Tax_Id=9606 Gene_Symbol=KRT17 Keratin, type I cytoskeletal 17	IPI:CON_00450768.7|SWISS-PROT:Q04695,IPI:CON_IPI00450768.7|SWISS-PROT:Q04695,sp|Q04695|K1C17_HUMAN	uni_human_2016.fasta	48,106.7	90.2%	1	1	1	0.0338%	7.41%	EVATNSELVQSGK	R	S	95.0%	88.0	42.2	66.1	0	1	0	0	2	1,361.6907	285	297	false	IPI:CON_00384444.5|SWISS-PROT:P02533,sp|P02533|K1C14_HUMAN,tr|A0A024R1X6|A0A024R1X6_HUMAN
MDAV_SFD	BR1	MDAV_BR1	File Name: MDAV_10_01 (F037109)	Tax_Id=9606 Gene_Symbol=KRT17 Keratin, type I cytoskeletal 17	IPI:CON_00450768.7|SWISS-PROT:Q04695,IPI:CON_IPI00450768.7|SWISS-PROT:Q04695,sp|Q04695|K1C17_HUMAN	uni_human_2016.fasta	48,106.7	90.2%	1	1	1	0.0338%	7.41%	LASYLDK	R	V	95.0%	42.3	37.1	9.32	0	1	0	0	2	809.4404	95	101	false	sp|P13645|K1C10_HUMAN,IPI:CON_00384444.5|SWISS-PROT:P02533,IPI:CON_IPI00015309.1|SWISS-PROT:Q99456,sp|P02533|K1C14_HUMAN,IPI:CON_IPI00217963.3|SWISS-PROT:P08779,sp|P08779|K1C16_HUMAN,sp|Q99456|K1C12_HUMAN,sp|P35527|K1C9_HUMAN,IPI:CON_00217963.3|SWISS-PROT:P08779,IPI:CON_00009865.2|SWISS-PROT:P13645
MDAV_SFD	BR1	MDAV_BR1	File Name: MDAV_10_01 (F037109)	Nucleolar protein 58 OS=Homo sapiens GN=NOP58 PE=1 SV=1	sp|Q9Y2X3|NOP58_HUMAN,tr|B3KN82|B3KN82_HUMAN	uni_human_2016.fasta	59,580.2	99.8%	2	2	2	0.0676%	5.10%	TQLYEYLQNR	R	M	95.0%	47.6	40.8	21.8	0	1	0	0	2	1,327.6641	269	278	true	
MDAV_SFD	BR1	MDAV_BR1	File Name: MDAV_10_01 (F037109)	Nucleolar protein 58 OS=Homo sapiens GN=NOP58 PE=1 SV=1	sp|Q9Y2X3|NOP58_HUMAN,tr|B3KN82|B3KN82_HUMAN	uni_human_2016.fasta	59,580.2	99.8%	2	2	2	0.0676%	5.10%	YDAFGEDSSSAMGVENR	R	A	95.0%	92.5	36.5	60.2	0	1	0	0	2	1,850.7498	372	388	true	
MDAV_SFD	BR1	MDAV_BR1	File Name: MDAV_10_01 (F037109)	Isoform 2 of Sorting nexin-2 OS=Homo sapiens GN=SNX2	sp|O60749-2|SNX2_HUMAN,sp|O60749|SNX2_HUMAN,tr|B3KML1|B3KML1_HUMAN,tr|B3KN57|B3KN57_HUMAN,tr|Q53GG3|Q53GG3_HUMAN	uni_human_2016.fasta	58,472.2	90.2%	1	1	1	0.0338%	3.48%	AVNTQALSGAGILR	R	M	95.0%	113	42.4	75.8	0	1	0	0	2	1,370.7751	270	283	true	
MDAV_SFD	BR1	MDAV_BR1	File Name: MDAV_10_01 (F037109)	Lamin-B2 OS=Homo sapiens GN=LMNB2 PE=1 SV=4	sp|Q03252|LMNB2_HUMAN	uni_human_2016.fasta	69,949.4	100.0%	3	3	3	0.101%	6.13%	ALELENDR	R	L	95.0%	45.6	39.7	22.2	0	1	0	0	2	959.4793	66	73	true	
MDAV_SFD	BR1	MDAV_BR1	File Name: MDAV_10_01 (F037109)	Lamin-B2 OS=Homo sapiens GN=LMNB2 PE=1 SV=4	sp|Q03252|LMNB2_HUMAN	uni_human_2016.fasta	69,949.4	100.0%	3	3	3	0.101%	6.13%	EGELTVAQGR	R	V	95.0%	50.4	40.2	15.9	0	1	0	0	2	1,059.5430	139	148	true	
MDAV_SFD	BR1	MDAV_BR1	File Name: MDAV_10_01 (F037109)	Lamin-B2 OS=Homo sapiens GN=LMNB2 PE=1 SV=4	sp|Q03252|LMNB2_HUMAN	uni_human_2016.fasta	69,949.4	100.0%	3	3	3	0.101%	6.13%	GLESDVAELR	R	A	95.0%	64.1	40.6	33.7	0	1	0	0	2	1,088.5583	172	181	true	
MDAV_SFD	BR1	MDAV_BR1	File Name: MDAV_10_01 (F037109)	Lamin-B2 OS=Homo sapiens GN=LMNB2 PE=1 SV=4	sp|Q03252|LMNB2_HUMAN	uni_human_2016.fasta	69,949.4	100.0%	3	3	3	0.101%	6.13%	LKLSPSPSSR	R	V	86.4%	37.4	40.9	21.2	0	1	0	0	2	1,182.6573	402	411	false	sp|P20700|LMNB1_HUMAN
MDAV_SFD	BR1	MDAV_BR1	File Name: MDAV_10_01 (F037109)	cDNA FLJ58287, highly similar to Galactoside 2-alpha-L-fucosyltransferase 2 (EC 2.4.1.69) OS=Homo sapiens PE=2 SV=1	tr|B4DVU6|B4DVU6_HUMAN,tr|B7Z6W0|B7Z6W0_HUMAN	uni_human_2016.fasta	29,292.1	90.2%	1	1	1	0.0338%	3.24%	MKLCKPKNMGK	M	E	95.0%	42.8	41.0	8.47	0	1	0	0	1	1,566.7688	2	12	true	
MDAV_SFD	BR1	MDAV_BR1	File Name: MDAV_10_01 (F037109)	Plastin-2 OS=Homo sapiens GN=LCP1 PE=1 SV=6	sp|P13796|PLSL_HUMAN,tr|A0A024RDT4|A0A024RDT4_HUMAN,tr|Q53FI1|Q53FI1_HUMAN,tr|V9HWJ7|V9HWJ7_HUMAN	uni_human_2016.fasta	70,291.2	100.0%	5	6	6	0.203%	9.09%	AECMLQQAER	R	L	95.0%	72.6	37.7	40.0	0	1	0	0	2	1,251.5457	334	343	true	
MDAV_SFD	BR1	MDAV_BR1	File Name: MDAV_10_01 (F037109)	Plastin-2 OS=Homo sapiens GN=LCP1 PE=1 SV=6	sp|P13796|PLSL_HUMAN,tr|A0A024RDT4|A0A024RDT4_HUMAN,tr|Q53FI1|Q53FI1_HUMAN,tr|V9HWJ7|V9HWJ7_HUMAN	uni_human_2016.fasta	70,291.2	100.0%	5	6	6	0.203%	9.09%	EITENLMATGDLDQDGR	R	I	95.0%	75.8	38.4	52.5	0	1	1	0	2	1,893.8499	52	68	true	
MDAV_SFD	BR1	MDAV_BR1	File Name: MDAV_10_01 (F037109)	Plastin-2 OS=Homo sapiens GN=LCP1 PE=1 SV=6	sp|P13796|PLSL_HUMAN,tr|A0A024RDT4|A0A024RDT4_HUMAN,tr|Q53FI1|Q53FI1_HUMAN,tr|V9HWJ7|V9HWJ7_HUMAN	uni_human_2016.fasta	70,291.2	100.0%	5	6	6	0.203%	9.09%	NEALIALLR	R	E	95.0%	68.1	37.5	24.7	0	1	0	0	2	1,012.6150	245	253	true	
MDAV_SFD	BR1	MDAV_BR1	File Name: MDAV_10_01 (F037109)	Plastin-2 OS=Homo sapiens GN=LCP1 PE=1 SV=6	sp|P13796|PLSL_HUMAN,tr|A0A024RDT4|A0A024RDT4_HUMAN,tr|Q53FI1|Q53FI1_HUMAN,tr|V9HWJ7|V9HWJ7_HUMAN	uni_human_2016.fasta	70,291.2	100.0%	5	6	6	0.203%	9.09%	NWMNSLGVNPR	R	V	95.0%	56.0	38.1	31.0	0	1	0	0	2	1,303.6212	402	412	true	
MDAV_SFD	BR1	MDAV_BR1	File Name: MDAV_10_01 (F037109)	Plastin-2 OS=Homo sapiens GN=LCP1 PE=1 SV=6	sp|P13796|PLSL_HUMAN,tr|A0A024RDT4|A0A024RDT4_HUMAN,tr|Q53FI1|Q53FI1_HUMAN,tr|V9HWJ7|V9HWJ7_HUMAN	uni_human_2016.fasta	70,291.2	100.0%	5	6	6	0.203%	9.09%	QFVTATDVVR	R	G	95.0%	69.9	42.7	34.0	0	1	0	0	2	1,135.6106	348	357	true	
MDAV_SFD	BR1	MDAV_BR1	File Name: MDAV_10_01 (F037109)	Isoform 2 of Calcium-binding mitochondrial carrier protein Aralar1 OS=Homo sapiens GN=SLC25A12	sp|O75746-2|CMC1_HUMAN,sp|O75746|CMC1_HUMAN,tr|B3KMV8|B3KMV8_HUMAN	uni_human_2016.fasta	74,764.0	90.2%	1	1	1	0.0338%	1.40%	VSALNVLR	R	D	95.0%	55.3	34.7	33.8	0	1	0	0	2	871.5359	466	473	true	
MDAV_SFD	BR1	MDAV_BR1	File Name: MDAV_10_01 (F037109)	Isoform 2 of Heterogeneous nuclear ribonucleoprotein Q OS=Homo sapiens GN=SYNCRIP	sp|O60506-2|HNRPQ_HUMAN,sp|O60506-3|HNRPQ_HUMAN,sp|O60506-4|HNRPQ_HUMAN,sp|O60506|HNRPQ_HUMAN,tr|B2R8Z8|B2R8Z8_HUMAN,tr|B7Z645|B7Z645_HUMAN,tr|Q05CK9|Q05CK9_HUMAN,tr|Q59GL1|Q59GL1_HUMAN	uni_human_2016.fasta	69,603.5	99.8%	2	2	2	0.0676%	3.91%	LMMDPLTGLNR	R	G	95.0%	73.4	39.1	44.4	0	1	0	0	2	1,292.6340	193	203	true	
MDAV_SFD	BR1	MDAV_BR1	File Name: MDAV_10_01 (F037109)	Isoform 2 of Heterogeneous nuclear ribonucleoprotein Q OS=Homo sapiens GN=SYNCRIP	sp|O60506-2|HNRPQ_HUMAN,sp|O60506-3|HNRPQ_HUMAN,sp|O60506-4|HNRPQ_HUMAN,sp|O60506|HNRPQ_HUMAN,tr|B2R8Z8|B2R8Z8_HUMAN,tr|B7Z645|B7Z645_HUMAN,tr|Q05CK9|Q05CK9_HUMAN,tr|Q59GL1|Q59GL1_HUMAN	uni_human_2016.fasta	69,603.5	99.8%	2	2	2	0.0676%	3.91%	TGYTLDVTTGQR	R	K	95.0%	72.5	41.3	41.4	0	1	0	0	2	1,311.6541	131	142	true	
MDAV_SFD	BR1	MDAV_BR1	File Name: MDAV_10_01 (F037109)	Isoform 2 of Stress-induced-phosphoprotein 1 OS=Homo sapiens GN=STIP1	sp|P31948-2|STIP1_HUMAN,sp|P31948-3|STIP1_HUMAN,sp|P31948|STIP1_HUMAN,tr|A8K690|A8K690_HUMAN,tr|V9HW72|V9HW72_HUMAN	uni_human_2016.fasta	62,642.1	99.6%	2	2	2	0.0676%	4.41%	AMADPEVQQIMSDPAMR	R	L	95.0%	62.0	32.9	41.3	0	0	1	0	2	1,937.8404	489	505	true	
MDAV_SFD	BR1	MDAV_BR1	File Name: MDAV_10_01 (F037109)	Isoform 2 of Stress-induced-phosphoprotein 1 OS=Homo sapiens GN=STIP1	sp|P31948-2|STIP1_HUMAN,sp|P31948-3|STIP1_HUMAN,sp|P31948|STIP1_HUMAN,tr|A8K690|A8K690_HUMAN,tr|V9HW72|V9HW72_HUMAN	uni_human_2016.fasta	62,642.1	99.6%	2	2	2	0.0676%	4.41%	TLLSDPTYR	R	E	91.3%	41.1	41.0	18.0	0	1	0	0	2	1,065.5576	145	153	true	
MDAV_SFD	BR1	MDAV_BR1	File Name: MDAV_10_01 (F037109)	Isoform 2 of Probable ATP-dependent RNA helicase DDX17 OS=Homo sapiens GN=DDX17	sp|Q92841-1|DDX17_HUMAN,sp|Q92841-2|DDX17_HUMAN,sp|Q92841-3|DDX17_HUMAN	uni_human_2016.fasta	72,373.0	90.2%	1	1	2	0.0676%	1.69%	MLDMGFEPQIR	R	K	95.0%	75.0	37.7	49.1	0	2	0	0	2	1,368.6289	251	261	true	tr|Q59GX6|Q59GX6_HUMAN,tr|B4DLU5|B4DLU5_HUMAN,tr|A0A0D9SF53|A0A0D9SF53_HUMAN,tr|B5BUE6|B5BUE6_HUMAN,tr|Q59E92|Q59E92_HUMAN,sp|O00571|DDX3X_HUMAN,sp|P17844|DDX5_HUMAN,tr|A0A0D9SG12|A0A0D9SG12_HUMAN,sp|P17844-2|DDX5_HUMAN,tr|Q7Z2V5|Q7Z2V5_HUMAN,tr|B4DN41|B4DN41_HUMAN,tr|A0A0D9SFB3|A0A0D9SFB3_HUMAN,tr|J3KTA4|J3KTA4_HUMAN,sp|O00571-2|DDX3X_HUMAN,tr|B5BTY4|B5BTY4_HUMAN
MDAV_SFD	BR1	MDAV_BR1	File Name: MDAV_10_01 (F037109)	Cytoskeleton-associated protein 4 OS=Homo sapiens GN=CKAP4 PE=1 SV=2	sp|Q07065|CKAP4_HUMAN,tr|A0A024RBH2|A0A024RBH2_HUMAN,tr|B3KVX6|B3KVX6_HUMAN,tr|Q6NWZ1|Q6NWZ1_HUMAN,tr|Q8TB01|Q8TB01_HUMAN	uni_human_2016.fasta	66,022.2	90.2%	1	1	1	0.0338%	3.16%	LEGLGSSEADQDGLASTVR	R	S	95.0%	103	44.0	85.9	0	1	0	0	2	1,904.9198	455	473	true	
MDAV_SFD	BR1	MDAV_BR1	File Name: MDAV_10_01 (F037109)	Tax_Id=9606 Gene_Symbol=KRT5 Keratin, type II cytoskeletal 5	IPI:CON_00009867.3|SWISS-PROT:P13647,sp|P13647|K2C5_HUMAN	uni_human_2016.fasta	62,379.6	98.1%	1	1	1	0.0338%	4.07%	AQYEEIANR	K	S	95.0%	58.2	39.9	28.1	0	1	0	0	2	1,093.5272	344	352	true	tr|H0YI76|H0YI76_HUMAN,tr|B4E1T1|B4E1T1_HUMAN
MDAV_SFD	BR1	MDAV_BR1	File Name: MDAV_10_01 (F037109)	Tax_Id=9606 Gene_Symbol=KRT5 Keratin, type II cytoskeletal 5	IPI:CON_00009867.3|SWISS-PROT:P13647,sp|P13647|K2C5_HUMAN	uni_human_2016.fasta	62,379.6	98.1%	1	1	1	0.0338%	4.07%	FASFIDK	K	V	86.2%	37.5	41.2	6.07	0	1	0	0	2	827.4298	179	185	false	IPI:CON_IPI00290078.5|SWISS-PROT:P19013,tr|B4DRR0|B4DRR0_HUMAN,tr|B4E1T1|B4E1T1_HUMAN,sp|P04259|K2C6B_HUMAN,IPI:CON_00622240.4|SWISS-PROT:Q3TTY5,sp|Q86Y46|K2C73_HUMAN,IPI:CON_IPI00174775.2|TREMBL:Q32MB2;Q86Y46,tr|A0A0S2Z428|A0A0S2Z428_HUMAN,IPI:CON_00300725.7|SWISS-PROT:P02538,sp|P02538|K2C6A_HUMAN,sp|P35908|K22E_HUMAN,IPI:CON_IPI00376379.3|SWISS-PROT:Q7Z794,tr|Q0IIN1|Q0IIN1_HUMAN
MDAV_SFD	BR1	MDAV_BR1	File Name: MDAV_10_01 (F037109)	Tax_Id=9606 Gene_Symbol=KRT5 Keratin, type II cytoskeletal 5	IPI:CON_00009867.3|SWISS-PROT:P13647,sp|P13647|K2C5_HUMAN	uni_human_2016.fasta	62,379.6	98.1%	1	1	1	0.0338%	4.07%	LLEGEECR	K	L	95.0%	41.3	37.3	23.7	0	1	0	0	2	1,005.4671	473	480	false	tr|H0YI76|H0YI76_HUMAN,tr|B4DRR0|B4DRR0_HUMAN,tr|B4E1T1|B4E1T1_HUMAN,sp|P04259|K2C6B_HUMAN,IPI:CON_00622240.4|SWISS-PROT:Q3TTY5,sp|Q86Y46|K2C73_HUMAN,IPI:CON_IPI00174775.2|TREMBL:Q32MB2;Q86Y46,tr|A0A0S2Z428|A0A0S2Z428_HUMAN,IPI:CON_00300725.7|SWISS-PROT:P02538,sp|P02538|K2C6A_HUMAN,sp|P35908|K22E_HUMAN
MDAV_SFD	BR1	MDAV_BR1	File Name: MDAV_10_01 (F037109)	Ribosomal L1 domain-containing protein 1 OS=Homo sapiens GN=RSL1D1 PE=1 SV=3	sp|O76021|RL1D1_HUMAN,tr|Q32Q62|Q32Q62_HUMAN	uni_human_2016.fasta	54,974.7	99.8%	2	2	2	0.0676%	7.35%	LLPSLIGR	R	H	95.0%	37.9	33.6	16.7	0	1	0	0	2	868.5616	164	171	true	
MDAV_SFD	BR1	MDAV_BR1	File Name: MDAV_10_01 (F037109)	Ribosomal L1 domain-containing protein 1 OS=Homo sapiens GN=RSL1D1 PE=1 SV=3	sp|O76021|RL1D1_HUMAN,tr|Q32Q62|Q32Q62_HUMAN	uni_human_2016.fasta	54,974.7	99.8%	2	2	2	0.0676%	7.35%	MEDSASASLSSAAATGTSTSTPAAPTAR	-	K	95.0%	82.2	43.7	56.5	0	0	1	0	2	2,655.2050	1	28	true	
MDAV_SFD	BR1	MDAV_BR1	File Name: MDAV_10_01 (F037109)	Tax_Id=9606 Gene_Symbol=KRT14 Keratin, type I cytoskeletal 14	IPI:CON_00384444.5|SWISS-PROT:P02533,sp|P02533|K1C14_HUMAN	uni_human_2016.fasta	51,622.6	90.2%	1	1	1	0.0338%	6.78%	ALEEANADLEVK	R	I	95.0%	95.6	42.1	68.7	0	1	0	0	2	1,301.6584	135	146	false	sp|P13646|K1C13_HUMAN,sp|P13646-3|K1C13_HUMAN,tr|K7ERE3|K7ERE3_HUMAN,IPI:CON_00217963.3|SWISS-PROT:P08779,IPI:CON_IPI00873598.1|ENSEMBL:ENSP00000377550,sp|P08779|K1C16_HUMAN,IPI:CON_IPI00217963.3|SWISS-PROT:P08779
MDAV_SFD	BR1	MDAV_BR1	File Name: MDAV_10_01 (F037109)	Tax_Id=9606 Gene_Symbol=KRT14 Keratin, type I cytoskeletal 14	IPI:CON_00384444.5|SWISS-PROT:P02533,sp|P02533|K1C14_HUMAN	uni_human_2016.fasta	51,622.6	90.2%	1	1	1	0.0338%	6.78%	EVATNSELVQSGK	R	S	95.0%	88.0	42.2	66.1	0	1	0	0	2	1,361.6907	316	328	true	sp|Q04695|K1C17_HUMAN,tr|A0A024R1X6|A0A024R1X6_HUMAN,IPI:CON_00450768.7|SWISS-PROT:Q04695,IPI:CON_IPI00450768.7|SWISS-PROT:Q04695
MDAV_SFD	BR1	MDAV_BR1	File Name: MDAV_10_01 (F037109)	Tax_Id=9606 Gene_Symbol=KRT14 Keratin, type I cytoskeletal 14	IPI:CON_00384444.5|SWISS-PROT:P02533,sp|P02533|K1C14_HUMAN	uni_human_2016.fasta	51,622.6	90.2%	1	1	1	0.0338%	6.78%	LASYLDK	R	V	95.0%	42.3	37.1	9.32	0	1	0	0	2	809.4404	126	132	false	sp|P13645|K1C10_HUMAN,IPI:CON_IPI00015309.1|SWISS-PROT:Q99456,IPI:CON_IPI00217963.3|SWISS-PROT:P08779,sp|P08779|K1C16_HUMAN,sp|Q99456|K1C12_HUMAN,sp|P35527|K1C9_HUMAN,IPI:CON_00217963.3|SWISS-PROT:P08779,sp|Q04695|K1C17_HUMAN,IPI:CON_00450768.7|SWISS-PROT:Q04695,IPI:CON_IPI00450768.7|SWISS-PROT:Q04695,IPI:CON_00009865.2|SWISS-PROT:P13645
MDAV_SFD	BR1	MDAV_BR1	File Name: MDAV_10_01 (F037109)	HEJ1 OS=Homo sapiens PE=2 SV=1	tr|Q96RF1|Q96RF1_HUMAN	uni_human_2016.fasta	7,298.4	90.2%	1	1	1	0.0338%	15.6%	EQYSAVIIAK	K	V	95.0%	48.8	39.9	20.8	0	1	0	0	2	1,121.6201	50	59	true	
MDAV_SFD	BR1	MDAV_BR1	File Name: MDAV_10_01 (F037109)	Potassium voltage-gated channel subfamily H member 5 OS=Homo sapiens GN=KCNH5 PE=1 SV=3	sp|Q8NCM2|KCNH5_HUMAN	uni_human_2016.fasta	111,879.3	90.2%	1	1	1	0.0338%	1.42%	DAMELKPNGGADQK	R	C	95.0%	40.5	37.8	18.1	0	1	0	0	2	1,594.7169	780	793	true	
MDAV_SFD	BR1	MDAV_BR1	File Name: MDAV_10_01 (F037109)	Trypsin - Sus scrofa (Pig).	IPI:CON_Trypsin|SWISS-PROT:P00761|TRYP_PIG	uni_human_2016.fasta	24,409.3	99.8%	2	2	2	0.0676%	12.1%	LGEHNIDVLEGNEQFINAAK	R	I	95.0%	78.7	42.8	47.0	0	0	1	0	2	2,211.1042	58	77	true	
MDAV_SFD	BR1	MDAV_BR1	File Name: MDAV_10_01 (F037109)	Trypsin - Sus scrofa (Pig).	IPI:CON_Trypsin|SWISS-PROT:P00761|TRYP_PIG	uni_human_2016.fasta	24,409.3	99.8%	2	2	2	0.0676%	12.1%	VATVSLPR	R	S	95.0%	44.5	35.4	12.9	0	1	0	0	2	842.5094	108	115	true	
MDAV_SFD	BR1	MDAV_BR1	File Name: MDAV_10_01 (F037109)	Cleavage stimulation factor subunit 2 tau variant OS=Homo sapiens GN=CSTF2T PE=1 SV=1	sp|Q9H0L4|CSTFT_HUMAN	uni_human_2016.fasta	64,436.9	89.7%	1	1	1	0.0338%	1.79%	GLLGDAPNDPR	R	G	94.7%	41.9	40.4	12.8	0	1	0	0	2	1,124.5697	328	338	true	
MDAV_SFD	BR1	MDAV_BR1	File Name: MDAV_10_01 (F037109)	Peroxisomal membrane protein PEX16 (Fragment) OS=Homo sapiens GN=PEX16 PE=1 SV=1	tr|E9PLS4|E9PLS4_HUMAN,tr|E9PP98|E9PP98_HUMAN	uni_human_2016.fasta	17,995.6	66.3%	1	1	1	0.0338%	4.37%	MEMGAAK	-	V	80.2%	17.2	25.0	6.65	0	0	1	0	2	979.3649	1	7	true	
MDAV_SFD	BR1	MDAV_BR1	File Name: MDAV_10_01 (F037109)	Isoform 2 of Lariat debranching enzyme OS=Homo sapiens GN=DBR1	sp|Q9UK59-2|DBR1_HUMAN	uni_human_2016.fasta	35,022.9	88.8%	1	1	1	0.0338%	3.53%	ATDDLINVTGR	R	L	94.2%	44.0	43.1	29.3	0	1	0	0	2	1,174.6064	59	69	true	
MDAV_SFD	BR1	MDAV_BR1	File Name: MDAV_10_01 (F037109)	Isoform 2 of Heat shock 70 kDa protein 1A OS=Homo sapiens GN=HSPA1A	sp|P0DMV8-2|HS71A_HUMAN,sp|P0DMV8|HS71A_HUMAN,sp|P0DMV9|HS71B_HUMAN,sp|P17066|HSP76_HUMAN,tr|A0A0G2JIW1|A0A0G2JIW1_HUMAN,tr|A8K5I0|A8K5I0_HUMAN,tr|B2R6X5|B2R6X5_HUMAN,tr|B3KSM6|B3KSM6_HUMAN,tr|B4DFN9|B4DFN9_HUMAN,tr|B4DI39|B4DI39_HUMAN,tr|B4DWK5|B4DWK5_HUMAN,tr|Q53FC7|Q53FC7_HUMAN,tr|Q59EJ3|Q59EJ3_HUMAN	uni_human_2016.fasta	71,028.8	100.0%	3	3	3	0.101%	8.53%	FEELCSDLFR	R	S	95.0%	83.5	38.5	61.0	0	1	0	0	2	1,315.5988	304	313	true
[truncated: 4,723,131 more chars]
