# Supplementary material for: Interruption of p53-MDM2 Interaction by Nutlin-3a in Human Lymphoma Cell Models Initiates a Cell-Dependent Global Effect on Transcriptome and Proteome Level
Source: Cancers (Basel). 2023 Jul 31;15(15):3903. doi: 10.3390/cancers15153903 (PMC10417430; doi:10.3390/cancers15153903)
Supplement: Supplementary file 1 [file cancers-15-03903-s001.zip › Table_S6_Peptide Report for SUP-M2_SFD.xls]

SUP-M2_SFD, Peptide report created on 03/13/2018
Experiment: SUP-M2_SFD
	Peak List Generator: Proteome Discoverer
		Version: 1.3
		Charge States Calculated: True
		Deisotoped: True
		Textual Annotation: unknown
	Database Set: 79 Databases
		Database Name: Mascot5_uni_human_2016_All entries
			Version: unknown
			Taxonomy: All Entries
			Number of Proteins: 61172
		Database Name: Mascot5_uni_human_2016_All entries
			Version: unknown
			Taxonomy: All Entries
			Number of Proteins: 61444
		Database Name: Mascot5_uni_human_2016_All entries
			Version: unknown
			Taxonomy: All Entries
			Number of Proteins: 61495
		Database Name: Mascot5_uni_human_2016_All entries
			Version: unknown
			Taxonomy: All Entries
			Number of Proteins: 61796
		Database Name: Mascot5_uni_human_2016_All entries
			Version: unknown
			Taxonomy: All Entries
			Number of Proteins: 62291
		Database Name: Mascot5_uni_human_2016_All entries
			Version: unknown
			Taxonomy: All Entries
			Number of Proteins: 62316
		Database Name: Mascot5_uni_human_2016_All entries
			Version: unknown
			Taxonomy: All Entries
			Number of Proteins: 62729
		Database Name: Mascot5_uni_human_2016_All entries
			Version: unknown
			Taxonomy: All Entries
			Number of Proteins: 62737
		Database Name: Mascot5_uni_human_2016_All entries
			Version: unknown
			Taxonomy: All Entries
			Number of Proteins: 63051
		Database Name: Mascot5_uni_human_2016_All entries
			Version: unknown
			Taxonomy: All Entries
			Number of Proteins: 63333
		Database Name: Mascot5_uni_human_2016_All entries
			Version: unknown
			Taxonomy: All Entries
			Number of Proteins: 63390
		Database Name: Mascot5_uni_human_2016_All entries
			Version: unknown
			Taxonomy: All Entries
			Number of Proteins: 63658
		Database Name: Mascot5_uni_human_2016_All entries
			Version: unknown
			Taxonomy: All Entries
			Number of Proteins: 63875
		Database Name: Mascot5_uni_human_2016_All entries
			Version: unknown
			Taxonomy: All Entries
			Number of Proteins: 63987
		Database Name: Mascot5_uni_human_2016_All entries
			Version: unknown
			Taxonomy: All Entries
			Number of Proteins: 64406
		Database Name: Mascot5_uni_human_2016_All entries
			Version: unknown
			Taxonomy: All Entries
			Number of Proteins: 64831
		Database Name: Mascot5_uni_human_2016_All entries
			Version: unknown
			Taxonomy: All Entries
			Number of Proteins: 64835
		Database Name: Mascot5_uni_human_2016_All entries
			Version: unknown
			Taxonomy: All Entries
			Number of Proteins: 64901
		Database Name: Mascot5_uni_human_2016_All entries
			Version: unknown
			Taxonomy: All Entries
			Number of Proteins: 65011
		Database Name: Mascot5_uni_human_2016_All entries
			Version: unknown
			Taxonomy: All Entries
			Number of Proteins: 65089
		Database Name: Mascot5_uni_human_2016_All entries
			Version: unknown
			Taxonomy: All Entries
			Number of Proteins: 65195
		Database Name: Mascot5_uni_human_2016_All entries
			Version: unknown
			Taxonomy: All Entries
			Number of Proteins: 65257
		Database Name: Mascot5_uni_human_2016_All entries
			Version: unknown
			Taxonomy: All Entries
			Number of Proteins: 67995
		Database Name: Mascot5_uni_human_2016_All entries
			Version: unknown
			Taxonomy: All Entries
			Number of Proteins: 68066
		Database Name: Mascot5_uni_human_2016_All entries
			Version: unknown
			Taxonomy: All Entries
			Number of Proteins: 68079
		Database Name: Mascot5_uni_human_2016_All entries
			Version: unknown
			Taxonomy: All Entries
			Number of Proteins: 68314
		Database Name: Mascot5_uni_human_2016_All entries
			Version: unknown
			Taxonomy: All Entries
			Number of Proteins: 68443
		Database Name: Mascot5_uni_human_2016_All entries
			Version: unknown
			Taxonomy: All Entries
			Number of Proteins: 68545
		Database Name: Mascot5_uni_human_2016_All entries
			Version: unknown
			Taxonomy: All Entries
			Number of Proteins: 68549
		Database Name: Mascot5_uni_human_2016_All entries
			Version: unknown
			Taxonomy: All Entries
			Number of Proteins: 68561
		Database Name: Mascot5_uni_human_2016_All entries
			Version: unknown
			Taxonomy: All Entries
			Number of Proteins: 68563
		Database Name: Mascot5_uni_human_2016_All entries
			Version: unknown
			Taxonomy: All Entries
			Number of Proteins: 68586
		Database Name: Mascot5_uni_human_2016_All entries
			Version: unknown
			Taxonomy: All Entries
			Number of Proteins: 68596
		Database Name: Mascot5_uni_human_2016_All entries
			Version: unknown
			Taxonomy: All Entries
			Number of Proteins: 68600
		Database Name: Mascot5_uni_human_2016_All entries
			Version: unknown
			Taxonomy: All Entries
			Number of Proteins: 68612
		Database Name: Mascot5_uni_human_2016_All entries
			Version: unknown
			Taxonomy: All Entries
			Number of Proteins: 68619
		Database Name: Mascot5_uni_human_2016_All entries
			Version: unknown
			Taxonomy: All Entries
			Number of Proteins: 68632
		Database Name: Mascot5_uni_human_2016_All entries
			Version: unknown
			Taxonomy: All Entries
			Number of Proteins: 68652
		Database Name: Mascot5_uni_human_2016_All entries
			Version: unknown
			Taxonomy: All Entries
			Number of Proteins: 68674
		Database Name: Mascot5_uni_human_2016_All entries
			Version: unknown
			Taxonomy: All Entries
			Number of Proteins: 68687
		Database Name: Mascot5_uni_human_2016_All entries
			Version: unknown
			Taxonomy: All Entries
			Number of Proteins: 68701
		Database Name: Mascot5_uni_human_2016_All entries
			Version: unknown
			Taxonomy: All Entries
			Number of Proteins: 68714
		Database Name: Mascot5_uni_human_2016_All entries
			Version: unknown
			Taxonomy: All Entries
			Number of Proteins: 68720
		Database Name: Mascot5_uni_human_2016_All entries
			Version: unknown
			Taxonomy: All Entries
			Number of Proteins: 68726
		Database Name: Mascot5_uni_human_2016_All entries
			Version: unknown
			Taxonomy: All Entries
			Number of Proteins: 68761
		Database Name: Mascot5_uni_human_2016_All entries
			Version: unknown
			Taxonomy: All Entries
			Number of Proteins: 68799
		Database Name: Mascot5_uni_human_2016_All entries
			Version: unknown
			Taxonomy: All Entries
			Number of Proteins: 68853
		Database Name: Mascot5_uni_human_2016_All entries
			Version: unknown
			Taxonomy: All Entries
			Number of Proteins: 68896
		Database Name: Mascot5_uni_human_2016_All entries
			Version: unknown
			Taxonomy: All Entries
			Number of Proteins: 68918
		Database Name: Mascot5_uni_human_2016_All entries
			Version: unknown
			Taxonomy: All Entries
			Number of Proteins: 68954
		Database Name: Mascot5_uni_human_2016_All entries
			Version: unknown
			Taxonomy: All Entries
			Number of Proteins: 68989
		Database Name: Mascot5_uni_human_2016_All entries
			Version: unknown
			Taxonomy: All Entries
			Number of Proteins: 69061
		Database Name: Mascot5_uni_human_2016_All entries
			Version: unknown
			Taxonomy: All Entries
			Number of Proteins: 69147
		Database Name: Mascot5_uni_human_2016_All entries
			Version: unknown
			Taxonomy: All Entries
			Number of Proteins: 69178
		Database Name: Mascot5_uni_human_2016_All entries
			Version: unknown
			Taxonomy: All Entries
			Number of Proteins: 69260
		Database Name: Mascot5_uni_human_2016_All entries
			Version: unknown
			Taxonomy: All Entries
			Number of Proteins: 69278
		Database Name: Mascot5_uni_human_2016_All entries
			Version: unknown
			Taxonomy: All Entries
			Number of Proteins: 69279
		Database Name: Mascot5_uni_human_2016_All entries
			Version: unknown
			Taxonomy: All Entries
			Number of Proteins: 69288
		Database Name: Mascot5_uni_human_2016_All entries
			Version: unknown
			Taxonomy: All Entries
			Number of Proteins: 69309
		Database Name: Mascot5_uni_human_2016_All entries
			Version: unknown
			Taxonomy: All Entries
			Number of Proteins: 69353
		Database Name: Mascot5_uni_human_2016_All entries
			Version: unknown
			Taxonomy: All Entries
			Number of Proteins: 69360
		Database Name: Mascot5_uni_human_2016_All entries
			Version: unknown
			Taxonomy: All Entries
			Number of Proteins: 69376
		Database Name: Mascot5_uni_human_2016_All entries
			Version: unknown
			Taxonomy: All Entries
			Number of Proteins: 69383
		Database Name: Mascot5_uni_human_2016_All entries
			Version: unknown
			Taxonomy: All Entries
			Number of Proteins: 69384
		Database Name: Mascot5_uni_human_2016_All entries
			Version: unknown
			Taxonomy: All Entries
			Number of Proteins: 69444
		Database Name: Mascot5_uni_human_2016_All entries
			Version: unknown
			Taxonomy: All Entries
			Number of Proteins: 69449
		Database Name: Mascot5_uni_human_2016_All entries
			Version: unknown
			Taxonomy: All Entries
			Number of Proteins: 69477
		Database Name: Mascot5_uni_human_2016_All entries
			Version: unknown
			Taxonomy: All Entries
			Number of Proteins: 69489
		Database Name: Mascot5_uni_human_2016_All entries
			Version: unknown
			Taxonomy: All Entries
			Number of Proteins: 69569
		Database Name: Mascot5_uni_human_2016_All entries
			Version: unknown
			Taxonomy: All Entries
			Number of Proteins: 69575
		Database Name: Mascot5_uni_human_2016_All entries
			Version: unknown
			Taxonomy: All Entries
			Number of Proteins: 69624
		Database Name: Mascot5_uni_human_2016_All entries
			Version: unknown
			Taxonomy: All Entries
			Number of Proteins: 69628
		Database Name: Mascot5_uni_human_2016_All entries
			Version: unknown
			Taxonomy: All Entries
			Number of Proteins: 69644
		Database Name: Mascot5_uni_human_2016_All entries
			Version: unknown
			Taxonomy: All Entries
			Number of Proteins: 69648
		Database Name: Mascot5_uni_human_2016_All entries
			Version: unknown
			Taxonomy: All Entries
			Number of Proteins: 69690
		Database Name: Mascot5_uni_human_2016_All entries
			Version: unknown
			Taxonomy: All Entries
			Number of Proteins: 69735
		Database Name: Mascot5_uni_human_2016_All entries
			Version: unknown
			Taxonomy: All Entries
			Number of Proteins: 69760
		Database Name: Mascot5_uni_human_2016_All entries
			Version: unknown
			Taxonomy: All Entries
			Number of Proteins: 69783
		Database Name: the uni_human_2016 database
			Version: unknown
			Taxonomy: All Entries
			Number of Proteins: 176659
		Does database contain common contaminants?: Yes
	Search Engine Set: 2 Search Engines
		Search Engine: Mascot
			Version: 1.3.0.339
			Samples: SUPM2_01_03, SUPM2_02_03, SUPM2_03_03, SUPM2_04_04, SUPM2_05_04, SUPM2_06_03, SUPM2_07_03, SUPM2_08_03, SUPM2_09_03, SUPM2_10_03, SUPM2_11_03, SUPM2_12_03, SUPM2_13_03, SUPM2_14_03, SUPM2_15_03, SUPM2_16_03, SUPM2_17_03, SUPM2_18_03, SUPM2_19_03, SUPM2_20_03, SUPM2_21_03, SUPM2_22_03, SUPM2_01, SUPM2_02, SUPM2_03, SUPM2_04, SUPM2_05, SUPM2_06, SUPM2_07, SUPM2_08, SUPM2_09, SUPM2_10, SUPM2_11, SUPM2_12, SUPM2_13, SUPM2_14, SUPM2_15, SUPM2_16, SUPM2_17, SUPM2_18, SUPM2_19, SUPM2_20, SUPM2_21, SUPM2_22, SUPM2_23, SUPM2_24, SUPM2_25, SUPM2_26, SUPM2_27, SUPM2_28, SUPM2_29, SUPM2_30, SUPM2_01_02, SUPM2_02_02, SUPM2_03_02, SUPM2_04_02, SUPM2_05_02, SUPM2_06_02, SUPM2_07_02, SUPM2_08_02, SUPM2_09_02, SUPM2_10_02, SUPM2_11_02, SUPM2_12_02, SUPM2_13_02, SUPM2_14_02, SUPM2_15_02, SUPM2_16_02, SUPM2_17_02, SUPM2_18_02, SUPM2_19_02, SUPM2_20_02, SUPM2_21_02, SUPM2_22_02, SUPM2_23_02, SUPM2_24_02, SUPM2_25_02, SUPM2_26_02, SUPM2_27_02, SUPM2_28_02, SUPM2_29_02, SUPM2_30_02
			Fragment Tolerance: 1.00 Da (Monoisotopic)
			Parent Tolerance: 30 PPM (Monoisotopic)
			Fixed Modifications: +57 on C (Carbamidomethyl)
			Variable Modifications: +16 on M (Oxidation), +42 on n (Acetyl), +105 on Kn (ICPL), +111 on Kn (ICPL:13C(6))
			Database: Mascot5_uni_human_2016_All entries (unknown version, 61172 entries) (SUPM2_01_03), Mascot5_uni_human_2016_All entries (unknown version, 61444 entries) (SUPM2_02_03), Mascot5_uni_human_2016_All entries (unknown version, 61495 entries) (SUPM2_03_03), Mascot5_uni_human_2016_All entries (unknown version, 61796 entries) (SUPM2_04_04), Mascot5_uni_human_2016_All entries (unknown version, 62291 entries) (SUPM2_05_04), Mascot5_uni_human_2016_All entries (unknown version, 62316 entries) (SUPM2_06_03), Mascot5_uni_human_2016_All entries (unknown version, 62729 entries) (SUPM2_07_03), Mascot5_uni_human_2016_All entries (unknown version, 62737 entries) (SUPM2_08_03), Mascot5_uni_human_2016_All entries (unknown version, 63051 entries) (SUPM2_09_03), Mascot5_uni_human_2016_All entries (unknown version, 63333 entries) (SUPM2_10_03), Mascot5_uni_human_2016_All entries (unknown version, 63390 entries) (SUPM2_11_03), Mascot5_uni_human_2016_All entries (unknown version, 63658 entries) (SUPM2_12_03), Mascot5_uni_human_2016_All entries (unknown version, 63875 entries) (SUPM2_13_03), Mascot5_uni_human_2016_All entries (unknown version, 63987 entries) (SUPM2_14_03), Mascot5_uni_human_2016_All entries (unknown version, 64406 entries) (SUPM2_15_03), Mascot5_uni_human_2016_All entries (unknown version, 64831 entries) (SUPM2_16_03), Mascot5_uni_human_2016_All entries (unknown version, 64835 entries) (SUPM2_17_03), Mascot5_uni_human_2016_All entries (unknown version, 64901 entries) (SUPM2_18_03), Mascot5_uni_human_2016_All entries (unknown version, 65011 entries) (SUPM2_19_03), Mascot5_uni_human_2016_All entries (unknown version, 65089 entries) (SUPM2_20_03), Mascot5_uni_human_2016_All entries (unknown version, 65195 entries) (SUPM2_21_03), Mascot5_uni_human_2016_All entries (unknown version, 65257 entries) (SUPM2_22_03), Mascot5_uni_human_2016_All entries (unknown version, 67995 entries) (SUPM2_01), Mascot5_uni_human_2016_All entries (unknown version, 68066 entries) (SUPM2_02), Mascot5_uni_human_2016_All entries (unknown version, 68079 entries) (SUPM2_03), Mascot5_uni_human_2016_All entries (unknown version, 68314 entries) (SUPM2_04), Mascot5_uni_human_2016_All entries (unknown version, 68443 entries) (SUPM2_05), Mascot5_uni_human_2016_All entries (unknown version, 68545 entries) (SUPM2_06, SUPM2_07), Mascot5_uni_human_2016_All entries (unknown version, 68549 entries) (SUPM2_08), Mascot5_uni_human_2016_All entries (unknown version, 68561 entries) (SUPM2_09), Mascot5_uni_human_2016_All entries (unknown version, 68563 entries) (SUPM2_10), Mascot5_uni_human_2016_All entries (unknown version, 68586 entries) (SUPM2_11), Mascot5_uni_human_2016_All entries (unknown version, 68596 entries) (SUPM2_12, SUPM2_13), Mascot5_uni_human_2016_All entries (unknown version, 68600 entries) (SUPM2_14), Mascot5_uni_human_2016_All entries (unknown version, 68612 entries) (SUPM2_15, SUPM2_16), Mascot5_uni_human_2016_All entries (unknown version, 68619 entries) (SUPM2_17), Mascot5_uni_human_2016_All entries (unknown version, 68632 entries) (SUPM2_18), Mascot5_uni_human_2016_All entries (unknown version, 68652 entries) (SUPM2_19), Mascot5_uni_human_2016_All entries (unknown version, 68674 entries) (SUPM2_20), Mascot5_uni_human_2016_All entries (unknown version, 68687 entries) (SUPM2_21), Mascot5_uni_human_2016_All entries (unknown version, 68701 entries) (SUPM2_22), Mascot5_uni_human_2016_All entries (unknown version, 68714 entries) (SUPM2_23), Mascot5_uni_human_2016_All entries (unknown version, 68720 entries) (SUPM2_24), Mascot5_uni_human_2016_All entries (unknown version, 68726 entries) (SUPM2_25), Mascot5_uni_human_2016_All entries (unknown version, 68761 entries) (SUPM2_26), Mascot5_uni_human_2016_All entries (unknown version, 68799 entries) (SUPM2_27), Mascot5_uni_human_2016_All entries (unknown version, 68853 entries) (SUPM2_28), Mascot5_uni_human_2016_All entries (unknown version, 68896 entries) (SUPM2_29), Mascot5_uni_human_2016_All entries (unknown version, 68918 entries) (SUPM2_30), Mascot5_uni_human_2016_All entries (unknown version, 68954 entries) (SUPM2_01_02), Mascot5_uni_human_2016_All entries (unknown version, 68989 entries) (SUPM2_02_02), Mascot5_uni_human_2016_All entries (unknown version, 69061 entries) (SUPM2_03_02), Mascot5_uni_human_2016_All entries (unknown version, 69147 entries) (SUPM2_04_02), Mascot5_uni_human_2016_All entries (unknown version, 69178 entries) (SUPM2_05_02), Mascot5_uni_human_2016_All entries (unknown version, 69260 entries) (SUPM2_06_02), Mascot5_uni_human_2016_All entries (unknown version, 69278 entries) (SUPM2_07_02), Mascot5_uni_human_2016_All entries (unknown version, 69279 entries) (SUPM2_08_02), Mascot5_uni_human_2016_All entries (unknown version, 69288 entries) (SUPM2_09_02), Mascot5_uni_human_2016_All entries (unknown version, 69309 entries) (SUPM2_10_02), Mascot5_uni_human_2016_All entries (unknown version, 69353 entries) (SUPM2_11_02), Mascot5_uni_human_2016_All entries (unknown version, 69360 entries) (SUPM2_12_02), Mascot5_uni_human_2016_All entries (unknown version, 69376 entries) (SUPM2_13_02), Mascot5_uni_human_2016_All entries (unknown version, 69383 entries) (SUPM2_14_02), Mascot5_uni_human_2016_All entries (unknown version, 69384 entries) (SUPM2_15_02), Mascot5_uni_human_2016_All entries (unknown version, 69444 entries) (SUPM2_16_02), Mascot5_uni_human_2016_All entries (unknown version, 69449 entries) (SUPM2_17_02), Mascot5_uni_human_2016_All entries (unknown version, 69477 entries) (SUPM2_18_02), Mascot5_uni_human_2016_All entries (unknown version, 69489 entries) (SUPM2_19_02), Mascot5_uni_human_2016_All entries (unknown version, 69569 entries) (SUPM2_20_02), Mascot5_uni_human_2016_All entries (unknown version, 69575 entries) (SUPM2_21_02), Mascot5_uni_human_2016_All entries (unknown version, 69624 entries) (SUPM2_22_02), Mascot5_uni_human_2016_All entries (unknown version, 69628 entries) (SUPM2_23_02), Mascot5_uni_human_2016_All entries (unknown version, 69644 entries) (SUPM2_24_02), Mascot5_uni_human_2016_All entries (unknown version, 69648 entries) (SUPM2_25_02), Mascot5_uni_human_2016_All entries (unknown version, 69690 entries) (SUPM2_26_02), Mascot5_uni_human_2016_All entries (unknown version, 69735 entries) (SUPM2_27_02, SUPM2_28_02), Mascot5_uni_human_2016_All entries (unknown version, 69760 entries) (SUPM2_29_02), Mascot5_uni_human_2016_All entries (unknown version, 69783 entries) (SUPM2_30_02)
			Digestion Enzyme: Trypsin (SUPM2_01_03), Trypsin (SUPM2_02_03), Trypsin (SUPM2_03_03), Trypsin (SUPM2_04_04), Trypsin (SUPM2_05_04), Trypsin (SUPM2_06_03), Trypsin (SUPM2_07_03), Trypsin (SUPM2_08_03), Trypsin (SUPM2_09_03), Trypsin (SUPM2_10_03), Trypsin (SUPM2_11_03), Trypsin (SUPM2_12_03), Trypsin (SUPM2_13_03), Trypsin (SUPM2_14_03), Trypsin (SUPM2_15_03), Trypsin (SUPM2_16_03), Trypsin (SUPM2_17_03), Trypsin (SUPM2_18_03), Trypsin (SUPM2_19_03), Trypsin (SUPM2_20_03), Trypsin (SUPM2_21_03), Trypsin (SUPM2_22_03), Trypsin (SUPM2_01), Trypsin (SUPM2_02), Trypsin (SUPM2_03), Trypsin (SUPM2_04), Trypsin (SUPM2_05), Trypsin (SUPM2_06, SUPM2_07), Trypsin (SUPM2_08), Trypsin (SUPM2_09), Trypsin (SUPM2_10), Trypsin (SUPM2_11), Trypsin (SUPM2_12, SUPM2_13), Trypsin (SUPM2_14), Trypsin (SUPM2_15, SUPM2_16), Trypsin (SUPM2_17), Trypsin (SUPM2_18), Trypsin (SUPM2_19), Trypsin (SUPM2_20), Trypsin (SUPM2_21), Trypsin (SUPM2_22), Trypsin (SUPM2_23), Trypsin (SUPM2_24), Trypsin (SUPM2_25), Trypsin (SUPM2_26), Trypsin (SUPM2_27), Trypsin (SUPM2_28), Trypsin (SUPM2_29), Trypsin (SUPM2_30), Trypsin (SUPM2_01_02), Trypsin (SUPM2_02_02), Trypsin (SUPM2_03_02), Trypsin (SUPM2_04_02), Trypsin (SUPM2_05_02), Trypsin (SUPM2_06_02), Trypsin (SUPM2_07_02), Trypsin (SUPM2_08_02), Trypsin (SUPM2_09_02), Trypsin (SUPM2_10_02), Trypsin (SUPM2_11_02), Trypsin (SUPM2_12_02), Trypsin (SUPM2_13_02), Trypsin (SUPM2_14_02), Trypsin (SUPM2_15_02), Trypsin (SUPM2_16_02), Trypsin (SUPM2_17_02), Trypsin (SUPM2_18_02), Trypsin (SUPM2_19_02), Trypsin (SUPM2_20_02), Trypsin (SUPM2_21_02), Trypsin (SUPM2_22_02), Trypsin (SUPM2_23_02), Trypsin (SUPM2_24_02), Trypsin (SUPM2_25_02), Trypsin (SUPM2_26_02), Trypsin (SUPM2_27_02, SUPM2_28_02), Trypsin (SUPM2_29_02), Trypsin (SUPM2_30_02)
			Max Missed Cleavages: 4 (SUPM2_01_03), 4 (SUPM2_02_03), 4 (SUPM2_03_03), 4 (SUPM2_04_04), 4 (SUPM2_05_04), 4 (SUPM2_06_03), 4 (SUPM2_07_03), 4 (SUPM2_08_03), 4 (SUPM2_09_03), 4 (SUPM2_10_03), 4 (SUPM2_11_03), 4 (SUPM2_12_03), 4 (SUPM2_13_03), 4 (SUPM2_14_03), 4 (SUPM2_15_03), 4 (SUPM2_16_03), 4 (SUPM2_17_03), 4 (SUPM2_18_03), 4 (SUPM2_19_03), 4 (SUPM2_20_03), 4 (SUPM2_21_03), 4 (SUPM2_22_03), 4 (SUPM2_01), 4 (SUPM2_02), 4 (SUPM2_03), 4 (SUPM2_04), 4 (SUPM2_05), 4 (SUPM2_06, SUPM2_07), 4 (SUPM2_08), 4 (SUPM2_09), 4 (SUPM2_10), 4 (SUPM2_11), 4 (SUPM2_12, SUPM2_13), 4 (SUPM2_14), 4 (SUPM2_15, SUPM2_16), 4 (SUPM2_17), 4 (SUPM2_18), 4 (SUPM2_19), 4 (SUPM2_20), 4 (SUPM2_21), 4 (SUPM2_22), 4 (SUPM2_23), 4 (SUPM2_24), 4 (SUPM2_25), 4 (SUPM2_26), 4 (SUPM2_27), 4 (SUPM2_28), 4 (SUPM2_29), 4 (SUPM2_30), 4 (SUPM2_01_02), 4 (SUPM2_02_02), 4 (SUPM2_03_02), 4 (SUPM2_04_02), 4 (SUPM2_05_02), 4 (SUPM2_06_02), 4 (SUPM2_07_02), 4 (SUPM2_08_02), 4 (SUPM2_09_02), 4 (SUPM2_10_02), 4 (SUPM2_11_02), 4 (SUPM2_12_02), 4 (SUPM2_13_02), 4 (SUPM2_14_02), 4 (SUPM2_15_02), 4 (SUPM2_16_02), 4 (SUPM2_17_02), 4 (SUPM2_18_02), 4 (SUPM2_19_02), 4 (SUPM2_20_02), 4 (SUPM2_21_02), 4 (SUPM2_22_02), 4 (SUPM2_23_02), 4 (SUPM2_24_02), 4 (SUPM2_25_02), 4 (SUPM2_26_02), 4 (SUPM2_27_02, SUPM2_28_02), 4 (SUPM2_29_02), 4 (SUPM2_30_02)
		Search Engine: Mascot
			Version: 2.3.02
			Samples: File Name: SUPM2_01_03 (F037244), File Name: SUPM2_02_03 (F037245), File Name: SUPM2_03_03 (F037246), File Name: SUPM2_04_04 (F037247), File Name: SUPM2_05_04 (F037248), File Name: SUPM2_06_03 (F037249), File Name: SUPM2_07_03 (F037250), File Name: SUPM2_08_03 (F037251), File Name: SUPM2_09_03 (F037252), File Name: SUPM2_10_03 (F037253), File Name: SUPM2_11_03 (F037254), File Name: SUPM2_12_03 (F037255), File Name: SUPM2_13_03 (F037256), File Name: SUPM2_14_03 (F037257), File Name: SUPM2_15_03 (F037258), File Name: SUPM2_16_03 (F037259), File Name: SUPM2_17_03 (F037260), File Name: SUPM2_18_03 (F037261), File Name: SUPM2_19_03 (F037262), File Name: SUPM2_20_03 (F037263), File Name: SUPM2_21_03 (F037264), File Name: SUPM2_22_03 (F037265), File Name: SUPM2_01 (F037294), File Name: SUPM2_02 (F037295), File Name: SUPM2_03 (F037296), File Name: SUPM2_04 (F037297), File Name: SUPM2_05 (F037298), File Name: SUPM2_06 (F037299), File Name: SUPM2_07 (F037300), File Name: SUPM2_08 (F037301), File Name: SUPM2_09 (F037302), File Name: SUPM2_10 (F037303), File Name: SUPM2_11 (F037304), File Name: SUPM2_12 (F037305), File Name: SUPM2_13 (F037306), File Name: SUPM2_14 (F037307), File Name: SUPM2_15 (F037308), File Name: SUPM2_16 (F037309), File Name: SUPM2_17 (F037310), File Name: SUPM2_18 (F037311), File Name: SUPM2_19 (F037312), File Name: SUPM2_20 (F037313), File Name: SUPM2_21 (F037314), File Name: SUPM2_22 (F037315), File Name: SUPM2_23 (F037316), File Name: SUPM2_24 (F037317), File Name: SUPM2_25 (F037318), File Name: SUPM2_26 (F037319), File Name: SUPM2_27 (F037320), File Name: SUPM2_28 (F037321), File Name: SUPM2_29 (F037322), File Name: SUPM2_30 (F037323), File Name: SUPM2_01_02 (F037324), File Name: SUPM2_02_02 (F037325), File Name: SUPM2_03_02 (F037326), File Name: SUPM2_04_02 (F037327), File Name: SUPM2_05_02 (F037328), File Name: SUPM2_06_02 (F037329), File Name: SUPM2_07_02 (F037330), File Name: SUPM2_08_02 (F037331), File Name: SUPM2_09_02 (F037332), File Name: SUPM2_10_02 (F037333), File Name: SUPM2_11_02 (F037334), File Name: SUPM2_12_02 (F037335), File Name: SUPM2_13_02 (F037336), File Name: SUPM2_14_02 (F037337), File Name: SUPM2_15_02 (F037338), File Name: SUPM2_16_02 (F037339), File Name: SUPM2_17_02 (F037340), File Name: SUPM2_18_02 (F037341), File Name: SUPM2_19_02 (F037342), File Name: SUPM2_20_02 (F037343), File Name: SUPM2_21_02 (F037344), File Name: SUPM2_22_02 (F037345), File Name: SUPM2_23_02 (F037346), File Name: SUPM2_24_02 (F037347), File Name: SUPM2_25_02 (F037348), File Name: SUPM2_26_02 (F037349), File Name: SUPM2_27_02 (F037350), File Name: SUPM2_28_02 (F037351), File Name: SUPM2_29_02 (F037352), File Name: SUPM2_30_02 (F037353)
			Fragment Tolerance: 1.00 Da (Monoisotopic)
			Parent Tolerance: 30 PPM (Monoisotopic)
			Fixed Modifications: +57 on C (Carbamidomethyl)
			Variable Modifications: +16 on M (Oxidation), +42 on n (Acetyl), +105 on Kn (ICPL), +111 on Kn (ICPL:13C(6))
			Database: the uni_human_2016 database (unknown version, 176659 entries)
			Digestion Enzyme: Trypsin
			Max Missed Cleavages: 4
	Scaffold Version: Scaffold_3.6.4
		Peptide Thresholds: 80.0% minimum 
		Protein Thresholds: 80.0% minimum and 1 peptides minimum

Experiment name	Biological sample category	Biological sample name	MS/MS sample name	Protein name	Protein accession numbers	Database sources	Protein molecular weight (Da)	Protein identification probability	Number of unique peptides	Number of unique spectra	Number of total spectra	Percentage of total spectra	Percentage sequence coverage	Peptide sequence	Previous amino acid	Next amino acid	Best Peptide identification probability	Best Mascot Ion score	Best Mascot Identity score	Best Mascot Delta Ion score	Number of identified +1H spectra	Number of identified +2H spectra	Number of identified +3H spectra	Number of identified +4H spectra	Number of enzymatic termini	Calculated +1H Peptide Mass (AMU)	Peptide start index	Peptide stop index	Assigned	Other Proteins
SUP-M2_SFD	BR3	SUPM2_BR3	File Name: SUPM2_01_03 (F037244)	Isoform 2 of Ventricular zone-expressed PH domain-containing protein homolog 1 OS=Homo sapiens GN=VEPH1	sp|Q14D04-2|MELT_HUMAN,sp|Q14D04|MELT_HUMAN	uni_human_2016.fasta	94,748.9	94.3%	1	1	1	0.0292%	0.888%	RDRSLPR	R	A	95.0%	40.7	36.9	6.82	0	1	0	0	2	899.5170	780	786	true	
SUP-M2_SFD	BR3	SUPM2_BR3	File Name: SUPM2_01_03 (F037244)	Tolloid-like protein 2 OS=Homo sapiens GN=TLL2 PE=1 SV=1	sp|Q9Y6L7|TLL2_HUMAN	uni_human_2016.fasta	113,557.4	87.0%	1	1	1	0.0292%	2.07%	MPRATALGALVSLLLLLPLPR	-	G	88.4%	24.5	25.0	18.6	0	0	1	0	2	2,215.3726	1	21	true	
SUP-M2_SFD	BR3	SUPM2_BR3	File Name: SUPM2_01_03 (F037244)	LTG9/MLLT3 protein (Fragment) OS=Homo sapiens GN=LTG9/MLLT3 PE=2 SV=1	tr|Q6LEQ8|Q6LEQ8_HUMAN	uni_human_2016.fasta	38,109.9	90.0%	1	1	1	0.0292%	2.34%	KSSKESSK	-	K	91.2%	36.8	41.1	0.000	0	1	0	0	2	1,102.5566	1	8	true	
SUP-M2_SFD	BR3	SUPM2_BR3	File Name: SUPM2_01_03 (F037244)	Methyl CpG binding protein 2 variant (Fragment) OS=Homo sapiens PE=2 SV=1	tr|Q59FJ6|Q59FJ6_HUMAN	uni_human_2016.fasta	13,538.8	80.6%	1	1	1	0.0292%	16.2%	KMAAAAAAAPSGGGGGGEEER	R	L	82.7%	35.3	41.0	17.9	0	0	1	0	2	1,860.8507	22	42	true	
SUP-M2_SFD	BR3	SUPM2_BR3	File Name: SUPM2_01_03 (F037244)	Glycogen phosphorylase, brain form OS=Homo sapiens GN=PYGB PE=1 SV=5	sp|P11216|PYGB_HUMAN	uni_human_2016.fasta	96,698.3	82.5%	1	1	1	0.0292%	2.25%	IKRDPAKAFVPRTVMIGGK	R	A	84.4%	37.9	42.8	4.83	0	0	1	0	2	2,211.2530	591	609	true	
SUP-M2_SFD	BR3	SUPM2_BR3	File Name: SUPM2_01_03 (F037244)	Keratin, type II cytoskeletal 1 OS=Homo sapiens GN=KRT1 PE=1 SV=6	sp|P04264|K2C1_HUMAN,tr|H6VRF8|H6VRF8_HUMAN,tr|H6VRG0|H6VRG0_HUMAN,tr|H6VRG1|H6VRG1_HUMAN,tr|H6VRG3|H6VRG3_HUMAN	uni_human_2016.fasta	66,040.3	94.3%	1	1	1	0.0292%	12.7%	FLEQQNQVLQTK	R	W	93.0%	45.3	43.4	24.5	0	1	0	0	2	1,475.7854	200	211	false	IPI:CON_00021304.1|SWISS-PROT:P35908,sp|P35908|K22E_HUMAN,tr|H6VRG2|H6VRG2_HUMAN
SUP-M2_SFD	BR3	SUPM2_BR3	File Name: SUPM2_01_03 (F037244)	Keratin, type II cytoskeletal 1 OS=Homo sapiens GN=KRT1 PE=1 SV=6	sp|P04264|K2C1_HUMAN,tr|H6VRF8|H6VRF8_HUMAN,tr|H6VRG0|H6VRG0_HUMAN,tr|H6VRG1|H6VRG1_HUMAN,tr|H6VRG3|H6VRG3_HUMAN	uni_human_2016.fasta	66,040.3	94.3%	1	1	1	0.0292%	12.7%	LALDLEIATYR	K	T	95.0%	85.4	41.1	0.000	0	1	0	0	2	1,277.7101	473	483	false	tr|H6VRG2|H6VRG2_HUMAN
SUP-M2_SFD	BR3	SUPM2_BR3	File Name: SUPM2_01_03 (F037244)	Keratin, type II cytoskeletal 1 OS=Homo sapiens GN=KRT1 PE=1 SV=6	sp|P04264|K2C1_HUMAN,tr|H6VRF8|H6VRF8_HUMAN,tr|H6VRG0|H6VRG0_HUMAN,tr|H6VRG1|H6VRG1_HUMAN,tr|H6VRG3|H6VRG3_HUMAN	uni_human_2016.fasta	66,040.3	94.3%	1	1	1	0.0292%	12.7%	SGGGFSSGSAGIINYQR	R	R	95.0%	52.2	42.3	33.8	0	1	0	0	2	1,657.7929	13	29	false	tr|H6VRG2|H6VRG2_HUMAN
SUP-M2_SFD	BR3	SUPM2_BR3	File Name: SUPM2_01_03 (F037244)	Keratin, type II cytoskeletal 1 OS=Homo sapiens GN=KRT1 PE=1 SV=6	sp|P04264|K2C1_HUMAN,tr|H6VRF8|H6VRF8_HUMAN,tr|H6VRG0|H6VRG0_HUMAN,tr|H6VRG1|H6VRG1_HUMAN,tr|H6VRG3|H6VRG3_HUMAN	uni_human_2016.fasta	66,040.3	94.3%	1	1	1	0.0292%	12.7%	SLDLDSIIAEVK	R	A	95.0%	68.2	42.5	37.9	0	1	0	0	2	1,302.7153	344	355	true	
SUP-M2_SFD	BR3	SUPM2_BR3	File Name: SUPM2_01_03 (F037244)	Keratin, type II cytoskeletal 1 OS=Homo sapiens GN=KRT1 PE=1 SV=6	sp|P04264|K2C1_HUMAN,tr|H6VRF8|H6VRF8_HUMAN,tr|H6VRG0|H6VRG0_HUMAN,tr|H6VRG1|H6VRG1_HUMAN,tr|H6VRG3|H6VRG3_HUMAN	uni_human_2016.fasta	66,040.3	94.3%	1	1	1	0.0292%	12.7%	SLNNQFASFIDK	K	V	95.0%	71.3	42.0	52.0	0	1	0	0	2	1,383.6903	186	197	false	tr|H6VRG2|H6VRG2_HUMAN
SUP-M2_SFD	BR3	SUPM2_BR3	File Name: SUPM2_01_03 (F037244)	Keratin, type II cytoskeletal 1 OS=Homo sapiens GN=KRT1 PE=1 SV=6	sp|P04264|K2C1_HUMAN,tr|H6VRF8|H6VRF8_HUMAN,tr|H6VRG0|H6VRG0_HUMAN,tr|H6VRG1|H6VRG1_HUMAN,tr|H6VRG3|H6VRG3_HUMAN	uni_human_2016.fasta	66,040.3	94.3%	1	1	1	0.0292%	12.7%	SLNNQFASFIDKVR	K	F	95.0%	68.9	41.1	48.7	0	2	0	0	2	1,638.8598	186	199	false	tr|H6VRG2|H6VRG2_HUMAN
SUP-M2_SFD	BR3	SUPM2_BR3	File Name: SUPM2_01_03 (F037244)	Keratin, type II cytoskeletal 1 OS=Homo sapiens GN=KRT1 PE=1 SV=6	sp|P04264|K2C1_HUMAN,tr|H6VRF8|H6VRF8_HUMAN,tr|H6VRG0|H6VRG0_HUMAN,tr|H6VRG1|H6VRG1_HUMAN,tr|H6VRG3|H6VRG3_HUMAN	uni_human_2016.fasta	66,040.3	94.3%	1	1	1	0.0292%	12.7%	THNLEPYFESFINNLR	R	R	93.7%	53.8	43.8	21.8	0	0	2	0	2	1,993.9766	224	239	false	tr|H6VRG2|H6VRG2_HUMAN
SUP-M2_SFD	BR3	SUPM2_BR3	File Name: SUPM2_01_03 (F037244)	RNA exonuclease 4 OS=Homo sapiens GN=REXO4 PE=1 SV=2	sp|Q9GZR2|REXO4_HUMAN	uni_human_2016.fasta	46,672.3	80.6%	1	1	1	0.0292%	5.92%	GEEMPAGKDQEASRGSVPSGSKMDR	K	R	82.7%	36.0	40.0	10.6	0	0	1	0	2	2,838.2516	116	140	true	
SUP-M2_SFD	BR3	SUPM2_BR3	File Name: SUPM2_01_03 (F037244)	Isoform 1 of Histone-lysine N-methyltransferase SUV39H2 OS=Homo sapiens GN=SUV39H2	sp|Q9H5I1-2|SUV92_HUMAN,sp|Q9H5I1|SUV92_HUMAN,tr|C9IYH9|C9IYH9_HUMAN,tr|C9JMB4|C9JMB4_HUMAN	uni_human_2016.fasta	46,683.0	83.9%	1	1	1	0.0292%	4.29%	TLKPAIAEYIVKKAK	K	Q	85.7%	34.8	36.2	20.4	0	0	1	0	2	1,784.0778	118	132	true	
SUP-M2_SFD	BR3	SUPM2_BR3	File Name: SUPM2_01_03 (F037244)	Trypsin - Sus scrofa (Pig).	IPI:CON_Trypsin|SWISS-PROT:P00761|TRYP_PIG	uni_human_2016.fasta	24,409.3	94.3%	1	1	1	0.0292%	4.33%	LSSPATLNSR	K	V	95.0%	47.8	40.3	28.8	0	1	0	0	2	1,045.5636	98	107	true	
SUP-M2_SFD	BR3	SUPM2_BR3	File Name: SUPM2_01_03 (F037244)	Poly [ADP-ribose] polymerase 1 OS=Homo sapiens GN=PARP1 PE=1 SV=4	sp|P09874|PARP1_HUMAN,tr|A0A024R3T8|A0A024R3T8_HUMAN,tr|B2R5W3|B2R5W3_HUMAN,tr|B4E0E1|B4E0E1_HUMAN	uni_human_2016.fasta	113,087.8	98.0%	1	1	1	0.0292%	1.28%	TTNFAGILSQGLR	R	I	95.0%	80.3	41.5	53.4	0	1	0	0	2	1,377.7486	866	878	true	
SUP-M2_SFD	BR3	SUPM2_BR3	File Name: SUPM2_01_03 (F037244)	Isoform 12 of Titin OS=Homo sapiens GN=TTN	sp|Q8WZ42-12|TITIN_HUMAN,tr|A0A0A0MTS7|A0A0A0MTS7_HUMAN	uni_human_2016.fasta	3,994,212.8	78.3%	1	1	1	0.0292%	0.0472%	GIVVRAGGSARIHIPFK	K	G	80.6%	20.5	30.8	3.92	0	0	1	0	2	1,778.0549	26601	26617	true	
SUP-M2_SFD	BR3	SUPM2_BR3	File Name: SUPM2_01_03 (F037244)	Keratin 1 OS=Homo sapiens GN=KRT1 PE=3 SV=1	tr|H6VRG2|H6VRG2_HUMAN	uni_human_2016.fasta	66,067.3	100.0%	6	6	8	0.234%	10.9%	FLEQQNQVLQTK	R	W	93.0%	45.3	43.4	24.5	0	1	0	0	2	1,475.7854	200	211	true	tr|H6VRF8|H6VRF8_HUMAN,tr|H6VRG0|H6VRG0_HUMAN,IPI:CON_00021304.1|SWISS-PROT:P35908,tr|H6VRG1|H6VRG1_HUMAN,sp|P35908|K22E_HUMAN,sp|P04264|K2C1_HUMAN,tr|H6VRG3|H6VRG3_HUMAN
SUP-M2_SFD	BR3	SUPM2_BR3	File Name: SUPM2_01_03 (F037244)	Keratin 1 OS=Homo sapiens GN=KRT1 PE=3 SV=1	tr|H6VRG2|H6VRG2_HUMAN	uni_human_2016.fasta	66,067.3	100.0%	6	6	8	0.234%	10.9%	LALDLEIATYR	K	T	95.0%	85.4	41.1	0.000	0	1	0	0	2	1,277.7101	473	483	true	tr|H6VRF8|H6VRF8_HUMAN,tr|H6VRG0|H6VRG0_HUMAN,tr|H6VRG1|H6VRG1_HUMAN,sp|P04264|K2C1_HUMAN,tr|H6VRG3|H6VRG3_HUMAN
SUP-M2_SFD	BR3	SUPM2_BR3	File Name: SUPM2_01_03 (F037244)	Keratin 1 OS=Homo sapiens GN=KRT1 PE=3 SV=1	tr|H6VRG2|H6VRG2_HUMAN	uni_human_2016.fasta	66,067.3	100.0%	6	6	8	0.234%	10.9%	SGGGFSSGSAGIINYQR	R	R	95.0%	52.2	42.3	33.8	0	1	0	0	2	1,657.7929	13	29	true	tr|H6VRF8|H6VRF8_HUMAN,tr|H6VRG0|H6VRG0_HUMAN,tr|H6VRG1|H6VRG1_HUMAN,sp|P04264|K2C1_HUMAN,tr|H6VRG3|H6VRG3_HUMAN
SUP-M2_SFD	BR3	SUPM2_BR3	File Name: SUPM2_01_03 (F037244)	Keratin 1 OS=Homo sapiens GN=KRT1 PE=3 SV=1	tr|H6VRG2|H6VRG2_HUMAN	uni_human_2016.fasta	66,067.3	100.0%	6	6	8	0.234%	10.9%	SLNNQFASFIDK	K	V	95.0%	71.3	42.0	52.0	0	1	0	0	2	1,383.6903	186	197	true	tr|H6VRF8|H6VRF8_HUMAN,tr|H6VRG0|H6VRG0_HUMAN,tr|H6VRG1|H6VRG1_HUMAN,sp|P04264|K2C1_HUMAN,tr|H6VRG3|H6VRG3_HUMAN
SUP-M2_SFD	BR3	SUPM2_BR3	File Name: SUPM2_01_03 (F037244)	Keratin 1 OS=Homo sapiens GN=KRT1 PE=3 SV=1	tr|H6VRG2|H6VRG2_HUMAN	uni_human_2016.fasta	66,067.3	100.0%	6	6	8	0.234%	10.9%	SLNNQFASFIDKVR	K	F	95.0%	68.9	41.1	48.7	0	2	0	0	2	1,638.8598	186	199	true	tr|H6VRF8|H6VRF8_HUMAN,tr|H6VRG0|H6VRG0_HUMAN,tr|H6VRG1|H6VRG1_HUMAN,sp|P04264|K2C1_HUMAN,tr|H6VRG3|H6VRG3_HUMAN
SUP-M2_SFD	BR3	SUPM2_BR3	File Name: SUPM2_01_03 (F037244)	Keratin 1 OS=Homo sapiens GN=KRT1 PE=3 SV=1	tr|H6VRG2|H6VRG2_HUMAN	uni_human_2016.fasta	66,067.3	100.0%	6	6	8	0.234%	10.9%	THNLEPYFESFINNLR	R	R	93.7%	53.8	43.8	21.8	0	0	2	0	2	1,993.9766	224	239	true	tr|H6VRF8|H6VRF8_HUMAN,tr|H6VRG0|H6VRG0_HUMAN,tr|H6VRG1|H6VRG1_HUMAN,sp|P04264|K2C1_HUMAN,tr|H6VRG3|H6VRG3_HUMAN
SUP-M2_SFD	BR3	SUPM2_BR3	File Name: SUPM2_01_03 (F037244)	Ubiquitin-like modifier-activating enzyme 1 OS=Homo sapiens GN=UBA1 PE=1 SV=3	sp|P22314|UBA1_HUMAN,tr|A0A024R1A3|A0A024R1A3_HUMAN	uni_human_2016.fasta	117,850.3	100.0%	3	3	3	0.0877%	4.63%	ALPAVQQNNLDEDLIR	R	K	95.0%	76.4	43.2	50.6	0	1	0	0	2	1,808.9503	369	384	true	
SUP-M2_SFD	BR3	SUPM2_BR3	File Name: SUPM2_01_03 (F037244)	Ubiquitin-like modifier-activating enzyme 1 OS=Homo sapiens GN=UBA1 PE=1 SV=3	sp|P22314|UBA1_HUMAN,tr|A0A024R1A3|A0A024R1A3_HUMAN	uni_human_2016.fasta	117,850.3	100.0%	3	3	3	0.0877%	4.63%	LAGTQPLEVLEAVQR	R	S	95.0%	59.4	38.5	44.0	0	1	0	0	2	1,623.9066	679	693	true	
SUP-M2_SFD	BR3	SUPM2_BR3	File Name: SUPM2_01_03 (F037244)	Ubiquitin-like modifier-activating enzyme 1 OS=Homo sapiens GN=UBA1 PE=1 SV=3	sp|P22314|UBA1_HUMAN,tr|A0A024R1A3|A0A024R1A3_HUMAN	uni_human_2016.fasta	117,850.3	100.0%	3	3	3	0.0877%	4.63%	NEEDAAELVALAQAVNAR	R	A	95.0%	70.3	43.6	46.5	0	1	0	0	2	1,883.9457	351	368	true	
SUP-M2_SFD	BR3	SUPM2_BR3	File Name: SUPM2_01_03 (F037244)	Isoform 2 of ATP-citrate synthase OS=Homo sapiens GN=ACLY	sp|P53396-2|ACLY_HUMAN,sp|P53396|ACLY_HUMAN,tr|A0A024R1T9|A0A024R1T9_HUMAN,tr|A0A024R1Y2|A0A024R1Y2_HUMAN,tr|Q4LE36|Q4LE36_HUMAN	uni_human_2016.fasta	119,775.6	94.3%	1	1	1	0.0292%	1.37%	TIAIIAEGIPEALTR	R	K	95.0%	43.8	39.7	26.1	0	1	0	0	2	1,567.9056	583	597	true	
SUP-M2_SFD	BR3	SUPM2_BR3	File Name: SUPM2_01_03 (F037244)	Keratin, type I cytoskeletal 9 OS=Homo sapiens GN=KRT9 PE=1 SV=3	sp|P35527|K1C9_HUMAN	uni_human_2016.fasta	62,065.9	100.0%	3	3	4	0.117%	8.19%	EIETYHNLLEGGQEDFESSGAGK	K	I	94.4%	52.0	42.9	20.1	0	0	1	0	2	2,510.1320	450	472	true	
SUP-M2_SFD	BR3	SUPM2_BR3	File Name: SUPM2_01_03 (F037244)	Keratin, type I cytoskeletal 9 OS=Homo sapiens GN=KRT9 PE=1 SV=3	sp|P35527|K1C9_HUMAN	uni_human_2016.fasta	62,065.9	100.0%	3	3	4	0.117%	8.19%	FSSSSGYGGGSSR	R	V	95.0%	44.1	37.4	34.3	0	1	0	0	2	1,235.5286	47	59	true	
SUP-M2_SFD	BR3	SUPM2_BR3	File Name: SUPM2_01_03 (F037244)	Keratin, type I cytoskeletal 9 OS=Homo sapiens GN=KRT9 PE=1 SV=3	sp|P35527|K1C9_HUMAN	uni_human_2016.fasta	62,065.9	100.0%	3	3	4	0.117%	8.19%	TLNDMRQEYEQLIAK	K	N	95.0%	68.1	43.4	31.4	0	2	0	0	2	1,851.9271	322	336	true	
SUP-M2_SFD	BR3	SUPM2_BR3	File Name: SUPM2_01_03 (F037244)	Tax_Id=9606 Gene_Symbol=KRT10 Keratin, type I cytoskeletal 10	IPI:CON_00009865.2|SWISS-PROT:P13645,sp|P13645|K1C10_HUMAN	uni_human_2016.fasta	59,512.4	99.5%	2	2	2	0.0585%	6.41%	GSLGGGFSSGGFSGGSFSR	K	G	95.0%	109	39.6	89.8	0	1	0	0	2	1,707.7722	41	59	true	
SUP-M2_SFD	BR3	SUPM2_BR3	File Name: SUPM2_01_03 (F037244)	Tax_Id=9606 Gene_Symbol=KRT10 Keratin, type I cytoskeletal 10	IPI:CON_00009865.2|SWISS-PROT:P13645,sp|P13645|K1C10_HUMAN	uni_human_2016.fasta	59,512.4	99.5%	2	2	2	0.0585%	6.41%	SKELTTEIDNNIEQISSYK	K	S	89.4%	42.0	44.4	20.0	0	0	1	0	2	2,212.0981	344	362	true	
SUP-M2_SFD	BR3	SUPM2_BR3	File Name: SUPM2_01_03 (F037244)	PDZ and LIM domain protein 5 (Fragment) OS=Homo sapiens GN=PDLIM5 PE=1 SV=1	tr|H0YBI4|H0YBI4_HUMAN	uni_human_2016.fasta	21,768.1	82.6%	1	1	2	0.0585%	3.06%	XKDGGK	-	A	84.5%	24.3	25.0	13.3	0	0	2	0	2	987.3637	1	6	true	
SUP-M2_SFD	BR3	SUPM2_BR3	File Name: SUPM2_01_03 (F037244)	Isoform 2 of Probable global transcription activator SNF2L1 OS=Homo sapiens GN=SMARCA1	sp|P28370-2|SMCA1_HUMAN,sp|P28370|SMCA1_HUMAN	uni_human_2016.fasta	122,610.2	81.3%	1	1	1	0.0292%	0.768%	LGRPRIKK	K	D	83.3%	18.5	25.0	7.26	0	0	1	0	2	967.6525	125	132	true	
SUP-M2_SFD	BR3	SUPM2_BR3	File Name: SUPM2_01_03 (F037244)	Tax_Id=9606 Gene_Symbol=KRT16 Keratin, type I cytoskeletal 16	IPI:CON_00217963.3|SWISS-PROT:P08779,IPI:CON_IPI00217963.3|SWISS-PROT:P08779,sp|P08779|K1C16_HUMAN	uni_human_2016.fasta	51,269.0	94.3%	1	1	1	0.0292%	3.81%	TDLEMQIEGLKEELAYLR	R	K	95.0%	67.1	44.3	42.9	0	0	1	0	2	2,151.1005	235	252	true	
SUP-M2_SFD	BR3	SUPM2_BR3	File Name: SUPM2_01_03 (F037244)	ATP-dependent RNA helicase A OS=Homo sapiens GN=DHX9 PE=1 SV=4	sp|Q08211|DHX9_HUMAN	uni_human_2016.fasta	140,961.5	99.8%	2	2	2	0.0585%	2.20%	AAECNIVVTQPR	R	R	95.0%	55.0	41.8	21.6	0	1	0	0	2	1,357.6893	435	446	true	
SUP-M2_SFD	BR3	SUPM2_BR3	File Name: SUPM2_01_03 (F037244)	ATP-dependent RNA helicase A OS=Homo sapiens GN=DHX9 PE=1 SV=4	sp|Q08211|DHX9_HUMAN	uni_human_2016.fasta	140,961.5	99.8%	2	2	2	0.0585%	2.20%	ELDALDANDELTPLGR	R	I	95.0%	75.8	43.1	53.5	0	1	0	0	2	1,741.8606	838	853	true	
SUP-M2_SFD	BR3	SUPM2_BR3	File Name: SUPM2_01_03 (F037244)	Myosin-9 OS=Homo sapiens GN=MYH9 PE=1 SV=4	sp|P35579|MYH9_HUMAN,tr|A0A024R1N1|A0A024R1N1_HUMAN	uni_human_2016.fasta	226,537.5	94.3%	1	1	1	0.0292%	0.510%	EMEAELEDER	R	K	95.0%	46.1	31.3	26.4	0	1	0	0	2	1,266.5156	1593	1602	true	
SUP-M2_SFD	BR3	SUPM2_BR3	File Name: SUPM2_02_03 (F037245)	Isoform Short of Ubiquitin carboxyl-terminal hydrolase 5 OS=Homo sapiens GN=USP5	sp|P45974-2|UBP5_HUMAN,sp|P45974|UBP5_HUMAN,tr|A0A140VJZ1|A0A140VJZ1_HUMAN	uni_human_2016.fasta	95,788.1	93.2%	1	1	1	0.0310%	1.92%	VTSAVEALLSADSASR	R	K	95.0%	70.6	43.3	52.3	0	1	0	0	2	1,576.8176	147	162	true	
SUP-M2_SFD	BR3	SUPM2_BR3	File Name: SUPM2_02_03 (F037245)	Poly [ADP-ribose] polymerase 1 OS=Homo sapiens GN=PARP1 PE=1 SV=4	sp|P09874|PARP1_HUMAN,tr|A0A024R3T8|A0A024R3T8_HUMAN,tr|B2R5W3|B2R5W3_HUMAN,tr|B4E0E1|B4E0E1_HUMAN	uni_human_2016.fasta	113,087.8	93.2%	1	1	1	0.0310%	1.28%	TTNFAGILSQGLR	R	I	95.0%	84.6	40.7	53.8	0	1	0	0	2	1,377.7486	866	878	true	
SUP-M2_SFD	BR3	SUPM2_BR3	File Name: SUPM2_02_03 (F037245)	Isoform 2 of Alanine--tRNA ligase, cytoplasmic OS=Homo sapiens GN=AARS	sp|P49588-2|SYAC_HUMAN,sp|P49588|SYAC_HUMAN	uni_human_2016.fasta	106,813.2	93.2%	1	1	1	0.0310%	1.41%	IVAVTGAEAQKALR	R	K	95.0%	50.0	38.0	31.6	0	1	0	0	2	1,537.8793	752	765	true	
SUP-M2_SFD	BR3	SUPM2_BR3	File Name: SUPM2_02_03 (F037245)	M-phase phosphoprotein 8 (Fragment) OS=Homo sapiens GN=MPHOSPH8 PE=1 SV=1	tr|A0A0A0MT47|A0A0A0MT47_HUMAN	uni_human_2016.fasta	36,125.9	93.2%	1	1	1	0.0310%	3.22%	XKKVKKGEIR	-	D	95.0%	48.9	38.1	0.000	0	1	0	0	2	1,358.7585	1	10	true	
SUP-M2_SFD	BR3	SUPM2_BR3	File Name: SUPM2_02_03 (F037245)	Staphylococcal nuclease domain-containing protein 1 OS=Homo sapiens GN=SND1 PE=1 SV=1	sp|Q7KZF4|SND1_HUMAN,tr|A0A140VK49|A0A140VK49_HUMAN,tr|B4E299|B4E299_HUMAN	uni_human_2016.fasta	101,998.5	93.2%	1	1	1	0.0310%	2.20%	ASSAQSGGSSGGPAVPTVQR	M	G	95.0%	50.2	43.2	26.3	0	1	0	0	1	1,842.8941	2	21	true	
SUP-M2_SFD	BR3	SUPM2_BR3	File Name: SUPM2_02_03 (F037245)	Isoform B of AP-1 complex subunit beta-1 OS=Homo sapiens GN=AP1B1	sp|Q10567-2|AP1B1_HUMAN,sp|Q10567-3|AP1B1_HUMAN,sp|Q10567|AP1B1_HUMAN	uni_human_2016.fasta	104,639.4	89.7%	1	1	1	0.0310%	0.849%	KAVRAIGR	R	C	92.3%	31.5	31.0	10.9	0	1	0	0	2	870.5632	372	379	true	
SUP-M2_SFD	BR3	SUPM2_BR3	File Name: SUPM2_02_03 (F037245)	Isoform 2 of Programmed cell death 6-interacting protein OS=Homo sapiens GN=PDCD6IP	sp|Q8WUM4-2|PDC6I_HUMAN,sp|Q8WUM4|PDC6I_HUMAN,tr|Q4W4Y1|Q4W4Y1_HUMAN	uni_human_2016.fasta	96,025.4	90.6%	1	1	1	0.0310%	1.03%	AAEELSKLR	R	R	93.0%	44.2	41.2	16.2	0	1	0	0	2	1,121.5950	42	50	true	
SUP-M2_SFD	BR3	SUPM2_BR3	File Name: SUPM2_02_03 (F037245)	Isoleucine--tRNA ligase, mitochondrial OS=Homo sapiens GN=IARS2 PE=1 SV=2	sp|Q9NSE4|SYIM_HUMAN,tr|A8K5W7|A8K5W7_HUMAN	uni_human_2016.fasta	113,794.1	93.2%	1	1	1	0.0310%	1.68%	TALAEAELEYNPEHVSR	R	S	95.0%	90.6	43.7	65.4	0	1	0	0	2	1,928.9348	251	267	true	
SUP-M2_SFD	BR3	SUPM2_BR3	File Name: SUPM2_02_03 (F037245)	N-alpha-acetyltransferase 15, NatA auxiliary subunit OS=Homo sapiens GN=NAA15 PE=1 SV=1	sp|Q9BXJ9|NAA15_HUMAN,tr|A0A0B4J1W3|A0A0B4J1W3_HUMAN,tr|B2RBE5|B2RBE5_HUMAN	uni_human_2016.fasta	101,277.9	99.8%	2	2	2	0.0620%	2.19%	DLSLLQIQMR	R	D	95.0%	51.1	41.9	32.7	0	1	0	0	2	1,232.6670	119	128	true	
SUP-M2_SFD	BR3	SUPM2_BR3	File Name: SUPM2_02_03 (F037245)	N-alpha-acetyltransferase 15, NatA auxiliary subunit OS=Homo sapiens GN=NAA15 PE=1 SV=1	sp|Q9BXJ9|NAA15_HUMAN,tr|A0A0B4J1W3|A0A0B4J1W3_HUMAN,tr|B2RBE5|B2RBE5_HUMAN	uni_human_2016.fasta	101,277.9	99.8%	2	2	2	0.0620%	2.19%	LEDAADVYR	R	G	95.0%	66.7	40.9	33.4	0	1	0	0	2	1,051.5055	240	248	true	
SUP-M2_SFD	BR3	SUPM2_BR3	File Name: SUPM2_02_03 (F037245)	Transitional endoplasmic reticulum ATPase OS=Homo sapiens GN=VCP PE=1 SV=4	sp|P55072|TERA_HUMAN,tr|V9HW80|V9HW80_HUMAN	uni_human_2016.fasta	89,324.8	93.2%	1	1	1	0.0310%	1.49%	WALSQSNPSALR	R	E	95.0%	84.4	42.0	34.1	0	1	0	0	2	1,329.6909	454	465	true	
SUP-M2_SFD	BR3	SUPM2_BR3	File Name: SUPM2_02_03 (F037245)	Anthrax toxin receptor-like OS=Homo sapiens GN=ANTXRL PE=4 SV=1	tr|A0A087WVT0|A0A087WVT0_HUMAN	uni_human_2016.fasta	62,846.0	89.7%	1	1	1	0.0310%	1.59%	CCPHCSGTR	R	Q	92.4%	21.6	25.0	15.4	0	0	1	0	2	1,134.4238	536	544	true	
SUP-M2_SFD	BR3	SUPM2_BR3	File Name: SUPM2_02_03 (F037245)	Isoform 3 of Cysteine--tRNA ligase, cytoplasmic OS=Homo sapiens GN=CARS	sp|P49589-3|SYCC_HUMAN	uni_human_2016.fasta	94,640.2	93.2%	1	1	1	0.0310%	1.32%	SILSISDEAAR	R	A	95.0%	53.4	41.3	23.0	0	1	0	0	2	1,161.6110	14	24	true	
SUP-M2_SFD	BR3	SUPM2_BR3	File Name: SUPM2_02_03 (F037245)	Methionine--tRNA ligase, cytoplasmic OS=Homo sapiens GN=MARS PE=1 SV=2	sp|P56192|SYMC_HUMAN,tr|A8K492|A8K492_HUMAN	uni_human_2016.fasta	101,117.5	99.8%	2	2	2	0.0620%	3.89%	LFVSDGVPGCLPVLAAAGR	R	A	95.0%	72.7	43.6	51.0	0	1	0	0	2	1,899.0159	3	21	true	
SUP-M2_SFD	BR3	SUPM2_BR3	File Name: SUPM2_02_03 (F037245)	Methionine--tRNA ligase, cytoplasmic OS=Homo sapiens GN=MARS PE=1 SV=2	sp|P56192|SYMC_HUMAN,tr|A8K492|A8K492_HUMAN	uni_human_2016.fasta	101,117.5	99.8%	2	2	2	0.0620%	3.89%	TLPGSDWTPNAQFITR	R	S	95.0%	77.3	43.4	59.2	0	1	0	0	2	1,803.9026	468	483	true	
SUP-M2_SFD	BR3	SUPM2_BR3	File Name: SUPM2_02_03 (F037245)	Pyruvate kinase PKM OS=Homo sapiens GN=PKM PE=1 SV=4	sp|P14618|KPYM_HUMAN,tr|V9HWB8|V9HWB8_HUMAN	uni_human_2016.fasta	57,937.5	93.2%	1	1	1	0.0310%	2.45%	NTGIICTIGPASR	R	S	95.0%	52.4	41.7	31.6	0	1	0	0	2	1,359.7051	44	56	true	
SUP-M2_SFD	BR3	SUPM2_BR3	File Name: SUPM2_02_03 (F037245)	Splicing factor 3B subunit 3 OS=Homo sapiens GN=SF3B3 PE=1 SV=4	sp|Q15393|SF3B3_HUMAN,tr|A8K6V3|A8K6V3_HUMAN,tr|B3KQH1|B3KQH1_HUMAN	uni_human_2016.fasta	135,579.4	99.8%	2	2	2	0.0620%	2.14%	FLAVGLVDNTVR	R	I	95.0%	68.3	38.8	42.3	0	1	0	0	2	1,303.7369	604	615	true	
SUP-M2_SFD	BR3	SUPM2_BR3	File Name: SUPM2_02_03 (F037245)	Splicing factor 3B subunit 3 OS=Homo sapiens GN=SF3B3 PE=1 SV=4	sp|Q15393|SF3B3_HUMAN,tr|A8K6V3|A8K6V3_HUMAN,tr|B3KQH1|B3KQH1_HUMAN	uni_human_2016.fasta	135,579.4	99.8%	2	2	2	0.0620%	2.14%	TVLDPVTGDLSDTR	R	T	95.0%	103	42.2	84.6	0	1	0	0	2	1,488.7543	677	690	true	
SUP-M2_SFD	BR3	SUPM2_BR3	File Name: SUPM2_02_03 (F037245)	Unconventional myosin-Ig OS=Homo sapiens GN=MYO1G PE=1 SV=2	sp|B0I1T2|MYO1G_HUMAN	uni_human_2016.fasta	116,443.6	100.0%	5	5	5	0.155%	5.99%	AHLAELQR	R	R	95.0%	42.9	39.0	5.33	0	1	0	0	2	937.5214	750	757	true	tr|Q6ZNK5|Q6ZNK5_HUMAN
SUP-M2_SFD	BR3	SUPM2_BR3	File Name: SUPM2_02_03 (F037245)	Unconventional myosin-Ig OS=Homo sapiens GN=MYO1G PE=1 SV=2	sp|B0I1T2|MYO1G_HUMAN	uni_human_2016.fasta	116,443.6	100.0%	5	5	5	0.155%	5.99%	DYLSSATDNPTASSLFAQR	R	L	95.0%	101	40.7	75.1	0	1	0	0	2	2,043.9618	838	856	true	tr|Q6ZNK5|Q6ZNK5_HUMAN
SUP-M2_SFD	BR3	SUPM2_BR3	File Name: SUPM2_02_03 (F037245)	Unconventional myosin-Ig OS=Homo sapiens GN=MYO1G PE=1 SV=2	sp|B0I1T2|MYO1G_HUMAN	uni_human_2016.fasta	116,443.6	100.0%	5	5	5	0.155%	5.99%	LLYNSTDPTLR	R	A	95.0%	56.9	41.5	34.7	0	1	0	0	2	1,292.6846	546	556	true	tr|Q6ZNK5|Q6ZNK5_HUMAN
SUP-M2_SFD	BR3	SUPM2_BR3	File Name: SUPM2_02_03 (F037245)	Unconventional myosin-Ig OS=Homo sapiens GN=MYO1G PE=1 SV=2	sp|B0I1T2|MYO1G_HUMAN	uni_human_2016.fasta	116,443.6	100.0%	5	5	5	0.155%	5.99%	TLVTLEQSR	R	A	95.0%	60.8	38.7	32.5	0	1	0	0	2	1,046.5841	698	706	true	tr|Q6ZNK5|Q6ZNK5_HUMAN
SUP-M2_SFD	BR3	SUPM2_BR3	File Name: SUPM2_02_03 (F037245)	Unconventional myosin-Ig OS=Homo sapiens GN=MYO1G PE=1 SV=2	sp|B0I1T2|MYO1G_HUMAN	uni_human_2016.fasta	116,443.6	100.0%	5	5	5	0.155%	5.99%	VIGFSPEEVESVHR	R	I	95.0%	95.6	42.7	72.8	0	1	0	0	2	1,584.8016	261	274	true	tr|Q6ZNK5|Q6ZNK5_HUMAN
SUP-M2_SFD	BR3	SUPM2_BR3	File Name: SUPM2_02_03 (F037245)	Phenylalanine--tRNA ligase alpha subunit (Fragment) OS=Homo sapiens GN=FARSA PE=1 SV=7	tr|K7EPH2|K7EPH2_HUMAN	uni_human_2016.fasta	43,198.9	93.8%	1	1	1	0.0310%	2.11%	XAELLLRR	-	L	84.2%	30.7	34.6	0.000	0	1	0	0	2	1,023.5626	1	8	true	
SUP-M2_SFD	BR3	SUPM2_BR3	File Name: SUPM2_02_03 (F037245)	Heat shock protein HSP 90-beta OS=Homo sapiens GN=HSP90AB1 PE=1 SV=4	sp|P08238|HS90B_HUMAN,tr|A0A024RD80|A0A024RD80_HUMAN	uni_human_2016.fasta	83,267.3	93.2%	1	1	1	0.0310%	1.93%	ELISNASDALDKIR	R	Y	95.0%	67.3	41.4	36.4	0	1	0	0	2	1,655.8696	42	55	true	sp|P14625|ENPL_HUMAN,tr|V9HWP2|V9HWP2_HUMAN,tr|Q5CAQ5|Q5CAQ5_HUMAN
SUP-M2_SFD	BR3	SUPM2_BR3	File Name: SUPM2_02_03 (F037245)	C-1-tetrahydrofolate synthase, cytoplasmic OS=Homo sapiens GN=MTHFD1 PE=1 SV=3	sp|P11586|C1TC_HUMAN,tr|A0A024R652|A0A024R652_HUMAN,tr|B7Z809|B7Z809_HUMAN,tr|F5H2F4|F5H2F4_HUMAN	uni_human_2016.fasta	101,561.5	99.9%	2	2	2	0.0620%	3.21%	LDIDPETITWQR	R	V	95.0%	77.3	43.0	41.6	0	1	0	0	2	1,486.7539	521	532	true	
SUP-M2_SFD	BR3	SUPM2_BR3	File Name: SUPM2_02_03 (F037245)	C-1-tetrahydrofolate synthase, cytoplasmic OS=Homo sapiens GN=MTHFD1 PE=1 SV=3	sp|P11586|C1TC_HUMAN,tr|A0A024R652|A0A024R652_HUMAN,tr|B7Z809|B7Z809_HUMAN,tr|F5H2F4|F5H2F4_HUMAN	uni_human_2016.fasta	101,561.5	99.9%	2	2	2	0.0620%	3.21%	LGIEKTDPTTLTDEEINR	R	F	95.0%	84.5	42.0	43.8	0	1	0	0	2	2,150.0616	500	517	true	
SUP-M2_SFD	BR3	SUPM2_BR3	File Name: SUPM2_02_03 (F037245)	Transcription intermediary factor 1-beta OS=Homo sapiens GN=TRIM28 PE=1 SV=5	sp|Q13263|TIF1B_HUMAN,tr|B2R8R5|B2R8R5_HUMAN	uni_human_2016.fasta	88,549.0	100.0%	3	4	4	0.124%	6.95%	AASAAAASAAAASAASGSPGPGEGSAGGEKR	M	S	95.0%	60.1	41.8	32.9	0	0	1	0	1	2,696.2602	2	32	true	
SUP-M2_SFD	BR3	SUPM2_BR3	File Name: SUPM2_02_03 (F037245)	Transcription intermediary factor 1-beta OS=Homo sapiens GN=TRIM28 PE=1 SV=5	sp|Q13263|TIF1B_HUMAN,tr|B2R8R5|B2R8R5_HUMAN	uni_human_2016.fasta	88,549.0	100.0%	3	4	4	0.124%	6.95%	SGEGEVSGLMR	R	K	88.7%	38.6	40.6	18.1	0	1	0	0	2	1,121.5256	473	483	true	
SUP-M2_SFD	BR3	SUPM2_BR3	File Name: SUPM2_02_03 (F037245)	Transcription intermediary factor 1-beta OS=Homo sapiens GN=TRIM28 PE=1 SV=5	sp|Q13263|TIF1B_HUMAN,tr|B2R8R5|B2R8R5_HUMAN	uni_human_2016.fasta	88,549.0	100.0%	3	4	4	0.124%	6.95%	VLVNDAQKVTEGQQER	R	L	95.0%	90.2	43.7	60.5	0	2	0	0	2	1,918.9619	312	327	true	
SUP-M2_SFD	BR3	SUPM2_BR3	File Name: SUPM2_02_03 (F037245)	Isoform Short of Heterogeneous nuclear ribonucleoprotein U OS=Homo sapiens GN=HNRNPU	sp|Q00839-2|HNRPU_HUMAN,tr|B4DLR3|B4DLR3_HUMAN	uni_human_2016.fasta	88,980.3	93.2%	1	1	2	0.0620%	1.86%	NFILDQTNVSAAAQR	R	R	95.0%	143	44.0	99.3	0	2	0	0	2	1,647.8449	557	571	true	
SUP-M2_SFD	BR3	SUPM2_BR3	File Name: SUPM2_02_03 (F037245)	Cell division cycle 5-like protein OS=Homo sapiens GN=CDC5L PE=1 SV=2	sp|Q99459|CDC5L_HUMAN,tr|B3KY60|B3KY60_HUMAN,tr|B4DSH1|B4DSH1_HUMAN	uni_human_2016.fasta	92,254.2	93.2%	1	1	1	0.0310%	2.00%	EIDDTYIEDAADVDAR	R	K	95.0%	73.6	40.0	49.6	0	1	0	0	2	1,810.7980	506	521	true	
SUP-M2_SFD	BR3	SUPM2_BR3	File Name: SUPM2_02_03 (F037245)	Keratin, type II cytoskeletal 1 OS=Homo sapiens GN=KRT1 PE=1 SV=6	sp|P04264|K2C1_HUMAN,tr|H6VRF8|H6VRF8_HUMAN,tr|H6VRG0|H6VRG0_HUMAN,tr|H6VRG1|H6VRG1_HUMAN,tr|H6VRG3|H6VRG3_HUMAN	uni_human_2016.fasta	66,040.3	93.2%	1	1	1	0.0310%	1.86%	SLDLDSIIAEVK	R	A	95.0%	79.8	40.9	60.2	0	1	0	0	2	1,302.7153	344	355	true	
SUP-M2_SFD	BR3	SUPM2_BR3	File Name: SUPM2_02_03 (F037245)	Isoform B of Methyl-CpG-binding protein 2 OS=Homo sapiens GN=MECP2	sp|P51608-2|MECP2_HUMAN,tr|A0A140VKC4|A0A140VKC4_HUMAN	uni_human_2016.fasta	53,323.8	78.6%	1	1	1	0.0310%	4.02%	MAAAAAAAPSGGGGGGEEER	-	L	83.6%	22.3	31.3	8.18	0	0	1	0	2	1,843.7973	1	20	true	
SUP-M2_SFD	BR3	SUPM2_BR3	File Name: SUPM2_02_03 (F037245)	Probable ATP-dependent RNA helicase DDX23 OS=Homo sapiens GN=DDX23 PE=1 SV=3	sp|Q9BUQ8|DDX23_HUMAN,tr|A0A024R0Z3|A0A024R0Z3_HUMAN,tr|A8KA56|A8KA56_HUMAN,tr|B3KY11|B3KY11_HUMAN	uni_human_2016.fasta	95,586.9	98.0%	2	2	2	0.0620%	2.56%	CTYVVLDEADR	R	M	88.9%	39.2	39.7	20.0	0	1	0	0	2	1,340.6152	543	553	true	
SUP-M2_SFD	BR3	SUPM2_BR3	File Name: SUPM2_02_03 (F037245)	Probable ATP-dependent RNA helicase DDX23 OS=Homo sapiens GN=DDX23 PE=1 SV=3	sp|Q9BUQ8|DDX23_HUMAN,tr|A0A024R0Z3|A0A024R0Z3_HUMAN,tr|A8KA56|A8KA56_HUMAN,tr|B3KY11|B3KY11_HUMAN	uni_human_2016.fasta	95,586.9	98.0%	2	2	2	0.0620%	2.56%	QAIPIGLQNR	R	D	82.3%	31.9	36.5	16.3	0	1	0	0	2	1,109.6427	420	429	true	
SUP-M2_SFD	BR3	SUPM2_BR3	File Name: SUPM2_02_03 (F037245)	Isoform 2 of Neutral alpha-glucosidase AB OS=Homo sapiens GN=GANAB	sp|Q14697-2|GANAB_HUMAN	uni_human_2016.fasta	109,440.2	93.2%	1	1	1	0.0310%	1.14%	LKVTEGGEPYR	R	L	95.0%	57.8	41.6	35.9	0	1	0	0	2	1,359.7000	290	300	true	
SUP-M2_SFD	BR3	SUPM2_BR3	File Name: SUPM2_02_03 (F037245)	Isoform 10 of Caprin-2 OS=Homo sapiens GN=CAPRIN2	sp|Q6IMN6-10|CAPR2_HUMAN,sp|Q6IMN6-2|CAPR2_HUMAN,sp|Q6IMN6-3|CAPR2_HUMAN,sp|Q6IMN6-6|CAPR2_HUMAN,sp|Q6IMN6-7|CAPR2_HUMAN,sp|Q6IMN6-9|CAPR2_HUMAN,sp|Q6IMN6|CAPR2_HUMAN,tr|A0A024RB35|A0A024RB35_HUMAN,tr|F5H142|F5H142_HUMAN	uni_human_2016.fasta	125,925.9	84.4%	1	1	1	0.0310%	1.10%	YMTEVDYSNK	R	Q	88.3%	22.7	29.3	1.36	0	0	1	0	2	1,376.5771	374	383	true	
SUP-M2_SFD	BR3	SUPM2_BR3	File Name: SUPM2_02_03 (F037245)	Isoform 2 of Eukaryotic translation initiation factor 3 subunit B OS=Homo sapiens GN=EIF3B	sp|P55884-2|EIF3B_HUMAN,sp|P55884|EIF3B_HUMAN,tr|A0A024R821|A0A024R821_HUMAN,tr|A4D210|A4D210_HUMAN,tr|B4DV79|B4DV79_HUMAN	uni_human_2016.fasta	92,482.8	93.2%	1	1	1	0.0310%	1.83%	FSHQGVQLIDFSPCER	R	Y	95.0%	78.1	42.9	48.2	0	1	0	0	2	1,919.9070	371	386	true	
SUP-M2_SFD	BR3	SUPM2_BR3	File Name: SUPM2_02_03 (F037245)	cDNA FLJ34039 fis, clone FCBBF2005658, moderately similar to Mus musculus NSD1 protein mRNA (Fragment) OS=Homo sapiens PE=2 SV=1	tr|Q8NB95|Q8NB95_HUMAN	uni_human_2016.fasta	84,555.1	82.5%	1	1	1	0.0310%	2.85%	GGAANQALLHSKSKQAKFRSIK	K	C	86.8%	35.2	40.7	14.1	0	0	1	0	2	2,340.3260	58	79	true	
SUP-M2_SFD	BR3	SUPM2_BR3	File Name: SUPM2_02_03 (F037245)	Isoform 2 of Hexokinase-1 OS=Homo sapiens GN=HK1	sp|P19367-2|HXK1_HUMAN	uni_human_2016.fasta	102,203.8	100.0%	3	3	3	0.0930%	3.71%	LALLQVR	R	A	95.0%	44.2	29.8	12.9	0	1	0	0	2	812.5353	794	800	true	
SUP-M2_SFD	BR3	SUPM2_BR3	File Name: SUPM2_02_03 (F037245)	Isoform 2 of Hexokinase-1 OS=Homo sapiens GN=HK1	sp|P19367-2|HXK1_HUMAN	uni_human_2016.fasta	102,203.8	100.0%	3	3	3	0.0930%	3.71%	LSDETLIDIMTR	R	F	95.0%	64.7	42.0	45.4	0	1	0	0	2	1,406.7198	30	41	true	
SUP-M2_SFD	BR3	SUPM2_BR3	File Name: SUPM2_02_03 (F037245)	Isoform 2 of Hexokinase-1 OS=Homo sapiens GN=HK1	sp|P19367-2|HXK1_HUMAN	uni_human_2016.fasta	102,203.8	100.0%	3	3	3	0.0930%	3.71%	SANLVAATLGAILNR	R	L	95.0%	50.2	41.3	30.5	0	1	0	0	2	1,483.8591	381	395	true	
SUP-M2_SFD	BR3	SUPM2_BR3	File Name: SUPM2_02_03 (F037245)	Coatomer subunit beta' OS=Homo sapiens GN=COPB2 PE=1 SV=2	sp|P35606|COPB2_HUMAN	uni_human_2016.fasta	102,489.1	93.2%	1	1	1	0.0310%	0.993%	VFNYNTLER	R	V	95.0%	53.0	41.4	26.2	0	1	0	0	2	1,155.5792	83	91	true	
SUP-M2_SFD	BR3	SUPM2_BR3	File Name: SUPM2_02_03 (F037245)	Isoform 2 of General vesicular transport factor p115 OS=Homo sapiens GN=USO1	sp|O60763-2|USO1_HUMAN,sp|O60763|USO1_HUMAN,tr|A0A024RDG1|A0A024RDG1_HUMAN	uni_human_2016.fasta	107,897.6	99.7%	2	2	2	0.0620%	2.26%	EQDLQLEELR	R	Q	94.3%	44.5	42.1	20.8	0	1	0	0	2	1,272.6432	661	670	true	
SUP-M2_SFD	BR3	SUPM2_BR3	File Name: SUPM2_02_03 (F037245)	Isoform 2 of General vesicular transport factor p115 OS=Homo sapiens GN=USO1	sp|O60763-2|USO1_HUMAN,sp|O60763|USO1_HUMAN,tr|A0A024RDG1|A0A024RDG1_HUMAN	uni_human_2016.fasta	107,897.6	99.7%	2	2	2	0.0620%	2.26%	NDGVLLLQALTR	R	S	95.0%	71.2	35.9	44.5	0	1	0	0	2	1,312.7585	184	195	true	
SUP-M2_SFD	BR3	SUPM2_BR3	File Name: SUPM2_02_03 (F037245)	Importin subunit beta-1 OS=Homo sapiens GN=KPNB1 PE=1 SV=2	sp|Q14974|IMB1_HUMAN,tr|B2RBR9|B2RBR9_HUMAN	uni_human_2016.fasta	97,171.3	93.2%	1	1	1	0.0310%	1.03%	DTAAWTVGR	R	I	95.0%	49.1	40.2	24.1	0	1	0	0	2	976.4847	426	434	true	
SUP-M2_SFD	BR3	SUPM2_BR3	File Name: SUPM2_02_03 (F037245)	cDNA FLJ55506, highly similar to Puromycin-sensitive aminopeptidase (EC3.4.11.-) OS=Homo sapiens PE=2 SV=1	tr|B7Z899|B7Z899_HUMAN	uni_human_2016.fasta	102,934.3	100.0%	3	3	3	0.0930%	4.04%	DAESIHQYLLQR	R	K	94.9%	47.5	42.8	27.2	0	1	0	0	2	1,472.7493	897	908	true	
SUP-M2_SFD	BR3	SUPM2_BR3	File Name: SUPM2_02_03 (F037245)	cDNA FLJ55506, highly similar to Puromycin-sensitive aminopeptidase (EC3.4.11.-) OS=Homo sapiens PE=2 SV=1	tr|B7Z899|B7Z899_HUMAN	uni_human_2016.fasta	102,934.3	100.0%	3	3	3	0.0930%	4.04%	LGLQNDLFSLAR	R	A	95.0%	89.3	39.4	54.2	0	1	0	0	2	1,346.7428	612	623	true	
SUP-M2_SFD	BR3	SUPM2_BR3	File Name: SUPM2_02_03 (F037245)	cDNA FLJ55506, highly similar to Puromycin-sensitive aminopeptidase (EC3.4.11.-) OS=Homo sapiens PE=2 SV=1	tr|B7Z899|B7Z899_HUMAN	uni_human_2016.fasta	102,934.3	100.0%	3	3	3	0.0930%	4.04%	YAAVTQFEATDAR	R	R	95.0%	87.9	42.0	60.0	0	1	0	0	2	1,442.6910	169	181	true	
SUP-M2_SFD	BR3	SUPM2_BR3	File Name: SUPM2_02_03 (F037245)	Adenosine deaminase, RNA-specific isoform ADAR-a variant (Fragment) OS=Homo sapiens PE=2 SV=1	tr|Q59EC0|Q59EC0_HUMAN	uni_human_2016.fasta	137,836.5	93.2%	1	1	1	0.0310%	1.21%	YLNTNPVGGLLEYAR	R	S	95.0%	76.7	42.7	54.3	0	1	0	0	2	1,679.8752	740	754	true	
SUP-M2_SFD	BR3	SUPM2_BR3	File Name: SUPM2_02_03 (F037245)	Isoform ACTN4ISO of Alpha-actinin-4 OS=Homo sapiens GN=ACTN4	sp|O43707-2|ACTN4_HUMAN,sp|O43707|ACTN4_HUMAN,tr|A0A0S2Z3G9|A0A0S2Z3G9_HUMAN	uni_human_2016.fasta	104,857.2	93.2%	1	1	1	0.0310%	1.73%	VGWEQLLTTIAR	R	T	95.0%	85.7	42.2	63.6	0	1	0	0	2	1,386.7741	734	745	true	tr|B4DFY0|B4DFY0_HUMAN,sp|P12814-3|ACTN1_HUMAN,tr|B7Z565|B7Z565_HUMAN,tr|H9KV75|H9KV75_HUMAN,tr|A0A024R694|A0A024R694_HUMAN,sp|P12814|ACTN1_HUMAN,sp|P12814-4|ACTN1_HUMAN,sp|P12814-2|ACTN1_HUMAN
SUP-M2_SFD	BR3	SUPM2_BR3	File Name: SUPM2_02_03 (F037245)	Elongation factor 2 OS=Homo sapiens GN=EEF2 PE=1 SV=4	sp|P13639|EF2_HUMAN	uni_human_2016.fasta	95,340.1	99.7%	2	2	2	0.0620%	2.68%	CLYASVLTAQPR	R	L	95.0%	82.6	42.1	56.5	0	1	0	0	2	1,378.7148	728	739	true	
SUP-M2_SFD	BR3	SUPM2_BR3	File Name: SUPM2_02_03 (F037245)	Elongation factor 2 OS=Homo sapiens GN=EEF2 PE=1 SV=4	sp|P13639|EF2_HUMAN	uni_human_2016.fasta	95,340.1	99.7%	2	2	2	0.0620%	2.68%	VMKFSVSPVVR	R	V	94.8%	43.2	39.2	25.7	0	1	0	0	2	1,375.7498	496	506	true	
SUP-M2_SFD	BR3	SUPM2_BR3	File Name: SUPM2_02_03 (F037245)	Matrin-3 OS=Homo sapiens GN=MATR3 PE=1 SV=1	tr|A8MXP9|A8MXP9_HUMAN	uni_human_2016.fasta	99,970.9	98.6%	1	1	1	0.0310%	2.01%	GDADQASNILASFGLSAR	R	D	95.0%	82.8	43.4	57.9	0	1	0	0	2	1,792.8825	103	120	true	
SUP-M2_SFD	BR3	SUPM2_BR3	File Name: SUPM2_02_03 (F037245)	Clathrin heavy chain OS=Homo sapiens GN=CLTC PE=1 SV=1	tr|A0A087WVQ6|A0A087WVQ6_HUMAN	uni_human_2016.fasta	192,062.5	93.2%	1	1	1	0.0310%	0.715%	NNLAGAEELFAR	R	K	95.0%	67.0	41.1	51.5	0	1	0	0	2	1,304.6593	359	370	true	
SUP-M2_SFD	BR3	SUPM2_BR3	File Name: SUPM2_02_03 (F037245)	Trypsin - Sus scrofa (Pig).	IPI:CON_Trypsin|SWISS-PROT:P00761|TRYP_PIG	uni_human_2016.fasta	24,409.3	93.2%	1	1	1	0.0310%	8.66%	LGEHNIDVLEGNEQFINAAK	R	I	95.0%	96.2	44.0	53.8	0	0	1	0	2	2,211.1042	58	77	true	
SUP-M2_SFD	BR3	SUPM2_BR3	File Name: SUPM2_02_03 (F037245)	Isoform 4 of DNA polymerase kappa OS=Homo sapiens GN=POLK	sp|Q9UBT6-4|POLK_HUMAN,tr|D6RAE5|D6RAE5_HUMAN	uni_human_2016.fasta	42,488.0	79.6%	1	1	1	0.0310%	1.88%	KYLPLLR	K	N	84.4%	29.4	33.2	0.000	0	1	0	0	2	1,013.6239	364	370	true	
SUP-M2_SFD	BR3	SUPM2_BR3	File Name: SUPM2_02_03 (F037245)	Isoform 2 of Zinc finger CCCH-type antiviral protein 1 OS=Homo sapiens GN=ZC3HAV1	sp|Q7Z2W4-2|ZCCHV_HUMAN,sp|Q7Z2W4|ZCCHV_HUMAN,tr|A8K9U6|A8K9U6_HUMAN	uni_human_2016.fasta	101,432.6	93.2%	1	1	1	0.0310%	2.15%	SSLGSLQTPEAVTTR	R	K	95.0%	83.5	42.6	61.2	0	1	0	0	2	1,546.8072	386	400	true	
SUP-M2_SFD	BR3	SUPM2_BR3	File Name: SUPM2_02_03 (F037245)	Sushi domain-containing protein 1 (Fragment) OS=Homo sapiens GN=SUSD1 PE=1 SV=1	tr|H3BLV4|H3BLV4_HUMAN	uni_human_2016.fasta	78,726.1	81.1%	1	1	1	0.0310%	1.27%	XLLLLGLAR	-	G	85.6%	22.3	25.0	21.8	0	0	1	0	2	979.5980	1	9	true	
SUP-M2_SFD	BR3	SUPM2_BR3	File Name: SUPM2_02_03 (F037245)	Isoform 2 of Glycogen phosphorylase, liver form OS=Homo sapiens GN=PYGL	sp|P06737-2|PYGL_HUMAN,sp|P06737|PYGL_HUMAN,tr|B2R825|B2R825_HUMAN,tr|E9PK47|E9PK47_HUMAN	uni_human_2016.fasta	97,152.4	99.7%	2	2	2	0.0620%	2.95%	AKPLTDQEKR	M	R	93.3%	43.9	42.7	18.9	0	1	0	0	1	1,449.7526	2	11	true	
SUP-M2_SFD	BR3	SUPM2_BR3	File Name: SUPM2_02_03 (F037245)	Isoform 2 of Glycogen phosphorylase, liver form OS=Homo sapiens GN=PYGL	sp|P06737-2|PYGL_HUMAN,sp|P06737|PYGL_HUMAN,tr|B2R825|B2R825_HUMAN,tr|E9PK47|E9PK47_HUMAN	uni_human_2016.fasta	97,152.4	99.7%	2	2	2	0.0620%	2.95%	DFNVGDYIQAVLDR	R	N	95.0%	57.7	42.1	35.8	0	1	0	0	2	1,624.7967	257	270	true	
SUP-M2_SFD	BR3	SUPM2_BR3	File Name: SUPM2_02_03 (F037245)	Isoform Beta of Heat shock protein 105 kDa OS=Homo sapiens GN=HSPH1	sp|Q92598-2|HS105_HUMAN,sp|Q92598-3|HS105_HUMAN,sp|Q92598|HS105_HUMAN,tr|A0A024RDQ0|A0A024RDQ0_HUMAN,tr|A0A024RDS1|A0A024RDS1_HUMAN	uni_human_2016.fasta	96,865.8	93.2%	1	1	1	0.0310%	1.84%	SVLDAAQIVGLNCLR	R	L	95.0%	86.9	40.4	66.6	0	1	0	0	2	1,628.8790	155	169	true	
SUP-M2_SFD	BR3	SUPM2_BR3	File Name: SUPM2_02_03 (F037245)	Ubiquitin-like modifier-activating enzyme 1 OS=Homo sapiens GN=UBA1 PE=1 SV=3	sp|P22314|UBA1_HUMAN,tr|A0A024R1A3|A0A024R1A3_HUMAN	uni_human_2016.fasta	117,850.3	93.2%	1	1	1	0.0310%	1.70%	NEEDAAELVALAQAVNAR	R	A	95.0%	101	43.5	67.9	0	1	0	0	2	1,883.9457	351	368	true	
SUP-M2_SFD	BR3	SUPM2_BR3	File Name: SUPM2_02_03 (F037245)	La-related protein 4B (Fragment) OS=Homo sapiens GN=LARP4B PE=1 SV=1	tr|H0Y4V9|H0Y4V9_HUMAN	uni_human_2016.fasta	36,621.7	93.2%	1	1	1	0.0310%	5.01%	TLSADASVNTLPVVVSR	R	E	95.0%	57.4	41.0	30.5	0	1	0	0	2	1,728.9490	132	148	true	
SUP-M2_SFD	BR3	SUPM2_BR3	File Name: SUPM2_02_03 (F037245)	Actin-binding protein anillin OS=Homo sapiens GN=ANLN PE=1 SV=2	sp|Q9NQW6|ANLN_HUMAN,tr|A0A024RA49|A0A024RA49_HUMAN	uni_human_2016.fasta	124,201.6	93.2%	1	1	1	0.0310%	1.33%	VTSDPKVEQKIEVIR	K	E	95.0%	39.4	36.1	5.11	0	1	0	0	2	1,740.9856	534	548	true	
SUP-M2_SFD	BR3	SUPM2_BR3	File Name: SUPM2_02_03 (F037245)	DNA replication licensing factor MCM4 OS=Homo sapiens GN=MCM4 PE=1 SV=5	sp|P33991|MCM4_HUMAN,tr|A0A024R7U6|A0A024R7U6_HUMAN,tr|B3KMX0|B3KMX0_HUMAN	uni_human_2016.fasta	96,560.6	93.2%	1	1	1	0.0310%	1.97%	LSEEASQALIEAYVDMR	R	K	95.0%	54.3	41.3	38.3	0	1	0	0	2	1,940.9271	702	718	true	
SUP-M2_SFD	BR3	SUPM2_BR3	File Name: SUPM2_02_03 (F037245)	Fatty acid synthase OS=Homo sapiens GN=FASN PE=1 SV=3	sp|P49327|FAS_HUMAN,tr|A0A0U1RQF0|A0A0U1RQF0_HUMAN	uni_human_2016.fasta	273,427.1	92.1%	1	1	1	0.0310%	0.438%	LQVVDQPLPVR	R	G	94.2%	41.2	37.3	22.9	0	1	0	0	2	1,263.7421	374	384	true	
SUP-M2_SFD	BR3	SUPM2_BR3	File Name: SUPM2_02_03 (F037245)	Caspase-2 OS=Homo sapiens GN=CASP2 PE=1 SV=2	sp|P42575|CASP2_HUMAN,tr|A0A0S2Z3H1|A0A0S2Z3H1_HUMAN,tr|B4E085|B4E085_HUMAN,tr|B4E0I5|B4E0I5_HUMAN,tr|D3DXE0|D3DXE0_HUMAN	uni_human_2016.fasta	50,685.7	90.3%	1	1	1	0.0310%	6.42%	GDETDRGVDQQDGKNHAGSPGCEESDAGK	R	E	92.8%	22.6	25.6	5.26	0	0	1	0	2	3,127.2991	322	350	true	
SUP-M2_SFD	BR3	SUPM2_BR3	File Name: SUPM2_02_03 (F037245)	CXXC-type zinc finger protein 5 (Fragment) OS=Homo sapiens GN=CXXC5 PE=4 SV=1	tr|D6RJC1|D6RJC1_HUMAN	uni_human_2016.fasta	1,009.1	79.1%	1	1	1	0.0310%	100.0%	MSSLGGGSQDA	-	-	84.0%	23.1	30.7	6.99	0	0	1	0	2	1,051.4362	1	11	true	
SUP-M2_SFD	BR3	SUPM2_BR3	File Name: SUPM2_02_03 (F037245)	Isoform 2 of 26S proteasome non-ATPase regulatory subunit 2 OS=Homo sapiens GN=PSMD2	sp|Q13200-2|PSMD2_HUMAN	uni_human_2016.fasta	82,195.3	76.6%	1	1	1	0.0310%	2.00%	AVPLALALISVSNPR	R	L	81.9%	33.8	35.0	14.9	0	1	0	0	2	1,520.9159	530	544	true	
SUP-M2_SFD	BR3	SUPM2_BR3	File Name: SUPM2_02_03 (F037245)	DNA replication licensing factor MCM6 OS=Homo sapiens GN=MCM6 PE=1 SV=1	sp|Q14566|MCM6_HUMAN,tr|Q4ZG57|Q4ZG57_HUMAN	uni_human_2016.fasta	92,890.6	99.8%	2	2	2	0.0620%	3.29%	LVFLACCVAPTNPR	R	F	95.0%	75.8	45.1	46.2	0	1	0	0	2	1,617.8241	296	309	true	
SUP-M2_SFD	BR3	SUPM2_BR3	File Name: SUPM2_02_03 (F037245)	DNA replication licensing factor MCM6 OS=Homo sapiens GN=MCM6 PE=1 SV=1	sp|Q14566|MCM6_HUMAN,tr|Q4ZG57|Q4ZG57_HUMAN	uni_human_2016.fasta	92,890.6	99.8%	2	2	2	0.0620%	3.29%	VSGVDGYETEGIR	R	G	95.0%	88.2	39.9	67.8	0	1	0	0	2	1,381.6595	270	282	true	
SUP-M2_SFD	BR3	SUPM2_BR3	File Name: SUPM2_02_03 (F037245)	Alternative protein CSF2RB OS=Homo sapiens GN=CSF2RB PE=4 SV=1	tr|L0R5A1|L0R5A1_HUMAN	uni_human_2016.fasta	11,645.2	76.7%	1	1	1	0.0310%	7.41%	LASIVTPR	R	N	82.1%	32.1	35.4	2.22	0	1	0	0	2	856.5251	61	68	true	
SUP-M2_SFD	BR3	SUPM2_BR3	File Name: SUPM2_02_03 (F037245)	cDNA FLJ50442, highly similar to T-complex protein 1 subunit epsilon OS=Homo sapiens PE=2 SV=1	tr|B4DDU6|B4DDU6_HUMAN,tr|B7ZAR1|B7ZAR1_HUMAN	uni_human_2016.fasta	55,349.8	91.4%	1	1	1	0.0310%	3.98%	AAKAVANTMRTSLGPNGLDK	M	M	93.7%	48.3	44.6	11.8	0	0	1	0	1	2,225.1134	2	21	true	
SUP-M2_SFD	BR3	SUPM2_BR3	File Name: SUPM2_02_03 (F037245)	DNA topoisomerase 1 OS=Homo sapiens GN=TOP1 PE=1 SV=2	sp|P11387|TOP1_HUMAN,tr|B9EG90|B9EG90_HUMAN	uni_human_2016.fasta	90,729.7	93.2%	1	1	1	0.0310%	1.31%	AVAILCNHQR	R	A	95.0%	45.4	41.2	17.8	0	1	0	0	2	1,181.6208	625	634	true	
SUP-M2_SFD	BR3	SUPM2_BR3	File Name: SUPM2_02_03 (F037245)	PDZ and LIM domain protein 5 (Fragment) OS=Homo sapiens GN=PDLIM5 PE=1 SV=1	tr|H0YBI4|H0YBI4_HUMAN	uni_human_2016.fasta	21,768.1	73.9%	1	1	1	0.0310%	3.06%	XKDGGK	-	A	79.7%	16.2	25.0	5.87	0	0	1	0	2	987.3637	1	6	true	
SUP-M2_SFD	BR3	SUPM2_BR3	File Name: SUPM2_02_03 (F037245)	DNA mismatch repair protein Msh2 OS=Homo sapiens GN=MSH2 PE=1 SV=1	tr|E9PHA6|E9PHA6_HUMAN	uni_human_2016.fasta	103,189.7	93.2%	1	1	1	0.0310%	1.30%	QVGVGYVDSIQR	R	K	95.0%	57.0	41.9	40.8	0	1	0	0	2	1,320.6907	160	171	true	
SUP-M2_SFD	BR3	SUPM2_BR3	File Name: SUPM2_02_03 (F037245)	Heat shock 70 kDa protein 4L OS=Homo sapiens GN=HSPA4L PE=1 SV=3	sp|O95757|HS74L_HUMAN,tr|A0A140VKE7|A0A140VKE7_HUMAN,tr|B4DXT2|B4DXT2_HUMAN,tr|B4DZR0|B4DZR0_HUMAN,tr|E9PDE8|E9PDE8_HUMAN,tr|Q53ZP9|Q53ZP9_HUMAN	uni_human_2016.fasta	94,514.5	99.8%	2	2	2	0.0620%	2.98%	EDISSIEIVGGATR	R	I	95.0%	65.7	42.1	37.2	0	1	0	0	2	1,446.7436	333	346	true	
SUP-M2_SFD	BR3	SUPM2_BR3	File Name: SUPM2_02_03 (F037245)	Heat shock 70 kDa protein 4L OS=Homo sapiens GN=HSPA4L PE=1 SV=3	sp|O95757|HS74L_HUMAN,tr|A0A140VKE7|A0A140VKE7_HUMAN,tr|B4DXT2|B4DXT2_HUMAN,tr|B4DZR0|B4DZR0_HUMAN,tr|E9PDE8|E9PDE8_HUMAN,tr|Q53ZP9|Q53ZP9_HUMAN	uni_human_2016.fasta	94,514.5	99.8%	2	2	2	0.0620%	2.98%	SFDDPIVQTER	R	I	95.0%	53.2	39.3	30.6	0	1	0	0	2	1,306.6275	74	84	true	
SUP-M2_SFD	BR3	SUPM2_BR3	File Name: SUPM2_02_03 (F037245)	Heat shock 70 kDa protein 4 OS=Homo sapiens GN=HSPA4 PE=1 SV=4	sp|P34932|HSP74_HUMAN,tr|A0A087WTS8|A0A087WTS8_HUMAN,tr|A0A087WYC1|A0A087WYC1_HUMAN,tr|O14992|O14992_HUMAN,tr|Q59GF8|Q59GF8_HUMAN,tr|V9HW33|V9HW33_HUMAN	uni_human_2016.fasta	94,331.9	93.2%	1	1	1	0.0310%	1.79%	EFSITDVVPYPISLR	R	W	95.0%	48.4	42.4	13.6	0	1	0	0	2	1,735.9266	391	405	true	
SUP-M2_SFD	BR3	SUPM2_BR3	File Name: SUPM2_02_03 (F037245)	Endoplasmin OS=Homo sapiens GN=HSP90B1 PE=1 SV=1	sp|P14625|ENPL_HUMAN,tr|Q5CAQ5|Q5CAQ5_HUMAN,tr|V9HWP2|V9HWP2_HUMAN	uni_human_2016.fasta	92,471.7	100.0%	3	3	3	0.0930%	6.10%	EEEAIQLDGLNASQIR	R	E	95.0%	79.8	43.6	48.6	0	1	0	0	2	1,785.8979	52	67	true	
SUP-M2_SFD	BR3	SUPM2_BR3	File Name: SUPM2_02_03 (F037245)	Endoplasmin OS=Homo sapiens GN=HSP90B1 PE=1 SV=1	sp|P14625|ENPL_HUMAN,tr|Q5CAQ5|Q5CAQ5_HUMAN,tr|V9HWP2|V9HWP2_HUMAN	uni_human_2016.fasta	92,471.7	100.0%	3	3	3	0.0930%	6.10%	ELISNASDALDKIR	R	L	95.0%	67.3	41.4	36.4	0	1	0	0	2	1,655.8696	103	116	false	sp|P08238|HS90B_HUMAN,tr|A0A024RD80|A0A024RD80_HUMAN
SUP-M2_SFD	BR3	SUPM2_BR3	File Name: SUPM2_02_03 (F037245)	Endoplasmin OS=Homo sapiens GN=HSP90B1 PE=1 SV=1	sp|P14625|ENPL_HUMAN,tr|Q5CAQ5|Q5CAQ5_HUMAN,tr|V9HWP2|V9HWP2_HUMAN	uni_human_2016.fasta	92,471.7	100.0%	3	3	3	0.0930%	6.10%	KEAESSPFVER	R	L	95.0%	74.5	39.1	41.7	0	1	0	0	2	1,383.6539	547	557	true	
SUP-M2_SFD	BR3	SUPM2_BR3	File Name: SUPM2_02_03 (F037245)	Endoplasmin OS=Homo sapiens GN=HSP90B1 PE=1 SV=1	sp|P14625|ENPL_HUMAN,tr|Q5CAQ5|Q5CAQ5_HUMAN,tr|V9HWP2|V9HWP2_HUMAN	uni_human_2016.fasta	92,471.7	100.0%	3	3	3	0.0930%	6.10%	TDDEVVQREEEAIQLDGLNASQIR	R	E	94.6%	50.5	45.1	18.1	0	0	1	0	2	2,728.3387	44	67	true	
SUP-M2_SFD	BR3	SUPM2_BR3	File Name: SUPM2_02_03 (F037245)	Neuronal tyrosine-phosphorylated phosphoinositide-3-kinase adapter 2 OS=Homo sapiens GN=NYAP2 PE=1 SV=3	sp|Q9P242|NYAP2_HUMAN	uni_human_2016.fasta	70,548.6	88.9%	1	1	1	0.0310%	1.38%	KIPPPKPKR	K	N	91.7%	24.5	25.0	13.0	0	1	0	0	2	1,060.6992	189	197	true	
SUP-M2_SFD	BR3	SUPM2_BR3	File Name: SUPM2_02_03 (F037245)	Isoform 4 of Zinc phosphodiesterase ELAC protein 2 OS=Homo sapiens GN=ELAC2	sp|Q9BQ52-4|RNZ2_HUMAN,sp|Q9BQ52|RNZ2_HUMAN,tr|B4DT15|B4DT15_HUMAN	uni_human_2016.fasta	92,219.5	93.2%	1	1	1	0.0310%	1.65%	TCDLEEFQTCLVR	R	H	95.0%	79.3	42.5	58.1	0	1	0	0	2	1,670.7515	631	643	true	
SUP-M2_SFD	BR3	SUPM2_BR3	File Name: SUPM2_02_03 (F037245)	Splicing factor, proline- and glutamine-rich OS=Homo sapiens GN=SFPQ PE=1 SV=2	sp|P23246|SFPQ_HUMAN,tr|Q86VG2|Q86VG2_HUMAN	uni_human_2016.fasta	76,149.5	100.0%	4	6	6	0.186%	8.35%	ALAEIAKAELDDTPMR	R	G	95.0%	60.2	43.7	33.6	0	2	0	0	2	1,870.9314	343	358	true	
SUP-M2_SFD	BR3	SUPM2_BR3	File Name: SUPM2_02_03 (F037245)	Splicing factor, proline- and glutamine-rich OS=Homo sapiens GN=SFPQ PE=1 SV=2	sp|P23246|SFPQ_HUMAN,tr|Q86VG2|Q86VG2_HUMAN	uni_human_2016.fasta	76,149.5	100.0%	4	6	6	0.186%	8.35%	FGQGGAGPVGGQGPR	R	G	95.0%	88.0	41.7	64.4	0	1	0	0	2	1,341.6661	667	681	true	
SUP-M2_SFD	BR3	SUPM2_BR3	File Name: SUPM2_02_03 (F037245)	Splicing factor, proline- and glutamine-rich OS=Homo sapiens GN=SFPQ PE=1 SV=2	sp|P23246|SFPQ_HUMAN,tr|Q86VG2|Q86VG2_HUMAN	uni_human_2016.fasta	76,149.5	100.0%	4	6	6	0.186%	8.35%	GMGPGTPAGYGR	R	G	95.0%	51.3	40.2	36.5	0	1	0	0	2	1,136.5156	682	693	true	
SUP-M2_SFD	BR3	SUPM2_BR3	File Name: SUPM2_02_03 (F037245)	Splicing factor, proline- and glutamine-rich OS=Homo sapiens GN=SFPQ PE=1 SV=2	sp|P23246|SFPQ_HUMAN,tr|Q86VG2|Q86VG2_HUMAN	uni_human_2016.fasta	76,149.5	100.0%	4	6	6	0.186%	8.35%	STGKGIVEFASKPAAR	R	K	95.0%	54.4	42.6	35.5	0	2	0	0	2	1,840.9744	410	425	true	
SUP-M2_SFD	BR3	SUPM2_BR3	File Name: SUPM2_02_03 (F037245)	Nucleolar RNA helicase 2 OS=Homo sapiens GN=DDX21 PE=1 SV=5	sp|Q9NR30|DDX21_HUMAN	uni_human_2016.fasta	87,346.0	93.2%	1	1	1	0.0310%	1.40%	APQVLVLAPTR	R	E	95.0%	76.1	35.2	50.9	0	1	0	0	2	1,164.7100	260	270	true	
SUP-M2_SFD	BR3	SUPM2_BR3	File Name: SUPM2_02_03 (F037245)	ATP-dependent RNA helicase A OS=Homo sapiens GN=DHX9 PE=1 SV=4	sp|Q08211|DHX9_HUMAN	uni_human_2016.fasta	140,961.5	93.2%	1	1	1	0.0310%	1.26%	ELDALDANDELTPLGR	R	I	95.0%	75.5	43.3	52.6	0	1	0	0	2	1,741.8606	838	853	true	
SUP-M2_SFD	BR3	SUPM2_BR3	File Name: SUPM2_02_03 (F037245)	Isoform 2 of Endoplasmic reticulum aminopeptidase 1 OS=Homo sapiens GN=ERAP1	sp|Q9NZ08-2|ERAP1_HUMAN,sp|Q9NZ08|ERAP1_HUMAN,tr|A0A024RAR8|A0A024RAR8_HUMAN,tr|A0A075BSP6|A0A075BSP6_HUMAN,tr|A0A075BTL2|A0A075BTL2_HUMAN,tr|A0A075BV59|A0A075BV59_HUMAN,tr|A0A075BW43|A0A075BW43_HUMAN,tr|A0A0A7E6D4|A0A0A7E6D4_HUMAN,tr|A0A0A7E6D8|A0A0A7E6D8_HUMAN,tr|A0A0A7E6I2|A0A0A7E6I2_HUMAN,tr|A0A0A7E6J5|A0A0A7E6J5_HUMAN,tr|A0A0A7E6K0|A0A0A7E6K0_HUMAN,tr|A0A0A7E6P0|A0A0A7E6P0_HUMAN,tr|A0A0A7E6P4|A0A0A7E6P4_HUMAN,tr|A0A0A7E6P9|A0A0A7E6P9_HUMAN,tr|A0A0A7E7S5|A0A0A7E7S5_HUMAN,tr|A0A0A7E7T3|A0A0A7E7T3_HUMAN,tr|A0A0A7E7W5|A0A0A7E7W5_HUMAN,tr|A0A0A7E7W9|A0A0A7E7W9_HUMAN,tr|A0A0A7E7X3|A0A0A7E7X3_HUMAN,tr|A8K6H1|A8K6H1_HUMAN	uni_human_2016.fasta	107,237.9	93.2%	1	1	1	0.0310%	1.37%	ILASTQFEPTAAR	R	M	95.0%	59.5	41.7	38.3	0	1	0	0	2	1,404.7482	176	188	true	
SUP-M2_SFD	BR3	SUPM2_BR3	File Name: SUPM2_02_03 (F037245)	Isoform 3 of Exportin-2 OS=Homo sapiens GN=CSE1L	sp|P55060-3|XPO2_HUMAN,sp|P55060-4|XPO2_HUMAN,sp|P55060|XPO2_HUMAN,tr|B4DM31|B4DM31_HUMAN	uni_human_2016.fasta	110,421.9	100.0%	3	3	3	0.0930%	3.28%	AADEEAFEDNSEEYIR	R	R	95.0%	68.5	37.8	45.3	0	1	0	0	2	1,887.7879	356	371	true	
SUP-M2_SFD	BR3	SUPM2_BR3	File Name: SUPM2_02_03 (F037245)	Isoform 3 of Exportin-2 OS=Homo sapiens GN=CSE1L	sp|P55060-3|XPO2_HUMAN,sp|P55060-4|XPO2_HUMAN,sp|P55060|XPO2_HUMAN,tr|B4DM31|B4DM31_HUMAN	uni_human_2016.fasta	110,421.9	100.0%	3	3	3	0.0930%	3.28%	AADEEAFEDNSEEYIRR	R	D	95.0%	44.6	35.2	34.4	0	1	0	0	2	2,043.8890	356	372	true	
SUP-M2_SFD	BR3	SUPM2_BR3	File Name: SUPM2_02_03 (F037245)	Isoform 3 of Exportin-2 OS=Homo sapiens GN=CSE1L	sp|P55060-3|XPO2_HUMAN,sp|P55060-4|XPO2_HUMAN,sp|P55060|XPO2_HUMAN,tr|B4DM31|B4DM31_HUMAN	uni_human_2016.fasta	110,421.9	100.0%	3	3	3	0.0930%	3.28%	IVEDEPNKICEADR	R	V	95.0%	61.0	43.6	47.5	0	1	0	0	2	1,798.8374	76	89	true	
SUP-M2_SFD	BR3	SUPM2_BR3	File Name: SUPM2_02_03 (F037245)	Centrosomal protein of 170 kDa (Fragment) OS=Homo sapiens GN=CEP170 PE=1 SV=1	tr|H0Y2V6|H0Y2V6_HUMAN	uni_human_2016.fasta	172,086.5	78.7%	1	1	1	0.0310%	0.578%	DNDDDQSDK	K	G	83.6%	20.4	25.0	16.4	0	0	1	0	2	1,051.3813	455	463	true	
SUP-M2_SFD	BR3	SUPM2_BR3	File Name: SUPM2_02_03 (F037245)	Myosin-9 OS=Homo sapiens GN=MYH9 PE=1 SV=4	sp|P35579|MYH9_HUMAN,tr|A0A024R1N1|A0A024R1N1_HUMAN	uni_human_2016.fasta	226,537.5	79.0%	1	1	1	0.0310%	0.867%	ELESQISELQEDLESER	R	A	83.9%	40.2	40.3	23.2	0	1	0	0	2	2,033.9511	1108	1124	true	
SUP-M2_SFD	BR3	SUPM2_BR3	File Name: SUPM2_03_03 (F037246)	Protein-arginine deiminase type-1 OS=Homo sapiens GN=PADI1 PE=2 SV=2	sp|Q9ULC6|PADI1_HUMAN,tr|B2RBF9|B2RBF9_HUMAN	uni_human_2016.fasta	74,666.3	93.5%	1	1	1	0.0247%	1.81%	MAPKRVVQLSLK	-	M	93.8%	26.8	29.1	20.3	0	1	0	0	2	1,369.8349	1	12	true	
SUP-M2_SFD	BR3	SUPM2_BR3	File Name: SUPM2_03_03 (F037246)	Protein PIH1D3 OS=Homo sapiens GN=PIH1D3 PE=1 SV=1	sp|Q9NQM4|PIHD3_HUMAN	uni_human_2016.fasta	24,069.6	85.6%	1	1	1	0.0247%	5.61%	MESENMDSENMK	-	T	86.2%	17.4	25.0	14.4	0	0	1	0	2	1,623.5608	1	12	true	
SUP-M2_SFD	BR3	SUPM2_BR3	File Name: SUPM2_03_03 (F037246)	Isoform 2 of Lung adenoma susceptibility protein 2 OS=Homo sapiens GN=LAS2	sp|Q8IYD9-2|LAS2_HUMAN,sp|Q8IYD9|LAS2_HUMAN,tr|I7GY12|I7GY12_HUMAN,tr|I7HAS0|I7HAS0_HUMAN	uni_human_2016.fasta	41,812.4	82.9%	1	1	1	0.0247%	2.63%	DLVDDTNGERSPKM	R	-	83.6%	23.3	33.1	6.82	0	0	1	0	2	1,681.7489	359	372	true	
SUP-M2_SFD	BR3	SUPM2_BR3	File Name: SUPM2_03_03 (F037246)	Structure-specific endonuclease subunit SLX4 OS=Homo sapiens GN=SLX4 PE=1 SV=3	sp|Q8IY92|SLX4_HUMAN	uni_human_2016.fasta	200,011.1	85.3%	1	1	1	0.0247%	0.382%	QPRGKKK	R	V	85.9%	19.4	30.1	6.97	0	1	0	0	2	841.5368	1824	1830	true	
SUP-M2_SFD	BR3	SUPM2_BR3	File Name: SUPM2_03_03 (F037246)	Transmembrane protein 131 OS=Homo sapiens GN=TMEM131 PE=1 SV=3	sp|Q92545|TM131_HUMAN	uni_human_2016.fasta	205,143.2	82.4%	1	1	1	0.0247%	0.478%	TVSSLIIVR	R	N	83.1%	17.3	29.2	2.61	0	1	0	0	2	987.6197	949	957	true	
SUP-M2_SFD	BR3	SUPM2_BR3	File Name: SUPM2_03_03 (F037246)	Protein LLP homolog OS=Homo sapiens GN=LLPH PE=1 SV=1	sp|Q9BRT6|LLPH_HUMAN,tr|A0A024RB76|A0A024RB76_HUMAN	uni_human_2016.fasta	15,225.8	79.5%	1	1	1	0.0247%	6.20%	QRKRLKAK	R	R	80.3%	20.7	29.9	8.72	0	0	1	0	2	1,027.6848	101	108	true	
SUP-M2_SFD	BR3	SUPM2_BR3	File Name: SUPM2_03_03 (F037246)	Alternative protein CUL9 OS=Homo sapiens GN=CUL9 PE=4 SV=1	tr|L8E9R8|L8E9R8_HUMAN	uni_human_2016.fasta	13,584.0	83.1%	1	1	1	0.0247%	5.88%	MENMCSR	-	H	83.8%	15.3	25.0	6.20	0	0	1	0	2	985.3536	1	7	true	
SUP-M2_SFD	BR3	SUPM2_BR3	File Name: SUPM2_03_03 (F037246)	Heat shock protein HSP 90-beta OS=Homo sapiens GN=HSP90AB1 PE=1 SV=4	sp|P08238|HS90B_HUMAN,tr|A0A024RD80|A0A024RD80_HUMAN	uni_human_2016.fasta	83,267.3	99.8%	2	3	4	0.0990%	6.49%	ELISNASDALDKIR	R	Y	95.0%	56.6	41.2	36.3	0	1	0	0	2	1,655.8696	42	55	true	sp|P14625|ENPL_HUMAN,tr|V9HWP2|V9HWP2_HUMAN,tr|Q5CAQ5|Q5CAQ5_HUMAN
SUP-M2_SFD	BR3	SUPM2_BR3	File Name: SUPM2_03_03 (F037246)	Heat shock protein HSP 90-beta OS=Homo sapiens GN=HSP90AB1 PE=1 SV=4	sp|P08238|HS90B_HUMAN,tr|A0A024RD80|A0A024RD80_HUMAN	uni_human_2016.fasta	83,267.3	99.8%	2	3	4	0.0990%	6.49%	GVVDSEDLPLNISR	R	E	95.0%	53.0	42.7	0.000	0	1	0	0	2	1,513.7858	379	392	false	tr|K9JA46|K9JA46_HUMAN,sp|P07900-2|HS90A_HUMAN,sp|P07900|HS90A_HUMAN
SUP-M2_SFD	BR3	SUPM2_BR3	File Name: SUPM2_03_03 (F037246)	Heat shock protein HSP 90-beta OS=Homo sapiens GN=HSP90AB1 PE=1 SV=4	sp|P08238|HS90B_HUMAN,tr|A0A024RD80|A0A024RD80_HUMAN	uni_human_2016.fasta	83,267.3	99.8%	2	3	4	0.0990%	6.49%	YHTSQSGDEMTSLSEYVSR	R	M	95.0%	75.3	38.4	56.2	0	0	3	0	2	2,192.9401	457	475	true	
SUP-M2_SFD	BR3	SUPM2_BR3	File Name: SUPM2_03_03 (F037246)	Synaptotagmin-14 (Fragment) OS=Homo sapiens GN=SYT14 PE=4 SV=1	tr|A0A0A0MTK4|A0A0A0MTK4_HUMAN	uni_human_2016.fasta	56,665.3	87.5%	1	1	1	0.0247%	4.17%	XYMDKDEHGSSSESEDEALGK	-	Y	88.0%	21.1	25.0	0.01000	0	0	1	0	2	2,655.9734	1	21	true	
SUP-M2_SFD	BR3	SUPM2_BR3	File Name: SUPM2_03_03 (F037246)	Isoform 2 of Agrin OS=Homo sapiens GN=AGRN	sp|O00468-2|AGRIN_HUMAN	uni_human_2016.fasta	205,536.9	83.8%	1	1	1	0.0247%	1.12%	GPCGSRDPCSNVTCSFGSTCAR	R	S	84.4%	15.7	25.0	8.19	0	0	1	0	2	2,432.9800	136	157	true	
SUP-M2_SFD	BR3	SUPM2_BR3	File Name: SUPM2_03_03 (F037246)	CCR4-NOT transcription complex subunit 2 (Fragment) OS=Homo sapiens GN=CNOT2 PE=1 SV=1	tr|H0YH84|H0YH84_HUMAN	uni_human_2016.fasta	20,323.8	79.4%	1	1	1	0.0247%	5.38%	XPTSSNDDSK	-	S	80.2%	20.4	31.6	7.00	0	0	1	0	2	1,061.4062	1	10	true	
SUP-M2_SFD	BR3	SUPM2_BR3	File Name: SUPM2_03_03 (F037246)	BCR/ABL fusion protein (Fragment) OS=Homo sapiens GN=BCR/ABL fusion PE=2 SV=1	tr|A6MF67|A6MF67_HUMAN	uni_human_2016.fasta	5,185.1	91.7%	1	1	1	0.0247%	42.6%	LQTVHSIPLTINKEALRLLR	K	E	92.0%	26.0	25.0	15.2	0	0	1	0	2	2,315.3924	10	29	true	
SUP-M2_SFD	BR3	SUPM2_BR3	File Name: SUPM2_03_03 (F037246)	Signal transducer and activator of transcription 1-alpha/beta OS=Homo sapiens GN=STAT1 PE=1 SV=2	sp|P42224|STAT1_HUMAN	uni_human_2016.fasta	87,336.9	94.8%	1	1	1	0.0247%	1.87%	IVGSVEFDSMMNTV	R	-	95.0%	60.0	39.9	42.2	0	1	0	0	2	1,560.6921	737	750	true	
SUP-M2_SFD	BR3	SUPM2_BR3	File Name: SUPM2_03_03 (F037246)	Isoform 2 of ADP-ribosylation factor GTPase-activating protein 2 OS=Homo sapiens GN=ARFGAP2	sp|Q8N6H7-2|ARFG2_HUMAN,sp|Q8N6H7|ARFG2_HUMAN,tr|G5E9L0|G5E9L0_HUMAN	uni_human_2016.fasta	56,721.0	78.9%	1	1	1	0.0247%	3.38%	KKPAAAKKGLGAKK	K	G	79.7%	23.6	30.5	4.36	0	0	1	0	2	1,729.0409	216	229	true	
SUP-M2_SFD	BR3	SUPM2_BR3	File Name: SUPM2_03_03 (F037246)	OTU domain-containing protein 3 OS=Homo sapiens GN=OTUD3 PE=1 SV=1	sp|Q5T2D3|OTUD3_HUMAN	uni_human_2016.fasta	45,124.1	82.2%	1	1	1	0.0247%	2.26%	GMDSEDDLR	K	D	83.0%	24.1	33.0	13.8	0	1	0	0	2	1,053.4156	221	229	true	
SUP-M2_SFD	BR3	SUPM2_BR3	File Name: SUPM2_03_03 (F037246)	Transforming growth factor beta-1 OS=Homo sapiens GN=TGFB1 PE=1 SV=2	sp|P01137|TGFB1_HUMAN,tr|A0A024R0P8|A0A024R0P8_HUMAN	uni_human_2016.fasta	44,342.3	85.2%	1	1	1	0.0247%	1.79%	LLRLKLK	R	V	85.8%	22.2	26.5	4.64	0	0	1	0	2	1,099.7084	157	163	true	
SUP-M2_SFD	BR3	SUPM2_BR3	File Name: SUPM2_03_03 (F037246)	Isoform 2 of Phosphatase and actin regulator 3 OS=Homo sapiens GN=PHACTR3	sp|Q96KR7-2|PHAR3_HUMAN,sp|Q96KR7-3|PHAR3_HUMAN,sp|Q96KR7-4|PHAR3_HUMAN,sp|Q96KR7|PHAR3_HUMAN,tr|B3KRI3|B3KRI3_HUMAN,tr|B7Z339|B7Z339_HUMAN	uni_human_2016.fasta	62,375.8	79.7%	1	1	1	0.0247%	3.47%	NSKLATLGRIFKPWKWRK	R	K	80.5%	22.1	35.8	4.52	0	1	0	0	2	2,445.3764	62	79	true	
SUP-M2_SFD	BR3	SUPM2_BR3	File Name: SUPM2_03_03 (F037246)	Protein FAM186A OS=Homo sapiens GN=FAM186A PE=2 SV=3	sp|A6NE01|F186A_HUMAN	uni_human_2016.fasta	262,764.9	81.6%	1	1	1	0.0247%	0.340%	QKKKILSR	K	G	82.3%	21.9	28.7	4.32	0	0	1	0	2	1,111.7043	190	197	true	
SUP-M2_SFD	BR3	SUPM2_BR3	File Name: SUPM2_03_03 (F037246)	Isoform 2 of AarF domain-containing protein kinase 4 OS=Homo sapiens GN=ADCK4	sp|Q96D53-2|ADCK4_HUMAN,sp|Q96D53|ADCK4_HUMAN,tr|A0A024R0Q9|A0A024R0Q9_HUMAN,tr|M0QZZ2|M0QZZ2_HUMAN,tr|M0R011|M0R011_HUMAN,tr|M0R340|M0R340_HUMAN,tr|M0R3F7|M0R3F7_HUMAN	uni_human_2016.fasta	60,070.2	82.9%	1	1	1	0.0247%	4.97%	ISRLANFGGLAVGLGLGVLAEMAKK	R	S	83.6%	36.4	37.2	19.7	0	0	1	0	2	2,485.4326	89	113	true	
SUP-M2_SFD	BR3	SUPM2_BR3	File Name: SUPM2_03_03 (F037246)	Isoform 2 of Lysine-specific demethylase 2B OS=Homo sapiens GN=KDM2B	sp|Q8NHM5-2|KDM2B_HUMAN,sp|Q8NHM5-3|KDM2B_HUMAN,sp|Q8NHM5|KDM2B_HUMAN	uni_human_2016.fasta	152,616.9	81.1%	1	1	1	0.0247%	2.07%	AVGRPKGKLGPASAVKLAANRTTAGAR	R	R	81.9%	20.7	28.7	6.26	0	0	1	0	2	2,729.5743	581	607	true	
SUP-M2_SFD	BR3	SUPM2_BR3	File Name: SUPM2_03_03 (F037246)	MICOS complex subunit (Fragment) OS=Homo sapiens GN=APOO PE=1 SV=1	tr|A0A0J9YWW6|A0A0J9YWW6_HUMAN	uni_human_2016.fasta	9,988.3	81.5%	1	1	1	0.0247%	30.0%	XFFPRLGVIGFAGLIGLLLARGSKIKK	-	L	82.2%	17.2	25.0	0.000	0	0	1	0	2	3,209.8226	1	27	true	
SUP-M2_SFD	BR3	SUPM2_BR3	File Name: SUPM2_03_03 (F037246)	Trypsin - Sus scrofa (Pig).	IPI:CON_Trypsin|SWISS-PROT:P00761|TRYP_PIG	uni_human_2016.fasta	24,409.3	99.8%	2	2	2	0.0495%	7.79%	LSSPATLNSR	K	V	95.0%	49.1	40.9	28.3	0	1	0	0	2	1,045.5636	98	107	true	
SUP-M2_SFD	BR3	SUPM2_BR3	File Name: SUPM2_03_03 (F037246)	Trypsin - Sus scrofa (Pig).	IPI:CON_Trypsin|SWISS-PROT:P00761|TRYP_PIG	uni_human_2016.fasta	24,409.3	99.8%	2	2	2	0.0495%	7.79%	VATVSLPR	R	S	95.0%	54.5	37.5	17.6	0	1	0	0	2	842.5094	108	115	true	
SUP-M2_SFD	BR3	SUPM2_BR3	File Name: SUPM2_03_03 (F037246)	Family with sequence similarity 53, member A, isoform CRA_b OS=Homo sapiens GN=FAM53A PE=1 SV=1	tr|C9JYQ7|C9JYQ7_HUMAN	uni_human_2016.fasta	38,671.0	80.2%	1	1	1	0.0247%	3.06%	KFKKPLLPQLR	K	-	81.0%	27.2	35.9	0.000	0	0	1	0	2	1,589.9720	349	359	true	
SUP-M2_SFD	BR3	SUPM2_BR3	File Name: SUPM2_03_03 (F037246)	Heterogeneous nuclear ribonucleoprotein H (Fragment) OS=Homo sapiens GN=HNRNPH1 PE=1 SV=1	tr|H0YBW2|H0YBW2_HUMAN	uni_human_2016.fasta	4,551.8	93.6%	1	1	1	0.0247%	43.8%	XAGASGGAYGSQMMGGMGLCK	-	Y	83.9%	15.8	25.0	7.01	0	0	1	0	2	2,202.8337	1	21	true	
SUP-M2_SFD	BR3	SUPM2_BR3	File Name: SUPM2_03_03 (F037246)	60 kDa heat shock protein, mitochondrial OS=Homo sapiens GN=HSPD1 PE=1 SV=2	sp|P10809|CH60_HUMAN,tr|A0A024R3X4|A0A024R3X4_HUMAN,tr|B7Z4F6|B7Z4F6_HUMAN,tr|B7Z597|B7Z597_HUMAN,tr|B7Z5E7|B7Z5E7_HUMAN	uni_human_2016.fasta	61,055.7	97.3%	1	1	1	0.0247%	3.84%	EEKDPGMGAMGGMGGGMGGGMF	K	-	89.3%	20.0	25.0	1.72	0	0	1	0	2	2,203.8323	552	573	true	
SUP-M2_SFD	BR3	SUPM2_BR3	File Name: SUPM2_03_03 (F037246)	Striatin-4 (Fragment) OS=Homo sapiens GN=STRN4 PE=1 SV=2	tr|M0QZM0|M0QZM0_HUMAN	uni_human_2016.fasta	34,267.4	92.9%	1	1	1	0.0247%	3.47%	LASCSADGTVR	R	I	93.3%	37.0	40.8	15.4	0	1	0	0	2	1,136.5365	240	250	true	
SUP-M2_SFD	BR3	SUPM2_BR3	File Name: SUPM2_03_03 (F037246)	cDNA FLJ44434 fis, clone UTERU2019491, moderately similar to Homo sapiens 41-kDa phosphoribosylpyrophosphate synthetase-associated protein OS=Homo sapiens PE=2 SV=1	tr|Q6ZTP6|Q6ZTP6_HUMAN	uni_human_2016.fasta	17,659.7	81.2%	1	1	1	0.0247%	7.69%	MGHGDGDMGPCR	-	L	81.9%	16.7	25.0	9.30	0	0	1	0	2	1,321.4721	1	12	true	
SUP-M2_SFD	BR3	SUPM2_BR3	File Name: SUPM2_03_03 (F037246)	Microtubule-associated tumor suppressor candidate 2 OS=Homo sapiens GN=MTUS2 PE=1 SV=3	sp|Q5JR59|MTUS2_HUMAN,tr|J3KQA9|J3KQA9_HUMAN	uni_human_2016.fasta	150,196.1	80.9%	1	1	1	0.0247%	0.511%	RDAEIPR	K	H	81.7%	26.4	39.0	2.60	0	1	0	0	2	856.4636	150	156	true	
SUP-M2_SFD	BR3	SUPM2_BR3	File Name: SUPM2_03_03 (F037246)	Histone-lysine N-methyltransferase NSD2 OS=Homo sapiens GN=WHSC1 PE=1 SV=1	sp|O96028|NSD2_HUMAN	uni_human_2016.fasta	152,258.8	85.6%	1	1	1	0.0247%	0.586%	RNRKRSIK	R	Y	86.2%	18.1	28.1	-2.98	0	1	0	0	2	1,057.6701	167	174	true	
SUP-M2_SFD	BR3	SUPM2_BR3	File Name: SUPM2_03_03 (F037246)	Chromodomain-helicase-DNA-binding protein 6 OS=Homo sapiens GN=CHD6 PE=1 SV=4	sp|Q8TD26|CHD6_HUMAN	uni_human_2016.fasta	305,419.0	95.2%	1	1	1	0.0247%	0.663%	MTSHNGMEDSGGGGTGVK	K	K	89.0%	27.5	30.0	10.4	0	0	1	0	2	1,848.7586	76	93	true	
SUP-M2_SFD	BR3	SUPM2_BR3	File Name: SUPM2_03_03 (F037246)	Isoform 2 of Heat shock protein HSP 90-alpha OS=Homo sapiens GN=HSP90AA1	sp|P07900-2|HS90A_HUMAN,sp|P07900|HS90A_HUMAN,tr|K9JA46|K9JA46_HUMAN	uni_human_2016.fasta	84,663.2	99.6%	2	2	2	0.0495%	2.81%	GVVDSEDLPLNISR	R	E	95.0%	53.0	42.7	0.000	0	1	0	0	2	1,513.7858	387	400	true	sp|P08238|HS90B_HUMAN,tr|A0A024RD80|A0A024RD80_HUMAN
SUP-M2_SFD	BR3	SUPM2_BR3	File Name: SUPM2_03_03 (F037246)	Isoform 2 of Heat shock protein HSP 90-alpha OS=Homo sapiens GN=HSP90AA1	sp|P07900-2|HS90A_HUMAN,sp|P07900|HS90A_HUMAN,tr|K9JA46|K9JA46_HUMAN	uni_human_2016.fasta	84,663.2	99.6%	2	2	2	0.0495%	2.81%	RAPFDLFENR	R	K	92.9%	37.4	41.6	18.1	0	1	0	0	2	1,264.6433	346	355	true	
SUP-M2_SFD	BR3	SUPM2_BR3	File Name: SUPM2_03_03 (F037246)	Cytosolic acyl coenzyme A thioester hydrolase OS=Homo sapiens GN=ACOT7 PE=1 SV=3	sp|O00154|BACH_HUMAN	uni_human_2016.fasta	41,795.0	82.0%	1	1	1	0.0247%	2.11%	KLLARALR	M	L	82.7%	28.2	34.4	0.000	0	1	0	0	1	1,051.6831	2	9	true	
SUP-M2_SFD	BR3	SUPM2_BR3	File Name: SUPM2_03_03 (F037246)	Cyclic nucleotide gated channel beta 3 OS=Homo sapiens GN=CNGB3 PE=2 SV=1	tr|B9EK43|B9EK43_HUMAN	uni_human_2016.fasta	92,181.2	78.8%	1	1	1	0.0247%	0.989%	FKSLTKVK	M	K	79.6%	11.9	25.5	3.66	0	1	0	0	1	950.6034	2	9	true	
SUP-M2_SFD	BR3	SUPM2_BR3	File Name: SUPM2_03_03 (F037246)	Isoform 3 of Inactive phospholipase D5 OS=Homo sapiens GN=PLD5	sp|Q8N7P1-3|PLD5_HUMAN	uni_human_2016.fasta	37,737.7	81.1%	1	1	1	0.0247%	2.44%	MNMTAYNK	-	G	81.8%	18.3	29.1	5.00	0	0	1	0	2	1,099.4643	1	8	true	
SUP-M2_SFD	BR3	SUPM2_BR3	File Name: SUPM2_03_03 (F037246)	Isoform 2 of Dynein heavy chain 1, axonemal OS=Homo sapiens GN=DNAH1	sp|Q9P2D7-2|DYH1_HUMAN,sp|Q9P2D7|DYH1_HUMAN	uni_human_2016.fasta	493,958.7	80.5%	1	1	1	0.0247%	0.188%	LGRAGKVR	R	T	81.3%	17.6	30.8	0.000	0	1	0	0	2	856.5476	3116	3123	true	
SUP-M2_SFD	BR3	SUPM2_BR3	File Name: SUPM2_03_03 (F037246)	Serrate RNA effector molecule homolog (Fragment) OS=Homo sapiens GN=SRRT PE=1 SV=1	tr|C9JUL9|C9JUL9_HUMAN	uni_human_2016.fasta	13,974.4	80.2%	1	1	1	0.0247%	15.2%	MAPSDRAMGDSDDEYDR	-	R	80.9%	14.2	25.0	4.29	0	0	1	0	2	1,988.7599	1	17	true	
SUP-M2_SFD	BR3	SUPM2_BR3	File Name: SUPM2_03_03 (F037246)	Protein arginine N-methyltransferase 3 OS=Homo sapiens GN=PRMT3 PE=1 SV=3	sp|O60678|ANM3_HUMAN,tr|B4DWB1|B4DWB1_HUMAN	uni_human_2016.fasta	59,877.2	82.2%	1	1	1	0.0247%	2.26%	MCSLASGATGGR	-	G	82.9%	24.6	33.3	13.3	0	0	1	0	2	1,225.5301	1	12	true	
SUP-M2_SFD	BR3	SUPM2_BR3	File Name: SUPM2_03_03 (F037246)	Chondroitin sulfate proteoglycan 5 OS=Homo sapiens GN=CSPG5 PE=1 SV=1	tr|A0A087WUT8|A0A087WUT8_HUMAN	uni_human_2016.fasta	50,190.3	87.3%	1	1	1	0.0247%	2.52%	TKMILVLPTKSR	R	R	87.9%	39.2	40.3	3.32	0	1	0	0	2	1,513.8869	460	471	true	
SUP-M2_SFD	BR3	SUPM2_BR3	File Name: SUPM2_03_03 (F037246)	Isoform 2 of ADP-ribosylation factor-like protein 4C OS=Homo sapiens GN=ARL4C	sp|P56559-2|ARL4C_HUMAN,sp|P56559|ARL4C_HUMAN,tr|A0A024R4C5|A0A024R4C5_HUMAN	uni_human_2016.fasta	21,487.7	81.2%	1	1	1	0.0247%	3.48%	KSLKQKK	R	K	82.0%	12.1	25.0	0.0300	0	1	0	0	2	859.5725	184	190	true	
SUP-M2_SFD	BR3	SUPM2_BR3	File Name: SUPM2_03_03 (F037246)	Protein Wnt OS=Homo sapiens GN=WNT2B PE=1 SV=1	tr|Q5TEH8|Q5TEH8_HUMAN	uni_human_2016.fasta	33,944.5	83.6%	1	1	1	0.0247%	4.68%	LKDARALMNLHNNR	R	C	84.2%	32.7	40.8	8.22	0	1	0	0	2	1,665.8966	118	131	true	
SUP-M2_SFD	BR3	SUPM2_BR3	File Name: SUPM2_03_03 (F037246)	Centrosomal protein of 170 kDa (Fragment) OS=Homo sapiens GN=CEP170 PE=1 SV=1	tr|H0Y2V6|H0Y2V6_HUMAN	uni_human_2016.fasta	172,086.5	80.3%	1	1	1	0.0247%	0.578%	DNDDDQSDK	K	G	81.1%	15.9	25.0	10.9	0	0	1	0	2	1,051.3813	455	463	true	
SUP-M2_SFD	BR3	SUPM2_BR3	File Name: SUPM2_03_03 (F037246)	Isoform 2 of Ubiquitin carboxyl-terminal hydrolase 2 OS=Homo sapiens GN=USP2	sp|O75604-2|UBP2_HUMAN	uni_human_2016.fasta	40,639.3	83.0%	1	1	1	0.0247%	2.27%	LNKAKNSK	M	S	83.6%	22.2	34.3	-0.720	0	1	0	0	1	902.5418	2	9	true	
SUP-M2_SFD	BR3	SUPM2_BR3	File Name: SUPM2_04_04 (F037247)	60S ribosomal protein L23a (Fragment) OS=Homo sapiens GN=RPL23A PE=1 SV=1	tr|H7BY10|H7BY10_HUMAN	uni_human_2016.fasta	17,804.1	81.6%	1	1	1	0.0303%	13.9%	XLVGAPCPRASPAPPKAEAKAK	-	A	85.9%	39.5	44.5	17.2	0	0	1	0	2	2,338.2114	1	22	true	
SUP-M2_SFD	BR3	SUPM2_BR3	File Name: SUPM2_04_04 (F037247)	Isoform 2 of Ankyrin repeat domain-containing protein 10 OS=Homo sapiens GN=ANKRD10	sp|Q9NXR5-2|ANR10_HUMAN,sp|Q9NXR5|ANR10_HUMAN,tr|A0A024RE01|A0A024RE01_HUMAN,tr|B3KTU6|B3KTU6_HUMAN,tr|Q8IUW1|Q8IUW1_HUMAN	uni_human_2016.fasta	44,767.2	91.1%	1	1	1	0.0303%	4.09%	LECLVQLVR	K	A	93.4%	41.6	39.7	11.6	0	1	0	0	2	1,129.6399	71	79	true	
SUP-M2_SFD	BR3	SUPM2_BR3	File Name: SUPM2_04_04 (F037247)	Isoform 2 of Crooked neck-like protein 1 OS=Homo sapiens GN=CRNKL1	sp|Q9BZJ0-2|CRNL1_HUMAN,tr|Q8IXG0|Q8IXG0_HUMAN	uni_human_2016.fasta	83,151.2	99.8%	2	2	2	0.0606%	3.20%	AASTAAGKQR	M	I	95.0%	53.0	41.5	26.3	0	1	0	0	1	1,107.5542	2	11	true	
SUP-M2_SFD	BR3	SUPM2_BR3	File Name: SUPM2_04_04 (F037247)	Isoform 2 of Crooked neck-like protein 1 OS=Homo sapiens GN=CRNKL1	sp|Q9BZJ0-2|CRNL1_HUMAN,tr|Q8IXG0|Q8IXG0_HUMAN	uni_human_2016.fasta	83,151.2	99.8%	2	2	2	0.0606%	3.20%	LVESDAEAEAVR	R	E	95.0%	82.9	41.3	35.2	0	1	0	0	2	1,288.6379	339	350	true	
SUP-M2_SFD	BR3	SUPM2_BR3	File Name: SUPM2_04_04 (F037247)	Polyadenylate-binding protein 1 OS=Homo sapiens GN=PABPC1 PE=1 SV=2	sp|P11940|PABP1_HUMAN,tr|A0A024R9C1|A0A024R9C1_HUMAN,tr|B3KT93|B3KT93_HUMAN,tr|B4DQX0|B4DQX0_HUMAN,tr|B4DZW4|B4DZW4_HUMAN,tr|E7EQV3|E7EQV3_HUMAN,tr|E7ERJ7|E7ERJ7_HUMAN	uni_human_2016.fasta	70,671.3	93.2%	1	1	1	0.0303%	2.67%	SLGYAYVNFQQPADAER	R	A	95.0%	86.6	40.1	67.3	0	1	0	0	2	1,928.9137	51	67	true	
SUP-M2_SFD	BR3	SUPM2_BR3	File Name: SUPM2_04_04 (F037247)	SUMO-activating enzyme subunit 2 OS=Homo sapiens GN=UBA2 PE=1 SV=2	sp|Q9UBT2|SAE2_HUMAN,tr|B2RDF5|B2RDF5_HUMAN,tr|B3KMZ6|B3KMZ6_HUMAN	uni_human_2016.fasta	71,225.2	99.8%	2	2	2	0.0606%	3.91%	ADPEAAWEPTEAEAR	R	A	95.0%	68.6	41.7	47.9	0	1	0	0	2	1,642.7344	211	225	true	
SUP-M2_SFD	BR3	SUPM2_BR3	File Name: SUPM2_04_04 (F037247)	SUMO-activating enzyme subunit 2 OS=Homo sapiens GN=UBA2 PE=1 SV=2	sp|Q9UBT2|SAE2_HUMAN,tr|B2RDF5|B2RDF5_HUMAN,tr|B3KMZ6|B3KMZ6_HUMAN	uni_human_2016.fasta	71,225.2	99.8%	2	2	2	0.0606%	3.91%	ELAEAVAGGR	R	V	95.0%	57.0	40.8	29.8	0	1	0	0	2	972.5109	10	19	true	
SUP-M2_SFD	BR3	SUPM2_BR3	File Name: SUPM2_04_04 (F037247)	Isoform 2 of Fermitin family homolog 3 OS=Homo sapiens GN=FERMT3	sp|Q86UX7-2|URP2_HUMAN	uni_human_2016.fasta	75,432.2	99.8%	2	2	2	0.0606%	3.77%	LTQLYEQAR	R	W	95.0%	48.2	40.9	24.2	0	1	0	0	2	1,121.5950	268	276	true	
SUP-M2_SFD	BR3	SUPM2_BR3	File Name: SUPM2_04_04 (F037247)	Isoform 2 of Fermitin family homolog 3 OS=Homo sapiens GN=FERMT3	sp|Q86UX7-2|URP2_HUMAN	uni_human_2016.fasta	75,432.2	99.8%	2	2	2	0.0606%	3.77%	VFVGEEDPEAESVTLR	R	V	95.0%	84.6	43.5	50.6	0	1	0	0	2	1,776.8651	20	35	true	
SUP-M2_SFD	BR3	SUPM2_BR3	File Name: SUPM2_04_04 (F037247)	Isoform 2 of Filamin-A OS=Homo sapiens GN=FLNA	sp|P21333-2|FLNA_HUMAN,sp|P21333|FLNA_HUMAN,tr|Q5HY54|Q5HY54_HUMAN	uni_human_2016.fasta	280,729.4	93.2%	1	1	1	0.0303%	0.644%	AGQSAAGAAPGGGVDTR	R	D	95.0%	48.0	42.2	32.4	0	1	0	0	2	1,442.6984	8	24	true	
SUP-M2_SFD	BR3	SUPM2_BR3	File Name: SUPM2_04_04 (F037247)	Uncharacterized protein (Fragment) OS=Homo sapiens PE=4 SV=1	tr|H7C5I2|H7C5I2_HUMAN	uni_human_2016.fasta	6,276.5	74.4%	1	1	1	0.0303%	12.7%	XSMPGYK	-	C	80.1%	13.1	26.1	0.000	0	0	1	0	2	1,019.3608	1	7	true	
SUP-M2_SFD	BR3	SUPM2_BR3	File Name: SUPM2_04_04 (F037247)	Isoform 2B of Cytoplasmic dynein 1 intermediate chain 2 OS=Homo sapiens GN=DYNC1I2	sp|Q13409-2|DC1I2_HUMAN,sp|Q13409-3|DC1I2_HUMAN,sp|Q13409-5|DC1I2_HUMAN,sp|Q13409-6|DC1I2_HUMAN,sp|Q13409-7|DC1I2_HUMAN,sp|Q13409|DC1I2_HUMAN,tr|A0A140VKE9|A0A140VKE9_HUMAN,tr|B4DPZ3|B4DPZ3_HUMAN	uni_human_2016.fasta	71,455.8	93.2%	1	1	1	0.0303%	1.90%	SDKSELKAELER	M	K	95.0%	52.3	43.2	21.0	0	1	0	0	1	1,668.8268	2	13	true	
SUP-M2_SFD	BR3	SUPM2_BR3	File Name: SUPM2_04_04 (F037247)	Isoform 2 of Importin-5 OS=Homo sapiens GN=IPO5	sp|O00410-2|IPO5_HUMAN,tr|C9JZ53|C9JZ53_HUMAN	uni_human_2016.fasta	116,984.5	93.2%	1	1	1	0.0303%	0.675%	MAAVLLR	-	R	95.0%	38.6	34.3	6.36	0	1	0	0	2	773.4702	1	7	true	
SUP-M2_SFD	BR3	SUPM2_BR3	File Name: SUPM2_04_04 (F037247)	Dendritic cell-specific transmembrane protein OS=Homo sapiens GN=DCSTAMP PE=1 SV=1	sp|Q9H295|DCSTP_HUMAN,tr|B3KTD8|B3KTD8_HUMAN	uni_human_2016.fasta	53,395.2	74.0%	1	1	1	0.0303%	2.13%	QMDMASADKS	K	-	79.7%	15.7	25.6	3.62	0	0	1	0	2	1,099.4396	461	470	true	
SUP-M2_SFD	BR3	SUPM2_BR3	File Name: SUPM2_04_04 (F037247)	Stress-70 protein, mitochondrial OS=Homo sapiens GN=HSPA9 PE=1 SV=2	sp|P38646|GRP75_HUMAN,tr|B7Z4V2|B7Z4V2_HUMAN,tr|Q8N1C8|Q8N1C8_HUMAN,tr|V9HW84|V9HW84_HUMAN	uni_human_2016.fasta	73,681.3	99.8%	2	2	2	0.0606%	3.53%	KDSETGENIR	R	Q	95.0%	68.7	39.1	52.5	0	1	0	0	2	1,259.5959	625	634	true	
SUP-M2_SFD	BR3	SUPM2_BR3	File Name: SUPM2_04_04 (F037247)	Stress-70 protein, mitochondrial OS=Homo sapiens GN=HSPA9 PE=1 SV=2	sp|P38646|GRP75_HUMAN,tr|B7Z4V2|B7Z4V2_HUMAN,tr|Q8N1C8|Q8N1C8_HUMAN,tr|V9HW84|V9HW84_HUMAN	uni_human_2016.fasta	73,681.3	99.8%	2	2	2	0.0606%	3.53%	TTPSVVAFTADGER	R	L	95.0%	80.3	42.6	54.1	0	1	0	0	2	1,450.7173	86	99	true	
SUP-M2_SFD	BR3	SUPM2_BR3	File Name: SUPM2_04_04 (F037247)	G protein-binding protein CRFG variant (Fragment) OS=Homo sapiens PE=2 SV=1	tr|Q53GS0|Q53GS0_HUMAN	uni_human_2016.fasta	73,891.2	93.2%	1	1	1	0.0303%	1.42%	LPTIDPNTR	R	T	95.0%	45.0	40.4	16.3	0	1	0	0	2	1,026.5580	161	169	true	
SUP-M2_SFD	BR3	SUPM2_BR3	File Name: SUPM2_04_04 (F037247)	ATP-dependent 6-phosphofructokinase, liver type OS=Homo sapiens GN=PFKL PE=1 SV=6	sp|P17858|PFKAL_HUMAN	uni_human_2016.fasta	85,019.2	100.0%	3	3	3	0.0909%	5.26%	FDEATQLR	R	G	95.0%	49.8	40.4	7.25	0	1	0	0	2	979.4844	367	374	true	
SUP-M2_SFD	BR3	SUPM2_BR3	File Name: SUPM2_04_04 (F037247)	ATP-dependent 6-phosphofructokinase, liver type OS=Homo sapiens GN=PFKL PE=1 SV=6	sp|P17858|PFKAL_HUMAN	uni_human_2016.fasta	85,019.2	100.0%	3	3	3	0.0909%	5.26%	LGFDTR	R	V	90.4%	38.2	39.8	15.6	0	1	0	0	2	708.3676	287	292	true	
SUP-M2_SFD	BR3	SUPM2_BR3	File Name: SUPM2_04_04 (F037247)	ATP-dependent 6-phosphofructokinase, liver type OS=Homo sapiens GN=PFKL PE=1 SV=6	sp|P17858|PFKAL_HUMAN	uni_human_2016.fasta	85,019.2	100.0%	3	3	3	0.0909%	5.26%	TFVLEVMGR	R	H	92.3%	40.5	40.9	26.1	0	1	0	0	2	1,067.5555	202	210	false	sp|Q01813|PFKAP_HUMAN,tr|A0A024R0Y5|A0A024R0Y5_HUMAN,sp|P08237|PFKAM_HUMAN,sp|P08237-3|PFKAM_HUMAN,tr|B4E162|B4E162_HUMAN,tr|A0A0S2Z4A1|A0A0S2Z4A1_HUMAN
SUP-M2_SFD	BR3	SUPM2_BR3	File Name: SUPM2_04_04 (F037247)	ATP-dependent 6-phosphofructokinase, liver type OS=Homo sapiens GN=PFKL PE=1 SV=6	sp|P17858|PFKAL_HUMAN	uni_human_2016.fasta	85,019.2	100.0%	3	3	3	0.0909%	5.26%	TNVLGHLQQGGAPTPFDR	R	N	95.0%	49.8	43.4	31.8	0	1	0	0	2	1,907.9725	655	672	true	
SUP-M2_SFD	BR3	SUPM2_BR3	File Name: SUPM2_04_04 (F037247)	Solute carrier family 2, facilitated glucose transporter member 1 OS=Homo sapiens GN=SLC2A1 PE=1 SV=2	sp|P11166|GTR1_HUMAN,tr|B4DKW1|B4DKW1_HUMAN,tr|Q0P512|Q0P512_HUMAN	uni_human_2016.fasta	54,085.3	93.2%	1	1	1	0.0303%	2.03%	TFDEIASGFR	R	Q	95.0%	75.8	40.1	53.1	0	1	0	0	2	1,142.5477	459	468	true	
SUP-M2_SFD	BR3	SUPM2_BR3	File Name: SUPM2_04_04 (F037247)	Fragile X mental retardation 1 OS=Homo sapiens GN=FMR1 PE=1 SV=1	tr|R9WNI0|R9WNI0_HUMAN	uni_human_2016.fasta	61,516.1	84.6%	1	1	1	0.0303%	1.47%	LQIDEQLR	R	Q	88.4%	42.6	41.0	6.26	0	1	0	0	2	1,014.5580	369	376	true	
SUP-M2_SFD	BR3	SUPM2_BR3	File Name: SUPM2_04_04 (F037247)	Heterogeneous nuclear ribonucleoprotein M isoform a variant (Fragment) OS=Homo sapiens PE=2 SV=1	tr|Q59ES8|Q59ES8_HUMAN	uni_human_2016.fasta	65,256.3	76.1%	1	1	1	0.0303%	3.41%	GEIIAKQGGGGGGGSVPGIER	R	M	81.4%	36.5	43.7	16.7	0	0	1	0	2	2,007.0354	268	288	true	
SUP-M2_SFD	BR3	SUPM2_BR3	File Name: SUPM2_04_04 (F037247)	Isoform Short of Heterogeneous nuclear ribonucleoprotein U OS=Homo sapiens GN=HNRNPU	sp|Q00839-2|HNRPU_HUMAN,tr|B4DLR3|B4DLR3_HUMAN	uni_human_2016.fasta	88,980.3	93.2%	1	1	1	0.0303%	1.86%	NFILDQTNVSAAAQR	R	R	95.0%	127	44.3	88.3	0	1	0	0	2	1,647.8449	557	571	true	
SUP-M2_SFD	BR3	SUPM2_BR3	File Name: SUPM2_04_04 (F037247)	Signal transducer and activator of transcription 1-alpha/beta OS=Homo sapiens GN=STAT1 PE=1 SV=2	sp|P42224|STAT1_HUMAN	uni_human_2016.fasta	87,336.9	100.0%	3	3	3	0.0909%	5.20%	ALLKDQQPGTFLLR	R	F	95.0%	77.5	41.2	45.5	0	1	0	0	2	1,704.9435	589	602	true	
SUP-M2_SFD	BR3	SUPM2_BR3	File Name: SUPM2_04_04 (F037247)	Signal transducer and activator of transcription 1-alpha/beta OS=Homo sapiens GN=STAT1 PE=1 SV=2	sp|P42224|STAT1_HUMAN	uni_human_2016.fasta	87,336.9	100.0%	3	3	3	0.0909%	5.20%	EGAITFTWVER	R	S	95.0%	46.7	42.0	22.6	0	1	0	0	2	1,308.6583	609	619	true	
SUP-M2_SFD	BR3	SUPM2_BR3	File Name: SUPM2_04_04 (F037247)	Signal transducer and activator of transcription 1-alpha/beta OS=Homo sapiens GN=STAT1 PE=1 SV=2	sp|P42224|STAT1_HUMAN	uni_human_2016.fasta	87,336.9	100.0%	3	3	3	0.0909%	5.20%	FSLENNFLLQHNIR	R	K	95.0%	86.6	42.1	76.2	0	1	0	0	2	1,744.9129	71	84	true	
SUP-M2_SFD	BR3	SUPM2_BR3	File Name: SUPM2_04_04 (F037247)	ATP-dependent RNA helicase DDX51 OS=Homo sapiens GN=DDX51 PE=1 SV=3	sp|Q8N8A6|DDX51_HUMAN,tr|F1T0L5|F1T0L5_HUMAN	uni_human_2016.fasta	72,457.4	93.2%	1	1	1	0.0303%	2.40%	EPAQTEAAASTEPATR	R	R	95.0%	64.3	41.1	49.8	0	1	0	0	2	1,629.7715	50	65	true	
SUP-M2_SFD	BR3	SUPM2_BR3	File Name: SUPM2_04_04 (F037247)	Prelamin-A/C OS=Homo sapiens GN=LMNA PE=1 SV=1	sp|P02545|LMNA_HUMAN	uni_human_2016.fasta	74,140.7	100.0%	4	4	4	0.121%	8.13%	LADALQELR	R	A	95.0%	69.7	38.5	33.0	0	1	0	0	2	1,028.5736	241	249	true	
SUP-M2_SFD	BR3	SUPM2_BR3	File Name: SUPM2_04_04 (F037247)	Prelamin-A/C OS=Homo sapiens GN=LMNA PE=1 SV=1	sp|P02545|LMNA_HUMAN	uni_human_2016.fasta	74,140.7	100.0%	4	4	4	0.121%	8.13%	SGAQASSTPLSPTR	R	I	95.0%	58.8	42.1	35.2	0	1	0	0	2	1,359.6863	12	25	true	
SUP-M2_SFD	BR3	SUPM2_BR3	File Name: SUPM2_04_04 (F037247)	Prelamin-A/C OS=Homo sapiens GN=LMNA PE=1 SV=1	sp|P02545|LMNA_HUMAN	uni_human_2016.fasta	74,140.7	100.0%	4	4	4	0.121%	8.13%	SVGGSGGGSFGDNLVTR	R	S	95.0%	89.3	42.3	63.5	0	1	0	0	2	1,566.7508	628	644	true	
SUP-M2_SFD	BR3	SUPM2_BR3	File Name: SUPM2_04_04 (F037247)	Prelamin-A/C OS=Homo sapiens GN=LMNA PE=1 SV=1	sp|P02545|LMNA_HUMAN	uni_human_2016.fasta	74,140.7	100.0%	4	4	4	0.121%	8.13%	VAVEEVDEEGKFVR	R	L	95.0%	51.4	43.0	32.0	0	1	0	0	2	1,716.8535	440	453	true	
SUP-M2_SFD	BR3	SUPM2_BR3	File Name: SUPM2_04_04 (F037247)	Isoform 2 of Sodium/calcium exchanger 3 OS=Homo sapiens GN=SLC8A3	sp|P57103-2|NAC3_HUMAN,sp|P57103-6|NAC3_HUMAN,sp|P57103-7|NAC3_HUMAN,sp|P57103|NAC3_HUMAN,tr|A7E240|A7E240_HUMAN,tr|A7E249|A7E249_HUMAN	uni_human_2016.fasta	103,011.7	87.9%	1	1	1	0.0303%	0.977%	TTVDKLIKK	K	T	90.9%	23.7	25.4	5.25	0	1	0	0	2	1,045.6618	678	686	true	
SUP-M2_SFD	BR3	SUPM2_BR3	File Name: SUPM2_04_04 (F037247)	Spartin OS=Homo sapiens GN=SPG20 PE=1 SV=1	sp|Q8N0X7|SPG20_HUMAN,tr|A0A024RDV9|A0A024RDV9_HUMAN,tr|A8K6Q9|A8K6Q9_HUMAN	uni_human_2016.fasta	72,832.5	93.2%	1	1	1	0.0303%	1.80%	AEEENEFQIPGR	R	T	95.0%	50.2	39.6	26.7	0	1	0	0	2	1,418.6547	342	353	true	
SUP-M2_SFD	BR3	SUPM2_BR3	File Name: SUPM2_04_04 (F037247)	Keratin, type II cytoskeletal 1 OS=Homo sapiens GN=KRT1 PE=1 SV=6	sp|P04264|K2C1_HUMAN,tr|H6VRF8|H6VRF8_HUMAN,tr|H6VRG0|H6VRG0_HUMAN,tr|H6VRG1|H6VRG1_HUMAN,tr|H6VRG3|H6VRG3_HUMAN	uni_human_2016.fasta	66,040.3	93.2%	1	1	1	0.0303%	3.26%	SLDLDSIIAEVK	R	A	95.0%	70.1	41.9	49.9	0	1	0	0	2	1,302.7153	344	355	true	
SUP-M2_SFD	BR3	SUPM2_BR3	File Name: SUPM2_04_04 (F037247)	Keratin, type II cytoskeletal 1 OS=Homo sapiens GN=KRT1 PE=1 SV=6	sp|P04264|K2C1_HUMAN,tr|H6VRF8|H6VRF8_HUMAN,tr|H6VRG0|H6VRG0_HUMAN,tr|H6VRG1|H6VRG1_HUMAN,tr|H6VRG3|H6VRG3_HUMAN	uni_human_2016.fasta	66,040.3	93.2%	1	1	1	0.0303%	3.26%	TLLEGEESR	R	M	90.8%	41.0	40.0	12.5	0	1	0	0	2	1,033.5161	484	492	false	tr|H6VRG2|H6VRG2_HUMAN
SUP-M2_SFD	BR3	SUPM2_BR3	File Name: SUPM2_04_04 (F037247)	Protein TRBV5-1 (Fragment) OS=Homo sapiens GN=TCRBV5S1A1T PE=1 SV=1	tr|A0A578|A0A578_HUMAN	uni_human_2016.fasta	12,600.6	93.2%	1	1	1	0.0303%	5.26%	YLIKTR	R	G	95.0%	29.4	26.2	10.4	0	1	0	0	2	793.4931	29	34	true	
SUP-M2_SFD	BR3	SUPM2_BR3	File Name: SUPM2_04_04 (F037247)	Acylamino-acid-releasing enzyme OS=Homo sapiens GN=APEH PE=1 SV=4	sp|P13798|ACPH_HUMAN,tr|A0A024R2U9|A0A024R2U9_HUMAN,tr|C9JIF9|C9JIF9_HUMAN	uni_human_2016.fasta	81,224.1	93.2%	1	1	1	0.0303%	2.05%	QVLLSEPEEAAALYR	R	G	95.0%	78.8	43.8	60.8	0	1	0	0	2	1,688.8854	4	18	true	
SUP-M2_SFD	BR3	SUPM2_BR3	File Name: SUPM2_04_04 (F037247)	Isoform 2 of GMP synthase [glutamine-hydrolyzing] OS=Homo sapiens GN=GMPS	sp|P49915-2|GUAA_HUMAN	uni_human_2016.fasta	65,930.0	91.5%	1	1	1	0.0303%	1.85%	ELGLPEELVSR	R	H	93.7%	41.0	40.3	28.6	0	1	0	0	2	1,241.6737	326	336	true	
SUP-M2_SFD	BR3	SUPM2_BR3	File Name: SUPM2_04_04 (F037247)	Metastasis-associated protein MTA2 OS=Homo sapiens GN=MTA2 PE=1 SV=1	sp|O94776|MTA2_HUMAN,tr|A0A024R534|A0A024R534_HUMAN	uni_human_2016.fasta	75,025.1	93.2%	1	1	1	0.0303%	2.25%	DISSSLNSLADSNAR	R	E	95.0%	75.1	41.6	53.4	0	1	0	0	2	1,549.7452	50	64	true	
SUP-M2_SFD	BR3	SUPM2_BR3	File Name: SUPM2_04_04 (F037247)	Isoform 2 of TGF-beta-activated kinase 1 and MAP3K7-binding protein 2 OS=Homo sapiens GN=TAB2	sp|Q9NYJ8-2|TAB2_HUMAN,sp|Q9NYJ8|TAB2_HUMAN,tr|B4DIR9|B4DIR9_HUMAN	uni_human_2016.fasta	76,493.7	93.2%	1	1	1	0.0303%	2.80%	TSSTSSSVNSQTLNR	R	N	95.0%	74.7	42.3	50.2	0	1	0	0	2	1,568.7509	348	362	true	
SUP-M2_SFD	BR3	SUPM2_BR3	File Name: SUPM2_04_04 (F037247)	Keratin 1 OS=Homo sapiens GN=KRT1 PE=3 SV=1	tr|H6VRG2|H6VRG2_HUMAN	uni_human_2016.fasta	66,067.3	99.5%	2	2	2	0.0606%	3.26%	NLDLDSIIAEVK	R	A	95.0%	76.2	40.5	51.4	0	1	0	0	2	1,329.7262	344	355	true	sp|P13647|K2C5_HUMAN,IPI:CON_00021304.1|SWISS-PROT:P35908,tr|B4DRR0|B4DRR0_HUMAN,tr|B4E1T1|B4E1T1_HUMAN,sp|P04259|K2C6B_HUMAN,tr|A0A0S2Z428|A0A0S2Z428_HUMAN,tr|B4DRU6|B4DRU6_HUMAN,IPI:CON_00300725.7|SWISS-PROT:P02538,sp|P02538|K2C6A_HUMAN,sp|P35908|K22E_HUMAN,tr|A8K2I0|A8K2I0_HUMAN,IPI:CON_00009867.3|SWISS-PROT:P13647
SUP-M2_SFD	BR3	SUPM2_BR3	File Name: SUPM2_04_04 (F037247)	Keratin 1 OS=Homo sapiens GN=KRT1 PE=3 SV=1	tr|H6VRG2|H6VRG2_HUMAN	uni_human_2016.fasta	66,067.3	99.5%	2	2	2	0.0606%	3.26%	TLLEGEESR	R	M	90.8%	41.0	40.0	12.5	0	1	0	0	2	1,033.5161	484	492	true	tr|H6VRF8|H6VRF8_HUMAN,tr|H6VRG0|H6VRG0_HUMAN,tr|H6VRG1|H6VRG1_HUMAN,sp|P04264|K2C1_HUMAN,tr|H6VRG3|H6VRG3_HUMAN
SUP-M2_SFD	BR3	SUPM2_BR3	File Name: SUPM2_04_04 (F037247)	cDNA FLJ10609 fis, clone NT2RP2005276, highly similar to Long-chain-fatty-acid--CoA ligase 3 (EC 6.2.1.3) OS=Homo sapiens PE=2 SV=1	tr|B3KMA6|B3KMA6_HUMAN	uni_human_2016.fasta	51,307.8	93.2%	1	1	1	0.0303%	3.23%	LLLCGGAPLSATTQR	R	F	95.0%	71.5	41.7	49.8	0	1	0	0	2	1,557.8420	192	206	true	
SUP-M2_SFD	BR3	SUPM2_BR3	File Name: SUPM2_04_04 (F037247)	Isoform 2 of 4F2 cell-surface antigen heavy chain OS=Homo sapiens GN=SLC3A2	sp|P08195-2|4F2_HUMAN,tr|B4E2Z3|B4E2Z3_HUMAN	uni_human_2016.fasta	57,947.4	98.6%	1	1	1	0.0303%	2.27%	LLTSFLPAQLLR	R	L	95.0%	39.8	35.9	14.0	0	1	0	0	2	1,371.8360	339	350	true	
SUP-M2_SFD	BR3	SUPM2_BR3	File Name: SUPM2_04_04 (F037247)	Isoform 2 of Ribonucleoprotein PTB-binding 1 OS=Homo sapiens GN=RAVER1	sp|Q8IY67-2|RAVR1_HUMAN,tr|A0A087WZ13|A0A087WZ13_HUMAN,tr|E9PAU2|E9PAU2_HUMAN	uni_human_2016.fasta	77,862.9	85.3%	1	1	1	0.0303%	1.22%	LLSPLSSAR	R	L	88.9%	34.8	36.6	16.9	0	1	0	0	2	943.5571	565	573	true	
SUP-M2_SFD	BR3	SUPM2_BR3	File Name: SUPM2_04_04 (F037247)	Occludin/ELL domain-containing protein 1 OS=Homo sapiens GN=OCEL1 PE=2 SV=1	sp|Q9H607|OCEL1_HUMAN,tr|M0QXM2|M0QXM2_HUMAN,tr|M0R0F7|M0R0F7_HUMAN,tr|M0R0L3|M0R0L3_HUMAN	uni_human_2016.fasta	29,404.1	87.9%	1	1	1	0.0303%	3.03%	KPLSCFSR	R	R	90.9%	38.5	40.3	13.0	0	1	0	0	2	994.5139	47	54	true	
SUP-M2_SFD	BR3	SUPM2_BR3	File Name: SUPM2_04_04 (F037247)	Isoform Short of Delta-1-pyrroline-5-carboxylate synthase OS=Homo sapiens GN=ALDH18A1	sp|P54886-2|P5CS_HUMAN,sp|P54886|P5CS_HUMAN	uni_human_2016.fasta	87,302.9	93.2%	1	1	1	0.0303%	1.26%	GDECGLALGR	R	L	95.0%	49.2	38.1	7.93	0	1	0	0	2	1,047.4890	85	94	true	
SUP-M2_SFD	BR3	SUPM2_BR3	File Name: SUPM2_04_04 (F037247)	Large subunit GTPase 1 homolog OS=Homo sapiens GN=LSG1 PE=1 SV=2	sp|Q9H089|LSG1_HUMAN,tr|F8WFC6|F8WFC6_HUMAN	uni_human_2016.fasta	75,226.1	93.2%	1	1	1	0.0303%	1.67%	TGLLSFEESQR	R	I	95.0%	52.0	41.7	32.0	0	1	0	0	2	1,266.6325	89	99	true	
SUP-M2_SFD	BR3	SUPM2_BR3	File Name: SUPM2_04_04 (F037247)	cDNA, FLJ96158, highly similar to Homo sapiens calpain 2, (m/II) large subunit (CAPN2), mRNA OS=Homo sapiens PE=2 SV=1	tr|B2RCM3|B2RCM3_HUMAN,tr|B4E1R7|B4E1R7_HUMAN	uni_human_2016.fasta	60,510.2	97.6%	1	2	2	0.0606%	1.57%	AGIAAKLAKDR	M	E	95.0%	69.1	38.3	51.0	0	2	0	0	1	1,377.7678	2	12	true	
SUP-M2_SFD	BR3	SUPM2_BR3	File Name: SUPM2_04_04 (F037247)	(Bos taurus) Bovine serum albumin precursor	IPI:CON_00708398.1|SWISS-PROT:P02769	uni_human_2016.fasta	69,294.2	93.2%	1	1	1	0.0303%	2.47%	KVPQVSTPTLVEVSR	R	S	95.0%	48.6	37.7	33.1	0	1	0	0	2	1,750.9794	437	451	true	
SUP-M2_SFD	BR3	SUPM2_BR3	File Name: SUPM2_04_04 (F037247)	Isoform 4 of Dipeptidyl peptidase 3 OS=Homo sapiens GN=DPP3	sp|Q9NY33-4|DPP3_HUMAN,sp|Q9NY33|DPP3_HUMAN,tr|G3V180|G3V180_HUMAN,tr|G3V1D3|G3V1D3_HUMAN,tr|Q5JPB8|Q5JPB8_HUMAN	uni_human_2016.fasta	82,591.6	89.0%	1	1	1	0.0303%	3.54%	VLLEAGEGLVTITPTTGSDGRPDAR	R	V	91.8%	54.3	43.0	37.8	0	0	1	0	2	2,525.3210	578	602	true	
SUP-M2_SFD	BR3	SUPM2_BR3	File Name: SUPM2_04_04 (F037247)	cDNA FLJ59240, highly similar to Far upstream element-binding protein 1 OS=Homo sapiens PE=2 SV=1	tr|B4DWL1|B4DWL1_HUMAN	uni_human_2016.fasta	69,852.8	99.9%	3	3	3	0.0909%	5.14%	GTPQQIDYAR	R	Q	95.0%	59.6	41.1	32.6	0	1	0	0	2	1,148.5696	430	439	true	
SUP-M2_SFD	BR3	SUPM2_BR3	File Name: SUPM2_04_04 (F037247)	cDNA FLJ59240, highly similar to Far upstream element-binding protein 1 OS=Homo sapiens PE=2 SV=1	tr|B4DWL1|B4DWL1_HUMAN	uni_human_2016.fasta	69,852.8	99.9%	3	3	3	0.0909%	5.14%	IAQITGPPDR	R	C	95.0%	57.7	41.0	36.2	0	1	0	0	2	1,067.5846	321	330	true	
SUP-M2_SFD	BR3	SUPM2_BR3	File Name: SUPM2_04_04 (F037247)	cDNA FLJ59240, highly similar to Far upstream element-binding protein 1 OS=Homo sapiens PE=2 SV=1	tr|B4DWL1|B4DWL1_HUMAN	uni_human_2016.fasta	69,852.8	99.9%	3	3	3	0.0909%	5.14%	IQFKPDDGTTPER	R	I	79.6%	37.6	43.9	16.0	0	1	0	0	2	1,608.7656	308	320	true	
SUP-M2_SFD	BR3	SUPM2_BR3	File Name: SUPM2_04_04 (F037247)	ATP-dependent 6-phosphofructokinase, platelet type OS=Homo sapiens GN=PFKP PE=1 SV=2	sp|Q01813|PFKAP_HUMAN	uni_human_2016.fasta	85,597.4	99.8%	2	2	2	0.0606%	2.42%	LKAACNLLQR	R	G	94.4%	44.2	41.1	25.7	0	1	0	0	2	1,297.7142	108	117	true	
SUP-M2_SFD	BR3	SUPM2_BR3	File Name: SUPM2_04_04 (F037247)	ATP-dependent 6-phosphofructokinase, platelet type OS=Homo sapiens GN=PFKP PE=1 SV=2	sp|Q01813|PFKAP_HUMAN	uni_human_2016.fasta	85,597.4	99.8%	2	2	2	0.0606%	2.42%	TFVLEVMGR	R	H	92.3%	40.5	40.9	26.1	0	1	0	0	2	1,067.5555	211	219	true	tr|A0A024R0Y5|A0A024R0Y5_HUMAN,sp|P08237|PFKAM_HUMAN,sp|P08237-3|PFKAM_HUMAN,sp|P17858|PFKAL_HUMAN,tr|B4E162|B4E162_HUMAN,tr|A0A0S2Z4A1|A0A0S2Z4A1_HUMAN
SUP-M2_SFD	BR3	SUPM2_BR3	File Name: SUPM2_04_04 (F037247)	Isoform 2 of Zinc finger CCCH-type antiviral protein 1 OS=Homo sapiens GN=ZC3HAV1	sp|Q7Z2W4-2|ZCCHV_HUMAN,sp|Q7Z2W4|ZCCHV_HUMAN,tr|A8K9U6|A8K9U6_HUMAN	uni_human_2016.fasta	101,432.6	99.8%	2	2	2	0.0606%	4.01%	ASLEDAPVDDLTR	R	K	95.0%	51.3	42.1	32.9	0	1	0	0	2	1,401.6858	283	295	true	
SUP-M2_SFD	BR3	SUPM2_BR3	File Name: SUPM2_04_04 (F037247)	Isoform 2 of Zinc finger CCCH-type antiviral protein 1 OS=Homo sapiens GN=ZC3HAV1	sp|Q7Z2W4-2|ZCCHV_HUMAN,sp|Q7Z2W4|ZCCHV_HUMAN,tr|A8K9U6|A8K9U6_HUMAN	uni_human_2016.fasta	101,432.6	99.8%	2	2	2	0.0606%	4.01%	SSLGSLQTPEAVTTR	R	K	95.0%	58.6	42.7	35.3	0	1	0	0	2	1,546.8072	386	400	true	
SUP-M2_SFD	BR3	SUPM2_BR3	File Name: SUPM2_04_04 (F037247)	Isoform 2 of Dedicator of cytokinesis protein 8 OS=Homo sapiens GN=DOCK8	sp|Q8NF50-2|DOCK8_HUMAN,sp|Q8NF50-3|DOCK8_HUMAN,sp|Q8NF50-4|DOCK8_HUMAN,sp|Q8NF50|DOCK8_HUMAN,tr|D3DRH1|D3DRH1_HUMAN	uni_human_2016.fasta	238,533.8	84.6%	1	1	1	0.0303%	0.339%	LEEALLR	R	G	88.4%	37.9	39.2	10.6	0	1	0	0	2	843.4935	1364	1370	true	
SUP-M2_SFD	BR3	SUPM2_BR3	File Name: SUPM2_04_04 (F037247)	Isoform 2 of Glutamine--fructose-6-phosphate aminotransferase [isomerizing] 1 OS=Homo sapiens GN=GFPT1	sp|Q06210-2|GFPT1_HUMAN,sp|Q06210|GFPT1_HUMAN	uni_human_2016.fasta	78,807.7	97.7%	1	1	1	0.0303%	1.91%	ESQDTSFTTLVER	R	V	95.0%	53.3	39.6	34.1	0	1	0	0	2	1,512.7177	164	176	true	
SUP-M2_SFD	BR3	SUPM2_BR3	File Name: SUPM2_04_04 (F037247)	DNA replication licensing factor MCM7 OS=Homo sapiens GN=MCM7 PE=1 SV=4	sp|P33993|MCM7_HUMAN,tr|B2RBA6|B2RBA6_HUMAN,tr|B3KUD7|B3KUD7_HUMAN,tr|B4DDF5|B4DDF5_HUMAN,tr|C6EMX8|C6EMX8_HUMAN	uni_human_2016.fasta	81,309.0	100.0%	5	6	6	0.182%	9.46%	ADSVGKLVTVR	R	G	95.0%	53.7	40.3	31.7	0	2	0	0	2	1,255.7101	154	164	true	
SUP-M2_SFD	BR3	SUPM2_BR3	File Name: SUPM2_04_04 (F037247)	DNA replication licensing factor MCM7 OS=Homo sapiens GN=MCM7 PE=1 SV=4	sp|P33993|MCM7_HUMAN,tr|B2RBA6|B2RBA6_HUMAN,tr|B3KUD7|B3KUD7_HUMAN,tr|B4DDF5|B4DDF5_HUMAN,tr|C6EMX8|C6EMX8_HUMAN	uni_human_2016.fasta	81,309.0	100.0%	5	6	6	0.182%	9.46%	CSILAAANPAYGR	R	Y	95.0%	68.9	42.2	53.0	0	1	0	0	2	1,363.6787	482	494	true	
SUP-M2_SFD	BR3	SUPM2_BR3	File Name: SUPM2_04_04 (F037247)	DNA replication licensing factor MCM7 OS=Homo sapiens GN=MCM7 PE=1 SV=4	sp|P33993|MCM7_HUMAN,tr|B2RBA6|B2RBA6_HUMAN,tr|B3KUD7|B3KUD7_HUMAN,tr|B4DDF5|B4DDF5_HUMAN,tr|C6EMX8|C6EMX8_HUMAN	uni_human_2016.fasta	81,309.0	100.0%	5	6	6	0.182%	9.46%	GSSGVGLTAAVLR	R	D	95.0%	83.0	40.6	51.8	0	1	0	0	2	1,187.6743	408	420	true	
SUP-M2_SFD	BR3	SUPM2_BR3	File Name: SUPM2_04_04 (F037247)	DNA replication licensing factor MCM7 OS=Homo sapiens GN=MCM7 PE=1 SV=4	sp|P33993|MCM7_HUMAN,tr|B2RBA6|B2RBA6_HUMAN,tr|B3KUD7|B3KUD7_HUMAN,tr|B4DDF5|B4DDF5_HUMAN,tr|C6EMX8|C6EMX8_HUMAN	uni_human_2016.fasta	81,309.0	100.0%	5	6	6	0.182%	9.46%	QVVQGLLSETYLEAHR	R	I	95.0%	87.8	41.7	60.7	0	1	0	0	2	1,842.9709	287	302	true	
SUP-M2_SFD	BR3	SUPM2_BR3	File Name: SUPM2_04_04 (F037247)	DNA replication licensing factor MCM7 OS=Homo sapiens GN=MCM7 PE=1 SV=4	sp|P33993|MCM7_HUMAN,tr|B2RBA6|B2RBA6_HUMAN,tr|B3KUD7|B3KUD7_HUMAN,tr|B4DDF5|B4DDF5_HUMAN,tr|C6EMX8|C6EMX8_HUMAN	uni_human_2016.fasta	81,309.0	100.0%	5	6	6	0.182%	9.46%	SLEQNIQLPAALLSR	R	F	95.0%	70.2	36.5	37.8	0	1	0	0	2	1,652.9331	500	514	true	
SUP-M2_SFD	BR3	SUPM2_BR3	File Name: SUPM2_04_04 (F037247)	Protein transport protein Sec23A OS=Homo sapiens GN=SEC23A PE=1 SV=2	sp|Q15436|SC23A_HUMAN,tr|B4DSQ5|B4DSQ5_HUMAN,tr|F5H365|F5H365_HUMAN	uni_human_2016.fasta	86,162.6	93.2%	1	1	1	0.0303%	1.57%	GPQVQQPPPSNR	R	F	95.0%	61.7	41.9	36.0	0	1	0	0	2	1,304.6707	217	228	true	
SUP-M2_SFD	BR3	SUPM2_BR3	File Name: SUPM2_04_04 (F037247)	Glycine--tRNA ligase OS=Homo sapiens GN=GARS PE=1 SV=3	sp|P41250|SYG_HUMAN	uni_human_2016.fasta	83,167.6	93.2%	1	1	1	0.0303%	1.35%	SCYDLSCHAR	R	A	95.0%	57.1	25.2	54.9	0	1	0	0	2	1,268.5147	465	474	true	
SUP-M2_SFD	BR3	SUPM2_BR3	File Name: SUPM2_04_04 (F037247)	Annexin A6 OS=Homo sapiens GN=ANXA6 PE=1 SV=3	sp|P08133|ANXA6_HUMAN,tr|A0A0S2Z2Z6|A0A0S2Z2Z6_HUMAN,tr|A0A0S2Z377|A0A0S2Z377_HUMAN,tr|A8K3Q7|A8K3Q7_HUMAN	uni_human_2016.fasta	75,877.5	99.9%	2	2	2	0.0606%	3.71%	DLMTDLKSEISGDLAR	R	L	92.4%	44.3	43.0	24.6	0	1	0	0	2	1,890.9213	412	427	true	
SUP-M2_SFD	BR3	SUPM2_BR3	File Name: SUPM2_04_04 (F037247)	Annexin A6 OS=Homo sapiens GN=ANXA6 PE=1 SV=3	sp|P08133|ANXA6_HUMAN,tr|A0A0S2Z2Z6|A0A0S2Z2Z6_HUMAN,tr|A0A0S2Z377|A0A0S2Z377_HUMAN,tr|A8K3Q7|A8K3Q7_HUMAN	uni_human_2016.fasta	75,877.5	99.9%	2	2	2	0.0606%	3.71%	SELDMLDIR	R	E	95.0%	57.8	41.2	21.6	0	1	0	0	2	1,091.5403	282	290	true	
SUP-M2_SFD	BR3	SUPM2_BR3	File Name: SUPM2_04_04 (F037247)	Isoform 2 of Threonine--tRNA ligase, cytoplasmic OS=Homo sapiens GN=TARS	sp|P26639-2|SYTC_HUMAN,sp|P26639|SYTC_HUMAN,tr|B2RDX5|B2RDX5_HUMAN,tr|B3KTN2|B3KTN2_HUMAN,tr|B4DKZ9|B4DKZ9_HUMAN,tr|Q53GX7|Q53GX7_HUMAN	uni_human_2016.fasta	83,437.8	99.9%	2	2	2	0.0606%	3.44%	GFQEVVTPNIFNSR	R	L	95.0%	75.6	43.4	53.3	0	1	0	0	2	1,607.8176	368	381	true	
SUP-M2_SFD	BR3	SUPM2_BR3	File Name: SUPM2_04_04 (F037247)	Isoform 2 of Threonine--tRNA ligase, cytoplasmic OS=Homo sapiens GN=TARS	sp|P26639-2|SYTC_HUMAN,sp|P26639|SYTC_HUMAN,tr|B2RDX5|B2RDX5_HUMAN,tr|B3KTN2|B3KTN2_HUMAN,tr|B4DKZ9|B4DKZ9_HUMAN,tr|Q53GX7|Q53GX7_HUMAN	uni_human_2016.fasta	83,437.8	99.9%	2	2	2	0.0606%	3.44%	NELSGALTGLTR	R	V	95.0%	92.5	39.9	68.5	0	1	0	0	2	1,231.6642	443	454	true	
SUP-M2_SFD	BR3	SUPM2_BR3	File Name: SUPM2_04_04 (F037247)	78 kDa glucose-regulated protein OS=Homo sapiens GN=HSPA5 PE=1 SV=2	sp|P11021|GRP78_HUMAN	uni_human_2016.fasta	72,334.7	99.8%	2	2	2	0.0606%	5.05%	IINEPTAAAIAYGLDKR	R	E	95.0%	89.8	42.5	68.5	0	1	0	0	2	1,927.0381	198	214	true	
SUP-M2_SFD	BR3	SUPM2_BR3	File Name: SUPM2_04_04 (F037247)	78 kDa glucose-regulated protein OS=Homo sapiens GN=HSPA5 PE=1 SV=2	sp|P11021|GRP78_HUMAN	uni_human_2016.fasta	72,334.7	99.8%	2	2	2	0.0606%	5.05%	QATKDAGTIAGLNVMR	R	I	95.0%	47.8	43.1	32.0	0	1	0	0	2	1,766.8856	182	197	true	
SUP-M2_SFD	BR3	SUPM2_BR3	File Name: SUPM2_04_04 (F037247)	AFG3-like protein 2 OS=Homo sapiens GN=AFG3L2 PE=1 SV=2	sp|Q9Y4W6|AFG32_HUMAN,tr|D3DUJ0|D3DUJ0_HUMAN,tr|Q8TA92|Q8TA92_HUMAN	uni_human_2016.fasta	88,586.8	93.2%	1	1	1	0.0303%	1.25%	ITTGAQDDLR	R	K	95.0%	78.8	41.2	48.4	0	1	0	0	2	1,089.5537	642	651	true	
SUP-M2_SFD	BR3	SUPM2_BR3	File Name: SUPM2_04_04 (F037247)	Isoform 2 of Heat shock protein HSP 90-alpha OS=Homo sapiens GN=HSP90AA1	sp|P07900-2|HS90A_HUMAN,sp|P07900|HS90A_HUMAN,tr|K9JA46|K9JA46_HUMAN	uni_human_2016.fasta	84,663.2	93.2%	1	1	1	0.0303%	1.17%	RAPFDLFENR	R	K	95.0%	62.2	41.9	32.1	0	1	0	0	2	1,264.6433	346	355	true	
SUP-M2_SFD	BR3	SUPM2_BR3	File Name: SUPM2_04_04 (F037247)	Ubiquitin-60S ribosomal protein L40 (Fragment) OS=Homo sapiens GN=UBA52 PE=1 SV=1	tr|M0R1M6|M0R1M6_HUMAN	uni_human_2016.fasta	12,803.5	75.4%	1	1	1	0.0303%	10.5%	LIFAGKQLEDGR	R	T	80.9%	34.7	40.6	14.3	0	1	0	0	2	1,457.7845	18	29	true	
SUP-M2_SFD	BR3	SUPM2_BR3	File Name: SUPM2_04_04 (F037247)	RNA-binding protein 39 (Fragment) OS=Homo sapiens GN=RBM39 PE=1 SV=1	tr|A0A0U1RQW2|A0A0U1RQW2_HUMAN	uni_human_2016.fasta	17,679.0	90.4%	1	1	1	0.0303%	6.13%	XQKGSAGPMR	-	L	92.8%	41.3	36.7	18.0	0	1	0	0	2	1,195.5301	1	10	true	
SUP-M2_SFD	BR3	SUPM2_BR3	File Name: SUPM2_04_04 (F037247)	X-ray repair cross-complementing protein 5 OS=Homo sapiens GN=XRCC5 PE=1 SV=3	sp|P13010|XRCC5_HUMAN,tr|Q53T09|Q53T09_HUMAN	uni_human_2016.fasta	82,707.1	93.2%	1	2	2	0.0606%	1.50%	IAAYKSILQER	R	V	95.0%	48.6	41.1	17.9	0	2	0	0	2	1,396.7584	261	271	true	
SUP-M2_SFD	BR3	SUPM2_BR3	File Name: SUPM2_04_04 (F037247)	Tax_Id=9606 Gene_Symbol=KRT10 Keratin, type I cytoskeletal 10	IPI:CON_00009865.2|SWISS-PROT:P13645,sp|P13645|K1C10_HUMAN	uni_human_2016.fasta	59,512.4	99.3%	2	2	2	0.0606%	4.38%	GSLGGGFSSGGFSGGSFSR	K	G	95.0%	78.5	43.0	61.2	0	1	0	0	2	1,707.7722	41	59	true	
SUP-M2_SFD	BR3	SUPM2_BR3	File Name: SUPM2_04_04 (F037247)	Tax_Id=9606 Gene_Symbol=KRT10 Keratin, type I cytoskeletal 10	IPI:CON_00009865.2|SWISS-PROT:P13645,sp|P13645|K1C10_HUMAN	uni_human_2016.fasta	59,512.4	99.3%	2	2	2	0.0606%	4.38%	LAADDFR	R	L	86.7%	39.5	38.7	22.2	0	1	0	0	2	807.3996	229	235	true	IPI:CON_00384444.5|SWISS-PROT:P02533,IPI:CON_00217963.3|SWISS-PROT:P08779,sp|P02533|K1C14_HUMAN,sp|P08779|K1C16_HUMAN,IPI:CON_IPI00217963.3|SWISS-PROT:P08779
SUP-M2_SFD	BR3	SUPM2_BR3	File Name: SUPM2_04_04 (F037247)	DNA-directed RNA polymerase I subunit RPA34 OS=Homo sapiens GN=CD3EAP PE=1 SV=1	sp|O15446|RPA34_HUMAN,tr|A8K818|A8K818_HUMAN	uni_human_2016.fasta	54,985.6	93.2%	1	1	1	0.0303%	2.16%	MEEPQAGDAAR	-	F	95.0%	68.7	30.1	46.4	0	1	0	0	2	1,232.5213	1	11	true	
SUP-M2_SFD	BR3	SUPM2_BR3	File Name: SUPM2_04_04 (F037247)	Isoform 2 of Rho guanine nucleotide exchange factor 6 OS=Homo sapiens GN=ARHGEF6	sp|Q15052-2|ARHG6_HUMAN,sp|Q15052|ARHG6_HUMAN,tr|B7Z3C7|B7Z3C7_HUMAN,tr|Q8N4Q3|Q8N4Q3_HUMAN	uni_human_2016.fasta	87,500.6	87.3%	1	1	1	0.0303%	1.29%	ELKQENKR	R	M	90.5%	39.8	40.2	0.000	0	1	0	0	2	1,044.5797	727	734	true	
SUP-M2_SFD	BR3	SUPM2_BR3	File Name: SUPM2_04_04 (F037247)	Zinc finger protein 706 (Fragment) OS=Homo sapiens GN=ZNF706 PE=1 SV=1	tr|H0YC70|H0YC70_HUMAN	uni_human_2016.fasta	3,425.8	74.2%	1	1	1	0.0303%	20.0%	XMPDPK	-	T	79.9%	11.9	25.0	7.61	0	0	1	0	2	987.3654	1	6	true	
SUP-M2_SFD	BR3	SUPM2_BR3	File Name: SUPM2_04_04 (F037247)	Alternative protein CSF2RB OS=Homo sapiens GN=CSF2RB PE=4 SV=1	tr|L0R5A1|L0R5A1_HUMAN	uni_human_2016.fasta	11,645.2	76.8%	1	1	1	0.0303%	7.41%	LASIVTPR	R	N	82.0%	34.2	37.0	2.56	0	1	0	0	2	856.5251	61	68	true	
SUP-M2_SFD	BR3	SUPM2_BR3	File Name: SUPM2_04_04 (F037247)	G elongation factor, mitochondrial 1, isoform CRA_c OS=Homo sapiens GN=GFM1 PE=4 SV=1	tr|D3DNL3|D3DNL3_HUMAN	uni_human_2016.fasta	46,027.3	83.5%	1	1	1	0.0303%	1.71%	VLYYTGR	R	I	87.5%	41.6	43.5	16.8	0	1	0	0	2	871.4672	66	72	true	
SUP-M2_SFD	BR3	SUPM2_BR3	File Name: SUPM2_04_04 (F037247)	Heat shock cognate 71 kDa protein OS=Homo sapiens GN=HSPA8 PE=1 SV=1	sp|P11142|HSP7C_HUMAN,tr|B3KTV0|B3KTV0_HUMAN,tr|Q53GZ6|Q53GZ6_HUMAN,tr|V9HW22|V9HW22_HUMAN	uni_human_2016.fasta	70,899.8	100.0%	5	6	7	0.212%	9.29%	ARFEELNADLFR	R	G	89.9%	40.5	42.8	21.4	0	1	0	0	2	1,480.7543	300	311	true	tr|E9PN89|E9PN89_HUMAN
SUP-M2_SFD	BR3	SUPM2_BR3	File Name: SUPM2_04_04 (F037247)	Heat shock cognate 71 kDa protein OS=Homo sapiens GN=HSPA8 PE=1 SV=1	sp|P11142|HSP7C_HUMAN,tr|B3KTV0|B3KTV0_HUMAN,tr|Q53GZ6|Q53GZ6_HUMAN,tr|V9HW22|V9HW22_HUMAN	uni_human_2016.fasta	70,899.8	100.0%	5	6	7	0.212%	9.29%	FEELNADLFR	R	G	95.0%	67.1	41.6	43.2	0	1	0	0	2	1,253.6161	302	311	true	tr|E9PN89|E9PN89_HUMAN
SUP-M2_SFD	BR3	SUPM2_BR3	File Name: SUPM2_04_04 (F037247)	Heat shock cognate 71 kDa protein OS=Homo sapiens GN=HSPA8 PE=1 SV=1	sp|P11142|HSP7C_HUMAN,tr|B3KTV0|B3KTV0_HUMAN,tr|Q53GZ6|Q53GZ6_HUMAN,tr|V9HW22|V9HW22_HUMAN	uni_human_2016.fasta	70,899.8	100.0%	5	6	7	0.212%	9.29%	GTLDPVEKALR	R	D	95.0%	65.9	41.4	34.9	0	3	0	0	2	1,303.7007	312	322	true	tr|E9PN89|E9PN89_HUMAN
SUP-M2_SFD	BR3	SUPM2_BR3	File Name: SUPM2_04_04 (F037247)	Heat shock cognate 71 kDa protein OS=Homo sapiens GN=HSPA8 PE=1 SV=1	sp|P11142|HSP7C_HUMAN,tr|B3KTV0|B3KTV0_HUMAN,tr|Q53GZ6|Q53GZ6_HUMAN,tr|V9HW22|V9HW22_HUMAN	uni_human_2016.fasta	70,899.8	100.0%	5	6	7	0.212%	9.29%	LSKEDIER	R	M	95.0%	45.5	40.6	8.63	0	1	0	0	2	1,094.5478	510	517	true	
SUP-M2_SFD	BR3	SUPM2_BR3	File Name: SUPM2_04_04 (F037247)	Heat shock cognate 71 kDa protein OS=Homo sapiens GN=HSPA8 PE=1 SV=1	sp|P11142|HSP7C_HUMAN,tr|B3KTV0|B3KTV0_HUMAN,tr|Q53GZ6|Q53GZ6_HUMAN,tr|V9HW22|V9HW22_HUMAN	uni_human_2016.fasta	70,899.8	100.0%	5	6	7	0.212%	9.29%	QATKDAGTIAGLNVLR	R	I	95.0%	53.7	38.6	37.7	0	1	0	0	2	1,738.9544	156	171	true	tr|E9PN89|E9PN89_HUMAN
SUP-M2_SFD	BR3	SUPM2_BR3	File Name: SUPM2_04_04 (F037247)	Heat shock cognate 71 kDa protein OS=Homo sapiens GN=HSPA8 PE=1 SV=1	sp|P11142|HSP7C_HUMAN,tr|B3KTV0|B3KTV0_HUMAN,tr|Q53GZ6|Q53GZ6_HUMAN,tr|V9HW22|V9HW22_HUMAN	uni_human_2016.fasta	70,899.8	100.0%	5	6	7	0.212%	9.29%	TTPSYVAFTDTER	R	L	95.0%	87.9	41.4	58.2	0	1	0	0	2	1,487.7013	37	49	false	tr|A0A0G2JIW1|A0A0G2JIW1_HUMAN,sp|P0DMV9|HS71B_HUMAN,sp|P0DMV8|HS71A_HUMAN,tr|A8K5I0|A8K5I0_HUMAN,sp|P0DMV8-2|HS71A_HUMAN
SUP-M2_SFD	BR3	SUPM2_BR3	File Name: SUPM2_04_04 (F037247)	Isoform 2 of Heat shock 70 kDa protein 1A OS=Homo sapiens GN=HSPA1A	sp|P0DMV8-2|HS71A_HUMAN,sp|P0DMV8|HS71A_HUMAN,sp|P0DMV9|HS71B_HUMAN,tr|A0A0G2JIW1|A0A0G2JIW1_HUMAN,tr|A8K5I0|A8K5I0_HUMAN	uni_human_2016.fasta	70,054.0	99.8%	2	2	2	0.0606%	4.95%	IINEPTAAAIAYGLDR	R	T	95.0%	61.6	41.4	42.5	0	1	0	0	2	1,687.9015	172	187	true	
SUP-M2_SFD	BR3	SUPM2_BR3	File Name: SUPM2_04_04 (F037247)	Isoform 2 of Heat shock 70 kDa protein 1A OS=Homo sapiens GN=HSPA1A	sp|P0DMV8-2|HS71A_HUMAN,sp|P0DMV8|HS71A_HUMAN,sp|P0DMV9|HS71B_HUMAN,tr|A0A0G2JIW1|A0A0G2JIW1_HUMAN,tr|A8K5I0|A8K5I0_HUMAN	uni_human_2016.fasta	70,054.0	99.8%	2	2	2	0.0606%	4.95%	TTPSYVAFTDTER	R	L	95.0%	87.9	41.4	58.2	0	1	0	0	2	1,487.7013	37	49	true	tr|Q53GZ6|Q53GZ6_HUMAN,tr|V9HW22|V9HW22_HUMAN,sp|P11142|HSP7C_HUMAN,tr|B3KTV0|B3KTV0_HUMAN
SUP-M2_SFD	BR3	SUPM2_BR3	File Name: SUPM2_04_04 (F037247)	Prolyl endopeptidase OS=Homo sapiens GN=PREP PE=1 SV=2	sp|P48147|PPCE_HUMAN,tr|B2RAH7|B2RAH7_HUMAN,tr|Q9UM02|Q9UM02_HUMAN	uni_human_2016.fasta	80,701.5	93.2%	1	1	1	0.0303%	1.83%	VLYVQDSLEGEAR	R	V	95.0%	75.2	42.5	55.8	0	1	0	0	2	1,478.7486	99	111	true	
SUP-M2_SFD	BR3	SUPM2_BR3	File Name: SUPM2_04_04 (F037247)	Isoform 2 of Melanoma-associated antigen D2 OS=Homo sapiens GN=MAGED2	sp|Q9UNF1-2|MAGD2_HUMAN,sp|Q9UNF1|MAGD2_HUMAN,tr|A0A024R9Y7|A0A024R9Y7_HUMAN,tr|B4DX55|B4DX55_HUMAN,tr|Q5H907|Q5H907_HUMAN,tr|Q5H909|Q5H909_HUMAN	uni_human_2016.fasta	64,956.0	90.4%	1	1	1	0.0303%	2.04%	SDTSESGAGLTR	M	F	92.9%	39.4	37.0	18.4	0	1	0	0	1	1,222.5547	2	13	true	
SUP-M2_SFD	BR3	SUPM2_BR3	File Name: SUPM2_04_04 (F037247)	Cleavage and polyadenylation specificity factor subunit 3 OS=Homo sapiens GN=CPSF3 PE=1 SV=1	sp|Q9UKF6|CPSF3_HUMAN,tr|Q53F02|Q53F02_HUMAN	uni_human_2016.fasta	77,488.0	93.2%	1	1	1	0.0303%	3.51%	SAIPAEESDQLLIRPLGAGQEVGR	M	S	95.0%	74.3	43.1	48.0	0	0	1	0	1	2,548.3369	2	25	true	
SUP-M2_SFD	BR3	SUPM2_BR3	File Name: SUPM2_04_04 (F037247)	Ezrin OS=Homo sapiens GN=EZR PE=1 SV=4	sp|P15311|EZRI_HUMAN,tr|B2R6J2|B2R6J2_HUMAN,tr|B7Z437|B7Z437_HUMAN,tr|B7Z5V2|B7Z5V2_HUMAN,tr|E7EQR4|E7EQR4_HUMAN,tr|Q6NUR7|Q6NUR7_HUMAN	uni_human_2016.fasta	69,414.7	99.4%	1	1	1	0.0303%	2.22%	QLLTLSSELSQAR	R	D	95.0%	78.6	40.3	58.1	0	1	0	0	2	1,445.7959	530	542	true	
SUP-M2_SFD	BR3	SUPM2_BR3	File Name: SUPM2_04_04 (F037247)	Probable ATP-dependent RNA helicase DDX17 OS=Homo sapiens GN=DDX17 PE=1 SV=2	sp|Q92841|DDX17_HUMAN,tr|H3BLZ8|H3BLZ8_HUMAN,tr|Q59F66|Q59F66_HUMAN	uni_human_2016.fasta	80,274.0	100.0%	4	4	4	0.121%	7.13%	APLPDLYPFGTMR	R	G	95.0%	65.6	42.8	47.2	0	1	0	0	2	1,493.7460	69	81	true	
SUP-M2_SFD	BR3	SUPM2_BR3	File Name: SUPM2_04_04 (F037247)	Probable ATP-dependent RNA helicase DDX17 OS=Homo sapiens GN=DDX17 PE=1 SV=2	sp|Q92841|DDX17_HUMAN,tr|H3BLZ8|H3BLZ8_HUMAN,tr|Q59F66|Q59F66_HUMAN	uni_human_2016.fasta	80,274.0	100.0%	4	4	4	0.121%	7.13%	CTYLVLDEADR	R	M	95.0%	94.8	41.3	64.6	0	1	0	0	2	1,354.6309	319	329	true	
SUP-M2_SFD	BR3	SUPM2_BR3	File Name: SUPM2_04_04 (F037247)	Probable ATP-dependent RNA helicase DDX17 OS=Homo sapiens GN=DDX17 PE=1 SV=2	sp|Q92841|DDX17_HUMAN,tr|H3BLZ8|H3BLZ8_HUMAN,tr|Q59F66|Q59F66_HUMAN	uni_human_2016.fasta	80,274.0	100.0%	4	4	4	0.121%	7.13%	LIDFLESGKTNLR	R	R	83.6%	35.8	40.8	15.7	0	1	0	0	2	1,616.8740	305	317	true	
SUP-M2_SFD	BR3	SUPM2_BR3	File Name: SUPM2_04_04 (F037247)	Probable ATP-dependent RNA helicase DDX17 OS=Homo sapiens GN=DDX17 PE=1 SV=2	sp|Q92841|DDX17_HUMAN,tr|H3BLZ8|H3BLZ8_HUMAN,tr|Q59F66|Q59F66_HUMAN	uni_human_2016.fasta	80,274.0	100.0%	4	4	4	0.121%	7.13%	SGKAPILIATDVASR	R	G	95.0%	85.2	37.6	58.3	0	1	0	0	2	1,609.9005	466	480	true	
SUP-M2_SFD	BR3	SUPM2_BR3	File Name: SUPM2_04_04 (F037247)	Eukaryotic translation initiation factor 4B OS=Homo sapiens GN=EIF4B PE=1 SV=2	sp|P23588|IF4B_HUMAN,tr|B4DRM3|B4DRM3_HUMAN,tr|E7EX17|E7EX17_HUMAN	uni_human_2016.fasta	69,153.9	99.9%	2	3	3	0.0909%	5.40%	AASIFGGAKPVDTAAR	R	E	95.0%	94.6	41.8	68.0	0	2	0	0	2	1,642.8644	357	372	true	
SUP-M2_SFD	BR3	SUPM2_BR3	File Name: SUPM2_04_04 (F037247)	Eukaryotic translation initiation factor 4B OS=Homo sapiens GN=EIF4B PE=1 SV=2	sp|P23588|IF4B_HUMAN,tr|B4DRM3|B4DRM3_HUMAN,tr|E7EX17|E7EX17_HUMAN	uni_human_2016.fasta	69,153.9	99.9%	2	3	3	0.0909%	5.40%	STPKEDDSSASTSQSTR	R	A	95.0%	54.0	41.1	38.7	0	1	0	0	2	1,894.8357	340	356	true	
SUP-M2_SFD	BR3	SUPM2_BR3	File Name: SUPM2_04_04 (F037247)	Aconitate hydratase, mitochondrial OS=Homo sapiens GN=ACO2 PE=1 SV=2	sp|Q99798|ACON_HUMAN,tr|A0A0K0K1H7|A0A0K0K1H7_HUMAN,tr|A2A274|A2A274_HUMAN,tr|B2RBW5|B2RBW5_HUMAN,tr|B4DZ08|B4DZ08_HUMAN	uni_human_2016.fasta	85,428.0	99.8%	2	2	2	0.0606%	3.85%	NAVTQEFGPVPDTAR	R	Y	95.0%	114	42.1	93.5	0	1	0	0	2	1,601.7919	634	648	true	
SUP-M2_SFD	BR3	SUPM2_BR3	File Name: SUPM2_04_04 (F037247)	Aconitate hydratase, mitochondrial OS=Homo sapiens GN=ACO2 PE=1 SV=2	sp|Q99798|ACON_HUMAN,tr|A0A0K0K1H7|A0A0K0K1H7_HUMAN,tr|A2A274|A2A274_HUMAN,tr|B2RBW5|B2RBW5_HUMAN,tr|B4DZ08|B4DZ08_HUMAN	uni_human_2016.fasta	85,428.0	99.8%	2	2	2	0.0606%	3.85%	WVVIGDENYGEGSSR	R	E	95.0%	43.6	36.6	26.5	0	1	0	0	2	1,667.7660	657	671	true	
SUP-M2_SFD	BR3	SUPM2_BR3	File Name: SUPM2_04_04 (F037247)	Isoform 3 of Porphobilinogen deaminase OS=Homo sapiens GN=HMBS	sp|P08397-3|HEM3_HUMAN,sp|P08397|HEM3_HUMAN,tr|F5H226|F5H226_HUMAN	uni_human_2016.fasta	39,330.5	74.2%	1	1	1	0.0303%	5.92%	MSGNGNAAATAEENSPKMR	-	V	79.9%	22.2	32.0	8.08	0	0	1	0	2	2,120.9067	1	19	true	
SUP-M2_SFD	BR3	SUPM2_BR3	File Name: SUPM2_04_04 (F037247)	Putative uncharacterized protein DKFZp434A2017 (Fragment) OS=Homo sapiens GN=DKFZp434A2017 PE=2 SV=1	tr|Q9UF55|Q9UF55_HUMAN	uni_human_2016.fasta	115,961.2	93.2%	1	1	1	0.0303%	1.31%	KGGLILPPIQSPR	R	E	95.0%	40.0	33.9	8.36	0	1	0	0	2	1,375.8423	969	981	true	
SUP-M2_SFD	BR3	SUPM2_BR3	File Name: SUPM2_04_04 (F037247)	Centrosomal protein of 170 kDa (Fragment) OS=Homo sapiens GN=CEP170 PE=1 SV=1	tr|H0Y2V6|H0Y2V6_HUMAN	uni_human_2016.fasta	172,086.5	80.1%	1	1	2	0.0606%	0.578%	DNDDDQSDK	K	G	84.7%	20.6	25.0	15.0	0	0	2	0	2	1,051.3813	455	463	true	
SUP-M2_SFD	BR3	SUPM2_BR3	File Name: SUPM2_04_04 (F037247)	Polyribonucleotide nucleotidyltransferase 1, mitochondrial OS=Homo sapiens GN=PNPT1 PE=1 SV=2	sp|Q8TCS8|PNPT1_HUMAN	uni_human_2016.fasta	85,952.1	99.8%	2	2	2	0.0606%	2.94%	AVAVDLGNR	R	K	95.0%	70.9	39.8	34.5	0	1	0	0	2	914.5054	46	54	true	
SUP-M2_SFD	BR3	SUPM2_BR3	File Name: SUPM2_04_04 (F037247)	Polyribonucleotide nucleotidyltransferase 1, mitochondrial OS=Homo sapiens GN=PNPT1 PE=1 SV=2	sp|Q8TCS8|PNPT1_HUMAN	uni_human_2016.fasta	85,952.1	99.8%	2	2	2	0.0606%	2.94%	IGIIDGEYVVNPTR	R	K	95.0%	55.5	41.6	21.6	0	1	0	0	2	1,545.8273	193	206	true	
SUP-M2_SFD	BR3	SUPM2_BR3	File Name: SUPM2_04_04 (F037247)	Peroxisomal multifunctional enzyme type 2 OS=Homo sapiens GN=HSD17B4 PE=1 SV=3	sp|P51659|DHB4_HUMAN,tr|A0A0S2Z4J1|A0A0S2Z4J1_HUMAN,tr|B2R659|B2R659_HUMAN	uni_human_2016.fasta	79,688.5	100.0%	3	3	3	0.0909%	4.62%	AYALAFAER	R	G	95.0%	48.4	40.5	27.5	0	1	0	0	2	1,011.5257	24	32	true	
SUP-M2_SFD	BR3	SUPM2_BR3	File Name: SUPM2_04_04 (F037247)	Peroxisomal multifunctional enzyme type 2 OS=Homo sapiens GN=HSD17B4 PE=1 SV=3	sp|P51659|DHB4_HUMAN,tr|A0A0S2Z4J1|A0A0S2Z4J1_HUMAN,tr|B2R659|B2R659_HUMAN	uni_human_2016.fasta	79,688.5	100.0%	3	3	3	0.0909%	4.62%	IDVVVNNAGILR	R	D	95.0%	63.0	36.1	23.9	0	1	0	0	2	1,282.7478	93	104	true	
SUP-M2_SFD	BR3	SUPM2_BR3	File Name: SUPM2_04_04 (F037247)	Peroxisomal multifunctional enzyme type 2 OS=Homo sapiens GN=HSD17B4 PE=1 SV=3	sp|P51659|DHB4_HUMAN,tr|A0A0S2Z4J1|A0A0S2Z4J1_HUMAN,tr|B2R659|B2R659_HUMAN	uni_human_2016.fasta	79,688.5	100.0%	3	3	3	0.0909%	4.62%	VVLVTGAGAGLGR	R	A	95.0%	85.3	36.3	63.1	0	1	0	0	2	1,169.7002	11	23	true	
SUP-M2_SFD	BR3	SUPM2_BR3	File Name: SUPM2_04_04 (F037247)	Myosin-9 OS=Homo sapiens GN=MYH9 PE=1 SV=4	sp|P35579|MYH9_HUMAN,tr|A0A024R1N1|A0A024R1N1_HUMAN	uni_human_2016.fasta	226,537.5	98.2%	1	1	1	0.0303%	0.510%	EMEAELEDER	R	K	95.0%	57.5	25.9	37.2	0	1	0	0	2	1,266.5156	1593	1602	true	
SUP-M2_SFD	BR3	SUPM2_BR3	File Name: SUPM2_05_04 (F037248)	Isoform 2 of Heterogeneous nuclear ribonucleoprotein R OS=Homo sapiens GN=HNRNPR	sp|O43390-2|HNRPR_HUMAN,sp|O43390-4|HNRPR_HUMAN,sp|O43390|HNRPR_HUMAN,tr|B2R7W4|B2R7W4_HUMAN,tr|Q0VGD6|Q0VGD6_HUMAN,tr|Q6MZS5|Q6MZS5_HUMAN	uni_human_2016.fasta	70,943.9	91.7%	1	1	1	0.0348%	1.89%	TGYTLDVTTGQR	R	K	95.0%	70.7	40.8	36.0	0	1	0	0	2	1,311.6541	134	145	true	sp|O60506-2|HNRPQ_HUMAN,sp|O60506|HNRPQ_HUMAN,tr|B2R8Z8|B2R8Z8_HUMAN
SUP-M2_SFD	BR3	SUPM2_BR3	File Name: SUPM2_05_04 (F037248)	Polyadenylate-binding protein 1 OS=Homo sapiens GN=PABPC1 PE=1 SV=2	sp|P11940|PABP1_HUMAN,tr|A0A024R9C1|A0A024R9C1_HUMAN,tr|B3KT93|B3KT93_HUMAN,tr|B4DQX0|B4DQX0_HUMAN,tr|B4DZW4|B4DZW4_HUMAN,tr|E7EQV3|E7EQV3_HUMAN,tr|E7ERJ7|E7ERJ7_HUMAN	uni_human_2016.fasta	70,671.3	75.0%	1	1	1	0.0348%	1.10%	EAELGAR	R	A	83.8%	36.4	40.8	5.73	0	1	0	0	2	745.3839	180	186	true	
SUP-M2_SFD	BR3	SUPM2_BR3	File Name: SUPM2_05_04 (F037248)	Isoform 2 of Cdc42-interacting protein 4 OS=Homo sapiens GN=TRIP10	sp|Q15642-2|CIP4_HUMAN,sp|Q15642-3|CIP4_HUMAN,sp|Q15642-4|CIP4_HUMAN,sp|Q15642|CIP4_HUMAN,tr|A7VJC9|A7VJC9_HUMAN,tr|M0R0F9|M0R0F9_HUMAN,tr|W4VSQ9|W4VSQ9_HUMAN	uni_human_2016.fasta	67,603.4	91.7%	1	1	1	0.0348%	1.47%	LQQQLEER	R	S	95.0%	58.9	40.8	13.2	0	1	0	0	2	1,043.5481	347	354	true	
SUP-M2_SFD	BR3	SUPM2_BR3	File Name: SUPM2_05_04 (F037248)	Isoform 2 of Fermitin family homolog 3 OS=Homo sapiens GN=FERMT3	sp|Q86UX7-2|URP2_HUMAN	uni_human_2016.fasta	75,432.2	100.0%	3	4	4	0.139%	5.13%	CQDEQQYAR	R	W	95.0%	54.6	29.2	38.0	0	1	0	0	2	1,197.4954	435	443	true	
SUP-M2_SFD	BR3	SUPM2_BR3	File Name: SUPM2_05_04 (F037248)	Isoform 2 of Fermitin family homolog 3 OS=Homo sapiens GN=FERMT3	sp|Q86UX7-2|URP2_HUMAN	uni_human_2016.fasta	75,432.2	100.0%	3	4	4	0.139%	5.13%	LTQLYEQAR	R	W	95.0%	66.4	41.1	37.8	0	1	0	0	2	1,121.5950	268	276	true	
SUP-M2_SFD	BR3	SUPM2_BR3	File Name: SUPM2_05_04 (F037248)	Isoform 2 of Fermitin family homolog 3 OS=Homo sapiens GN=FERMT3	sp|Q86UX7-2|URP2_HUMAN	uni_human_2016.fasta	75,432.2	100.0%	3	4	4	0.139%	5.13%	VFVGEEDPEAESVTLR	R	V	95.0%	104	43.4	64.4	0	1	1	0	2	1,776.8651	20	35	true	
SUP-M2_SFD	BR3	SUPM2_BR3	File Name: SUPM2_05_04 (F037248)	Annexin A6 OS=Homo sapiens GN=ANXA6 PE=1 SV=3	sp|P08133|ANXA6_HUMAN,tr|A0A0S2Z2Z6|A0A0S2Z2Z6_HUMAN,tr|A0A0S2Z377|A0A0S2Z377_HUMAN,tr|A8K3Q7|A8K3Q7_HUMAN	uni_human_2016.fasta	75,877.5	100.0%	3	3	3	0.104%	3.86%	FMTILCTR	R	S	95.0%	49.0	42.8	28.7	0	1	0	0	2	1,057.5170	547	554	true	
SUP-M2_SFD	BR3	SUPM2_BR3	File Name: SUPM2_05_04 (F037248)	Annexin A6 OS=Homo sapiens GN=ANXA6 PE=1 SV=3	sp|P08133|ANXA6_HUMAN,tr|A0A0S2Z2Z6|A0A0S2Z2Z6_HUMAN,tr|A0A0S2Z377|A0A0S2Z377_HUMAN,tr|A8K3Q7|A8K3Q7_HUMAN	uni_human_2016.fasta	75,877.5	100.0%	3	3	3	0.104%	3.86%	SELDMLDIR	R	E	95.0%	55.0	39.0	31.9	0	1	0	0	2	1,091.5403	282	290	true	
SUP-M2_SFD	BR3	SUPM2_BR3	File Name: SUPM2_05_04 (F037248)	Annexin A6 OS=Homo sapiens GN=ANXA6 PE=1 SV=3	sp|P08133|ANXA6_HUMAN,tr|A0A0S2Z2Z6|A0A0S2Z2Z6_HUMAN,tr|A0A0S2Z377|A0A0S2Z377_HUMAN,tr|A8K3Q7|A8K3Q7_HUMAN	uni_human_2016.fasta	75,877.5	100.0%	3	3	3	0.104%	3.86%	STPEYFAER	R	L	95.0%	45.7	37.9	28.5	0	1	0	0	2	1,099.5054	251	259	true	
SUP-M2_SFD	BR3	SUPM2_BR3	File Name: SUPM2_05_04 (F037248)	Isoform 2 of Filamin-A OS=Homo sapiens GN=FLNA	sp|P21333-2|FLNA_HUMAN,sp|P21333|FLNA_HUMAN,tr|Q5HY54|Q5HY54_HUMAN	uni_human_2016.fasta	280,729.4	99.8%	2	2	2	0.0695%	0.796%	AEFTVETR	R	S	95.0%	44.4	38.9	26.0	0	1	0	0	2	952.4734	302	309	true	
SUP-M2_SFD	BR3	SUPM2_BR3	File Name: SUPM2_05_04 (F037248)	Isoform 2 of Filamin-A OS=Homo sapiens GN=FLNA	sp|P21333-2|FLNA_HUMAN,sp|P21333|FLNA_HUMAN,tr|Q5HY54|Q5HY54_HUMAN	uni_human_2016.fasta	280,729.4	99.8%	2	2	2	0.0695%	0.796%	IANLQTDLSDGLR	R	L	95.0%	95.1	41.8	77.6	0	1	0	0	2	1,415.7491	64	76	true	
SUP-M2_SFD	BR3	SUPM2_BR3	File Name: SUPM2_05_04 (F037248)	TNF receptor-associated protein 1 (Fragment) OS=Homo sapiens GN=TRAP1 PE=2 SV=1	tr|K0A7K7|K0A7K7_HUMAN,tr|Q59EK6|Q59EK6_HUMAN,tr|Q5CAQ4|Q5CAQ4_HUMAN	uni_human_2016.fasta	57,235.6	100.0%	4	4	4	0.139%	8.43%	AQLLQPTLEINPR	R	H	95.0%	88.0	41.3	63.8	0	1	0	0	2	1,492.8484	426	438	true	
SUP-M2_SFD	BR3	SUPM2_BR3	File Name: SUPM2_05_04 (F037248)	TNF receptor-associated protein 1 (Fragment) OS=Homo sapiens GN=TRAP1 PE=2 SV=1	tr|K0A7K7|K0A7K7_HUMAN,tr|Q59EK6|Q59EK6_HUMAN,tr|Q5CAQ4|Q5CAQ4_HUMAN	uni_human_2016.fasta	57,235.6	100.0%	4	4	4	0.139%	8.43%	GVVDSEEIPLNLSR	R	E	95.0%	99.6	42.6	63.8	0	1	0	0	2	1,527.8014	180	193	true	
SUP-M2_SFD	BR3	SUPM2_BR3	File Name: SUPM2_05_04 (F037248)	TNF receptor-associated protein 1 (Fragment) OS=Homo sapiens GN=TRAP1 PE=2 SV=1	tr|K0A7K7|K0A7K7_HUMAN,tr|Q59EK6|Q59EK6_HUMAN,tr|Q5CAQ4|Q5CAQ4_HUMAN	uni_human_2016.fasta	57,235.6	100.0%	4	4	4	0.139%	8.43%	NIYYLCAPNR	R	H	95.0%	56.7	40.4	20.8	0	1	0	0	2	1,283.6201	287	296	true	
SUP-M2_SFD	BR3	SUPM2_BR3	File Name: SUPM2_05_04 (F037248)	TNF receptor-associated protein 1 (Fragment) OS=Homo sapiens GN=TRAP1 PE=2 SV=1	tr|K0A7K7|K0A7K7_HUMAN,tr|Q59EK6|Q59EK6_HUMAN,tr|Q5CAQ4|Q5CAQ4_HUMAN	uni_human_2016.fasta	57,235.6	100.0%	4	4	4	0.139%	8.43%	YESSALPSGQLTSLSEYASR	R	M	95.0%	81.0	42.0	52.6	0	0	1	0	2	2,146.0298	261	280	true	
SUP-M2_SFD	BR3	SUPM2_BR3	File Name: SUPM2_05_04 (F037248)	Isoform 2 of Sodium-coupled neutral amino acid transporter 9 OS=Homo sapiens GN=SLC38A9	sp|Q8NBW4-2|S38A9_HUMAN,sp|Q8NBW4|S38A9_HUMAN,tr|A0A024QZR9|A0A024QZR9_HUMAN,tr|D6R9Q7|D6R9Q7_HUMAN,tr|D6R9X0|D6R9X0_HUMAN,tr|D6RBB9|D6RBB9_HUMAN,tr|D6RDH2|D6RDH2_HUMAN,tr|D6RE72|D6RE72_HUMAN,tr|D6RIW7|D6RIW7_HUMAN,tr|E7ESU6|E7ESU6_HUMAN	uni_human_2016.fasta	63,778.5	79.2%	1	1	1	0.0348%	1.95%	MANMNSDSR	-	H	86.7%	18.7	25.0	12.8	0	0	1	0	2	1,099.4142	1	9	true	
SUP-M2_SFD	BR3	SUPM2_BR3	File Name: SUPM2_05_04 (F037248)	Isoform 2 of Formin-binding protein 1 OS=Homo sapiens GN=FNBP1	sp|Q96RU3-2|FNBP1_HUMAN,sp|Q96RU3-3|FNBP1_HUMAN,sp|Q96RU3-4|FNBP1_HUMAN,sp|Q96RU3-5|FNBP1_HUMAN,sp|Q96RU3|FNBP1_HUMAN,tr|B7ZL13|B7ZL13_HUMAN,tr|B7ZL14|B7ZL14_HUMAN,tr|H0Y7W6|H0Y7W6_HUMAN	uni_human_2016.fasta	68,884.6	91.7%	1	1	1	0.0348%	1.79%	TVSDNSLSNSR	R	G	95.0%	65.5	41.3	37.8	0	1	0	0	2	1,179.5599	294	304	true	
SUP-M2_SFD	BR3	SUPM2_BR3	File Name: SUPM2_05_04 (F037248)	Isoform 3 of Optineurin OS=Homo sapiens GN=OPTN	sp|Q96CV9-3|OPTN_HUMAN,tr|B4E184|B4E184_HUMAN,tr|B7ZA56|B7ZA56_HUMAN	uni_human_2016.fasta	59,560.8	91.7%	1	1	1	0.0348%	2.50%	TSDSDQQAYLVQR	R	G	95.0%	67.6	41.8	34.6	0	1	0	0	2	1,510.7133	468	480	true	
SUP-M2_SFD	BR3	SUPM2_BR3	File Name: SUPM2_05_04 (F037248)	Isoform 2 of TRAF3-interacting protein 1 OS=Homo sapiens GN=TRAF3IP1	sp|Q8TDR0-2|MIPT3_HUMAN,sp|Q8TDR0|MIPT3_HUMAN	uni_human_2016.fasta	78,633.8	84.0%	1	1	1	0.0348%	1.60%	DSERKKETER	R	K	90.0%	35.3	37.4	14.6	0	1	0	0	2	1,487.6875	242	251	true	
SUP-M2_SFD	BR3	SUPM2_BR3	File Name: SUPM2_05_04 (F037248)	Plastin-2 OS=Homo sapiens GN=LCP1 PE=1 SV=6	sp|P13796|PLSL_HUMAN,tr|A0A024RDT4|A0A024RDT4_HUMAN,tr|Q53FI1|Q53FI1_HUMAN,tr|Q59GX5|Q59GX5_HUMAN,tr|V9HWJ7|V9HWJ7_HUMAN	uni_human_2016.fasta	70,291.2	85.1%	1	1	1	0.0348%	1.59%	QFVTATDVVR	R	G	90.7%	42.2	42.9	14.2	0	1	0	0	2	1,135.6106	348	357	true	
SUP-M2_SFD	BR3	SUPM2_BR3	File Name: SUPM2_05_04 (F037248)	E3 ubiquitin-protein ligase RAD18 (Fragment) OS=Homo sapiens GN=RAD18 PE=1 SV=1	tr|H7C3I2|H7C3I2_HUMAN	uni_human_2016.fasta	14,792.2	83.7%	1	1	1	0.0348%	5.34%	XAGMSQK	-	T	89.8%	33.9	33.0	16.5	0	0	1	0	2	958.3404	1	7	true	
SUP-M2_SFD	BR3	SUPM2_BR3	File Name: SUPM2_05_04 (F037248)	Coilin OS=Homo sapiens GN=COIL PE=1 SV=1	sp|P38432|COIL_HUMAN	uni_human_2016.fasta	62,609.3	84.6%	1	1	1	0.0348%	2.60%	LIIESPSNTSSTEPA	R	-	90.4%	41.7	42.6	25.9	0	1	0	0	2	1,545.7643	562	576	true	
SUP-M2_SFD	BR3	SUPM2_BR3	File Name: SUPM2_05_04 (F037248)	Pyruvate kinase PKM OS=Homo sapiens GN=PKM PE=1 SV=4	sp|P14618|KPYM_HUMAN,tr|V9HWB8|V9HWB8_HUMAN	uni_human_2016.fasta	57,937.5	91.7%	1	1	1	0.0348%	2.45%	NTGIICTIGPASR	R	S	95.0%	69.5	42.2	45.7	0	1	0	0	2	1,359.7051	44	56	true	
SUP-M2_SFD	BR3	SUPM2_BR3	File Name: SUPM2_05_04 (F037248)	Isoform 4 of Deoxynucleoside triphosphate triphosphohydrolase SAMHD1 OS=Homo sapiens GN=SAMHD1	sp|Q9Y3Z3-4|SAMH1_HUMAN,sp|Q9Y3Z3|SAMH1_HUMAN	uni_human_2016.fasta	72,202.7	99.8%	2	2	2	0.0695%	3.05%	IIDTPQFQR	R	L	95.0%	49.4	41.3	22.6	0	1	0	0	2	1,117.6002	135	143	true	
SUP-M2_SFD	BR3	SUPM2_BR3	File Name: SUPM2_05_04 (F037248)	Isoform 4 of Deoxynucleoside triphosphate triphosphohydrolase SAMHD1 OS=Homo sapiens GN=SAMHD1	sp|Q9Y3Z3-4|SAMH1_HUMAN,sp|Q9Y3Z3|SAMH1_HUMAN	uni_human_2016.fasta	72,202.7	99.8%	2	2	2	0.0695%	3.05%	VCEVDNELR	R	I	95.0%	62.5	39.7	27.8	0	1	0	0	2	1,133.5256	340	348	true	
SUP-M2_SFD	BR3	SUPM2_BR3	File Name: SUPM2_05_04 (F037248)	Lamin-B1 OS=Homo sapiens GN=LMNB1 PE=1 SV=2	sp|P20700|LMNB1_HUMAN	uni_human_2016.fasta	66,409.6	100.0%	4	4	4	0.139%	7.34%	AGGPTTPLSPTR	R	L	95.0%	45.5	41.7	21.2	0	1	0	0	2	1,154.6166	15	26	true	
SUP-M2_SFD	BR3	SUPM2_BR3	File Name: SUPM2_05_04 (F037248)	Lamin-B1 OS=Homo sapiens GN=LMNB1 PE=1 SV=2	sp|P20700|LMNB1_HUMAN	uni_human_2016.fasta	66,409.6	100.0%	4	4	4	0.139%	7.34%	ATATPVPPR	M	M	95.0%	46.5	39.4	21.0	0	1	0	0	1	951.5259	2	10	true	
SUP-M2_SFD	BR3	SUPM2_BR3	File Name: SUPM2_05_04 (F037248)	Lamin-B1 OS=Homo sapiens GN=LMNB1 PE=1 SV=2	sp|P20700|LMNB1_HUMAN	uni_human_2016.fasta	66,409.6	100.0%	4	4	4	0.139%	7.34%	LSSEMNTSTVNSAR	R	E	95.0%	82.8	43.5	62.1	0	1	0	0	2	1,496.7008	277	290	true	
SUP-M2_SFD	BR3	SUPM2_BR3	File Name: SUPM2_05_04 (F037248)	Lamin-B1 OS=Homo sapiens GN=LMNB1 PE=1 SV=2	sp|P20700|LMNB1_HUMAN	uni_human_2016.fasta	66,409.6	100.0%	4	4	4	0.139%	7.34%	LVEVDSGR	R	Q	95.0%	53.7	42.1	28.4	0	1	0	0	2	874.4629	227	234	true	
SUP-M2_SFD	BR3	SUPM2_BR3	File Name: SUPM2_05_04 (F037248)	Unconventional myosin-Ig OS=Homo sapiens GN=MYO1G PE=1 SV=2	sp|B0I1T2|MYO1G_HUMAN	uni_human_2016.fasta	116,443.6	99.5%	2	2	2	0.0695%	1.96%	LLYNSTDPTLR	R	A	95.0%	68.7	41.7	41.8	0	1	0	0	2	1,292.6846	546	556	true	tr|Q6ZNK5|Q6ZNK5_HUMAN
SUP-M2_SFD	BR3	SUPM2_BR3	File Name: SUPM2_05_04 (F037248)	Unconventional myosin-Ig OS=Homo sapiens GN=MYO1G PE=1 SV=2	sp|B0I1T2|MYO1G_HUMAN	uni_human_2016.fasta	116,443.6	99.5%	2	2	2	0.0695%	1.96%	TLVTLEQSR	R	A	89.0%	38.6	41.2	10.1	0	1	0	0	2	1,046.5841	698	706	true	tr|Q6ZNK5|Q6ZNK5_HUMAN
SUP-M2_SFD	BR3	SUPM2_BR3	File Name: SUPM2_05_04 (F037248)	Prostate-specific transglutaminase 4 OS=Homo sapiens GN=TGM4 PE=4 SV=1	tr|B4YUQ2|B4YUQ2_HUMAN	uni_human_2016.fasta	77,022.5	91.7%	1	1	1	0.0348%	2.05%	NLTVDTYVNENGXK	R	I	95.0%	48.5	40.9	4.19	0	1	0	0	2	1,577.7122	301	314	true	
SUP-M2_SFD	BR3	SUPM2_BR3	File Name: SUPM2_05_04 (F037248)	Isoform B of AP-1 complex subunit beta-1 OS=Homo sapiens GN=AP1B1	sp|Q10567-2|AP1B1_HUMAN,sp|Q10567-3|AP1B1_HUMAN,sp|Q10567|AP1B1_HUMAN	uni_human_2016.fasta	104,639.4	78.8%	1	1	1	0.0348%	0.849%	KAVRAIGR	R	C	86.4%	31.0	34.3	0.000	0	1	0	0	2	870.5632	372	379	true	
SUP-M2_SFD	BR3	SUPM2_BR3	File Name: SUPM2_05_04 (F037248)	Heat shock protein HSP 90-beta OS=Homo sapiens GN=HSP90AB1 PE=1 SV=4	sp|P08238|HS90B_HUMAN,tr|A0A024RD80|A0A024RD80_HUMAN	uni_human_2016.fasta	83,267.3	55.5%	0	0	0	0.000%	1.93%	GVVDSEDLPLNISR	R	E	95.0%	87.1	42.4	0.000	0	1	0	0	2	1,513.7858	379	392	false	tr|K9JA46|K9JA46_HUMAN,sp|P07900-2|HS90A_HUMAN,sp|P07900|HS90A_HUMAN
SUP-M2_SFD	BR3	SUPM2_BR3	File Name: SUPM2_05_04 (F037248)	Tubulin--tyrosine ligase-like protein 12 OS=Homo sapiens GN=TTLL12 PE=1 SV=2	sp|Q14166|TTL12_HUMAN,tr|A0A024R4U3|A0A024R4U3_HUMAN	uni_human_2016.fasta	74,403.7	91.7%	1	1	1	0.0348%	1.55%	DLDTGEEVTR	R	D	95.0%	59.8	39.2	32.5	0	1	0	0	2	1,134.5275	231	240	true	
SUP-M2_SFD	BR3	SUPM2_BR3	File Name: SUPM2_05_04 (F037248)	cDNA FLJ53422, highly similar to TATA-binding protein-associated factor 2N OS=Homo sapiens PE=2 SV=1	tr|B4E312|B4E312_HUMAN	uni_human_2016.fasta	40,079.8	72.2%	1	1	1	0.0348%	2.28%	MTGSSGGDR	-	G	81.7%	17.2	25.7	3.96	0	0	1	0	2	925.3681	1	9	true	
SUP-M2_SFD	BR3	SUPM2_BR3	File Name: SUPM2_05_04 (F037248)	Cleft lip and palate transmembrane protein 1 OS=Homo sapiens GN=CLPTM1 PE=1 SV=1	sp|O96005|CLPT1_HUMAN,tr|A0A0S2Z3H2|A0A0S2Z3H2_HUMAN,tr|A0A0S2Z3H6|A0A0S2Z3H6_HUMAN	uni_human_2016.fasta	76,098.3	91.7%	1	1	1	0.0348%	1.49%	AAAQEADGAR	M	S	95.0%	65.2	39.5	31.4	0	1	0	0	1	1,001.4647	2	11	true	
SUP-M2_SFD	BR3	SUPM2_BR3	File Name: SUPM2_05_04 (F037248)	Heterogeneous nuclear ribonucleoprotein M (Fragment) OS=Homo sapiens GN=HNRNPM PE=1 SV=1	tr|M0QZM1|M0QZM1_HUMAN	uni_human_2016.fasta	40,045.5	91.7%	1	1	1	0.0348%	29.5%	FGSGMNMGR	R	I	95.0%	54.4	35.1	17.3	0	1	0	0	2	972.4027	149	157	false	tr|Q59ES8|Q59ES8_HUMAN
SUP-M2_SFD	BR3	SUPM2_BR3	File Name: SUPM2_05_04 (F037248)	Heterogeneous nuclear ribonucleoprotein M (Fragment) OS=Homo sapiens GN=HNRNPM PE=1 SV=1	tr|M0QZM1|M0QZM1_HUMAN	uni_human_2016.fasta	40,045.5	91.7%	1	1	1	0.0348%	29.5%	INGGGGGSVPGIER	R	M	95.0%	55.5	42.1	40.1	0	1	0	0	2	1,269.6548	158	171	true	
SUP-M2_SFD	BR3	SUPM2_BR3	File Name: SUPM2_05_04 (F037248)	Heterogeneous nuclear ribonucleoprotein M (Fragment) OS=Homo sapiens GN=HNRNPM PE=1 SV=1	tr|M0QZM1|M0QZM1_HUMAN	uni_human_2016.fasta	40,045.5	91.7%	1	1	1	0.0348%	29.5%	LGGAGMER	R	M	95.0%	59.2	39.5	34.6	0	1	0	0	2	806.3827	179	186	false	tr|Q59ES8|Q59ES8_HUMAN
SUP-M2_SFD	BR3	SUPM2_BR3	File Name: SUPM2_05_04 (F037248)	Heterogeneous nuclear ribonucleoprotein M (Fragment) OS=Homo sapiens GN=HNRNPM PE=1 SV=1	tr|M0QZM1|M0QZM1_HUMAN	uni_human_2016.fasta	40,045.5	91.7%	1	1	1	0.0348%	29.5%	MAAPIDR	R	V	90.4%	42.4	39.8	11.6	0	1	0	0	2	789.3925	265	271	false	tr|Q59ES8|Q59ES8_HUMAN
SUP-M2_SFD	BR3	SUPM2_BR3	File Name: SUPM2_05_04 (F037248)	Heterogeneous nuclear ribonucleoprotein M (Fragment) OS=Homo sapiens GN=HNRNPM PE=1 SV=1	tr|M0QZM1|M0QZM1_HUMAN	uni_human_2016.fasta	40,045.5	91.7%	1	1	1	0.0348%	29.5%	MGAGMGFGLER	R	M	95.0%	96.4	34.4	68.6	0	3	0	0	2	1,141.5131	254	264	false	tr|Q59ES8|Q59ES8_HUMAN
SUP-M2_SFD	BR3	SUPM2_BR3	File Name: SUPM2_05_04 (F037248)	Heterogeneous nuclear ribonucleoprotein M (Fragment) OS=Homo sapiens GN=HNRNPM PE=1 SV=1	tr|M0QZM1|M0QZM1_HUMAN	uni_human_2016.fasta	40,045.5	91.7%	1	1	1	0.0348%	29.5%	MGANNLER	R	M	95.0%	59.8	36.6	29.4	0	1	0	0	2	920.4255	326	333	false	tr|Q59ES8|Q59ES8_HUMAN
SUP-M2_SFD	BR3	SUPM2_BR3	File Name: SUPM2_05_04 (F037248)	Heterogeneous nuclear ribonucleoprotein M (Fragment) OS=Homo sapiens GN=HNRNPM PE=1 SV=1	tr|M0QZM1|M0QZM1_HUMAN	uni_human_2016.fasta	40,045.5	91.7%	1	1	1	0.0348%	29.5%	MGANSLER	R	M	95.0%	66.0	40.4	33.2	0	2	0	0	2	877.4196	339	346	false	tr|Q59ES8|Q59ES8_HUMAN
SUP-M2_SFD	BR3	SUPM2_BR3	File Name: SUPM2_05_04 (F037248)	Heterogeneous nuclear ribonucleoprotein M (Fragment) OS=Homo sapiens GN=HNRNPM PE=1 SV=1	tr|M0QZM1|M0QZM1_HUMAN	uni_human_2016.fasta	40,045.5	91.7%	1	1	1	0.0348%	29.5%	MGLVMDR	R	M	95.0%	47.5	38.2	9.85	0	3	0	0	2	837.3959	205	211	false	tr|Q59ES8|Q59ES8_HUMAN
SUP-M2_SFD	BR3	SUPM2_BR3	File Name: SUPM2_05_04 (F037248)	Heterogeneous nuclear ribonucleoprotein M (Fragment) OS=Homo sapiens GN=HNRNPM PE=1 SV=1	tr|M0QZM1|M0QZM1_HUMAN	uni_human_2016.fasta	40,045.5	91.7%	1	1	1	0.0348%	29.5%	MGPAMGPALGAGIER	R	M	95.0%	91.3	38.6	66.5	0	2	0	0	2	1,459.7035	360	374	false	tr|Q59ES8|Q59ES8_HUMAN
SUP-M2_SFD	BR3	SUPM2_BR3	File Name: SUPM2_05_04 (F037248)	Heterogeneous nuclear ribonucleoprotein M (Fragment) OS=Homo sapiens GN=HNRNPM PE=1 SV=1	tr|M0QZM1|M0QZM1_HUMAN	uni_human_2016.fasta	40,045.5	91.7%	1	1	1	0.0348%	29.5%	MVPAGMGAGLER	R	M	95.0%	53.9	37.2	39.1	0	2	0	0	2	1,220.5764	300	311	false	tr|Q59ES8|Q59ES8_HUMAN
SUP-M2_SFD	BR3	SUPM2_BR3	File Name: SUPM2_05_04 (F037248)	Heterogeneous nuclear ribonucleoprotein M (Fragment) OS=Homo sapiens GN=HNRNPM PE=1 SV=1	tr|M0QZM1|M0QZM1_HUMAN	uni_human_2016.fasta	40,045.5	91.7%	1	1	1	0.0348%	29.5%	VGQTIER	R	M	95.0%	47.1	40.1	16.5	0	1	0	0	2	802.4418	272	278	false	tr|Q59ES8|Q59ES8_HUMAN
SUP-M2_SFD	BR3	SUPM2_BR3	File Name: SUPM2_05_04 (F037248)	Heterogeneous nuclear ribonucleoprotein M (Fragment) OS=Homo sapiens GN=HNRNPM PE=1 SV=1	tr|M0QZM1|M0QZM1_HUMAN	uni_human_2016.fasta	40,045.5	91.7%	1	1	1	0.0348%	29.5%	VGSEIER	R	M	95.0%	52.6	40.4	23.3	0	1	0	0	2	789.4101	198	204	false	tr|Q59ES8|Q59ES8_HUMAN
SUP-M2_SFD	BR3	SUPM2_BR3	File Name: SUPM2_05_04 (F037248)	Cyclin-dependent kinase-like 3 OS=Homo sapiens GN=CDKL3 PE=1 SV=1	sp|Q8IVW4|CDKL3_HUMAN,tr|E7ET86|E7ET86_HUMAN	uni_human_2016.fasta	67,516.0	84.7%	1	1	1	0.0348%	1.52%	NTGQIVAIK	K	I	90.5%	35.2	39.2	6.46	0	0	1	0	2	943.5572	25	33	true	
SUP-M2_SFD	BR3	SUPM2_BR3	File Name: SUPM2_05_04 (F037248)	tRNA (uracil-5-)-methyltransferase homolog A OS=Homo sapiens GN=TRMT2A PE=1 SV=2	sp|Q8IZ69|TRM2A_HUMAN,tr|F2Z2W7|F2Z2W7_HUMAN	uni_human_2016.fasta	68,724.8	91.7%	1	1	1	0.0348%	1.76%	AAMGNFVDLCR	R	A	95.0%	69.4	34.2	51.5	0	1	0	0	2	1,269.5715	542	552	true	
SUP-M2_SFD	BR3	SUPM2_BR3	File Name: SUPM2_05_04 (F037248)	Isoform Short of Heterogeneous nuclear ribonucleoprotein U OS=Homo sapiens GN=HNRNPU	sp|Q00839-2|HNRPU_HUMAN,tr|B4DLR3|B4DLR3_HUMAN	uni_human_2016.fasta	88,980.3	91.7%	1	1	1	0.0348%	1.86%	NFILDQTNVSAAAQR	R	R	95.0%	134	44.1	102	0	1	0	0	2	1,647.8449	557	571	true	
SUP-M2_SFD	BR3	SUPM2_BR3	File Name: SUPM2_05_04 (F037248)	Stress-70 protein, mitochondrial OS=Homo sapiens GN=HSPA9 PE=1 SV=2	sp|P38646|GRP75_HUMAN,tr|B7Z4V2|B7Z4V2_HUMAN,tr|Q8N1C8|Q8N1C8_HUMAN,tr|V9HW84|V9HW84_HUMAN	uni_human_2016.fasta	73,681.3	99.9%	2	3	4	0.139%	3.53%	KDSETGENIR	R	Q	95.0%	72.0	37.9	56.6	0	2	0	0	2	1,259.5959	625	634	true	
SUP-M2_SFD	BR3	SUPM2_BR3	File Name: SUPM2_05_04 (F037248)	Stress-70 protein, mitochondrial OS=Homo sapiens GN=HSPA9 PE=1 SV=2	sp|P38646|GRP75_HUMAN,tr|B7Z4V2|B7Z4V2_HUMAN,tr|Q8N1C8|Q8N1C8_HUMAN,tr|V9HW84|V9HW84_HUMAN	uni_human_2016.fasta	73,681.3	99.9%	2	3	4	0.139%	3.53%	TTPSVVAFTADGER	R	L	95.0%	96.6	41.4	68.5	0	2	0	0	2	1,450.7173	86	99	true	
SUP-M2_SFD	BR3	SUPM2_BR3	File Name: SUPM2_05_04 (F037248)	Isoform 3 of La-related protein 7 OS=Homo sapiens GN=LARP7	sp|Q4G0J3-3|LARP7_HUMAN	uni_human_2016.fasta	67,655.6	91.7%	1	1	1	0.0348%	2.04%	SSSEDAESLAPR	R	S	95.0%	72.6	38.0	48.8	0	1	0	0	2	1,248.5702	305	316	true	
SUP-M2_SFD	BR3	SUPM2_BR3	File Name: SUPM2_05_04 (F037248)	Prelamin-A/C OS=Homo sapiens GN=LMNA PE=1 SV=1	sp|P02545|LMNA_HUMAN	uni_human_2016.fasta	74,140.7	100.0%	4	5	6	0.209%	7.68%	ITESEEVVSR	R	E	95.0%	68.8	41.0	47.8	0	1	0	0	2	1,148.5793	63	72	true	
SUP-M2_SFD	BR3	SUPM2_BR3	File Name: SUPM2_05_04 (F037248)	Prelamin-A/C OS=Homo sapiens GN=LMNA PE=1 SV=1	sp|P02545|LMNA_HUMAN	uni_human_2016.fasta	74,140.7	100.0%	4	5	6	0.209%	7.68%	SLETENAGLR	R	L	95.0%	61.1	40.8	26.8	0	1	0	0	2	1,089.5535	51	60	true	
SUP-M2_SFD	BR3	SUPM2_BR3	File Name: SUPM2_05_04 (F037248)	Prelamin-A/C OS=Homo sapiens GN=LMNA PE=1 SV=1	sp|P02545|LMNA_HUMAN	uni_human_2016.fasta	74,140.7	100.0%	4	5	6	0.209%	7.68%	SVGGSGGGSFGDNLVTR	R	S	95.0%	90.7	40.6	67.1	0	1	0	0	2	1,566.7508	628	644	true	
SUP-M2_SFD	BR3	SUPM2_BR3	File Name: SUPM2_05_04 (F037248)	Prelamin-A/C OS=Homo sapiens GN=LMNA PE=1 SV=1	sp|P02545|LMNA_HUMAN	uni_human_2016.fasta	74,140.7	100.0%	4	5	6	0.209%	7.68%	TALINSTGEEVAMR	R	K	95.0%	99.6	43.0	79.0	0	3	0	0	2	1,507.7422	528	541	true	
SUP-M2_SFD	BR3	SUPM2_BR3	File Name: SUPM2_05_04 (F037248)	E3 ubiquitin-protein ligase ARIH1 (Fragment) OS=Homo sapiens GN=ARIH1 PE=4 SV=1	tr|H3BUS0|H3BUS0_HUMAN	uni_human_2016.fasta	4,914.4	76.0%	1	1	1	0.0348%	14.9%	XNEDDAK	-	A	84.4%	20.0	25.0	7.71	0	0	1	0	2	1,028.3273	1	7	true	
SUP-M2_SFD	BR3	SUPM2_BR3	File Name: SUPM2_05_04 (F037248)	Isoform 3 of Exportin-2 OS=Homo sapiens GN=CSE1L	sp|P55060-3|XPO2_HUMAN,sp|P55060-4|XPO2_HUMAN,sp|P55060|XPO2_HUMAN,tr|B4DM31|B4DM31_HUMAN	uni_human_2016.fasta	110,421.9	91.7%	1	1	1	0.0348%	1.06%	DLEGSDIDTR	R	R	95.0%	60.8	36.5	41.0	0	1	0	0	2	1,120.5119	373	382	true	
SUP-M2_SFD	BR3	SUPM2_BR3	File Name: SUPM2_05_04 (F037248)	Keratin, type II cytoskeletal 1 OS=Homo sapiens GN=KRT1 PE=1 SV=6	sp|P04264|K2C1_HUMAN,tr|H6VRF8|H6VRF8_HUMAN,tr|H6VRG0|H6VRG0_HUMAN,tr|H6VRG1|H6VRG1_HUMAN,tr|H6VRG3|H6VRG3_HUMAN	uni_human_2016.fasta	66,040.3	88.4%	1	1	1	0.0348%	9.01%	AEAESLYQSK	K	Y	95.0%	62.0	40.2	29.3	0	1	0	0	2	1,125.5422	367	376	false	tr|H6VRG2|H6VRG2_HUMAN
SUP-M2_SFD	BR3	SUPM2_BR3	File Name: SUPM2_05_04 (F037248)	Keratin, type II cytoskeletal 1 OS=Homo sapiens GN=KRT1 PE=1 SV=6	sp|P04264|K2C1_HUMAN,tr|H6VRF8|H6VRF8_HUMAN,tr|H6VRG0|H6VRG0_HUMAN,tr|H6VRG1|H6VRG1_HUMAN,tr|H6VRG3|H6VRG3_HUMAN	uni_human_2016.fasta	66,040.3	88.4%	1	1	1	0.0348%	9.01%	IEISELNR	K	V	93.8%	41.8	40.2	0.000	0	1	0	0	2	973.5313	396	403	false	IPI:CON_00021304.1|SWISS-PROT:P35908,sp|P35908|K22E_HUMAN,tr|H6VRG2|H6VRG2_HUMAN
SUP-M2_SFD	BR3	SUPM2_BR3	File Name: SUPM2_05_04 (F037248)	Keratin, type II cytoskeletal 1 OS=Homo sapiens GN=KRT1 PE=1 SV=6	sp|P04264|K2C1_HUMAN,tr|H6VRF8|H6VRF8_HUMAN,tr|H6VRG0|H6VRG0_HUMAN,tr|H6VRG1|H6VRG1_HUMAN,tr|H6VRG3|H6VRG3_HUMAN	uni_human_2016.fasta	66,040.3	88.4%	1	1	1	0.0348%	9.01%	SLDLDSIIAEVK	R	A	92.9%	42.4	42.6	22.4	0	1	0	0	2	1,302.7153	344	355	true	
SUP-M2_SFD	BR3	SUPM2_BR3	File Name: SUPM2_05_04 (F037248)	Keratin, type II cytoskeletal 1 OS=Homo sapiens GN=KRT1 PE=1 SV=6	sp|P04264|K2C1_HUMAN,tr|H6VRF8|H6VRF8_HUMAN,tr|H6VRG0|H6VRG0_HUMAN,tr|H6VRG1|H6VRG1_HUMAN,tr|H6VRG3|H6VRG3_HUMAN	uni_human_2016.fasta	66,040.3	88.4%	1	1	1	0.0348%	9.01%	SLVNLGGSK	R	S	83.0%	36.5	41.2	16.0	0	1	0	0	2	874.4993	66	74	false	tr|H6VRG2|H6VRG2_HUMAN
SUP-M2_SFD	BR3	SUPM2_BR3	File Name: SUPM2_05_04 (F037248)	Keratin, type II cytoskeletal 1 OS=Homo sapiens GN=KRT1 PE=1 SV=6	sp|P04264|K2C1_HUMAN,tr|H6VRF8|H6VRF8_HUMAN,tr|H6VRG0|H6VRG0_HUMAN,tr|H6VRG1|H6VRG1_HUMAN,tr|H6VRG3|H6VRG3_HUMAN	uni_human_2016.fasta	66,040.3	88.4%	1	1	1	0.0348%	9.01%	TLLEGEESR	R	M	94.4%	42.9	40.9	19.2	0	1	0	0	2	1,033.5161	484	492	false	tr|H6VRG2|H6VRG2_HUMAN
SUP-M2_SFD	BR3	SUPM2_BR3	File Name: SUPM2_05_04 (F037248)	Keratin, type II cytoskeletal 1 OS=Homo sapiens GN=KRT1 PE=1 SV=6	sp|P04264|K2C1_HUMAN,tr|H6VRF8|H6VRF8_HUMAN,tr|H6VRG0|H6VRG0_HUMAN,tr|H6VRG1|H6VRG1_HUMAN,tr|H6VRG3|H6VRG3_HUMAN	uni_human_2016.fasta	66,040.3	88.4%	1	1	1	0.0348%	9.01%	YEELQITAGR	K	H	95.0%	59.0	41.1	32.4	0	1	0	0	2	1,179.6005	377	386	false	tr|H6VRG2|H6VRG2_HUMAN,sp|P04259|K2C6B_HUMAN
SUP-M2_SFD	BR3	SUPM2_BR3	File Name: SUPM2_05_04 (F037248)	Potassium voltage-gated channel subfamily A member 7 OS=Homo sapiens GN=KCNA7 PE=2 SV=1	sp|Q96RP8|KCNA7_HUMAN,tr|B2RU13|B2RU13_HUMAN	uni_human_2016.fasta	50,559.5	83.1%	1	1	1	0.0348%	3.29%	LVLNVAGLRFETRAR	R	T	89.4%	35.3	40.1	10.7	0	0	1	0	2	1,715.0075	15	29	true	
SUP-M2_SFD	BR3	SUPM2_BR3	File Name: SUPM2_05_04 (F037248)	Isoform 2 of Eukaryotic translation initiation factor 3 subunit B OS=Homo sapiens GN=EIF3B	sp|P55884-2|EIF3B_HUMAN,sp|P55884|EIF3B_HUMAN,tr|A0A024R821|A0A024R821_HUMAN,tr|A4D210|A4D210_HUMAN,tr|B4DV79|B4DV79_HUMAN	uni_human_2016.fasta	92,482.8	91.7%	1	1	1	0.0348%	1.60%	AQAVSEDAGGNEGR	R	A	95.0%	95.4	40.6	75.5	0	1	0	0	2	1,360.6088	121	134	true	
SUP-M2_SFD	BR3	SUPM2_BR3	File Name: SUPM2_05_04 (F037248)	Isoform 2 of RNA polymerase II-associated factor 1 homolog OS=Homo sapiens GN=PAF1	sp|Q8N7H5-2|PAF1_HUMAN,sp|Q8N7H5-3|PAF1_HUMAN,sp|Q8N7H5|PAF1_HUMAN,tr|A0A024R0H6|A0A024R0H6_HUMAN	uni_human_2016.fasta	59,976.0	91.7%	1	1	1	0.0348%	2.68%	EGDGVYYNELETR	R	V	95.0%	65.3	35.4	54.6	0	1	0	0	2	1,544.6864	317	329	true	
SUP-M2_SFD	BR3	SUPM2_BR3	File Name: SUPM2_05_04 (F037248)	Keratin, type I cytoskeletal 9 OS=Homo sapiens GN=KRT9 PE=1 SV=3	sp|P35527|K1C9_HUMAN	uni_human_2016.fasta	62,065.9	100.0%	4	4	4	0.139%	9.79%	FSSSSGYGGGSSR	R	V	95.0%	67.8	32.6	47.1	0	1	0	0	2	1,235.5286	47	59	true	
SUP-M2_SFD	BR3	SUPM2_BR3	File Name: SUPM2_05_04 (F037248)	Keratin, type I cytoskeletal 9 OS=Homo sapiens GN=KRT9 PE=1 SV=3	sp|P35527|K1C9_HUMAN	uni_human_2016.fasta	62,065.9	100.0%	4	4	4	0.139%	9.79%	GGSGGSYGGGGSGGGYGGGSGSR	R	G	95.0%	74.0	29.4	65.5	0	1	0	0	2	1,791.7280	491	513	true	
SUP-M2_SFD	BR3	SUPM2_BR3	File Name: SUPM2_05_04 (F037248)	Keratin, type I cytoskeletal 9 OS=Homo sapiens GN=KRT9 PE=1 SV=3	sp|P35527|K1C9_HUMAN	uni_human_2016.fasta	62,065.9	100.0%	4	4	4	0.139%	9.79%	SGGGGGGGLGSGGSIR	R	S	95.0%	74.2	39.2	50.6	0	1	0	0	2	1,232.5981	14	29	true	
SUP-M2_SFD	BR3	SUPM2_BR3	File Name: SUPM2_05_04 (F037248)	Keratin, type I cytoskeletal 9 OS=Homo sapiens GN=KRT9 PE=1 SV=3	sp|P35527|K1C9_HUMAN	uni_human_2016.fasta	62,065.9	100.0%	4	4	4	0.139%	9.79%	TLLDIDNTR	K	M	86.1%	38.4	41.1	20.3	0	1	0	0	2	1,060.5635	225	233	true	
SUP-M2_SFD	BR3	SUPM2_BR3	File Name: SUPM2_05_04 (F037248)	Guanine nucleotide-binding protein-like 1 OS=Homo sapiens GN=GNL1 PE=1 SV=2	sp|P36915|GNL1_HUMAN,tr|A0A024RCR2|A0A024RCR2_HUMAN	uni_human_2016.fasta	68,660.8	91.7%	1	1	1	0.0348%	1.48%	ALGPEQLLR	R	A	95.0%	49.4	37.9	24.2	0	1	0	0	2	996.5838	284	292	true	
SUP-M2_SFD	BR3	SUPM2_BR3	File Name: SUPM2_05_04 (F037248)	Isoform 2 of Signal recognition particle subunit SRP68 OS=Homo sapiens GN=SRP68	sp|Q9UHB9-2|SRP68_HUMAN,sp|Q9UHB9-4|SRP68_HUMAN,sp|Q9UHB9|SRP68_HUMAN	uni_human_2016.fasta	70,732.0	91.7%	1	1	1	0.0348%	1.51%	VEEISPNIR	R	Y	95.0%	46.7	40.9	18.1	0	1	0	0	2	1,056.5684	237	245	true	
SUP-M2_SFD	BR3	SUPM2_BR3	File Name: SUPM2_05_04 (F037248)	Zinc finger protein 658B OS=Homo sapiens GN=ZNF658B PE=2 SV=1	sp|Q4V348|Z658B_HUMAN,sp|Q5TYW1|ZN658_HUMAN,tr|A8K7Y5|A8K7Y5_HUMAN,tr|B3KNB1|B3KNB1_HUMAN,tr|B9EH69|B9EH69_HUMAN	uni_human_2016.fasta	94,329.4	81.3%	1	1	1	0.0348%	1.22%	KPYECSDCEK	R	T	88.2%	27.9	29.7	11.0	0	1	0	0	2	1,315.5295	444	453	true	
SUP-M2_SFD	BR3	SUPM2_BR3	File Name: SUPM2_05_04 (F037248)	General transcription factor IIF subunit 1 OS=Homo sapiens GN=GTF2F1 PE=1 SV=2	sp|P35269|T2FA_HUMAN,tr|B4DDB5|B4DDB5_HUMAN,tr|Q6IBK5|Q6IBK5_HUMAN	uni_human_2016.fasta	58,241.9	91.7%	1	1	1	0.0348%	3.09%	AALGPSSQNVTEYVVR	M	V	95.0%	72.9	43.8	47.5	0	1	0	0	1	1,732.8864	2	17	true	
SUP-M2_SFD	BR3	SUPM2_BR3	File Name: SUPM2_05_04 (F037248)	Phosphatidylinositol 3-kinase catalytic subunit type 3 (Fragment) OS=Homo sapiens GN=PIK3C3 PE=1 SV=1	tr|K7EIV6|K7EIV6_HUMAN	uni_human_2016.fasta	19,959.1	88.1%	1	1	1	0.0348%	3.93%	XGLLGVR	-	G	92.7%	39.5	40.6	13.0	0	1	0	0	2	741.3935	1	7	true	
SUP-M2_SFD	BR3	SUPM2_BR3	File Name: SUPM2_05_04 (F037248)	Isoform 2 of Interferon regulatory factor 2-binding protein 2 OS=Homo sapiens GN=IRF2BP2	sp|Q7Z5L9-2|I2BP2_HUMAN,sp|Q7Z5L9|I2BP2_HUMAN	uni_human_2016.fasta	61,024.2	91.7%	1	1	1	0.0348%	2.10%	AAAVAVAAASRR	M	Q	95.0%	48.9	40.5	19.6	0	1	0	0	1	1,155.6591	2	13	true	
SUP-M2_SFD	BR3	SUPM2_BR3	File Name: SUPM2_05_04 (F037248)	Isoform 6 of Spermatogenesis-associated protein 13 OS=Homo sapiens GN=SPATA13	sp|Q96N96-6|SPT13_HUMAN	uni_human_2016.fasta	141,437.4	91.7%	1	1	1	0.0348%	0.705%	RSSSQDEER	R	T	95.0%	42.4	39.0	13.0	0	1	0	0	2	1,093.4868	560	568	true	
SUP-M2_SFD	BR3	SUPM2_BR3	File Name: SUPM2_05_04 (F037248)	Moesin OS=Homo sapiens GN=MSN PE=1 SV=3	sp|P26038|MOES_HUMAN,tr|V9HWC0|V9HWC0_HUMAN	uni_human_2016.fasta	67,821.8	91.7%	1	2	2	0.0695%	1.39%	ISQLEMAR	R	Q	95.0%	67.0	40.5	33.2	0	2	0	0	2	947.4979	428	435	true	
SUP-M2_SFD	BR3	SUPM2_BR3	File Name: SUPM2_05_04 (F037248)	Isoform 2 of Glucosidase 2 subunit beta OS=Homo sapiens GN=PRKCSH	sp|P14314-2|GLU2B_HUMAN,sp|P14314|GLU2B_HUMAN,tr|A0A024R7F1|A0A024R7F1_HUMAN,tr|A2VCQ4|A2VCQ4_HUMAN,tr|B4DJQ5|B4DJQ5_HUMAN,tr|K7EJ70|K7EJ70_HUMAN,tr|K7EKX1|K7EKX1_HUMAN,tr|K7ELL7|K7ELL7_HUMAN,tr|K7EPW7|K7EPW7_HUMAN	uni_human_2016.fasta	59,425.8	91.7%	1	2	3	0.104%	2.10%	ESLQQMAEVTR	R	E	95.0%	64.3	37.9	37.0	0	3	0	0	2	1,307.6261	125	135	true	
SUP-M2_SFD	BR3	SUPM2_BR3	File Name: SUPM2_05_04 (F037248)	Isoform 2 of 4F2 cell-surface antigen heavy chain OS=Homo sapiens GN=SLC3A2	sp|P08195-2|4F2_HUMAN,tr|B4E2Z3|B4E2Z3_HUMAN	uni_human_2016.fasta	57,947.4	73.3%	1	1	1	0.0348%	1.89%	EEGSPLELER	R	L	82.5%	31.8	39.0	3.12	0	1	0	0	2	1,158.5638	503	512	true	
SUP-M2_SFD	BR3	SUPM2_BR3	File Name: SUPM2_05_04 (F037248)	Proteolipid protein 2 OS=Homo sapiens GN=PLP2 PE=1 SV=1	sp|Q04941|PLP2_HUMAN,tr|A0A024QYW3|A0A024QYW3_HUMAN	uni_human_2016.fasta	16,691.4	91.7%	1	1	1	0.0348%	8.55%	HTAAPTDPADGPV	R	-	95.0%	53.7	37.2	44.2	0	1	0	0	2	1,248.5857	140	152	true	
SUP-M2_SFD	BR3	SUPM2_BR3	File Name: SUPM2_05_04 (F037248)	Non-syndromic hearing impairment protein 5 OS=Homo sapiens GN=DFNA5 PE=1 SV=2	sp|O60443|DFNA5_HUMAN,tr|A0A024RA58|A0A024RA58_HUMAN,tr|A4FTY0|A4FTY0_HUMAN,tr|A4FVA8|A4FVA8_HUMAN,tr|A8K410|A8K410_HUMAN,tr|H7C3W1|H7C3W1_HUMAN	uni_human_2016.fasta	54,555.9	88.3%	1	1	1	0.0348%	2.02%	VKLNLGGSSR	K	V	92.8%	40.9	36.2	14.5	0	1	0	0	2	1,030.6004	99	108	true	
SUP-M2_SFD	BR3	SUPM2_BR3	File Name: SUPM2_05_04 (F037248)	Matrin-3 OS=Homo sapiens GN=MATR3 PE=1 SV=1	tr|A8MXP9|A8MXP9_HUMAN	uni_human_2016.fasta	99,970.9	91.7%	1	2	2	0.0695%	1.23%	SKSFQQSSLSR	M	D	95.0%	52.2	40.8	32.4	0	2	0	0	1	1,407.6958	2	12	true	
SUP-M2_SFD	BR3	SUPM2_BR3	File Name: SUPM2_05_04 (F037248)	Trypsin - Sus scrofa (Pig).	IPI:CON_Trypsin|SWISS-PROT:P00761|TRYP_PIG	uni_human_2016.fasta	24,409.3	91.7%	1	1	1	0.0348%	4.33%	LSSPATLNSR	K	V	95.0%	50.9	40.8	32.0	0	1	0	0	2	1,045.5636	98	107	true	
SUP-M2_SFD	BR3	SUPM2_BR3	File Name: SUPM2_05_04 (F037248)	Isoform 2 of Pantothenate kinase 2, mitochondrial OS=Homo sapiens GN=PANK2	sp|Q9BZ23-3|PANK2_HUMAN,tr|V9GYZ0|V9GYZ0_HUMAN	uni_human_2016.fasta	49,119.0	85.2%	1	1	1	0.0348%	2.46%	GGGRLGAPMER	M	H	90.8%	37.3	39.6	11.5	0	1	0	0	1	1,100.5631	2	12	true	
SUP-M2_SFD	BR3	SUPM2_BR3	File Name: SUPM2_05_04 (F037248)	WD repeat-containing protein 76 OS=Homo sapiens GN=WDR76 PE=1 SV=2	sp|Q9H967|WDR76_HUMAN	uni_human_2016.fasta	69,770.6	91.7%	1	1	1	0.0348%	1.76%	VVTTCADCNLR	R	I	95.0%	49.5	39.7	25.9	0	1	0	0	2	1,308.6036	511	521	true	
SUP-M2_SFD	BR3	SUPM2_BR3	File Name: SUPM2_05_04 (F037248)	cDNA FLJ59240, highly similar to Far upstream element-binding protein 1 OS=Homo sapiens PE=2 SV=1	tr|B4DWL1|B4DWL1_HUMAN	uni_human_2016.fasta	69,852.8	99.8%	2	2	2	0.0695%	3.58%	GTPQQIDYAR	R	Q	95.0%	58.4	40.0	37.0	0	1	0	0	2	1,148.5696	430	439	true	
SUP-M2_SFD	BR3	SUPM2_BR3	File Name: SUPM2_05_04 (F037248)	cDNA FLJ59240, highly similar to Far upstream element-binding protein 1 OS=Homo sapiens PE=2 SV=1	tr|B4DWL1|B4DWL1_HUMAN	uni_human_2016.fasta	69,852.8	99.8%	2	2	2	0.0695%	3.58%	IGGNEGIDVPIPR	R	F	95.0%	73.5	42.0	51.9	0	1	0	0	2	1,336.7222	271	283	true	
SUP-M2_SFD	BR3	SUPM2_BR3	File Name: SUPM2_05_04 (F037248)	Isoform 5 of Protein arginine N-methyltransferase 5 OS=Homo sapiens GN=PRMT5	sp|O14744-5|ANM5_HUMAN,sp|O14744|ANM5_HUMAN,tr|B2RDD7|B2RDD7_HUMAN	uni_human_2016.fasta	72,685.1	99.8%	2	2	2	0.0695%	3.54%	AAMAVGGAGGSR	M	V	95.0%	93.0	40.0	58.7	0	1	0	0	1	1,062.4997	2	13	true	
SUP-M2_SFD	BR3	SUPM2_BR3	File Name: SUPM2_05_04 (F037248)	Isoform 5 of Protein arginine N-methyltransferase 5 OS=Homo sapiens GN=PRMT5	sp|O14744-5|ANM5_HUMAN,sp|O14744|ANM5_HUMAN,tr|B2RDD7|B2RDD7_HUMAN	uni_human_2016.fasta	72,685.1	99.8%	2	2	2	0.0695%	3.54%	GPLVNASLR	R	A	95.0%	61.0	38.6	30.3	0	1	0	0	2	926.5418	369	377	true	
SUP-M2_SFD	BR3	SUPM2_BR3	File Name: SUPM2_05_04 (F037248)	Isoform 12 of Titin OS=Homo sapiens GN=TTN	sp|Q8WZ42-12|TITIN_HUMAN,tr|A0A0A0MTS7|A0A0A0MTS7_HUMAN	uni_human_2016.fasta	3,994,212.8	73.8%	1	1	1	0.0348%	0.0194%	KPVPEKK	K	V	82.9%	31.8	35.9	10.4	0	1	0	0	2	825.5194	10858	10864	true	
SUP-M2_SFD	BR3	SUPM2_BR3	File Name: SUPM2_05_04 (F037248)	Protein NDNF OS=Homo sapiens GN=NDNF PE=1 SV=2	sp|Q8TB73|NDNF_HUMAN	uni_human_2016.fasta	64,674.5	91.7%	1	1	1	0.0348%	1.06%	AFDKLR	K	T	95.0%	41.5	37.9	2.13	0	1	0	0	2	749.4305	455	460	true	
SUP-M2_SFD	BR3	SUPM2_BR3	File Name: SUPM2_05_04 (F037248)	Isoform 2 of Heat shock 70 kDa protein 1A OS=Homo sapiens GN=HSPA1A	sp|P0DMV8-2|HS71A_HUMAN,sp|P0DMV8|HS71A_HUMAN,sp|P0DMV9|HS71B_HUMAN,tr|A0A0G2JIW1|A0A0G2JIW1_HUMAN,tr|A8K5I0|A8K5I0_HUMAN	uni_human_2016.fasta	70,054.0	100.0%	3	3	4	0.139%	6.31%	IINEPTAAAIAYGLDR	R	T	95.0%	61.0	43.8	40.1	0	0	1	0	2	1,687.9015	172	187	true	
SUP-M2_SFD	BR3	SUPM2_BR3	File Name: SUPM2_05_04 (F037248)	Isoform 2 of Heat shock 70 kDa protein 1A OS=Homo sapiens GN=HSPA1A	sp|P0DMV8-2|HS71A_HUMAN,sp|P0DMV8|HS71A_HUMAN,sp|P0DMV9|HS71B_HUMAN,tr|A0A0G2JIW1|A0A0G2JIW1_HUMAN,tr|A8K5I0|A8K5I0_HUMAN	uni_human_2016.fasta	70,054.0	100.0%	3	3	4	0.139%	6.31%	LSKEEIER	R	M	95.0%	48.4	41.0	18.6	0	1	0	0	2	1,114.5835	510	517	true	
SUP-M2_SFD	BR3	SUPM2_BR3	File Name: SUPM2_05_04 (F037248)	Isoform 2 of Heat shock 70 kDa protein 1A OS=Homo sapiens GN=HSPA1A	sp|P0DMV8-2|HS71A_HUMAN,sp|P0DMV8|HS71A_HUMAN,sp|P0DMV9|HS71B_HUMAN,tr|A0A0G2JIW1|A0A0G2JIW1_HUMAN,tr|A8K5I0|A8K5I0_HUMAN	uni_human_2016.fasta	70,054.0	100.0%	3	3	4	0.139%	6.31%	TTPSYVAFTDTER	R	L	95.0%	97.1	39.6	73.5	0	2	0	0	2	1,487.7013	37	49	true	tr|Q53GZ6|Q53GZ6_HUMAN,tr|V9HW22|V9HW22_HUMAN,sp|P11142|HSP7C_HUMAN,tr|B3KTV0|B3KTV0_HUMAN
SUP-M2_SFD	BR3	SUPM2_BR3	File Name: SUPM2_05_04 (F037248)	Procollagen galactosyltransferase 1 OS=Homo sapiens GN=COLGALT1 PE=1 SV=1	sp|Q8NBJ5|GT251_HUMAN	uni_human_2016.fasta	71,637.7	73.6%	1	1	1	0.0348%	1.29%	TPAYIPIR	R	K	82.7%	35.6	37.6	22.9	0	1	0	0	2	930.5408	214	221	true	
SUP-M2_SFD	BR3	SUPM2_BR3	File Name: SUPM2_05_04 (F037248)	Isoform 2 of Glutamine--fructose-6-phosphate aminotransferase [isomerizing] 1 OS=Homo sapiens GN=GFPT1	sp|Q06210-2|GFPT1_HUMAN,sp|Q06210|GFPT1_HUMAN	uni_human_2016.fasta	78,807.7	100.0%	3	3	3	0.104%	4.55%	ESQDTSFTTLVER	R	V	95.0%	62.6	42.3	41.3	0	1	0	0	2	1,512.7177	164	176	true	
SUP-M2_SFD	BR3	SUPM2_BR3	File Name: SUPM2_05_04 (F037248)	Isoform 2 of Glutamine--fructose-6-phosphate aminotransferase [isomerizing] 1 OS=Homo sapiens GN=GFPT1	sp|Q06210-2|GFPT1_HUMAN,sp|Q06210|GFPT1_HUMAN	uni_human_2016.fasta	78,807.7	100.0%	3	3	3	0.104%	4.55%	GSPLLIGVR	R	S	95.0%	58.0	36.9	26.8	0	1	0	0	2	911.5674	204	212	true	
SUP-M2_SFD	BR3	SUPM2_BR3	File Name: SUPM2_05_04 (F037248)	Isoform 2 of Glutamine--fructose-6-phosphate aminotransferase [isomerizing] 1 OS=Homo sapiens GN=GFPT1	sp|Q06210-2|GFPT1_HUMAN,sp|Q06210|GFPT1_HUMAN	uni_human_2016.fasta	78,807.7	100.0%	3	3	3	0.104%	4.55%	NLAKSVTVE	R	-	95.0%	63.4	41.0	40.2	0	1	0	0	2	1,065.5575	691	699	true	
SUP-M2_SFD	BR3	SUPM2_BR3	File Name: SUPM2_05_04 (F037248)	Isoform 2 of Eukaryotic translation initiation factor 3 subunit A OS=Homo sapiens GN=EIF3A	sp|Q14152-2|EIF3A_HUMAN,sp|Q14152|EIF3A_HUMAN,tr|J9R021|J9R021_HUMAN,tr|Q24JU4|Q24JU4_HUMAN	uni_human_2016.fasta	166,574.9	97.7%	1	1	1	0.0348%	0.668%	IGLINDMVR	R	F	95.0%	54.0	41.1	36.3	0	1	0	0	2	1,046.5665	368	376	true	
SUP-M2_SFD	BR3	SUPM2_BR3	File Name: SUPM2_05_04 (F037248)	Isoform 2 of F-box/LRR-repeat protein 18 OS=Homo sapiens GN=FBXL18	sp|Q96ME1-2|FXL18_HUMAN,sp|Q96ME1-3|FXL18_HUMAN,sp|Q96ME1-4|FXL18_HUMAN,sp|Q96ME1|FXL18_HUMAN,tr|A0A024R857|A0A024R857_HUMAN,tr|B3KTC9|B3KTC9_HUMAN,tr|B4DH63|B4DH63_HUMAN,tr|H0Y6I6|H0Y6I6_HUMAN	uni_human_2016.fasta	88,342.6	91.7%	1	1	1	0.0348%	1.80%	LAPGYINQEVVR	R	L	95.0%	57.7	42.7	24.2	0	1	0	0	2	1,358.7427	237	248	true	
SUP-M2_SFD	BR3	SUPM2_BR3	File Name: SUPM2_05_04 (F037248)	Isoform 2 of Cell cycle and apoptosis regulator protein 2 OS=Homo sapiens GN=CCAR2	sp|Q8N163-2|CCAR2_HUMAN,sp|Q8N163|CCAR2_HUMAN,tr|B3KTJ9|B3KTJ9_HUMAN,tr|E2PSM9|E2PSM9_HUMAN,tr|G3V119|G3V119_HUMAN,tr|H0YB24|H0YB24_HUMAN	uni_human_2016.fasta	102,903.1	91.7%	1	1	1	0.0348%	0.975%	LAEAEETAR	R	T	95.0%	49.4	40.4	12.6	0	1	0	0	2	989.4898	868	876	true	
SUP-M2_SFD	BR3	SUPM2_BR3	File Name: SUPM2_05_04 (F037248)	Isoform 2 of Glutamine--tRNA ligase OS=Homo sapiens GN=QARS	sp|P47897-2|SYQ_HUMAN,sp|P47897|SYQ_HUMAN,tr|A8K3A8|A8K3A8_HUMAN,tr|B4DNN3|B4DNN3_HUMAN,tr|Q53HS0|Q53HS0_HUMAN	uni_human_2016.fasta	87,799.9	75.6%	1	1	1	0.0348%	1.18%	DVLNDTAPR	R	A	84.1%	37.4	40.9	15.8	0	1	0	0	2	1,000.5059	559	567	true	
SUP-M2_SFD	BR3	SUPM2_BR3	File Name: SUPM2_05_04 (F037248)	Isoform 2 of ATP-dependent RNA helicase DDX3X OS=Homo sapiens GN=DDX3X	sp|O00571-2|DDX3X_HUMAN,sp|O00571|DDX3X_HUMAN,tr|A0A0D9SF53|A0A0D9SF53_HUMAN,tr|A0A0D9SFB3|A0A0D9SFB3_HUMAN,tr|A0A0D9SG12|A0A0D9SG12_HUMAN,tr|B5BTY4|B5BTY4_HUMAN,tr|Q59GX6|Q59GX6_HUMAN	uni_human_2016.fasta	73,245.8	100.0%	4	5	7	0.243%	8.51%	LVDMMER	R	G	95.0%	43.5	35.8	25.5	0	3	0	0	2	925.4119	327	333	true	
SUP-M2_SFD	BR3	SUPM2_BR3	File Name: SUPM2_05_04 (F037248)	Isoform 2 of ATP-dependent RNA helicase DDX3X OS=Homo sapiens GN=DDX3X	sp|O00571-2|DDX3X_HUMAN,sp|O00571|DDX3X_HUMAN,tr|A0A0D9SF53|A0A0D9SF53_HUMAN,tr|A0A0D9SFB3|A0A0D9SFB3_HUMAN,tr|A0A0D9SG12|A0A0D9SG12_HUMAN,tr|B5BTY4|B5BTY4_HUMAN,tr|Q59GX6|Q59GX6_HUMAN	uni_human_2016.fasta	73,245.8	100.0%	4	5	7	0.243%	8.51%	MLDMGFEPQIR	R	R	95.0%	61.2	37.4	38.0	0	3	0	0	2	1,368.6289	352	362	false	tr|Q59F66|Q59F66_HUMAN,sp|Q92841|DDX17_HUMAN,tr|H3BLZ8|H3BLZ8_HUMAN,tr|B5BUE6|B5BUE6_HUMAN,sp|P17844|DDX5_HUMAN,sp|P17844-2|DDX5_HUMAN,tr|B4DN41|B4DN41_HUMAN,tr|J3KTA4|J3KTA4_HUMAN
SUP-M2_SFD	BR3	SUPM2_BR3	File Name: SUPM2_05_04 (F037248)	Isoform 2 of ATP-dependent RNA helicase DDX3X OS=Homo sapiens GN=DDX3X	sp|O00571-2|DDX3X_HUMAN,sp|O00571|DDX3X_HUMAN,tr|A0A0D9SF53|A0A0D9SF53_HUMAN,tr|A0A0D9SFB3|A0A0D9SFB3_HUMAN,tr|A0A0D9SG12|A0A0D9SG12_HUMAN,tr|B5BTY4|B5BTY4_HUMAN,tr|Q59GX6|Q59GX6_HUMAN	uni_human_2016.fasta	73,245.8	100.0%	4	5	7	0.243%	8.51%	QSSGASSSSFSSSR	R	A	95.0%	58.3	37.4	37.1	0	2	0	0	2	1,361.5925	604	617	true	
SUP-M2_SFD	BR3	SUPM2_BR3	File Name: SUPM2_05_04 (F037248)	Isoform 2 of ATP-dependent RNA helicase DDX3X OS=Homo sapiens GN=DDX3X	sp|O00571-2|DDX3X_HUMAN,sp|O00571|DDX3X_HUMAN,tr|A0A0D9SF53|A0A0D9SF53_HUMAN,tr|A0A0D9SFB3|A0A0D9SFB3_HUMAN,tr|A0A0D9SG12|A0A0D9SG12_HUMAN,tr|B5BTY4|B5BTY4_HUMAN,tr|Q59GX6|Q59GX6_HUMAN	uni_human_2016.fasta	73,245.8	100.0%	4	5	7	0.243%	8.51%	SDYDGIGSR	R	G	95.0%	42.3	35.5	13.2	0	1	0	0	2	969.4273	102	110	true	
SUP-M2_SFD	BR3	SUPM2_BR3	File Name: SUPM2_05_04 (F037248)	Isoform 2 of ATP-dependent RNA helicase DDX3X OS=Homo sapiens GN=DDX3X	sp|O00571-2|DDX3X_HUMAN,sp|O00571|DDX3X_HUMAN,tr|A0A0D9SF53|A0A0D9SF53_HUMAN,tr|A0A0D9SFB3|A0A0D9SFB3_HUMAN,tr|A0A0D9SG12|A0A0D9SG12_HUMAN,tr|B5BTY4|B5BTY4_HUMAN,tr|Q59GX6|Q59GX6_HUMAN	uni_human_2016.fasta	73,245.8	100.0%	4	5	7	0.243%	8.51%	VGNLGLATSFFNER	R	N	95.0%	105	42.7	68.8	0	1	0	0	2	1,524.7805	535	548	true	
SUP-M2_SFD	BR3	SUPM2_BR3	File Name: SUPM2_05_04 (F037248)	Isoform 4 of Nuclear protein MDM1 OS=Homo sapiens GN=MDM1	sp|Q8TC05-4|MDM1_HUMAN,sp|Q8TC05|MDM1_HUMAN	uni_human_2016.fasta	80,735.8	80.2%	1	1	1	0.0348%	1.77%	RMTSQDCLETSK	K	N	87.4%	37.3	39.5	8.20	0	1	0	0	2	1,566.6984	557	568	true	
SUP-M2_SFD	BR3	SUPM2_BR3	File Name: SUPM2_05_04 (F037248)	Baculoviral IAP repeat-containing protein 3 OS=Homo sapiens GN=BIRC3 PE=1 SV=2	sp|Q13489|BIRC3_HUMAN	uni_human_2016.fasta	68,372.4	91.7%	1	1	1	0.0348%	1.49%	ESNDLLLIR	K	K	95.0%	66.3	41.0	12.4	0	1	0	0	2	1,072.5998	440	448	true	
SUP-M2_SFD	BR3	SUPM2_BR3	File Name: SUPM2_05_04 (F037248)	78 kDa glucose-regulated protein OS=Homo sapiens GN=HSPA5 PE=1 SV=2	sp|P11021|GRP78_HUMAN	uni_human_2016.fasta	72,334.7	91.7%	1	2	2	0.0695%	2.14%	ITPSYVAFTPEGER	R	L	95.0%	74.2	43.3	50.7	0	1	1	0	2	1,566.7799	61	74	true	
SUP-M2_SFD	BR3	SUPM2_BR3	File Name: SUPM2_05_04 (F037248)	Isoform 2 of Heat shock protein HSP 90-alpha OS=Homo sapiens GN=HSP90AA1	sp|P07900-2|HS90A_HUMAN,sp|P07900|HS90A_HUMAN,tr|K9JA46|K9JA46_HUMAN	uni_human_2016.fasta	84,663.2	99.9%	2	2	2	0.0695%	2.46%	ALLFVPR	R	R	95.0%	39.7	31.7	0.000	0	1	0	0	2	815.5138	339	345	true	
SUP-M2_SFD	BR3	SUPM2_BR3	File Name: SUPM2_05_04 (F037248)	Isoform 2 of Heat shock protein HSP 90-alpha OS=Homo sapiens GN=HSP90AA1	sp|P07900-2|HS90A_HUMAN,sp|P07900|HS90A_HUMAN,tr|K9JA46|K9JA46_HUMAN	uni_human_2016.fasta	84,663.2	99.9%	2	2	2	0.0695%	2.46%	GVVDSEDLPLNISR	R	E	95.0%	87.1	42.4	0.000	0	1	0	0	2	1,513.7858	387	400	true	sp|P08238|HS90B_HUMAN,tr|A0A024RD80|A0A024RD80_HUMAN
SUP-M2_SFD	BR3	SUPM2_BR3	File Name: SUPM2_05_04 (F037248)	Protein AATF OS=Homo sapiens GN=AATF PE=1 SV=1	sp|Q9NY61|AATF_HUMAN	uni_human_2016.fasta	63,135.0	79.8%	1	1	1	0.0348%	1.43%	FADFTVYR	R	N	87.1%	39.2	41.7	16.7	0	1	0	0	2	1,018.4992	356	363	true	
SUP-M2_SFD	BR3	SUPM2_BR3	File Name: SUPM2_05_04 (F037248)	Isoform 2 of X-ray repair cross-complementing protein 6 OS=Homo sapiens GN=XRCC6	sp|P12956-2|XRCC6_HUMAN,sp|P12956|XRCC6_HUMAN,tr|A0A024R1N4|A0A024R1N4_HUMAN,tr|B1AHC9|B1AHC9_HUMAN,tr|B2RDN9|B2RDN9_HUMAN,tr|B4DE32|B4DE32_HUMAN	uni_human_2016.fasta	69,846.4	91.7%	1	1	1	0.0348%	2.11%	DIISIAEDEDLR	R	V	95.0%	79.3	40.0	57.2	0	1	0	0	2	1,388.6906	219	230	true	
SUP-M2_SFD	BR3	SUPM2_BR3	File Name: SUPM2_05_04 (F037248)	Isoform 2 of Multidrug resistance-associated protein 9 OS=Homo sapiens GN=ABCC12	sp|Q96J65-2|MRP9_HUMAN,sp|Q96J65-3|MRP9_HUMAN,sp|Q96J65-4|MRP9_HUMAN,sp|Q96J65-5|MRP9_HUMAN,sp|Q96J65|MRP9_HUMAN,tr|A0A024R6Q5|A0A024R6Q5_HUMAN,tr|B3KV20|B3KV20_HUMAN	uni_human_2016.fasta	152,301.5	85.0%	1	1	1	0.0348%	0.694%	KLQNQKR	K	H	90.7%	34.6	38.4	2.75	0	1	0	0	2	914.5531	455	461	true	
SUP-M2_SFD	BR3	SUPM2_BR3	File Name: SUPM2_05_04 (F037248)	Keratin 1 OS=Homo sapiens GN=KRT1 PE=3 SV=1	tr|H6VRG2|H6VRG2_HUMAN	uni_human_2016.fasta	66,067.3	100.0%	5	5	5	0.174%	7.14%	AEAESLYQSK	K	Y	95.0%	62.0	40.2	29.3	0	1	0	0	2	1,125.5422	367	376	true	tr|H6VRF8|H6VRF8_HUMAN,tr|H6VRG0|H6VRG0_HUMAN,tr|H6VRG1|H6VRG1_HUMAN,sp|P04264|K2C1_HUMAN,tr|H6VRG3|H6VRG3_HUMAN
SUP-M2_SFD	BR3	SUPM2_BR3	File Name: SUPM2_05_04 (F037248)	Keratin 1 OS=Homo sapiens GN=KRT1 PE=3 SV=1	tr|H6VRG2|H6VRG2_HUMAN	uni_human_2016.fasta	66,067.3	100.0%	5	5	5	0.174%	7.14%	IEISELNR	K	V	93.8%	41.8	40.2	0.000	0	1	0	0	2	973.5313	396	403	true	tr|H6VRF8|H6VRF8_HUMAN,tr|H6VRG0|H6VRG0_HUMAN,IPI:CON_00021304.1|SWISS-PROT:P35908,tr|H6VRG1|H6VRG1_HUMAN,sp|P35908|K22E_HUMAN,sp|P04264|K2C1_HUMAN,tr|H6VRG3|H6VRG3_HUMAN
SUP-M2_SFD	BR3	SUPM2_BR3	File Name: SUPM2_05_04 (F037248)	Keratin 1 OS=Homo sapiens GN=KRT1 PE=3 SV=1	tr|H6VRG2|H6VRG2_HUMAN	uni_human_2016.fasta	66,067.3	100.0%	5	5	5	0.174%	7.14%	SLVNLGGSK	R	S	83.0%	36.5	41.2	16.0	0	1	0	0	2	874.4993	66	74	true	tr|H6VRF8|H6VRF8_HUMAN,tr|H6VRG0|H6VRG0_HUMAN,tr|H6VRG1|H6VRG1_HUMAN,sp|P04264|K2C1_HUMAN,tr|H6VRG3|H6VRG3_HUMAN
SUP-M2_SFD	BR3	SUPM2_BR3	File Name: SUPM2_05_04 (F037248)	Keratin 1 OS=Homo sapiens GN=KRT1 PE=3 SV=1	tr|H6VRG2|H6VRG2_HUMAN	uni_human_2016.fasta	66,067.3	100.0%	5	5	5	0.174%	7.14%	TLLEGEESR	R	M	94.4%	42.9	40.9	19.2	0	1	0	0	2	1,033.5161	484	492	true	tr|H6VRF8|H6VRF8_HUMAN,tr|H6VRG0|H6VRG0_HUMAN,tr|H6VRG1|H6VRG1_HUMAN,sp|P04264|K2C1_HUMAN,tr|H6VRG3|H6VRG3_HUMAN
SUP-M2_SFD	BR3	SUPM2_BR3	File Name: SUPM2_05_04 (F037248)	Keratin 1 OS=Homo sapiens GN=KRT1 PE=3 SV=1	tr|H6VRG2|H6VRG2_HUMAN	uni_human_2016.fasta	66,067.3	100.0%	5	5	5	0.174%	7.14%	YEELQITAGR	K	H	95.0%	59.0	41.1	32.4	0	1	0	0	2	1,179.6005	377	386	true	tr|H6VRF8|H6VRF8_HUMAN,tr|H6VRG0|H6VRG0_HUMAN,tr|H6VRG1|H6VRG1_HUMAN,sp|P04259|K2C6B_HUMAN,sp|P04264|K2C1_HUMAN,tr|H6VRG3|H6VRG3_HUMAN
SUP-M2_SFD	BR3	SUPM2_BR3	File Name: SUPM2_05_04 (F037248)	Isoform 2 of HAUS augmin-like complex subunit 5 OS=Homo sapiens GN=HAUS5	sp|O94927-2|HAUS5_HUMAN,sp|O94927|HAUS5_HUMAN	uni_human_2016.fasta	71,683.0	91.7%	1	1	1	0.0348%	4.48%	DTEAQDTAMEQAR	R	Q	95.0%	36.8	34.1	22.3	0	1	0	0	2	1,481.6175	104	116	true	
SUP-M2_SFD	BR3	SUPM2_BR3	File Name: SUPM2_05_04 (F037248)	Tax_Id=9606 Gene_Symbol=KRT10 Keratin, type I cytoskeletal 10	IPI:CON_00009865.2|SWISS-PROT:P13645,sp|P13645|K1C10_HUMAN	uni_human_2016.fasta	59,512.4	91.7%	1	1	1	0.0348%	2.02%	ALEESNYELEGK	R	I	95.0%	65.8	40.7	42.9	0	1	0	0	2	1,381.6482	166	177	true	
SUP-M2_SFD	BR3	SUPM2_BR3	File Name: SUPM2_05_04 (F037248)	Isoform 2 of 26S proteasome non-ATPase regulatory subunit 2 OS=Homo sapiens GN=PSMD2	sp|Q13200-2|PSMD2_HUMAN	uni_human_2016.fasta	82,195.3	91.7%	1	1	1	0.0348%	1.60%	FGGSGSQVDSAR	R	M	95.0%	73.2	37.8	48.9	0	1	0	0	2	1,167.5389	199	210	true	
SUP-M2_SFD	BR3	SUPM2_BR3	File Name: SUPM2_05_04 (F037248)	DNA replication licensing factor MCM6 OS=Homo sapiens GN=MCM6 PE=1 SV=1	sp|Q14566|MCM6_HUMAN,tr|Q4ZG57|Q4ZG57_HUMAN	uni_human_2016.fasta	92,890.6	91.7%	1	1	1	0.0348%	1.22%	IQETQAELPR	R	G	95.0%	57.1	42.9	31.0	0	1	0	0	2	1,184.6271	208	217	true	
SUP-M2_SFD	BR3	SUPM2_BR3	File Name: SUPM2_05_04 (F037248)	Isoform Monomeric of Arginine--tRNA ligase, cytoplasmic OS=Homo sapiens GN=RARS	sp|P54136-2|SYRC_HUMAN,sp|P54136|SYRC_HUMAN,tr|B4DXW6|B4DXW6_HUMAN	uni_human_2016.fasta	75,382.0	100.0%	3	3	3	0.104%	4.59%	GESFYQDR	R	M	95.0%	41.5	33.6	21.4	0	1	0	0	2	1,001.4323	334	341	true	
SUP-M2_SFD	BR3	SUPM2_BR3	File Name: SUPM2_05_04 (F037248)	Isoform Monomeric of Arginine--tRNA ligase, cytoplasmic OS=Homo sapiens GN=RARS	sp|P54136-2|SYRC_HUMAN,sp|P54136|SYRC_HUMAN,tr|B4DXW6|B4DXW6_HUMAN	uni_human_2016.fasta	75,382.0	100.0%	3	3	3	0.104%	4.59%	GFVQVDDGR	R	K	95.0%	60.8	39.5	31.6	0	1	0	0	2	992.4797	353	361	true	
SUP-M2_SFD	BR3	SUPM2_BR3	File Name: SUPM2_05_04 (F037248)	Isoform Monomeric of Arginine--tRNA ligase, cytoplasmic OS=Homo sapiens GN=RARS	sp|P54136-2|SYRC_HUMAN,sp|P54136|SYRC_HUMAN,tr|B4DXW6|B4DXW6_HUMAN	uni_human_2016.fasta	75,382.0	100.0%	3	3	3	0.104%	4.59%	STIIGESISR	R	L	95.0%	64.2	40.4	35.9	0	1	0	0	2	1,062.5790	214	223	true	
SUP-M2_SFD	BR3	SUPM2_BR3	File Name: SUPM2_05_04 (F037248)	Isoform PTPS-MEA of Receptor-type tyrosine-protein phosphatase S OS=Homo sapiens GN=PTPRS	sp|Q13332-2|PTPRS_HUMAN,sp|Q13332-3|PTPRS_HUMAN,sp|Q13332-4|PTPRS_HUMAN,sp|Q13332-5|PTPRS_HUMAN,sp|Q13332-6|PTPRS_HUMAN,sp|Q13332-7|PTPRS_HUMAN,sp|Q13332|PTPRS_HUMAN,tr|A0A0A0MR60|A0A0A0MR60_HUMAN,tr|G8JL96|G8JL96_HUMAN,tr|Q59FX6|Q59FX6_HUMAN,tr|Q9UM81|Q9UM81_HUMAN	uni_human_2016.fasta	217,040.3	81.2%	1	1	1	0.0348%	0.361%	DPVEMRR	K	I	88.1%	33.3	38.4	10.4	0	1	0	0	2	918.4463	1337	1343	true	
SUP-M2_SFD	BR3	SUPM2_BR3	File Name: SUPM2_05_04 (F037248)	Heat shock cognate 71 kDa protein OS=Homo sapiens GN=HSPA8 PE=1 SV=1	sp|P11142|HSP7C_HUMAN,tr|B3KTV0|B3KTV0_HUMAN,tr|Q53GZ6|Q53GZ6_HUMAN,tr|V9HW22|V9HW22_HUMAN	uni_human_2016.fasta	70,899.8	99.8%	2	2	2	0.0695%	4.80%	FEELNADLFR	R	G	95.0%	63.8	40.9	39.7	0	1	0	0	2	1,253.6161	302	311	true	tr|E9PN89|E9PN89_HUMAN
SUP-M2_SFD	BR3	SUPM2_BR3	File Name: SUPM2_05_04 (F037248)	Heat shock cognate 71 kDa protein OS=Homo sapiens GN=HSPA8 PE=1 SV=1	sp|P11142|HSP7C_HUMAN,tr|B3KTV0|B3KTV0_HUMAN,tr|Q53GZ6|Q53GZ6_HUMAN,tr|V9HW22|V9HW22_HUMAN	uni_human_2016.fasta	70,899.8	99.8%	2	2	2	0.0695%	4.80%	LSKEDIER	R	M	95.0%	68.7	39.4	16.2	0	1	0	0	2	1,094.5478	510	517	true	
SUP-M2_SFD	BR3	SUPM2_BR3	File Name: SUPM2_05_04 (F037248)	Heat shock cognate 71 kDa protein OS=Homo sapiens GN=HSPA8 PE=1 SV=1	sp|P11142|HSP7C_HUMAN,tr|B3KTV0|B3KTV0_HUMAN,tr|Q53GZ6|Q53GZ6_HUMAN,tr|V9HW22|V9HW22_HUMAN	uni_human_2016.fasta	70,899.8	99.8%	2	2	2	0.0695%	4.80%	TTPSYVAFTDTER	R	L	95.0%	97.1	39.6	73.5	0	2	0	0	2	1,487.7013	37	49	false	tr|A0A0G2JIW1|A0A0G2JIW1_HUMAN,sp|P0DMV9|HS71B_HUMAN,sp|P0DMV8|HS71A_HUMAN,tr|A8K5I0|A8K5I0_HUMAN,sp|P0DMV8-2|HS71A_HUMAN
SUP-M2_SFD	BR3	SUPM2_BR3	File Name: SUPM2_05_04 (F037248)	Peptidylprolyl isomerase domain and WD repeat-containing protein 1 OS=Homo sapiens GN=PPWD1 PE=1 SV=1	sp|Q96BP3|PPWD1_HUMAN,tr|D6RA12|D6RA12_HUMAN,tr|D6RB19|D6RB19_HUMAN,tr|D6RDA4|D6RDA4_HUMAN,tr|D6RHV0|D6RHV0_HUMAN	uni_human_2016.fasta	73,575.2	91.7%	1	1	1	0.0348%	1.70%	AAESGSDFQQR	M	R	95.0%	55.8	37.9	30.5	0	1	0	0	1	1,237.5444	2	12	true	
SUP-M2_SFD	BR3	SUPM2_BR3	File Name: SUPM2_05_04 (F037248)	RNA-binding protein 14 OS=Homo sapiens GN=RBM14 PE=1 SV=2	sp|Q96PK6|RBM14_HUMAN,tr|A0A0S2Z4Z0|A0A0S2Z4Z0_HUMAN	uni_human_2016.fasta	69,492.3	100.0%	6	6	6	0.209%	12.6%	AQPSVSLGAAYR	R	A	95.0%	85.3	41.4	58.0	0	1	0	0	2	1,219.6429	239	250	true	
SUP-M2_SFD	BR3	SUPM2_BR3	File Name: SUPM2_05_04 (F037248)	RNA-binding protein 14 OS=Homo sapiens GN=RBM14 PE=1 SV=2	sp|Q96PK6|RBM14_HUMAN,tr|A0A0S2Z4Z0|A0A0S2Z4Z0_HUMAN	uni_human_2016.fasta	69,492.3	100.0%	6	6	6	0.209%	12.6%	AQPSVSLGAPYR	R	G	95.0%	84.9	41.6	65.1	0	1	0	0	2	1,245.6586	275	286	true	
SUP-M2_SFD	BR3	SUPM2_BR3	File Name: SUPM2_05_04 (F037248)	RNA-binding protein 14 OS=Homo sapiens GN=RBM14 PE=1 SV=2	sp|Q96PK6|RBM14_HUMAN,tr|A0A0S2Z4Z0|A0A0S2Z4Z0_HUMAN	uni_human_2016.fasta	69,492.3	100.0%	6	6	6	0.209%	12.6%	ASYVAPLTAQPATYR	R	A	95.0%	79.1	43.3	54.5	0	1	0	0	2	1,608.8380	224	238	true	
SUP-M2_SFD	BR3	SUPM2_BR3	File Name: SUPM2_05_04 (F037248)	RNA-binding protein 14 OS=Homo sapiens GN=RBM14 PE=1 SV=2	sp|Q96PK6|RBM14_HUMAN,tr|A0A0S2Z4Z0|A0A0S2Z4Z0_HUMAN	uni_human_2016.fasta	69,492.3	100.0%	6	6	6	0.209%	12.6%	LSESQLSFR	R	R	95.0%	60.6	40.7	34.2	0	1	0	0	2	1,066.5527	617	625	true	
SUP-M2_SFD	BR3	SUPM2_BR3	File Name: SUPM2_05_04 (F037248)	RNA-binding protein 14 OS=Homo sapiens GN=RBM14 PE=1 SV=2	sp|Q96PK6|RBM14_HUMAN,tr|A0A0S2Z4Z0|A0A0S2Z4Z0_HUMAN	uni_human_2016.fasta	69,492.3	100.0%	6	6	6	0.209%	12.6%	TQPMTAQAASYR	R	A	95.0%	65.8	39.2	45.2	0	1	0	0	2	1,324.6314	263	274	true	
SUP-M2_SFD	BR3	SUPM2_BR3	File Name: SUPM2_05_04 (F037248)	RNA-binding protein 14 OS=Homo sapiens GN=RBM14 PE=1 SV=2	sp|Q96PK6|RBM14_HUMAN,tr|A0A0S2Z4Z0|A0A0S2Z4Z0_HUMAN	uni_human_2016.fasta	69,492.3	100.0%	6	6	6	0.209%	12.6%	TQSSASLAASYAAQQHPQAAASYR	R	G	95.0%	81.1	45.2	51.6	0	0	1	0	2	2,465.1802	518	541	true	
SUP-M2_SFD	BR3	SUPM2_BR3	File Name: SUPM2_05_04 (F037248)	Isoform 2 of WD repeat-containing protein 26 OS=Homo sapiens GN=WDR26	sp|Q9H7D7-2|WDR26_HUMAN,sp|Q9H7D7|WDR26_HUMAN	uni_human_2016.fasta	72,124.5	91.7%	1	1	1	0.0348%	1.55%	LSQSDEDVIR	R	L	95.0%	55.9	40.5	21.6	0	1	0	0	2	1,161.5747	120	129	true	
SUP-M2_SFD	BR3	SUPM2_BR3	File Name: SUPM2_05_04 (F037248)	CDKN2A-interacting protein OS=Homo sapiens GN=CDKN2AIP PE=1 SV=3	sp|Q9NXV6|CARF_HUMAN	uni_human_2016.fasta	61,125.1	91.7%	1	1	1	0.0348%	2.24%	AQEVSEYLSQNPR	M	V	95.0%	51.4	39.4	28.7	0	1	0	0	1	1,562.7445	2	14	true	
SUP-M2_SFD	BR3	SUPM2_BR3	File Name: SUPM2_05_04 (F037248)	Probable ATP-dependent RNA helicase DDX17 OS=Homo sapiens GN=DDX17 PE=1 SV=2	sp|Q92841|DDX17_HUMAN,tr|H3BLZ8|H3BLZ8_HUMAN,tr|Q59F66|Q59F66_HUMAN	uni_human_2016.fasta	80,274.0	100.0%	3	3	6	0.209%	4.94%	CTYLVLDEADR	R	M	95.0%	83.0	36.8	55.6	0	1	0	0	2	1,354.6309	319	329	true	
SUP-M2_SFD	BR3	SUPM2_BR3	File Name: SUPM2_05_04 (F037248)	Probable ATP-dependent RNA helicase DDX17 OS=Homo sapiens GN=DDX17 PE=1 SV=2	sp|Q92841|DDX17_HUMAN,tr|H3BLZ8|H3BLZ8_HUMAN,tr|Q59F66|Q59F66_HUMAN	uni_human_2016.fasta	80,274.0	100.0%	3	3	6	0.209%	4.94%	MLDMGFEPQIR	R	K	95.0%	61.2	37.4	38.0	0	3	0	0	2	1,368.6289	330	340	true	tr|Q59GX6|Q59GX6_HUMAN,tr|A0A0D9SF53|A0A0D9SF53_HUMAN,tr|B5BUE6|B5BUE6_HUMAN,sp|O00571|DDX3X_HUMAN,sp|P17844|DDX5_HUMAN,tr|A0A0D9SG12|A0A0D9SG12_HUMAN,sp|P17844-2|DDX5_HUMAN,tr|B4DN41|B4DN41_HUMAN,tr|A0A0D9SFB3|A0A0D9SFB3_HUMAN,tr|J3KTA4|J3KTA4_HUMAN,sp|O00571-2|DDX3X_HUMAN,tr|B5BTY4|B5BTY4_HUMAN
SUP-M2_SFD	BR3	SUPM2_BR3	File Name: SUPM2_05_04 (F037248)	Probable ATP-dependent RNA helicase DDX17 OS=Homo sapiens GN=DDX17 PE=1 SV=2	sp|Q92841|DDX17_HUMAN,tr|H3BLZ8|H3BLZ8_HUMAN,tr|Q59F66|Q59F66_HUMAN	uni_human_2016.fasta	80,274.0	100.0%	3	3	6	0.209%	4.94%	SSQSSSQQFSGIGR	R	S	95.0%	110	38.8	73.3	0	2	0	0	2	1,455.6822	671	684	true	
SUP-M2_SFD	BR3	SUPM2_BR3	File Name: SUPM2_05_04 (F037248)	Heterogeneous nuclear ribonucleoprotein M isoform a variant (Fragment) OS=Homo sapiens PE=2 SV=1	tr|Q59ES8|Q59ES8_HUMAN	uni_human_2016.fasta	65,256.3	100.0%	12	14	21	0.730%	18.5%	FGSGMNMGR	R	I	95.0%	54.4	35.1	17.3	0	1	0	0	2	972.4027	248	256	true	tr|M0QZM1|M0QZM1_HUMAN
SUP-M2_SFD	BR3	SUPM2_BR3	File Name: SUPM2_05_04 (F037248)	Heterogeneous nuclear ribonucleoprotein M isoform a variant (Fragment) OS=Homo sapiens PE=2 SV=1	tr|Q59ES8|Q59ES8_HUMAN	uni_human_2016.fasta	65,256.3	100.0%	12	14	21	0.730%	18.5%	LGGAGMER	R	M	95.0%	59.2	39.5	34.6	0	1	0	0	2	806.3827	296	303	true	tr|M0QZM1|M0QZM1_HUMAN
SUP-M2_SFD	BR3	SUPM2_BR3	File Name: SUPM2_05_04 (F037248)	Heterogeneous nuclear ribonucleoprotein M isoform a variant (Fragment) OS=Homo sapiens PE=2 SV=1	tr|Q59ES8|Q59ES8_HUMAN	uni_human_2016.fasta	65,256.3	100.0%	12	14	21	0.730%	18.5%	MAAPIDR	R	V	90.4%	42.4	39.8	11.6	0	1	0	0	2	789.3925	382	388	true	tr|M0QZM1|M0QZM1_HUMAN
SUP-M2_SFD	BR3	SUPM2_BR3	File Name: SUPM2_05_04 (F037248)	Heterogeneous nuclear ribonucleoprotein M isoform a variant (Fragment) OS=Homo sapiens PE=2 SV=1	tr|Q59ES8|Q59ES8_HUMAN	uni_human_2016.fasta	65,256.3	100.0%	12	14	21	0.730%	18.5%	MGAGMGFGLER	R	M	95.0%	96.4	34.4	68.6	0	3	0	0	2	1,141.5131	371	381	true	tr|M0QZM1|M0QZM1_HUMAN
SUP-M2_SFD	BR3	SUPM2_BR3	File Name: SUPM2_05_04 (F037248)	Heterogeneous nuclear ribonucleoprotein M isoform a variant (Fragment) OS=Homo sapiens PE=2 SV=1	tr|Q59ES8|Q59ES8_HUMAN	uni_human_2016.fasta	65,256.3	100.0%	12	14	21	0.730%	18.5%	MGANNLER	R	M	95.0%	59.8	36.6	29.4	0	1	0	0	2	920.4255	443	450	true	tr|M0QZM1|M0QZM1_HUMAN
SUP-M2_SFD	BR3	SUPM2_BR3	File Name: SUPM2_05_04 (F037248)	Heterogeneous nuclear ribonucleoprotein M isoform a variant (Fragment) OS=Homo sapiens PE=2 SV=1	tr|Q59ES8|Q59ES8_HUMAN	uni_human_2016.fasta	65,256.3	100.0%	12	14	21	0.730%	18.5%	MGANSLER	R	M	95.0%	66.0	40.4	33.2	0	2	0	0	2	877.4196	456	463	true	tr|M0QZM1|M0QZM1_HUMAN
SUP-M2_SFD	BR3	SUPM2_BR3	File Name: SUPM2_05_04 (F037248)	Heterogeneous nuclear ribonucleoprotein M isoform a variant (Fragment) OS=Homo sapiens PE=2 SV=1	tr|Q59ES8|Q59ES8_HUMAN	uni_human_2016.fasta	65,256.3	100.0%	12	14	21	0.730%	18.5%	MGLAMGGGGGASFDR	R	A	95.0%	104	30.1	82.7	0	3	0	0	2	1,415.6045	492	506	true	
SUP-M2_SFD	BR3	SUPM2_BR3	File Name: SUPM2_05_04 (F037248)	Heterogeneous nuclear ribonucleoprotein M isoform a variant (Fragment) OS=Homo sapiens PE=2 SV=1	tr|Q59ES8|Q59ES8_HUMAN	uni_human_2016.fasta	65,256.3	100.0%	12	14	21	0.730%	18.5%	MGLVMDR	R	M	95.0%	47.5	38.2	9.85	0	3	0	0	2	837.3959	322	328	true	tr|M0QZM1|M0QZM1_HUMAN
SUP-M2_SFD	BR3	SUPM2_BR3	File Name: SUPM2_05_04 (F037248)	Heterogeneous nuclear ribonucleoprotein M isoform a variant (Fragment) OS=Homo sapiens PE=2 SV=1	tr|Q59ES8|Q59ES8_HUMAN	uni_human_2016.fasta	65,256.3	100.0%	12	14	21	0.730%	18.5%	MGPAMGPALGAGIER	R	M	95.0%	91.3	38.6	66.5	0	2	0	0	2	1,459.7035	477	491	true	tr|M0QZM1|M0QZM1_HUMAN
SUP-M2_SFD	BR3	SUPM2_BR3	File Name: SUPM2_05_04 (F037248)	Heterogeneous nuclear ribonucleoprotein M isoform a variant (Fragment) OS=Homo sapiens PE=2 SV=1	tr|Q59ES8|Q59ES8_HUMAN	uni_human_2016.fasta	65,256.3	100.0%	12	14	21	0.730%	18.5%	MVPAGMGAGLER	R	M	95.0%	53.9	37.2	39.1	0	2	0	0	2	1,220.5764	417	428	true	tr|M0QZM1|M0QZM1_HUMAN
SUP-M2_SFD	BR3	SUPM2_BR3	File Name: SUPM2_05_04 (F037248)	Heterogeneous nuclear ribonucleoprotein M isoform a variant (Fragment) OS=Homo sapiens PE=2 SV=1	tr|Q59ES8|Q59ES8_HUMAN	uni_human_2016.fasta	65,256.3	100.0%	12	14	21	0.730%	18.5%	VGQTIER	R	M	95.0%	47.1	40.1	16.5	0	1	0	0	2	802.4418	389	395	true	tr|M0QZM1|M0QZM1_HUMAN
SUP-M2_SFD	BR3	SUPM2_BR3	File Name: SUPM2_05_04 (F037248)	Heterogeneous nuclear ribonucleoprotein M isoform a variant (Fragment) OS=Homo sapiens PE=2 SV=1	tr|Q59ES8|Q59ES8_HUMAN	uni_human_2016.fasta	65,256.3	100.0%	12	14	21	0.730%	18.5%	VGSEIER	R	M	95.0%	52.6	40.4	23.3	0	1	0	0	2	789.4101	315	321	true	tr|M0QZM1|M0QZM1_HUMAN
SUP-M2_SFD	BR3	SUPM2_BR3	File Name: SUPM2_05_04 (F037248)	Lamin B2, isoform CRA_b OS=Homo sapiens GN=LMNB2 PE=2 SV=1	tr|A0A0A7M1X5|A0A0A7M1X5_HUMAN	uni_human_2016.fasta	53,557.8	91.7%	1	1	1	0.0348%	2.90%	ATSSSSGSLSATGR	R	L	95.0%	49.8	41.1	29.6	0	1	0	0	2	1,268.6076	280	293	true	
SUP-M2_SFD	BR3	SUPM2_BR3	File Name: SUPM2_05_04 (F037248)	Probable ATP-dependent RNA helicase DDX41 OS=Homo sapiens GN=DDX41 PE=1 SV=2	sp|Q9UJV9|DDX41_HUMAN,tr|Q53HI2|Q53HI2_HUMAN	uni_human_2016.fasta	69,839.7	99.6%	2	2	2	0.0695%	2.73%	MEESEPER	-	K	92.1%	35.0	32.5	16.7	0	1	0	0	2	1,064.4201	1	8	true	
SUP-M2_SFD	BR3	SUPM2_BR3	File Name: SUPM2_05_04 (F037248)	Probable ATP-dependent RNA helicase DDX41 OS=Homo sapiens GN=DDX41 PE=1 SV=2	sp|Q9UJV9|DDX41_HUMAN,tr|Q53HI2|Q53HI2_HUMAN	uni_human_2016.fasta	69,839.7	99.6%	2	2	2	0.0695%	2.73%	YLALDEADR	R	M	94.8%	43.5	40.9	18.6	0	1	0	0	2	1,065.5212	340	348	true	
SUP-M2_SFD	BR3	SUPM2_BR3	File Name: SUPM2_05_04 (F037248)	Protein inturned (Fragment) OS=Homo sapiens GN=INTU PE=4 SV=7	tr|H0YA54|H0YA54_HUMAN	uni_human_2016.fasta	11,110.7	87.8%	1	1	1	0.0348%	9.28%	LLDNLPGVR	-	W	92.5%	38.5	41.2	5.62	0	1	0	0	2	1,101.6053	1	9	true	
SUP-M2_SFD	BR3	SUPM2_BR3	File Name: SUPM2_05_04 (F037248)	Myosin-9 OS=Homo sapiens GN=MYH9 PE=1 SV=4	sp|P35579|MYH9_HUMAN,tr|A0A024R1N1|A0A024R1N1_HUMAN	uni_human_2016.fasta	226,537.5	91.7%	1	1	1	0.0348%	0.714%	ELEDATETADAMNR	R	E	95.0%	37.5	33.7	26.9	0	1	0	0	2	1,581.6699	1899	1912	true	
SUP-M2_SFD	BR3	SUPM2_BR3	File Name: SUPM2_05_04 (F037248)	Isoform 2 of Arf-GAP with SH3 domain, ANK repeat and PH domain-containing protein 2 OS=Homo sapiens GN=ASAP2	sp|O43150-2|ASAP2_HUMAN,sp|O43150|ASAP2_HUMAN	uni_human_2016.fasta	111,653.4	89.7%	1	1	1	0.0348%	0.832%	EIISEVQR	K	M	93.8%	41.8	40.2	0.000	0	1	0	0	2	973.5313	422	429	true	
SUP-M2_SFD	BR3	SUPM2_BR3	File Name: SUPM2_06_03 (F037249)	Sterile alpha motif domain-containing protein 9-like OS=Homo sapiens GN=SAMD9L PE=1 SV=2	sp|Q8IVG5|SAM9L_HUMAN,tr|B4E2J8|B4E2J8_HUMAN	uni_human_2016.fasta	184,540.8	81.2%	1	1	1	0.0359%	0.758%	EAEEEYGMKAMK	K	K	82.3%	16.3	25.0	7.68	0	0	1	0	2	1,641.6561	379	390	true	
SUP-M2_SFD	BR3	SUPM2_BR3	File Name: SUPM2_06_03 (F037249)	60S ribosomal protein L6 OS=Homo sapiens GN=RPL6 PE=1 SV=3	sp|Q02878|RL6_HUMAN,tr|A0A024RBK3|A0A024RBK3_HUMAN,tr|B2R4K7|B2R4K7_HUMAN,tr|Q8TBK5|Q8TBK5_HUMAN,tr|U3KQR5|U3KQR5_HUMAN	uni_human_2016.fasta	32,729.3	94.4%	1	1	1	0.0359%	5.21%	KLLSHGKKPFSQHVR	R	K	88.0%	53.2	44.1	30.1	0	0	1	0	2	2,077.0880	124	138	true	
SUP-M2_SFD	BR3	SUPM2_BR3	File Name: SUPM2_06_03 (F037249)	Isoform 2 of Annexin A2 OS=Homo sapiens GN=ANXA2	sp|P07355-2|ANXA2_HUMAN	uni_human_2016.fasta	40,413.4	92.1%	1	1	1	0.0359%	5.04%	RAEDGSVIDYELIDQDAR	R	D	92.6%	62.8	43.6	31.0	0	0	1	0	2	2,064.9835	197	214	true	
SUP-M2_SFD	BR3	SUPM2_BR3	File Name: SUPM2_06_03 (F037249)	Ankyrin-3 (Fragment) OS=Homo sapiens GN=ANK3 PE=1 SV=5	tr|A0A087WZ26|A0A087WZ26_HUMAN	uni_human_2016.fasta	22,341.1	78.4%	1	1	1	0.0359%	5.45%	XEDAMTGDTDK	-	Y	79.6%	14.0	25.0	3.85	0	0	1	0	2	1,431.5091	1	11	true	
SUP-M2_SFD	BR3	SUPM2_BR3	File Name: SUPM2_06_03 (F037249)	Prolow-density lipoprotein receptor-related protein 1 OS=Homo sapiens GN=LRP1 PE=1 SV=2	sp|Q07954|LRP1_HUMAN	uni_human_2016.fasta	504,591.8	80.5%	1	1	1	0.0359%	0.550%	CVSNMLWCNGADDCGDGSDEIPCNK	R	T	81.6%	15.6	25.0	14.6	0	0	1	0	2	2,890.0845	2578	2602	true	
SUP-M2_SFD	BR3	SUPM2_BR3	File Name: SUPM2_06_03 (F037249)	60S ribosomal protein L5 OS=Homo sapiens GN=RPL5 PE=1 SV=3	sp|P46777|RL5_HUMAN,tr|A2RUM7|A2RUM7_HUMAN,tr|Q9BUV4|Q9BUV4_HUMAN	uni_human_2016.fasta	34,363.5	92.1%	1	1	1	0.0359%	4.71%	GFVKVVKNKAYFKR	M	Y	92.6%	63.2	44.1	35.9	0	0	1	0	1	2,209.1131	2	15	true	
SUP-M2_SFD	BR3	SUPM2_BR3	File Name: SUPM2_06_03 (F037249)	RBM26 protein OS=Homo sapiens GN=RBM26 PE=2 SV=1	tr|Q7L643|Q7L643_HUMAN	uni_human_2016.fasta	7,263.1	79.7%	1	1	1	0.0359%	29.5%	RAIEKIFFLILRNMVKLK	R	I	80.8%	29.6	33.8	10.1	0	0	1	0	2	2,448.4410	33	50	true	
SUP-M2_SFD	BR3	SUPM2_BR3	File Name: SUPM2_06_03 (F037249)	Isoform 2 of Echinoderm microtubule-associated protein-like 6 OS=Homo sapiens GN=EML6	sp|Q6ZMW3-2|EMAL6_HUMAN,sp|Q6ZMW3|EMAL6_HUMAN	uni_human_2016.fasta	217,900.1	83.6%	1	1	1	0.0359%	0.534%	GKGKILVGTK	R	D	84.6%	33.0	32.0	10.9	0	0	1	0	2	1,111.6932	1655	1664	true	
SUP-M2_SFD	BR3	SUPM2_BR3	File Name: SUPM2_06_03 (F037249)	NEDD8-activating enzyme E1 catalytic subunit OS=Homo sapiens GN=UBA3 PE=1 SV=2	sp|Q8TBC4|UBA3_HUMAN,tr|B2RBP3|B2RBP3_HUMAN,tr|J3JZZ9|J3JZZ9_HUMAN	uni_human_2016.fasta	51,853.4	79.4%	1	1	1	0.0359%	1.94%	MADGEEPEK	-	K	80.6%	13.9	25.0	1.11	0	0	1	0	2	1,126.4359	1	9	true	
SUP-M2_SFD	BR3	SUPM2_BR3	File Name: SUPM2_06_03 (F037249)	Little elongation complex subunit 1 OS=Homo sapiens GN=ICE1 PE=1 SV=5	sp|Q9Y2F5|ICE1_HUMAN	uni_human_2016.fasta	247,891.8	95.1%	1	1	1	0.0359%	0.309%	KVKLLLK	R	E	80.9%	25.6	29.8	0.000	0	0	1	0	2	1,051.6665	203	209	true	
SUP-M2_SFD	BR3	SUPM2_BR3	File Name: SUPM2_07_03 (F037250)	Isoform 2 of Heterogeneous nuclear ribonucleoprotein R OS=Homo sapiens GN=HNRNPR	sp|O43390-2|HNRPR_HUMAN,sp|O43390-4|HNRPR_HUMAN,sp|O43390|HNRPR_HUMAN,tr|B2R7W4|B2R7W4_HUMAN,tr|Q0VGD6|Q0VGD6_HUMAN,tr|Q6MZS5|Q6MZS5_HUMAN	uni_human_2016.fasta	70,943.9	92.7%	1	1	1	0.0298%	1.89%	TGYTLDVTTGQR	R	K	95.0%	80.8	42.0	35.3	0	1	0	0	2	1,311.6541	134	145	true	sp|O60506-2|HNRPQ_HUMAN,sp|O60506|HNRPQ_HUMAN,tr|B2R8Z8|B2R8Z8_HUMAN
SUP-M2_SFD	BR3	SUPM2_BR3	File Name: SUPM2_07_03 (F037250)	Nucleolin OS=Homo sapiens GN=NCL PE=1 SV=3	sp|P19338|NUCL_HUMAN,tr|A0A024R4A0|A0A024R4A0_HUMAN	uni_human_2016.fasta	76,615.9	92.7%	1	1	1	0.0298%	0.986%	LELQGPR	R	G	94.9%	44.4	39.3	17.1	0	1	0	0	2	812.4626	555	561	true	
SUP-M2_SFD	BR3	SUPM2_BR3	File Name: SUPM2_07_03 (F037250)	T-complex protein 1 subunit gamma OS=Homo sapiens PE=2 SV=1	tr|Q2TU64|Q2TU64_HUMAN	uni_human_2016.fasta	60,580.4	92.7%	1	1	1	0.0298%	2.02%	AVAQALEVIPR	R	T	95.0%	49.0	39.5	21.0	0	1	0	0	2	1,166.6892	439	449	true	
SUP-M2_SFD	BR3	SUPM2_BR3	File Name: SUPM2_07_03 (F037250)	Isoform 2 of Nucleolar protein 9 OS=Homo sapiens GN=NOP9	sp|Q86U38-2|NOP9_HUMAN	uni_human_2016.fasta	58,162.4	89.5%	1	1	1	0.0298%	2.62%	GSSVDGSPLLLFLR	R	D	92.7%	46.9	42.8	35.0	0	1	0	0	2	1,460.8109	311	324	true	
SUP-M2_SFD	BR3	SUPM2_BR3	File Name: SUPM2_07_03 (F037250)	Dolichyl-diphosphooligosaccharide--protein glycosyltransferase subunit 1 OS=Homo sapiens GN=RPN1 PE=1 SV=1	sp|P04843|RPN1_HUMAN,tr|B7Z4L4|B7Z4L4_HUMAN,tr|Q53EP4|Q53EP4_HUMAN,tr|Q6IBR0|Q6IBR0_HUMAN,tr|Q96HX3|Q96HX3_HUMAN	uni_human_2016.fasta	68,571.0	92.7%	1	1	1	0.0298%	1.65%	QPDSGISSIR	R	S	95.0%	53.2	40.2	28.5	0	1	0	0	2	1,059.5430	269	278	true	
SUP-M2_SFD	BR3	SUPM2_BR3	File Name: SUPM2_07_03 (F037250)	Alkyldihydroxyacetonephosphate synthase, peroxisomal OS=Homo sapiens GN=AGPS PE=1 SV=1	sp|O00116|ADAS_HUMAN,tr|B7Z3Q4|B7Z3Q4_HUMAN,tr|B8ZZ81|B8ZZ81_HUMAN	uni_human_2016.fasta	72,913.3	92.7%	1	1	1	0.0298%	2.58%	GISDPLTVFEQTEAAAR	R	E	95.0%	70.9	44.2	55.3	0	1	0	0	2	1,804.9077	587	603	true	
SUP-M2_SFD	BR3	SUPM2_BR3	File Name: SUPM2_07_03 (F037250)	Isoform 2 of Leukotriene A-4 hydrolase OS=Homo sapiens GN=LTA4H	sp|P09960-2|LKHA4_HUMAN,sp|P09960|LKHA4_HUMAN,tr|A0A140VK27|A0A140VK27_HUMAN,tr|Q59ES1|Q59ES1_HUMAN	uni_human_2016.fasta	69,287.1	99.8%	2	2	2	0.0596%	5.64%	DGETPDPEDPSR	R	K	95.0%	41.4	30.9	30.0	0	1	0	0	2	1,314.5447	176	187	true	
SUP-M2_SFD	BR3	SUPM2_BR3	File Name: SUPM2_07_03 (F037250)	Isoform 2 of Leukotriene A-4 hydrolase OS=Homo sapiens GN=LTA4H	sp|P09960-2|LKHA4_HUMAN,sp|P09960|LKHA4_HUMAN,tr|A0A140VK27|A0A140VK27_HUMAN,tr|Q59ES1|Q59ES1_HUMAN	uni_human_2016.fasta	69,287.1	99.8%	2	2	2	0.0596%	5.64%	TLTGTAALTVQSQEDNLR	R	S	95.0%	77.7	43.5	49.9	0	1	0	0	2	1,917.9878	34	51	true	
SUP-M2_SFD	BR3	SUPM2_BR3	File Name: SUPM2_07_03 (F037250)	Plastin-2 OS=Homo sapiens GN=LCP1 PE=1 SV=6	sp|P13796|PLSL_HUMAN,tr|A0A024RDT4|A0A024RDT4_HUMAN,tr|Q53FI1|Q53FI1_HUMAN,tr|Q59GX5|Q59GX5_HUMAN,tr|V9HWJ7|V9HWJ7_HUMAN	uni_human_2016.fasta	70,291.2	100.0%	4	5	5	0.149%	7.81%	EITENLMATGDLDQDGR	R	I	95.0%	103	41.5	82.8	0	2	0	0	2	1,877.8549	52	68	true	
SUP-M2_SFD	BR3	SUPM2_BR3	File Name: SUPM2_07_03 (F037250)	Plastin-2 OS=Homo sapiens GN=LCP1 PE=1 SV=6	sp|P13796|PLSL_HUMAN,tr|A0A024RDT4|A0A024RDT4_HUMAN,tr|Q53FI1|Q53FI1_HUMAN,tr|Q59GX5|Q59GX5_HUMAN,tr|V9HWJ7|V9HWJ7_HUMAN	uni_human_2016.fasta	70,291.2	100.0%	4	5	5	0.149%	7.81%	GSVSDEEMMELR	R	E	95.0%	67.3	35.7	16.2	0	1	0	0	2	1,398.5877	4	15	true	
SUP-M2_SFD	BR3	SUPM2_BR3	File Name: SUPM2_07_03 (F037250)	Plastin-2 OS=Homo sapiens GN=LCP1 PE=1 SV=6	sp|P13796|PLSL_HUMAN,tr|A0A024RDT4|A0A024RDT4_HUMAN,tr|Q53FI1|Q53FI1_HUMAN,tr|Q59GX5|Q59GX5_HUMAN,tr|V9HWJ7|V9HWJ7_HUMAN	uni_human_2016.fasta	70,291.2	100.0%	4	5	5	0.149%	7.81%	NEALIALLR	R	E	95.0%	63.6	36.3	27.3	0	1	0	0	2	1,012.6150	245	253	true	
SUP-M2_SFD	BR3	SUPM2_BR3	File Name: SUPM2_07_03 (F037250)	Plastin-2 OS=Homo sapiens GN=LCP1 PE=1 SV=6	sp|P13796|PLSL_HUMAN,tr|A0A024RDT4|A0A024RDT4_HUMAN,tr|Q53FI1|Q53FI1_HUMAN,tr|Q59GX5|Q59GX5_HUMAN,tr|V9HWJ7|V9HWJ7_HUMAN	uni_human_2016.fasta	70,291.2	100.0%	4	5	5	0.149%	7.81%	NWMNSLGVNPR	R	V	95.0%	81.9	41.0	46.2	0	1	0	0	2	1,303.6212	402	412	true	
SUP-M2_SFD	BR3	SUPM2_BR3	File Name: SUPM2_07_03 (F037250)	Sialidase-2 OS=Homo sapiens GN=NEU2 PE=1 SV=2	sp|Q9Y3R4|NEUR2_HUMAN	uni_human_2016.fasta	42,253.3	92.7%	1	1	1	0.0298%	3.68%	ASKKDEHAELIVLR	R	R	95.0%	51.9	39.3	5.69	0	1	0	0	2	1,713.9284	42	55	true	
SUP-M2_SFD	BR3	SUPM2_BR3	File Name: SUPM2_07_03 (F037250)	Pyruvate kinase PKM OS=Homo sapiens GN=PKM PE=1 SV=4	sp|P14618|KPYM_HUMAN,tr|V9HWB8|V9HWB8_HUMAN	uni_human_2016.fasta	57,937.5	99.8%	2	2	2	0.0596%	4.52%	LDIDSPPITAR	R	N	95.0%	63.6	40.8	42.7	0	1	0	0	2	1,197.6476	33	43	true	
SUP-M2_SFD	BR3	SUPM2_BR3	File Name: SUPM2_07_03 (F037250)	Pyruvate kinase PKM OS=Homo sapiens GN=PKM PE=1 SV=4	sp|P14618|KPYM_HUMAN,tr|V9HWB8|V9HWB8_HUMAN	uni_human_2016.fasta	57,937.5	99.8%	2	2	2	0.0596%	4.52%	NTGIICTIGPASR	R	S	95.0%	78.8	41.9	42.2	0	1	0	0	2	1,359.7051	44	56	true	
SUP-M2_SFD	BR3	SUPM2_BR3	File Name: SUPM2_07_03 (F037250)	Isoform 2 of Very long-chain specific acyl-CoA dehydrogenase, mitochondrial OS=Homo sapiens GN=ACADVL	sp|P49748-2|ACADV_HUMAN,sp|P49748-3|ACADV_HUMAN,sp|P49748|ACADV_HUMAN,tr|B3KPA6|B3KPA6_HUMAN,tr|B3KPX1|B3KPX1_HUMAN,tr|B4DEA8|B4DEA8_HUMAN,tr|G3V1M7|G3V1M7_HUMAN,tr|Q53HR2|Q53HR2_HUMAN	uni_human_2016.fasta	70,391.6	92.7%	1	1	1	0.0298%	1.58%	IFEGTNDILR	R	L	95.0%	55.2	41.2	30.5	0	1	0	0	2	1,177.6213	460	469	true	
SUP-M2_SFD	BR3	SUPM2_BR3	File Name: SUPM2_07_03 (F037250)	(Bos taurus) Bovine serum albumin precursor	IPI:CON_00708398.1|SWISS-PROT:P02769	uni_human_2016.fasta	69,294.2	100.0%	4	5	5	0.149%	7.74%	CASIQKFGER	R	A	95.0%	48.9	39.6	0.000	0	1	0	0	2	1,306.6305	223	232	true	
SUP-M2_SFD	BR3	SUPM2_BR3	File Name: SUPM2_07_03 (F037250)	(Bos taurus) Bovine serum albumin precursor	IPI:CON_00708398.1|SWISS-PROT:P02769	uni_human_2016.fasta	69,294.2	100.0%	4	5	5	0.149%	7.74%	KVPQVSTPTLVEVSR	R	S	95.0%	47.3	37.9	27.9	0	0	1	0	2	1,750.9794	437	451	true	
SUP-M2_SFD	BR3	SUPM2_BR3	File Name: SUPM2_07_03 (F037250)	(Bos taurus) Bovine serum albumin precursor	IPI:CON_00708398.1|SWISS-PROT:P02769	uni_human_2016.fasta	69,294.2	100.0%	4	5	5	0.149%	7.74%	MPCTEDYLSLILNR	R	L	95.0%	63.3	42.5	44.4	0	2	0	0	2	1,740.8297	469	482	true	
SUP-M2_SFD	BR3	SUPM2_BR3	File Name: SUPM2_07_03 (F037250)	(Bos taurus) Bovine serum albumin precursor	IPI:CON_00708398.1|SWISS-PROT:P02769	uni_human_2016.fasta	69,294.2	100.0%	4	5	5	0.149%	7.74%	SLGKVGTR	R	C	95.0%	42.6	38.7	22.6	0	1	0	0	2	928.5307	452	459	true	
SUP-M2_SFD	BR3	SUPM2_BR3	File Name: SUPM2_07_03 (F037250)	Heat shock protein HSP 90-beta OS=Homo sapiens GN=HSP90AB1 PE=1 SV=4	sp|P08238|HS90B_HUMAN,tr|A0A024RD80|A0A024RD80_HUMAN	uni_human_2016.fasta	83,267.3	92.7%	1	1	1	0.0298%	2.62%	YHTSQSGDEMTSLSEYVSR	R	M	95.0%	36.8	34.6	26.1	0	0	1	0	2	2,176.9451	457	475	true	
SUP-M2_SFD	BR3	SUPM2_BR3	File Name: SUPM2_07_03 (F037250)	Transcription factor p65 OS=Homo sapiens GN=RELA PE=1 SV=1	tr|E9PKV4|E9PKV4_HUMAN	uni_human_2016.fasta	26,652.6	92.7%	1	1	1	0.0298%	5.06%	DGFYEAELCPDR	R	C	95.0%	54.8	38.3	27.2	0	1	0	0	2	1,471.6160	97	108	true	
SUP-M2_SFD	BR3	SUPM2_BR3	File Name: SUPM2_07_03 (F037250)	Isoform Monomeric of Arginine--tRNA ligase, cytoplasmic OS=Homo sapiens GN=RARS	sp|P54136-2|SYRC_HUMAN,sp|P54136|SYRC_HUMAN,tr|B4DXW6|B4DXW6_HUMAN	uni_human_2016.fasta	75,382.0	92.7%	1	1	1	0.0298%	1.70%	STIIGESISR	R	L	95.0%	55.1	40.7	33.4	0	1	0	0	2	1,062.5790	214	223	true	
SUP-M2_SFD	BR3	SUPM2_BR3	File Name: SUPM2_07_03 (F037250)	Isoform 2 of Eukaryotic translation initiation factor 3 subunit D OS=Homo sapiens GN=EIF3D	sp|O15371-2|EIF3D_HUMAN,sp|O15371-3|EIF3D_HUMAN,sp|O15371|EIF3D_HUMAN,tr|B4E1K8|B4E1K8_HUMAN	uni_human_2016.fasta	63,973.8	92.7%	1	1	1	0.0298%	2.20%	SVYSWDIVVQR	R	V	95.0%	57.8	42.2	37.4	0	1	0	0	2	1,351.7004	261	271	true	
SUP-M2_SFD	BR3	SUPM2_BR3	File Name: SUPM2_07_03 (F037250)	Isoform 2 of Replication initiator 1 OS=Homo sapiens GN=REPIN1	sp|Q9BWE0-4|REPI1_HUMAN,sp|Q9BWE0|REPI1_HUMAN,tr|A0A090N8H1|A0A090N8H1_HUMAN,tr|A0A090N8Z2|A0A090N8Z2_HUMAN,tr|A8K9F5|A8K9F5_HUMAN,tr|C9JYJ8|C9JYJ8_HUMAN,tr|C9JZE3|C9JZE3_HUMAN	uni_human_2016.fasta	63,573.9	92.7%	1	1	1	0.0298%	2.56%	QQGTSVAQSGAQAPGR	R	A	95.0%	83.2	42.8	58.2	0	1	0	0	2	1,542.7620	40	55	true	
SUP-M2_SFD	BR3	SUPM2_BR3	File Name: SUPM2_07_03 (F037250)	Phosphoenolpyruvate carboxykinase [GTP], mitochondrial OS=Homo sapiens GN=PCK2 PE=1 SV=2	tr|H0YM31|H0YM31_HUMAN	uni_human_2016.fasta	54,644.5	92.7%	1	1	1	0.0298%	2.75%	VLSGDLGQLPTGIR	R	D	95.0%	86.6	38.1	61.1	0	1	0	0	2	1,425.8063	44	57	true	
SUP-M2_SFD	BR3	SUPM2_BR3	File Name: SUPM2_07_03 (F037250)	Tyrosine-protein phosphatase non-receptor type 11 (Fragment) OS=Homo sapiens GN=PTPN11 PE=1 SV=1	tr|H0YF12|H0YF12_HUMAN	uni_human_2016.fasta	12,337.8	92.7%	1	1	1	0.0298%	8.33%	INAAEIESR	R	V	95.0%	69.2	40.7	32.5	0	1	0	0	2	1,002.5214	66	74	true	
SUP-M2_SFD	BR3	SUPM2_BR3	File Name: SUPM2_07_03 (F037250)	Seven transmembrane helix receptor OS=Homo sapiens PE=3 SV=1	tr|Q8NHC2|Q8NHC2_HUMAN	uni_human_2016.fasta	31,530.1	92.7%	1	1	1	0.0298%	3.45%	RVMAGRGGSR	R	-	95.0%	51.4	40.9	2.77	0	1	0	0	2	1,062.5586	280	289	true	
SUP-M2_SFD	BR3	SUPM2_BR3	File Name: SUPM2_07_03 (F037250)	Isoform Short of Heterogeneous nuclear ribonucleoprotein U OS=Homo sapiens GN=HNRNPU	sp|Q00839-2|HNRPU_HUMAN,tr|B4DLR3|B4DLR3_HUMAN	uni_human_2016.fasta	88,980.3	92.7%	1	1	1	0.0298%	1.86%	NFILDQTNVSAAAQR	R	R	95.0%	119	44.2	79.6	0	1	0	0	2	1,647.8449	557	571	true	
SUP-M2_SFD	BR3	SUPM2_BR3	File Name: SUPM2_07_03 (F037250)	cDNA FLJ30200 fis, clone BRACE2001455, highly similar to HEAT SHOCK FACTOR PROTEIN 1 OS=Homo sapiens PE=2 SV=1	tr|B3KNQ9|B3KNQ9_HUMAN,tr|B3KWP0|B3KWP0_HUMAN	uni_human_2016.fasta	31,943.6	92.7%	1	1	1	0.0298%	5.25%	ESEPAPASVTALTDAR	R	G	95.0%	65.8	42.2	49.8	0	1	0	0	2	1,614.7970	126	141	true	
SUP-M2_SFD	BR3	SUPM2_BR3	File Name: SUPM2_07_03 (F037250)	TNF receptor-associated protein 1 (Fragment) OS=Homo sapiens GN=TRAP1 PE=2 SV=1	tr|K0A7K7|K0A7K7_HUMAN,tr|Q59EK6|Q59EK6_HUMAN,tr|Q5CAQ4|Q5CAQ4_HUMAN	uni_human_2016.fasta	57,235.6	75.7%	1	1	1	0.0298%	1.48%	ELLQESALIR	R	K	82.3%	39.8	41.0	18.4	0	1	0	0	2	1,171.6682	194	203	true	
SUP-M2_SFD	BR3	SUPM2_BR3	File Name: SUPM2_07_03 (F037250)	Isoform 2 of Cleavage and polyadenylation specificity factor subunit 6 OS=Homo sapiens GN=CPSF6	sp|Q16630-2|CPSF6_HUMAN,sp|Q16630-3|CPSF6_HUMAN,sp|Q16630|CPSF6_HUMAN,tr|B4DSU9|B4DSU9_HUMAN,tr|F8WJN3|F8WJN3_HUMAN	uni_human_2016.fasta	59,211.0	92.7%	1	1	1	0.0298%	2.38%	TPLSEAEFEEIMNR	R	N	95.0%	96.3	43.5	70.4	0	1	0	0	2	1,665.7789	407	420	true	
SUP-M2_SFD	BR3	SUPM2_BR3	File Name: SUPM2_07_03 (F037250)	Prelamin-A/C OS=Homo sapiens GN=LMNA PE=1 SV=1	sp|P02545|LMNA_HUMAN	uni_human_2016.fasta	74,140.7	100.0%	7	9	9	0.268%	14.5%	DLEDSLAR	R	E	86.6%	38.3	39.9	17.1	0	1	0	0	2	918.4528	322	329	true	
SUP-M2_SFD	BR3	SUPM2_BR3	File Name: SUPM2_07_03 (F037250)	Prelamin-A/C OS=Homo sapiens GN=LMNA PE=1 SV=1	sp|P02545|LMNA_HUMAN	uni_human_2016.fasta	74,140.7	100.0%	7	9	9	0.268%	14.5%	EVSGIKAAYEAELGDAR	R	K	95.0%	94.2	43.7	73.6	0	1	0	0	2	1,883.9135	73	89	true	
SUP-M2_SFD	BR3	SUPM2_BR3	File Name: SUPM2_07_03 (F037250)	Prelamin-A/C OS=Homo sapiens GN=LMNA PE=1 SV=1	sp|P02545|LMNA_HUMAN	uni_human_2016.fasta	74,140.7	100.0%	7	9	9	0.268%	14.5%	LQEKEDLQELNDR	R	L	95.0%	78.6	43.2	53.5	0	2	0	0	2	1,740.8497	29	41	true	
SUP-M2_SFD	BR3	SUPM2_BR3	File Name: SUPM2_07_03 (F037250)	Prelamin-A/C OS=Homo sapiens GN=LMNA PE=1 SV=1	sp|P02545|LMNA_HUMAN	uni_human_2016.fasta	74,140.7	100.0%	7	9	9	0.268%	14.5%	NSNLVGAAHEELQQSR	R	I	90.8%	39.4	43.5	20.9	0	0	1	0	2	1,752.8623	281	296	true	
SUP-M2_SFD	BR3	SUPM2_BR3	File Name: SUPM2_07_03 (F037250)	Prelamin-A/C OS=Homo sapiens GN=LMNA PE=1 SV=1	sp|P02545|LMNA_HUMAN	uni_human_2016.fasta	74,140.7	100.0%	7	9	9	0.268%	14.5%	NTKKEGDLIAAQAR	R	L	95.0%	63.1	43.2	44.7	0	1	0	0	2	1,724.8717	120	133	true	
SUP-M2_SFD	BR3	SUPM2_BR3	File Name: SUPM2_07_03 (F037250)	Prelamin-A/C OS=Homo sapiens GN=LMNA PE=1 SV=1	sp|P02545|LMNA_HUMAN	uni_human_2016.fasta	74,140.7	100.0%	7	9	9	0.268%	14.5%	TALINSTGEEVAMR	R	K	95.0%	102	43.0	81.0	0	2	0	0	2	1,491.7472	528	541	true	
SUP-M2_SFD	BR3	SUPM2_BR3	File Name: SUPM2_07_03 (F037250)	Prelamin-A/C OS=Homo sapiens GN=LMNA PE=1 SV=1	sp|P02545|LMNA_HUMAN	uni_human_2016.fasta	74,140.7	100.0%	7	9	9	0.268%	14.5%	VAVEEVDEEGKFVR	R	L	93.3%	42.5	42.9	24.1	0	0	1	0	2	1,716.8535	440	453	true	
SUP-M2_SFD	BR3	SUPM2_BR3	File Name: SUPM2_07_03 (F037250)	Serine/threonine-protein kinase A-Raf OS=Homo sapiens GN=ARAF PE=1 SV=2	sp|P10398|ARAF_HUMAN,tr|A0A024R178|A0A024R178_HUMAN,tr|A0A0S2Z3F2|A0A0S2Z3F2_HUMAN,tr|B4DV85|B4DV85_HUMAN,tr|Q96II5|Q96II5_HUMAN	uni_human_2016.fasta	67,585.6	92.7%	1	1	1	0.0298%	1.98%	GSPSPASVSSGR	R	K	95.0%	62.5	41.3	42.5	0	1	0	0	2	1,088.5330	256	267	true	
SUP-M2_SFD	BR3	SUPM2_BR3	File Name: SUPM2_07_03 (F037250)	Glycogen phosphorylase, brain form OS=Homo sapiens GN=PYGB PE=1 SV=5	sp|P11216|PYGB_HUMAN	uni_human_2016.fasta	96,698.3	91.6%	1	1	1	0.0298%	2.25%	IKRDPAKAFVPRTVMIGGK	R	A	94.2%	39.4	41.2	7.73	0	0	1	0	2	2,211.2530	591	609	true	
SUP-M2_SFD	BR3	SUPM2_BR3	File Name: SUPM2_07_03 (F037250)	Keratin, type II cytoskeletal 1 OS=Homo sapiens GN=KRT1 PE=1 SV=6	sp|P04264|K2C1_HUMAN,tr|H6VRF8|H6VRF8_HUMAN,tr|H6VRG0|H6VRG0_HUMAN,tr|H6VRG1|H6VRG1_HUMAN,tr|H6VRG3|H6VRG3_HUMAN	uni_human_2016.fasta	66,040.3	92.7%	1	1	1	0.0298%	5.12%	AQYEDIAQK	K	S	95.0%	52.4	40.5	25.1	0	1	0	0	2	1,065.5212	356	364	false	tr|H6VRG2|H6VRG2_HUMAN
SUP-M2_SFD	BR3	SUPM2_BR3	File Name: SUPM2_07_03 (F037250)	Keratin, type II cytoskeletal 1 OS=Homo sapiens GN=KRT1 PE=1 SV=6	sp|P04264|K2C1_HUMAN,tr|H6VRF8|H6VRF8_HUMAN,tr|H6VRG0|H6VRG0_HUMAN,tr|H6VRG1|H6VRG1_HUMAN,tr|H6VRG3|H6VRG3_HUMAN	uni_human_2016.fasta	66,040.3	92.7%	1	1	1	0.0298%	5.12%	FLEQQNQVLQTK	R	W	95.0%	68.5	42.8	39.7	0	1	0	0	2	1,475.7854	200	211	false	IPI:CON_00021304.1|SWISS-PROT:P35908,sp|P35908|K22E_HUMAN,tr|H6VRG2|H6VRG2_HUMAN
SUP-M2_SFD	BR3	SUPM2_BR3	File Name: SUPM2_07_03 (F037250)	Keratin, type II cytoskeletal 1 OS=Homo sapiens GN=KRT1 PE=1 SV=6	sp|P04264|K2C1_HUMAN,tr|H6VRF8|H6VRF8_HUMAN,tr|H6VRG0|H6VRG0_HUMAN,tr|H6VRG1|H6VRG1_HUMAN,tr|H6VRG3|H6VRG3_HUMAN	uni_human_2016.fasta	66,040.3	92.7%	1	1	1	0.0298%	5.12%	SLDLDSIIAEVK	R	A	95.0%	61.6	41.3	39.8	0	1	0	0	2	1,302.7153	344	355	true	
SUP-M2_SFD	BR3	SUPM2_BR3	File Name: SUPM2_07_03 (F037250)	Leucine-rich repeat-containing protein 47 OS=Homo sapiens GN=LRRC47 PE=1 SV=1	sp|Q8N1G4|LRC47_HUMAN,tr|A0A024R4G1|A0A024R4G1_HUMAN	uni_human_2016.fasta	63,474.8	100.0%	3	3	3	0.0894%	8.40%	AAAAVSESWPELELAER	M	E	95.0%	46.0	43.9	31.5	0	1	0	0	1	1,870.9181	2	18	true	
SUP-M2_SFD	BR3	SUPM2_BR3	File Name: SUPM2_07_03 (F037250)	Leucine-rich repeat-containing protein 47 OS=Homo sapiens GN=LRRC47 PE=1 SV=1	sp|Q8N1G4|LRC47_HUMAN,tr|A0A024R4G1|A0A024R4G1_HUMAN	uni_human_2016.fasta	63,474.8	100.0%	3	3	3	0.0894%	8.40%	NALGPGLSPELGPLPALR	R	V	95.0%	45.7	37.1	30.1	0	1	0	0	2	1,772.0068	85	102	true	
SUP-M2_SFD	BR3	SUPM2_BR3	File Name: SUPM2_07_03 (F037250)	Leucine-rich repeat-containing protein 47 OS=Homo sapiens GN=LRRC47 PE=1 SV=1	sp|Q8N1G4|LRC47_HUMAN,tr|A0A024R4G1|A0A024R4G1_HUMAN	uni_human_2016.fasta	63,474.8	100.0%	3	3	3	0.0894%	8.40%	VLHVSENPVPLTVR	R	V	95.0%	70.2	37.4	55.8	0	1	0	0	2	1,559.8904	311	324	true	
SUP-M2_SFD	BR3	SUPM2_BR3	File Name: SUPM2_07_03 (F037250)	Keratin 1 OS=Homo sapiens GN=KRT1 PE=3 SV=1	tr|H6VRG2|H6VRG2_HUMAN	uni_human_2016.fasta	66,067.3	99.8%	2	2	2	0.0596%	3.26%	AQYEDIAQK	K	S	95.0%	52.4	40.5	25.1	0	1	0	0	2	1,065.5212	356	364	true	tr|H6VRF8|H6VRF8_HUMAN,tr|H6VRG0|H6VRG0_HUMAN,tr|H6VRG1|H6VRG1_HUMAN,sp|P04264|K2C1_HUMAN,tr|H6VRG3|H6VRG3_HUMAN
SUP-M2_SFD	BR3	SUPM2_BR3	File Name: SUPM2_07_03 (F037250)	Keratin 1 OS=Homo sapiens GN=KRT1 PE=3 SV=1	tr|H6VRG2|H6VRG2_HUMAN	uni_human_2016.fasta	66,067.3	99.8%	2	2	2	0.0596%	3.26%	FLEQQNQVLQTK	R	W	95.0%	68.5	42.8	39.7	0	1	0	0	2	1,475.7854	200	211	true	tr|H6VRF8|H6VRF8_HUMAN,tr|H6VRG0|H6VRG0_HUMAN,IPI:CON_00021304.1|SWISS-PROT:P35908,tr|H6VRG1|H6VRG1_HUMAN,sp|P35908|K22E_HUMAN,sp|P04264|K2C1_HUMAN,tr|H6VRG3|H6VRG3_HUMAN
SUP-M2_SFD	BR3	SUPM2_BR3	File Name: SUPM2_07_03 (F037250)	Gap junction alpha-5 protein OS=Homo sapiens GN=GJA5 PE=1 SV=3	sp|P36382|CXA5_HUMAN,tr|X5D2H9|X5D2H9_HUMAN	uni_human_2016.fasta	40,379.8	92.7%	1	1	1	0.0298%	2.51%	LSKASSKAR	R	S	95.0%	46.4	35.8	29.2	0	1	0	0	2	947.5632	344	352	true	
SUP-M2_SFD	BR3	SUPM2_BR3	File Name: SUPM2_07_03 (F037250)	cDNA FLJ44170 fis, clone THYMU2035319, highly similar to RNA-binding region-containing protein 2 OS=Homo sapiens PE=2 SV=1	tr|B3KWX7|B3KWX7_HUMAN	uni_human_2016.fasta	56,745.7	92.7%	1	1	1	0.0298%	6.72%	TDASSASSFLDSDELER	R	T	95.0%	90.3	39.2	67.4	0	1	0	0	2	1,829.8036	306	322	false	tr|A0A0U1RQW2|A0A0U1RQW2_HUMAN
SUP-M2_SFD	BR3	SUPM2_BR3	File Name: SUPM2_07_03 (F037250)	cDNA FLJ44170 fis, clone THYMU2035319, highly similar to RNA-binding region-containing protein 2 OS=Homo sapiens PE=2 SV=1	tr|B3KWX7|B3KWX7_HUMAN	uni_human_2016.fasta	56,745.7	92.7%	1	1	1	0.0298%	6.72%	VLGVPIIVQASQAEKNR	R	A	95.0%	55.4	41.5	37.8	0	1	0	0	2	1,933.0962	194	210	true	
SUP-M2_SFD	BR3	SUPM2_BR3	File Name: SUPM2_07_03 (F037250)	Isoform 2 of Signal recognition particle subunit SRP68 OS=Homo sapiens GN=SRP68	sp|Q9UHB9-2|SRP68_HUMAN,sp|Q9UHB9-4|SRP68_HUMAN,sp|Q9UHB9|SRP68_HUMAN	uni_human_2016.fasta	70,732.0	99.8%	2	2	2	0.0596%	3.19%	LFESMLSECR	R	D	95.0%	52.1	38.3	30.1	0	1	0	0	2	1,271.5759	336	345	true	
SUP-M2_SFD	BR3	SUPM2_BR3	File Name: SUPM2_07_03 (F037250)	Isoform 2 of Signal recognition particle subunit SRP68 OS=Homo sapiens GN=SRP68	sp|Q9UHB9-2|SRP68_HUMAN,sp|Q9UHB9-4|SRP68_HUMAN,sp|Q9UHB9|SRP68_HUMAN	uni_human_2016.fasta	70,732.0	99.8%	2	2	2	0.0596%	3.19%	VEEISPNIR	R	Y	95.0%	50.1	41.3	21.9	0	1	0	0	2	1,056.5684	237	245	true	
SUP-M2_SFD	BR3	SUPM2_BR3	File Name: SUPM2_07_03 (F037250)	PH and SEC7 domain-containing protein 3 (Fragment) OS=Homo sapiens GN=PSD3 PE=1 SV=1	tr|E5RIH3|E5RIH3_HUMAN	uni_human_2016.fasta	15,389.2	80.2%	1	1	1	0.0298%	9.15%	MSDESSSPSMGWK	-	H	85.8%	19.0	25.0	13.8	0	0	1	0	2	1,597.6241	1	13	true	
SUP-M2_SFD	BR3	SUPM2_BR3	File Name: SUPM2_07_03 (F037250)	5-hydroxytryptamine receptor 1B OS=Homo sapiens GN=HTR1B PE=1 SV=1	sp|P28222|5HT1B_HUMAN,tr|A8K215|A8K215_HUMAN,tr|X5D7I5|X5D7I5_HUMAN	uni_human_2016.fasta	43,569.3	91.4%	1	1	1	0.0298%	2.31%	KLMAARERK	K	A	94.1%	39.7	38.3	9.35	0	1	0	0	2	1,207.6729	303	311	true	
SUP-M2_SFD	BR3	SUPM2_BR3	File Name: SUPM2_07_03 (F037250)	Isoform 2 of 4F2 cell-surface antigen heavy chain OS=Homo sapiens GN=SLC3A2	sp|P08195-2|4F2_HUMAN,tr|B4E2Z3|B4E2Z3_HUMAN	uni_human_2016.fasta	57,947.4	98.4%	1	1	1	0.0298%	2.27%	LLTSFLPAQLLR	R	L	95.0%	45.3	33.7	25.8	0	1	0	0	2	1,371.8360	339	350	true	
SUP-M2_SFD	BR3	SUPM2_BR3	File Name: SUPM2_07_03 (F037250)	Isoform 2 of Heterogeneous nuclear ribonucleoprotein Q OS=Homo sapiens GN=SYNCRIP	sp|O60506-2|HNRPQ_HUMAN,sp|O60506|HNRPQ_HUMAN,tr|B2R8Z8|B2R8Z8_HUMAN	uni_human_2016.fasta	69,603.5	92.7%	1	2	2	0.0596%	3.91%	LMMDPLTGLNR	R	G	95.0%	54.5	41.8	23.4	0	2	0	0	2	1,260.6441	193	203	true	
SUP-M2_SFD	BR3	SUPM2_BR3	File Name: SUPM2_07_03 (F037250)	Isoform 2 of Heterogeneous nuclear ribonucleoprotein Q OS=Homo sapiens GN=SYNCRIP	sp|O60506-2|HNRPQ_HUMAN,sp|O60506|HNRPQ_HUMAN,tr|B2R8Z8|B2R8Z8_HUMAN	uni_human_2016.fasta	69,603.5	92.7%	1	2	2	0.0596%	3.91%	TGYTLDVTTGQR	R	K	95.0%	80.8	42.0	35.3	0	1	0	0	2	1,311.6541	131	142	false	tr|B2R7W4|B2R7W4_HUMAN,sp|O43390-4|HNRPR_HUMAN,tr|Q0VGD6|Q0VGD6_HUMAN,sp|O43390-2|HNRPR_HUMAN,tr|Q6MZS5|Q6MZS5_HUMAN,sp|O43390|HNRPR_HUMAN
SUP-M2_SFD	BR3	SUPM2_BR3	File Name: SUPM2_07_03 (F037250)	Isoform 2 of Heat shock protein HSP 90-alpha OS=Homo sapiens GN=HSP90AA1	sp|P07900-2|HS90A_HUMAN,sp|P07900|HS90A_HUMAN,tr|K9JA46|K9JA46_HUMAN	uni_human_2016.fasta	84,663.2	99.8%	2	2	2	0.0596%	2.81%	ELISNSSDALDKIR	R	Y	95.0%	67.2	42.8	43.8	0	1	0	0	2	1,665.8444	47	60	true	
SUP-M2_SFD	BR3	SUPM2_BR3	File Name: SUPM2_07_03 (F037250)	Isoform 2 of Heat shock protein HSP 90-alpha OS=Homo sapiens GN=HSP90AA1	sp|P07900-2|HS90A_HUMAN,sp|P07900|HS90A_HUMAN,tr|K9JA46|K9JA46_HUMAN	uni_human_2016.fasta	84,663.2	99.8%	2	2	2	0.0596%	2.81%	RAPFDLFENR	R	K	95.0%	54.2	41.7	15.0	0	1	0	0	2	1,264.6433	346	355	true	
SUP-M2_SFD	BR3	SUPM2_BR3	File Name: SUPM2_07_03 (F037250)	Trypsin - Sus scrofa (Pig).	IPI:CON_Trypsin|SWISS-PROT:P00761|TRYP_PIG	uni_human_2016.fasta	24,409.3	92.7%	1	1	2	0.0596%	8.66%	LGEHNIDVLEGNEQFINAAK	R	I	95.0%	60.8	43.9	33.9	0	0	2	0	2	2,211.1042	58	77	true	
SUP-M2_SFD	BR3	SUPM2_BR3	File Name: SUPM2_07_03 (F037250)	Isoform 2 of Succinate dehydrogenase [ubiquinone] flavoprotein subunit, mitochondrial OS=Homo sapiens GN=SDHA	sp|P31040-2|SDHA_HUMAN,sp|P31040-3|SDHA_HUMAN,sp|P31040|SDHA_HUMAN,tr|A0A024QZ30|A0A024QZ30_HUMAN,tr|A0A087X1I3|A0A087X1I3_HUMAN,tr|B4DYN5|B4DYN5_HUMAN,tr|D6RFM5|D6RFM5_HUMAN	uni_human_2016.fasta	72,691.8	99.6%	2	2	2	0.0596%	2.92%	FADGSIR	R	T	91.8%	37.3	40.0	4.58	0	1	0	0	2	765.3890	501	507	true	
SUP-M2_SFD	BR3	SUPM2_BR3	File Name: SUPM2_07_03 (F037250)	Isoform 2 of Succinate dehydrogenase [ubiquinone] flavoprotein subunit, mitochondrial OS=Homo sapiens GN=SDHA	sp|P31040-2|SDHA_HUMAN,sp|P31040-3|SDHA_HUMAN,sp|P31040|SDHA_HUMAN,tr|A0A024QZ30|A0A024QZ30_HUMAN,tr|A0A087X1I3|A0A087X1I3_HUMAN,tr|B4DYN5|B4DYN5_HUMAN,tr|D6RFM5|D6RFM5_HUMAN	uni_human_2016.fasta	72,691.8	99.6%	2	2	2	0.0596%	2.92%	YAPVAKDLASR	R	D	95.0%	53.4	42.3	26.1	0	1	0	0	2	1,295.6743	330	340	true	
SUP-M2_SFD	BR3	SUPM2_BR3	File Name: SUPM2_07_03 (F037250)	Replication protein A 70 kDa DNA-binding subunit OS=Homo sapiens GN=RPA1 PE=1 SV=2	sp|P27694|RFA1_HUMAN	uni_human_2016.fasta	68,139.0	99.8%	2	2	2	0.0596%	3.41%	FIVNTLKDGR	R	R	95.0%	57.1	39.6	29.2	0	1	0	0	2	1,273.6996	82	91	true	
SUP-M2_SFD	BR3	SUPM2_BR3	File Name: SUPM2_07_03 (F037250)	Replication protein A 70 kDa DNA-binding subunit OS=Homo sapiens GN=RPA1 PE=1 SV=2	sp|P27694|RFA1_HUMAN	uni_human_2016.fasta	68,139.0	99.8%	2	2	2	0.0596%	3.41%	VKVETYNDESR	R	I	95.0%	46.0	39.9	30.9	0	1	0	0	2	1,450.6904	576	586	true	
SUP-M2_SFD	BR3	SUPM2_BR3	File Name: SUPM2_07_03 (F037250)	Isoform 5 of Protein arginine N-methyltransferase 5 OS=Homo sapiens GN=PRMT5	sp|O14744-5|ANM5_HUMAN,sp|O14744|ANM5_HUMAN,tr|B2RDD7|B2RDD7_HUMAN	uni_human_2016.fasta	72,685.1	92.7%	1	1	1	0.0298%	1.69%	VPLVAPEDLR	R	D	95.0%	50.9	36.4	30.5	0	1	0	0	2	1,108.6362	155	164	true	
SUP-M2_SFD	BR3	SUPM2_BR3	File Name: SUPM2_07_03 (F037250)	Immunity-related GTPase family Q protein OS=Homo sapiens GN=IRGQ PE=1 SV=1	sp|Q8WZA9|IRGQ_HUMAN,tr|B7ZMD6|B7ZMD6_HUMAN	uni_human_2016.fasta	62,718.5	86.0%	1	1	1	0.0298%	1.77%	GLGLEPTALAR	R	R	90.1%	40.8	40.7	19.6	0	1	0	0	2	1,097.6315	519	529	true	
SUP-M2_SFD	BR3	SUPM2_BR3	File Name: SUPM2_07_03 (F037250)	DNA repair and recombination protein RAD54-like (Fragment) OS=Homo sapiens GN=RAD54L PE=1 SV=1	tr|A0A087WTB0|A0A087WTB0_HUMAN	uni_human_2016.fasta	28,494.5	92.7%	1	1	1	0.0298%	4.30%	ALGLKRAGVRR	R	A	95.0%	30.2	25.4	16.0	0	1	0	0	2	1,196.7699	7	17	true	
SUP-M2_SFD	BR3	SUPM2_BR3	File Name: SUPM2_07_03 (F037250)	Isoform 2 of Hypermethylated in cancer 2 protein OS=Homo sapiens GN=HIC2	sp|Q96JB3-2|HIC2_HUMAN	uni_human_2016.fasta	64,228.4	87.3%	1	1	1	0.0298%	1.68%	QLLLQLNQQR	K	T	91.1%	37.5	37.6	14.7	0	1	0	0	2	1,253.7326	13	22	true	
SUP-M2_SFD	BR3	SUPM2_BR3	File Name: SUPM2_07_03 (F037250)	Isoform 2 of V-type proton ATPase catalytic subunit A OS=Homo sapiens GN=ATP6V1A	sp|P38606-2|VATA_HUMAN,sp|P38606|VATA_HUMAN	uni_human_2016.fasta	68,305.5	100.0%	3	3	3	0.0894%	5.82%	LASFYER	R	A	95.0%	42.5	40.2	7.10	0	1	0	0	2	885.4464	382	388	true	
SUP-M2_SFD	BR3	SUPM2_BR3	File Name: SUPM2_07_03 (F037250)	Isoform 2 of V-type proton ATPase catalytic subunit A OS=Homo sapiens GN=ATP6V1A	sp|P38606-2|VATA_HUMAN,sp|P38606|VATA_HUMAN	uni_human_2016.fasta	68,305.5	100.0%	3	3	3	0.0894%	5.82%	TALVANTSNMPVAAR	R	E	95.0%	81.7	42.6	55.9	0	1	0	0	2	1,515.7947	309	323	true	
SUP-M2_SFD	BR3	SUPM2_BR3	File Name: SUPM2_07_03 (F037250)	Isoform 2 of V-type proton ATPase catalytic subunit A OS=Homo sapiens GN=ATP6V1A	sp|P38606-2|VATA_HUMAN,sp|P38606|VATA_HUMAN	uni_human_2016.fasta	68,305.5	100.0%	3	3	3	0.0894%	5.82%	VGHSELVGEIIR	R	L	95.0%	64.9	39.6	45.0	0	1	0	0	2	1,308.7271	45	56	true	
SUP-M2_SFD	BR3	SUPM2_BR3	File Name: SUPM2_07_03 (F037250)	Cytochrome P450 26A1 OS=Homo sapiens GN=CYP26A1 PE=4 SV=1	tr|A0A096LNN2|A0A096LNN2_HUMAN	uni_human_2016.fasta	27,848.6	85.9%	1	1	1	0.0298%	4.30%	GLRAAACGGLR	R	G	90.0%	41.9	41.4	9.98	0	1	0	0	2	1,101.5947	129	139	true	
SUP-M2_SFD	BR3	SUPM2_BR3	File Name: SUPM2_07_03 (F037250)	Isoform 2 of Transketolase OS=Homo sapiens GN=TKT	sp|P29401-2|TKT_HUMAN,sp|P29401|TKT_HUMAN,tr|A0A0B4J1R6|A0A0B4J1R6_HUMAN,tr|A0A0K0K1H9|A0A0K0K1H9_HUMAN,tr|B3KSI4|B3KSI4_HUMAN,tr|B4E022|B4E022_HUMAN,tr|Q53EM5|Q53EM5_HUMAN,tr|V9HWD9|V9HWD9_HUMAN	uni_human_2016.fasta	67,879.4	99.8%	2	2	2	0.0596%	3.49%	DAIAQAVR	R	G	95.0%	57.5	39.1	24.5	0	1	0	0	2	843.4683	610	617	true	
SUP-M2_SFD	BR3	SUPM2_BR3	File Name: SUPM2_07_03 (F037250)	Isoform 2 of Transketolase OS=Homo sapiens GN=TKT	sp|P29401-2|TKT_HUMAN,sp|P29401|TKT_HUMAN,tr|A0A0B4J1R6|A0A0B4J1R6_HUMAN,tr|A0A0K0K1H9|A0A0K0K1H9_HUMAN,tr|B3KSI4|B3KSI4_HUMAN,tr|B4E022|B4E022_HUMAN,tr|Q53EM5|Q53EM5_HUMAN,tr|V9HWD9|V9HWD9_HUMAN	uni_human_2016.fasta	67,879.4	99.8%	2	2	2	0.0596%	3.49%	TVPFCSTFAAFFTR	R	A	95.0%	59.9	42.1	41.7	0	1	0	0	2	1,651.7937	382	395	true	
SUP-M2_SFD	BR3	SUPM2_BR3	File Name: SUPM2_07_03 (F037250)	Isoform 2 of Collagen alpha-3(VI) chain OS=Homo sapiens GN=COL6A3	sp|P12111-2|CO6A3_HUMAN,sp|P12111-4|CO6A3_HUMAN,sp|P12111|CO6A3_HUMAN,tr|B7ZW00|B7ZW00_HUMAN,tr|D9ZGF2|D9ZGF2_HUMAN,tr|E7ENL6|E7ENL6_HUMAN	uni_human_2016.fasta	343,667.4	92.7%	1	1	1	0.0298%	0.303%	LLVLITGGK	K	S	95.0%	41.0	31.0	14.2	0	1	0	0	2	913.6083	552	560	true	
SUP-M2_SFD	BR3	SUPM2_BR3	File Name: SUPM2_07_03 (F037250)	Phospholipase A2 OS=Homo sapiens GN=PLA2G1B PE=1 SV=3	sp|P04054|PA21B_HUMAN,tr|Q9BS22|Q9BS22_HUMAN	uni_human_2016.fasta	16,360.0	85.6%	1	1	1	0.0298%	14.9%	MKLLVLAVLLTVAAADSGISPR	-	A	89.9%	30.6	32.6	1.68	0	0	1	0	2	2,343.3471	1	22	true	
SUP-M2_SFD	BR3	SUPM2_BR3	File Name: SUPM2_07_03 (F037250)	Isoform 2 of Paraspeckle component 1 OS=Homo sapiens GN=PSPC1	sp|Q8WXF1-2|PSPC1_HUMAN,sp|Q8WXF1|PSPC1_HUMAN,tr|A0A024RDP4|A0A024RDP4_HUMAN	uni_human_2016.fasta	58,744.5	99.2%	2	2	2	0.0596%	6.36%	FAQPGTFEFEYASR	R	W	83.3%	38.1	43.3	19.9	0	1	0	0	2	1,649.7594	265	278	true	
SUP-M2_SFD	BR3	SUPM2_BR3	File Name: SUPM2_07_03 (F037250)	Isoform 2 of Paraspeckle component 1 OS=Homo sapiens GN=PSPC1	sp|Q8WXF1-2|PSPC1_HUMAN,sp|Q8WXF1|PSPC1_HUMAN,tr|A0A024RDP4|A0A024RDP4_HUMAN	uni_human_2016.fasta	58,744.5	99.2%	2	2	2	0.0596%	6.36%	YGEPSEVFINR	R	D	95.0%	49.2	41.4	26.1	0	1	0	0	2	1,310.6375	105	115	true	
SUP-M2_SFD	BR3	SUPM2_BR3	File Name: SUPM2_07_03 (F037250)	DNA replication licensing factor MCM5 OS=Homo sapiens GN=MCM5 PE=1 SV=5	sp|P33992|MCM5_HUMAN,tr|A8K521|A8K521_HUMAN,tr|B1AHB0|B1AHB0_HUMAN,tr|B4DQ39|B4DQ39_HUMAN	uni_human_2016.fasta	82,288.3	73.6%	1	1	1	0.0298%	1.77%	VLGIQVDTDGSGR	R	S	80.6%	39.9	43.4	23.5	0	1	0	0	2	1,316.6807	296	308	true	
SUP-M2_SFD	BR3	SUPM2_BR3	File Name: SUPM2_07_03 (F037250)	Isoform 2 of Stress-induced-phosphoprotein 1 OS=Homo sapiens GN=STIP1	sp|P31948-2|STIP1_HUMAN,sp|P31948|STIP1_HUMAN	uni_human_2016.fasta	62,642.1	100.0%	4	7	8	0.238%	8.81%	AMADPEVQQIMSDPAMR	R	L	95.0%	55.5	39.9	31.7	0	2	0	0	2	1,889.8556	489	505	true	
SUP-M2_SFD	BR3	SUPM2_BR3	File Name: SUPM2_07_03 (F037250)	Isoform 2 of Stress-induced-phosphoprotein 1 OS=Homo sapiens GN=STIP1	sp|P31948-2|STIP1_HUMAN,sp|P31948|STIP1_HUMAN	uni_human_2016.fasta	62,642.1	100.0%	4	7	8	0.238%	8.81%	ELCEKAIEVGR	R	E	95.0%	50.1	42.3	18.2	0	3	0	0	2	1,408.6891	280	290	true	
SUP-M2_SFD	BR3	SUPM2_BR3	File Name: SUPM2_07_03 (F037250)	Isoform 2 of Stress-induced-phosphoprotein 1 OS=Homo sapiens GN=STIP1	sp|P31948-2|STIP1_HUMAN,sp|P31948|STIP1_HUMAN	uni_human_2016.fasta	62,642.1	100.0%	4	7	8	0.238%	8.81%	KAAALEFLNR	R	F	95.0%	75.0	41.0	53.4	0	2	0	0	2	1,237.6688	78	87	true	
SUP-M2_SFD	BR3	SUPM2_BR3	File Name: SUPM2_07_03 (F037250)	Isoform 2 of Stress-induced-phosphoprotein 1 OS=Homo sapiens GN=STIP1	sp|P31948-2|STIP1_HUMAN,sp|P31948|STIP1_HUMAN	uni_human_2016.fasta	62,642.1	100.0%	4	7	8	0.238%	8.81%	NKPSDLGTKLQDPR	R	I	95.0%	49.1	42.2	33.1	0	1	0	0	2	1,790.9226	161	174	true	
SUP-M2_SFD	BR3	SUPM2_BR3	File Name: SUPM2_07_03 (F037250)	Isoform 2 of ATP-dependent RNA helicase DDX3X OS=Homo sapiens GN=DDX3X	sp|O00571-2|DDX3X_HUMAN,sp|O00571|DDX3X_HUMAN,tr|A0A0D9SF53|A0A0D9SF53_HUMAN,tr|A0A0D9SFB3|A0A0D9SFB3_HUMAN,tr|A0A0D9SG12|A0A0D9SG12_HUMAN,tr|B5BTY4|B5BTY4_HUMAN,tr|Q59GX6|Q59GX6_HUMAN	uni_human_2016.fasta	73,245.8	99.8%	2	2	2	0.0596%	4.80%	ELAVQIYEEAR	R	K	95.0%	57.0	41.8	40.1	0	1	0	0	2	1,320.6794	277	287	true	
SUP-M2_SFD	BR3	SUPM2_BR3	File Name: SUPM2_07_03 (F037250)	Isoform 2 of ATP-dependent RNA helicase DDX3X OS=Homo sapiens GN=DDX3X	sp|O00571-2|DDX3X_HUMAN,sp|O00571|DDX3X_HUMAN,tr|A0A0D9SF53|A0A0D9SF53_HUMAN,tr|A0A0D9SFB3|A0A0D9SFB3_HUMAN,tr|A0A0D9SG12|A0A0D9SG12_HUMAN,tr|B5BTY4|B5BTY4_HUMAN,tr|Q59GX6|Q59GX6_HUMAN	uni_human_2016.fasta	73,245.8	99.8%	2	2	2	0.0596%	4.80%	MLDMGFEPQIR	R	R	95.0%	52.5	41.0	21.6	0	2	0	0	2	1,352.6340	352	362	false	tr|Q59F66|Q59F66_HUMAN,sp|Q92841|DDX17_HUMAN,tr|H3BLZ8|H3BLZ8_HUMAN,tr|B5BUE6|B5BUE6_HUMAN,sp|P17844|DDX5_HUMAN,sp|P17844-2|DDX5_HUMAN,tr|B4DN41|B4DN41_HUMAN,tr|J3KTA4|J3KTA4_HUMAN
SUP-M2_SFD	BR3	SUPM2_BR3	File Name: SUPM2_07_03 (F037250)	Isoform 2 of ATP-dependent RNA helicase DDX3X OS=Homo sapiens GN=DDX3X	sp|O00571-2|DDX3X_HUMAN,sp|O00571|DDX3X_HUMAN,tr|A0A0D9SF53|A0A0D9SF53_HUMAN,tr|A0A0D9SFB3|A0A0D9SFB3_HUMAN,tr|A0A0D9SG12|A0A0D9SG12_HUMAN,tr|B5BTY4|B5BTY4_HUMAN,tr|Q59GX6|Q59GX6_HUMAN	uni_human_2016.fasta	73,245.8	99.8%	2	2	2	0.0596%	4.80%	SDYDGIGSR	R	G	95.0%	59.7	37.2	31.2	0	1	0	0	2	969.4273	102	110	true	
SUP-M2_SFD	BR3	SUPM2_BR3	File Name: SUPM2_07_03 (F037250)	Lamin-B1 OS=Homo sapiens GN=LMNB1 PE=1 SV=2	sp|P20700|LMNB1_HUMAN	uni_human_2016.fasta	66,409.6	100.0%	3	3	3	0.0894%	7.00%	CQSLTEDLEFR	R	K	95.0%	72.8	41.3	50.5	0	1	0	0	2	1,397.6367	198	208	true	
SUP-M2_SFD	BR3	SUPM2_BR3	File Name: SUPM2_07_03 (F037250)	Lamin-B1 OS=Homo sapiens GN=LMNB1 PE=1 SV=2	sp|P20700|LMNB1_HUMAN	uni_human_2016.fasta	66,409.6	100.0%	3	3	3	0.0894%	7.00%	IESLSSQLSNLQKESR	R	A	95.0%	61.6	42.7	41.7	0	1	0	0	2	1,929.9972	300	315	true	
SUP-M2_SFD	BR3	SUPM2_BR3	File Name: SUPM2_07_03 (F037250)	Lamin-B1 OS=Homo sapiens GN=LMNB1 PE=1 SV=2	sp|P20700|LMNB1_HUMAN	uni_human_2016.fasta	66,409.6	100.0%	3	3	3	0.0894%	7.00%	LSSEMNTSTVNSAR	R	E	95.0%	94.9	43.9	70.6	0	1	0	0	2	1,496.7008	277	290	true	
SUP-M2_SFD	BR3	SUPM2_BR3	File Name: SUPM2_07_03 (F037250)	Mitochondrial heat shock 60kD protein 1 variant 1 OS=Homo sapiens GN=HSPD1 PE=2 SV=1	tr|B3GQS7|B3GQS7_HUMAN	uni_human_2016.fasta	60,681.3	92.7%	1	1	1	0.0298%	2.99%	AAVEEGIVLGGGCALLR	R	C	95.0%	79.3	42.4	52.4	0	1	0	0	2	1,684.9053	430	446	true	tr|B7Z597|B7Z597_HUMAN,tr|B7Z4F6|B7Z4F6_HUMAN,tr|B7Z5E7|B7Z5E7_HUMAN,tr|A0A024R3X4|A0A024R3X4_HUMAN,sp|P10809|CH60_HUMAN
SUP-M2_SFD	BR3	SUPM2_BR3	File Name: SUPM2_07_03 (F037250)	Isoform 2 of Probable ATP-dependent RNA helicase DDX5 OS=Homo sapiens GN=DDX5	sp|P17844-2|DDX5_HUMAN,sp|P17844|DDX5_HUMAN,tr|B4DN41|B4DN41_HUMAN,tr|B5BUE6|B5BUE6_HUMAN,tr|J3KTA4|J3KTA4_HUMAN	uni_human_2016.fasta	69,149.7	99.8%	2	2	2	0.0596%	6.92%	ELAQQVQQVAAEYCR	R	A	95.0%	89.8	43.3	71.1	0	1	0	0	2	1,792.8647	178	192	true	
SUP-M2_SFD	BR3	SUPM2_BR3	File Name: SUPM2_07_03 (F037250)	Isoform 2 of Probable ATP-dependent RNA helicase DDX5 OS=Homo sapiens GN=DDX5	sp|P17844-2|DDX5_HUMAN,sp|P17844|DDX5_HUMAN,tr|B4DN41|B4DN41_HUMAN,tr|B5BUE6|B5BUE6_HUMAN,tr|J3KTA4|J3KTA4_HUMAN	uni_human_2016.fasta	69,149.7	99.8%	2	2	2	0.0596%	6.92%	MLDMGFEPQIR	R	K	95.0%	52.5	41.0	21.6	0	2	0	0	2	1,352.6340	253	263	false	tr|Q59F66|Q59F66_HUMAN,tr|Q59GX6|Q59GX6_HUMAN,sp|Q92841|DDX17_HUMAN,tr|H3BLZ8|H3BLZ8_HUMAN,tr|A0A0D9SF53|A0A0D9SF53_HUMAN,sp|O00571|DDX3X_HUMAN,tr|A0A0D9SG12|A0A0D9SG12_HUMAN,tr|A0A0D9SFB3|A0A0D9SFB3_HUMAN,sp|O00571-2|DDX3X_HUMAN,tr|B5BTY4|B5BTY4_HUMAN
SUP-M2_SFD	BR3	SUPM2_BR3	File Name: SUPM2_07_03 (F037250)	Isoform 2 of Probable ATP-dependent RNA helicase DDX5 OS=Homo sapiens GN=DDX5	sp|P17844-2|DDX5_HUMAN,sp|P17844|DDX5_HUMAN,tr|B4DN41|B4DN41_HUMAN,tr|B5BUE6|B5BUE6_HUMAN,tr|J3KTA4|J3KTA4_HUMAN	uni_human_2016.fasta	69,149.7	99.8%	2	2	2	0.0596%	6.92%	TTYLVLDEADR	R	M	95.0%	86.9	42.0	56.8	0	1	0	0	2	1,295.6479	242	252	true	
SUP-M2_SFD	BR3	SUPM2_BR3	File Name: SUPM2_07_03 (F037250)	Isoform 2 of Heat shock 70 kDa protein 1A OS=Homo sapiens GN=HSPA1A	sp|P0DMV8-2|HS71A_HUMAN,sp|P0DMV8|HS71A_HUMAN,sp|P0DMV9|HS71B_HUMAN,tr|A0A0G2JIW1|A0A0G2JIW1_HUMAN,tr|A8K5I0|A8K5I0_HUMAN	uni_human_2016.fasta	70,054.0	100.0%	6	8	9	0.268%	14.3%	FEELCSDLFR	R	S	95.0%	70.8	38.7	45.8	0	1	0	0	2	1,315.5988	302	311	true	
SUP-M2_SFD	BR3	SUPM2_BR3	File Name: SUPM2_07_03 (F037250)	Isoform 2 of Heat shock 70 kDa protein 1A OS=Homo sapiens GN=HSPA1A	sp|P0DMV8-2|HS71A_HUMAN,sp|P0DMV8|HS71A_HUMAN,sp|P0DMV9|HS71B_HUMAN,tr|A0A0G2JIW1|A0A0G2JIW1_HUMAN,tr|A8K5I0|A8K5I0_HUMAN	uni_human_2016.fasta	70,054.0	100.0%	6	8	9	0.268%	14.3%	IINEPTAAAIAYGLDR	R	T	95.0%	59.0	41.0	37.4	0	0	2	0	2	1,687.9015	172	187	true	
SUP-M2_SFD	BR3	SUPM2_BR3	File Name: SUPM2_07_03 (F037250)	Isoform 2 of Heat shock 70 kDa protein 1A OS=Homo sapiens GN=HSPA1A	sp|P0DMV8-2|HS71A_HUMAN,sp|P0DMV8|HS71A_HUMAN,sp|P0DMV9|HS71B_HUMAN,tr|A0A0G2JIW1|A0A0G2JIW1_HUMAN,tr|A8K5I0|A8K5I0_HUMAN	uni_human_2016.fasta	70,054.0	100.0%	6	8	9	0.268%	14.3%	LIGDAAKNQVALNPQNTVFDAKR	R	L	95.0%	70.0	44.9	41.6	0	0	2	0	2	2,693.3797	50	72	true	
SUP-M2_SFD	BR3	SUPM2_BR3	File Name: SUPM2_07_03 (F037250)	Isoform 2 of Heat shock 70 kDa protein 1A OS=Homo sapiens GN=HSPA1A	sp|P0DMV8-2|HS71A_HUMAN,sp|P0DMV8|HS71A_HUMAN,sp|P0DMV9|HS71B_HUMAN,tr|A0A0G2JIW1|A0A0G2JIW1_HUMAN,tr|A8K5I0|A8K5I0_HUMAN	uni_human_2016.fasta	70,054.0	100.0%	6	8	9	0.268%	14.3%	LSKEEIER	R	M	95.0%	47.4	41.0	20.7	0	1	0	0	2	1,114.5835	510	517	true	
SUP-M2_SFD	BR3	SUPM2_BR3	File Name: SUPM2_07_03 (F037250)	Isoform 2 of Heat shock 70 kDa protein 1A OS=Homo sapiens GN=HSPA1A	sp|P0DMV8-2|HS71A_HUMAN,sp|P0DMV8|HS71A_HUMAN,sp|P0DMV9|HS71B_HUMAN,tr|A0A0G2JIW1|A0A0G2JIW1_HUMAN,tr|A8K5I0|A8K5I0_HUMAN	uni_human_2016.fasta	70,054.0	100.0%	6	8	9	0.268%	14.3%	QATKDAGVIAGLNVLR	R	I	95.0%	91.1	38.3	68.2	0	2	0	0	2	1,736.9751	156	171	true	
SUP-M2_SFD	BR3	SUPM2_BR3	File Name: SUPM2_07_03 (F037250)	Isoform 2 of Heat shock 70 kDa protein 1A OS=Homo sapiens GN=HSPA1A	sp|P0DMV8-2|HS71A_HUMAN,sp|P0DMV8|HS71A_HUMAN,sp|P0DMV9|HS71B_HUMAN,tr|A0A0G2JIW1|A0A0G2JIW1_HUMAN,tr|A8K5I0|A8K5I0_HUMAN	uni_human_2016.fasta	70,054.0	100.0%	6	8	9	0.268%	14.3%	STLEPVEKALR	R	D	90.6%	36.3	39.7	15.6	0	1	0	0	2	1,353.7469	312	322	true	
SUP-M2_SFD	BR3	SUPM2_BR3	File Name: SUPM2_07_03 (F037250)	Ran GTPase-activating protein 1 OS=Homo sapiens GN=RANGAP1 PE=1 SV=1	sp|P46060|RAGP1_HUMAN,tr|A0A024R1U0|A0A024R1U0_HUMAN	uni_human_2016.fasta	63,543.3	92.7%	1	1	1	0.0298%	2.04%	LEGNTVGVEAAR	R	V	95.0%	53.6	41.6	27.9	0	1	0	0	2	1,215.6328	56	67	true	
SUP-M2_SFD	BR3	SUPM2_BR3	File Name: SUPM2_07_03 (F037250)	Protein TRAJ56 (Fragment) OS=Homo sapiens GN=TRAJ56 PE=4 SV=1	tr|A0A075B6Z2|A0A075B6Z2_HUMAN,tr|A0N4V7|A0N4V7_HUMAN	uni_human_2016.fasta	2,213.7	91.5%	1	1	1	0.0298%	38.1%	GITLSVRP	K	-	94.1%	43.8	38.4	10.8	0	1	0	0	2	842.5095	14	21	true	
SUP-M2_SFD	BR3	SUPM2_BR3	File Name: SUPM2_07_03 (F037250)	Alternative protein IPO7 OS=Homo sapiens GN=IPO7 PE=4 SV=1	tr|L8E8A9|L8E8A9_HUMAN	uni_human_2016.fasta	12,709.7	94.3%	1	1	1	0.0298%	7.69%	MPAMQNMR	-	M	86.2%	19.9	29.2	3.92	0	0	1	0	2	1,052.4322	1	8	true	
SUP-M2_SFD	BR3	SUPM2_BR3	File Name: SUPM2_07_03 (F037250)	78 kDa glucose-regulated protein OS=Homo sapiens GN=HSPA5 PE=1 SV=2	sp|P11021|GRP78_HUMAN	uni_human_2016.fasta	72,334.7	72.6%	1	1	1	0.0298%	2.14%	ITPSYVAFTPEGER	R	L	79.7%	39.0	42.7	10.8	0	1	0	0	2	1,566.7799	61	74	true	
SUP-M2_SFD	BR3	SUPM2_BR3	File Name: SUPM2_07_03 (F037250)	RNA-binding protein 39 (Fragment) OS=Homo sapiens GN=RBM39 PE=1 SV=1	tr|A0A0U1RQW2|A0A0U1RQW2_HUMAN	uni_human_2016.fasta	17,679.0	92.7%	1	1	1	0.0298%	10.4%	TDASSASSFLDSDELER	R	T	95.0%	90.3	39.2	67.4	0	1	0	0	2	1,829.8036	89	105	true	tr|B3KWX7|B3KWX7_HUMAN
SUP-M2_SFD	BR3	SUPM2_BR3	File Name: SUPM2_07_03 (F037250)	Isoform 2 of X-ray repair cross-complementing protein 6 OS=Homo sapiens GN=XRCC6	sp|P12956-2|XRCC6_HUMAN,sp|P12956|XRCC6_HUMAN,tr|A0A024R1N4|A0A024R1N4_HUMAN,tr|B1AHC9|B1AHC9_HUMAN,tr|B2RDN9|B2RDN9_HUMAN,tr|B4DE32|B4DE32_HUMAN	uni_human_2016.fasta	69,846.4	99.8%	2	2	2	0.0596%	5.11%	DIISIAEDEDLR	R	V	95.0%	83.3	42.5	56.1	0	1	0	0	2	1,388.6906	219	230	true	
SUP-M2_SFD	BR3	SUPM2_BR3	File Name: SUPM2_07_03 (F037250)	Isoform 2 of X-ray repair cross-complementing protein 6 OS=Homo sapiens GN=XRCC6	sp|P12956-2|XRCC6_HUMAN,sp|P12956|XRCC6_HUMAN,tr|A0A024R1N4|A0A024R1N4_HUMAN,tr|B1AHC9|B1AHC9_HUMAN,tr|B2RDN9|B2RDN9_HUMAN,tr|B4DE32|B4DE32_HUMAN	uni_human_2016.fasta	69,846.4	99.8%	2	2	2	0.0596%	5.11%	TFNTSTGGLLLPSDTKR	R	S	95.0%	60.8	43.7	44.4	0	1	0	0	2	1,918.9967	302	318	true	
SUP-M2_SFD	BR3	SUPM2_BR3	File Name: SUPM2_07_03 (F037250)	Tax_Id=9606 Gene_Symbol=KRT10 Keratin, type I cytoskeletal 10	IPI:CON_00009865.2|SWISS-PROT:P13645,sp|P13645|K1C10_HUMAN	uni_human_2016.fasta	59,512.4	92.7%	1	1	1	0.0298%	1.52%	LENEIQTYR	R	S	95.0%	52.6	42.2	17.3	0	1	0	0	2	1,165.5848	442	450	true	
SUP-M2_SFD	BR3	SUPM2_BR3	File Name: SUPM2_07_03 (F037250)	HCG2009934, isoform CRA_a OS=Homo sapiens GN=hCG_2009934 PE=4 SV=1	tr|A0A024RA64|A0A024RA64_HUMAN	uni_human_2016.fasta	19,096.0	82.5%	1	1	1	0.0298%	4.14%	MMSPDER	-	R	87.5%	19.8	27.1	10.4	0	0	1	0	2	992.3909	1	7	true	
SUP-M2_SFD	BR3	SUPM2_BR3	File Name: SUPM2_07_03 (F037250)	cDNA FLJ50442, highly similar to T-complex protein 1 subunit epsilon OS=Homo sapiens PE=2 SV=1	tr|B4DDU6|B4DDU6_HUMAN,tr|B7ZAR1|B7ZAR1_HUMAN	uni_human_2016.fasta	55,349.8	92.7%	1	1	1	0.0298%	1.99%	IADGYEQAAR	R	V	95.0%	77.8	40.6	52.8	0	1	0	0	2	1,093.5273	95	104	true	
SUP-M2_SFD	BR3	SUPM2_BR3	File Name: SUPM2_07_03 (F037250)	cDNA FLJ52950 OS=Homo sapiens PE=2 SV=1	tr|B7Z504|B7Z504_HUMAN	uni_human_2016.fasta	18,407.1	85.4%	1	1	1	0.0298%	5.23%	VGPLLLPR	M	T	89.7%	21.1	25.0	8.88	0	1	0	0	1	864.5667	2	9	true	
SUP-M2_SFD	BR3	SUPM2_BR3	File Name: SUPM2_07_03 (F037250)	Sec1 family domain-containing protein 1 OS=Homo sapiens GN=SCFD1 PE=1 SV=4	sp|Q8WVM8|SCFD1_HUMAN,tr|Q53GW1|Q53GW1_HUMAN	uni_human_2016.fasta	72,382.3	92.7%	1	1	1	0.0298%	2.34%	AAAAAATAAAAASIR	M	E	95.0%	82.3	41.0	52.5	0	1	0	0	1	1,299.7014	2	16	true	
SUP-M2_SFD	BR3	SUPM2_BR3	File Name: SUPM2_07_03 (F037250)	Heat shock cognate 71 kDa protein OS=Homo sapiens GN=HSPA8 PE=1 SV=1	sp|P11142|HSP7C_HUMAN,tr|B3KTV0|B3KTV0_HUMAN,tr|Q53GZ6|Q53GZ6_HUMAN,tr|V9HW22|V9HW22_HUMAN	uni_human_2016.fasta	70,899.8	100.0%	3	4	4	0.119%	5.26%	FEELNADLFR	R	G	95.0%	79.6	41.5	54.0	0	1	0	0	2	1,253.6161	302	311	true	tr|E9PN89|E9PN89_HUMAN
SUP-M2_SFD	BR3	SUPM2_BR3	File Name: SUPM2_07_03 (F037250)	Heat shock cognate 71 kDa protein OS=Homo sapiens GN=HSPA8 PE=1 SV=1	sp|P11142|HSP7C_HUMAN,tr|B3KTV0|B3KTV0_HUMAN,tr|Q53GZ6|Q53GZ6_HUMAN,tr|V9HW22|V9HW22_HUMAN	uni_human_2016.fasta	70,899.8	100.0%	3	4	4	0.119%	5.26%	LSKEDIER	R	M	95.0%	68.5	41.1	16.2	0	1	0	0	2	1,094.5478	510	517	true	
SUP-M2_SFD	BR3	SUPM2_BR3	File Name: SUPM2_07_03 (F037250)	Heat shock cognate 71 kDa protein OS=Homo sapiens GN=HSPA8 PE=1 SV=1	sp|P11142|HSP7C_HUMAN,tr|B3KTV0|B3KTV0_HUMAN,tr|Q53GZ6|Q53GZ6_HUMAN,tr|V9HW22|V9HW22_HUMAN	uni_human_2016.fasta	70,899.8	100.0%	3	4	4	0.119%	5.26%	QATKDAGTIAGLNVLR	R	I	95.0%	68.2	41.7	34.3	0	1	1	0	2	1,732.9343	156	171	true	tr|E9PN89|E9PN89_HUMAN
SUP-M2_SFD	BR3	SUPM2_BR3	File Name: SUPM2_07_03 (F037250)	RNA-binding protein 14 OS=Homo sapiens GN=RBM14 PE=1 SV=2	sp|Q96PK6|RBM14_HUMAN,tr|A0A0S2Z4Z0|A0A0S2Z4Z0_HUMAN	uni_human_2016.fasta	69,492.3	92.7%	1	1	1	0.0298%	2.24%	ASYVAPLTAQPATYR	R	A	95.0%	70.8	43.3	38.3	0	1	0	0	2	1,608.8380	224	238	true	
SUP-M2_SFD	BR3	SUPM2_BR3	File Name: SUPM2_07_03 (F037250)	(Bos taurus) similar to alpha-tubulin I isoform 1	IPI:CON_00700865.3|ENSEMBL:ENSBTAP00000016242,sp|P68363|TBA1B_HUMAN,tr|A8JZY9|A8JZY9_HUMAN,tr|B3KPS3|B3KPS3_HUMAN,tr|B3KT06|B3KT06_HUMAN	uni_human_2016.fasta	50,179.7	83.9%	1	1	1	0.0298%	3.33%	AVFVDLEPTVIDEVR	R	T	88.6%	39.1	41.4	20.7	0	1	0	0	2	1,701.9059	65	79	true	
SUP-M2_SFD	BR3	SUPM2_BR3	File Name: SUPM2_07_03 (F037250)	cDNA FLJ50941 OS=Homo sapiens PE=2 SV=1	tr|B7Z8N8|B7Z8N8_HUMAN	uni_human_2016.fasta	28,132.0	78.5%	1	1	1	0.0298%	4.74%	MDSENANSDMDK	-	G	84.4%	20.1	25.1	6.58	0	1	0	0	2	1,414.5098	1	12	true	
SUP-M2_SFD	BR3	SUPM2_BR3	File Name: SUPM2_07_03 (F037250)	Isoform 2 of Sorting nexin-2 OS=Homo sapiens GN=SNX2	sp|O60749-2|SNX2_HUMAN,sp|O60749|SNX2_HUMAN,tr|B3KML1|B3KML1_HUMAN,tr|B3KN57|B3KN57_HUMAN,tr|Q53GG3|Q53GG3_HUMAN	uni_human_2016.fasta	58,472.2	92.7%	1	1	1	0.0298%	2.49%	QFLESSELPR	R	A	95.0%	62.8	41.7	22.5	0	1	0	0	2	1,205.6161	260	269	true	
SUP-M2_SFD	BR3	SUPM2_BR3	File Name: SUPM2_07_03 (F037250)	Probable ATP-dependent RNA helicase DDX17 OS=Homo sapiens GN=DDX17 PE=1 SV=2	sp|Q92841|DDX17_HUMAN,tr|H3BLZ8|H3BLZ8_HUMAN,tr|Q59F66|Q59F66_HUMAN	uni_human_2016.fasta	80,274.0	99.8%	2	2	3	0.0894%	3.02%	CTYLVLDEADR	R	M	95.0%	72.3	41.0	48.5	0	1	0	0	2	1,354.6309	319	329	true	
SUP-M2_SFD	BR3	SUPM2_BR3	File Name: SUPM2_07_03 (F037250)	Probable ATP-dependent RNA helicase DDX17 OS=Homo sapiens GN=DDX17 PE=1 SV=2	sp|Q92841|DDX17_HUMAN,tr|H3BLZ8|H3BLZ8_HUMAN,tr|Q59F66|Q59F66_HUMAN	uni_human_2016.fasta	80,274.0	99.8%	2	2	3	0.0894%	3.02%	MLDMGFEPQIR	R	K	95.0%	52.5	41.0	21.6	0	2	0	0	2	1,352.6340	330	340	true	tr|Q59GX6|Q59GX6_HUMAN,tr|A0A0D9SF53|A0A0D9SF53_HUMAN,tr|B5BUE6|B5BUE6_HUMAN,sp|O00571|DDX3X_HUMAN,sp|P17844|DDX5_HUMAN,tr|A0A0D9SG12|A0A0D9SG12_HUMAN,sp|P17844-2|DDX5_HUMAN,tr|B4DN41|B4DN41_HUMAN,tr|A0A0D9SFB3|A0A0D9SFB3_HUMAN,tr|J3KTA4|J3KTA4_HUMAN,sp|O00571-2|DDX3X_HUMAN,tr|B5BTY4|B5BTY4_HUMAN
SUP-M2_SFD	BR3	SUPM2_BR3	File Name: SUPM2_07_03 (F037250)	Heterogeneous nuclear ribonucleoprotein M isoform a variant (Fragment) OS=Homo sapiens PE=2 SV=1	tr|Q59ES8|Q59ES8_HUMAN	uni_human_2016.fasta	65,256.3	92.7%	1	1	1	0.0298%	3.74%	GNFGGSFAGSFGGAGGHAPGVAR	R	K	95.0%	56.5	41.2	41.0	0	1	0	0	2	2,034.9530	513	535	true	
SUP-M2_SFD	BR3	SUPM2_BR3	File Name: SUPM2_07_03 (F037250)	Phosphatidylinositol 3-kinase catalytic subunit type 3 OS=Homo sapiens GN=PIK3C3 PE=1 SV=1	tr|A0A0B4J2B1|A0A0B4J2B1_HUMAN,tr|M0R386|M0R386_HUMAN	uni_human_2016.fasta	11,387.5	87.1%	1	1	1	0.0298%	12.5%	MDKLLRKENLDLK	-	L	90.9%	37.7	40.9	14.4	0	1	0	0	2	1,736.9367	1	13	true	
SUP-M2_SFD	BR3	SUPM2_BR3	File Name: SUPM2_07_03 (F037250)	Isoform 2 of Phosphoglucomutase-2 OS=Homo sapiens GN=PGM2	sp|Q96G03-2|PGM2_HUMAN,sp|Q96G03|PGM2_HUMAN,tr|B4DN40|B4DN40_HUMAN	uni_human_2016.fasta	68,285.7	92.7%	1	1	1	0.0298%	3.78%	IVLANDPDADR	R	L	95.0%	64.9	40.8	35.4	0	1	0	0	2	1,198.6064	317	327	true	
SUP-M2_SFD	BR3	SUPM2_BR3	File Name: SUPM2_07_03 (F037250)	ATP-dependent RNA helicase A OS=Homo sapiens GN=DHX9 PE=1 SV=4	sp|Q08211|DHX9_HUMAN	uni_human_2016.fasta	140,961.5	82.6%	1	1	1	0.0298%	1.26%	ELDALDANDELTPLGR	R	I	87.6%	40.0	43.3	19.9	0	1	0	0	2	1,741.8606	838	853	true	
SUP-M2_SFD	BR3	SUPM2_BR3	File Name: SUPM2_07_03 (F037250)	Centrosomal protein of 170 kDa (Fragment) OS=Homo sapiens GN=CEP170 PE=1 SV=1	tr|H0Y2V6|H0Y2V6_HUMAN	uni_human_2016.fasta	172,086.5	74.2%	1	1	1	0.0298%	0.578%	DNDDDQSDK	K	G	81.1%	17.0	25.0	11.2	0	0	1	0	2	1,051.3813	455	463	true	
SUP-M2_SFD	BR3	SUPM2_BR3	File Name: SUPM2_07_03 (F037250)	ATP-binding cassette sub-family E member 1 OS=Homo sapiens GN=ABCE1 PE=1 SV=1	sp|P61221|ABCE1_HUMAN,tr|D6R9I9|D6R9I9_HUMAN	uni_human_2016.fasta	67,316.4	99.7%	2	2	2	0.0596%	4.84%	EGINIFLDGYVPTENLR	R	F	94.2%	48.9	43.4	30.0	0	1	0	0	2	1,949.9969	307	323	true	
SUP-M2_SFD	BR3	SUPM2_BR3	File Name: SUPM2_07_03 (F037250)	ATP-binding cassette sub-family E member 1 OS=Homo sapiens GN=ABCE1 PE=1 SV=1	sp|P61221|ABCE1_HUMAN,tr|D6R9I9|D6R9I9_HUMAN	uni_human_2016.fasta	67,316.4	99.7%	2	2	2	0.0596%	4.84%	NVEDLSGGELQR	R	F	95.0%	77.5	42.8	50.8	0	1	0	0	2	1,316.6442	213	224	true	
SUP-M2_SFD	BR3	SUPM2_BR3	File Name: SUPM2_07_03 (F037250)	Perforin-1 OS=Homo sapiens GN=PRF1 PE=1 SV=1	sp|P14222|PERF_HUMAN,tr|E6Y8C6|E6Y8C6_HUMAN	uni_human_2016.fasta	61,376.9	92.7%	1	1	1	0.0298%	2.70%	LDFGDVLLATGGPLR	R	L	95.0%	58.3	41.9	37.5	0	1	0	0	2	1,543.8482	465	479	true	
SUP-M2_SFD	BR3	SUPM2_BR3	File Name: SUPM2_07_03 (F037250)	UHRF1-binding protein 1 OS=Homo sapiens GN=UHRF1BP1 PE=1 SV=1	sp|Q6BDS2|URFB1_HUMAN	uni_human_2016.fasta	159,487.7	89.9%	1	1	1	0.0298%	0.556%	EKLLQEIR	K	K	93.0%	36.7	35.4	10.7	0	1	0	0	2	1,028.6100	1425	1432	true	
SUP-M2_SFD	BR3	SUPM2_BR3	File Name: SUPM2_07_03 (F037250)	Unconventional myosin-Ig OS=Homo sapiens GN=MYO1G PE=1 SV=2	sp|B0I1T2|MYO1G_HUMAN	uni_human_2016.fasta	116,443.6	99.8%	2	2	2	0.0596%	1.96%	LLYNSTDPTLR	R	A	95.0%	59.0	41.3	39.8	0	1	0	0	2	1,292.6846	546	556	true	tr|Q6ZNK5|Q6ZNK5_HUMAN
SUP-M2_SFD	BR3	SUPM2_BR3	File Name: SUPM2_07_03 (F037250)	Unconventional myosin-Ig OS=Homo sapiens GN=MYO1G PE=1 SV=2	sp|B0I1T2|MYO1G_HUMAN	uni_human_2016.fasta	116,443.6	99.8%	2	2	2	0.0596%	1.96%	TLVTLEQSR	R	A	95.0%	50.0	40.6	24.8	0	1	0	0	2	1,046.5841	698	706	true	tr|Q6ZNK5|Q6ZNK5_HUMAN
SUP-M2_SFD	BR3	SUPM2_BR3	File Name: SUPM2_07_03 (F037250)	Isoform 2 of Bifunctional purine biosynthesis protein PURH OS=Homo sapiens GN=ATIC	sp|P31939-2|PUR9_HUMAN,sp|P31939|PUR9_HUMAN,tr|B2R7P8|B2R7P8_HUMAN,tr|V9HWH7|V9HWH7_HUMAN	uni_human_2016.fasta	64,616.5	92.7%	1	1	1	0.0298%	2.54%	DVSELTGFPEMLGGR	R	V	95.0%	78.5	42.5	52.4	0	1	0	0	2	1,623.7686	50	64	true	
SUP-M2_SFD	BR3	SUPM2_BR3	File Name: SUPM2_07_03 (F037250)	Myosin-9 OS=Homo sapiens GN=MYH9 PE=1 SV=4	sp|P35579|MYH9_HUMAN,tr|A0A024R1N1|A0A024R1N1_HUMAN	uni_human_2016.fasta	226,537.5	92.7%	1	1	1	0.0298%	0.561%	QLEEAEEEAQR	R	A	95.0%	66.2	41.1	37.9	0	1	0	0	2	1,331.6074	1878	1888	true	
SUP-M2_SFD	BR3	SUPM2_BR3	File Name: SUPM2_08_03 (F037251)	Isoform 2 of Protein C3orf33 OS=Homo sapiens GN=C3orf33	sp|Q6P1S2-2|CC033_HUMAN	uni_human_2016.fasta	29,264.9	82.6%	1	1	1	0.0233%	10.8%	GGYFSVNLNEEILRRGLGKTVLVKGLK	K	Y	83.7%	12.6	30.5	0.01000	0	0	1	0	2	3,182.7879	119	145	true	
SUP-M2_SFD	BR3	SUPM2_BR3	File Name: SUPM2_08_03 (F037251)	Isoform 5 of Nuclear pore complex protein Nup214 OS=Homo sapiens GN=NUP214	sp|P35658-5|NU214_HUMAN	uni_human_2016.fasta	215,401.1	97.0%	1	1	1	0.0233%	0.478%	NNPATPSTAK	K	T	87.5%	26.8	41.0	10.1	0	0	1	0	2	1,105.5273	1119	1128	true	
SUP-M2_SFD	BR3	SUPM2_BR3	File Name: SUPM2_08_03 (F037251)	Isoform 2 of WD repeat and HMG-box DNA-binding protein 1 OS=Homo sapiens GN=WDHD1	sp|O75717-2|WDHD1_HUMAN,sp|O75717|WDHD1_HUMAN,tr|A8KAE0|A8KAE0_HUMAN,tr|Q05DR3|Q05DR3_HUMAN	uni_human_2016.fasta	125,970.0	81.8%	1	1	1	0.0233%	1.99%	LAWQPKSGKLLAIPVEKSVK	R	L	83.0%	12.8	31.0	0.0300	0	0	1	0	2	2,408.3799	192	211	true	
SUP-M2_SFD	BR3	SUPM2_BR3	File Name: SUPM2_08_03 (F037251)	ATPase family AAA domain-containing protein 3A (Fragment) OS=Homo sapiens GN=ATAD3A PE=1 SV=1	tr|H0Y2W2|H0Y2W2_HUMAN	uni_human_2016.fasta	64,356.1	86.9%	1	1	1	0.0233%	1.75%	XGALALAAPR	-	R	87.8%	25.1	36.9	2.99	0	0	1	0	2	992.5204	1	10	true	
SUP-M2_SFD	BR3	SUPM2_BR3	File Name: SUPM2_08_03 (F037251)	Uncharacterized protein (Fragment) OS=Homo sapiens PE=4 SV=1	tr|H0YGN5|H0YGN5_HUMAN	uni_human_2016.fasta	17,789.3	96.3%	1	1	1	0.0233%	4.35%	XMNGDPK	-	H	87.8%	13.6	25.0	0.1000	0	0	1	0	2	893.3139	1	7	true	
SUP-M2_SFD	BR3	SUPM2_BR3	File Name: SUPM2_08_03 (F037251)	Alpha-1,3-mannosyl-glycoprotein 4-beta-N-acetylglucosaminyltransferase C OS=Homo sapiens GN=MGAT4C PE=4 SV=1	tr|F8VTY5|F8VTY5_HUMAN	uni_human_2016.fasta	13,173.1	85.2%	1	1	1	0.0233%	9.91%	KPHGLLFIIQR	R	D	86.2%	11.6	28.0	2.89	0	0	1	0	2	1,321.8105	98	108	true	
SUP-M2_SFD	BR3	SUPM2_BR3	File Name: SUPM2_08_03 (F037251)	Ribosomal protein S2 OS=Homo sapiens GN=RPS2 PE=2 SV=1	tr|Q8N5L9|Q8N5L9_HUMAN	uni_human_2016.fasta	31,337.3	86.9%	1	1	1	0.0233%	7.51%	MADDAGAAGGPGGPGGPGMGNR	-	G	87.8%	24.1	29.2	12.5	0	0	1	0	2	1,996.8337	1	22	true	
SUP-M2_SFD	BR3	SUPM2_BR3	File Name: SUPM2_08_03 (F037251)	Serine/threonine-protein phosphatase 2A 65 kDa regulatory subunit A alpha isoform OS=Homo sapiens GN=PPP2R1A PE=1 SV=4	sp|P30153|2AAA_HUMAN,tr|A8K3H8|A8K3H8_HUMAN,tr|A8K7B7|A8K7B7_HUMAN,tr|B4DDF7|B4DDF7_HUMAN,tr|B4DQY1|B4DQY1_HUMAN	uni_human_2016.fasta	65,309.7	83.0%	1	1	1	0.0233%	2.21%	TSACGLFSVCYPR	R	V	84.2%	34.4	41.3	23.5	0	1	0	0	2	1,517.6876	145	157	true	
SUP-M2_SFD	BR3	SUPM2_BR3	File Name: SUPM2_08_03 (F037251)	Isoform 2 of Serine/threonine-protein kinase 31 OS=Homo sapiens GN=STK31	sp|Q9BXU1-2|STK31_HUMAN,sp|Q9BXU1-3|STK31_HUMAN,sp|Q9BXU1|STK31_HUMAN,tr|A0A140VKG1|A0A140VKG1_HUMAN,tr|A4D159|A4D159_HUMAN,tr|A4D160|A4D160_HUMAN,tr|A8K8V9|A8K8V9_HUMAN,tr|Q96MA3|Q96MA3_HUMAN	uni_human_2016.fasta	115,698.2	86.9%	1	1	1	0.0233%	0.904%	VLKIISVEK	K	C	87.8%	12.2	25.0	5.77	0	0	1	0	2	1,028.6715	100	108	true	
SUP-M2_SFD	BR3	SUPM2_BR3	File Name: SUPM2_08_03 (F037251)	Isoform 2 of Protein FAM161A OS=Homo sapiens GN=FAM161A	sp|Q3B820-2|F161A_HUMAN	uni_human_2016.fasta	64,836.7	80.0%	1	1	1	0.0233%	4.17%	MAKLEKMYQDKLHLKEVQPVVIR	-	E	81.3%	21.3	40.0	7.03	0	0	1	0	2	3,092.6466	1	23	true	
SUP-M2_SFD	BR3	SUPM2_BR3	File Name: SUPM2_08_03 (F037251)	Peroxisomal membrane protein PEX16 (Fragment) OS=Homo sapiens GN=PEX16 PE=1 SV=1	tr|E9PLS4|E9PLS4_HUMAN,tr|E9PP98|E9PP98_HUMAN	uni_human_2016.fasta	17,995.6	80.2%	1	1	1	0.0233%	4.37%	MEMGAAK	-	V	81.5%	11.9	30.6	0.000	0	0	1	0	2	979.3649	1	7	true	
SUP-M2_SFD	BR3	SUPM2_BR3	File Name: SUPM2_08_03 (F037251)	Isoform 2 of Spectrin beta chain, non-erythrocytic 4 OS=Homo sapiens GN=SPTBN4	sp|Q9H254-2|SPTN4_HUMAN,sp|Q9H254-4|SPTN4_HUMAN,sp|Q9H254|SPTN4_HUMAN,tr|A0A024R0N6|A0A024R0N6_HUMAN,tr|C9JY79|C9JY79_HUMAN,tr|M0QZQ3|M0QZQ3_HUMAN,tr|Q71S06|Q71S06_HUMAN	uni_human_2016.fasta	288,984.1	86.6%	1	1	1	0.0233%	1.76%	MKALAVEGKRIGKVLDQVLEVGK	K	I	87.5%	20.0	34.1	5.64	0	0	1	0	2	2,713.5169	287	309	true	
SUP-M2_SFD	BR3	SUPM2_BR3	File Name: SUPM2_08_03 (F037251)	Arginine/serine-rich coiled-coil protein 2 OS=Homo sapiens GN=RSRC2 PE=1 SV=1	sp|Q7L4I2|RSRC2_HUMAN	uni_human_2016.fasta	50,560.8	86.9%	1	1	1	0.0233%	1.84%	MAASDTER	-	D	87.8%	19.4	31.0	5.28	0	0	1	0	2	985.4044	1	8	true	
SUP-M2_SFD	BR3	SUPM2_BR3	File Name: SUPM2_08_03 (F037251)	Protein Daple (Fragment) OS=Homo sapiens GN=CCDC88C PE=1 SV=1	tr|H0YJX5|H0YJX5_HUMAN	uni_human_2016.fasta	14,171.5	86.9%	1	1	1	0.0233%	10.7%	XIGAKALVKLIKPK	-	K	87.8%	15.3	25.0	8.46	0	0	1	0	2	1,823.0759	1	14	true	
SUP-M2_SFD	BR3	SUPM2_BR3	File Name: SUPM2_08_03 (F037251)	Mitoguardin-1 OS=Homo sapiens GN=FAM73A PE=1 SV=1	sp|Q8NAN2|MIGA1_HUMAN,tr|B4DK63|B4DK63_HUMAN,tr|B7ZLZ8|B7ZLZ8_HUMAN,tr|F8W7S1|F8W7S1_HUMAN	uni_human_2016.fasta	71,007.9	78.7%	1	1	1	0.0233%	1.27%	ILSALIVK	K	A	80.1%	18.4	26.6	3.95	0	1	0	0	2	856.5867	415	422	true	
SUP-M2_SFD	BR3	SUPM2_BR3	File Name: SUPM2_08_03 (F037251)	Hypothetic protein OS=Homo sapiens PE=2 SV=1	tr|A4PB32|A4PB32_HUMAN	uni_human_2016.fasta	9,039.0	86.5%	1	1	1	0.0233%	10.4%	LGRKALAK	M	G	87.5%	15.2	29.5	10.2	0	0	1	0	1	967.6144	2	9	true	
SUP-M2_SFD	BR3	SUPM2_BR3	File Name: SUPM2_08_03 (F037251)	Long-chain-fatty-acid--CoA ligase ACSBG2 (Fragment) OS=Homo sapiens GN=ACSBG2 PE=4 SV=1	tr|K7EMB4|K7EMB4_HUMAN	uni_human_2016.fasta	4,144.5	86.9%	1	1	1	0.0233%	59.5%	XTLVKKKIPIISNAMLVGDKLK	-	F	87.8%	18.5	27.6	1.07	0	0	1	0	2	2,652.4937	1	22	true	
SUP-M2_SFD	BR3	SUPM2_BR3	File Name: SUPM2_08_03 (F037251)	Heat shock 10kDa protein 1 (Chaperonin 10), isoform CRA_d OS=Homo sapiens GN=HSPE1 PE=3 SV=1	tr|A0A024R3X7|A0A024R3X7_HUMAN	uni_human_2016.fasta	7,540.7	86.9%	1	1	1	0.0233%	35.2%	MLPEKSQGKVLQATVVAVGSGSKGK	-	G	87.8%	33.2	44.2	0.000	0	0	1	0	2	2,668.4437	1	25	true	
SUP-M2_SFD	BR3	SUPM2_BR3	File Name: SUPM2_08_03 (F037251)	Isoform 2 of Steroid hormone receptor ERR1 OS=Homo sapiens GN=ESRRA	sp|P11474-2|ERR1_HUMAN,sp|P11474|ERR1_HUMAN,tr|F5GWT5|F5GWT5_HUMAN,tr|Q569H8|Q569H8_HUMAN	uni_human_2016.fasta	45,510.1	84.4%	1	1	1	0.0233%	1.90%	LVLSSLPK	K	R	85.5%	24.0	30.5	3.18	0	1	0	0	2	856.5503	69	76	true	
SUP-M2_SFD	BR3	SUPM2_BR3	File Name: SUPM2_08_03 (F037251)	Uncharacterized protein OS=Homo sapiens PE=1 SV=2	tr|M0QZD8|M0QZD8_HUMAN	uni_human_2016.fasta	354,219.5	79.9%	1	1	1	0.0233%	0.248%	LKLLHPKK	R	K	81.3%	6.26	25.0	1.05	0	0	1	0	2	1,087.7084	1002	1009	true	
SUP-M2_SFD	BR3	SUPM2_BR3	File Name: SUPM2_08_03 (F037251)	Alternative protein SV2A OS=Homo sapiens GN=SV2A PE=4 SV=1	tr|L8E840|L8E840_HUMAN	uni_human_2016.fasta	7,933.9	79.5%	1	1	1	0.0233%	15.9%	RKVVHPVMLLR	R	A	80.8%	18.3	32.9	0.000	0	0	1	0	2	1,452.8621	23	33	true	
SUP-M2_SFD	BR3	SUPM2_BR3	File Name: SUPM2_08_03 (F037251)	T-complex protein 1 subunit gamma OS=Homo sapiens PE=2 SV=1	tr|Q2TU64|Q2TU64_HUMAN	uni_human_2016.fasta	60,580.4	99.8%	2	2	2	0.0466%	4.04%	NLQDAMQVCR	R	N	95.0%	49.4	37.9	29.5	0	1	0	0	2	1,250.5617	390	399	true	
SUP-M2_SFD	BR3	SUPM2_BR3	File Name: SUPM2_08_03 (F037251)	T-complex protein 1 subunit gamma OS=Homo sapiens PE=2 SV=1	tr|Q2TU64|Q2TU64_HUMAN	uni_human_2016.fasta	60,580.4	99.8%	2	2	2	0.0466%	4.04%	TLIQNCGASTIR	R	L	95.0%	61.5	42.1	38.3	0	1	0	0	2	1,333.6894	450	461	true	
SUP-M2_SFD	BR3	SUPM2_BR3	File Name: SUPM2_08_03 (F037251)	Spindle and centriole-associated protein 1 OS=Homo sapiens GN=SPICE1 PE=1 SV=1	sp|Q8N0Z3|SPICE_HUMAN	uni_human_2016.fasta	96,265.0	84.8%	1	1	1	0.0233%	2.22%	QLLNKVKRKPNLHALSKPK	K	K	85.9%	10.4	27.1	2.19	0	0	1	0	2	2,539.4814	292	310	true	
SUP-M2_SFD	BR3	SUPM2_BR3	File Name: SUPM2_08_03 (F037251)	Peroxidasin-like protein OS=Homo sapiens GN=PXDNL PE=1 SV=3	sp|A1KZ92|PXDNL_HUMAN,tr|A0A059U7G5|A0A059U7G5_HUMAN	uni_human_2016.fasta	163,686.9	86.9%	1	1	1	0.0233%	0.547%	GTCCPVCR	K	D	87.8%	18.2	28.9	3.22	0	0	1	0	2	1,009.4013	1444	1451	true	
SUP-M2_SFD	BR3	SUPM2_BR3	File Name: SUPM2_08_03 (F037251)	60S ribosomal protein L29 OS=Homo sapiens GN=RPL29 PE=1 SV=2	sp|P47914|RL29_HUMAN,tr|A0A024R326|A0A024R326_HUMAN,tr|Q6IPI1|Q6IPI1_HUMAN	uni_human_2016.fasta	17,753.0	83.4%	1	1	1	0.0233%	15.1%	AMSARAEAIKALVKPKEVKPKIPK	K	G	84.5%	7.45	25.0	-0.0500	0	0	1	0	2	2,708.6011	64	87	true	
SUP-M2_SFD	BR3	SUPM2_BR3	File Name: SUPM2_08_03 (F037251)	Isoform 12 of Titin OS=Homo sapiens GN=TTN	sp|Q8WZ42-12|TITIN_HUMAN,tr|A0A0A0MTS7|A0A0A0MTS7_HUMAN	uni_human_2016.fasta	3,994,212.8	95.6%	1	1	1	0.0233%	0.0417%	VIILDKPGPPTGPIK	K	I	87.8%	21.3	30.9	5.03	0	0	1	0	2	1,655.9831	32394	32408	true	
SUP-M2_SFD	BR3	SUPM2_BR3	File Name: SUPM2_08_03 (F037251)	Splicing factor 3B subunit 1 OS=Homo sapiens GN=SF3B1 PE=1 SV=3	sp|O75533|SF3B1_HUMAN	uni_human_2016.fasta	145,835.3	84.2%	1	1	1	0.0233%	0.613%	KIMKLLLK	R	I	85.3%	7.90	25.0	7.90	0	0	1	0	2	986.6797	496	503	true	
SUP-M2_SFD	BR3	SUPM2_BR3	File Name: SUPM2_08_03 (F037251)	cDNA FLJ54030, highly similar to Polymerase delta-interacting protein 3 OS=Homo sapiens PE=2 SV=1	tr|B4E0L0|B4E0L0_HUMAN	uni_human_2016.fasta	48,102.5	80.9%	1	1	1	0.0233%	4.57%	KRGAAAKGRLNARPGVGGVR	R	S	82.2%	10.2	28.7	1.36	0	0	1	0	2	1,991.1847	12	31	true	
SUP-M2_SFD	BR3	SUPM2_BR3	File Name: SUPM2_08_03 (F037251)	Isoform 2 of Leucine-rich repeat-containing protein 18 OS=Homo sapiens GN=LRRC18	sp|Q8N456-2|LRC18_HUMAN,sp|Q8N456|LRC18_HUMAN	uni_human_2016.fasta	29,739.1	83.3%	1	1	1	0.0233%	3.92%	GPKGKKITLK	K	V	84.4%	7.43	25.0	3.84	0	0	1	0	2	1,069.7095	7	16	true	
SUP-M2_SFD	BR3	SUPM2_BR3	File Name: SUPM2_08_03 (F037251)	Isoform 2 of 5'-3' exoribonuclease 2 OS=Homo sapiens GN=XRN2	sp|Q9H0D6-2|XRN2_HUMAN,sp|Q9H0D6|XRN2_HUMAN,tr|B3KMC9|B3KMC9_HUMAN,tr|B4DZC3|B4DZC3_HUMAN	uni_human_2016.fasta	108,585.7	86.9%	1	1	1	0.0233%	3.20%	MQNNSSPSISPNTSFTSDGSPSPLGGIK	R	R	87.8%	30.5	38.0	9.21	0	0	1	0	2	2,912.3369	466	493	true	
SUP-M2_SFD	BR3	SUPM2_BR3	File Name: SUPM2_08_03 (F037251)	60S ribosomal protein L11 OS=Homo sapiens GN=RPL11 PE=1 SV=2	sp|P62913|RL11_HUMAN,tr|Q5VVD0|Q5VVD0_HUMAN	uni_human_2016.fasta	20,253.2	86.9%	1	1	1	0.0233%	7.30%	MAQDQGEKENPMR	-	E	87.8%	15.3	27.0	6.82	0	0	1	0	2	1,775.7114	1	13	true	
SUP-M2_SFD	BR3	SUPM2_BR3	File Name: SUPM2_08_03 (F037251)	cDNA FLJ38576 fis, clone HCHON2007482 OS=Homo sapiens PE=2 SV=1	tr|Q8N913|Q8N913_HUMAN	uni_human_2016.fasta	25,279.1	86.8%	1	1	1	0.0233%	7.98%	RSLPAQLAAPGGGARPGSR	R	G	87.8%	24.9	37.9	10.1	0	0	1	0	2	1,819.0047	58	76	true	
SUP-M2_SFD	BR3	SUPM2_BR3	File Name: SUPM2_08_03 (F037251)	All-trans-retinol 13,14-reductase (Fragment) OS=Homo sapiens GN=RETSAT PE=1 SV=1	tr|H7C3J0|H7C3J0_HUMAN	uni_human_2016.fasta	43,818.6	81.8%	1	1	1	0.0233%	4.26%	XPLVLLLAVLLLAVLCK	-	V	83.1%	6.83	25.0	6.83	0	0	1	0	2	1,970.1901	1	17	true	
SUP-M2_SFD	BR3	SUPM2_BR3	File Name: SUPM2_08_03 (F037251)	Folliculin OS=Homo sapiens GN=FLCN PE=1 SV=1	sp|Q8NFG4|FLCN_HUMAN	uni_human_2016.fasta	64,473.0	79.8%	1	1	1	0.0233%	1.38%	FWMTGLSK	K	T	81.1%	26.9	40.8	7.98	0	0	1	0	2	985.4813	552	559	true	
SUP-M2_SFD	BR3	SUPM2_BR3	File Name: SUPM2_08_03 (F037251)	Protein NRDE2 homolog OS=Homo sapiens GN=NRDE2 PE=1 SV=3	sp|Q9H7Z3|NRDE2_HUMAN,tr|Q0VFW7|Q0VFW7_HUMAN	uni_human_2016.fasta	132,677.5	86.9%	1	1	1	0.0233%	0.687%	SLKLILEK	R	K	87.8%	18.6	29.7	8.58	0	0	1	0	2	1,048.6403	358	365	true	
SUP-M2_SFD	BR3	SUPM2_BR3	File Name: SUPM2_08_03 (F037251)	Dynein heavy chain 7, axonemal OS=Homo sapiens GN=DNAH7 PE=1 SV=2	sp|Q8WXX0|DYH7_HUMAN	uni_human_2016.fasta	461,168.4	83.5%	1	1	1	0.0233%	0.224%	EKIKEVIMK	K	E	84.6%	15.7	33.2	-1.87	0	0	1	0	2	1,117.6651	474	482	true	
SUP-M2_SFD	BR3	SUPM2_BR3	File Name: SUPM2_08_03 (F037251)	Otolin-1 OS=Homo sapiens GN=OTOL1 PE=3 SV=1	sp|A6NHN0|OTOL1_HUMAN	uni_human_2016.fasta	49,423.5	95.1%	1	1	1	0.0233%	5.66%	GEKGEMGEKGEMGDKGCCGDSGERGGK	K	G	87.8%	16.2	25.5	5.58	0	0	1	0	2	2,913.1969	227	253	true	
SUP-M2_SFD	BR3	SUPM2_BR3	File Name: SUPM2_08_03 (F037251)	Isoform 2 of Leucine-rich repeat-containing protein 69 OS=Homo sapiens GN=LRRC69	sp|Q6ZNQ3-2|LRC69_HUMAN,sp|Q6ZNQ3|LRC69_HUMAN	uni_human_2016.fasta	39,593.8	86.3%	1	1	1	0.0233%	12.0%	TERLLIKALSGGKNTKIITLNGK	M	K	87.3%	10.1	25.0	2.38	0	0	1	0	1	2,579.5343	2	24	true	
SUP-M2_SFD	BR3	SUPM2_BR3	File Name: SUPM2_08_03 (F037251)	Ubiquitin-like domain-containing CTD phosphatase 1 OS=Homo sapiens GN=UBLCP1 PE=1 SV=2	sp|Q8WVY7|UBCP1_HUMAN	uni_human_2016.fasta	36,806.4	86.9%	1	1	1	0.0233%	6.60%	LLGLKVKGKPAENDVKLGALK	K	L	87.8%	14.9	26.7	6.13	0	0	1	0	2	2,407.4172	45	65	true	
SUP-M2_SFD	BR3	SUPM2_BR3	File Name: SUPM2_08_03 (F037251)	U30 OS=Homo sapiens GN=U30 PE=4 SV=1	tr|A0A126LAX6|A0A126LAX6_HUMAN	uni_human_2016.fasta	124,194.0	86.9%	1	1	1	0.0233%	1.11%	TSNDILIESLKK	K	I	87.8%	32.9	39.2	8.02	0	0	1	0	2	1,471.8100	951	962	true	
SUP-M2_SFD	BR3	SUPM2_BR3	File Name: SUPM2_08_03 (F037251)	60S ribosomal protein L23a (Fragment) OS=Homo sapiens GN=RPL23A PE=1 SV=1	tr|H7BY10|H7BY10_HUMAN	uni_human_2016.fasta	17,804.1	86.9%	1	1	1	0.0233%	15.8%	XLVGAPCPRASPAPPKAEAKAKALK	-	A	87.8%	31.0	42.1	6.80	0	0	1	0	2	2,761.4692	1	25	true	
SUP-M2_SFD	BR3	SUPM2_BR3	File Name: SUPM2_08_03 (F037251)	Histone-lysine N-methyltransferase EHMT1 (Fragment) OS=Homo sapiens GN=EHMT1 PE=1 SV=1	tr|A0A0D9SER9|A0A0D9SER9_HUMAN	uni_human_2016.fasta	25,123.8	83.8%	1	1	1	0.0233%	5.65%	XPFVLAAAVSRKK	-	K	84.9%	8.60	25.9	-2.96	0	0	1	0	2	1,439.8049	1	13	true	
SUP-M2_SFD	BR3	SUPM2_BR3	File Name: SUPM2_08_03 (F037251)	Alternative protein TTC27 OS=Homo sapiens GN=TTC27 PE=4 SV=1	tr|L8EA00|L8EA00_HUMAN	uni_human_2016.fasta	6,669.1	98.6%	1	1	1	0.0233%	29.3%	MMEKSGGCMPTYMEMGR	-	V	87.8%	16.4	27.0	4.20	0	0	1	0	2	2,164.8397	1	17	true	
SUP-M2_SFD	BR3	SUPM2_BR3	File Name: SUPM2_08_03 (F037251)	Synaptotagmin-14 (Fragment) OS=Homo sapiens GN=SYT14 PE=4 SV=1	tr|A0A0A0MTK4|A0A0A0MTK4_HUMAN	uni_human_2016.fasta	56,665.3	86.9%	1	1	1	0.0233%	4.17%	XYMDKDEHGSSSESEDEALGK	-	Y	87.8%	16.5	25.0	11.4	0	0	1	0	2	2,550.9827	1	21	true	
SUP-M2_SFD	BR3	SUPM2_BR3	File Name: SUPM2_08_03 (F037251)	Growth arrest-specific protein 8 OS=Homo sapiens GN=GAS8 PE=1 SV=1	sp|O95995|GAS8_HUMAN	uni_human_2016.fasta	56,356.5	86.9%	1	1	1	0.0233%	1.67%	KGKKGKAK	K	G	87.8%	16.5	28.1	0.000	0	0	1	0	2	949.5944	6	13	true	
SUP-M2_SFD	BR3	SUPM2_BR3	File Name: SUPM2_08_03 (F037251)	Sterile alpha motif domain-containing protein 9 OS=Homo sapiens GN=SAMD9 PE=1 SV=1	sp|Q5K651|SAMD9_HUMAN	uni_human_2016.fasta	184,289.8	83.3%	1	1	1	0.0233%	1.32%	GKENPDMANPSAMSTTAKGSK	K	S	84.4%	26.5	44.1	7.01	0	0	1	0	2	2,354.0485	116	136	true	
SUP-M2_SFD	BR3	SUPM2_BR3	File Name: SUPM2_08_03 (F037251)	Isoform Short of Heterogeneous nuclear ribonucleoprotein U OS=Homo sapiens GN=HNRNPU	sp|Q00839-2|HNRPU_HUMAN,tr|B4DLR3|B4DLR3_HUMAN	uni_human_2016.fasta	88,980.3	94.6%	1	1	1	0.0233%	1.86%	NFILDQTNVSAAAQR	R	R	95.0%	99.7	44.5	73.9	0	1	0	0	2	1,647.8449	557	571	true	
SUP-M2_SFD	BR3	SUPM2_BR3	File Name: SUPM2_08_03 (F037251)	Isoform 2 of Lysine-specific demethylase 5B OS=Homo sapiens GN=KDM5B	sp|Q9UGL1-2|KDM5B_HUMAN,sp|Q9UGL1|KDM5B_HUMAN,tr|B3KMS8|B3KMS8_HUMAN,tr|B3KV94|B3KV94_HUMAN,tr|Q9UFC7|Q9UFC7_HUMAN,tr|Q9UFD3|Q9UFD3_HUMAN,tr|Q9UIW7|Q9UIW7_HUMAN	uni_human_2016.fasta	103,720.2	79.8%	1	1	1	0.0233%	0.759%	KLKEPLPNGKKK	R	S	81.1%	6.22	25.0	1.26	0	0	1	0	2	1,379.8736	479	490	true	
SUP-M2_SFD	BR3	SUPM2_BR3	File Name: SUPM2_08_03 (F037251)	Transforming acidic coiled-coil-containing protein 1 (Fragment) OS=Homo sapiens GN=TACC1 PE=1 SV=1	tr|H0YAY0|H0YAY0_HUMAN	uni_human_2016.fasta	62,176.4	78.2%	1	1	1	0.0233%	2.67%	XRSKLRKPKPVPLRK	-	K	79.6%	8.96	25.0	0.000	0	0	1	0	2	1,925.1697	1	15	true	
SUP-M2_SFD	BR3	SUPM2_BR3	File Name: SUPM2_08_03 (F037251)	Twist-related protein 1 (Fragment) OS=Homo sapiens GN=TWIST1 PE=4 SV=1	tr|H7C4D7|H7C4D7_HUMAN	uni_human_2016.fasta	7,997.5	84.7%	1	1	1	0.0233%	31.4%	XIIPTLPSDKLSKIQTLKLAAR	-	Y	85.7%	12.5	29.3	0.710	0	0	1	0	2	2,744.5221	1	22	true	
SUP-M2_SFD	BR3	SUPM2_BR3	File Name: SUPM2_08_03 (F037251)	Isoform 2 of Leucine-rich repeats and immunoglobulin-like domains protein 1 OS=Homo sapiens GN=LRIG1	sp|Q96JA1-2|LRIG1_HUMAN,sp|Q96JA1|LRIG1_HUMAN,tr|Q5XWD3|Q5XWD3_HUMAN	uni_human_2016.fasta	119,114.5	80.1%	1	1	1	0.0233%	0.841%	VPLLLAPKS	R	-	81.4%	12.6	25.0	2.53	0	0	1	0	2	937.6082	1085	1093	true	
SUP-M2_SFD	BR3	SUPM2_BR3	File Name: SUPM2_08_03 (F037251)	Olfactory receptor 51G1 OS=Homo sapiens GN=OR51G1 PE=2 SV=1	sp|Q8NGK1|O51G1_HUMAN,tr|A0A126GVF5|A0A126GVF5_HUMAN,tr|A0A126GVV7|A0A126GVV7_HUMAN	uni_human_2016.fasta	36,291.4	81.3%	1	1	1	0.0233%	4.36%	SALLILPLPFLLKR	R	F	82.6%	6.66	25.0	6.66	0	0	1	0	2	1,594.0457	154	167	true	
SUP-M2_SFD	BR3	SUPM2_BR3	File Name: SUPM2_08_03 (F037251)	Isoform 2 of Trafficking protein particle complex subunit 9 OS=Homo sapiens GN=TRAPPC9	sp|Q96Q05-2|TPPC9_HUMAN,sp|Q96Q05-3|TPPC9_HUMAN,sp|Q96Q05|TPPC9_HUMAN,tr|H0YBR0|H0YBR0_HUMAN	uni_human_2016.fasta	128,531.5	86.9%	1	1	1	0.0233%	1.36%	HVKLLNLPASLRPHKMK	R	S	87.8%	19.6	28.5	3.75	0	0	1	0	2	1,998.1796	542	558	true	
SUP-M2_SFD	BR3	SUPM2_BR3	File Name: SUPM2_08_03 (F037251)	Alternative protein CSF2RB OS=Homo sapiens GN=CSF2RB PE=4 SV=1	tr|L0R5A1|L0R5A1_HUMAN	uni_human_2016.fasta	11,645.2	81.1%	1	1	1	0.0233%	7.41%	LASIVTPR	R	N	82.3%	31.9	37.6	6.59	0	1	0	0	2	856.5251	61	68	true	
SUP-M2_SFD	BR3	SUPM2_BR3	File Name: SUPM2_08_03 (F037251)	Guanine nucleotide-binding protein G(t) subunit alpha-3 OS=Homo sapiens GN=GNAT3 PE=2 SV=2	sp|A8MTJ3|GNAT3_HUMAN	uni_human_2016.fasta	40,358.2	85.8%	1	1	1	0.0233%	7.34%	TVKLLLLGAGESGKSTIVKQMKIIHK	R	N	86.8%	9.30	25.0	0.1000	0	0	1	0	2	2,903.7215	33	58	true	
SUP-M2_SFD	BR3	SUPM2_BR3	File Name: SUPM2_08_03 (F037251)	Procollagen galactosyltransferase 1 OS=Homo sapiens GN=COLGALT1 PE=1 SV=1	sp|Q8NBJ5|GT251_HUMAN	uni_human_2016.fasta	71,637.7	82.8%	1	1	1	0.0233%	1.61%	KLLAAEPLSK	R	M	83.9%	12.9	30.7	2.81	0	0	1	0	2	1,069.6617	508	517	true	
SUP-M2_SFD	BR3	SUPM2_BR3	File Name: SUPM2_08_03 (F037251)	Isoform 3 of Sterile alpha motif domain-containing protein 13 OS=Homo sapiens GN=SAMD13	sp|Q5VXD3-3|SAM13_HUMAN	uni_human_2016.fasta	10,402.3	86.9%	1	1	1	0.0233%	23.9%	MRSCLMPGNEMSMTSPEGTEPK	-	G	87.8%	16.0	26.6	1.17	0	0	1	0	2	2,613.0856	1	22	true	
SUP-M2_SFD	BR3	SUPM2_BR3	File Name: SUPM2_08_03 (F037251)	Isoform 2 of Ribosome-releasing factor 2, mitochondrial OS=Homo sapiens GN=GFM2	sp|Q969S9-2|RRF2M_HUMAN,sp|Q969S9-3|RRF2M_HUMAN,sp|Q969S9-4|RRF2M_HUMAN,sp|Q969S9-5|RRF2M_HUMAN,sp|Q969S9|RRF2M_HUMAN,tr|A0A024RAJ7|A0A024RAJ7_HUMAN,tr|A0A024RAK1|A0A024RAK1_HUMAN,tr|D6RAL1|D6RAL1_HUMAN	uni_human_2016.fasta	86,603.2	86.6%	1	1	1	0.0233%	3.69%	LKAKPLLLQLPIGEAKTFKGVVDVVMK	K	E	87.5%	10.8	25.0	0.000	0	0	1	0	2	3,157.8618	215	241	true	
SUP-M2_SFD	BR3	SUPM2_BR3	File Name: SUPM2_08_03 (F037251)	Similar to E2F transcription factor 1 (Fragment) OS=Homo sapiens PE=2 SV=1	tr|Q9BSD8|Q9BSD8_HUMAN	uni_human_2016.fasta	10,666.6	83.4%	1	1	1	0.0233%	26.0%	LLGHPRPVMLPVSPEPLLSRMGSLR	-	A	84.5%	16.3	33.8	1.24	0	0	1	0	2	2,768.5430	1	25	true	
SUP-M2_SFD	BR3	SUPM2_BR3	File Name: SUPM2_08_03 (F037251)	cDNA PSEC0217 fis, clone HEMBA1004833, highly similar to CARTILAGE MATRIX PROTEIN OS=Homo sapiens PE=2 SV=1	tr|B3KQU9|B3KQU9_HUMAN	uni_human_2016.fasta	53,647.0	79.6%	1	1	1	0.0233%	3.63%	VFLSQVIESLDVGPNATR	K	V	80.9%	21.8	40.6	4.60	0	0	1	0	2	1,945.0390	62	79	true	
SUP-M2_SFD	BR3	SUPM2_BR3	File Name: SUPM2_08_03 (F037251)	Cytochrome P450 3A4 OS=Homo sapiens GN=CYP3A4 PE=1 SV=4	sp|P08684|CP3A4_HUMAN,tr|B4DPR3|B4DPR3_HUMAN,tr|C9JBD2|C9JBD2_HUMAN,tr|Q6GRK0|Q6GRK0_HUMAN,tr|Q86SK3|Q86SK3_HUMAN	uni_human_2016.fasta	57,345.5	86.9%	1	1	1	0.0233%	2.39%	GFCMFDMECHKK	K	Y	87.8%	14.4	25.0	0.000	0	0	1	0	2	1,837.6899	56	67	true	
SUP-M2_SFD	BR3	SUPM2_BR3	File Name: SUPM2_08_03 (F037251)	60S ribosomal protein L19 OS=Homo sapiens GN=RPL19 PE=1 SV=1	sp|P84098|RL19_HUMAN,tr|J3KTE4|J3KTE4_HUMAN,tr|J3QR09|J3QR09_HUMAN,tr|Q53G49|Q53G49_HUMAN	uni_human_2016.fasta	23,467.4	81.5%	1	1	1	0.0233%	10.2%	KLIKDGLIIRKPVTVHSRAR	R	C	82.8%	6.72	25.0	0.930	0	0	1	0	2	2,516.5035	43	62	true	
SUP-M2_SFD	BR3	SUPM2_BR3	File Name: SUPM2_08_03 (F037251)	Pyruvate kinase PKM OS=Homo sapiens GN=PKM PE=1 SV=4	sp|P14618|KPYM_HUMAN,tr|V9HWB8|V9HWB8_HUMAN	uni_human_2016.fasta	57,937.5	99.8%	2	2	3	0.0699%	4.52%	LDIDSPPITAR	R	N	95.0%	50.8	40.0	31.7	0	1	0	0	2	1,197.6476	33	43	true	
SUP-M2_SFD	BR3	SUPM2_BR3	File Name: SUPM2_08_03 (F037251)	Pyruvate kinase PKM OS=Homo sapiens GN=PKM PE=1 SV=4	sp|P14618|KPYM_HUMAN,tr|V9HWB8|V9HWB8_HUMAN	uni_human_2016.fasta	57,937.5	99.8%	2	2	3	0.0699%	4.52%	NTGIICTIGPASR	R	S	95.0%	73.7	42.3	44.3	0	2	0	0	2	1,359.7051	44	56	true	
SUP-M2_SFD	BR3	SUPM2_BR3	File Name: SUPM2_08_03 (F037251)	Isoform 9 of Collectin-11 OS=Homo sapiens GN=COLEC11	sp|Q9BWP8-9|COL11_HUMAN	uni_human_2016.fasta	29,005.9	86.9%	1	1	1	0.0233%	9.70%	KCTSSFVEMGSQGDMGDKGQKGSVGR	R	H	87.8%	24.2	34.5	5.79	0	0	1	0	2	2,860.2758	53	78	true	
SUP-M2_SFD	BR3	SUPM2_BR3	File Name: SUPM2_08_03 (F037251)	Secretoglobin family 3A member 2 OS=Homo sapiens GN=SCGB3A2 PE=2 SV=1	sp|Q96PL1|SG3A2_HUMAN,tr|D6RBX5|D6RBX5_HUMAN,tr|Q2L6B3|Q2L6B3_HUMAN	uni_human_2016.fasta	10,162.0	86.9%	1	1	1	0.0233%	19.4%	LLLKTLGISVEHLVEGLR	K	K	87.8%	13.1	25.0	3.30	0	0	1	0	2	1,990.2062	51	68	true	
SUP-M2_SFD	BR3	SUPM2_BR3	File Name: SUPM2_08_03 (F037251)	Isoform 2 of FERM and PDZ domain-containing protein 2 OS=Homo sapiens GN=FRMPD2	sp|Q68DX3-2|FRPD2_HUMAN,sp|Q68DX3|FRPD2_HUMAN,tr|B4E1N9|B4E1N9_HUMAN	uni_human_2016.fasta	144,282.8	80.1%	1	1	1	0.0233%	1.40%	KSFIAEPGREIVRVTLKR	R	D	81.4%	21.2	33.7	11.5	0	0	1	0	2	2,204.2664	763	780	true	
SUP-M2_SFD	BR3	SUPM2_BR3	File Name: SUPM2_08_03 (F037251)	Thyroglobulin (Fragment) OS=Homo sapiens GN=TG PE=4 SV=1	tr|H0YBC5|H0YBC5_HUMAN	uni_human_2016.fasta	6,758.1	86.9%	1	1	1	0.0233%	22.6%	XSDMGSRPESMGCR	-	K	87.8%	23.4	27.5	15.9	0	0	1	0	2	1,612.5829	1	14	true	
SUP-M2_SFD	BR3	SUPM2_BR3	File Name: SUPM2_08_03 (F037251)	Nuclear autoantigen Sp-100 OS=Homo sapiens GN=SP100 PE=1 SV=3	sp|P23497|SP100_HUMAN,tr|Q53TD0|Q53TD0_HUMAN	uni_human_2016.fasta	100,418.8	86.9%	1	1	1	0.0233%	2.62%	TESSQASDMMDTMDVENNSTLEK	R	H	87.8%	21.4	25.0	4.48	0	0	1	0	2	2,579.0432	506	528	true	
SUP-M2_SFD	BR3	SUPM2_BR3	File Name: SUPM2_08_03 (F037251)	T-complex protein 1 subunit alpha OS=Homo sapiens GN=TCP1 PE=1 SV=1	sp|P17987|TCPA_HUMAN	uni_human_2016.fasta	60,345.2	94.6%	1	1	1	0.0233%	1.80%	EQLAIAEFAR	R	S	95.0%	61.3	40.0	31.2	0	1	0	0	2	1,147.6106	434	443	true	
SUP-M2_SFD	BR3	SUPM2_BR3	File Name: SUPM2_08_03 (F037251)	Ectonucleoside triphosphate diphosphohydrolase 6 (Fragment) OS=Homo sapiens GN=ENTPD6 PE=1 SV=1	tr|H0Y3D0|H0Y3D0_HUMAN	uni_human_2016.fasta	31,509.1	81.4%	1	1	1	0.0233%	5.42%	XVLKATAGLRLLPGEK	-	A	82.6%	8.36	26.7	0.000	0	0	1	0	2	1,781.9955	1	16	true	
SUP-M2_SFD	BR3	SUPM2_BR3	File Name: SUPM2_08_03 (F037251)	Isoform 2 of Protein sel-1 homolog 2 OS=Homo sapiens GN=SEL1L2	sp|Q5TEA6-2|SE1L2_HUMAN,sp|Q5TEA6|SE1L2_HUMAN,tr|F8WE69|F8WE69_HUMAN	uni_human_2016.fasta	77,968.4	93.7%	1	1	1	0.0233%	3.83%	MKPLSLLIEILIILGVTIKTIK	-	A	81.0%	6.19	25.0	1.51	0	0	1	0	2	2,798.7008	1	22	true	
SUP-M2_SFD	BR3	SUPM2_BR3	File Name: SUPM2_08_03 (F037251)	Keratin, type I cytoskeletal 9 OS=Homo sapiens GN=KRT9 PE=1 SV=3	sp|P35527|K1C9_HUMAN	uni_human_2016.fasta	62,065.9	99.8%	2	2	2	0.0466%	3.53%	FSSSSGYGGGSSR	R	V	95.0%	38.3	34.3	22.7	0	1	0	0	2	1,235.5286	47	59	true	
SUP-M2_SFD	BR3	SUPM2_BR3	File Name: SUPM2_08_03 (F037251)	Keratin, type I cytoskeletal 9 OS=Homo sapiens GN=KRT9 PE=1 SV=3	sp|P35527|K1C9_HUMAN	uni_human_2016.fasta	62,065.9	99.8%	2	2	2	0.0466%	3.53%	STMQELNSR	K	L	95.0%	51.2	37.6	16.0	0	1	0	0	2	1,081.4943	155	163	true	
SUP-M2_SFD	BR3	SUPM2_BR3	File Name: SUPM2_08_03 (F037251)	Glucoside xylosyltransferase 2 OS=Homo sapiens GN=GXYLT2 PE=2 SV=2	sp|A0PJZ3|GXLT2_HUMAN	uni_human_2016.fasta	51,057.4	86.9%	1	1	1	0.0233%	4.51%	AAALLLLALAALLLALLSLR	K	A	87.8%	14.6	25.0	14.4	0	0	1	0	2	2,003.3357	7	26	true	
SUP-M2_SFD	BR3	SUPM2_BR3	File Name: SUPM2_08_03 (F037251)	Cytochrome b (Fragment) OS=Homo sapiens PE=4 SV=1	tr|D3WZ03|D3WZ03_HUMAN	uni_human_2016.fasta	3,975.4	86.9%	1	1	1	0.0233%	77.8%	VPNKLGGVLALLLSILILAMIPILHMSK	-	Q	87.8%	13.2	25.0	2.07	0	0	1	0	2	3,120.8756	1	28	true	
SUP-M2_SFD	BR3	SUPM2_BR3	File Name: SUPM2_08_03 (F037251)	Putative heat shock protein HSP 90-alpha A4 OS=Homo sapiens GN=HSP90AA4P PE=5 SV=1	sp|Q58FG1|HS904_HUMAN	uni_human_2016.fasta	47,713.7	86.9%	1	1	1	0.0233%	2.39%	KNKIKLSARR	K	D	87.8%	13.2	25.0	6.54	0	0	1	0	2	1,213.7852	162	171	true	
SUP-M2_SFD	BR3	SUPM2_BR3	File Name: SUPM2_08_03 (F037251)	Isoform 4 of Nucleolar protein 4 OS=Homo sapiens GN=NOL4	sp|O94818-4|NOL4_HUMAN	uni_human_2016.fasta	39,294.3	86.9%	1	1	1	0.0233%	2.55%	MGDSNSDGK	-	T	87.8%	18.8	28.9	7.99	0	0	1	0	2	1,021.3988	1	9	true	
SUP-M2_SFD	BR3	SUPM2_BR3	File Name: SUPM2_08_03 (F037251)	HSPC171 protein, isoform CRA_a OS=Homo sapiens GN=TMEM208 PE=1 SV=1	tr|J3KRY7|J3KRY7_HUMAN	uni_human_2016.fasta	11,757.9	86.9%	1	1	1	0.0233%	31.1%	SSMARAAFSEDGALMDGGMDLNMEQGMAEHLK	M	D	87.8%	23.0	29.4	10.1	0	0	1	0	1	3,506.4641	2	33	true	
SUP-M2_SFD	BR3	SUPM2_BR3	File Name: SUPM2_08_03 (F037251)	Amyloid beta A4 precursor protein-binding family B member 1-interacting protein OS=Homo sapiens GN=APBB1IP PE=1 SV=1	sp|Q7Z5R6|AB1IP_HUMAN	uni_human_2016.fasta	73,184.5	86.9%	1	1	1	0.0233%	3.45%	QENPGHPGGAGGGEQDFMSDLMK	R	A	87.8%	19.6	31.1	8.34	0	0	1	0	2	2,496.0195	634	656	true	
SUP-M2_SFD	BR3	SUPM2_BR3	File Name: SUPM2_08_03 (F037251)	cDNA FLJ50442, highly similar to T-complex protein 1 subunit epsilon OS=Homo sapiens PE=2 SV=1	tr|B4DDU6|B4DDU6_HUMAN,tr|B7ZAR1|B7ZAR1_HUMAN	uni_human_2016.fasta	55,349.8	94.6%	1	1	3	0.0699%	1.99%	IADGYEQAAR	R	V	95.0%	75.9	40.8	53.3	0	3	0	0	2	1,093.5273	95	104	true	
SUP-M2_SFD	BR3	SUPM2_BR3	File Name: SUPM2_08_03 (F037251)	Isoform 2 of Shugoshin-like 2 OS=Homo sapiens GN=SGOL2	sp|Q562F6-2|SGOL2_HUMAN,sp|Q562F6|SGOL2_HUMAN,tr|B7Z7S9|B7Z7S9_HUMAN	uni_human_2016.fasta	144,743.6	86.9%	1	1	1	0.0233%	1.43%	ISKTTKLNVSLASKIKTK	R	I	87.8%	30.3	33.1	5.43	0	0	1	0	2	2,176.2798	25	42	true	
SUP-M2_SFD	BR3	SUPM2_BR3	File Name: SUPM2_08_03 (F037251)	SH2 domain-containing adapter protein F (Fragment) OS=Homo sapiens GN=SHF PE=4 SV=1	tr|H0YKA8|H0YKA8_HUMAN	uni_human_2016.fasta	22,093.9	86.9%	1	1	1	0.0233%	14.6%	XGEGSAGASGAPEKVPENDGYMEPYEAQK	-	M	87.8%	19.6	31.2	4.69	0	0	1	0	2	3,100.2795	1	29	true	
SUP-M2_SFD	BR3	SUPM2_BR3	File Name: SUPM2_08_03 (F037251)	Receptor-interacting serine/threonine-protein kinase 3 (Fragment) OS=Homo sapiens GN=RIPK3 PE=4 SV=1	tr|H0YJN5|H0YJN5_HUMAN	uni_human_2016.fasta	17,670.2	90.3%	1	1	1	0.0233%	7.41%	XGQGGTEMDGFR	-	R	91.0%	22.1	25.0	19.4	0	1	0	0	2	1,386.5061	1	12	true	
SUP-M2_SFD	BR3	SUPM2_BR3	File Name: SUPM2_08_03 (F037251)	RNA binding motif (Fragment) OS=Homo sapiens GN=RBM PE=4 SV=1	tr|Q13380|Q13380_HUMAN	uni_human_2016.fasta	4,018.0	86.9%	1	1	1	0.0233%	51.4%	LIPVKRGPSSRXEVLLLK	-	H	87.8%	17.0	25.0	8.09	0	0	1	0	2	2,016.2010	1	18	true	
SUP-M2_SFD	BR3	SUPM2_BR3	File Name: SUPM2_08_03 (F037251)	Prosaposin receptor GPR37 OS=Homo sapiens GN=GPR37 PE=1 SV=2	sp|O15354|GPR37_HUMAN	uni_human_2016.fasta	67,115.6	86.9%	1	1	1	0.0233%	3.43%	MRAPGALLARMSRLLLLLLLK	-	V	87.8%	18.4	26.7	9.74	0	0	1	0	2	2,581.5296	1	21	true	
SUP-M2_SFD	BR3	SUPM2_BR3	File Name: SUPM2_08_03 (F037251)	Isoform 2 of Rho GTPase-activating protein 24 OS=Homo sapiens GN=ARHGAP24	sp|Q8N264-2|RHG24_HUMAN,sp|Q8N264-3|RHG24_HUMAN,sp|Q8N264|RHG24_HUMAN,tr|B3KUX7|B3KUX7_HUMAN,tr|D6RCP5|D6RCP5_HUMAN	uni_human_2016.fasta	84,259.2	86.2%	1	1	1	0.0233%	2.75%	ELAKQVKSLPVVNYNLLK	K	Y	87.2%	12.8	27.9	2.09	0	0	1	0	2	2,056.2166	248	265	true	
SUP-M2_SFD	BR3	SUPM2_BR3	File Name: SUPM2_08_03 (F037251)	Protein RIDA (Fragment) OS=Homo sapiens GN=RIDA PE=1 SV=1	tr|H0YBX3|H0YBX3_HUMAN	uni_human_2016.fasta	13,826.2	83.5%	1	1	1	0.0233%	13.4%	XSSKKPAGLVLGLLLLK	-	G	84.7%	7.95	25.4	-1.36	0	0	1	0	2	1,964.1358	1	17	true	
SUP-M2_SFD	BR3	SUPM2_BR3	File Name: SUPM2_08_03 (F037251)	Isoform 3 of ERI1 exoribonuclease 2 OS=Homo sapiens GN=ERI2	sp|A8K979-3|ERI2_HUMAN,sp|A8K979-4|ERI2_HUMAN,sp|A8K979|ERI2_HUMAN	uni_human_2016.fasta	77,402.0	86.9%	1	1	1	0.0233%	4.66%	ATKRLARQLGLIR	M	R	87.8%	27.3	33.9	10.2	0	0	1	0	1	1,718.0377	2	14	true	
SUP-M2_SFD	BR3	SUPM2_BR3	File Name: SUPM2_08_03 (F037251)	DNA-binding protein SMUBP-2 OS=Homo sapiens GN=IGHMBP2 PE=1 SV=3	sp|P38935|SMBP2_HUMAN	uni_human_2016.fasta	109,150.1	86.9%	1	1	1	0.0233%	0.906%	LKKALIALK	R	K	87.8%	15.3	25.0	15.3	0	0	1	0	2	997.7134	148	156	true	
SUP-M2_SFD	BR3	SUPM2_BR3	File Name: SUPM2_08_03 (F037251)	NEDD8-activating enzyme E1 catalytic subunit OS=Homo sapiens GN=UBA3 PE=1 SV=2	sp|Q8TBC4|UBA3_HUMAN,tr|B2RBP3|B2RBP3_HUMAN,tr|J3JZZ9|J3JZZ9_HUMAN	uni_human_2016.fasta	51,853.4	86.9%	1	1	1	0.0233%	1.73%	ADGEEPEK	M	K	87.8%	19.2	30.3	6.87	0	0	1	0	1	985.4206	2	9	true	
SUP-M2_SFD	BR3	SUPM2_BR3	File Name: SUPM2_08_03 (F037251)	Isoform 2 of TATA box-binding protein-associated factor RNA polymerase I subunit C OS=Homo sapiens GN=TAF1C	sp|Q15572-2|TAF1C_HUMAN,sp|Q15572-6|TAF1C_HUMAN,sp|Q15572|TAF1C_HUMAN,tr|B7Z9B2|B7Z9B2_HUMAN	uni_human_2016.fasta	95,215.1	86.9%	1	1	1	0.0233%	1.42%	TKKKTVVSVKK	R	L	87.8%	18.0	25.0	2.65	0	0	1	0	2	1,356.8670	139	149	true	
SUP-M2_SFD	BR3	SUPM2_BR3	File Name: SUPM2_08_03 (F037251)	Prolactin-inducible protein OS=Homo sapiens GN=PIP PE=1 SV=1	sp|P12273|PIP_HUMAN	uni_human_2016.fasta	16,573.1	81.0%	1	1	1	0.0233%	6.16%	MRLLQLLFR	-	A	82.3%	12.4	30.9	1.85	0	0	1	0	2	1,189.7239	1	9	true	
SUP-M2_SFD	BR3	SUPM2_BR3	File Name: SUPM2_08_03 (F037251)	Centrosomal protein of 170 kDa (Fragment) OS=Homo sapiens GN=CEP170 PE=1 SV=1	tr|H0Y2V6|H0Y2V6_HUMAN	uni_human_2016.fasta	172,086.5	86.9%	1	1	2	0.0466%	0.578%	DNDDDQSDK	K	G	87.8%	21.5	28.0	9.52	0	0	2	0	2	1,051.3813	455	463	true	
SUP-M2_SFD	BR3	SUPM2_BR3	File Name: SUPM2_08_03 (F037251)	Isoform B of Methyl-CpG-binding protein 2 OS=Homo sapiens GN=MECP2	sp|P51608-2|MECP2_HUMAN,tr|A0A140VKC4|A0A140VKC4_HUMAN	uni_human_2016.fasta	53,323.8	86.9%	1	1	1	0.0233%	3.82%	KRGRKPGSVVAAAAAEAKK	K	K	87.8%	22.8	34.1	7.90	0	0	1	0	2	2,000.1513	279	297	true	
SUP-M2_SFD	BR3	SUPM2_BR3	File Name: SUPM2_08_03 (F037251)	PDZ and LIM domain protein 5 (Fragment) OS=Homo sapiens GN=PDLIM5 PE=1 SV=1	tr|H0YBI4|H0YBI4_HUMAN	uni_human_2016.fasta	21,768.1	86.9%	1	1	1	0.0233%	3.06%	XKDGGK	-	A	87.8%	14.5	25.0	2.12	0	0	1	0	2	987.3637	1	6	true	
SUP-M2_SFD	BR3	SUPM2_BR3	File Name: SUPM2_08_03 (F037251)	Nuclear distribution protein nudE homolog 1 (Fragment) OS=Homo sapiens GN=NDE1 PE=1 SV=1	tr|I3L522|I3L522_HUMAN	uni_human_2016.fasta	21,280.1	84.2%	1	1	1	0.0233%	8.33%	ISALNIVGDLLRKVGR	R	F	85.3%	7.92	25.0	-3.97	0	0	1	0	2	1,724.0543	131	146	true	
SUP-M2_SFD	BR3	SUPM2_BR3	File Name: SUPM2_08_03 (F037251)	Isoform 2 of Tropomodulin-1 OS=Homo sapiens GN=TMOD1	sp|P28289-2|TMOD1_HUMAN,sp|P28289|TMOD1_HUMAN	uni_human_2016.fasta	40,570.8	80.4%	1	1	1	0.0233%	7.76%	LEEVNLNNIRNIPIPTLK	K	A	81.7%	14.0	32.6	0.350	0	0	1	0	2	2,090.1970	197	214	true	
SUP-M2_SFD	BR3	SUPM2_BR3	File Name: SUPM2_08_03 (F037251)	ATP-dependent Clp protease ATP-binding subunit clpX-like, mitochondrial OS=Homo sapiens GN=CLPX PE=1 SV=2	sp|O76031|CLPX_HUMAN,tr|A0A024R5X7|A0A024R5X7_HUMAN,tr|H0YM48|H0YM48_HUMAN,tr|Q9H072|Q9H072_HUMAN	uni_human_2016.fasta	69,224.7	86.9%	1	1	1	0.0233%	2.37%	MPSCGACTCGAAAVR	-	L	87.8%	21.2	30.5	5.78	0	0	1	0	2	1,584.6387	1	15	true	
SUP-M2_SFD	BR3	SUPM2_BR3	File Name: SUPM2_08_03 (F037251)	Ras association domain-containing protein 10 OS=Homo sapiens GN=RASSF10 PE=2 SV=3	sp|A6NK89|RASFA_HUMAN	uni_human_2016.fasta	56,899.3	81.3%	1	1	1	0.0233%	1.58%	KAFRKLAK	R	L	82.5%	6.64	25.0	4.22	0	0	1	0	2	961.6306	179	186	true	
SUP-M2_SFD	BR3	SUPM2_BR3	File Name: SUPM2_09_03 (F037252)	Isoform 2 of Heterogeneous nuclear ribonucleoprotein R OS=Homo sapiens GN=HNRNPR	sp|O43390-2|HNRPR_HUMAN,sp|O43390-4|HNRPR_HUMAN,sp|O43390|HNRPR_HUMAN,tr|B2R7W4|B2R7W4_HUMAN,tr|Q0VGD6|Q0VGD6_HUMAN,tr|Q6MZS5|Q6MZS5_HUMAN	uni_human_2016.fasta	70,943.9	93.5%	1	1	1	0.0360%	1.89%	TGYTLDVTTGQR	R	K	95.0%	79.6	39.9	56.1	0	1	0	0	2	1,311.6541	134	145	true	sp|O60506-2|HNRPQ_HUMAN,sp|O60506|HNRPQ_HUMAN,tr|B2R8Z8|B2R8Z8_HUMAN
SUP-M2_SFD	BR3	SUPM2_BR3	File Name: SUPM2_09_03 (F037252)	Copine-1 OS=Homo sapiens GN=CPNE1 PE=1 SV=1	sp|Q99829|CPNE1_HUMAN,tr|B0QZ18|B0QZ18_HUMAN,tr|F2Z2V0|F2Z2V0_HUMAN	uni_human_2016.fasta	59,058.6	99.7%	2	3	3	0.108%	3.35%	DIVQFVPYR	R	R	94.3%	45.2	41.5	22.5	0	1	0	0	2	1,136.6099	479	487	true	
SUP-M2_SFD	BR3	SUPM2_BR3	File Name: SUPM2_09_03 (F037252)	Copine-1 OS=Homo sapiens GN=CPNE1 PE=1 SV=1	sp|Q99829|CPNE1_HUMAN,tr|B0QZ18|B0QZ18_HUMAN,tr|F2Z2V0|F2Z2V0_HUMAN	uni_human_2016.fasta	59,058.6	99.7%	2	3	3	0.108%	3.35%	VVTMEVEAR	R	N	95.0%	67.2	41.1	41.4	0	2	0	0	2	1,049.5296	139	147	true	
SUP-M2_SFD	BR3	SUPM2_BR3	File Name: SUPM2_09_03 (F037252)	T-complex protein 1 subunit alpha OS=Homo sapiens GN=TCP1 PE=1 SV=1	sp|P17987|TCPA_HUMAN	uni_human_2016.fasta	60,345.2	99.8%	2	2	2	0.0720%	4.50%	EQLAIAEFAR	R	S	95.0%	53.5	41.4	33.7	0	1	0	0	2	1,147.6106	434	443	true	
SUP-M2_SFD	BR3	SUPM2_BR3	File Name: SUPM2_09_03 (F037252)	T-complex protein 1 subunit alpha OS=Homo sapiens GN=TCP1 PE=1 SV=1	sp|P17987|TCPA_HUMAN	uni_human_2016.fasta	60,345.2	99.8%	2	2	2	0.0720%	4.50%	YINENLIVNTDELGR	R	D	95.0%	102	43.6	74.8	0	1	0	0	2	1,762.8971	131	145	true	
SUP-M2_SFD	BR3	SUPM2_BR3	File Name: SUPM2_09_03 (F037252)	Serine/threonine-protein phosphatase 2A 65 kDa regulatory subunit A alpha isoform OS=Homo sapiens GN=PPP2R1A PE=1 SV=4	sp|P30153|2AAA_HUMAN,tr|A8K3H8|A8K3H8_HUMAN,tr|A8K7B7|A8K7B7_HUMAN,tr|B4DDF7|B4DDF7_HUMAN,tr|B4DQY1|B4DQY1_HUMAN	uni_human_2016.fasta	65,309.7	76.9%	1	1	1	0.0360%	1.70%	MAGDPVANVR	R	F	81.5%	35.2	39.4	15.2	0	1	0	0	2	1,045.5096	528	537	true	
SUP-M2_SFD	BR3	SUPM2_BR3	File Name: SUPM2_09_03 (F037252)	Phosphoglucomutase-1 OS=Homo sapiens GN=PGM1 PE=1 SV=3	sp|P36871|PGM1_HUMAN,tr|B4DFP1|B4DFP1_HUMAN	uni_human_2016.fasta	61,451.1	93.5%	1	1	1	0.0360%	2.14%	QEATLVVGGDGR	R	F	95.0%	77.3	40.9	46.1	0	1	0	0	2	1,201.6173	53	64	true	
SUP-M2_SFD	BR3	SUPM2_BR3	File Name: SUPM2_09_03 (F037252)	Testis-specific kinase 1 (Fragment) OS=Homo sapiens PE=2 SV=1	tr|Q8WXD6|Q8WXD6_HUMAN	uni_human_2016.fasta	16,997.6	78.0%	1	1	1	0.0360%	4.40%	ELXXEAK	-	N	82.4%	15.5	25.0	15.5	0	0	1	0	2	1,021.3622	1	7	true	
SUP-M2_SFD	BR3	SUPM2_BR3	File Name: SUPM2_09_03 (F037252)	NudC domain-containing protein 1 OS=Homo sapiens GN=NUDCD1 PE=1 SV=2	sp|Q96RS6|NUDC1_HUMAN	uni_human_2016.fasta	66,758.0	99.8%	2	2	2	0.0720%	3.60%	LPTDLTACDNR	R	L	95.0%	43.1	37.1	35.0	0	1	0	0	2	1,275.6000	104	114	true	
SUP-M2_SFD	BR3	SUPM2_BR3	File Name: SUPM2_09_03 (F037252)	NudC domain-containing protein 1 OS=Homo sapiens GN=NUDCD1 PE=1 SV=2	sp|Q96RS6|NUDC1_HUMAN	uni_human_2016.fasta	66,758.0	99.8%	2	2	2	0.0720%	3.60%	MEVAANCSLR	-	V	95.0%	76.1	36.3	49.2	0	1	0	0	2	1,208.5398	1	10	true	
SUP-M2_SFD	BR3	SUPM2_BR3	File Name: SUPM2_09_03 (F037252)	Isoform 4 of Tyrosine-protein kinase HCK OS=Homo sapiens GN=HCK	sp|P08631-4|HCK_HUMAN,sp|P08631|HCK_HUMAN	uni_human_2016.fasta	59,601.3	93.5%	1	1	1	0.0360%	1.90%	VIEDNEYTAR	R	E	95.0%	78.3	38.8	52.7	0	1	0	0	2	1,209.5746	405	414	true	
SUP-M2_SFD	BR3	SUPM2_BR3	File Name: SUPM2_09_03 (F037252)	Keratin, type I cytoskeletal 9 OS=Homo sapiens GN=KRT9 PE=1 SV=3	sp|P35527|K1C9_HUMAN	uni_human_2016.fasta	62,065.9	100.0%	7	8	8	0.288%	14.3%	GGSGGSYGGGGSGGGYGGGSGSR	R	G	95.0%	97.7	29.0	88.2	0	1	1	0	2	1,791.7280	491	513	true	
SUP-M2_SFD	BR3	SUPM2_BR3	File Name: SUPM2_09_03 (F037252)	Keratin, type I cytoskeletal 9 OS=Homo sapiens GN=KRT9 PE=1 SV=3	sp|P35527|K1C9_HUMAN	uni_human_2016.fasta	62,065.9	100.0%	7	8	8	0.288%	14.3%	IQDWYDK	K	K	80.3%	33.2	37.8	19.5	0	1	0	0	2	967.4521	185	191	true	
SUP-M2_SFD	BR3	SUPM2_BR3	File Name: SUPM2_09_03 (F037252)	Keratin, type I cytoskeletal 9 OS=Homo sapiens GN=KRT9 PE=1 SV=3	sp|P35527|K1C9_HUMAN	uni_human_2016.fasta	62,065.9	100.0%	7	8	8	0.288%	14.3%	QEYEQLIAK	R	N	95.0%	53.5	41.1	23.8	0	1	0	0	2	1,121.5838	328	336	true	
SUP-M2_SFD	BR3	SUPM2_BR3	File Name: SUPM2_09_03 (F037252)	Keratin, type I cytoskeletal 9 OS=Homo sapiens GN=KRT9 PE=1 SV=3	sp|P35527|K1C9_HUMAN	uni_human_2016.fasta	62,065.9	100.0%	7	8	8	0.288%	14.3%	QGVDADINGLR	R	Q	95.0%	70.6	41.1	46.4	0	1	0	0	2	1,157.5911	251	261	true	
SUP-M2_SFD	BR3	SUPM2_BR3	File Name: SUPM2_09_03 (F037252)	Keratin, type I cytoskeletal 9 OS=Homo sapiens GN=KRT9 PE=1 SV=3	sp|P35527|K1C9_HUMAN	uni_human_2016.fasta	62,065.9	100.0%	7	8	8	0.288%	14.3%	SGGGGGGGLGSGGSIR	R	S	95.0%	95.7	38.8	73.0	0	1	0	0	2	1,232.5981	14	29	true	
SUP-M2_SFD	BR3	SUPM2_BR3	File Name: SUPM2_09_03 (F037252)	Keratin, type I cytoskeletal 9 OS=Homo sapiens GN=KRT9 PE=1 SV=3	sp|P35527|K1C9_HUMAN	uni_human_2016.fasta	62,065.9	100.0%	7	8	8	0.288%	14.3%	STMQELNSR	K	L	95.0%	65.3	37.9	33.3	0	1	0	0	2	1,081.4943	155	163	true	
SUP-M2_SFD	BR3	SUPM2_BR3	File Name: SUPM2_09_03 (F037252)	Keratin, type I cytoskeletal 9 OS=Homo sapiens GN=KRT9 PE=1 SV=3	sp|P35527|K1C9_HUMAN	uni_human_2016.fasta	62,065.9	100.0%	7	8	8	0.288%	14.3%	VQALEEANNDLENK	K	I	95.0%	102	40.5	73.3	0	1	0	0	2	1,586.7657	171	184	true	
SUP-M2_SFD	BR3	SUPM2_BR3	File Name: SUPM2_09_03 (F037252)	Plastin-2 OS=Homo sapiens GN=LCP1 PE=1 SV=6	sp|P13796|PLSL_HUMAN,tr|A0A024RDT4|A0A024RDT4_HUMAN,tr|Q53FI1|Q53FI1_HUMAN,tr|Q59GX5|Q59GX5_HUMAN,tr|V9HWJ7|V9HWJ7_HUMAN	uni_human_2016.fasta	70,291.2	93.5%	1	1	1	0.0360%	1.59%	QFVTATDVVR	R	G	95.0%	52.6	42.9	16.9	0	1	0	0	2	1,135.6106	348	357	true	
SUP-M2_SFD	BR3	SUPM2_BR3	File Name: SUPM2_09_03 (F037252)	Uncharacterized protein (Fragment) OS=Homo sapiens PE=4 SV=1	tr|H0YJX3|H0YJX3_HUMAN	uni_human_2016.fasta	16,615.3	87.8%	1	1	1	0.0360%	4.83%	XDFGMCK	-	E	90.5%	24.5	25.0	13.9	0	0	1	0	2	995.3374	1	7	true	
SUP-M2_SFD	BR3	SUPM2_BR3	File Name: SUPM2_09_03 (F037252)	Tax_Id=9606 Gene_Symbol=KRT2 Keratin, type II cytoskeletal 2 epidermal	IPI:CON_00021304.1|SWISS-PROT:P35908,sp|P35908|K22E_HUMAN	uni_human_2016.fasta	65,866.4	93.5%	1	1	1	0.0360%	3.26%	AQYEEIAQR	K	S	95.0%	54.7	38.8	22.2	0	1	0	0	2	1,107.5429	360	368	true	tr|B4DRU6|B4DRU6_HUMAN,tr|B4DRR0|B4DRR0_HUMAN,sp|P02538|K2C6A_HUMAN,IPI:CON_00300725.7|SWISS-PROT:P02538,sp|P04259|K2C6B_HUMAN,tr|A8K2I0|A8K2I0_HUMAN,tr|A0A0S2Z428|A0A0S2Z428_HUMAN
SUP-M2_SFD	BR3	SUPM2_BR3	File Name: SUPM2_09_03 (F037252)	Tax_Id=9606 Gene_Symbol=KRT2 Keratin, type II cytoskeletal 2 epidermal	IPI:CON_00021304.1|SWISS-PROT:P35908,sp|P35908|K22E_HUMAN	uni_human_2016.fasta	65,866.4	93.5%	1	1	1	0.0360%	3.26%	FLEQQNQVLQTK	R	W	95.0%	89.2	43.3	52.2	0	1	0	0	2	1,475.7854	204	215	false	tr|H6VRF8|H6VRF8_HUMAN,tr|H6VRG0|H6VRG0_HUMAN,tr|H6VRG1|H6VRG1_HUMAN,tr|H6VRG2|H6VRG2_HUMAN,sp|P04264|K2C1_HUMAN,tr|H6VRG3|H6VRG3_HUMAN
SUP-M2_SFD	BR3	SUPM2_BR3	File Name: SUPM2_09_03 (F037252)	Isoform 2 of Ras GTPase-activating protein 1 OS=Homo sapiens GN=RASA1	sp|P20936-2|RASA1_HUMAN,sp|P20936-4|RASA1_HUMAN,sp|P20936|RASA1_HUMAN,tr|A0A024RAL2|A0A024RAL2_HUMAN,tr|B4DTL8|B4DTL8_HUMAN,tr|B4DTX4|B4DTX4_HUMAN,tr|E9PGC0|E9PGC0_HUMAN	uni_human_2016.fasta	116,407.0	91.6%	1	1	1	0.0360%	1.15%	LICPAILNPR	R	M	93.5%	42.9	40.2	0.000	0	1	0	0	2	1,166.6716	904	913	true	
SUP-M2_SFD	BR3	SUPM2_BR3	File Name: SUPM2_09_03 (F037252)	Isoform 2 of Vesicle transport protein USE1 OS=Homo sapiens GN=USE1	sp|Q9NZ43-2|USE1_HUMAN,sp|Q9NZ43-3|USE1_HUMAN,sp|Q9NZ43|USE1_HUMAN,tr|G8JLK1|G8JLK1_HUMAN,tr|M0QZE0|M0QZE0_HUMAN,tr|M0QZZ6|M0QZZ6_HUMAN	uni_human_2016.fasta	29,372.0	80.2%	1	1	1	0.0360%	5.48%	CEAMAAEK	R	R	84.2%	17.1	27.0	4.69	0	0	1	0	2	925.3754	17	24	true	
SUP-M2_SFD	BR3	SUPM2_BR3	File Name: SUPM2_09_03 (F037252)	Pyruvate kinase PKM OS=Homo sapiens GN=PKM PE=1 SV=4	sp|P14618|KPYM_HUMAN,tr|V9HWB8|V9HWB8_HUMAN	uni_human_2016.fasta	57,937.5	100.0%	5	5	6	0.216%	11.1%	EAEAAIYHLQLFEELRR	R	L	95.0%	65.9	43.8	41.0	0	0	1	0	2	2,088.0873	384	400	true	
SUP-M2_SFD	BR3	SUPM2_BR3	File Name: SUPM2_09_03 (F037252)	Pyruvate kinase PKM OS=Homo sapiens GN=PKM PE=1 SV=4	sp|P14618|KPYM_HUMAN,tr|V9HWB8|V9HWB8_HUMAN	uni_human_2016.fasta	57,937.5	100.0%	5	5	6	0.216%	11.1%	GDLGIEIPAEK	R	V	87.9%	40.5	41.5	16.8	0	1	0	0	2	1,141.6102	295	305	true	
SUP-M2_SFD	BR3	SUPM2_BR3	File Name: SUPM2_09_03 (F037252)	Pyruvate kinase PKM OS=Homo sapiens GN=PKM PE=1 SV=4	sp|P14618|KPYM_HUMAN,tr|V9HWB8|V9HWB8_HUMAN	uni_human_2016.fasta	57,937.5	100.0%	5	5	6	0.216%	11.1%	LDIDSPPITAR	R	N	95.0%	61.8	41.6	26.9	0	1	0	0	2	1,197.6476	33	43	true	
SUP-M2_SFD	BR3	SUPM2_BR3	File Name: SUPM2_09_03 (F037252)	Pyruvate kinase PKM OS=Homo sapiens GN=PKM PE=1 SV=4	sp|P14618|KPYM_HUMAN,tr|V9HWB8|V9HWB8_HUMAN	uni_human_2016.fasta	57,937.5	100.0%	5	5	6	0.216%	11.1%	MQHLIAR	R	E	85.2%	39.6	38.4	22.1	0	1	0	0	2	868.4822	377	383	true	
SUP-M2_SFD	BR3	SUPM2_BR3	File Name: SUPM2_09_03 (F037252)	Pyruvate kinase PKM OS=Homo sapiens GN=PKM PE=1 SV=4	sp|P14618|KPYM_HUMAN,tr|V9HWB8|V9HWB8_HUMAN	uni_human_2016.fasta	57,937.5	100.0%	5	5	6	0.216%	11.1%	NTGIICTIGPASR	R	S	95.0%	76.8	42.5	48.8	0	2	0	0	2	1,359.7051	44	56	true	
SUP-M2_SFD	BR3	SUPM2_BR3	File Name: SUPM2_09_03 (F037252)	Neuronal migration protein doublecortin (Fragment) OS=Homo sapiens GN=DCX PE=1 SV=1	tr|H3BLV5|H3BLV5_HUMAN	uni_human_2016.fasta	48,914.1	78.8%	1	1	1	0.0360%	1.60%	XCTEMQR	-	L	83.1%	16.1	25.0	3.25	0	0	1	0	2	1,046.3806	1	7	true	
SUP-M2_SFD	BR3	SUPM2_BR3	File Name: SUPM2_09_03 (F037252)	Centrosomal protein of 128 kDa (Fragment) OS=Homo sapiens GN=CEP128 PE=1 SV=1	tr|H0YJH2|H0YJH2_HUMAN	uni_human_2016.fasta	18,417.3	95.3%	1	1	1	0.0360%	5.62%	XDLLEETQR	-	K	87.3%	37.9	39.4	4.51	0	1	0	0	2	1,219.5271	1	9	true	
SUP-M2_SFD	BR3	SUPM2_BR3	File Name: SUPM2_09_03 (F037252)	CDNA FLJ23990 fis, clone HRC08053, highly similar to Homo sapiens fibroblast growth factor receptor-like 1 (FGFRL1) OS=Homo sapiens PE=2 SV=1	tr|Q6ZMD4|Q6ZMD4_HUMAN	uni_human_2016.fasta	47,587.4	89.8%	1	1	1	0.0360%	1.59%	LLITRAR	K	Q	92.1%	34.8	29.5	15.5	0	1	0	0	2	842.5571	293	299	true	
SUP-M2_SFD	BR3	SUPM2_BR3	File Name: SUPM2_09_03 (F037252)	Lamin-B1 OS=Homo sapiens GN=LMNB1 PE=1 SV=2	sp|P20700|LMNB1_HUMAN	uni_human_2016.fasta	66,409.6	93.5%	1	1	1	0.0360%	2.39%	LSSEMNTSTVNSAR	R	E	95.0%	79.8	41.0	58.9	0	1	0	0	2	1,512.6958	277	290	true	
SUP-M2_SFD	BR3	SUPM2_BR3	File Name: SUPM2_09_03 (F037252)	Non-POU domain-containing octamer-binding protein OS=Homo sapiens GN=NONO PE=1 SV=4	sp|Q15233|NONO_HUMAN,tr|A0A0S2Z4Z9|A0A0S2Z4Z9_HUMAN,tr|A8K525|A8K525_HUMAN	uni_human_2016.fasta	54,231.6	93.8%	1	1	1	0.0360%	3.40%	LFVGNLPPDITEEEMR	R	K	84.2%	39.0	41.4	15.7	0	1	0	0	2	1,875.9160	76	91	true	
SUP-M2_SFD	BR3	SUPM2_BR3	File Name: SUPM2_09_03 (F037252)	Gametogenetin-binding protein 2 OS=Homo sapiens GN=GGNBP2 PE=1 SV=1	sp|Q9H3C7|GGNB2_HUMAN,tr|A8K3S2|A8K3S2_HUMAN	uni_human_2016.fasta	79,086.4	93.5%	1	1	1	0.0360%	1.00%	GVLSVTR	K	S	95.0%	44.5	35.2	12.1	0	1	0	0	2	731.4410	120	126	true	
SUP-M2_SFD	BR3	SUPM2_BR3	File Name: SUPM2_09_03 (F037252)	Isoform 2 of Adenosylhomocysteinase 3 OS=Homo sapiens GN=AHCYL2	sp|Q96HN2-2|SAHH3_HUMAN,sp|Q96HN2-3|SAHH3_HUMAN,sp|Q96HN2-4|SAHH3_HUMAN,sp|Q96HN2|SAHH3_HUMAN,tr|H0Y8B3|H0Y8B3_HUMAN,tr|Q6ZNS6|Q6ZNS6_HUMAN	uni_human_2016.fasta	66,721.1	81.3%	1	1	1	0.0360%	1.31%	IVLLAEGR	R	L	85.2%	34.4	34.9	13.5	0	1	0	0	2	870.5408	515	522	true	
SUP-M2_SFD	BR3	SUPM2_BR3	File Name: SUPM2_09_03 (F037252)	Dihydropyrimidine dehydrogenase [NADP(+)] OS=Homo sapiens GN=DPYD PE=1 SV=2	sp|Q12882|DPYD_HUMAN	uni_human_2016.fasta	111,404.3	79.5%	1	1	1	0.0360%	0.780%	CADAPCQK	K	S	83.7%	19.7	28.0	7.89	0	0	1	0	2	949.3868	82	89	true	
SUP-M2_SFD	BR3	SUPM2_BR3	File Name: SUPM2_09_03 (F037252)	Isoform 2 of DnaJ homolog subfamily C member 7 OS=Homo sapiens GN=DNAJC7	sp|Q99615-2|DNJC7_HUMAN,sp|Q99615|DNJC7_HUMAN,tr|A8K4T2|A8K4T2_HUMAN,tr|B4DKK3|B4DKK3_HUMAN,tr|B7Z9W6|B7Z9W6_HUMAN,tr|K7EIH8|K7EIH8_HUMAN,tr|K7EPP7|K7EPP7_HUMAN,tr|K7ESP1|K7ESP1_HUMAN,tr|Q59EH7|Q59EH7_HUMAN	uni_human_2016.fasta	56,442.9	93.5%	1	1	1	0.0360%	2.97%	YPEAQSVASDILR	R	M	95.0%	87.8	42.4	66.1	0	1	0	0	2	1,448.7380	192	204	true	
SUP-M2_SFD	BR3	SUPM2_BR3	File Name: SUPM2_09_03 (F037252)	Isoform 1 of Histone-arginine methyltransferase CARM1 OS=Homo sapiens GN=CARM1	sp|Q86X55-1|CARM1_HUMAN,sp|Q86X55-2|CARM1_HUMAN,sp|Q86X55|CARM1_HUMAN	uni_human_2016.fasta	65,854.0	99.8%	2	2	2	0.0720%	3.76%	GAAVDEYFR	R	Q	95.0%	47.6	38.9	21.0	0	1	0	0	2	1,027.4843	328	336	true	
SUP-M2_SFD	BR3	SUPM2_BR3	File Name: SUPM2_09_03 (F037252)	Isoform 1 of Histone-arginine methyltransferase CARM1 OS=Homo sapiens GN=CARM1	sp|Q86X55-1|CARM1_HUMAN,sp|Q86X55-2|CARM1_HUMAN,sp|Q86X55|CARM1_HUMAN	uni_human_2016.fasta	65,854.0	99.8%	2	2	2	0.0720%	3.76%	LLTIGDANGEIQR	R	H	95.0%	59.7	42.2	33.3	0	1	0	0	2	1,399.7542	37	49	true	
SUP-M2_SFD	BR3	SUPM2_BR3	File Name: SUPM2_09_03 (F037252)	Tax_Id=9606 Gene_Symbol=KRT5 Keratin, type II cytoskeletal 5	IPI:CON_00009867.3|SWISS-PROT:P13647,sp|P13647|K2C5_HUMAN	uni_human_2016.fasta	62,379.6	100.0%	3	3	3	0.108%	5.25%	ISISTSGGSFR	R	N	95.0%	65.2	41.2	48.6	0	1	0	0	2	1,111.5742	74	84	true	
SUP-M2_SFD	BR3	SUPM2_BR3	File Name: SUPM2_09_03 (F037252)	Tax_Id=9606 Gene_Symbol=KRT5 Keratin, type II cytoskeletal 5	IPI:CON_00009867.3|SWISS-PROT:P13647,sp|P13647|K2C5_HUMAN	uni_human_2016.fasta	62,379.6	100.0%	3	3	3	0.108%	5.25%	LAELEEALQK	K	A	95.0%	78.9	42.1	55.8	0	1	0	0	2	1,143.6257	432	441	true	tr|B4E1T1|B4E1T1_HUMAN
SUP-M2_SFD	BR3	SUPM2_BR3	File Name: SUPM2_09_03 (F037252)	Tax_Id=9606 Gene_Symbol=KRT5 Keratin, type II cytoskeletal 5	IPI:CON_00009867.3|SWISS-PROT:P13647,sp|P13647|K2C5_HUMAN	uni_human_2016.fasta	62,379.6	100.0%	3	3	3	0.108%	5.25%	WTLLQEQGTK	K	T	86.4%	39.1	41.5	3.59	0	1	0	0	2	1,203.6370	200	209	true	tr|B4DRU6|B4DRU6_HUMAN,tr|B4DRR0|B4DRR0_HUMAN,tr|B4E1T1|B4E1T1_HUMAN,sp|P02538|K2C6A_HUMAN,IPI:CON_00300725.7|SWISS-PROT:P02538,sp|P04259|K2C6B_HUMAN,tr|A8K2I0|A8K2I0_HUMAN,tr|A0A0S2Z428|A0A0S2Z428_HUMAN
SUP-M2_SFD	BR3	SUPM2_BR3	File Name: SUPM2_09_03 (F037252)	Isoform 4 of tRNA (adenine(58)-N(1))-methyltransferase non-catalytic subunit TRM6 OS=Homo sapiens GN=TRMT6	sp|Q9UJA5-4|TRM6_HUMAN,sp|Q9UJA5|TRM6_HUMAN	uni_human_2016.fasta	55,800.8	93.5%	1	1	1	0.0360%	3.06%	NADGLIVASR	R	F	95.0%	51.1	40.4	25.9	0	1	0	0	2	1,015.5531	368	377	true	
SUP-M2_SFD	BR3	SUPM2_BR3	File Name: SUPM2_09_03 (F037252)	Isoform 2 of TGF-beta-activated kinase 1 and MAP3K7-binding protein 1 OS=Homo sapiens GN=TAB1	sp|Q15750-2|TAB1_HUMAN,sp|Q15750|TAB1_HUMAN,tr|A8K6K3|A8K6K3_HUMAN,tr|Q59FT7|Q59FT7_HUMAN	uni_human_2016.fasta	54,644.0	93.5%	1	1	1	0.0360%	1.73%	VTNFVAQR	R	L	95.0%	50.1	39.5	28.0	0	1	0	0	2	934.5104	76	83	true	
SUP-M2_SFD	BR3	SUPM2_BR3	File Name: SUPM2_09_03 (F037252)	Isoform 3 of Sterile alpha motif domain-containing protein 13 OS=Homo sapiens GN=SAMD13	sp|Q5VXD3-3|SAM13_HUMAN	uni_human_2016.fasta	10,402.3	83.8%	1	1	1	0.0360%	23.9%	MRSCLMPGNEMSMTSPEGTEPK	-	G	87.2%	18.7	25.0	10.9	0	0	1	0	2	2,718.1071	1	22	true	
SUP-M2_SFD	BR3	SUPM2_BR3	File Name: SUPM2_09_03 (F037252)	Isoform 2 of Heat shock protein HSP 90-alpha OS=Homo sapiens GN=HSP90AA1	sp|P07900-2|HS90A_HUMAN,sp|P07900|HS90A_HUMAN,tr|K9JA46|K9JA46_HUMAN	uni_human_2016.fasta	84,663.2	99.4%	2	3	3	0.108%	2.46%	ALLFVPR	R	R	87.1%	34.1	33.8	0.000	0	1	0	0	2	815.5138	339	345	true	
SUP-M2_SFD	BR3	SUPM2_BR3	File Name: SUPM2_09_03 (F037252)	Isoform 2 of Heat shock protein HSP 90-alpha OS=Homo sapiens GN=HSP90AA1	sp|P07900-2|HS90A_HUMAN,sp|P07900|HS90A_HUMAN,tr|K9JA46|K9JA46_HUMAN	uni_human_2016.fasta	84,663.2	99.4%	2	3	3	0.108%	2.46%	GVVDSEDLPLNISR	R	E	95.0%	93.2	42.5	0.000	0	1	1	0	2	1,513.7858	387	400	true	sp|P08238|HS90B_HUMAN,tr|A0A024RD80|A0A024RD80_HUMAN
SUP-M2_SFD	BR3	SUPM2_BR3	File Name: SUPM2_09_03 (F037252)	Protein disulfide-isomerase A3 (Fragment) OS=Homo sapiens GN=PDIA3 PE=1 SV=1	tr|H7BZJ3|H7BZJ3_HUMAN	uni_human_2016.fasta	13,519.7	93.5%	1	2	2	0.0720%	11.4%	SDVLELTDDNFESR	-	I	95.0%	106	36.1	83.7	0	2	0	0	2	1,744.7662	1	14	true	
SUP-M2_SFD	BR3	SUPM2_BR3	File Name: SUPM2_09_03 (F037252)	Prelamin-A/C OS=Homo sapiens GN=LMNA PE=1 SV=1	sp|P02545|LMNA_HUMAN	uni_human_2016.fasta	74,140.7	93.5%	1	1	1	0.0360%	1.51%	ITESEEVVSR	R	E	95.0%	67.0	40.7	46.2	0	1	0	0	2	1,148.5793	63	72	true	
SUP-M2_SFD	BR3	SUPM2_BR3	File Name: SUPM2_09_03 (F037252)	Isoform 2 of Neutral alpha-glucosidase AB OS=Homo sapiens GN=GANAB	sp|Q14697-2|GANAB_HUMAN	uni_human_2016.fasta	109,440.2	93.5%	1	1	1	0.0360%	0.725%	LDLLEDR	R	S	95.0%	46.7	40.0	16.8	0	1	0	0	2	873.4678	158	164	true	
SUP-M2_SFD	BR3	SUPM2_BR3	File Name: SUPM2_09_03 (F037252)	cDNA FLJ36521 fis, clone TRACH2002138, highly similar to Adenylate cyclase type 5 OS=Homo sapiens PE=2 SV=1	tr|B3KSK8|B3KSK8_HUMAN,tr|C9JQ38|C9JQ38_HUMAN,tr|C9JRT8|C9JRT8_HUMAN	uni_human_2016.fasta	10,263.3	84.9%	1	1	1	0.0360%	1.90%	MEMKADINAK	-	Q	88.2%	32.1	37.1	10.6	0	0	1	0	2	1,255.5811	1	10	true	
SUP-M2_SFD	BR3	SUPM2_BR3	File Name: SUPM2_09_03 (F037252)	Isoform 2 of Bifunctional polynucleotide phosphatase/kinase OS=Homo sapiens GN=PNKP	sp|Q96T60-2|PNKP_HUMAN,sp|Q96T60|PNKP_HUMAN,tr|A0A0D9SFL2|A0A0D9SFL2_HUMAN,tr|M0QYH2|M0QYH2_HUMAN	uni_human_2016.fasta	57,076.9	93.5%	1	1	1	0.0360%	2.70%	VAIDNTNPDAASR	R	A	95.0%	78.7	39.6	58.9	0	1	0	0	2	1,343.6550	419	431	true	
SUP-M2_SFD	BR3	SUPM2_BR3	File Name: SUPM2_09_03 (F037252)	D-3-phosphoglycerate dehydrogenase OS=Homo sapiens GN=PHGDH PE=1 SV=4	sp|O43175|SERA_HUMAN,tr|B3KSC3|B3KSC3_HUMAN,tr|Q5SZU1|Q5SZU1_HUMAN,tr|V9HW79|V9HW79_HUMAN	uni_human_2016.fasta	56,650.6	99.8%	2	2	2	0.0720%	4.88%	AGTGVDNVDLEAATR	R	K	95.0%	68.4	40.7	36.1	0	1	0	0	2	1,488.7290	76	90	true	
SUP-M2_SFD	BR3	SUPM2_BR3	File Name: SUPM2_09_03 (F037252)	D-3-phosphoglycerate dehydrogenase OS=Homo sapiens GN=PHGDH PE=1 SV=4	sp|O43175|SERA_HUMAN,tr|B3KSC3|B3KSC3_HUMAN,tr|Q5SZU1|Q5SZU1_HUMAN,tr|V9HW79|V9HW79_HUMAN	uni_human_2016.fasta	56,650.6	99.8%	2	2	2	0.0720%	4.88%	GGIVDEGALLR	R	A	95.0%	75.7	40.4	36.2	0	1	0	0	2	1,099.6108	237	247	true	
SUP-M2_SFD	BR3	SUPM2_BR3	File Name: SUPM2_09_03 (F037252)	GTP-binding protein REM 1 OS=Homo sapiens GN=REM1 PE=1 SV=2	sp|O75628|REM1_HUMAN	uni_human_2016.fasta	32,947.0	82.0%	1	1	1	0.0360%	2.68%	FLARLTAR	R	S	85.8%	36.0	37.8	3.50	0	1	0	0	2	947.5785	271	278	true	
SUP-M2_SFD	BR3	SUPM2_BR3	File Name: SUPM2_09_03 (F037252)	Isoform 2 of Selenocysteine insertion sequence-binding protein 2-like OS=Homo sapiens GN=SECISBP2L	sp|Q93073-2|SBP2L_HUMAN,sp|Q93073|SBP2L_HUMAN,tr|A0A024R5R0|A0A024R5R0_HUMAN,tr|J3KPI1|J3KPI1_HUMAN	uni_human_2016.fasta	121,776.4	79.9%	1	1	1	0.0360%	0.663%	AKKGKEK	K	E	84.0%	36.5	35.5	3.72	0	1	0	0	2	899.5406	558	564	true	
SUP-M2_SFD	BR3	SUPM2_BR3	File Name: SUPM2_09_03 (F037252)	EH domain-containing protein 4 OS=Homo sapiens GN=EHD4 PE=1 SV=1	sp|Q9H223|EHD4_HUMAN,tr|A0A024R9N6|A0A024R9N6_HUMAN,tr|A0A087WUA5|A0A087WUA5_HUMAN,tr|A8K9B9|A8K9B9_HUMAN	uni_human_2016.fasta	61,177.6	99.8%	2	2	2	0.0720%	3.51%	FGNAFLNR	R	F	95.0%	60.7	40.6	38.8	0	1	0	0	2	938.4842	131	138	true	
SUP-M2_SFD	BR3	SUPM2_BR3	File Name: SUPM2_09_03 (F037252)	EH domain-containing protein 4 OS=Homo sapiens GN=EHD4 PE=1 SV=1	sp|Q9H223|EHD4_HUMAN,tr|A0A024R9N6|A0A024R9N6_HUMAN,tr|A0A087WUA5|A0A087WUA5_HUMAN,tr|A8K9B9|A8K9B9_HUMAN	uni_human_2016.fasta	61,177.6	99.8%	2	2	2	0.0720%	3.51%	LFEAEAQDLFR	R	D	95.0%	53.4	41.7	22.0	0	1	0	0	2	1,338.6689	273	283	true	
SUP-M2_SFD	BR3	SUPM2_BR3	File Name: SUPM2_09_03 (F037252)	T-complex protein 1 subunit beta OS=Homo sapiens GN=CCT2 PE=1 SV=4	sp|P78371|TCPB_HUMAN,tr|B7Z4R3|B7Z4R3_HUMAN,tr|V9HW96|V9HW96_HUMAN	uni_human_2016.fasta	57,489.9	93.5%	1	1	1	0.0360%	2.24%	GATQQILDEAER	R	S	95.0%	83.9	41.4	59.6	0	1	0	0	2	1,330.6599	377	388	true	
SUP-M2_SFD	BR3	SUPM2_BR3	File Name: SUPM2_09_03 (F037252)	Protein TRAJ12 (Fragment) OS=Homo sapiens GN=TRAJ12 PE=4 SV=1	tr|A0A075B6U8|A0A075B6U8_HUMAN	uni_human_2016.fasta	2,251.7	90.4%	1	1	1	0.0360%	35.0%	XMDSSYK	-	L	79.8%	13.4	25.0	0.000	0	0	1	0	2	1,057.3707	1	7	true	
SUP-M2_SFD	BR3	SUPM2_BR3	File Name: SUPM2_09_03 (F037252)	Keratin, type II cytoskeletal 6B OS=Homo sapiens GN=KRT6B PE=1 SV=5	sp|P04259|K2C6B_HUMAN	uni_human_2016.fasta	60,068.6	93.5%	1	1	1	0.0360%	5.14%	AQYEEIAQR	K	S	95.0%	54.7	38.8	22.2	0	1	0	0	2	1,107.5429	339	347	false	tr|B4DRU6|B4DRU6_HUMAN,IPI:CON_00021304.1|SWISS-PROT:P35908,tr|B4DRR0|B4DRR0_HUMAN,sp|P02538|K2C6A_HUMAN,IPI:CON_00300725.7|SWISS-PROT:P02538,sp|P35908|K22E_HUMAN,tr|A8K2I0|A8K2I0_HUMAN,tr|A0A0S2Z428|A0A0S2Z428_HUMAN
SUP-M2_SFD	BR3	SUPM2_BR3	File Name: SUPM2_09_03 (F037252)	Keratin, type II cytoskeletal 6B OS=Homo sapiens GN=KRT6B PE=1 SV=5	sp|P04259|K2C6B_HUMAN	uni_human_2016.fasta	60,068.6	93.5%	1	1	1	0.0360%	5.14%	SGFSSISVSR	R	S	95.0%	57.2	40.1	37.9	0	1	0	0	2	1,026.5213	31	40	true	
SUP-M2_SFD	BR3	SUPM2_BR3	File Name: SUPM2_09_03 (F037252)	Keratin, type II cytoskeletal 6B OS=Homo sapiens GN=KRT6B PE=1 SV=5	sp|P04259|K2C6B_HUMAN	uni_human_2016.fasta	60,068.6	93.5%	1	1	1	0.0360%	5.14%	WTLLQEQGTK	K	T	86.4%	39.1	41.5	3.59	0	1	0	0	2	1,203.6370	195	204	false	sp|P13647|K2C5_HUMAN,tr|B4DRU6|B4DRU6_HUMAN,tr|B4DRR0|B4DRR0_HUMAN,tr|B4E1T1|B4E1T1_HUMAN,sp|P02538|K2C6A_HUMAN,IPI:CON_00300725.7|SWISS-PROT:P02538,tr|A8K2I0|A8K2I0_HUMAN,IPI:CON_00009867.3|SWISS-PROT:P13647,tr|A0A0S2Z428|A0A0S2Z428_HUMAN
SUP-M2_SFD	BR3	SUPM2_BR3	File Name: SUPM2_09_03 (F037252)	Isoform 2 of Adenylyl cyclase-associated protein 1 OS=Homo sapiens GN=CAP1	sp|Q01518-2|CAP1_HUMAN,sp|Q01518|CAP1_HUMAN,tr|B2RDY9|B2RDY9_HUMAN,tr|B4DNA3|B4DNA3_HUMAN,tr|B4DNW7|B4DNW7_HUMAN,tr|B4DUZ8|B4DUZ8_HUMAN,tr|D3DPU2|D3DPU2_HUMAN	uni_human_2016.fasta	51,901.6	93.5%	1	2	2	0.0720%	1.90%	ADMQNLVER	M	L	95.0%	49.2	40.1	10.1	0	2	0	0	1	1,133.5256	2	10	true	
SUP-M2_SFD	BR3	SUPM2_BR3	File Name: SUPM2_09_03 (F037252)	Zinc finger protein 622 OS=Homo sapiens GN=ZNF622 PE=1 SV=1	sp|Q969S3|ZN622_HUMAN	uni_human_2016.fasta	54,272.0	93.5%	1	1	1	0.0360%	2.10%	NVVAVGTGGR	R	G	95.0%	69.4	40.3	42.5	0	1	0	0	2	929.5163	157	166	true	
SUP-M2_SFD	BR3	SUPM2_BR3	File Name: SUPM2_09_03 (F037252)	Solute carrier family 2, facilitated glucose transporter member 1 OS=Homo sapiens GN=SLC2A1 PE=1 SV=2	sp|P11166|GTR1_HUMAN,tr|B4DKW1|B4DKW1_HUMAN,tr|Q0P512|Q0P512_HUMAN	uni_human_2016.fasta	54,085.3	93.5%	1	1	1	0.0360%	2.03%	TFDEIASGFR	R	Q	95.0%	76.6	38.3	61.3	0	1	0	0	2	1,142.5477	459	468	true	
SUP-M2_SFD	BR3	SUPM2_BR3	File Name: SUPM2_09_03 (F037252)	Protein RCC2 OS=Homo sapiens GN=RCC2 PE=1 SV=2	sp|Q9P258|RCC2_HUMAN,tr|A0A024RAC5|A0A024RAC5_HUMAN	uni_human_2016.fasta	56,084.8	93.5%	1	1	1	0.0360%	1.53%	YGCLAGVR	R	V	95.0%	69.9	40.0	45.2	0	1	0	0	2	895.4455	142	149	true	
SUP-M2_SFD	BR3	SUPM2_BR3	File Name: SUPM2_09_03 (F037252)	Alternative protein RBM28 OS=Homo sapiens GN=RBM28 PE=4 SV=1	tr|L8ECH6|L8ECH6_HUMAN	uni_human_2016.fasta	6,066.4	98.5%	1	1	1	0.0360%	38.3%	TMMMTMMMMKKMGFLMMK	K	M	81.3%	12.8	25.0	0.000	0	0	1	0	2	2,433.9682	24	41	true	
SUP-M2_SFD	BR3	SUPM2_BR3	File Name: SUPM2_09_03 (F037252)	Alternative protein LIN9 OS=Homo sapiens GN=LIN9 PE=4 SV=1	tr|L8E9Q2|L8E9Q2_HUMAN	uni_human_2016.fasta	4,778.7	76.2%	1	1	1	0.0360%	41.9%	CMNSPQHMQTTAAMESMK	M	K	80.9%	12.5	25.0	7.24	0	0	1	0	1	2,235.8597	2	19	true	
SUP-M2_SFD	BR3	SUPM2_BR3	File Name: SUPM2_09_03 (F037252)	Splicing factor 3A subunit 3 OS=Homo sapiens GN=SF3A3 PE=1 SV=1	sp|Q12874|SF3A3_HUMAN,tr|A8K566|A8K566_HUMAN,tr|A8K7V1|A8K7V1_HUMAN,tr|B3KY12|B3KY12_HUMAN,tr|Q53HM6|Q53HM6_HUMAN	uni_human_2016.fasta	58,851.3	99.4%	2	3	3	0.108%	3.59%	METILEQQR	-	R	95.0%	49.5	39.8	21.1	0	1	0	0	2	1,189.5883	1	9	true	
SUP-M2_SFD	BR3	SUPM2_BR3	File Name: SUPM2_09_03 (F037252)	Splicing factor 3A subunit 3 OS=Homo sapiens GN=SF3A3 PE=1 SV=1	sp|Q12874|SF3A3_HUMAN,tr|A8K566|A8K566_HUMAN,tr|A8K7V1|A8K7V1_HUMAN,tr|B3KY12|B3KY12_HUMAN,tr|Q53HM6|Q53HM6_HUMAN	uni_human_2016.fasta	58,851.3	99.4%	2	3	3	0.108%	3.59%	YMEVSGNLR	R	D	87.6%	37.8	39.0	16.2	0	2	0	0	2	1,084.5092	50	58	true	
SUP-M2_SFD	BR3	SUPM2_BR3	File Name: SUPM2_09_03 (F037252)	T-complex protein 1 subunit eta OS=Homo sapiens GN=CCT7 PE=1 SV=2	sp|Q99832|TCPH_HUMAN,tr|Q53HV2|Q53HV2_HUMAN,tr|Q6IBT3|Q6IBT3_HUMAN	uni_human_2016.fasta	59,367.8	99.6%	2	3	3	0.108%	4.24%	GGAEQFMEETER	R	S	95.0%	70.7	31.9	55.8	0	2	0	0	2	1,383.5846	376	387	true	
SUP-M2_SFD	BR3	SUPM2_BR3	File Name: SUPM2_09_03 (F037252)	T-complex protein 1 subunit eta OS=Homo sapiens GN=CCT7 PE=1 SV=2	sp|Q99832|TCPH_HUMAN,tr|Q53HV2|Q53HV2_HUMAN,tr|Q6IBT3|Q6IBT3_HUMAN	uni_human_2016.fasta	59,367.8	99.6%	2	3	3	0.108%	4.24%	STVDAPTAAGR	R	G	92.6%	46.2	41.0	23.0	0	1	0	0	2	1,045.5273	525	535	true	
SUP-M2_SFD	BR3	SUPM2_BR3	File Name: SUPM2_09_03 (F037252)	Trypsin - Sus scrofa (Pig).	IPI:CON_Trypsin|SWISS-PROT:P00761|TRYP_PIG	uni_human_2016.fasta	24,409.3	93.5%	1	1	1	0.0360%	4.33%	LSSPATLNSR	K	V	95.0%	52.5	40.8	32.6	0	1	0	0	2	1,045.5636	98	107	true	
SUP-M2_SFD	BR3	SUPM2_BR3	File Name: SUPM2_09_03 (F037252)	MAGUK p55 subfamily member 6 OS=Homo sapiens GN=MPP6 PE=1 SV=2	sp|Q9NZW5|MPP6_HUMAN,tr|A0A024RA25|A0A024RA25_HUMAN,tr|B8ZZG1|B8ZZG1_HUMAN	uni_human_2016.fasta	61,118.8	93.5%	1	1	1	0.0360%	1.85%	AGEPLGVTFR	R	V	95.0%	50.7	41.1	25.4	0	1	0	0	2	1,046.5630	137	146	true	
SUP-M2_SFD	BR3	SUPM2_BR3	File Name: SUPM2_09_03 (F037252)	cDNA FLJ55305, highly similar to Cyclic AMP-dependent transcription factor ATF-7 OS=Homo sapiens PE=2 SV=1	tr|B4DZG5|B4DZG5_HUMAN,tr|F8VWG7|F8VWG7_HUMAN,tr|K7EKZ7|K7EKZ7_HUMAN	uni_human_2016.fasta	8,271.7	81.7%	1	1	1	0.0360%	4.42%	MSLPSTPDIK	-	I	85.6%	37.5	40.2	11.8	0	1	0	0	2	1,104.5608	1	10	true	
SUP-M2_SFD	BR3	SUPM2_BR3	File Name: SUPM2_09_03 (F037252)	CCT8 protein OS=Homo sapiens GN=CCT8 PE=2 SV=1	tr|Q7Z759|Q7Z759_HUMAN	uni_human_2016.fasta	54,106.7	93.5%	1	1	1	0.0360%	2.41%	GSTDNLMDDIER	R	A	95.0%	46.9	33.5	31.9	0	1	0	0	2	1,381.5903	328	339	true	
SUP-M2_SFD	BR3	SUPM2_BR3	File Name: SUPM2_09_03 (F037252)	Isoform 2 of Heat shock 70 kDa protein 1A OS=Homo sapiens GN=HSPA1A	sp|P0DMV8-2|HS71A_HUMAN,sp|P0DMV8|HS71A_HUMAN,sp|P0DMV9|HS71B_HUMAN,tr|A0A0G2JIW1|A0A0G2JIW1_HUMAN,tr|A8K5I0|A8K5I0_HUMAN	uni_human_2016.fasta	70,054.0	93.5%	1	1	1	0.0360%	2.22%	TTPSYVAFTDTER	R	L	95.0%	85.6	39.0	55.5	0	1	0	0	2	1,487.7013	37	49	true	tr|Q53GZ6|Q53GZ6_HUMAN,tr|V9HW22|V9HW22_HUMAN,sp|P11142|HSP7C_HUMAN,tr|B3KTV0|B3KTV0_HUMAN
SUP-M2_SFD	BR3	SUPM2_BR3	File Name: SUPM2_09_03 (F037252)	Isoform 2 of Dolichyl-diphosphooligosaccharide--protein glycosyltransferase subunit 2 OS=Homo sapiens GN=RPN2	sp|P04844-2|RPN2_HUMAN,sp|P04844|RPN2_HUMAN,tr|B2RE46|B2RE46_HUMAN	uni_human_2016.fasta	69,284.8	93.5%	1	1	1	0.0360%	1.46%	YIANTVELR	R	V	95.0%	58.8	41.3	33.0	0	1	0	0	2	1,078.5891	358	366	true	
SUP-M2_SFD	BR3	SUPM2_BR3	File Name: SUPM2_09_03 (F037252)	Serine/threonine-protein kinase MRCK gamma OS=Homo sapiens GN=CDC42BPG PE=1 SV=2	sp|Q6DT37|MRCKG_HUMAN	uni_human_2016.fasta	172,461.8	86.1%	1	1	1	0.0360%	0.451%	KEVAALR	R	E	89.1%	39.6	40.0	11.6	0	1	0	0	2	891.5047	611	617	true	
SUP-M2_SFD	BR3	SUPM2_BR3	File Name: SUPM2_09_03 (F037252)	Isoform AGX1 of UDP-N-acetylhexosamine pyrophosphorylase OS=Homo sapiens GN=UAP1	sp|Q16222-2|UAP1_HUMAN,sp|Q16222-3|UAP1_HUMAN,sp|Q16222|UAP1_HUMAN,tr|A0A140VKC0|A0A140VKC0_HUMAN	uni_human_2016.fasta	58,769.5	93.5%	1	1	1	0.0360%	2.77%	ALAAQNIVEDMEQR	R	G	95.0%	72.0	39.7	58.6	0	1	0	0	2	1,603.7746	229	242	true	
SUP-M2_SFD	BR3	SUPM2_BR3	File Name: SUPM2_09_03 (F037252)	Endogenous retrovirus group K member 13-1 Env polyprotein OS=Homo sapiens GN=ERVK13-1 PE=2 SV=2	sp|Q9NX77|ENK13_HUMAN,tr|Q6ZMS2|Q6ZMS2_HUMAN	uni_human_2016.fasta	55,046.0	93.5%	1	1	1	0.0360%	1.87%	LAAALSGIK	K	I	95.0%	44.6	37.0	24.4	0	1	0	0	2	843.5299	165	173	true	
SUP-M2_SFD	BR3	SUPM2_BR3	File Name: SUPM2_09_03 (F037252)	Isoform 2 of Transketolase OS=Homo sapiens GN=TKT	sp|P29401-2|TKT_HUMAN,sp|P29401|TKT_HUMAN,tr|A0A0B4J1R6|A0A0B4J1R6_HUMAN,tr|A0A0K0K1H9|A0A0K0K1H9_HUMAN,tr|B3KSI4|B3KSI4_HUMAN,tr|B4E022|B4E022_HUMAN,tr|Q53EM5|Q53EM5_HUMAN,tr|V9HWD9|V9HWD9_HUMAN	uni_human_2016.fasta	67,879.4	74.8%	1	1	1	0.0360%	1.27%	DAIAQAVR	R	G	79.7%	39.0	39.6	8.67	0	1	0	0	2	843.4683	610	617	true	
SUP-M2_SFD	BR3	SUPM2_BR3	File Name: SUPM2_09_03 (F037252)	Ras GTPase-activating protein-binding protein 1 OS=Homo sapiens GN=G3BP1 PE=1 SV=1	sp|Q13283|G3BP1_HUMAN,tr|Q32P45|Q32P45_HUMAN,tr|Q5U0Q1|Q5U0Q1_HUMAN,tr|Q6FI03|Q6FI03_HUMAN,tr|Q6ZP53|Q6ZP53_HUMAN	uni_human_2016.fasta	52,162.8	93.5%	1	1	1	0.0360%	2.36%	EAGEQGDIEPR	R	R	95.0%	76.9	38.3	52.2	0	1	0	0	2	1,200.5493	321	331	true	
SUP-M2_SFD	BR3	SUPM2_BR3	File Name: SUPM2_09_03 (F037252)	Isoform 2 of Histidine--tRNA ligase, cytoplasmic OS=Homo sapiens GN=HARS	sp|P12081-2|SYHC_HUMAN,sp|P12081-3|SYHC_HUMAN,sp|P12081-4|SYHC_HUMAN,sp|P12081|SYHC_HUMAN,tr|B4DDD8|B4DDD8_HUMAN,tr|B4DEA2|B4DEA2_HUMAN,tr|B4E1C5|B4E1C5_HUMAN,tr|E7ETE2|E7ETE2_HUMAN,tr|Q52NV4|Q52NV4_HUMAN	uni_human_2016.fasta	57,412.5	90.6%	1	1	1	0.0360%	1.71%	IFSIVEQR	R	L	92.7%	41.6	40.1	13.1	0	1	0	0	2	991.5571	389	396	true	
SUP-M2_SFD	BR3	SUPM2_BR3	File Name: SUPM2_09_03 (F037252)	cDNA FLJ35177 fis, clone PLACE6013885, highly similar to Polypeptide N-acetylgalactosaminyltransferase 6 (EC 2.4.1.41) OS=Homo sapiens PE=2 SV=1	tr|B3KRZ8|B3KRZ8_HUMAN	uni_human_2016.fasta	21,315.5	80.5%	1	1	1	0.0360%	3.21%	MDSYKK	-	I	84.5%	24.0	33.6	6.09	0	0	1	0	2	1,009.4488	1	6	true	
SUP-M2_SFD	BR3	SUPM2_BR3	File Name: SUPM2_09_03 (F037252)	Calcium-activated potassium channel subunit alpha-1 (Fragment) OS=Homo sapiens GN=KCNMA1 PE=1 SV=1	tr|H0Y379|H0Y379_HUMAN	uni_human_2016.fasta	132,850.1	89.4%	1	1	1	0.0360%	1.35%	XSSSSSSSSSSVHEPK	-	M	91.8%	34.1	32.6	12.8	0	1	0	0	2	1,632.6661	1	16	true	
SUP-M2_SFD	BR3	SUPM2_BR3	File Name: SUPM2_09_03 (F037252)	Isoform 2 of T-complex protein 1 subunit delta OS=Homo sapiens GN=CCT4	sp|P50991-2|TCPD_HUMAN,sp|P50991|TCPD_HUMAN,tr|A8K3C3|A8K3C3_HUMAN	uni_human_2016.fasta	57,926.0	99.2%	2	2	2	0.0720%	3.54%	PENVAPR	M	S	83.0%	35.9	39.7	11.1	0	1	0	0	1	893.4571	2	8	true	
SUP-M2_SFD	BR3	SUPM2_BR3	File Name: SUPM2_09_03 (F037252)	Isoform 2 of T-complex protein 1 subunit delta OS=Homo sapiens GN=CCT4	sp|P50991-2|TCPD_HUMAN,sp|P50991|TCPD_HUMAN,tr|A8K3C3|A8K3C3_HUMAN	uni_human_2016.fasta	57,926.0	99.2%	2	2	2	0.0720%	3.54%	TLSGMESYCVR	R	A	95.0%	70.9	33.3	48.1	0	1	0	0	2	1,302.5817	442	452	true	
SUP-M2_SFD	BR3	SUPM2_BR3	File Name: SUPM2_09_03 (F037252)	Isoform 4 of Nuclear protein MDM1 OS=Homo sapiens GN=MDM1	sp|Q8TC05-4|MDM1_HUMAN,sp|Q8TC05|MDM1_HUMAN	uni_human_2016.fasta	80,735.8	90.5%	1	1	1	0.0360%	1.77%	RMTSQDCLETSK	K	N	92.6%	37.2	35.8	9.67	0	1	0	0	2	1,566.6984	557	568	true	
SUP-M2_SFD	BR3	SUPM2_BR3	File Name: SUPM2_09_03 (F037252)	Mitochondrial heat shock 60kD protein 1 variant 1 OS=Homo sapiens GN=HSPD1 PE=2 SV=1	tr|B3GQS7|B3GQS7_HUMAN	uni_human_2016.fasta	60,681.3	93.5%	1	1	1	0.0360%	1.58%	VTDALNATR	R	A	95.0%	76.3	41.2	53.2	0	1	0	0	2	960.5109	421	429	true	tr|B7Z597|B7Z597_HUMAN,tr|B7Z4F6|B7Z4F6_HUMAN,tr|B7Z5E7|B7Z5E7_HUMAN,tr|A0A024R3X4|A0A024R3X4_HUMAN,sp|P10809|CH60_HUMAN
SUP-M2_SFD	BR3	SUPM2_BR3	File Name: SUPM2_09_03 (F037252)	Isoform 2 of Coiled-coil domain-containing protein 180 OS=Homo sapiens GN=CCDC180	sp|Q9P1Z9-2|CC180_HUMAN,sp|Q9P1Z9|CC180_HUMAN,tr|B7ZMG3|B7ZMG3_HUMAN	uni_human_2016.fasta	191,103.0	87.6%	1	1	1	0.0360%	1.12%	MDESKEGSIQGLEEMQVER	K	E	90.4%	44.0	36.5	18.3	0	0	1	0	2	2,210.9907	865	883	true	
SUP-M2_SFD	BR3	SUPM2_BR3	File Name: SUPM2_09_03 (F037252)	Isoform 2 of Probable ATP-dependent RNA helicase DDX5 OS=Homo sapiens GN=DDX5	sp|P17844-2|DDX5_HUMAN,sp|P17844|DDX5_HUMAN,tr|B4DN41|B4DN41_HUMAN,tr|B5BUE6|B5BUE6_HUMAN,tr|J3KTA4|J3KTA4_HUMAN	uni_human_2016.fasta	69,149.7	92.6%	1	1	1	0.0360%	1.68%	TAQEVETYR	R	R	94.3%	40.5	37.7	12.8	0	1	0	0	2	1,096.5269	69	77	true	
SUP-M2_SFD	BR3	SUPM2_BR3	File Name: SUPM2_09_03 (F037252)	Chaperonin containing TCP1, subunit 6A isoform a variant (Fragment) OS=Homo sapiens PE=2 SV=1	tr|Q59ET3|Q59ET3_HUMAN	uni_human_2016.fasta	57,763.0	99.9%	3	4	4	0.144%	4.35%	AGMSSLKG	R	-	80.4%	33.6	37.6	17.2	0	1	0	0	2	871.3979	522	529	true	
SUP-M2_SFD	BR3	SUPM2_BR3	File Name: SUPM2_09_03 (F037252)	Chaperonin containing TCP1, subunit 6A isoform a variant (Fragment) OS=Homo sapiens PE=2 SV=1	tr|Q59ET3|Q59ET3_HUMAN	uni_human_2016.fasta	57,763.0	99.9%	3	4	4	0.144%	4.35%	GLVLDHGAR	R	H	95.0%	45.8	39.1	20.1	0	1	0	0	2	937.5215	207	215	true	
SUP-M2_SFD	BR3	SUPM2_BR3	File Name: SUPM2_09_03 (F037252)	Chaperonin containing TCP1, subunit 6A isoform a variant (Fragment) OS=Homo sapiens PE=2 SV=1	tr|Q59ET3|Q59ET3_HUMAN	uni_human_2016.fasta	57,763.0	99.9%	3	4	4	0.144%	4.35%	KFIEDR	R	V	89.6%	38.1	38.8	0.000	0	2	0	0	2	912.4575	263	268	true	
SUP-M2_SFD	BR3	SUPM2_BR3	File Name: SUPM2_09_03 (F037252)	Isoform 2 of Protein crumbs homolog 1 OS=Homo sapiens GN=CRB1	sp|P82279-2|CRUM1_HUMAN,sp|P82279-3|CRUM1_HUMAN,sp|P82279|CRUM1_HUMAN,tr|A8K118|A8K118_HUMAN,tr|B7Z826|B7Z826_HUMAN,tr|F5H0L2|F5H0L2_HUMAN	uni_human_2016.fasta	154,182.2	79.7%	1	1	1	0.0360%	1.02%	CMCRPGFTGEWCEK	K	D	83.8%	16.9	25.0	6.57	0	0	1	0	2	1,833.7178	1283	1296	true	
SUP-M2_SFD	BR3	SUPM2_BR3	File Name: SUPM2_09_03 (F037252)	Copine-3 OS=Homo sapiens GN=CPNE3 PE=1 SV=1	sp|O75131|CPNE3_HUMAN,tr|A0A024R994|A0A024R994_HUMAN	uni_human_2016.fasta	60,131.6	86.7%	1	1	1	0.0360%	1.68%	SPLGEVAIR	R	D	89.6%	38.7	39.0	24.2	0	1	0	0	2	941.5415	476	484	true	
SUP-M2_SFD	BR3	SUPM2_BR3	File Name: SUPM2_09_03 (F037252)	Keratin 1 OS=Homo sapiens GN=KRT1 PE=3 SV=1	tr|H6VRG2|H6VRG2_HUMAN	uni_human_2016.fasta	66,067.3	100.0%	6	6	6	0.216%	9.63%	AEAESLYQSK	K	Y	95.0%	63.1	40.2	43.5	0	1	0	0	2	1,125.5422	367	376	true	tr|H6VRF8|H6VRF8_HUMAN,tr|H6VRG0|H6VRG0_HUMAN,tr|H6VRG1|H6VRG1_HUMAN,sp|P04264|K2C1_HUMAN,tr|H6VRG3|H6VRG3_HUMAN
SUP-M2_SFD	BR3	SUPM2_BR3	File Name: SUPM2_09_03 (F037252)	Keratin 1 OS=Homo sapiens GN=KRT1 PE=3 SV=1	tr|H6VRG2|H6VRG2_HUMAN	uni_human_2016.fasta	66,067.3	100.0%	6	6	6	0.216%	9.63%	AQYEDIAQK	K	S	95.0%	63.1	41.0	32.6	0	1	0	0	2	1,065.5212	356	364	true	tr|H6VRF8|H6VRF8_HUMAN,tr|H6VRG0|H6VRG0_HUMAN,tr|H6VRG1|H6VRG1_HUMAN,sp|P04264|K2C1_HUMAN,tr|H6VRG3|H6VRG3_HUMAN
SUP-M2_SFD	BR3	SUPM2_BR3	File Name: SUPM2_09_03 (F037252)	Keratin 1 OS=Homo sapiens GN=KRT1 PE=3 SV=1	tr|H6VRG2|H6VRG2_HUMAN	uni_human_2016.fasta	66,067.3	100.0%	6	6	6	0.216%	9.63%	FLEQQNQVLQTK	R	W	95.0%	89.2	43.3	52.2	0	1	0	0	2	1,475.7854	200	211	true	tr|H6VRF8|H6VRF8_HUMAN,tr|H6VRG0|H6VRG0_HUMAN,IPI:CON_00021304.1|SWISS-PROT:P35908,tr|H6VRG1|H6VRG1_HUMAN,sp|P35908|K22E_HUMAN,sp|P04264|K2C1_HUMAN,tr|H6VRG3|H6VRG3_HUMAN
SUP-M2_SFD	BR3	SUPM2_BR3	File Name: SUPM2_09_03 (F037252)	Keratin 1 OS=Homo sapiens GN=KRT1 PE=3 SV=1	tr|H6VRG2|H6VRG2_HUMAN	uni_human_2016.fasta	66,067.3	100.0%	6	6	6	0.216%	9.63%	GSGGGSSGGSIGGR	R	G	95.0%	58.6	39.7	31.7	0	1	0	0	2	1,092.5030	603	616	true	tr|H6VRF8|H6VRF8_HUMAN,tr|H6VRG0|H6VRG0_HUMAN,tr|H6VRG1|H6VRG1_HUMAN,sp|P04264|K2C1_HUMAN,tr|H6VRG3|H6VRG3_HUMAN
SUP-M2_SFD	BR3	SUPM2_BR3	File Name: SUPM2_09_03 (F037252)	Keratin 1 OS=Homo sapiens GN=KRT1 PE=3 SV=1	tr|H6VRG2|H6VRG2_HUMAN	uni_human_2016.fasta	66,067.3	100.0%	6	6	6	0.216%	9.63%	SISISVAR	K	G	95.0%	43.3	36.9	18.5	0	1	0	0	2	832.4886	75	82	true	tr|H6VRF8|H6VRF8_HUMAN,tr|H6VRG0|H6VRG0_HUMAN,tr|H6VRG1|H6VRG1_HUMAN,sp|P04264|K2C1_HUMAN,tr|H6VRG3|H6VRG3_HUMAN
SUP-M2_SFD	BR3	SUPM2_BR3	File Name: SUPM2_09_03 (F037252)	Keratin 1 OS=Homo sapiens GN=KRT1 PE=3 SV=1	tr|H6VRG2|H6VRG2_HUMAN	uni_human_2016.fasta	66,067.3	100.0%	6	6	6	0.216%	9.63%	SLVNLGGSK	R	S	95.0%	53.2	40.0	33.1	0	1	0	0	2	874.4993	66	74	true	tr|H6VRF8|H6VRF8_HUMAN,tr|H6VRG0|H6VRG0_HUMAN,tr|H6VRG1|H6VRG1_HUMAN,sp|P04264|K2C1_HUMAN,tr|H6VRG3|H6VRG3_HUMAN
SUP-M2_SFD	BR3	SUPM2_BR3	File Name: SUPM2_09_03 (F037252)	Tax_Id=9606 Gene_Symbol=KRT10 Keratin, type I cytoskeletal 10	IPI:CON_00009865.2|SWISS-PROT:P13645,sp|P13645|K1C10_HUMAN	uni_human_2016.fasta	59,512.4	99.9%	2	2	2	0.0720%	3.71%	QSLEASLAETEGR	K	Y	95.0%	89.7	39.3	67.9	0	1	0	0	2	1,390.6809	387	399	true	
SUP-M2_SFD	BR3	SUPM2_BR3	File Name: SUPM2_09_03 (F037252)	Tax_Id=9606 Gene_Symbol=KRT10 Keratin, type I cytoskeletal 10	IPI:CON_00009865.2|SWISS-PROT:P13645,sp|P13645|K1C10_HUMAN	uni_human_2016.fasta	59,512.4	99.9%	2	2	2	0.0720%	3.71%	VTMQNLNDR	K	L	95.0%	52.3	38.1	26.7	0	1	0	0	2	1,106.5260	148	156	true	IPI:CON_00384444.5|SWISS-PROT:P02533,IPI:CON_00217963.3|SWISS-PROT:P08779,sp|P02533|K1C14_HUMAN,sp|P08779|K1C16_HUMAN,IPI:CON_IPI00217963.3|SWISS-PROT:P08779
SUP-M2_SFD	BR3	SUPM2_BR3	File Name: SUPM2_09_03 (F037252)	Isoform 2 of Polypyrimidine tract-binding protein 1 OS=Homo sapiens GN=PTBP1	sp|P26599-2|PTBP1_HUMAN,sp|P26599-3|PTBP1_HUMAN,sp|P26599|PTBP1_HUMAN,tr|A0A0U1RRM4|A0A0U1RRM4_HUMAN	uni_human_2016.fasta	57,222.5	93.5%	1	2	2	0.0720%	2.55%	MDGIVPDIAVGTKR	-	G	95.0%	63.8	43.5	47.7	0	2	0	0	2	1,640.8411	1	14	true	
SUP-M2_SFD	BR3	SUPM2_BR3	File Name: SUPM2_09_03 (F037252)	Isoform 2 of Phenylalanine--tRNA ligase alpha subunit OS=Homo sapiens GN=FARSA	sp|Q9Y285-2|SYFA_HUMAN,sp|Q9Y285|SYFA_HUMAN,tr|Q6IBR2|Q6IBR2_HUMAN	uni_human_2016.fasta	57,564.5	93.5%	1	1	1	0.0360%	2.31%	VVDSMEDEVQR	R	R	95.0%	65.7	40.7	38.6	0	1	0	0	2	1,322.5894	128	138	true	
SUP-M2_SFD	BR3	SUPM2_BR3	File Name: SUPM2_09_03 (F037252)	Vimentin OS=Homo sapiens GN=VIM PE=1 SV=4	sp|P08670|VIME_HUMAN,tr|Q53HU8|Q53HU8_HUMAN,tr|V9HWE1|V9HWE1_HUMAN	uni_human_2016.fasta	53,652.7	93.5%	1	1	1	0.0360%	3.00%	SLYASSPGGVYATR	R	S	95.0%	50.3	41.8	31.0	0	1	0	0	2	1,428.7117	51	64	true	
SUP-M2_SFD	BR3	SUPM2_BR3	File Name: SUPM2_09_03 (F037252)	Coatomer subunit delta OS=Homo sapiens GN=ARCN1 PE=1 SV=1	sp|P48444|COPD_HUMAN,tr|B0YIW5|B0YIW5_HUMAN,tr|B0YIW6|B0YIW6_HUMAN,tr|Q6MZV5|Q6MZV5_HUMAN	uni_human_2016.fasta	57,211.2	99.1%	2	2	2	0.0720%	3.13%	ENVNLAQIR	R	T	95.0%	46.4	40.8	19.3	0	1	0	0	2	1,056.5796	123	131	true	
SUP-M2_SFD	BR3	SUPM2_BR3	File Name: SUPM2_09_03 (F037252)	Coatomer subunit delta OS=Homo sapiens GN=ARCN1 PE=1 SV=1	sp|P48444|COPD_HUMAN,tr|B0YIW5|B0YIW5_HUMAN,tr|B0YIW6|B0YIW6_HUMAN,tr|Q6MZV5|Q6MZV5_HUMAN	uni_human_2016.fasta	57,211.2	99.1%	2	2	2	0.0720%	3.13%	QFVEMTR	R	T	82.6%	39.8	39.3	12.6	0	1	0	0	2	926.4401	20	26	true	
SUP-M2_SFD	BR3	SUPM2_BR3	File Name: SUPM2_09_03 (F037252)	Tripartite motif-containing protein 65 (Fragment) OS=Homo sapiens GN=TRIM65 PE=1 SV=1	tr|H0YG27|H0YG27_HUMAN	uni_human_2016.fasta	32,259.8	82.4%	1	1	1	0.0360%	3.82%	NLTFDPVSANR	R	H	86.1%	39.2	41.6	19.3	0	1	0	0	2	1,233.6222	184	194	true	
SUP-M2_SFD	BR3	SUPM2_BR3	File Name: SUPM2_09_03 (F037252)	Centrosomal protein of 104 kDa OS=Homo sapiens GN=CEP104 PE=1 SV=1	sp|O60308|CE104_HUMAN	uni_human_2016.fasta	104,451.1	84.0%	1	1	1	0.0360%	3.03%	LLKDLGTGSSGFTIDNVMKFSVSALEHR	R	V	87.4%	38.8	44.8	9.58	0	0	1	0	2	3,143.5833	594	621	true	
SUP-M2_SFD	BR3	SUPM2_BR3	File Name: SUPM2_09_03 (F037252)	Tax_Id=9606 Gene_Symbol=KRT14 Keratin, type I cytoskeletal 14	IPI:CON_00384444.5|SWISS-PROT:P02533,sp|P02533|K1C14_HUMAN	uni_human_2016.fasta	51,622.6	98.0%	1	1	1	0.0360%	4.66%	EVATNSELVQSGK	R	S	95.0%	86.3	42.3	62.1	0	1	0	0	2	1,361.6907	316	328	true	
SUP-M2_SFD	BR3	SUPM2_BR3	File Name: SUPM2_09_03 (F037252)	Tax_Id=9606 Gene_Symbol=KRT14 Keratin, type I cytoskeletal 14	IPI:CON_00384444.5|SWISS-PROT:P02533,sp|P02533|K1C14_HUMAN	uni_human_2016.fasta	51,622.6	98.0%	1	1	1	0.0360%	4.66%	VTMQNLNDR	K	L	95.0%	52.3	38.1	26.7	0	1	0	0	2	1,106.5260	117	125	false	sp|P13645|K1C10_HUMAN,IPI:CON_00217963.3|SWISS-PROT:P08779,sp|P08779|K1C16_HUMAN,IPI:CON_IPI00217963.3|SWISS-PROT:P08779,IPI:CON_00009865.2|SWISS-PROT:P13645
SUP-M2_SFD	BR3	SUPM2_BR3	File Name: SUPM2_09_03 (F037252)	(Bos taurus) Beta-2-glycoprotein 1 precursor	IPI:CON_00707884.1|SWISS-PROT:P17690	uni_human_2016.fasta	38,252.1	90.0%	1	1	1	0.0360%	2.61%	ATVIYEGER	R	V	92.2%	41.6	39.9	27.6	0	1	0	0	2	1,037.5262	271	279	true	
SUP-M2_SFD	BR3	SUPM2_BR3	File Name: SUPM2_09_03 (F037252)	cDNA FLJ77404, highly similar to Homo sapiens small nuclear ribonucleoprotein 70kDa polypeptide (RNP antigen) (SNRP70), transcript variant 1, mRNA OS=Homo sapiens PE=2 SV=1	tr|A8KAQ5|A8KAQ5_HUMAN	uni_human_2016.fasta	51,497.4	89.2%	1	1	1	0.0360%	1.60%	VLVDVER	R	G	91.6%	42.9	38.1	10.6	0	1	0	0	2	829.4778	174	180	true	
SUP-M2_SFD	BR3	SUPM2_BR3	File Name: SUPM2_09_03 (F037252)	Pituitary homeobox 1 OS=Homo sapiens GN=PITX1 PE=1 SV=2	sp|P78337|PITX1_HUMAN,tr|D6R955|D6R955_HUMAN,tr|D6R9U1|D6R9U1_HUMAN,tr|X5D9A5|X5D9A5_HUMAN	uni_human_2016.fasta	34,128.9	79.6%	1	1	1	0.0360%	3.82%	MDAFKGGMSLER	-	L	83.8%	35.4	37.4	8.78	0	1	0	0	2	1,504.6561	1	12	true	
SUP-M2_SFD	BR3	SUPM2_BR3	File Name: SUPM2_09_03 (F037252)	Phosphoribosyl pyrophosphate amidotransferase proprotein variant (Fragment) OS=Homo sapiens PE=2 SV=1	tr|Q59G63|Q59G63_HUMAN	uni_human_2016.fasta	24,562.0	93.5%	1	1	1	0.0360%	4.61%	IVLVDDSIVR	R	G	95.0%	88.7	40.6	61.9	0	1	0	0	2	1,128.6624	85	94	true	
SUP-M2_SFD	BR3	SUPM2_BR3	File Name: SUPM2_09_03 (F037252)	60S ribosomal export protein NMD3 OS=Homo sapiens GN=NMD3 PE=1 SV=1	sp|Q96D46|NMD3_HUMAN,tr|B3KT11|B3KT11_HUMAN,tr|C9IY70|C9IY70_HUMAN,tr|C9IZW9|C9IZW9_HUMAN,tr|C9J0B9|C9J0B9_HUMAN,tr|C9JA08|C9JA08_HUMAN,tr|C9K0C2|C9K0C2_HUMAN	uni_human_2016.fasta	57,603.4	93.5%	1	1	1	0.0360%	1.99%	MEYMAESTDR	-	S	95.0%	31.0	25.0	31.0	0	1	0	0	2	1,306.4926	1	10	true	
SUP-M2_SFD	BR3	SUPM2_BR3	File Name: SUPM2_09_03 (F037252)	Fascin OS=Homo sapiens GN=FSCN1 PE=1 SV=3	sp|Q16658|FSCN1_HUMAN,tr|B3KTA3|B3KTA3_HUMAN	uni_human_2016.fasta	54,530.3	93.5%	1	1	1	0.0360%	1.62%	YFGGTEDR	R	L	95.0%	52.2	36.2	29.5	0	1	0	0	2	944.4109	111	118	true	
SUP-M2_SFD	BR3	SUPM2_BR3	File Name: SUPM2_09_03 (F037252)	Isoform 2 of Methylcrotonoyl-CoA carboxylase beta chain, mitochondrial OS=Homo sapiens GN=MCCC2	sp|Q9HCC0-2|MCCB_HUMAN,sp|Q9HCC0|MCCB_HUMAN,tr|A0A140VK29|A0A140VK29_HUMAN	uni_human_2016.fasta	61,334.7	93.5%	1	1	1	0.0360%	2.48%	VWDDGIIDPADTR	R	L	95.0%	59.9	38.8	39.2	0	1	0	0	2	1,472.7019	526	538	true	
SUP-M2_SFD	BR3	SUPM2_BR3	File Name: SUPM2_09_03 (F037252)	Isoform 2 of U4/U6 small nuclear ribonucleoprotein Prp31 OS=Homo sapiens GN=PRPF31	sp|Q8WWY3-2|PRP31_HUMAN,sp|Q8WWY3-3|PRP31_HUMAN,sp|Q8WWY3-4|PRP31_HUMAN,sp|Q8WWY3|PRP31_HUMAN,tr|B4DWW8|B4DWW8_HUMAN,tr|E7EVX8|E7EVX8_HUMAN,tr|F1T0A5|F1T0A5_HUMAN	uni_human_2016.fasta	55,457.4	93.5%	1	1	1	0.0360%	2.20%	IYEYVESR	R	M	95.0%	47.5	39.7	22.8	0	1	0	0	2	1,058.5152	204	211	true	
SUP-M2_SFD	BR3	SUPM2_BR3	File Name: SUPM2_09_03 (F037252)	Isoform 2 of 26S proteasome non-ATPase regulatory subunit 3 OS=Homo sapiens GN=PSMD3	sp|O43242-2|PSMD3_HUMAN,sp|O43242|PSMD3_HUMAN,tr|B3KNN7|B3KNN7_HUMAN,tr|B4DPM7|B4DPM7_HUMAN,tr|B4DV84|B4DV84_HUMAN,tr|Q6IBN0|Q6IBN0_HUMAN,tr|Q8N9M2|Q8N9M2_HUMAN,tr|Q96N86|Q96N86_HUMAN	uni_human_2016.fasta	60,979.6	74.6%	1	1	1	0.0360%	1.97%	YLYYTGR	R	I	79.6%	37.3	40.8	13.7	0	1	0	0	2	935.4621	288	294	true	
SUP-M2_SFD	BR3	SUPM2_BR3	File Name: SUPM2_09_03 (F037252)	Isoform 2 of Heterogeneous nuclear ribonucleoprotein K OS=Homo sapiens GN=HNRNPK	sp|P61978-2|HNRPK_HUMAN,sp|P61978-3|HNRPK_HUMAN,sp|P61978|HNRPK_HUMAN,tr|A0A024R228|A0A024R228_HUMAN,tr|B4DUQ1|B4DUQ1_HUMAN,tr|Q5EC54|Q5EC54_HUMAN,tr|Q6IBN1|Q6IBN1_HUMAN	uni_human_2016.fasta	50,978.5	99.8%	2	2	2	0.0720%	5.60%	NTDEMVELR	R	I	95.0%	63.8	38.3	32.8	0	1	0	0	2	1,106.5147	38	46	true	
SUP-M2_SFD	BR3	SUPM2_BR3	File Name: SUPM2_09_03 (F037252)	Isoform 2 of Heterogeneous nuclear ribonucleoprotein K OS=Homo sapiens GN=HNRNPK	sp|P61978-2|HNRPK_HUMAN,sp|P61978-3|HNRPK_HUMAN,sp|P61978|HNRPK_HUMAN,tr|A0A024R228|A0A024R228_HUMAN,tr|B4DUQ1|B4DUQ1_HUMAN,tr|Q5EC54|Q5EC54_HUMAN,tr|Q6IBN1|Q6IBN1_HUMAN	uni_human_2016.fasta	50,978.5	99.8%	2	2	2	0.0720%	5.60%	TDYNASVSVPDSSGPER	R	I	95.0%	68.1	38.6	50.5	0	1	0	0	2	1,780.7984	70	86	true	
SUP-M2_SFD	BR3	SUPM2_BR3	File Name: SUPM2_10_03 (F037253)	T-complex protein 1 subunit beta OS=Homo sapiens GN=CCT2 PE=1 SV=4	sp|P78371|TCPB_HUMAN,tr|B7Z4R3|B7Z4R3_HUMAN,tr|V9HW96|V9HW96_HUMAN	uni_human_2016.fasta	57,489.9	99.8%	2	2	2	0.0584%	6.36%	ASLSLAPVNIFKAGADEER	M	A	95.0%	101	44.3	77.7	0	1	0	0	1	2,135.0769	2	20	true	
SUP-M2_SFD	BR3	SUPM2_BR3	File Name: SUPM2_10_03 (F037253)	T-complex protein 1 subunit beta OS=Homo sapiens GN=CCT2 PE=1 SV=4	sp|P78371|TCPB_HUMAN,tr|B7Z4R3|B7Z4R3_HUMAN,tr|V9HW96|V9HW96_HUMAN	uni_human_2016.fasta	57,489.9	99.8%	2	2	2	0.0584%	6.36%	QVLLSAAEAAEVILR	R	V	95.0%	104	39.0	74.3	0	1	0	0	2	1,582.9163	502	516	true	
SUP-M2_SFD	BR3	SUPM2_BR3	File Name: SUPM2_10_03 (F037253)	Isoform 4 of Tyrosine-protein kinase HCK OS=Homo sapiens GN=HCK	sp|P08631-4|HCK_HUMAN,sp|P08631|HCK_HUMAN	uni_human_2016.fasta	59,601.3	93.9%	1	1	1	0.0292%	1.90%	VIEDNEYTAR	R	E	95.0%	70.9	41.4	45.0	0	1	0	0	2	1,209.5746	405	414	true	
SUP-M2_SFD	BR3	SUPM2_BR3	File Name: SUPM2_10_03 (F037253)	Isoform 2 of Dolichyl-diphosphooligosaccharide--protein glycosyltransferase subunit 2 OS=Homo sapiens GN=RPN2	sp|P04844-2|RPN2_HUMAN,sp|P04844|RPN2_HUMAN,tr|B2RE46|B2RE46_HUMAN	uni_human_2016.fasta	69,284.8	93.9%	1	1	1	0.0292%	1.95%	SIVEEIEDLVAR	R	L	95.0%	73.9	42.2	46.3	0	1	0	0	2	1,372.7319	179	190	true	
SUP-M2_SFD	BR3	SUPM2_BR3	File Name: SUPM2_10_03 (F037253)	Elongation factor 2 OS=Homo sapiens GN=EEF2 PE=1 SV=4	sp|P13639|EF2_HUMAN	uni_human_2016.fasta	95,340.1	82.7%	1	1	1	0.0292%	1.17%	GGGQIIPTAR	R	R	85.5%	40.7	41.8	10.6	0	1	0	0	2	969.5478	717	726	true	
SUP-M2_SFD	BR3	SUPM2_BR3	File Name: SUPM2_10_03 (F037253)	Splicing factor U2AF 65 kDa subunit (Fragment) OS=Homo sapiens GN=U2AF2 PE=4 SV=1	tr|M0QYQ9|M0QYQ9_HUMAN	uni_human_2016.fasta	5,533.3	93.9%	1	1	1	0.0292%	15.7%	XDFDEFER	-	Q	95.0%	49.1	32.3	2.51	0	1	0	0	2	1,068.3949	1	8	true	
SUP-M2_SFD	BR3	SUPM2_BR3	File Name: SUPM2_10_03 (F037253)	Keratin, type II cytoskeletal 1 OS=Homo sapiens GN=KRT1 PE=1 SV=6	sp|P04264|K2C1_HUMAN,tr|H6VRF8|H6VRF8_HUMAN,tr|H6VRG0|H6VRG0_HUMAN,tr|H6VRG1|H6VRG1_HUMAN,tr|H6VRG3|H6VRG3_HUMAN	uni_human_2016.fasta	66,040.3	93.9%	1	1	1	0.0292%	12.1%	FLEQQNQVLQTK	R	W	95.0%	68.6	43.0	40.1	0	1	0	0	2	1,475.7854	200	211	false	IPI:CON_00021304.1|SWISS-PROT:P35908,sp|P35908|K22E_HUMAN,tr|H6VRG2|H6VRG2_HUMAN
SUP-M2_SFD	BR3	SUPM2_BR3	File Name: SUPM2_10_03 (F037253)	Keratin, type II cytoskeletal 1 OS=Homo sapiens GN=KRT1 PE=1 SV=6	sp|P04264|K2C1_HUMAN,tr|H6VRF8|H6VRF8_HUMAN,tr|H6VRG0|H6VRG0_HUMAN,tr|H6VRG1|H6VRG1_HUMAN,tr|H6VRG3|H6VRG3_HUMAN	uni_human_2016.fasta	66,040.3	93.9%	1	1	1	0.0292%	12.1%	LNDLEDALQQAK	K	E	95.0%	49.4	41.9	24.0	0	1	0	0	2	1,357.6960	444	455	false	tr|H6VRG2|H6VRG2_HUMAN
SUP-M2_SFD	BR3	SUPM2_BR3	File Name: SUPM2_10_03 (F037253)	Keratin, type II cytoskeletal 1 OS=Homo sapiens GN=KRT1 PE=1 SV=6	sp|P04264|K2C1_HUMAN,tr|H6VRF8|H6VRF8_HUMAN,tr|H6VRG0|H6VRG0_HUMAN,tr|H6VRG1|H6VRG1_HUMAN,tr|H6VRG3|H6VRG3_HUMAN	uni_human_2016.fasta	66,040.3	93.9%	1	1	1	0.0292%	12.1%	SLDLDSIIAEVK	R	A	95.0%	71.1	41.9	46.4	0	1	0	0	2	1,302.7153	344	355	true	
SUP-M2_SFD	BR3	SUPM2_BR3	File Name: SUPM2_10_03 (F037253)	Keratin, type II cytoskeletal 1 OS=Homo sapiens GN=KRT1 PE=1 SV=6	sp|P04264|K2C1_HUMAN,tr|H6VRF8|H6VRF8_HUMAN,tr|H6VRG0|H6VRG0_HUMAN,tr|H6VRG1|H6VRG1_HUMAN,tr|H6VRG3|H6VRG3_HUMAN	uni_human_2016.fasta	66,040.3	93.9%	1	1	1	0.0292%	12.1%	SLNNQFASFIDK	K	V	95.0%	84.8	42.2	62.9	0	1	0	0	2	1,383.6903	186	197	false	tr|H6VRG2|H6VRG2_HUMAN
SUP-M2_SFD	BR3	SUPM2_BR3	File Name: SUPM2_10_03 (F037253)	Keratin, type II cytoskeletal 1 OS=Homo sapiens GN=KRT1 PE=1 SV=6	sp|P04264|K2C1_HUMAN,tr|H6VRF8|H6VRF8_HUMAN,tr|H6VRG0|H6VRG0_HUMAN,tr|H6VRG1|H6VRG1_HUMAN,tr|H6VRG3|H6VRG3_HUMAN	uni_human_2016.fasta	66,040.3	93.9%	1	1	1	0.0292%	12.1%	TLLEGEESR	R	M	95.0%	41.9	40.4	13.9	0	1	0	0	2	1,033.5161	484	492	false	tr|H6VRG2|H6VRG2_HUMAN
SUP-M2_SFD	BR3	SUPM2_BR3	File Name: SUPM2_10_03 (F037253)	Keratin, type II cytoskeletal 1 OS=Homo sapiens GN=KRT1 PE=1 SV=6	sp|P04264|K2C1_HUMAN,tr|H6VRF8|H6VRF8_HUMAN,tr|H6VRG0|H6VRG0_HUMAN,tr|H6VRG1|H6VRG1_HUMAN,tr|H6VRG3|H6VRG3_HUMAN	uni_human_2016.fasta	66,040.3	93.9%	1	1	1	0.0292%	12.1%	TNAENEFVTIK	R	K	95.0%	75.1	42.4	50.7	0	1	0	0	2	1,265.6372	278	288	false	tr|H6VRG2|H6VRG2_HUMAN
SUP-M2_SFD	BR3	SUPM2_BR3	File Name: SUPM2_10_03 (F037253)	Keratin, type II cytoskeletal 1 OS=Homo sapiens GN=KRT1 PE=1 SV=6	sp|P04264|K2C1_HUMAN,tr|H6VRF8|H6VRF8_HUMAN,tr|H6VRG0|H6VRG0_HUMAN,tr|H6VRG1|H6VRG1_HUMAN,tr|H6VRG3|H6VRG3_HUMAN	uni_human_2016.fasta	66,040.3	93.9%	1	1	1	0.0292%	12.1%	YEELQITAGR	K	H	95.0%	68.6	40.6	29.5	0	1	0	0	2	1,179.6005	377	386	false	tr|H6VRG2|H6VRG2_HUMAN,sp|P04259|K2C6B_HUMAN
SUP-M2_SFD	BR3	SUPM2_BR3	File Name: SUPM2_10_03 (F037253)	G-protein-signaling modulator 2 (Fragment) OS=Homo sapiens GN=GPSM2 PE=1 SV=1	tr|H0Y4A4|H0Y4A4_HUMAN	uni_human_2016.fasta	24,522.8	82.0%	1	1	1	0.0292%	2.76%	XMELMK	-	L	85.0%	18.9	28.4	2.68	0	0	1	0	2	947.3625	1	6	true	
SUP-M2_SFD	BR3	SUPM2_BR3	File Name: SUPM2_10_03 (F037253)	Succinyl-CoA:3-ketoacid coenzyme A transferase 1, mitochondrial OS=Homo sapiens GN=OXCT1 PE=1 SV=1	sp|P55809|SCOT1_HUMAN,tr|A0A024R040|A0A024R040_HUMAN,tr|Q6IAV5|Q6IAV5_HUMAN	uni_human_2016.fasta	56,158.8	93.9%	1	1	1	0.0292%	2.69%	MVSSYVGENAEFER	R	Q	95.0%	67.7	38.7	43.5	0	1	0	0	2	1,633.7162	111	124	true	
SUP-M2_SFD	BR3	SUPM2_BR3	File Name: SUPM2_10_03 (F037253)	Non-POU domain-containing octamer-binding protein OS=Homo sapiens GN=NONO PE=1 SV=4	sp|Q15233|NONO_HUMAN,tr|A0A0S2Z4Z9|A0A0S2Z4Z9_HUMAN,tr|A8K525|A8K525_HUMAN	uni_human_2016.fasta	54,231.6	93.9%	1	1	1	0.0292%	5.10%	AVVIVDDR	R	G	95.0%	44.9	39.5	20.4	0	1	0	0	2	886.4993	177	184	false	sp|P23246|SFPQ_HUMAN,tr|Q86VG2|Q86VG2_HUMAN
SUP-M2_SFD	BR3	SUPM2_BR3	File Name: SUPM2_10_03 (F037253)	Non-POU domain-containing octamer-binding protein OS=Homo sapiens GN=NONO PE=1 SV=4	sp|Q15233|NONO_HUMAN,tr|A0A0S2Z4Z9|A0A0S2Z4Z9_HUMAN,tr|A8K525|A8K525_HUMAN	uni_human_2016.fasta	54,231.6	93.9%	1	1	1	0.0292%	5.10%	LFVGNLPPDITEEEMR	R	K	95.0%	66.6	43.1	49.9	0	1	0	0	2	1,859.9210	76	91	true	
SUP-M2_SFD	BR3	SUPM2_BR3	File Name: SUPM2_10_03 (F037253)	Charged multivesicular body protein 4a (Fragment) OS=Homo sapiens GN=CHMP4A PE=1 SV=1	tr|E9PQ80|E9PQ80_HUMAN	uni_human_2016.fasta	24,229.1	89.1%	1	1	1	0.0292%	2.82%	KKLGKK	K	E	91.0%	25.5	25.6	0.000	0	1	0	0	2	701.5034	18	23	true	
SUP-M2_SFD	BR3	SUPM2_BR3	File Name: SUPM2_10_03 (F037253)	Heat shock 70 kDa protein 14 OS=Homo sapiens GN=HSPA14 PE=1 SV=1	sp|Q0VDF9|HSP7E_HUMAN	uni_human_2016.fasta	54,795.5	93.9%	1	1	1	0.0292%	2.16%	AGVVANDAGDR	R	V	95.0%	44.6	39.1	25.3	0	1	0	0	2	1,044.5069	23	33	true	
SUP-M2_SFD	BR3	SUPM2_BR3	File Name: SUPM2_10_03 (F037253)	Protein disulfide-isomerase A3 (Fragment) OS=Homo sapiens GN=PDIA3 PE=1 SV=1	tr|H7BZJ3|H7BZJ3_HUMAN	uni_human_2016.fasta	13,519.7	93.9%	1	2	2	0.0584%	11.4%	SDVLELTDDNFESR	-	I	95.0%	102	41.1	73.9	0	2	0	0	2	1,744.7662	1	14	true	
SUP-M2_SFD	BR3	SUPM2_BR3	File Name: SUPM2_10_03 (F037253)	KAT8 regulatory NSL complex subunit 1-like protein (Fragment) OS=Homo sapiens GN=KANSL1L PE=4 SV=1	tr|A0A0U1RR24|A0A0U1RR24_HUMAN	uni_human_2016.fasta	8,310.9	87.4%	1	1	1	0.0292%	10.00%	XRNTARR	-	R	89.6%	36.7	39.0	3.44	0	0	1	0	2	995.4904	1	7	true	
SUP-M2_SFD	BR3	SUPM2_BR3	File Name: SUPM2_10_03 (F037253)	Deoxythymidylate kinase (Thymidylate kinase) variant (Fragment) OS=Homo sapiens PE=2 SV=1	tr|Q53F55|Q53F55_HUMAN	uni_human_2016.fasta	23,761.7	83.8%	1	1	1	0.0292%	7.08%	RGALIVLEGVGRAGK	R	S	86.5%	22.1	28.2	6.97	0	0	1	0	2	1,495.9069	5	19	true	
SUP-M2_SFD	BR3	SUPM2_BR3	File Name: SUPM2_10_03 (F037253)	V-type proton ATPase subunit B, brain isoform OS=Homo sapiens GN=ATP6V1B2 PE=1 SV=3	sp|P21281|VATB2_HUMAN,tr|A0A140VK65|A0A140VK65_HUMAN,tr|B4DFM5|B4DFM5_HUMAN,tr|B4DQI9|B4DQI9_HUMAN	uni_human_2016.fasta	56,502.1	93.9%	1	1	1	0.0292%	2.35%	IPQSTLSEFYPR	R	D	95.0%	65.0	41.8	46.0	0	1	0	0	2	1,437.7373	495	506	true	
SUP-M2_SFD	BR3	SUPM2_BR3	File Name: SUPM2_10_03 (F037253)	Lysophosphatidylcholine acyltransferase 1 OS=Homo sapiens GN=LPCAT1 PE=1 SV=2	sp|Q8NF37|PCAT1_HUMAN	uni_human_2016.fasta	59,152.9	93.9%	1	1	1	0.0292%	2.43%	AAPASSAGASDAR	R	L	95.0%	58.0	41.0	36.2	0	1	0	0	2	1,131.5388	10	22	true	
SUP-M2_SFD	BR3	SUPM2_BR3	File Name: SUPM2_10_03 (F037253)	Isoform 3 of Torsin-1A-interacting protein 1 OS=Homo sapiens GN=TOR1AIP1	sp|Q5JTV8-3|TOIP1_HUMAN,sp|Q5JTV8|TOIP1_HUMAN,tr|J3KN66|J3KN66_HUMAN	uni_human_2016.fasta	66,248.5	93.9%	1	1	1	0.0292%	2.05%	SQPAILLLTAAR	R	D	95.0%	59.8	38.6	43.1	0	1	0	0	2	1,253.7577	405	416	true	
SUP-M2_SFD	BR3	SUPM2_BR3	File Name: SUPM2_10_03 (F037253)	Lamina-associated polypeptide 2, isoforms beta/gamma variant (Fragment) OS=Homo sapiens PE=2 SV=1	tr|Q59G12|Q59G12_HUMAN	uni_human_2016.fasta	41,807.0	93.9%	1	1	1	0.0292%	4.23%	SSTPLPTISSSAENTR	R	Q	95.0%	66.1	42.6	40.7	0	1	0	0	2	1,647.8184	191	206	true	
SUP-M2_SFD	BR3	SUPM2_BR3	File Name: SUPM2_10_03 (F037253)	SUMO-activating enzyme subunit 1 (Fragment) OS=Homo sapiens GN=SAE1 PE=1 SV=1	tr|M0QX65|M0QX65_HUMAN	uni_human_2016.fasta	22,621.8	82.3%	1	1	1	0.0292%	10.2%	MLRASRVLLVGLKGLGAEIAK	-	N	85.2%	17.6	25.0	8.41	0	0	1	0	2	2,211.3373	1	21	true	
SUP-M2_SFD	BR3	SUPM2_BR3	File Name: SUPM2_10_03 (F037253)	CRYZL1 protein (Fragment) OS=Homo sapiens GN=CRYZL1 PE=2 SV=1	tr|Q8TBV9|Q8TBV9_HUMAN	uni_human_2016.fasta	4,949.6	84.2%	1	1	1	0.0292%	26.1%	VVKVQAVGAAQR	-	Q	86.8%	32.1	39.7	5.50	0	0	1	0	2	1,225.7375	1	12	true	
SUP-M2_SFD	BR3	SUPM2_BR3	File Name: SUPM2_10_03 (F037253)	Keratin, type I cytoskeletal 9 OS=Homo sapiens GN=KRT9 PE=1 SV=3	sp|P35527|K1C9_HUMAN	uni_human_2016.fasta	62,065.9	100.0%	3	3	3	0.0876%	5.78%	FSSSSGYGGGSSR	R	V	95.0%	56.7	30.7	47.9	0	1	0	0	2	1,235.5286	47	59	true	
SUP-M2_SFD	BR3	SUPM2_BR3	File Name: SUPM2_10_03 (F037253)	Keratin, type I cytoskeletal 9 OS=Homo sapiens GN=KRT9 PE=1 SV=3	sp|P35527|K1C9_HUMAN	uni_human_2016.fasta	62,065.9	100.0%	3	3	3	0.0876%	5.78%	STMQELNSR	K	L	95.0%	56.1	40.0	27.7	0	1	0	0	2	1,081.4943	155	163	true	
SUP-M2_SFD	BR3	SUPM2_BR3	File Name: SUPM2_10_03 (F037253)	Keratin, type I cytoskeletal 9 OS=Homo sapiens GN=KRT9 PE=1 SV=3	sp|P35527|K1C9_HUMAN	uni_human_2016.fasta	62,065.9	100.0%	3	3	3	0.0876%	5.78%	VQALEEANNDLENK	K	I	95.0%	98.4	42.4	77.0	0	1	0	0	2	1,586.7657	171	184	true	
SUP-M2_SFD	BR3	SUPM2_BR3	File Name: SUPM2_10_03 (F037253)	Aspartate--tRNA ligase, cytoplasmic OS=Homo sapiens GN=DARS PE=1 SV=2	sp|P14868|SYDC_HUMAN,tr|A0A140VJW5|A0A140VJW5_HUMAN	uni_human_2016.fasta	57,136.7	100.0%	3	3	3	0.0876%	8.18%	GEEILSGAQR	R	I	95.0%	70.5	40.9	33.7	0	1	0	0	2	1,059.5430	422	431	true	
SUP-M2_SFD	BR3	SUPM2_BR3	File Name: SUPM2_10_03 (F037253)	Aspartate--tRNA ligase, cytoplasmic OS=Homo sapiens GN=DARS PE=1 SV=2	sp|P14868|SYDC_HUMAN,tr|A0A140VJW5|A0A140VJW5_HUMAN	uni_human_2016.fasta	57,136.7	100.0%	3	3	3	0.0876%	8.18%	LEYCEALAMLR	R	E	95.0%	81.2	41.6	59.7	0	1	0	0	2	1,384.6600	346	356	true	
SUP-M2_SFD	BR3	SUPM2_BR3	File Name: SUPM2_10_03 (F037253)	Aspartate--tRNA ligase, cytoplasmic OS=Homo sapiens GN=DARS PE=1 SV=2	sp|P14868|SYDC_HUMAN,tr|A0A140VJW5|A0A140VJW5_HUMAN	uni_human_2016.fasta	57,136.7	100.0%	3	3	3	0.0876%	8.18%	LPLQLDDAVRPEAEGEEEGR	R	A	95.0%	80.2	44.5	53.5	0	0	1	0	2	2,223.0891	152	171	true	
SUP-M2_SFD	BR3	SUPM2_BR3	File Name: SUPM2_10_03 (F037253)	Isoform 2 of E3 ubiquitin-protein ligase DTX4 OS=Homo sapiens GN=DTX4	sp|Q9Y2E6-2|DTX4_HUMAN,sp|Q9Y2E6|DTX4_HUMAN	uni_human_2016.fasta	67,258.5	80.7%	1	1	1	0.0292%	1.95%	TTKKQAKKGK	K	T	83.8%	22.2	27.3	4.30	0	1	0	0	2	1,117.7054	379	388	true	
SUP-M2_SFD	BR3	SUPM2_BR3	File Name: SUPM2_10_03 (F037253)	Isoform 2 of Adenylyl cyclase-associated protein 1 OS=Homo sapiens GN=CAP1	sp|Q01518-2|CAP1_HUMAN,sp|Q01518|CAP1_HUMAN,tr|B2RDY9|B2RDY9_HUMAN,tr|B4DNA3|B4DNA3_HUMAN,tr|B4DNW7|B4DNW7_HUMAN,tr|B4DUZ8|B4DUZ8_HUMAN,tr|D3DPU2|D3DPU2_HUMAN	uni_human_2016.fasta	51,901.6	90.2%	1	1	1	0.0292%	1.90%	ADMQNLVER	M	L	91.9%	39.6	37.4	11.1	0	1	0	0	1	1,133.5256	2	10	true	
SUP-M2_SFD	BR3	SUPM2_BR3	File Name: SUPM2_10_03 (F037253)	Adenosine deaminase, RNA-specific isoform ADAR-a variant (Fragment) OS=Homo sapiens PE=2 SV=1	tr|Q59EC0|Q59EC0_HUMAN	uni_human_2016.fasta	137,836.5	76.1%	1	1	1	0.0292%	0.723%	ILAAIIMKK	K	D	79.8%	17.3	28.9	0.000	0	0	1	0	2	1,111.7005	886	894	true	
SUP-M2_SFD	BR3	SUPM2_BR3	File Name: SUPM2_10_03 (F037253)	Eukaryotic translation initiation factor 5 OS=Homo sapiens GN=EIF5 PE=1 SV=2	sp|P55010|IF5_HUMAN,tr|A0A024R6Q1|A0A024R6Q1_HUMAN,tr|H0YK11|H0YK11_HUMAN,tr|H0YK29|H0YK29_HUMAN,tr|H0YLZ1|H0YLZ1_HUMAN,tr|H0YM54|H0YM54_HUMAN,tr|H0YMJ8|H0YMJ8_HUMAN,tr|H0YN40|H0YN40_HUMAN,tr|Q05DF3|Q05DF3_HUMAN,tr|Q32Q19|Q32Q19_HUMAN,tr|Q6IBU0|Q6IBU0_HUMAN	uni_human_2016.fasta	49,223.4	92.5%	1	1	1	0.0292%	1.86%	SVSDQFYR	R	Y	93.9%	40.5	40.5	18.4	0	1	0	0	2	1,001.4686	8	15	true	
SUP-M2_SFD	BR3	SUPM2_BR3	File Name: SUPM2_10_03 (F037253)	Vacuolar protein sorting-associated protein 13D (Fragment) OS=Homo sapiens GN=VPS13D PE=1 SV=1	tr|H3BLS7|H3BLS7_HUMAN	uni_human_2016.fasta	357,032.9	78.6%	1	1	1	0.0292%	0.187%	VEITLR	R	G	82.0%	34.8	38.0	7.90	0	1	0	0	2	730.4458	2316	2321	true	
SUP-M2_SFD	BR3	SUPM2_BR3	File Name: SUPM2_10_03 (F037253)	Putative uncharacterized protein FLJ37218 OS=Homo sapiens PE=5 SV=2	sp|Q8N1Y9|YI025_HUMAN	uni_human_2016.fasta	24,915.0	87.8%	1	1	1	0.0292%	4.33%	AKWVPALLLR	M	R	90.0%	30.3	30.9	2.29	0	1	0	0	1	1,166.7409	2	11	true	
SUP-M2_SFD	BR3	SUPM2_BR3	File Name: SUPM2_10_03 (F037253)	14-3-3 protein epsilon (Fragment) OS=Homo sapiens GN=YWHAE PE=1 SV=1	tr|K7EIT4|K7EIT4_HUMAN	uni_human_2016.fasta	12,703.1	79.1%	1	1	1	0.0292%	6.42%	XMVESMK	-	K	82.5%	19.0	25.0	7.47	0	0	1	0	2	1,083.3897	1	7	true	
SUP-M2_SFD	BR3	SUPM2_BR3	File Name: SUPM2_10_03 (F037253)	Nuclear migration protein nudC OS=Homo sapiens GN=NUDC PE=1 SV=1	sp|Q9Y266|NUDC_HUMAN	uni_human_2016.fasta	38,243.7	80.3%	1	1	1	0.0292%	2.72%	MGGEQEEER	-	F	83.5%	25.9	27.7	15.5	0	1	0	0	2	1,106.4420	1	9	true	
SUP-M2_SFD	BR3	SUPM2_BR3	File Name: SUPM2_10_03 (F037253)	Trypsin - Sus scrofa (Pig).	IPI:CON_Trypsin|SWISS-PROT:P00761|TRYP_PIG	uni_human_2016.fasta	24,409.3	99.8%	2	2	2	0.0584%	12.1%	IITHPNFNGNTLDNDIMLIK	K	L	95.0%	103	43.8	69.3	0	1	0	0	2	2,299.1755	78	97	true	
SUP-M2_SFD	BR3	SUPM2_BR3	File Name: SUPM2_10_03 (F037253)	Trypsin - Sus scrofa (Pig).	IPI:CON_Trypsin|SWISS-PROT:P00761|TRYP_PIG	uni_human_2016.fasta	24,409.3	99.8%	2	2	2	0.0584%	12.1%	VATVSLPR	R	S	95.0%	40.0	36.1	13.8	0	1	0	0	2	842.5094	108	115	true	
SUP-M2_SFD	BR3	SUPM2_BR3	File Name: SUPM2_10_03 (F037253)	Isoform 2 of Nucleosome assembly protein 1-like 1 OS=Homo sapiens GN=NAP1L1	sp|P55209-2|NP1L1_HUMAN,sp|P55209-3|NP1L1_HUMAN,sp|P55209|NP1L1_HUMAN,tr|A0A024RBB7|A0A024RBB7_HUMAN,tr|A0A024RBE6|A0A024RBE6_HUMAN,tr|B7Z2V4|B7Z2V4_HUMAN,tr|B7Z5H0|B7Z5H0_HUMAN,tr|B7Z9C2|B7Z9C2_HUMAN,tr|F5H4R6|F5H4R6_HUMAN,tr|F8VRJ2|F8VRJ2_HUMAN,tr|F8VUX1|F8VUX1_HUMAN,tr|F8VV59|F8VV59_HUMAN,tr|F8VXI6|F8VXI6_HUMAN,tr|F8VY35|F8VY35_HUMAN,tr|F8W020|F8W020_HUMAN,tr|F8W0J6|F8W0J6_HUMAN,tr|F8W118|F8W118_HUMAN,tr|H0YHC3|H0YHC3_HUMAN,tr|H0YIV4|H0YIV4_HUMAN	uni_human_2016.fasta	45,375.0	93.9%	1	1	1	0.0292%	4.62%	LDGLVETPTGYIESLPR	R	V	95.0%	54.7	43.6	28.9	0	1	0	0	2	1,859.9752	56	72	true	
SUP-M2_SFD	BR3	SUPM2_BR3	File Name: SUPM2_10_03 (F037253)	Uncharacterized protein (Fragment) OS=Homo sapiens PE=4 SV=1	tr|H0YGN5|H0YGN5_HUMAN	uni_human_2016.fasta	17,789.3	94.5%	1	1	1	0.0292%	4.35%	XMNGDPK	-	H	83.4%	16.1	26.9	4.28	0	0	1	0	2	1,004.3555	1	7	true	
SUP-M2_SFD	BR3	SUPM2_BR3	File Name: SUPM2_10_03 (F037253)	Isoform 2 of Heat shock 70 kDa protein 1A OS=Homo sapiens GN=HSPA1A	sp|P0DMV8-2|HS71A_HUMAN,sp|P0DMV8|HS71A_HUMAN,sp|P0DMV9|HS71B_HUMAN,tr|A0A0G2JIW1|A0A0G2JIW1_HUMAN,tr|A8K5I0|A8K5I0_HUMAN	uni_human_2016.fasta	70,054.0	93.9%	1	1	1	0.0292%	2.22%	TTPSYVAFTDTER	R	L	95.0%	87.9	42.1	59.4	0	1	0	0	2	1,487.7013	37	49	true	tr|Q53GZ6|Q53GZ6_HUMAN,tr|V9HW22|V9HW22_HUMAN,sp|P11142|HSP7C_HUMAN,tr|B3KTV0|B3KTV0_HUMAN
SUP-M2_SFD	BR3	SUPM2_BR3	File Name: SUPM2_10_03 (F037253)	Mitogen-activated protein kinase kinase kinase 6 (Fragment) OS=Homo sapiens GN=MAP3K6 PE=1 SV=1	tr|H0Y8A3|H0Y8A3_HUMAN	uni_human_2016.fasta	9,215.2	79.7%	1	1	1	0.0292%	11.0%	XEYQALVQR	-	A	83.0%	37.2	40.0	11.7	0	1	0	0	2	1,133.5266	1	9	true	
SUP-M2_SFD	BR3	SUPM2_BR3	File Name: SUPM2_10_03 (F037253)	cDNA, FLJ93750, Homo sapiens DEAD (Asp-Glu-Ala-Asp) box polypeptide 6 (DDX6), mRNA OS=Homo sapiens PE=2 SV=1	tr|B2R858|B2R858_HUMAN	uni_human_2016.fasta	53,218.3	93.9%	1	1	1	0.0292%	2.12%	NLVCTDLFTR	R	G	95.0%	62.7	41.6	38.7	0	1	0	0	2	1,238.6199	376	385	true	
SUP-M2_SFD	BR3	SUPM2_BR3	File Name: SUPM2_10_03 (F037253)	Isoform AGX1 of UDP-N-acetylhexosamine pyrophosphorylase OS=Homo sapiens GN=UAP1	sp|Q16222-2|UAP1_HUMAN,sp|Q16222-3|UAP1_HUMAN,sp|Q16222|UAP1_HUMAN,tr|A0A140VKC0|A0A140VKC0_HUMAN	uni_human_2016.fasta	58,769.5	93.9%	1	1	1	0.0292%	2.77%	ALAAQNIVEDMEQR	R	G	95.0%	91.5	43.0	64.9	0	1	0	0	2	1,603.7746	229	242	true	
SUP-M2_SFD	BR3	SUPM2_BR3	File Name: SUPM2_10_03 (F037253)	UDP-glucuronosyltransferase OS=Homo sapiens GN=UGT2B7 PE=3 SV=1	tr|A0A024RDC9|A0A024RDC9_HUMAN,tr|D6RH08|D6RH08_HUMAN	uni_human_2016.fasta	31,639.3	82.8%	1	1	1	0.0292%	3.21%	GKADVWLIR	M	N	85.7%	35.5	38.3	0.000	0	1	0	0	1	1,099.6260	2	10	true	
SUP-M2_SFD	BR3	SUPM2_BR3	File Name: SUPM2_10_03 (F037253)	Importin subunit alpha-1 (Fragment) OS=Homo sapiens GN=KPNA2 PE=1 SV=1	tr|J3KS65|J3KS65_HUMAN	uni_human_2016.fasta	16,264.7	93.9%	1	1	1	0.0292%	11.9%	NVSSFPDDATSPLQENR	R	N	95.0%	75.2	38.6	55.3	0	1	0	0	2	1,876.8672	52	68	true	
SUP-M2_SFD	BR3	SUPM2_BR3	File Name: SUPM2_10_03 (F037253)	NADH-ubiquinone oxidoreductase chain 4 OS=Homo sapiens GN=ND4 PE=3 SV=1	tr|H9E7I9|H9E7I9_HUMAN	uni_human_2016.fasta	51,652.2	97.7%	1	1	1	0.0292%	3.92%	LKLIVPTIMLLXLTWLSK	M	K	91.4%	25.9	25.0	3.88	0	0	1	0	1	2,220.2856	2	19	true	
SUP-M2_SFD	BR3	SUPM2_BR3	File Name: SUPM2_10_03 (F037253)	Nucleolar protein NOP52 variant (Fragment) OS=Homo sapiens PE=2 SV=1	tr|Q53FR7|Q53FR7_HUMAN,tr|Q96J73|Q96J73_HUMAN	uni_human_2016.fasta	52,854.5	93.9%	1	1	1	0.0292%	2.60%	AEAGEQPGTAER	R	A	95.0%	75.5	38.9	28.4	0	1	0	0	2	1,215.5601	404	415	true	
SUP-M2_SFD	BR3	SUPM2_BR3	File Name: SUPM2_10_03 (F037253)	Bifunctional endoribonuclease and deubiquitinase ZC3H12A OS=Homo sapiens GN=ZC3H12A PE=1 SV=1	sp|Q5D1E8|ZC12A_HUMAN	uni_human_2016.fasta	65,699.8	92.2%	1	1	1	0.0292%	1.50%	KILVFTPSR	K	R	93.6%	39.0	36.7	6.84	0	1	0	0	2	1,165.6729	206	214	true	
SUP-M2_SFD	BR3	SUPM2_BR3	File Name: SUPM2_10_03 (F037253)	F-box-like/WD repeat-containing protein TBL1XR1 OS=Homo sapiens GN=TBL1XR1 PE=1 SV=1	sp|Q9BZK7|TBL1R_HUMAN,tr|A0A068L529|A0A068L529_HUMAN,tr|A0A0D9SEW5|A0A0D9SEW5_HUMAN,tr|A0A0D9SF63|A0A0D9SF63_HUMAN,tr|A0A0D9SFS8|A0A0D9SFS8_HUMAN,tr|C9IYU9|C9IYU9_HUMAN,tr|C9J3H2|C9J3H2_HUMAN,tr|C9J7E1|C9J7E1_HUMAN,tr|C9J903|C9J903_HUMAN,tr|C9JCW4|C9JCW4_HUMAN,tr|C9JEC9|C9JEC9_HUMAN,tr|C9JTW8|C9JTW8_HUMAN,tr|C9JY82|C9JY82_HUMAN,tr|F8W9D8|F8W9D8_HUMAN	uni_human_2016.fasta	59,798.5	93.6%	1	1	1	0.0292%	2.53%	SISSDEVNFLVYR	M	Y	94.8%	44.2	43.4	27.3	0	1	0	0	1	1,570.7747	2	14	true	
SUP-M2_SFD	BR3	SUPM2_BR3	File Name: SUPM2_10_03 (F037253)	Isoform 2 of Heat shock protein HSP 90-alpha OS=Homo sapiens GN=HSP90AA1	sp|P07900-2|HS90A_HUMAN,sp|P07900|HS90A_HUMAN,tr|K9JA46|K9JA46_HUMAN	uni_human_2016.fasta	84,663.2	93.9%	1	1	1	0.0292%	1.64%	GVVDSEDLPLNISR	R	E	95.0%	59.4	42.7	0.000	0	1	0	0	2	1,513.7858	387	400	true	sp|P08238|HS90B_HUMAN,tr|A0A024RD80|A0A024RD80_HUMAN
SUP-M2_SFD	BR3	SUPM2_BR3	File Name: SUPM2_10_03 (F037253)	Protein Hook homolog 2 (Fragment) OS=Homo sapiens GN=HOOK2 PE=1 SV=1	tr|K7EJ65|K7EJ65_HUMAN	uni_human_2016.fasta	23,278.5	86.9%	1	1	1	0.0292%	4.78%	LKVTSGLLIR	K	G	89.1%	27.4	28.5	6.71	0	1	0	0	2	1,099.7199	67	76	true	
SUP-M2_SFD	BR3	SUPM2_BR3	File Name: SUPM2_10_03 (F037253)	Heat shock protein HSP 90-beta OS=Homo sapiens GN=HSP90AB1 PE=1 SV=4	sp|P08238|HS90B_HUMAN,tr|A0A024RD80|A0A024RD80_HUMAN	uni_human_2016.fasta	83,267.3	93.9%	1	1	1	0.0292%	3.87%	ELISNASDALDKIR	R	Y	95.0%	57.3	43.5	30.4	0	1	0	0	2	1,649.8495	42	55	true	sp|P14625|ENPL_HUMAN,tr|V9HWP2|V9HWP2_HUMAN,tr|Q5CAQ5|Q5CAQ5_HUMAN
SUP-M2_SFD	BR3	SUPM2_BR3	File Name: SUPM2_10_03 (F037253)	Heat shock protein HSP 90-beta OS=Homo sapiens GN=HSP90AB1 PE=1 SV=4	sp|P08238|HS90B_HUMAN,tr|A0A024RD80|A0A024RD80_HUMAN	uni_human_2016.fasta	83,267.3	93.9%	1	1	1	0.0292%	3.87%	GVVDSEDLPLNISR	R	E	95.0%	59.4	42.7	0.000	0	1	0	0	2	1,513.7858	379	392	false	tr|K9JA46|K9JA46_HUMAN,sp|P07900-2|HS90A_HUMAN,sp|P07900|HS90A_HUMAN
SUP-M2_SFD	BR3	SUPM2_BR3	File Name: SUPM2_10_03 (F037253)	Keratin 1 OS=Homo sapiens GN=KRT1 PE=3 SV=1	tr|H6VRG2|H6VRG2_HUMAN	uni_human_2016.fasta	66,067.3	100.0%	7	7	7	0.204%	12.1%	FLEQQNQVLQTK	R	W	95.0%	68.6	43.0	40.1	0	1	0	0	2	1,475.7854	200	211	true	tr|H6VRF8|H6VRF8_HUMAN,tr|H6VRG0|H6VRG0_HUMAN,IPI:CON_00021304.1|SWISS-PROT:P35908,tr|H6VRG1|H6VRG1_HUMAN,sp|P35908|K22E_HUMAN,sp|P04264|K2C1_HUMAN,tr|H6VRG3|H6VRG3_HUMAN
SUP-M2_SFD	BR3	SUPM2_BR3	File Name: SUPM2_10_03 (F037253)	Keratin 1 OS=Homo sapiens GN=KRT1 PE=3 SV=1	tr|H6VRG2|H6VRG2_HUMAN	uni_human_2016.fasta	66,067.3	100.0%	7	7	7	0.204%	12.1%	LNDLEDALQQAK	K	E	95.0%	49.4	41.9	24.0	0	1	0	0	2	1,357.6960	444	455	true	tr|H6VRF8|H6VRF8_HUMAN,tr|H6VRG0|H6VRG0_HUMAN,tr|H6VRG1|H6VRG1_HUMAN,sp|P04264|K2C1_HUMAN,tr|H6VRG3|H6VRG3_HUMAN
SUP-M2_SFD	BR3	SUPM2_BR3	File Name: SUPM2_10_03 (F037253)	Keratin 1 OS=Homo sapiens GN=KRT1 PE=3 SV=1	tr|H6VRG2|H6VRG2_HUMAN	uni_human_2016.fasta	66,067.3	100.0%	7	7	7	0.204%	12.1%	NLDLDSIIAEVK	R	A	95.0%	87.8	41.7	53.7	0	1	0	0	2	1,329.7262	344	355	true	sp|P13647|K2C5_HUMAN,IPI:CON_00021304.1|SWISS-PROT:P35908,tr|B4DRR0|B4DRR0_HUMAN,tr|B4E1T1|B4E1T1_HUMAN,sp|P04259|K2C6B_HUMAN,tr|A0A0S2Z428|A0A0S2Z428_HUMAN,tr|B4DRU6|B4DRU6_HUMAN,IPI:CON_00300725.7|SWISS-PROT:P02538,sp|P02538|K2C6A_HUMAN,sp|P35908|K22E_HUMAN,tr|A8K2I0|A8K2I0_HUMAN,IPI:CON_00009867.3|SWISS-PROT:P13647
SUP-M2_SFD	BR3	SUPM2_BR3	File Name: SUPM2_10_03 (F037253)	Keratin 1 OS=Homo sapiens GN=KRT1 PE=3 SV=1	tr|H6VRG2|H6VRG2_HUMAN	uni_human_2016.fasta	66,067.3	100.0%	7	7	7	0.204%	12.1%	SLNNQFASFIDK	K	V	95.0%	84.8	42.2	62.9	0	1	0	0	2	1,383.6903	186	197	true	tr|H6VRF8|H6VRF8_HUMAN,tr|H6VRG0|H6VRG0_HUMAN,tr|H6VRG1|H6VRG1_HUMAN,sp|P04264|K2C1_HUMAN,tr|H6VRG3|H6VRG3_HUMAN
SUP-M2_SFD	BR3	SUPM2_BR3	File Name: SUPM2_10_03 (F037253)	Keratin 1 OS=Homo sapiens GN=KRT1 PE=3 SV=1	tr|H6VRG2|H6VRG2_HUMAN	uni_human_2016.fasta	66,067.3	100.0%	7	7	7	0.204%	12.1%	TLLEGEESR	R	M	95.0%	41.9	40.4	13.9	0	1	0	0	2	1,033.5161	484	492	true	tr|H6VRF8|H6VRF8_HUMAN,tr|H6VRG0|H6VRG0_HUMAN,tr|H6VRG1|H6VRG1_HUMAN,sp|P04264|K2C1_HUMAN,tr|H6VRG3|H6VRG3_HUMAN
SUP-M2_SFD	BR3	SUPM2_BR3	File Name: SUPM2_10_03 (F037253)	Keratin 1 OS=Homo sapiens GN=KRT1 PE=3 SV=1	tr|H6VRG2|H6VRG2_HUMAN	uni_human_2016.fasta	66,067.3	100.0%	7	7	7	0.204%	12.1%	TNAENEFVTIK	R	K	95.0%	75.1	42.4	50.7	0	1	0	0	2	1,265.6372	278	288	true	tr|H6VRF8|H6VRF8_HUMAN,tr|H6VRG0|H6VRG0_HUMAN,tr|H6VRG1|H6VRG1_HUMAN,sp|P04264|K2C1_HUMAN,tr|H6VRG3|H6VRG3_HUMAN
SUP-M2_SFD	BR3	SUPM2_BR3	File Name: SUPM2_10_03 (F037253)	Keratin 1 OS=Homo sapiens GN=KRT1 PE=3 SV=1	tr|H6VRG2|H6VRG2_HUMAN	uni_human_2016.fasta	66,067.3	100.0%	7	7	7	0.204%	12.1%	YEELQITAGR	K	H	95.0%	68.6	40.6	29.5	0	1	0	0	2	1,179.6005	377	386	true	tr|H6VRF8|H6VRF8_HUMAN,tr|H6VRG0|H6VRG0_HUMAN,tr|H6VRG1|H6VRG1_HUMAN,sp|P04259|K2C6B_HUMAN,sp|P04264|K2C1_HUMAN,tr|H6VRG3|H6VRG3_HUMAN
SUP-M2_SFD	BR3	SUPM2_BR3	File Name: SUPM2_10_03 (F037253)	Tax_Id=9606 Gene_Symbol=KRT10 Keratin, type I cytoskeletal 10	IPI:CON_00009865.2|SWISS-PROT:P13645,sp|P13645|K1C10_HUMAN	uni_human_2016.fasta	59,512.4	99.8%	2	2	2	0.0584%	4.38%	ALEESNYELEGK	R	I	95.0%	65.9	40.6	47.6	0	1	0	0	2	1,381.6482	166	177	true	
SUP-M2_SFD	BR3	SUPM2_BR3	File Name: SUPM2_10_03 (F037253)	Tax_Id=9606 Gene_Symbol=KRT10 Keratin, type I cytoskeletal 10	IPI:CON_00009865.2|SWISS-PROT:P13645,sp|P13645|K1C10_HUMAN	uni_human_2016.fasta	59,512.4	99.8%	2	2	2	0.0584%	4.38%	SLLEGEGSSGGGGR	R	G	95.0%	59.4	40.9	46.9	0	1	0	0	2	1,262.5973	451	464	true	
SUP-M2_SFD	BR3	SUPM2_BR3	File Name: SUPM2_10_03 (F037253)	Isoform 2 of Polypyrimidine tract-binding protein 1 OS=Homo sapiens GN=PTBP1	sp|P26599-2|PTBP1_HUMAN,sp|P26599-3|PTBP1_HUMAN,sp|P26599|PTBP1_HUMAN,tr|A0A0U1RRM4|A0A0U1RRM4_HUMAN	uni_human_2016.fasta	57,222.5	93.9%	1	3	3	0.0876%	2.55%	MDGIVPDIAVGTKR	-	G	95.0%	61.6	42.5	34.9	0	3	0	0	2	1,618.8261	1	14	true	
SUP-M2_SFD	BR3	SUPM2_BR3	File Name: SUPM2_10_03 (F037253)	Isoform 2 of Phenylalanine--tRNA ligase alpha subunit OS=Homo sapiens GN=FARSA	sp|Q9Y285-2|SYFA_HUMAN,sp|Q9Y285|SYFA_HUMAN,tr|Q6IBR2|Q6IBR2_HUMAN	uni_human_2016.fasta	57,564.5	93.9%	1	1	1	0.0292%	2.31%	ADGQVAELLLR	M	R	95.0%	58.2	42.1	22.8	0	1	0	0	1	1,226.6741	2	12	true	
SUP-M2_SFD	BR3	SUPM2_BR3	File Name: SUPM2_10_03 (F037253)	Isoform 2 of Annexin A11 OS=Homo sapiens GN=ANXA11	sp|P50995-2|ANX11_HUMAN,sp|P50995|ANX11_HUMAN,tr|B4DPJ2|B4DPJ2_HUMAN,tr|B7Z6L0|B7Z6L0_HUMAN,tr|Q59EP1|Q59EP1_HUMAN,tr|Q5T0G8|Q5T0G8_HUMAN,tr|Q6ICS0|Q6ICS0_HUMAN	uni_human_2016.fasta	54,391.7	99.8%	2	2	2	0.0584%	5.30%	DAQELYAAGENR	R	L	95.0%	77.2	38.8	43.1	0	1	0	0	2	1,336.6128	360	371	true	
SUP-M2_SFD	BR3	SUPM2_BR3	File Name: SUPM2_10_03 (F037253)	Isoform 2 of Annexin A11 OS=Homo sapiens GN=ANXA11	sp|P50995-2|ANX11_HUMAN,sp|P50995|ANX11_HUMAN,tr|B4DPJ2|B4DPJ2_HUMAN,tr|B7Z6L0|B7Z6L0_HUMAN,tr|Q59EP1|Q59EP1_HUMAN,tr|Q5T0G8|Q5T0G8_HUMAN,tr|Q6ICS0|Q6ICS0_HUMAN	uni_human_2016.fasta	54,391.7	99.8%	2	2	2	0.0584%	5.30%	GTITDAPGFDPLR	R	D	95.0%	75.7	42.1	49.3	0	1	0	0	2	1,359.6906	192	204	true	
SUP-M2_SFD	BR3	SUPM2_BR3	File Name: SUPM2_10_03 (F037253)	Peptidyl-prolyl cis-trans isomerase FKBP4 OS=Homo sapiens GN=FKBP4 PE=1 SV=3	sp|Q02790|FKBP4_HUMAN,tr|B2R9U2|B2R9U2_HUMAN	uni_human_2016.fasta	51,805.9	99.8%	2	2	2	0.0584%	6.54%	EGTGTEMPMIGDR	R	V	95.0%	42.1	29.8	31.0	0	1	0	0	2	1,425.5988	40	52	true	
SUP-M2_SFD	BR3	SUPM2_BR3	File Name: SUPM2_10_03 (F037253)	Peptidyl-prolyl cis-trans isomerase FKBP4 OS=Homo sapiens GN=FKBP4 PE=1 SV=3	sp|Q02790|FKBP4_HUMAN,tr|B2R9U2|B2R9U2_HUMAN	uni_human_2016.fasta	51,805.9	99.8%	2	2	2	0.0584%	6.54%	FEIGEGENLDLPYGLER	R	A	95.0%	102	42.1	78.3	0	1	0	0	2	1,950.9446	190	206	true	
SUP-M2_SFD	BR3	SUPM2_BR3	File Name: SUPM2_10_03 (F037253)	Isoform 3 of Regulation of nuclear pre-mRNA domain-containing protein 2 OS=Homo sapiens GN=RPRD2	sp|Q5VT52-3|RPRD2_HUMAN,sp|Q5VT52-5|RPRD2_HUMAN,sp|Q5VT52|RPRD2_HUMAN	uni_human_2016.fasta	156,023.0	87.2%	1	1	1	0.0292%	0.767%	MAAGGGGGSSK	-	A	89.4%	25.9	27.4	12.6	0	0	1	0	2	1,111.4570	1	11	true	
SUP-M2_SFD	BR3	SUPM2_BR3	File Name: SUPM2_10_03 (F037253)	Heat shock cognate 71 kDa protein OS=Homo sapiens GN=HSPA8 PE=1 SV=1	sp|P11142|HSP7C_HUMAN,tr|B3KTV0|B3KTV0_HUMAN,tr|Q53GZ6|Q53GZ6_HUMAN,tr|V9HW22|V9HW22_HUMAN	uni_human_2016.fasta	70,899.8	52.9%	0	0	0	0.000%	2.01%	TTPSYVAFTDTER	R	L	95.0%	87.9	42.1	59.4	0	1	0	0	2	1,487.7013	37	49	false	tr|A0A0G2JIW1|A0A0G2JIW1_HUMAN,sp|P0DMV9|HS71B_HUMAN,sp|P0DMV8|HS71A_HUMAN,tr|A8K5I0|A8K5I0_HUMAN,sp|P0DMV8-2|HS71A_HUMAN
SUP-M2_SFD	BR3	SUPM2_BR3	File Name: SUPM2_10_03 (F037253)	Tax_Id=9606 Gene_Symbol=KRT14 Keratin, type I cytoskeletal 14	IPI:CON_00384444.5|SWISS-PROT:P02533,sp|P02533|K1C14_HUMAN	uni_human_2016.fasta	51,622.6	93.9%	1	1	1	0.0292%	2.75%	EVATNSELVQSGK	R	S	95.0%	65.7	42.3	39.6	0	1	0	0	2	1,361.6907	316	328	true	
SUP-M2_SFD	BR3	SUPM2_BR3	File Name: SUPM2_10_03 (F037253)	Protein TANC2 (Fragment) OS=Homo sapiens GN=TANC2 PE=1 SV=1	tr|J3KTM5|J3KTM5_HUMAN	uni_human_2016.fasta	16,341.6	81.9%	1	1	1	0.0292%	5.92%	GGSEEPPDR	-	R	84.9%	21.5	31.0	6.75	0	0	1	0	2	985.4223	1	9	true	
SUP-M2_SFD	BR3	SUPM2_BR3	File Name: SUPM2_10_03 (F037253)	Fascin OS=Homo sapiens GN=FSCN1 PE=1 SV=3	sp|Q16658|FSCN1_HUMAN,tr|B3KTA3|B3KTA3_HUMAN	uni_human_2016.fasta	54,530.3	99.4%	2	2	2	0.0584%	5.27%	FLIVAHDDGR	R	W	95.0%	48.2	41.3	18.0	0	1	0	0	2	1,142.5954	91	100	true	
SUP-M2_SFD	BR3	SUPM2_BR3	File Name: SUPM2_10_03 (F037253)	Fascin OS=Homo sapiens GN=FSCN1 PE=1 SV=3	sp|Q16658|FSCN1_HUMAN,tr|B3KTA3|B3KTA3_HUMAN	uni_human_2016.fasta	54,530.3	99.4%	2	2	2	0.0584%	5.27%	LVARPEPATGYTLEFR	R	S	87.3%	39.2	43.1	18.8	0	1	0	0	2	1,819.9702	202	217	true	
SUP-M2_SFD	BR3	SUPM2_BR3	File Name: SUPM2_10_03 (F037253)	Small subunit processome component 20 homolog OS=Homo sapiens GN=UTP20 PE=1 SV=3	sp|O75691|UTP20_HUMAN	uni_human_2016.fasta	318,395.6	79.7%	1	1	1	0.0292%	0.682%	LILPLKEILQNTTSLKLAR	K	K	82.9%	15.6	25.0	13.0	0	0	1	0	2	2,275.3847	1980	1998	true	
SUP-M2_SFD	BR3	SUPM2_BR3	File Name: SUPM2_10_03 (F037253)	Isoform 2 of ATP synthase subunit alpha, mitochondrial OS=Homo sapiens GN=ATP5A1	sp|P25705-2|ATPA_HUMAN,sp|P25705|ATPA_HUMAN,tr|V9HW26|V9HW26_HUMAN	uni_human_2016.fasta	59,752.1	100.0%	3	4	4	0.117%	8.35%	ILGADTSVDLEETGR	R	V	95.0%	53.5	42.4	38.4	0	1	0	0	2	1,575.7863	59	73	true	
SUP-M2_SFD	BR3	SUPM2_BR3	File Name: SUPM2_10_03 (F037253)	Isoform 2 of ATP synthase subunit alpha, mitochondrial OS=Homo sapiens GN=ATP5A1	sp|P25705-2|ATPA_HUMAN,sp|P25705|ATPA_HUMAN,tr|V9HW26|V9HW26_HUMAN	uni_human_2016.fasta	59,752.1	100.0%	3	4	4	0.117%	8.35%	TGAIVDVPVGEELLGR	R	V	95.0%	46.8	41.4	24.8	0	1	0	0	2	1,624.8907	134	149	true	
SUP-M2_SFD	BR3	SUPM2_BR3	File Name: SUPM2_10_03 (F037253)	Isoform 2 of ATP synthase subunit alpha, mitochondrial OS=Homo sapiens GN=ATP5A1	sp|P25705-2|ATPA_HUMAN,sp|P25705|ATPA_HUMAN,tr|V9HW26|V9HW26_HUMAN	uni_human_2016.fasta	59,752.1	100.0%	3	4	4	0.117%	8.35%	VGLKAPGIIPR	R	I	95.0%	42.1	33.3	22.2	0	2	0	0	2	1,231.7619	172	182	true	
SUP-M2_SFD	BR3	SUPM2_BR3	File Name: SUPM2_10_03 (F037253)	ATP-dependent RNA helicase DDX19A OS=Homo sapiens GN=DDX19A PE=1 SV=1	sp|Q9NUU7|DD19A_HUMAN,sp|Q9UMR2-2|DD19B_HUMAN,sp|Q9UMR2-4|DD19B_HUMAN,sp|Q9UMR2|DD19B_HUMAN,tr|A0A0U4B4U6|A0A0U4B4U6_HUMAN,tr|B4DS24|B4DS24_HUMAN,tr|F6QDS0|F6QDS0_HUMAN,tr|H3BMQ5|H3BMQ5_HUMAN,tr|H3BN59|H3BN59_HUMAN,tr|H3BQK0|H3BQK0_HUMAN,tr|H3BTB3|H3BTB3_HUMAN,tr|I3L0H8|I3L0H8_HUMAN,tr|Q2NL95|Q2NL95_HUMAN,tr|Q53G16|Q53G16_HUMAN,tr|Q7Z4W5|Q7Z4W5_HUMAN,tr|Q9HBZ9|Q9HBZ9_HUMAN	uni_human_2016.fasta	53,927.7	93.9%	1	1	1	0.0292%	3.14%	SNLVDNTNQVEVLQR	R	D	95.0%	89.5	43.6	58.6	0	1	0	0	2	1,728.8875	68	82	true	
SUP-M2_SFD	BR3	SUPM2_BR3	File Name: SUPM2_10_03 (F037253)	Splicing factor, proline- and glutamine-rich OS=Homo sapiens GN=SFPQ PE=1 SV=2	sp|P23246|SFPQ_HUMAN,tr|Q86VG2|Q86VG2_HUMAN	uni_human_2016.fasta	76,149.5	93.9%	1	1	1	0.0292%	1.13%	AVVIVDDR	R	G	95.0%	44.9	39.5	20.4	0	1	0	0	2	886.4993	400	407	true	sp|Q15233|NONO_HUMAN,tr|A0A0S2Z4Z9|A0A0S2Z4Z9_HUMAN,tr|A8K525|A8K525_HUMAN
SUP-M2_SFD	BR3	SUPM2_BR3	File Name: SUPM2_10_03 (F037253)	(Bos taurus) Vitronectin	IPI:CON_00712934.1|TREMBL:Q3ZBS7	uni_human_2016.fasta	54,100.2	85.3%	1	1	1	0.0292%	2.48%	FQDGVLEPDFPR	R	N	87.8%	37.5	41.1	5.32	0	1	0	0	2	1,419.6905	226	237	true	
SUP-M2_SFD	BR3	SUPM2_BR3	File Name: SUPM2_10_03 (F037253)	Vimentin OS=Homo sapiens GN=VIM PE=1 SV=4	sp|P08670|VIME_HUMAN,tr|Q53HU8|Q53HU8_HUMAN,tr|V9HWE1|V9HWE1_HUMAN	uni_human_2016.fasta	53,652.7	100.0%	6	6	6	0.175%	14.6%	EEAENTLQSFR	R	Q	95.0%	59.6	39.9	39.1	0	1	0	0	2	1,323.6175	197	207	true	
SUP-M2_SFD	BR3	SUPM2_BR3	File Name: SUPM2_10_03 (F037253)	Vimentin OS=Homo sapiens GN=VIM PE=1 SV=4	sp|P08670|VIME_HUMAN,tr|Q53HU8|Q53HU8_HUMAN,tr|V9HWE1|V9HWE1_HUMAN	uni_human_2016.fasta	53,652.7	100.0%	6	6	6	0.175%	14.6%	ISLPLPNFSSLNLR	R	E	95.0%	53.5	38.8	37.1	0	1	0	0	2	1,570.8952	411	424	true	
SUP-M2_SFD	BR3	SUPM2_BR3	File Name: SUPM2_10_03 (F037253)	Vimentin OS=Homo sapiens GN=VIM PE=1 SV=4	sp|P08670|VIME_HUMAN,tr|Q53HU8|Q53HU8_HUMAN,tr|V9HWE1|V9HWE1_HUMAN	uni_human_2016.fasta	53,652.7	100.0%	6	6	6	0.175%	14.6%	LGDLYEEEMR	R	E	95.0%	87.2	36.5	61.6	0	1	0	0	2	1,270.5622	146	155	true	
SUP-M2_SFD	BR3	SUPM2_BR3	File Name: SUPM2_10_03 (F037253)	Vimentin OS=Homo sapiens GN=VIM PE=1 SV=4	sp|P08670|VIME_HUMAN,tr|Q53HU8|Q53HU8_HUMAN,tr|V9HWE1|V9HWE1_HUMAN	uni_human_2016.fasta	53,652.7	100.0%	6	6	6	0.175%	14.6%	QDVDNASLAR	R	L	95.0%	77.4	41.7	36.3	0	1	0	0	2	1,088.5331	208	217	true	
SUP-M2_SFD	BR3	SUPM2_BR3	File Name: SUPM2_10_03 (F037253)	Vimentin OS=Homo sapiens GN=VIM PE=1 SV=4	sp|P08670|VIME_HUMAN,tr|Q53HU8|Q53HU8_HUMAN,tr|V9HWE1|V9HWE1_HUMAN	uni_human_2016.fasta	53,652.7	100.0%	6	6	6	0.175%	14.6%	TLLIKTVETR	R	D	95.0%	57.3	38.3	37.8	0	1	0	0	2	1,284.7619	441	450	true	
SUP-M2_SFD	BR3	SUPM2_BR3	File Name: SUPM2_10_03 (F037253)	Vimentin OS=Homo sapiens GN=VIM PE=1 SV=4	sp|P08670|VIME_HUMAN,tr|Q53HU8|Q53HU8_HUMAN,tr|V9HWE1|V9HWE1_HUMAN	uni_human_2016.fasta	53,652.7	100.0%	6	6	6	0.175%	14.6%	TNEKVELQELNDR	R	F	95.0%	85.6	43.2	62.2	0	1	0	0	2	1,698.8390	101	113	true	
SUP-M2_SFD	BR3	SUPM2_BR3	File Name: SUPM2_10_03 (F037253)	Isoform 2 of Heterogeneous nuclear ribonucleoprotein K OS=Homo sapiens GN=HNRNPK	sp|P61978-2|HNRPK_HUMAN,sp|P61978-3|HNRPK_HUMAN,sp|P61978|HNRPK_HUMAN,tr|A0A024R228|A0A024R228_HUMAN,tr|B4DUQ1|B4DUQ1_HUMAN,tr|Q5EC54|Q5EC54_HUMAN,tr|Q6IBN1|Q6IBN1_HUMAN	uni_human_2016.fasta	50,978.5	97.5%	1	1	1	0.0292%	2.16%	VVLIGGKPDR	R	V	93.8%	39.2	37.5	17.9	0	1	0	0	2	1,158.6632	192	201	true	
SUP-M2_SFD	BR3	SUPM2_BR3	File Name: SUPM2_10_03 (F037253)	ATP-dependent RNA helicase A OS=Homo sapiens GN=DHX9 PE=1 SV=4	sp|Q08211|DHX9_HUMAN	uni_human_2016.fasta	140,961.5	97.9%	1	1	1	0.0292%	0.945%	AAECNIVVTQPR	R	R	95.0%	50.6	42.5	22.4	0	1	0	0	2	1,357.6893	435	446	true	
SUP-M2_SFD	BR3	SUPM2_BR3	File Name: SUPM2_10_03 (F037253)	Glutamate dehydrogenase 1, mitochondrial OS=Homo sapiens GN=GLUD1 PE=1 SV=2	sp|P00367|DHE3_HUMAN,tr|B4DMF5|B4DMF5_HUMAN,tr|B4DMG8|B4DMG8_HUMAN,tr|B4E0N9|B4E0N9_HUMAN,tr|E9KL48|E9KL48_HUMAN,tr|Q53GW3|Q53GW3_HUMAN	uni_human_2016.fasta	61,399.7	93.9%	1	1	1	0.0292%	2.51%	GASIVEDKLVEDLR	R	T	95.0%	60.2	42.4	37.8	0	1	0	0	2	1,654.8744	77	90	true	
SUP-M2_SFD	BR3	SUPM2_BR3	File Name: SUPM2_11_03 (F037254)	Splicing factor, proline- and glutamine-rich OS=Homo sapiens GN=SFPQ PE=1 SV=2	sp|P23246|SFPQ_HUMAN,tr|Q86VG2|Q86VG2_HUMAN	uni_human_2016.fasta	76,149.5	80.7%	1	1	1	0.0284%	2.69%	MGGGGAMNMGDPYGSGGQK	R	F	82.1%	17.0	25.0	6.70	0	0	1	0	2	1,819.7048	612	630	true	
SUP-M2_SFD	BR3	SUPM2_BR3	File Name: SUPM2_11_03 (F037254)	Ethanolaminephosphotransferase 1 OS=Homo sapiens GN=EPT1 PE=1 SV=3	sp|Q9C0D9|EPT1_HUMAN	uni_human_2016.fasta	45,229.7	79.6%	1	1	1	0.0284%	3.02%	KPNSDULGMEEK	R	N	81.0%	10.8	25.0	6.79	0	0	1	0	2	1,519.5638	382	393	true	
SUP-M2_SFD	BR3	SUPM2_BR3	File Name: SUPM2_11_03 (F037254)	Protein DENND6B OS=Homo sapiens GN=DENND6B PE=2 SV=1	sp|Q8NEG7|DEN6B_HUMAN	uni_human_2016.fasta	66,465.7	80.7%	1	1	1	0.0284%	2.39%	DKALLKRLLKGVQK	R	K	82.1%	15.2	25.0	15.2	0	0	1	0	2	1,610.0479	392	405	true	
SUP-M2_SFD	BR3	SUPM2_BR3	File Name: SUPM2_11_03 (F037254)	cDNA FLJ30345 fis, clone BRACE2007522, highly similar to Neurabin-2 OS=Homo sapiens PE=2 SV=1	tr|B3KNT0|B3KNT0_HUMAN	uni_human_2016.fasta	35,130.2	80.7%	1	1	1	0.0284%	5.57%	MGAGADMGLEKLGIFVK	-	T	82.1%	35.2	43.3	13.1	0	0	1	0	2	1,879.9392	1	17	true	
SUP-M2_SFD	BR3	SUPM2_BR3	File Name: SUPM2_11_03 (F037254)	Isoform 2 of Rab GDP dissociation inhibitor beta OS=Homo sapiens GN=GDI2	sp|P50395-2|GDIB_HUMAN,sp|P50395|GDIB_HUMAN,tr|B4DLV7|B4DLV7_HUMAN,tr|Q5SX87|Q5SX87_HUMAN,tr|Q5SX91|Q5SX91_HUMAN,tr|Q6IAT1|Q6IAT1_HUMAN	uni_human_2016.fasta	50,665.5	94.5%	1	1	1	0.0284%	3.75%	TDDYLDQPCYETINR	R	I	95.0%	102	33.8	75.8	0	1	0	0	2	1,902.8177	194	208	true	
SUP-M2_SFD	BR3	SUPM2_BR3	File Name: SUPM2_11_03 (F037254)	Vimentin OS=Homo sapiens GN=VIM PE=1 SV=4	sp|P08670|VIME_HUMAN,tr|Q53HU8|Q53HU8_HUMAN,tr|V9HWE1|V9HWE1_HUMAN	uni_human_2016.fasta	53,652.7	100.0%	6	6	7	0.199%	14.8%	DGQVINETSQHHDDLE	R	-	95.0%	55.2	40.0	42.9	0	1	0	0	2	1,836.7997	451	466	true	
SUP-M2_SFD	BR3	SUPM2_BR3	File Name: SUPM2_11_03 (F037254)	Vimentin OS=Homo sapiens GN=VIM PE=1 SV=4	sp|P08670|VIME_HUMAN,tr|Q53HU8|Q53HU8_HUMAN,tr|V9HWE1|V9HWE1_HUMAN	uni_human_2016.fasta	53,652.7	100.0%	6	6	7	0.199%	14.8%	DNLAEDIMR	R	L	93.1%	39.6	39.2	19.3	0	1	0	0	2	1,092.4992	176	184	true	
SUP-M2_SFD	BR3	SUPM2_BR3	File Name: SUPM2_11_03 (F037254)	Vimentin OS=Homo sapiens GN=VIM PE=1 SV=4	sp|P08670|VIME_HUMAN,tr|Q53HU8|Q53HU8_HUMAN,tr|V9HWE1|V9HWE1_HUMAN	uni_human_2016.fasta	53,652.7	100.0%	6	6	7	0.199%	14.8%	EEAENTLQSFR	R	Q	95.0%	53.0	41.3	29.5	0	2	0	0	2	1,323.6175	197	207	true	
SUP-M2_SFD	BR3	SUPM2_BR3	File Name: SUPM2_11_03 (F037254)	Vimentin OS=Homo sapiens GN=VIM PE=1 SV=4	sp|P08670|VIME_HUMAN,tr|Q53HU8|Q53HU8_HUMAN,tr|V9HWE1|V9HWE1_HUMAN	uni_human_2016.fasta	53,652.7	100.0%	6	6	7	0.199%	14.8%	LGDLYEEEMR	R	E	95.0%	64.6	37.0	45.0	0	1	0	0	2	1,254.5672	146	155	true	
SUP-M2_SFD	BR3	SUPM2_BR3	File Name: SUPM2_11_03 (F037254)	Vimentin OS=Homo sapiens GN=VIM PE=1 SV=4	sp|P08670|VIME_HUMAN,tr|Q53HU8|Q53HU8_HUMAN,tr|V9HWE1|V9HWE1_HUMAN	uni_human_2016.fasta	53,652.7	100.0%	6	6	7	0.199%	14.8%	QDVDNASLAR	R	L	95.0%	49.3	38.4	27.9	0	1	0	0	2	1,088.5331	208	217	true	
SUP-M2_SFD	BR3	SUPM2_BR3	File Name: SUPM2_11_03 (F037254)	Vimentin OS=Homo sapiens GN=VIM PE=1 SV=4	sp|P08670|VIME_HUMAN,tr|Q53HU8|Q53HU8_HUMAN,tr|V9HWE1|V9HWE1_HUMAN	uni_human_2016.fasta	53,652.7	100.0%	6	6	7	0.199%	14.8%	TNEKVELQELNDR	R	F	95.0%	74.4	43.2	56.3	0	1	0	0	2	1,698.8390	101	113	true	
SUP-M2_SFD	BR3	SUPM2_BR3	File Name: SUPM2_11_03 (F037254)	Complement C1q subcomponent subunit C OS=Homo sapiens GN=C1QC PE=1 SV=3	sp|P02747|C1QC_HUMAN,tr|A0A024RAA7|A0A024RAA7_HUMAN	uni_human_2016.fasta	25,774.0	80.7%	1	1	1	0.0284%	9.80%	DVGPSSLPHLGLKLLLLLLLLPLR	M	G	82.1%	16.2	25.0	1.99	0	0	1	0	1	2,806.7059	2	25	true	
SUP-M2_SFD	BR3	SUPM2_BR3	File Name: SUPM2_11_03 (F037254)	Flotillin-2 OS=Homo sapiens GN=FLOT2 PE=1 SV=2	sp|Q14254|FLOT2_HUMAN,tr|A0A024QZ62|A0A024QZ62_HUMAN,tr|E7EMK3|E7EMK3_HUMAN,tr|J3QLD9|J3QLD9_HUMAN,tr|K7EKW9|K7EKW9_HUMAN,tr|Q6FG43|Q6FG43_HUMAN,tr|Q9BTI6|Q9BTI6_HUMAN	uni_human_2016.fasta	47,063.9	94.5%	1	1	1	0.0284%	2.57%	DADIGVAEAER	R	D	95.0%	86.2	40.2	57.2	0	1	0	0	2	1,145.5434	178	188	true	
SUP-M2_SFD	BR3	SUPM2_BR3	File Name: SUPM2_11_03 (F037254)	Low density lipoprotein receptor-related protein 4, isoform CRA_a OS=Homo sapiens GN=LRP4 PE=4 SV=1	tr|D3DQQ7|D3DQQ7_HUMAN	uni_human_2016.fasta	187,118.3	80.7%	1	1	1	0.0284%	2.15%	KAVISQGLPHPFAITVFEDSLYWTDWHTKSINSANK	R	F	82.1%	33.0	45.0	12.2	0	0	1	0	2	4,212.1287	406	441	true	
SUP-M2_SFD	BR3	SUPM2_BR3	File Name: SUPM2_11_03 (F037254)	Peroxisomal membrane protein PEX16 (Fragment) OS=Homo sapiens GN=PEX16 PE=1 SV=1	tr|E9PLS4|E9PLS4_HUMAN,tr|E9PP98|E9PP98_HUMAN	uni_human_2016.fasta	17,995.6	78.2%	1	1	1	0.0284%	4.37%	MEMGAAK	-	V	79.7%	12.0	25.0	9.41	0	0	1	0	2	979.3649	1	7	true	
SUP-M2_SFD	BR3	SUPM2_BR3	File Name: SUPM2_11_03 (F037254)	Discoidin domain-containing receptor 2 (Fragment) OS=Homo sapiens GN=DDR2 PE=1 SV=1	tr|H0Y570|H0Y570_HUMAN	uni_human_2016.fasta	18,978.8	80.7%	1	1	1	0.0284%	8.77%	XIFILLAIIVIILWR	-	Q	82.1%	13.6	25.0	0.01000	0	0	1	0	2	1,849.1396	1	15	true	
SUP-M2_SFD	BR3	SUPM2_BR3	File Name: SUPM2_11_03 (F037254)	cDNA FLJ61733, highly similar to Merlin OS=Homo sapiens PE=2 SV=1	tr|B7Z4B6|B7Z4B6_HUMAN	uni_human_2016.fasta	70,574.5	80.7%	1	1	1	0.0284%	2.50%	IVTMDAEMEFNCEMK	R	W	82.1%	12.9	25.0	6.17	0	0	1	0	2	1,879.7582	26	40	true	
SUP-M2_SFD	BR3	SUPM2_BR3	File Name: SUPM2_11_03 (F037254)	CDK5 regulatory subunit-associated protein 1 (Fragment) OS=Homo sapiens GN=CDK5RAP1 PE=1 SV=1	tr|H0Y721|H0Y721_HUMAN	uni_human_2016.fasta	28,565.3	80.0%	1	1	1	0.0284%	3.12%	XCMAERLK	-	E	81.4%	13.0	26.7	6.22	0	0	1	0	2	1,307.5283	1	8	true	
SUP-M2_SFD	BR3	SUPM2_BR3	File Name: SUPM2_11_03 (F037254)	Homeobox protein TGIF2 (Fragment) OS=Homo sapiens GN=TGIF2 PE=4 SV=1	tr|U3KQB5|U3KQB5_HUMAN	uni_human_2016.fasta	10,279.3	88.4%	1	1	1	0.0284%	12.0%	XLLSLAGKRKR	-	R	89.3%	22.0	28.9	0.480	0	1	0	0	2	1,468.8160	1	11	true	
SUP-M2_SFD	BR3	SUPM2_BR3	File Name: SUPM2_11_03 (F037254)	Fatty acid-binding protein 12 (Fragment) OS=Homo sapiens GN=FABP12 PE=3 SV=1	tr|H0YAS1|H0YAS1_HUMAN	uni_human_2016.fasta	10,303.2	80.7%	1	1	1	0.0284%	8.89%	MLVRYHPR	R	V	82.1%	31.2	41.3	12.9	0	0	1	0	2	1,087.5830	81	88	true	
SUP-M2_SFD	BR3	SUPM2_BR3	File Name: SUPM2_11_03 (F037254)	Isoform 3 of Histone-lysine N-methyltransferase 2C OS=Homo sapiens GN=KMT2C	sp|Q8NEZ4-3|KMT2C_HUMAN,sp|Q8NEZ4|KMT2C_HUMAN	uni_human_2016.fasta	541,359.9	80.7%	1	1	1	0.0284%	0.221%	AKMVALKGINK	K	V	82.1%	22.4	33.2	5.17	0	0	1	0	2	1,283.7601	3099	3109	true	
SUP-M2_SFD	BR3	SUPM2_BR3	File Name: SUPM2_11_03 (F037254)	Isoform 4 of Polypeptide N-acetylgalactosaminyltransferase 14 OS=Homo sapiens GN=GALNT14	sp|Q96FL9-4|GLT14_HUMAN	uni_human_2016.fasta	61,589.4	81.9%	1	1	1	0.0284%	1.69%	MSFPMSLAR	-	S	83.3%	34.6	40.7	5.28	0	1	0	0	2	1,071.4962	1	9	true	
SUP-M2_SFD	BR3	SUPM2_BR3	File Name: SUPM2_11_03 (F037254)	Alternative protein UBE2R2 OS=Homo sapiens GN=UBE2R2 PE=4 SV=1	tr|L8ECH4|L8ECH4_HUMAN	uni_human_2016.fasta	9,286.3	80.7%	1	1	1	0.0284%	23.8%	MTTAQICFTTTCMMTTLMMK	-	M	82.1%	15.6	25.1	0.000	0	0	1	0	2	2,688.1057	1	20	true	
SUP-M2_SFD	BR3	SUPM2_BR3	File Name: SUPM2_11_03 (F037254)	UPF0686 protein C11orf1 (Fragment) OS=Homo sapiens GN=C11orf1 PE=4 SV=1	tr|E9PS33|E9PS33_HUMAN	uni_human_2016.fasta	16,622.4	80.3%	1	1	1	0.0284%	9.15%	MEQPSKDFCDSHK	-	K	81.7%	11.8	25.0	5.98	0	0	1	0	2	1,777.7254	1	13	true	
SUP-M2_SFD	BR3	SUPM2_BR3	File Name: SUPM2_11_03 (F037254)	Centrosomal protein of 170 kDa (Fragment) OS=Homo sapiens GN=CEP170 PE=1 SV=1	tr|H0Y2V6|H0Y2V6_HUMAN	uni_human_2016.fasta	172,086.5	80.7%	1	1	1	0.0284%	0.578%	DNDDDQSDK	K	G	82.1%	25.2	28.6	12.7	0	0	1	0	2	1,051.3813	455	463	true	
SUP-M2_SFD	BR3	SUPM2_BR3	File Name: SUPM2_11_03 (F037254)	Raslp2 OS=Homo sapiens PE=2 SV=1	tr|Q7Z513|Q7Z513_HUMAN	uni_human_2016.fasta	23,705.3	80.7%	1	1	1	0.0284%	8.88%	MNCKEGTDSSCGSGGNDEK	-	K	82.1%	13.6	25.0	6.36	0	0	1	0	2	2,258.8022	1	19	true	
SUP-M2_SFD	BR3	SUPM2_BR3	File Name: SUPM2_11_03 (F037254)	TXLNA protein (Fragment) OS=Homo sapiens GN=TXLNA PE=2 SV=1	tr|A0AUK0|A0AUK0_HUMAN	uni_human_2016.fasta	7,518.9	80.7%	1	1	1	0.0284%	14.5%	MFLRGMMCWS	R	-	82.1%	17.4	28.3	0.000	0	0	1	0	2	1,334.5513	60	69	true	
SUP-M2_SFD	BR3	SUPM2_BR3	File Name: SUPM2_11_03 (F037254)	Isoform 2 of SH3 domain and tetratricopeptide repeat-containing protein 2 OS=Homo sapiens GN=SH3TC2	sp|Q8TF17-2|S3TC2_HUMAN,sp|Q8TF17-3|S3TC2_HUMAN	uni_human_2016.fasta	17,155.3	80.7%	1	1	1	0.0284%	8.00%	MSEQMMQSVGCR	-	I	82.1%	14.0	25.0	12.3	0	0	1	0	2	1,517.5852	1	12	true	
SUP-M2_SFD	BR3	SUPM2_BR3	File Name: SUPM2_11_03 (F037254)	Isoform 4 of Growth hormone receptor OS=Homo sapiens GN=GHR	sp|P10912-4|GHR_HUMAN,sp|P10912|GHR_HUMAN,tr|A0A087X0H5|A0A087X0H5_HUMAN,tr|B9EGJ3|B9EGJ3_HUMAN	uni_human_2016.fasta	71,500.4	80.7%	1	1	1	0.0284%	3.73%	IKMLILPPVPVPKIKGIDPDLLK	R	E	82.1%	17.3	25.4	6.60	0	0	1	0	2	2,880.6870	293	315	true	
SUP-M2_SFD	BR3	SUPM2_BR3	File Name: SUPM2_11_03 (F037254)	CXXC-type zinc finger protein 5 (Fragment) OS=Homo sapiens GN=CXXC5 PE=4 SV=1	tr|D6RJC1|D6RJC1_HUMAN	uni_human_2016.fasta	1,009.1	80.7%	1	1	1	0.0284%	100.0%	MSSLGGGSQDA	-	-	82.1%	20.1	28.8	8.58	0	0	1	0	2	1,051.4362	1	11	true	
SUP-M2_SFD	BR3	SUPM2_BR3	File Name: SUPM2_11_03 (F037254)	Putative polypeptide N-acetylgalactosaminyltransferase-like protein 3 OS=Homo sapiens GN=WBSCR17 PE=2 SV=2	sp|Q6IS24|GLTL3_HUMAN,tr|A0A087WV18|A0A087WV18_HUMAN,tr|Q2L4S5|Q2L4S5_HUMAN,tr|Q58A53|Q58A53_HUMAN	uni_human_2016.fasta	67,753.2	80.7%	1	1	1	0.0284%	1.67%	VILPSIDNIK	R	Q	82.1%	24.8	35.3	4.85	0	0	1	0	2	1,111.6723	270	279	true	
SUP-M2_SFD	BR3	SUPM2_BR3	File Name: SUPM2_11_03 (F037254)	Alternative protein KIAA1704 OS=Homo sapiens GN=KIAA1704 PE=4 SV=1	tr|L8EB00|L8EB00_HUMAN	uni_human_2016.fasta	7,062.3	80.7%	1	1	1	0.0284%	13.3%	KEIKNLKK	K	M	82.1%	25.8	33.7	3.00	0	0	1	0	2	1,111.6931	10	17	true	
SUP-M2_SFD	BR3	SUPM2_BR3	File Name: SUPM2_11_03 (F037254)	Putative uncharacterized protein LQK1 OS=Homo sapiens GN=FLVCR1-AS1 PE=5 SV=1	sp|Q8TAF5|LQK1_HUMAN	uni_human_2016.fasta	10,020.6	83.3%	1	1	1	0.0284%	14.8%	RRNSRPSVVSLLR	R	G	84.5%	29.1	33.1	5.64	0	1	0	0	2	1,539.9189	70	82	true	
SUP-M2_SFD	BR3	SUPM2_BR3	File Name: SUPM2_11_03 (F037254)	Isoform 2 of Peroxisomal membrane protein 4 OS=Homo sapiens GN=PXMP4	sp|Q9Y6I8-2|PXMP4_HUMAN,sp|Q9Y6I8|PXMP4_HUMAN,tr|B4DWH1|B4DWH1_HUMAN,tr|Q6FIF5|Q6FIF5_HUMAN	uni_human_2016.fasta	24,265.4	80.7%	1	1	1	0.0284%	18.3%	ALLVVVNALLRKR	R	R	82.1%	13.5	25.0	1.08	0	0	1	0	2	1,464.9737	9	21	true	
SUP-M2_SFD	BR3	SUPM2_BR3	File Name: SUPM2_11_03 (F037254)	Isoform 2 of DNA ligase 3 OS=Homo sapiens GN=LIG3	sp|P49916-2|DNLI3_HUMAN,sp|P49916-3|DNLI3_HUMAN,sp|P49916-4|DNLI3_HUMAN,sp|P49916|DNLI3_HUMAN,tr|K7ENR9|K7ENR9_HUMAN,tr|K7ERZ5|K7ERZ5_HUMAN,tr|Q96DF0|Q96DF0_HUMAN	uni_human_2016.fasta	112,909.8	80.7%	1	1	1	0.0284%	2.11%	KKAVVQAKLTTTGQVTSPVK	K	G	82.1%	34.5	33.1	0.000	0	0	1	0	2	2,300.3071	194	213	true	
SUP-M2_SFD	BR3	SUPM2_BR3	File Name: SUPM2_11_03 (F037254)	Sickle tail protein homolog OS=Homo sapiens GN=KIAA1217 PE=1 SV=2	sp|Q5T5P2|SKT_HUMAN	uni_human_2016.fasta	214,116.7	80.7%	1	1	1	0.0284%	0.721%	FPKKQLAALTQAIR	K	T	82.1%	22.7	33.1	0.000	0	0	1	0	2	1,696.0002	1577	1590	true	
SUP-M2_SFD	BR3	SUPM2_BR3	File Name: SUPM2_11_03 (F037254)	Carboxylesterase 5A OS=Homo sapiens GN=CES5A PE=1 SV=1	tr|A0A0J9YW16|A0A0J9YW16_HUMAN,tr|A0A140TA65|A0A140TA65_HUMAN	uni_human_2016.fasta	40,299.3	80.7%	1	1	1	0.0284%	2.25%	MEDDLSWR	-	S	82.1%	31.1	34.2	9.16	0	0	1	0	2	1,051.4514	1	8	true	
SUP-M2_SFD	BR3	SUPM2_BR3	File Name: SUPM2_11_03 (F037254)	cDNA FLJ32944 fis, clone TESTI2007864, highly similar to Zinc finger protein 232 OS=Homo sapiens PE=2 SV=1	tr|B3KQ61|B3KQ61_HUMAN	uni_human_2016.fasta	19,458.1	79.8%	1	1	1	0.0284%	4.09%	MMMMGPK	-	E	81.3%	11.1	25.0	6.24	0	0	1	0	2	1,105.3919	1	7	true	
SUP-M2_SFD	BR3	SUPM2_BR3	File Name: SUPM2_11_03 (F037254)	Isoform 12 of Titin OS=Homo sapiens GN=TTN	sp|Q8WZ42-12|TITIN_HUMAN,tr|A0A0A0MTS7|A0A0A0MTS7_HUMAN	uni_human_2016.fasta	3,994,212.8	98.6%	2	2	2	0.0569%	0.0750%	KVVPVKKVPTVK	K	K	82.1%	14.4	25.0	13.1	0	0	1	0	2	1,321.8931	13305	13316	true	
SUP-M2_SFD	BR3	SUPM2_BR3	File Name: SUPM2_11_03 (F037254)	Isoform 12 of Titin OS=Homo sapiens GN=TTN	sp|Q8WZ42-12|TITIN_HUMAN,tr|A0A0A0MTS7|A0A0A0MTS7_HUMAN	uni_human_2016.fasta	3,994,212.8	98.6%	2	2	2	0.0569%	0.0750%	VIILDKPGPPTGPIK	K	I	82.1%	22.4	34.5	4.16	0	0	1	0	2	1,655.9831	32394	32408	true	
SUP-M2_SFD	BR3	SUPM2_BR3	File Name: SUPM2_11_03 (F037254)	CXXC-type zinc finger protein 5 OS=Homo sapiens GN=CXXC5 PE=1 SV=1	sp|Q7LFL8|CXXC5_HUMAN,tr|D6R966|D6R966_HUMAN,tr|D6R9V1|D6R9V1_HUMAN,tr|D6RBE0|D6RBE0_HUMAN,tr|D6RCN9|D6RCN9_HUMAN,tr|D6RDY2|D6RDY2_HUMAN,tr|D6RHC6|D6RHC6_HUMAN,tr|D6RHG9|D6RHG9_HUMAN,tr|D6RIR8|D6RIR8_HUMAN,tr|E7EV55|E7EV55_HUMAN,tr|E7EVI8|E7EVI8_HUMAN	uni_human_2016.fasta	32,978.1	80.7%	1	1	1	0.0284%	11.5%	MSSLGGGSQDAGGSSSSSTNGSGGSGSSGPKAGAADK	-	S	82.1%	27.2	39.1	1.80	0	0	1	0	2	3,314.4044	1	37	true	
SUP-M2_SFD	BR3	SUPM2_BR3	File Name: SUPM2_11_03 (F037254)	E3 ubiquitin-protein ligase TRIP12 OS=Homo sapiens GN=TRIP12 PE=1 SV=1	sp|Q14669|TRIPC_HUMAN	uni_human_2016.fasta	220,438.1	94.8%	1	1	1	0.0284%	1.46%	TDEAPQGAAGAVGMTTSGESESDDSEMGR	R	L	82.1%	21.4	31.2	10.8	0	0	1	0	2	2,875.1480	373	401	true	
SUP-M2_SFD	BR3	SUPM2_BR3	File Name: SUPM2_11_03 (F037254)	Putative eukaryotic translation initiation factor 2 subunit 3-like protein OS=Homo sapiens GN=EIF2S3L PE=5 SV=2	sp|Q2VIR3|IF2GL_HUMAN	uni_human_2016.fasta	51,229.3	94.5%	1	1	1	0.0284%	3.39%	AGGEAGVTLGQPHLSR	M	Q	95.0%	88.7	42.6	64.9	0	1	0	0	1	1,591.8189	2	17	true	
SUP-M2_SFD	BR3	SUPM2_BR3	File Name: SUPM2_11_03 (F037254)	Golgi membrane protein 1 OS=Homo sapiens GN=GOLM1 PE=1 SV=1	sp|Q8NBJ4|GOLM1_HUMAN,tr|B3KNK9|B3KNK9_HUMAN	uni_human_2016.fasta	45,332.6	79.7%	1	1	1	0.0284%	2.00%	MMGLGNGR	-	R	81.1%	16.5	30.5	1.56	0	0	1	0	2	978.4229	1	8	true	
SUP-M2_SFD	BR3	SUPM2_BR3	File Name: SUPM2_11_03 (F037254)	26S protease regulatory subunit 7 OS=Homo sapiens GN=PSMC2 PE=1 SV=3	sp|P35998|PRS7_HUMAN,tr|A0A140VK70|A0A140VK70_HUMAN	uni_human_2016.fasta	48,635.6	94.5%	1	1	1	0.0284%	3.00%	FDDGAGGDNEVQR	R	T	95.0%	91.8	32.6	67.0	0	1	0	0	2	1,379.5824	285	297	true	
SUP-M2_SFD	BR3	SUPM2_BR3	File Name: SUPM2_11_03 (F037254)	Thymidine phosphorylase OS=Homo sapiens GN=TYMP PE=1 SV=2	sp|P19971|TYPH_HUMAN,tr|E5KRG5|E5KRG5_HUMAN	uni_human_2016.fasta	49,955.8	94.5%	1	1	1	0.0284%	2.70%	VAAALDDGSALGR	R	F	95.0%	67.6	41.5	49.2	0	1	0	0	2	1,215.6329	330	342	true	
SUP-M2_SFD	BR3	SUPM2_BR3	File Name: SUPM2_11_03 (F037254)	Isoform 2 of Immunoglobulin superfamily member 22 OS=Homo sapiens GN=IGSF22	sp|Q8N9C0-2|IGS22_HUMAN,sp|Q8N9C0|IGS22_HUMAN	uni_human_2016.fasta	100,401.0	89.0%	1	1	1	0.0284%	0.830%	FVSNLKNVRVK	K	E	89.8%	25.6	32.1	16.8	0	1	0	0	2	1,303.7844	421	431	true	
SUP-M2_SFD	BR3	SUPM2_BR3	File Name: SUPM2_11_03 (F037254)	Isoform 2 of FK506-binding protein 15 OS=Homo sapiens GN=FKBP15	sp|Q5T1M5-2|FKB15_HUMAN,sp|Q5T1M5-3|FKB15_HUMAN,sp|Q5T1M5|FKB15_HUMAN,tr|A0A0A0MT60|A0A0A0MT60_HUMAN,tr|B4DZS8|B4DZS8_HUMAN,tr|X6RKW4|X6RKW4_HUMAN	uni_human_2016.fasta	133,630.3	80.7%	1	1	1	0.0284%	1.24%	DKLLRLKLGSGKVIK	K	G	82.1%	13.5	25.0	6.42	0	0	1	0	2	1,779.1314	225	239	true	
SUP-M2_SFD	BR3	SUPM2_BR3	File Name: SUPM2_11_03 (F037254)	Keratin 1 OS=Homo sapiens GN=KRT1 PE=3 SV=1	tr|H6VRG2|H6VRG2_HUMAN	uni_human_2016.fasta	66,067.3	99.8%	2	2	2	0.0569%	3.57%	FLEQQNQVLQTK	R	W	95.0%	78.2	43.2	39.1	0	1	0	0	2	1,475.7854	200	211	true	tr|H6VRF8|H6VRF8_HUMAN,tr|H6VRG0|H6VRG0_HUMAN,IPI:CON_00021304.1|SWISS-PROT:P35908,tr|H6VRG1|H6VRG1_HUMAN,sp|P35908|K22E_HUMAN,sp|P04264|K2C1_HUMAN,tr|H6VRG3|H6VRG3_HUMAN
SUP-M2_SFD	BR3	SUPM2_BR3	File Name: SUPM2_11_03 (F037254)	Keratin 1 OS=Homo sapiens GN=KRT1 PE=3 SV=1	tr|H6VRG2|H6VRG2_HUMAN	uni_human_2016.fasta	66,067.3	99.8%	2	2	2	0.0569%	3.57%	TNAENEFVTIK	R	K	95.0%	55.5	41.3	31.5	0	1	0	0	2	1,265.6372	278	288	true	tr|H6VRF8|H6VRF8_HUMAN,tr|H6VRG0|H6VRG0_HUMAN,tr|H6VRG1|H6VRG1_HUMAN,sp|P04264|K2C1_HUMAN,tr|H6VRG3|H6VRG3_HUMAN
SUP-M2_SFD	BR3	SUPM2_BR3	File Name: SUPM2_11_03 (F037254)	SH3 and cysteine-rich domain-containing protein 2 OS=Homo sapiens GN=STAC2 PE=1 SV=1	sp|Q6ZMT1|STAC2_HUMAN,tr|D0IN09|D0IN09_HUMAN	uni_human_2016.fasta	45,009.1	80.7%	1	1	1	0.0284%	1.70%	MTEMSEK	-	E	82.1%	19.0	26.1	9.13	0	0	1	0	2	1,087.4167	1	7	true	
SUP-M2_SFD	BR3	SUPM2_BR3	File Name: SUPM2_11_03 (F037254)	Ubiquitously transcribed tetratricopeptide repeat protein Y-linked transcript variant 111 OS=Homo sapiens GN=UTY PE=2 SV=1	tr|F4MHQ2|F4MHQ2_HUMAN	uni_human_2016.fasta	21,132.8	79.7%	1	1	1	0.0284%	10.8%	MKSCAVSXTTAAVAFGDEAK	-	K	81.2%	15.2	29.2	0.000	0	0	1	0	2	2,337.9795	1	20	true	
SUP-M2_SFD	BR3	SUPM2_BR3	File Name: SUPM2_11_03 (F037254)	Tax_Id=9606 Gene_Symbol=KRT10 Keratin, type I cytoskeletal 10	IPI:CON_00009865.2|SWISS-PROT:P13645,sp|P13645|K1C10_HUMAN	uni_human_2016.fasta	59,512.4	94.5%	1	1	1	0.0284%	2.02%	ALEESNYELEGK	R	I	95.0%	65.9	42.1	46.2	0	1	0	0	2	1,381.6482	166	177	true	
SUP-M2_SFD	BR3	SUPM2_BR3	File Name: SUPM2_11_03 (F037254)	Isoform 2 of Pre-mRNA-splicing factor RBM22 OS=Homo sapiens GN=RBM22	sp|Q9NW64-2|RBM22_HUMAN,sp|Q9NW64|RBM22_HUMAN	uni_human_2016.fasta	46,896.6	89.9%	1	1	1	0.0284%	2.96%	ATSLGSNTYNR	M	Q	90.7%	42.2	39.5	18.2	0	1	0	0	1	1,225.5807	2	12	true	
SUP-M2_SFD	BR3	SUPM2_BR3	File Name: SUPM2_11_03 (F037254)	Ndr Ser/Thr kinase-like protein (Fragment) OS=Homo sapiens PE=2 SV=1	tr|Q9UPD3|Q9UPD3_HUMAN	uni_human_2016.fasta	22,467.0	81.0%	1	1	1	0.0284%	11.5%	MTGSTPCSSMSNHTKERVTMTK	-	V	82.4%	18.6	29.3	0.000	0	0	1	0	2	2,624.1209	1	22	true	
SUP-M2_SFD	BR3	SUPM2_BR3	File Name: SUPM2_11_03 (F037254)	NIF3-like protein 1 (Fragment) OS=Homo sapiens GN=NIF3L1 PE=1 SV=1	tr|H7C1A8|H7C1A8_HUMAN	uni_human_2016.fasta	8,810.4	80.7%	1	1	1	0.0284%	39.3%	XPLLLHTGMGRLCTLDESVSLATMIDRIKRHLK	-	L	82.1%	24.9	36.8	0.000	0	0	1	0	2	3,891.0240	1	33	true	
SUP-M2_SFD	BR3	SUPM2_BR3	File Name: SUPM2_11_03 (F037254)	RuvB-like 2 OS=Homo sapiens GN=RUVBL2 PE=1 SV=3	sp|Q9Y230|RUVB2_HUMAN	uni_human_2016.fasta	51,158.1	94.5%	1	1	1	0.0284%	2.81%	ATVTATTKVPEIR	M	D	95.0%	64.3	39.9	41.5	0	1	0	0	1	1,533.8273	2	14	true	
SUP-M2_SFD	BR3	SUPM2_BR3	File Name: SUPM2_11_03 (F037254)	Isoform 3 of Porphobilinogen deaminase OS=Homo sapiens GN=HMBS	sp|P08397-3|HEM3_HUMAN,sp|P08397|HEM3_HUMAN,tr|F5H226|F5H226_HUMAN	uni_human_2016.fasta	39,330.5	80.4%	1	1	1	0.0284%	5.92%	MSGNGNAAATAEENSPKMR	-	V	81.8%	15.2	28.1	3.99	0	0	1	0	2	2,072.8760	1	19	true	
SUP-M2_SFD	BR3	SUPM2_BR3	File Name: SUPM2_11_03 (F037254)	60S ribosomal protein L19 OS=Homo sapiens GN=RPL19 PE=1 SV=1	sp|P84098|RL19_HUMAN,tr|J3KTE4|J3KTE4_HUMAN,tr|J3QR09|J3QR09_HUMAN,tr|Q53G49|Q53G49_HUMAN	uni_human_2016.fasta	23,467.4	80.7%	1	1	1	0.0284%	6.12%	RKGTANARMPEK	K	V	82.1%	33.7	42.3	16.3	0	0	1	0	2	1,374.7272	81	92	true	
SUP-M2_SFD	BR3	SUPM2_BR3	File Name: SUPM2_11_03 (F037254)	Pyruvate kinase PKM OS=Homo sapiens GN=PKM PE=1 SV=4	sp|P14618|KPYM_HUMAN,tr|V9HWB8|V9HWB8_HUMAN	uni_human_2016.fasta	57,937.5	94.5%	1	1	1	0.0284%	2.07%	LDIDSPPITAR	R	N	95.0%	46.3	40.4	26.8	0	1	0	0	2	1,197.6476	33	43	true	
SUP-M2_SFD	BR3	SUPM2_BR3	File Name: SUPM2_11_03 (F037254)	(Bos taurus) similar to alpha-tubulin I isoform 1	IPI:CON_00700865.3|ENSEMBL:ENSBTAP00000016242,sp|P68363|TBA1B_HUMAN,tr|A8JZY9|A8JZY9_HUMAN,tr|B3KPS3|B3KPS3_HUMAN,tr|B3KT06|B3KT06_HUMAN	uni_human_2016.fasta	50,179.7	80.7%	1	1	1	0.0284%	3.77%	AVCMLSNTTAIAEAWAR	R	L	82.1%	33.5	42.8	9.99	0	0	1	0	2	1,880.8993	374	390	true	
SUP-M2_SFD	BR3	SUPM2_BR3	File Name: SUPM2_11_03 (F037254)	Elongation factor 1-gamma OS=Homo sapiens GN=EEF1G PE=1 SV=3	sp|P26641|EF1G_HUMAN,tr|Q53YD7|Q53YD7_HUMAN	uni_human_2016.fasta	50,119.4	94.5%	1	1	1	0.0284%	3.20%	KLDPGSEETQTLVR	R	E	95.0%	59.9	44.1	39.1	0	1	0	0	2	1,677.8445	401	414	true	
SUP-M2_SFD	BR3	SUPM2_BR3	File Name: SUPM2_11_03 (F037254)	Isoform 2 of Disintegrin and metalloproteinase domain-containing protein 22 OS=Homo sapiens GN=ADAM22	sp|Q9P0K1-2|ADA22_HUMAN,sp|Q9P0K1-3|ADA22_HUMAN,sp|Q9P0K1-4|ADA22_HUMAN,sp|Q9P0K1-5|ADA22_HUMAN,sp|Q9P0K1|ADA22_HUMAN,tr|Q08AL8|Q08AL8_HUMAN	uni_human_2016.fasta	100,434.3	80.7%	1	1	1	0.0284%	2.11%	CEDTWSGCIMGDTGYYLPK	K	K	82.1%	16.7	26.1	8.77	0	0	1	0	2	2,363.9717	394	412	true	
SUP-M2_SFD	BR3	SUPM2_BR3	File Name: SUPM2_11_03 (F037254)	cDNA FLJ54213, moderately similar to Programmed cell death protein 7 OS=Homo sapiens PE=2 SV=1	tr|B4E031|B4E031_HUMAN	uni_human_2016.fasta	19,355.5	80.7%	1	1	1	0.0284%	10.1%	RRGLGPAVLPDRAAARGTGR	R	A	82.1%	31.2	38.7	8.67	0	0	1	0	2	2,047.1746	126	145	true	
SUP-M2_SFD	BR3	SUPM2_BR3	File Name: SUPM2_11_03 (F037254)	Tubulin beta chain OS=Homo sapiens GN=TUBB PE=1 SV=2	sp|P07437|TBB5_HUMAN,tr|B4DY90|B4DY90_HUMAN,tr|Q5JP53|Q5JP53_HUMAN,tr|Q5SU16|Q5SU16_HUMAN,tr|Q6LC01|Q6LC01_HUMAN	uni_human_2016.fasta	49,670.6	94.5%	1	1	2	0.0569%	2.25%	ISEQFTAMFR	R	R	95.0%	61.0	42.2	40.2	0	2	0	0	2	1,245.5933	381	390	true	sp|P68371|TBB4B_HUMAN,tr|B4DJ43|B4DJ43_HUMAN,tr|Q8IWP6|Q8IWP6_HUMAN,sp|P04350|TBB4A_HUMAN,tr|Q8N6N5|Q8N6N5_HUMAN,tr|Q8IZ29|Q8IZ29_HUMAN,tr|A0A0B4J269|A0A0B4J269_HUMAN,tr|B4DE77|B4DE77_HUMAN,tr|B3KML9|B3KML9_HUMAN
SUP-M2_SFD	BR3	SUPM2_BR3	File Name: SUPM2_11_03 (F037254)	Cyclic nucleotide gated channel beta 3 OS=Homo sapiens GN=CNGB3 PE=2 SV=1	tr|B9EK43|B9EK43_HUMAN	uni_human_2016.fasta	92,181.2	94.5%	1	1	1	0.0284%	0.989%	ASLARLLK	K	L	95.0%	28.0	29.5	0.000	0	1	0	0	2	871.5724	686	693	true	
SUP-M2_SFD	BR3	SUPM2_BR3	File Name: SUPM2_11_03 (F037254)	Metallothionein OS=Homo sapiens GN=MTB PE=2 SV=2	tr|Q86YX6|Q86YX6_HUMAN	uni_human_2016.fasta	4,160.6	94.2%	1	1	1	0.0284%	55.0%	MDPNYSCTTGGSCTCAGSCKCK	-	E	82.1%	15.9	25.0	11.8	0	0	1	0	2	2,501.9284	1	22	true	
SUP-M2_SFD	BR3	SUPM2_BR3	File Name: SUPM2_11_03 (F037254)	P2Y purinoceptor 1 OS=Homo sapiens GN=P2RY1 PE=1 SV=1	sp|P47900|P2RY1_HUMAN,tr|B2R9U4|B2R9U4_HUMAN	uni_human_2016.fasta	42,073.5	84.2%	1	1	1	0.0284%	2.68%	LSRATRKASR	R	R	85.4%	33.0	35.5	7.50	0	1	0	0	2	1,145.6861	335	344	true	
SUP-M2_SFD	BR3	SUPM2_BR3	File Name: SUPM2_11_03 (F037254)	Heterogeneous nuclear ribonucleoprotein H OS=Homo sapiens GN=HNRNPH1 PE=1 SV=4	sp|P31943|HNRH1_HUMAN,tr|E9PCY7|E9PCY7_HUMAN,tr|G8JLB6|G8JLB6_HUMAN	uni_human_2016.fasta	49,229.8	99.8%	2	2	3	0.0853%	6.68%	ATENDIYNFFSPLNPVR	R	V	95.0%	58.3	43.7	36.8	0	1	0	0	2	1,996.9763	300	316	true	
SUP-M2_SFD	BR3	SUPM2_BR3	File Name: SUPM2_11_03 (F037254)	Heterogeneous nuclear ribonucleoprotein H OS=Homo sapiens GN=HNRNPH1 PE=1 SV=4	sp|P31943|HNRH1_HUMAN,tr|E9PCY7|E9PCY7_HUMAN,tr|G8JLB6|G8JLB6_HUMAN	uni_human_2016.fasta	49,229.8	99.8%	2	2	3	0.0853%	6.68%	GLPWSCSADEVQR	R	F	95.0%	62.5	42.1	33.4	0	2	0	0	2	1,504.6850	17	29	true	
SUP-M2_SFD	BR3	SUPM2_BR3	File Name: SUPM2_11_03 (F037254)	Solute carrier family 12 member 9 OS=Homo sapiens GN=SLC12A9 PE=4 SV=1	tr|F8WEK3|F8WEK3_HUMAN	uni_human_2016.fasta	4,572.2	80.7%	1	1	1	0.0284%	35.6%	KTMGSSAPSACGPHWC	R	-	82.1%	13.7	25.2	6.34	0	0	1	0	2	1,854.7358	30	45	true	
SUP-M2_SFD	BR3	SUPM2_BR3	File Name: SUPM2_11_03 (F037254)	Zinc finger protein AEBP2 (Fragment) OS=Homo sapiens GN=AEBP2 PE=1 SV=1	tr|F5GZR7|F5GZR7_HUMAN,tr|G5EA50|G5EA50_HUMAN	uni_human_2016.fasta	30,729.2	80.7%	1	1	1	0.0284%	25.5%	MDVDSTISSGRSTPAMMNGQGSTTSSSK	-	N	82.1%	24.2	33.5	1.07	0	0	1	0	2	2,941.2610	1	28	true	
SUP-M2_SFD	BR3	SUPM2_BR3	File Name: SUPM2_11_03 (F037254)	Isoform 2 of Heterogeneous nuclear ribonucleoprotein K OS=Homo sapiens GN=HNRNPK	sp|P61978-2|HNRPK_HUMAN,sp|P61978-3|HNRPK_HUMAN,sp|P61978|HNRPK_HUMAN,tr|A0A024R228|A0A024R228_HUMAN,tr|B4DUQ1|B4DUQ1_HUMAN,tr|Q5EC54|Q5EC54_HUMAN,tr|Q6IBN1|Q6IBN1_HUMAN	uni_human_2016.fasta	50,978.5	94.5%	1	1	1	0.0284%	3.66%	TDYNASVSVPDSSGPER	R	I	95.0%	91.8	36.2	77.9	0	1	0	0	2	1,780.7984	70	86	true	
SUP-M2_SFD	BR3	SUPM2_BR3	File Name: SUPM2_11_03 (F037254)	TAR DNA-binding protein 43 (Fragment) OS=Homo sapiens GN=TARDBP PE=1 SV=1	tr|A0A087WTG4|A0A087WTG4_HUMAN	uni_human_2016.fasta	3,281.5	80.7%	1	1	1	0.0284%	100.0%	XAAIGWGSASNAGSGSGFNGGFGSSMDSKSSGWGM	-	-	82.1%	32.0	25.7	13.9	0	0	1	0	2	3,328.3223	1	35	true	
SUP-M2_SFD	BR3	SUPM2_BR3	File Name: SUPM2_11_03 (F037254)	Isoform 2 of Protein AMN1 homolog OS=Homo sapiens GN=AMN1	sp|Q8IY45-2|AMN1_HUMAN,sp|Q8IY45|AMN1_HUMAN,tr|F5GWF7|F5GWF7_HUMAN,tr|F5H1R2|F5H1R2_HUMAN,tr|F5H286|F5H286_HUMAN	uni_human_2016.fasta	28,408.9	80.7%	1	1	1	0.0284%	4.17%	LKKLNLNASK	K	G	82.1%	20.5	31.0	5.46	0	0	1	0	2	1,128.7100	87	96	true	
SUP-M2_SFD	BR3	SUPM2_BR3	File Name: SUPM2_11_03 (F037254)	Synaptotagmin-2 OS=Homo sapiens GN=SYT2 PE=1 SV=2	sp|Q8N9I0|SYT2_HUMAN,tr|A0A024R9B3|A0A024R9B3_HUMAN	uni_human_2016.fasta	46,873.7	80.7%	1	1	1	0.0284%	8.83%	GKGMKNAMNMKDMKGGQDDDDAETGLTEGEGEGEEEK	K	E	82.1%	18.9	25.1	2.66	0	0	1	0	2	4,217.7210	99	135	true	
SUP-M2_SFD	BR3	SUPM2_BR3	File Name: SUPM2_11_03 (F037254)	ATP synthase subunit beta, mitochondrial OS=Homo sapiens GN=ATP5B PE=1 SV=3	sp|P06576|ATPB_HUMAN,tr|H0YH81|H0YH81_HUMAN,tr|Q0QEN7|Q0QEN7_HUMAN,tr|V9HW31|V9HW31_HUMAN	uni_human_2016.fasta	56,560.6	99.8%	2	2	2	0.0569%	5.86%	AIAELGIYPAVDPLDSTSR	R	I	95.0%	91.7	43.5	70.5	0	1	0	0	2	1,988.0337	388	406	true	
SUP-M2_SFD	BR3	SUPM2_BR3	File Name: SUPM2_11_03 (F037254)	ATP synthase subunit beta, mitochondrial OS=Homo sapiens GN=ATP5B PE=1 SV=3	sp|P06576|ATPB_HUMAN,tr|H0YH81|H0YH81_HUMAN,tr|Q0QEN7|Q0QEN7_HUMAN,tr|V9HW31|V9HW31_HUMAN	uni_human_2016.fasta	56,560.6	99.8%	2	2	2	0.0569%	5.86%	IMNVIGEPIDER	R	G	95.0%	77.2	42.7	38.5	0	1	0	0	2	1,401.7045	144	155	true	
SUP-M2_SFD	BR3	SUPM2_BR3	File Name: SUPM2_11_03 (F037254)	Isoform PACE4A-II of Proprotein convertase subtilisin/kexin type 6 OS=Homo sapiens GN=PCSK6	sp|P29122-2|PCSK6_HUMAN,sp|P29122-7|PCSK6_HUMAN,sp|P29122-8|PCSK6_HUMAN,sp|P29122|PCSK6_HUMAN,tr|A0A024RCD0|A0A024RCD0_HUMAN,tr|A0A024RCE2|A0A024RCE2_HUMAN,tr|A0A087WY68|A0A087WY68_HUMAN,tr|A0A087WZR0|A0A087WZR0_HUMAN,tr|H0Y3Q0|H0Y3Q0_HUMAN,tr|Q59H04|Q59H04_HUMAN	uni_human_2016.fasta	106,419.0	94.5%	1	1	1	0.0284%	0.732%	RVKRQVR	R	S	95.0%	27.5	27.4	2.29	0	1	0	0	2	941.6115	146	152	true	
SUP-M2_SFD	BR3	SUPM2_BR3	File Name: SUPM2_11_03 (F037254)	Estrogen receptor alpha splice variant (Fragment) OS=Homo sapiens GN=ESR1 PE=2 SV=1	tr|B5TZ80|B5TZ80_HUMAN,tr|B5TZ82|B5TZ82_HUMAN,tr|B6DP72|B6DP72_HUMAN,tr|B6DP73|B6DP73_HUMAN,tr|C8CJL2|C8CJL2_HUMAN,tr|C8CJL3|C8CJL3_HUMAN	uni_human_2016.fasta	7,607.9	80.7%	1	1	1	0.0284%	9.90%	RRTKATWPLR	R	A	82.1%	22.4	33.6	4.71	0	0	1	0	2	1,284.7648	46	55	true	
SUP-M2_SFD	BR3	SUPM2_BR3	File Name: SUPM2_11_03 (F037254)	Regulating synaptic membrane exocytosis protein 1 OS=Homo sapiens GN=RIMS1 PE=1 SV=1	sp|Q86UR5|RIMS1_HUMAN	uni_human_2016.fasta	189,073.5	80.7%	1	1	1	0.0284%	2.13%	HLVRHYKTLPPKMPLLQSSSHWNIYSSILPAHTKTK	R	S	82.1%	32.1	43.9	16.7	0	0	1	0	2	4,431.3741	1040	1075	true	
SUP-M2_SFD	BR3	SUPM2_BR3	File Name: SUPM2_11_03 (F037254)	Tubulin beta-6 chain OS=Homo sapiens GN=TUBB6 PE=1 SV=1	sp|Q9BUF5|TBB6_HUMAN,tr|B4DP54|B4DP54_HUMAN	uni_human_2016.fasta	49,857.2	91.0%	1	1	1	0.0284%	3.36%	AALVDLEPGTMDSVR	R	S	91.7%	38.3	43.2	20.5	0	1	0	0	2	1,589.7842	63	77	true	
SUP-M2_SFD	BR3	SUPM2_BR3	File Name: SUPM2_11_03 (F037254)	Alternative protein LIN9 OS=Homo sapiens GN=LIN9 PE=4 SV=1	tr|L8E9Q2|L8E9Q2_HUMAN	uni_human_2016.fasta	4,778.7	80.7%	1	1	1	0.0284%	41.9%	CMNSPQHMQTTAAMESMK	M	K	82.1%	13.6	25.0	5.61	0	0	1	0	1	2,235.8597	2	19	true	
SUP-M2_SFD	BR3	SUPM2_BR3	File Name: SUPM2_11_03 (F037254)	Alternative protein ADH6 OS=Homo sapiens GN=ADH6 PE=4 SV=1	tr|L8E8M5|L8E8M5_HUMAN	uni_human_2016.fasta	5,340.7	80.7%	1	1	1	0.0284%	16.3%	ACSCSAPK	K	L	82.1%	19.5	28.3	8.07	0	0	1	0	2	985.3866	16	23	true	
SUP-M2_SFD	BR3	SUPM2_BR3	File Name: SUPM2_11_03 (F037254)	Isoform 3 of CLIP-associating protein 2 OS=Homo sapiens GN=CLASP2	sp|O75122-3|CLAP2_HUMAN,tr|E7EW49|E7EW49_HUMAN	uni_human_2016.fasta	165,928.4	80.7%	1	1	1	0.0284%	1.12%	KDDGDSMCGGPGMSDPR	K	A	82.1%	13.5	25.0	8.48	0	0	1	0	2	1,918.7005	1190	1206	true	
SUP-M2_SFD	BR3	SUPM2_BR3	File Name: SUPM2_11_03 (F037254)	Zinc finger protein 214 OS=Homo sapiens GN=ZNF214 PE=2 SV=2	sp|Q9UL59|ZN214_HUMAN,tr|B7ZMB1|B7ZMB1_HUMAN	uni_human_2016.fasta	70,990.5	80.7%	1	1	1	0.0284%	1.98%	DSMEEKYCGCNK	R	C	82.1%	17.7	25.0	11.6	0	0	1	0	2	1,758.6597	212	223	true	
SUP-M2_SFD	BR3	SUPM2_BR3	File Name: SUPM2_11_03 (F037254)	MHC class II antigen (Fragment) OS=Homo sapiens GN=HLA-DQB1 PE=3 SV=1	tr|S6AP35|S6AP35_HUMAN	uni_human_2016.fasta	41,187.0	80.7%	1	1	1	0.0284%	7.92%	SSDRKGGSYSXAASSDSAQGSDMSLTACK	K	V	82.1%	22.5	30.3	8.78	0	0	1	0	2	3,049.2522	336	364	true	
SUP-M2_SFD	BR3	SUPM2_BR3	File Name: SUPM2_11_03 (F037254)	Little elongation complex subunit 1 OS=Homo sapiens GN=ICE1 PE=1 SV=5	sp|Q9Y2F5|ICE1_HUMAN	uni_human_2016.fasta	247,891.8	80.7%	1	1	1	0.0284%	0.353%	KKLEAKVK	K	K	82.1%	18.1	25.0	12.9	0	0	1	0	2	943.6300	131	138	true	
SUP-M2_SFD	BR3	SUPM2_BR3	File Name: SUPM2_12_03 (F037255)	Protein kinase C eta type OS=Homo sapiens GN=PRKCH PE=1 SV=4	sp|P24723|KPCL_HUMAN,tr|B5BU77|B5BU77_HUMAN	uni_human_2016.fasta	77,829.1	82.6%	1	1	1	0.0357%	1.02%	MSSGTMK	-	F	84.5%	21.5	29.8	7.83	0	0	1	0	2	973.3850	1	7	true	
SUP-M2_SFD	BR3	SUPM2_BR3	File Name: SUPM2_12_03 (F037255)	Aldehyde dehydrogenase family 3 member B1 (Fragment) OS=Homo sapiens GN=ALDH3B1 PE=1 SV=1	tr|A0A087X192|A0A087X192_HUMAN	uni_human_2016.fasta	23,313.4	90.9%	1	1	1	0.0357%	3.79%	MAEGSGAR	-	V	92.0%	31.7	34.0	7.32	0	1	0	0	2	794.3462	1	8	true	
SUP-M2_SFD	BR3	SUPM2_BR3	File Name: SUPM2_12_03 (F037255)	Tripartite motif-containing 14, isoform CRA_c OS=Homo sapiens GN=TRIM14 PE=4 SV=1	tr|A0A024R143|A0A024R143_HUMAN	uni_human_2016.fasta	39,675.3	82.6%	1	1	1	0.0357%	4.30%	MPPRSSRQANAESSK	-	T	84.5%	30.6	39.5	5.09	0	0	1	0	2	1,877.8654	1	15	true	
SUP-M2_SFD	BR3	SUPM2_BR3	File Name: SUPM2_12_03 (F037255)	Isoform 2 of Flotillin-1 OS=Homo sapiens GN=FLOT1	sp|O75955-2|FLOT1_HUMAN,sp|O75955|FLOT1_HUMAN,tr|Q53HQ0|Q53HQ0_HUMAN,tr|Q5ST80|Q5ST80_HUMAN	uni_human_2016.fasta	47,354.8	99.7%	2	2	2	0.0715%	5.54%	AQQVAVQEQEIAR	R	R	95.0%	94.3	42.7	70.4	0	1	0	0	2	1,469.7707	262	274	true	
SUP-M2_SFD	BR3	SUPM2_BR3	File Name: SUPM2_12_03 (F037255)	Isoform 2 of Flotillin-1 OS=Homo sapiens GN=FLOT1	sp|O75955-2|FLOT1_HUMAN,sp|O75955|FLOT1_HUMAN,tr|Q53HQ0|Q53HQ0_HUMAN,tr|Q5ST80|Q5ST80_HUMAN	uni_human_2016.fasta	47,354.8	99.7%	2	2	2	0.0715%	5.54%	VQVQVVER	R	A	95.0%	42.0	38.8	14.7	0	1	0	0	2	956.5523	254	261	true	
SUP-M2_SFD	BR3	SUPM2_BR3	File Name: SUPM2_12_03 (F037255)	Protein Wnt-2 OS=Homo sapiens GN=WNT2 PE=2 SV=1	sp|P09544|WNT2_HUMAN	uni_human_2016.fasta	40,417.7	81.0%	1	1	1	0.0357%	3.61%	SCSCDPKKMGSAK	K	D	83.1%	11.2	25.4	0.000	0	0	1	0	2	1,776.7236	134	146	true	
SUP-M2_SFD	BR3	SUPM2_BR3	File Name: SUPM2_12_03 (F037255)	Vimentin OS=Homo sapiens GN=VIM PE=1 SV=4	sp|P08670|VIME_HUMAN,tr|Q53HU8|Q53HU8_HUMAN,tr|V9HWE1|V9HWE1_HUMAN	uni_human_2016.fasta	53,652.7	77.5%	1	1	1	0.0357%	2.36%	EEAENTLQSFR	R	Q	79.9%	37.4	41.0	18.7	0	1	0	0	2	1,323.6175	197	207	true	
SUP-M2_SFD	BR3	SUPM2_BR3	File Name: SUPM2_12_03 (F037255)	cDNA FLJ58655, highly similar to Notchless homolog 1 OS=Homo sapiens PE=2 SV=1	tr|B4E074|B4E074_HUMAN,tr|B4E303|B4E303_HUMAN	uni_human_2016.fasta	50,729.4	94.3%	1	1	1	0.0357%	2.39%	AAAVADEAVAR	M	D	95.0%	50.8	42.4	29.8	0	1	0	0	1	1,085.5585	2	12	true	
SUP-M2_SFD	BR3	SUPM2_BR3	File Name: SUPM2_12_03 (F037255)	Mitochondrial-processing peptidase subunit beta OS=Homo sapiens GN=PMPCB PE=1 SV=2	sp|O75439|MPPB_HUMAN,tr|B3KM34|B3KM34_HUMAN,tr|G3V0E4|G3V0E4_HUMAN	uni_human_2016.fasta	54,367.1	99.8%	2	2	2	0.0715%	4.50%	IDAVNAETIR	R	E	95.0%	80.9	41.2	53.0	0	1	0	0	2	1,101.5899	442	451	true	
SUP-M2_SFD	BR3	SUPM2_BR3	File Name: SUPM2_12_03 (F037255)	Mitochondrial-processing peptidase subunit beta OS=Homo sapiens GN=PMPCB PE=1 SV=2	sp|O75439|MPPB_HUMAN,tr|B3KM34|B3KM34_HUMAN,tr|G3V0E4|G3V0E4_HUMAN	uni_human_2016.fasta	54,367.1	99.8%	2	2	2	0.0715%	4.50%	LCTSVTESEVAR	R	A	95.0%	79.2	40.9	55.2	0	1	0	0	2	1,351.6522	388	399	true	
SUP-M2_SFD	BR3	SUPM2_BR3	File Name: SUPM2_12_03 (F037255)	Isoform 2 of Thioredoxin domain-containing protein 5 OS=Homo sapiens GN=TXNDC5	sp|Q8NBS9-2|TXND5_HUMAN,sp|Q8NBS9|TXND5_HUMAN,tr|A0A024QZV0|A0A024QZV0_HUMAN,tr|Q658S9|Q658S9_HUMAN,tr|Q6EHZ3|Q6EHZ3_HUMAN,tr|Q86UY0|Q86UY0_HUMAN	uni_human_2016.fasta	47,629.1	94.3%	1	1	1	0.0357%	2.78%	EYVESQLQR	R	T	95.0%	46.8	41.2	10.3	0	1	0	0	2	1,151.5691	288	296	true	
SUP-M2_SFD	BR3	SUPM2_BR3	File Name: SUPM2_12_03 (F037255)	Testis-specific kinase 1 (Fragment) OS=Homo sapiens PE=2 SV=1	tr|Q8WXD6|Q8WXD6_HUMAN	uni_human_2016.fasta	16,997.6	82.6%	1	1	1	0.0357%	4.40%	ELXXEAK	-	N	84.5%	15.4	25.0	8.57	0	0	1	0	2	1,021.3622	1	7	true	
SUP-M2_SFD	BR3	SUPM2_BR3	File Name: SUPM2_12_03 (F037255)	Peroxisomal membrane protein PEX16 (Fragment) OS=Homo sapiens GN=PEX16 PE=1 SV=1	tr|E9PLS4|E9PLS4_HUMAN,tr|E9PP98|E9PP98_HUMAN	uni_human_2016.fasta	17,995.6	82.6%	1	1	1	0.0357%	4.37%	MEMGAAK	-	V	84.5%	16.7	25.0	9.57	0	0	1	0	2	979.3649	1	7	true	
SUP-M2_SFD	BR3	SUPM2_BR3	File Name: SUPM2_12_03 (F037255)	Angio-associated migratory cell protein OS=Homo sapiens GN=AAMP PE=1 SV=2	sp|Q13685|AAMP_HUMAN,tr|A0A024R410|A0A024R410_HUMAN,tr|C9JEH3|C9JEH3_HUMAN,tr|C9JG97|C9JG97_HUMAN,tr|C9JTS3|C9JTS3_HUMAN	uni_human_2016.fasta	46,749.6	94.3%	1	1	1	0.0357%	2.53%	AVVGYEDGTIR	R	I	95.0%	53.5	41.2	27.5	0	1	0	0	2	1,179.6005	230	240	true	
SUP-M2_SFD	BR3	SUPM2_BR3	File Name: SUPM2_12_03 (F037255)	Tax_Id=9606 Gene_Symbol=KRT14 Keratin, type I cytoskeletal 14	IPI:CON_00384444.5|SWISS-PROT:P02533,sp|P02533|K1C14_HUMAN	uni_human_2016.fasta	51,622.6	94.3%	1	1	1	0.0357%	6.14%	EVATNSELVQSGK	R	S	95.0%	62.6	42.3	44.3	0	1	0	0	2	1,361.6907	316	328	true	
SUP-M2_SFD	BR3	SUPM2_BR3	File Name: SUPM2_12_03 (F037255)	Tax_Id=9606 Gene_Symbol=KRT14 Keratin, type I cytoskeletal 14	IPI:CON_00384444.5|SWISS-PROT:P02533,sp|P02533|K1C14_HUMAN	uni_human_2016.fasta	51,622.6	94.3%	1	1	1	0.0357%	6.14%	LAADDFR	R	T	93.2%	42.6	39.9	22.9	0	1	0	0	2	807.3996	195	201	false	sp|P13645|K1C10_HUMAN,IPI:CON_00217963.3|SWISS-PROT:P08779,sp|P08779|K1C16_HUMAN,IPI:CON_IPI00217963.3|SWISS-PROT:P08779,IPI:CON_00009865.2|SWISS-PROT:P13645
SUP-M2_SFD	BR3	SUPM2_BR3	File Name: SUPM2_12_03 (F037255)	Tax_Id=9606 Gene_Symbol=KRT14 Keratin, type I cytoskeletal 14	IPI:CON_00384444.5|SWISS-PROT:P02533,sp|P02533|K1C14_HUMAN	uni_human_2016.fasta	51,622.6	94.3%	1	1	1	0.0357%	6.14%	VTMQNLNDR	K	L	95.0%	56.3	39.0	27.8	0	2	0	0	2	1,090.5310	117	125	false	sp|P13645|K1C10_HUMAN,IPI:CON_00217963.3|SWISS-PROT:P08779,sp|P08779|K1C16_HUMAN,IPI:CON_IPI00217963.3|SWISS-PROT:P08779,IPI:CON_00009865.2|SWISS-PROT:P13645
SUP-M2_SFD	BR3	SUPM2_BR3	File Name: SUPM2_12_03 (F037255)	Thioredoxin reductase 2, mitochondrial (Fragment) OS=Homo sapiens GN=TXNRD2 PE=1 SV=2	tr|A0A096LNY7|A0A096LNY7_HUMAN	uni_human_2016.fasta	18,429.4	81.8%	1	1	1	0.0357%	4.68%	XGVAKGGK	-	E	83.8%	26.7	39.8	11.7	0	0	1	0	2	959.4358	1	8	true	
SUP-M2_SFD	BR3	SUPM2_BR3	File Name: SUPM2_12_03 (F037255)	cDNA FLJ61649, highly similar to Homo sapiens estrogen receptor binding protein (ERBP), mRNA OS=Homo sapiens PE=2 SV=1	tr|B7Z854|B7Z854_HUMAN,tr|J3KP30|J3KP30_HUMAN	uni_human_2016.fasta	66,161.1	82.6%	1	1	1	0.0357%	1.50%	KPSLHLILK	R	K	84.5%	31.5	33.6	16.5	0	0	1	0	2	1,159.7295	560	568	true	
SUP-M2_SFD	BR3	SUPM2_BR3	File Name: SUPM2_12_03 (F037255)	Deuterosome protein 1 OS=Homo sapiens GN=CCDC67 PE=4 SV=1	tr|E9PLL9|E9PLL9_HUMAN	uni_human_2016.fasta	5,737.6	81.5%	1	1	1	0.0357%	22.6%	MENQAHNTMGLK	-	C	83.5%	11.7	25.4	1.46	0	0	1	0	2	1,615.6629	1	12	true	
SUP-M2_SFD	BR3	SUPM2_BR3	File Name: SUPM2_12_03 (F037255)	Serine/threonine-protein phosphatase 1 regulatory subunit 10 OS=Homo sapiens GN=PPP1R10 PE=1 SV=1	sp|Q96QC0|PP1RA_HUMAN,tr|Q2L6I0|Q2L6I0_HUMAN	uni_human_2016.fasta	99,058.8	82.6%	1	1	1	0.0357%	0.851%	GSGPIDPK	M	E	84.5%	30.1	35.1	3.81	0	0	1	0	1	980.4475	2	9	true	
SUP-M2_SFD	BR3	SUPM2_BR3	File Name: SUPM2_12_03 (F037255)	Eukaryotic translation initiation factor 2 subunit 2 OS=Homo sapiens GN=EIF2S2 PE=1 SV=2	sp|P20042|IF2B_HUMAN,tr|B5BU01|B5BU01_HUMAN,tr|Q6IBR8|Q6IBR8_HUMAN	uni_human_2016.fasta	38,389.7	94.3%	1	1	1	0.0357%	3.00%	DYTYEELLNR	R	V	95.0%	55.8	38.8	32.2	0	1	0	0	2	1,315.6165	173	182	true	
SUP-M2_SFD	BR3	SUPM2_BR3	File Name: SUPM2_12_03 (F037255)	Isoform 2 of Transcription factor Dp-1 OS=Homo sapiens GN=TFDP1	sp|Q14186-2|TFDP1_HUMAN,sp|Q14186|TFDP1_HUMAN,tr|A0A024RDY4|A0A024RDY4_HUMAN,tr|B7Z569|B7Z569_HUMAN	uni_human_2016.fasta	45,070.5	91.8%	1	1	1	0.0357%	5.79%	MGMACGLESGSCSAEDLK	R	M	92.8%	27.1	28.2	15.0	0	1	0	0	2	1,902.7703	303	320	true	
SUP-M2_SFD	BR3	SUPM2_BR3	File Name: SUPM2_12_03 (F037255)	Isoform 2 of 26S protease regulatory subunit 8 OS=Homo sapiens GN=PSMC5	sp|P62195-2|PRS8_HUMAN,sp|P62195|PRS8_HUMAN,tr|A0A140VJS3|A0A140VJS3_HUMAN	uni_human_2016.fasta	45,627.2	94.3%	1	1	1	0.0357%	3.27%	LEGGSGGDSEVQR	R	T	95.0%	81.1	40.8	52.8	0	1	0	0	2	1,290.5922	259	271	true	
SUP-M2_SFD	BR3	SUPM2_BR3	File Name: SUPM2_12_03 (F037255)	Isoform 4 of Interferon regulatory factor 3 OS=Homo sapiens GN=IRF3	sp|Q14653-4|IRF3_HUMAN,sp|Q14653|IRF3_HUMAN,tr|A0A024QZE1|A0A024QZE1_HUMAN,tr|E2GIM5|E2GIM5_HUMAN,tr|E2GIM7|E2GIM7_HUMAN,tr|M0QXC8|M0QXC8_HUMAN,tr|M0QYT9|M0QYT9_HUMAN,tr|M0QZB7|M0QZB7_HUMAN,tr|M0QZB8|M0QZB8_HUMAN,tr|M0R0X9|M0R0X9_HUMAN,tr|M0R205|M0R205_HUMAN,tr|Q96GL3|Q96GL3_HUMAN	uni_human_2016.fasta	47,219.4	88.7%	1	1	1	0.0357%	1.99%	LVGSEVGDR	R	T	90.0%	39.6	40.7	17.3	0	1	0	0	2	931.4844	228	236	true	
SUP-M2_SFD	BR3	SUPM2_BR3	File Name: SUPM2_12_03 (F037255)	Transcriptional regulator ATRX (Fragment) OS=Homo sapiens GN=ATRX PE=1 SV=1	tr|A0A096LNR8|A0A096LNR8_HUMAN	uni_human_2016.fasta	8,053.8	81.6%	1	1	1	0.0357%	10.6%	XENDDSK	-	S	83.6%	11.7	25.0	0.000	0	0	1	0	2	965.3164	1	7	true	
SUP-M2_SFD	BR3	SUPM2_BR3	File Name: SUPM2_12_03 (F037255)	Isoform 2 of Solute carrier family 13 member 3 OS=Homo sapiens GN=SLC13A3	sp|Q8WWT9-2|S13A3_HUMAN,sp|Q8WWT9-4|S13A3_HUMAN,sp|Q8WWT9-5|S13A3_HUMAN,sp|Q8WWT9|S13A3_HUMAN	uni_human_2016.fasta	66,844.6	82.6%	1	1	1	0.0357%	9.48%	RLLVLLFTPLALLPVVFALPPK	R	E	84.5%	16.6	26.4	4.90	0	0	1	0	2	2,430.5618	16	37	true	
SUP-M2_SFD	BR3	SUPM2_BR3	File Name: SUPM2_12_03 (F037255)	DNA-directed RNA polymerases I, II, and III subunit RPABC2 (Fragment) OS=Homo sapiens GN=POLR2F PE=4 SV=1	tr|H0Y439|H0Y439_HUMAN	uni_human_2016.fasta	9,858.4	79.8%	1	1	1	0.0357%	20.4%	MCSSEGPGIFPSCTWVSVC	R	-	82.0%	9.88	25.0	-1.35	0	0	1	0	2	2,176.8808	75	93	true	
SUP-M2_SFD	BR3	SUPM2_BR3	File Name: SUPM2_12_03 (F037255)	Isoform 2 of Nebulin OS=Homo sapiens GN=NEB	sp|P20929-2|NEBU_HUMAN,sp|P20929-3|NEBU_HUMAN,tr|A0A087X1N7|A0A087X1N7_HUMAN	uni_human_2016.fasta	986,687.6	81.3%	1	1	1	0.0357%	0.0938%	ADYNSWMK	K	G	83.4%	12.2	26.0	1.80	0	0	1	0	2	1,141.4715	950	957	true	
SUP-M2_SFD	BR3	SUPM2_BR3	File Name: SUPM2_12_03 (F037255)	Ribonuclease inhibitor OS=Homo sapiens GN=RNH1 PE=1 SV=2	sp|P13489|RINI_HUMAN,tr|A0A024RC87|A0A024RC87_HUMAN,tr|A0A140VJT8|A0A140VJT8_HUMAN	uni_human_2016.fasta	49,974.4	99.9%	2	2	2	0.0715%	4.56%	LDDCGLTEAR	R	C	95.0%	75.2	34.8	54.3	0	1	0	0	2	1,149.5207	35	44	true	
SUP-M2_SFD	BR3	SUPM2_BR3	File Name: SUPM2_12_03 (F037255)	Ribonuclease inhibitor OS=Homo sapiens GN=RNH1 PE=1 SV=2	sp|P13489|RINI_HUMAN,tr|A0A024RC87|A0A024RC87_HUMAN,tr|A0A140VJT8|A0A140VJT8_HUMAN	uni_human_2016.fasta	49,974.4	99.9%	2	2	2	0.0715%	4.56%	VNPALAELNLR	R	S	95.0%	55.4	39.3	25.0	0	1	0	0	2	1,209.6950	54	64	true	
SUP-M2_SFD	BR3	SUPM2_BR3	File Name: SUPM2_12_03 (F037255)	Isoform 2 of Heat shock protein HSP 90-alpha OS=Homo sapiens GN=HSP90AA1	sp|P07900-2|HS90A_HUMAN,sp|P07900|HS90A_HUMAN,tr|K9JA46|K9JA46_HUMAN	uni_human_2016.fasta	84,663.2	94.3%	1	1	1	0.0357%	1.64%	GVVDSEDLPLNISR	R	E	95.0%	83.5	42.7	0.000	0	1	0	0	2	1,513.7858	387	400	true	sp|P08238|HS90B_HUMAN,tr|A0A024RD80|A0A024RD80_HUMAN
SUP-M2_SFD	BR3	SUPM2_BR3	File Name: SUPM2_12_03 (F037255)	Protein TMEM110-MUSTN1 (Fragment) OS=Homo sapiens GN=TMEM110-MUSTN1 PE=4 SV=1	tr|H0Y8V1|H0Y8V1_HUMAN	uni_human_2016.fasta	16,631.3	82.6%	1	1	1	0.0357%	8.11%	XVVDNFLMRKGK	-	T	84.5%	31.1	39.4	4.33	0	0	1	0	2	1,570.7823	1	12	true	
SUP-M2_SFD	BR3	SUPM2_BR3	File Name: SUPM2_12_03 (F037255)	Isoform 2 of Trifunctional enzyme subunit beta, mitochondrial OS=Homo sapiens GN=HADHB	sp|P55084-2|ECHB_HUMAN,sp|P55084|ECHB_HUMAN,tr|B4DY96|B4DY96_HUMAN,tr|F5GZQ3|F5GZQ3_HUMAN	uni_human_2016.fasta	51,296.0	94.3%	1	1	1	0.0357%	1.99%	LEQDEYALR	R	S	95.0%	64.7	41.5	17.9	0	1	0	0	2	1,136.5583	239	247	true	
SUP-M2_SFD	BR3	SUPM2_BR3	File Name: SUPM2_12_03 (F037255)	Serpin H1 OS=Homo sapiens GN=SERPINH1 PE=1 SV=2	sp|P50454|SERPH_HUMAN,tr|A0A024R5K8|A0A024R5K8_HUMAN,tr|A8K259|A8K259_HUMAN,tr|B4DN87|B4DN87_HUMAN,tr|E9PIG2|E9PIG2_HUMAN,tr|E9PJH8|E9PJH8_HUMAN,tr|E9PK86|E9PK86_HUMAN,tr|E9PMI5|E9PMI5_HUMAN,tr|E9PNX1|E9PNX1_HUMAN,tr|E9PPV6|E9PPV6_HUMAN,tr|E9PQ34|E9PQ34_HUMAN,tr|E9PR70|E9PR70_HUMAN,tr|E9PRS3|E9PRS3_HUMAN,tr|Q9NPA9|Q9NPA9_HUMAN	uni_human_2016.fasta	46,442.0	82.3%	1	1	1	0.0357%	3.59%	LYGPSSVSFADDFVR	R	S	84.3%	36.6	40.1	21.6	0	1	0	0	2	1,659.8013	134	148	true	
SUP-M2_SFD	BR3	SUPM2_BR3	File Name: SUPM2_12_03 (F037255)	Tubulin gamma-1 chain OS=Homo sapiens GN=TUBG1 PE=1 SV=2	sp|P23258|TBG1_HUMAN,sp|Q9NRH3|TBG2_HUMAN,tr|K7EIS0|K7EIS0_HUMAN,tr|K7EKE5|K7EKE5_HUMAN	uni_human_2016.fasta	51,171.2	88.7%	1	1	1	0.0357%	2.00%	AVLLDLEPR	R	V	90.1%	37.5	36.1	7.93	0	1	0	0	2	1,025.5991	64	72	true	
SUP-M2_SFD	BR3	SUPM2_BR3	File Name: SUPM2_12_03 (F037255)	Isoform 4 of Branched-chain-amino-acid aminotransferase, cytosolic OS=Homo sapiens GN=BCAT1	sp|P54687-4|BCAT1_HUMAN	uni_human_2016.fasta	42,838.7	81.9%	1	1	1	0.0357%	6.49%	MDCSNGCSAECTGEGGSKEVVGTFK	-	A	83.9%	12.2	25.0	3.25	0	0	1	0	2	2,998.1385	1	25	true	
SUP-M2_SFD	BR3	SUPM2_BR3	File Name: SUPM2_12_03 (F037255)	Eukaryotic peptide chain release factor subunit 1 OS=Homo sapiens GN=ETF1 PE=1 SV=3	sp|P62495|ERF1_HUMAN,tr|D6RCB3|D6RCB3_HUMAN	uni_human_2016.fasta	49,032.6	94.3%	1	1	1	0.0357%	2.97%	LSVLGAITSVQQR	R	L	95.0%	53.8	40.2	31.6	0	1	0	0	2	1,371.7955	69	81	true	
SUP-M2_SFD	BR3	SUPM2_BR3	File Name: SUPM2_12_03 (F037255)	CCT8 protein OS=Homo sapiens GN=CCT8 PE=2 SV=1	tr|Q7Z759|Q7Z759_HUMAN	uni_human_2016.fasta	54,106.7	82.4%	1	1	1	0.0357%	1.61%	LNSKWDLR	R	R	84.4%	36.4	40.7	14.0	0	1	0	0	2	1,031.5633	264	271	true	
SUP-M2_SFD	BR3	SUPM2_BR3	File Name: SUPM2_12_03 (F037255)	Tax_Id=9606 Gene_Symbol=KRT2 Keratin, type II cytoskeletal 2 epidermal	IPI:CON_00021304.1|SWISS-PROT:P35908,sp|P35908|K22E_HUMAN	uni_human_2016.fasta	65,866.4	94.3%	1	1	1	0.0357%	3.26%	AQYEEIAQR	K	S	95.0%	43.2	40.4	22.5	0	1	0	0	2	1,107.5429	360	368	true	tr|B4DRU6|B4DRU6_HUMAN,tr|B4DRR0|B4DRR0_HUMAN,sp|P02538|K2C6A_HUMAN,IPI:CON_00300725.7|SWISS-PROT:P02538,sp|P04259|K2C6B_HUMAN,tr|A8K2I0|A8K2I0_HUMAN,tr|A0A0S2Z428|A0A0S2Z428_HUMAN
SUP-M2_SFD	BR3	SUPM2_BR3	File Name: SUPM2_12_03 (F037255)	Tax_Id=9606 Gene_Symbol=KRT2 Keratin, type II cytoskeletal 2 epidermal	IPI:CON_00021304.1|SWISS-PROT:P35908,sp|P35908|K22E_HUMAN	uni_human_2016.fasta	65,866.4	94.3%	1	1	1	0.0357%	3.26%	FLEQQNQVLQTK	R	W	95.0%	64.0	43.2	27.3	0	1	0	0	2	1,475.7854	204	215	false	tr|H6VRF8|H6VRF8_HUMAN,tr|H6VRG0|H6VRG0_HUMAN,tr|H6VRG1|H6VRG1_HUMAN,tr|H6VRG2|H6VRG2_HUMAN,sp|P04264|K2C1_HUMAN,tr|H6VRG3|H6VRG3_HUMAN
SUP-M2_SFD	BR3	SUPM2_BR3	File Name: SUPM2_12_03 (F037255)	CYLC1 protein (Fragment) OS=Homo sapiens GN=CYLC1 PE=2 SV=1	tr|Q6NS94|Q6NS94_HUMAN	uni_human_2016.fasta	50,045.1	82.6%	1	1	1	0.0357%	1.62%	KDKKKLK	K	K	84.5%	24.6	29.4	0.000	0	0	1	0	2	998.6455	348	354	true	
SUP-M2_SFD	BR3	SUPM2_BR3	File Name: SUPM2_12_03 (F037255)	Trypsin - Sus scrofa (Pig).	IPI:CON_Trypsin|SWISS-PROT:P00761|TRYP_PIG	uni_human_2016.fasta	24,409.3	94.3%	1	1	1	0.0357%	3.46%	VATVSLPR	R	S	95.0%	44.5	36.1	0.0200	0	1	0	0	2	842.5094	108	115	true	
SUP-M2_SFD	BR3	SUPM2_BR3	File Name: SUPM2_12_03 (F037255)	Transmembrane protein 255B OS=Homo sapiens GN=TMEM255B PE=1 SV=1	tr|A0A0B4J2D1|A0A0B4J2D1_HUMAN	uni_human_2016.fasta	17,765.7	82.6%	1	1	1	0.0357%	12.7%	CQFYSSGVGYLYDVYQTEVSR	R	S	84.5%	28.7	36.3	6.96	0	0	1	0	2	2,521.1340	124	144	true	
SUP-M2_SFD	BR3	SUPM2_BR3	File Name: SUPM2_12_03 (F037255)	Trafficking protein particle complex subunit 5 OS=Homo sapiens GN=TRAPPC5 PE=1 SV=1	sp|Q8IUR0|TPPC5_HUMAN	uni_human_2016.fasta	20,783.4	81.6%	1	1	1	0.0357%	3.72%	MEARFTR	-	G	83.6%	24.9	38.3	0.000	0	0	1	0	2	1,021.4979	1	7	true	
SUP-M2_SFD	BR3	SUPM2_BR3	File Name: SUPM2_12_03 (F037255)	Isoform 2 of Vacuolar protein sorting-associated protein 13A OS=Homo sapiens GN=VPS13A	sp|Q96RL7-2|VP13A_HUMAN	uni_human_2016.fasta	350,908.3	87.6%	1	1	1	0.0357%	0.323%	DGTGNQMLQK	R	I	89.1%	36.8	38.8	12.0	0	1	0	0	2	1,091.5152	3055	3064	true	
SUP-M2_SFD	BR3	SUPM2_BR3	File Name: SUPM2_12_03 (F037255)	Alternative protein OGFOD1 OS=Homo sapiens GN=OGFOD1 PE=4 SV=1	tr|L8ECH8|L8ECH8_HUMAN	uni_human_2016.fasta	9,764.1	77.1%	1	1	1	0.0357%	17.2%	MNSLMPCCAMMMSWK	-	G	79.5%	8.48	25.0	4.28	0	0	1	0	2	2,094.7687	1	15	true	
SUP-M2_SFD	BR3	SUPM2_BR3	File Name: SUPM2_12_03 (F037255)	Isoform 2 of Dual serine/threonine and tyrosine protein kinase OS=Homo sapiens GN=DSTYK	sp|Q6XUX3-2|DUSTY_HUMAN,sp|Q6XUX3-3|DUSTY_HUMAN,sp|Q6XUX3|DUSTY_HUMAN,tr|B4DNQ3|B4DNQ3_HUMAN	uni_human_2016.fasta	105,207.5	82.5%	1	1	1	0.0357%	2.83%	MEGDGVPWGSEPVSGPGPGGGGMIR	-	E	84.4%	23.8	34.9	7.56	0	0	1	0	2	2,441.0865	1	25	true	
SUP-M2_SFD	BR3	SUPM2_BR3	File Name: SUPM2_12_03 (F037255)	Tubulin beta-4A chain OS=Homo sapiens GN=TUBB4A PE=1 SV=2	sp|P04350|TBB4A_HUMAN,sp|P68371|TBB4B_HUMAN,tr|B3KML9|B3KML9_HUMAN,tr|B4DE77|B4DE77_HUMAN,tr|B4DJ43|B4DJ43_HUMAN,tr|Q8IWP6|Q8IWP6_HUMAN,tr|Q8IZ29|Q8IZ29_HUMAN,tr|Q8N6N5|Q8N6N5_HUMAN	uni_human_2016.fasta	49,830.7	94.3%	1	1	1	0.0357%	12.4%	AVLVDLEPGTMDSVR	R	S	95.0%	81.7	42.9	3.57	0	1	0	0	2	1,601.8205	63	77	true	
SUP-M2_SFD	BR3	SUPM2_BR3	File Name: SUPM2_12_03 (F037255)	Tubulin beta-4A chain OS=Homo sapiens GN=TUBB4A PE=1 SV=2	sp|P04350|TBB4A_HUMAN,sp|P68371|TBB4B_HUMAN,tr|B3KML9|B3KML9_HUMAN,tr|B4DE77|B4DE77_HUMAN,tr|B4DJ43|B4DJ43_HUMAN,tr|Q8IWP6|Q8IWP6_HUMAN,tr|Q8IZ29|Q8IZ29_HUMAN,tr|Q8N6N5|Q8N6N5_HUMAN	uni_human_2016.fasta	49,830.7	94.3%	1	1	1	0.0357%	12.4%	FPGQLNADLR	R	K	95.0%	64.2	41.5	40.3	0	1	0	0	2	1,130.5954	242	251	false	sp|Q9BUF5|TBB6_HUMAN,sp|P07437|TBB5_HUMAN,tr|Q6LC01|Q6LC01_HUMAN,IPI:CON_00713000.2|ENSEMBL:ENSBTAP00000025008,tr|Q5JP53|Q5JP53_HUMAN,tr|B4DY90|B4DY90_HUMAN,tr|Q5SU16|Q5SU16_HUMAN,tr|A0A0B4J269|A0A0B4J269_HUMAN,tr|B4DP54|B4DP54_HUMAN
SUP-M2_SFD	BR3	SUPM2_BR3	File Name: SUPM2_12_03 (F037255)	Tubulin beta-4A chain OS=Homo sapiens GN=TUBB4A PE=1 SV=2	sp|P04350|TBB4A_HUMAN,sp|P68371|TBB4B_HUMAN,tr|B3KML9|B3KML9_HUMAN,tr|B4DE77|B4DE77_HUMAN,tr|B4DJ43|B4DJ43_HUMAN,tr|Q8IWP6|Q8IWP6_HUMAN,tr|Q8IZ29|Q8IZ29_HUMAN,tr|Q8N6N5|Q8N6N5_HUMAN	uni_human_2016.fasta	49,830.7	94.3%	1	1	1	0.0357%	12.4%	ISEQFTAMFR	R	R	95.0%	66.8	39.3	48.4	0	1	0	0	2	1,229.5983	381	390	false	sp|P07437|TBB5_HUMAN,tr|Q6LC01|Q6LC01_HUMAN,tr|Q5JP53|Q5JP53_HUMAN,tr|B4DY90|B4DY90_HUMAN,tr|Q5SU16|Q5SU16_HUMAN,tr|A0A0B4J269|A0A0B4J269_HUMAN
SUP-M2_SFD	BR3	SUPM2_BR3	File Name: SUPM2_12_03 (F037255)	Tubulin beta-4A chain OS=Homo sapiens GN=TUBB4A PE=1 SV=2	sp|P04350|TBB4A_HUMAN,sp|P68371|TBB4B_HUMAN,tr|B3KML9|B3KML9_HUMAN,tr|B4DE77|B4DE77_HUMAN,tr|B4DJ43|B4DJ43_HUMAN,tr|Q8IWP6|Q8IWP6_HUMAN,tr|Q8IZ29|Q8IZ29_HUMAN,tr|Q8N6N5|Q8N6N5_HUMAN	uni_human_2016.fasta	49,830.7	94.3%	1	1	1	0.0357%	12.4%	KLAVNMVPFPR	R	L	95.0%	50.0	40.6	33.6	0	1	0	0	2	1,382.7709	252	262	false	sp|Q9BUF5|TBB6_HUMAN,sp|P07437|TBB5_HUMAN,tr|Q6LC01|Q6LC01_HUMAN,IPI:CON_00713000.2|ENSEMBL:ENSBTAP00000025008,tr|Q5JP53|Q5JP53_HUMAN,tr|B4DY90|B4DY90_HUMAN,tr|Q5SU16|Q5SU16_HUMAN,tr|A0A0B4J269|A0A0B4J269_HUMAN,tr|B4DP54|B4DP54_HUMAN
SUP-M2_SFD	BR3	SUPM2_BR3	File Name: SUPM2_12_03 (F037255)	Tubulin beta-4A chain OS=Homo sapiens GN=TUBB4A PE=1 SV=2	sp|P04350|TBB4A_HUMAN,sp|P68371|TBB4B_HUMAN,tr|B3KML9|B3KML9_HUMAN,tr|B4DE77|B4DE77_HUMAN,tr|B4DJ43|B4DJ43_HUMAN,tr|Q8IWP6|Q8IWP6_HUMAN,tr|Q8IZ29|Q8IZ29_HUMAN,tr|Q8N6N5|Q8N6N5_HUMAN	uni_human_2016.fasta	49,830.7	94.3%	1	1	1	0.0357%	12.4%	YLTVAAVFR	R	G	94.4%	41.7	39.5	27.1	0	1	0	0	2	1,039.5934	310	318	false	sp|P07437|TBB5_HUMAN,tr|Q6LC01|Q6LC01_HUMAN,tr|Q5JP53|Q5JP53_HUMAN,tr|B4DY90|B4DY90_HUMAN,tr|Q5SU16|Q5SU16_HUMAN
SUP-M2_SFD	BR3	SUPM2_BR3	File Name: SUPM2_12_03 (F037255)	DNA topoisomerase OS=Homo sapiens PE=2 SV=1	tr|B4E3G2|B4E3G2_HUMAN	uni_human_2016.fasta	31,223.9	81.7%	1	1	1	0.0357%	2.13%	FLNMTK	M	L	83.8%	22.5	35.6	0.000	0	0	1	0	1	985.4544	2	7	true	
SUP-M2_SFD	BR3	SUPM2_BR3	File Name: SUPM2_12_03 (F037255)	Zinc finger protein DZIP1L OS=Homo sapiens GN=DZIP1L PE=1 SV=2	sp|Q8IYY4|DZI1L_HUMAN,tr|D3DNE5|D3DNE5_HUMAN	uni_human_2016.fasta	86,848.5	82.6%	1	1	1	0.0357%	3.13%	KPAGGVSLFFMPNAGPQRAATPGR	K	K	84.5%	36.3	44.7	16.1	0	0	1	0	2	2,443.2666	688	711	true	
SUP-M2_SFD	BR3	SUPM2_BR3	File Name: SUPM2_12_03 (F037255)	Isoform 2 of Collagen alpha-1(VII) chain OS=Homo sapiens GN=COL7A1	sp|Q02388-2|CO7A1_HUMAN,sp|Q02388|CO7A1_HUMAN	uni_human_2016.fasta	295,217.5	82.6%	1	1	1	0.0357%	0.618%	GAKGEPGSNGDQGPKGDR	K	G	84.5%	29.9	36.7	10.8	0	0	1	0	2	1,831.8322	2114	2131	true	
SUP-M2_SFD	BR3	SUPM2_BR3	File Name: SUPM2_12_03 (F037255)	Isoform 2 of Alpha-actinin-2 OS=Homo sapiens GN=ACTN2	sp|P35609-2|ACTN2_HUMAN,sp|P35609|ACTN2_HUMAN,tr|B7Z2N5|B7Z2N5_HUMAN,tr|B7Z4K1|B7Z4K1_HUMAN	uni_human_2016.fasta	103,857.6	81.6%	1	1	1	0.0357%	0.895%	EALERMEK	R	L	83.6%	24.9	38.3	0.000	0	0	1	0	2	1,021.4984	502	509	true	
SUP-M2_SFD	BR3	SUPM2_BR3	File Name: SUPM2_12_03 (F037255)	Neuropeptide Y receptor type 1 OS=Homo sapiens GN=NPY1R PE=1 SV=1	sp|P25929|NPY1R_HUMAN,tr|D6REY0|D6REY0_HUMAN	uni_human_2016.fasta	44,393.6	82.6%	1	1	1	0.0357%	2.08%	NNMMDKMR	R	D	84.5%	28.9	31.3	4.75	0	0	1	0	2	1,055.4432	242	249	true	
SUP-M2_SFD	BR3	SUPM2_BR3	File Name: SUPM2_12_03 (F037255)	Alpha-enolase OS=Homo sapiens GN=ENO1 PE=1 SV=2	sp|P06733|ENOA_HUMAN,tr|A0A024R4F1|A0A024R4F1_HUMAN	uni_human_2016.fasta	47,170.2	99.7%	2	2	2	0.0715%	6.22%	AAVPSGASTGIYEALELR	R	D	95.0%	74.0	44.2	55.9	0	1	0	0	2	1,804.9440	33	50	true	tr|A8K3B0|A8K3B0_HUMAN,sp|P09104|ENOG_HUMAN,sp|P09104-2|ENOG_HUMAN,tr|F5H0C8|F5H0C8_HUMAN,tr|Q6FHV6|Q6FHV6_HUMAN
SUP-M2_SFD	BR3	SUPM2_BR3	File Name: SUPM2_12_03 (F037255)	Alpha-enolase OS=Homo sapiens GN=ENO1 PE=1 SV=2	sp|P06733|ENOA_HUMAN,tr|A0A024R4F1|A0A024R4F1_HUMAN	uni_human_2016.fasta	47,170.2	99.7%	2	2	2	0.0715%	6.22%	LAKYNQLLR	R	I	93.6%	41.1	39.8	9.93	0	1	0	0	2	1,223.6896	404	412	true	
SUP-M2_SFD	BR3	SUPM2_BR3	File Name: SUPM2_12_03 (F037255)	Keratin 1 OS=Homo sapiens GN=KRT1 PE=3 SV=1	tr|H6VRG2|H6VRG2_HUMAN	uni_human_2016.fasta	66,067.3	100.0%	3	3	3	0.107%	4.97%	AQYEDIAQK	K	S	95.0%	45.5	40.8	22.1	0	1	0	0	2	1,065.5212	356	364	true	tr|H6VRF8|H6VRF8_HUMAN,tr|H6VRG0|H6VRG0_HUMAN,tr|H6VRG1|H6VRG1_HUMAN,sp|P04264|K2C1_HUMAN,tr|H6VRG3|H6VRG3_HUMAN
SUP-M2_SFD	BR3	SUPM2_BR3	File Name: SUPM2_12_03 (F037255)	Keratin 1 OS=Homo sapiens GN=KRT1 PE=3 SV=1	tr|H6VRG2|H6VRG2_HUMAN	uni_human_2016.fasta	66,067.3	100.0%	3	3	3	0.107%	4.97%	FLEQQNQVLQTK	R	W	95.0%	64.0	43.2	27.3	0	1	0	0	2	1,475.7854	200	211	true	tr|H6VRF8|H6VRF8_HUMAN,tr|H6VRG0|H6VRG0_HUMAN,IPI:CON_00021304.1|SWISS-PROT:P35908,tr|H6VRG1|H6VRG1_HUMAN,sp|P35908|K22E_HUMAN,sp|P04264|K2C1_HUMAN,tr|H6VRG3|H6VRG3_HUMAN
SUP-M2_SFD	BR3	SUPM2_BR3	File Name: SUPM2_12_03 (F037255)	Keratin 1 OS=Homo sapiens GN=KRT1 PE=3 SV=1	tr|H6VRG2|H6VRG2_HUMAN	uni_human_2016.fasta	66,067.3	100.0%	3	3	3	0.107%	4.97%	TNAENEFVTIK	R	K	95.0%	66.0	41.1	37.3	0	1	0	0	2	1,265.6372	278	288	true	tr|H6VRF8|H6VRF8_HUMAN,tr|H6VRG0|H6VRG0_HUMAN,tr|H6VRG1|H6VRG1_HUMAN,sp|P04264|K2C1_HUMAN,tr|H6VRG3|H6VRG3_HUMAN
SUP-M2_SFD	BR3	SUPM2_BR3	File Name: SUPM2_12_03 (F037255)	Isoform 2 of 5-phosphohydroxy-L-lysine phospho-lyase OS=Homo sapiens GN=PHYKPL	sp|Q8IUZ5-2|AT2L2_HUMAN,sp|Q8IUZ5-3|AT2L2_HUMAN,sp|Q8IUZ5|AT2L2_HUMAN,tr|H7BYK2|H7BYK2_HUMAN	uni_human_2016.fasta	49,710.1	94.3%	1	1	1	0.0357%	12.1%	TPATEEAAYLVSR	R	L	95.0%	70.0	42.7	53.0	0	1	0	0	2	1,407.7114	379	391	true	
SUP-M2_SFD	BR3	SUPM2_BR3	File Name: SUPM2_12_03 (F037255)	Isoform 6 of Zinc finger protein 415 OS=Homo sapiens GN=ZNF415	sp|Q09FC8-6|ZN415_HUMAN	uni_human_2016.fasta	64,011.5	82.5%	1	1	1	0.0357%	1.44%	DGDGLTFR	M	D	84.5%	23.0	34.0	5.81	0	0	1	0	1	985.4376	2	9	true	
SUP-M2_SFD	BR3	SUPM2_BR3	File Name: SUPM2_12_03 (F037255)	Tax_Id=9606 Gene_Symbol=KRT10 Keratin, type I cytoskeletal 10	IPI:CON_00009865.2|SWISS-PROT:P13645,sp|P13645|K1C10_HUMAN	uni_human_2016.fasta	59,512.4	99.7%	2	3	3	0.107%	2.70%	LAADDFR	R	L	93.2%	42.6	39.9	22.9	0	1	0	0	2	807.3996	229	235	true	IPI:CON_00384444.5|SWISS-PROT:P02533,IPI:CON_00217963.3|SWISS-PROT:P08779,sp|P02533|K1C14_HUMAN,sp|P08779|K1C16_HUMAN,IPI:CON_IPI00217963.3|SWISS-PROT:P08779
SUP-M2_SFD	BR3	SUPM2_BR3	File Name: SUPM2_12_03 (F037255)	Tax_Id=9606 Gene_Symbol=KRT10 Keratin, type I cytoskeletal 10	IPI:CON_00009865.2|SWISS-PROT:P13645,sp|P13645|K1C10_HUMAN	uni_human_2016.fasta	59,512.4	99.7%	2	3	3	0.107%	2.70%	VTMQNLNDR	K	L	95.0%	56.3	39.0	27.8	0	2	0	0	2	1,090.5310	148	156	true	IPI:CON_00384444.5|SWISS-PROT:P02533,IPI:CON_00217963.3|SWISS-PROT:P08779,sp|P02533|K1C14_HUMAN,sp|P08779|K1C16_HUMAN,IPI:CON_IPI00217963.3|SWISS-PROT:P08779
SUP-M2_SFD	BR3	SUPM2_BR3	File Name: SUPM2_12_03 (F037255)	Tetratricopeptide repeat protein 4 OS=Homo sapiens GN=TTC4 PE=1 SV=3	sp|O95801|TTC4_HUMAN	uni_human_2016.fasta	44,680.1	94.3%	1	1	1	0.0357%	2.58%	SALNDVTAAR	R	K	95.0%	76.5	40.4	45.1	0	1	0	0	2	1,017.5323	135	144	true	
SUP-M2_SFD	BR3	SUPM2_BR3	File Name: SUPM2_12_03 (F037255)	Isoform 2 of DNA helicase MCM8 OS=Homo sapiens GN=MCM8	sp|Q9UJA3-2|MCM8_HUMAN,sp|Q9UJA3-3|MCM8_HUMAN,sp|Q9UJA3-4|MCM8_HUMAN,sp|Q9UJA3|MCM8_HUMAN	uni_human_2016.fasta	93,699.6	81.1%	1	1	1	0.0357%	2.40%	TKSSEDGCKHGMLMEFSLK	K	D	83.2%	15.9	30.0	0.160	0	0	1	0	2	2,516.0682	370	388	true	
SUP-M2_SFD	BR3	SUPM2_BR3	File Name: SUPM2_12_03 (F037255)	Isoform 2 of Peptidyl-glycine alpha-amidating monooxygenase OS=Homo sapiens GN=PAM	sp|P19021-2|AMD_HUMAN,sp|P19021-3|AMD_HUMAN,sp|P19021-4|AMD_HUMAN,sp|P19021-5|AMD_HUMAN,sp|P19021-6|AMD_HUMAN,sp|P19021|AMD_HUMAN,tr|B4DKE0|B4DKE0_HUMAN,tr|H0Y9I4|H0Y9I4_HUMAN,tr|H7BYD9|H7BYD9_HUMAN	uni_human_2016.fasta	108,332.5	88.2%	1	1	1	0.0357%	0.693%	HSSFGR	K	N	89.6%	35.0	38.0	12.7	0	1	0	0	2	690.3317	724	729	true	
SUP-M2_SFD	BR3	SUPM2_BR3	File Name: SUPM2_12_03 (F037255)	Potassium voltage-gated channel subfamily E regulatory beta subunit 5 OS=Homo sapiens GN=KCNE5 PE=1 SV=1	sp|Q9UJ90|KCNE5_HUMAN,tr|Q2N1H9|Q2N1H9_HUMAN,tr|Q53FI0|Q53FI0_HUMAN	uni_human_2016.fasta	14,993.5	80.6%	1	1	1	0.0357%	4.93%	NCSESQR	M	L	82.7%	10.4	25.0	0.690	0	0	1	0	1	985.3792	2	8	true	
SUP-M2_SFD	BR3	SUPM2_BR3	File Name: SUPM2_12_03 (F037255)	Alternative protein EIF4B OS=Homo sapiens GN=EIF4B PE=4 SV=1	tr|L8EC87|L8EC87_HUMAN	uni_human_2016.fasta	4,884.0	97.0%	2	2	2	0.0715%	47.8%	MMTTEEAGTAMK	-	T	84.5%	15.3	25.0	2.91	0	0	1	0	2	1,548.6112	1	12	true	
SUP-M2_SFD	BR3	SUPM2_BR3	File Name: SUPM2_12_03 (F037255)	Alternative protein EIF4B OS=Homo sapiens GN=EIF4B PE=4 SV=1	tr|L8EC87|L8EC87_HUMAN	uni_human_2016.fasta	4,884.0	97.0%	2	2	2	0.0715%	47.8%	MMTTEEAGTAMKTDMTDGMIGR	-	G	80.7%	13.1	25.0	7.96	0	0	1	0	2	2,658.0597	1	22	true	
SUP-M2_SFD	BR3	SUPM2_BR3	File Name: SUPM2_12_03 (F037255)	Suppressor of cytokine-signaling 2 (Fragment) OS=Homo sapiens GN=SOCS2 PE=1 SV=1	tr|S4R3W1|S4R3W1_HUMAN	uni_human_2016.fasta	13,171.0	80.5%	1	1	1	0.0357%	7.76%	XYVQMCKDK	-	R	82.6%	13.7	28.4	4.11	0	0	1	0	2	1,303.5127	1	9	true	
SUP-M2_SFD	BR3	SUPM2_BR3	File Name: SUPM2_12_03 (F037255)	Isoform 3 of HAUS augmin-like complex subunit 6 OS=Homo sapiens GN=HAUS6	sp|Q7Z4H7-3|HAUS6_HUMAN,sp|Q7Z4H7|HAUS6_HUMAN,tr|Q5VY60|Q5VY60_HUMAN	uni_human_2016.fasta	108,624.0	81.7%	1	1	1	0.0357%	0.761%	KSLSKKR	K	E	83.8%	24.9	26.4	13.3	0	1	0	0	2	846.5520	842	848	true	
SUP-M2_SFD	BR3	SUPM2_BR3	File Name: SUPM2_12_03 (F037255)	Alternative protein RBM28 OS=Homo sapiens GN=RBM28 PE=4 SV=1	tr|L8ECH6|L8ECH6_HUMAN	uni_human_2016.fasta	6,066.4	77.1%	1	1	1	0.0357%	40.4%	KTMMMTMMMMKKMGFLMMK	K	M	79.5%	14.4	28.4	0.140	0	0	1	0	2	2,835.1630	23	41	true	
SUP-M2_SFD	BR3	SUPM2_BR3	File Name: SUPM2_12_03 (F037255)	cAMP-dependent protein kinase type I-alpha regulatory subunit OS=Homo sapiens GN=PRKAR1A PE=1 SV=1	sp|P10644|KAP0_HUMAN,tr|B2R5T5|B2R5T5_HUMAN,tr|Q68DQ4|Q68DQ4_HUMAN	uni_human_2016.fasta	42,982.4	94.3%	1	1	1	0.0357%	3.41%	MESGSTAASEEAR	-	S	95.0%	67.5	35.6	42.9	0	1	0	0	2	1,367.5743	1	13	true	
SUP-M2_SFD	BR3	SUPM2_BR3	File Name: SUPM2_12_03 (F037255)	Protoporphyrinogen oxidase OS=Homo sapiens GN=PPOX PE=1 SV=1	sp|P50336|PPOX_HUMAN,tr|B4DY76|B4DY76_HUMAN,tr|H0YFP3|H0YFP3_HUMAN	uni_human_2016.fasta	50,765.4	99.8%	2	2	2	0.0715%	4.82%	QAAVSVLGTEPNS	R	-	95.0%	55.7	40.9	40.6	0	1	0	0	2	1,272.6430	465	477	true	
SUP-M2_SFD	BR3	SUPM2_BR3	File Name: SUPM2_12_03 (F037255)	Protoporphyrinogen oxidase OS=Homo sapiens GN=PPOX PE=1 SV=1	sp|P50336|PPOX_HUMAN,tr|B4DY76|B4DY76_HUMAN,tr|H0YFP3|H0YFP3_HUMAN	uni_human_2016.fasta	50,765.4	99.8%	2	2	2	0.0715%	4.82%	TPQPDSALIR	R	Q	95.0%	52.1	40.9	31.3	0	1	0	0	2	1,097.5951	208	217	true	
SUP-M2_SFD	BR3	SUPM2_BR3	File Name: SUPM2_12_03 (F037255)	WD repeat-containing protein 18 OS=Homo sapiens GN=WDR18 PE=1 SV=2	sp|Q9BV38|WDR18_HUMAN,tr|A0A0A0MQU0|A0A0A0MQU0_HUMAN,tr|K7EIR0|K7EIR0_HUMAN,tr|U3KQC1|U3KQC1_HUMAN	uni_human_2016.fasta	47,405.1	94.3%	1	1	1	0.0357%	2.08%	VTELEDEVR	R	N	95.0%	48.4	40.1	20.7	0	1	0	0	2	1,089.5423	402	410	true	
SUP-M2_SFD	BR3	SUPM2_BR3	File Name: SUPM2_12_03 (F037255)	Isoform 3 of Regulation of nuclear pre-mRNA domain-containing protein 2 OS=Homo sapiens GN=RPRD2	sp|Q5VT52-3|RPRD2_HUMAN,sp|Q5VT52-5|RPRD2_HUMAN,sp|Q5VT52|RPRD2_HUMAN	uni_human_2016.fasta	156,023.0	82.6%	1	1	2	0.0715%	0.767%	MAAGGGGGSSK	-	A	84.5%	18.1	25.3	0.680	0	0	2	0	2	1,105.4369	1	11	true	
SUP-M2_SFD	BR3	SUPM2_BR3	File Name: SUPM2_12_03 (F037255)	THUMP domain-containing protein 1 OS=Homo sapiens GN=THUMPD1 PE=1 SV=2	sp|Q9NXG2|THUM1_HUMAN,tr|A0A024R388|A0A024R388_HUMAN,tr|O60362|O60362_HUMAN,tr|Q6MZT3|Q6MZT3_HUMAN	uni_human_2016.fasta	39,315.6	94.3%	1	1	1	0.0357%	4.25%	FQSVESGANNVVFIR	R	T	95.0%	72.4	42.8	50.2	0	1	0	0	2	1,666.8546	117	131	true	
SUP-M2_SFD	BR3	SUPM2_BR3	File Name: SUPM2_12_03 (F037255)	Heterogeneous nuclear ribonucleoprotein H (Fragment) OS=Homo sapiens GN=HNRNPH1 PE=1 SV=1	tr|H0YBW2|H0YBW2_HUMAN	uni_human_2016.fasta	4,551.8	97.6%	2	2	2	0.0715%	43.8%	XAGASGGAYGSQMMGGMGLCK	-	Y	84.5%	17.0	25.0	10.5	0	0	2	0	2	2,259.8245	1	21	true	
SUP-M2_SFD	BR3	SUPM2_BR3	File Name: SUPM2_12_03 (F037255)	Isoform 2 of Serine hydroxymethyltransferase, mitochondrial OS=Homo sapiens GN=SHMT2	sp|P34897-2|GLYM_HUMAN,sp|P34897-3|GLYM_HUMAN,sp|P34897|GLYM_HUMAN,tr|A0A024RB99|A0A024RB99_HUMAN,tr|B4DJ63|B4DJ63_HUMAN,tr|B4DLV4|B4DLV4_HUMAN,tr|B4DP88|B4DP88_HUMAN,tr|B4DW25|B4DW25_HUMAN,tr|B4DWA7|B4DWA7_HUMAN,tr|B4E1G2|B4E1G2_HUMAN,tr|Q53ET4|Q53ET4_HUMAN,tr|Q5BJF5|Q5BJF5_HUMAN,tr|Q5HYG8|Q5HYG8_HUMAN,tr|V9HW06|V9HW06_HUMAN	uni_human_2016.fasta	55,994.7	98.1%	1	1	1	0.0357%	1.82%	LGAPALTSR	R	Q	94.5%	40.4	37.7	26.5	0	1	0	0	2	885.5153	426	434	true	
SUP-M2_SFD	BR3	SUPM2_BR3	File Name: SUPM2_12_03 (F037255)	Isoform 2 of Zinc finger FYVE domain-containing protein 9 OS=Homo sapiens GN=ZFYVE9	sp|O95405-2|ZFYV9_HUMAN,sp|O95405|ZFYV9_HUMAN,tr|Q59GI4|Q59GI4_HUMAN	uni_human_2016.fasta	156,403.1	81.8%	1	1	1	0.0357%	1.39%	AMNKSNEHVLAGGACFNEK	K	A	83.9%	24.0	36.9	7.38	0	0	1	0	2	2,299.0422	1150	1168	true	
SUP-M2_SFD	BR3	SUPM2_BR3	File Name: SUPM2_12_03 (F037255)	Putative Metabotropic Glutamate Receptor 8 OS=Homo sapiens PE=4 SV=1	tr|Q99997|Q99997_HUMAN	uni_human_2016.fasta	20,233.4	81.4%	1	1	1	0.0357%	3.80%	MVCEGKR	-	S	83.4%	18.1	31.7	0.930	0	0	1	0	2	1,111.4756	1	7	true	
SUP-M2_SFD	BR3	SUPM2_BR3	File Name: SUPM2_12_03 (F037255)	Heat shock cognate 71 kDa protein OS=Homo sapiens GN=HSPA8 PE=1 SV=1	sp|P11142|HSP7C_HUMAN,tr|B3KTV0|B3KTV0_HUMAN,tr|Q53GZ6|Q53GZ6_HUMAN,tr|V9HW22|V9HW22_HUMAN	uni_human_2016.fasta	70,899.8	94.3%	1	1	1	0.0357%	3.56%	FEELNADLFR	R	G	95.0%	57.1	40.4	37.8	0	1	0	0	2	1,253.6161	302	311	true	tr|E9PN89|E9PN89_HUMAN
SUP-M2_SFD	BR3	SUPM2_BR3	File Name: SUPM2_12_03 (F037255)	Heat shock cognate 71 kDa protein OS=Homo sapiens GN=HSPA8 PE=1 SV=1	sp|P11142|HSP7C_HUMAN,tr|B3KTV0|B3KTV0_HUMAN,tr|Q53GZ6|Q53GZ6_HUMAN,tr|V9HW22|V9HW22_HUMAN	uni_human_2016.fasta	70,899.8	94.3%	1	1	1	0.0357%	3.56%	TTPSYVAFTDTER	R	L	95.0%	60.7	41.9	30.4	0	1	0	0	2	1,487.7013	37	49	false	tr|A0A0G2JIW1|A0A0G2JIW1_HUMAN,sp|P0DMV9|HS71B_HUMAN,sp|P0DMV8|HS71A_HUMAN,tr|A8K5I0|A8K5I0_HUMAN,sp|P0DMV8-2|HS71A_HUMAN
SUP-M2_SFD	BR3	SUPM2_BR3	File Name: SUPM2_12_03 (F037255)	(Bos taurus) similar to alpha-tubulin I isoform 1	IPI:CON_00700865.3|ENSEMBL:ENSBTAP00000016242,sp|P68363|TBA1B_HUMAN,tr|A8JZY9|A8JZY9_HUMAN,tr|B3KPS3|B3KPS3_HUMAN,tr|B3KT06|B3KT06_HUMAN	uni_human_2016.fasta	50,179.7	94.3%	1	1	1	0.0357%	3.33%	AVFVDLEPTVIDEVR	R	T	95.0%	54.3	43.5	31.7	0	1	0	0	2	1,701.9059	65	79	true	
SUP-M2_SFD	BR3	SUPM2_BR3	File Name: SUPM2_12_03 (F037255)	Chloride anion exchanger OS=Homo sapiens GN=DKFZp686P10213 PE=2 SV=1	tr|Q6MZW7|Q6MZW7_HUMAN	uni_human_2016.fasta	71,920.1	80.7%	1	1	1	0.0357%	2.00%	KDYYDMYEPEGVK	K	I	82.9%	18.6	33.0	0.000	0	0	1	0	2	1,747.7617	489	501	true	
SUP-M2_SFD	BR3	SUPM2_BR3	File Name: SUPM2_12_03 (F037255)	Isoform 2 of Perilipin-3 OS=Homo sapiens GN=PLIN3	sp|O60664-2|PLIN3_HUMAN,sp|O60664-3|PLIN3_HUMAN,sp|O60664-4|PLIN3_HUMAN,sp|O60664|PLIN3_HUMAN,tr|A0A140VJN8|A0A140VJN8_HUMAN	uni_human_2016.fasta	47,073.6	87.6%	1	1	1	0.0357%	2.79%	LGSLSER	R	L	89.1%	39.8	40.7	9.30	0	1	0	0	2	761.4152	239	245	true	
SUP-M2_SFD	BR3	SUPM2_BR3	File Name: SUPM2_12_03 (F037255)	Isoform 5 of Protein disulfide-isomerase A6 OS=Homo sapiens GN=PDIA6	sp|Q15084-5|PDIA6_HUMAN	uni_human_2016.fasta	53,262.4	94.3%	1	1	1	0.0357%	3.48%	GSTAPVGGGAFPTIVER	R	E	95.0%	60.5	42.9	38.3	0	1	0	0	2	1,615.8440	441	457	true	
SUP-M2_SFD	BR3	SUPM2_BR3	File Name: SUPM2_12_03 (F037255)	Elongation factor 1-gamma OS=Homo sapiens GN=EEF1G PE=1 SV=3	sp|P26641|EF1G_HUMAN,tr|Q53YD7|Q53YD7_HUMAN	uni_human_2016.fasta	50,119.4	100.0%	3	3	3	0.107%	7.32%	AAGTLYTYPENWR	M	A	95.0%	80.2	39.7	59.3	0	1	0	0	1	1,583.7489	2	14	true	
SUP-M2_SFD	BR3	SUPM2_BR3	File Name: SUPM2_12_03 (F037255)	Elongation factor 1-gamma OS=Homo sapiens GN=EEF1G PE=1 SV=3	sp|P26641|EF1G_HUMAN,tr|Q53YD7|Q53YD7_HUMAN	uni_human_2016.fasta	50,119.4	100.0%	3	3	3	0.107%	7.32%	TFLVGER	R	V	90.2%	39.4	39.9	17.8	0	1	0	0	2	821.4516	150	156	true	
SUP-M2_SFD	BR3	SUPM2_BR3	File Name: SUPM2_12_03 (F037255)	Elongation factor 1-gamma OS=Homo sapiens GN=EEF1G PE=1 SV=3	sp|P26641|EF1G_HUMAN,tr|Q53YD7|Q53YD7_HUMAN	uni_human_2016.fasta	50,119.4	100.0%	3	3	3	0.107%	7.32%	WFLTCINQPQFR	R	A	95.0%	47.9	40.9	35.5	0	1	0	0	2	1,609.7945	190	201	true	
SUP-M2_SFD	BR3	SUPM2_BR3	File Name: SUPM2_12_03 (F037255)	Microtubule-actin cross-linking factor 1, isoforms 1/2/3/5 OS=Homo sapiens GN=MACF1 PE=1 SV=4	sp|Q9UPN3|MACF1_HUMAN,tr|H3BPE1|H3BPE1_HUMAN,tr|H3BQK9|H3BQK9_HUMAN	uni_human_2016.fasta	838,314.2	79.0%	1	1	1	0.0357%	0.0947%	SMENEDK	K	E	81.3%	9.33	25.0	2.34	0	0	1	0	2	979.3770	1035	1041	true	
SUP-M2_SFD	BR3	SUPM2_BR3	File Name: SUPM2_12_03 (F037255)	Keratin-associated protein 5-1 OS=Homo sapiens GN=KRTAP5-1 PE=2 SV=1	sp|Q6L8H4|KRA51_HUMAN	uni_human_2016.fasta	24,190.2	82.6%	1	1	1	0.0357%	7.19%	GGCGSCGGCKGGCGSCGGSK	K	G	84.5%	15.6	25.0	0.850	0	0	1	0	2	2,017.7138	77	96	true	
SUP-M2_SFD	BR3	SUPM2_BR3	File Name: SUPM2_12_03 (F037255)	Tubulin beta chain OS=Homo sapiens GN=TUBB PE=1 SV=2	sp|P07437|TBB5_HUMAN,tr|B4DY90|B4DY90_HUMAN,tr|Q5JP53|Q5JP53_HUMAN,tr|Q5SU16|Q5SU16_HUMAN,tr|Q6LC01|Q6LC01_HUMAN	uni_human_2016.fasta	49,670.6	100.0%	5	7	7	0.250%	12.4%	AILVDLEPGTMDSVR	R	S	95.0%	87.9	42.9	64.3	0	2	1	0	2	1,615.8362	63	77	true	tr|A0A0B4J269|A0A0B4J269_HUMAN
SUP-M2_SFD	BR3	SUPM2_BR3	File Name: SUPM2_12_03 (F037255)	Tubulin beta chain OS=Homo sapiens GN=TUBB PE=1 SV=2	sp|P07437|TBB5_HUMAN,tr|B4DY90|B4DY90_HUMAN,tr|Q5JP53|Q5JP53_HUMAN,tr|Q5SU16|Q5SU16_HUMAN,tr|Q6LC01|Q6LC01_HUMAN	uni_human_2016.fasta	49,670.6	100.0%	5	7	7	0.250%	12.4%	FPGQLNADLR	R	K	95.0%	64.2	41.5	40.3	0	1	0	0	2	1,130.5954	242	251	true	sp|Q9BUF5|TBB6_HUMAN,tr|Q8IWP6|Q8IWP6_HUMAN,sp|P68371|TBB4B_HUMAN,tr|B4DJ43|B4DJ43_HUMAN,sp|P04350|TBB4A_HUMAN,IPI:CON_00713000.2|ENSEMBL:ENSBTAP00000025008,tr|Q8N6N5|Q8N6N5_HUMAN,tr|Q8IZ29|Q8IZ29_HUMAN,tr|A0A0B4J269|A0A0B4J269_HUMAN,tr|B4DP54|B4DP54_HUMAN,tr|B4DE77|B4DE77_HUMAN,tr|B3KML9|B3KML9_HUMAN
SUP-M2_SFD	BR3	SUPM2_BR3	File Name: SUPM2_12_03 (F037255)	Tubulin beta chain OS=Homo sapiens GN=TUBB PE=1 SV=2	sp|P07437|TBB5_HUMAN,tr|B4DY90|B4DY90_HUMAN,tr|Q5JP53|Q5JP53_HUMAN,tr|Q5SU16|Q5SU16_HUMAN,tr|Q6LC01|Q6LC01_HUMAN	uni_human_2016.fasta	49,670.6	100.0%	5	7	7	0.250%	12.4%	ISEQFTAMFR	R	R	95.0%	66.8	39.3	48.4	0	1	0	0	2	1,229.5983	381	390	true	sp|P68371|TBB4B_HUMAN,tr|B4DJ43|B4DJ43_HUMAN,tr|Q8IWP6|Q8IWP6_HUMAN,sp|P04350|TBB4A_HUMAN,tr|Q8N6N5|Q8N6N5_HUMAN,tr|Q8IZ29|Q8IZ29_HUMAN,tr|A0A0B4J269|A0A0B4J269_HUMAN,tr|B4DE77|B4DE77_HUMAN,tr|B3KML9|B3KML9_HUMAN
SUP-M2_SFD	BR3	SUPM2_BR3	File Name: SUPM2_12_03 (F037255)	Tubulin beta chain OS=Homo sapiens GN=TUBB PE=1 SV=2	sp|P07437|TBB5_HUMAN,tr|B4DY90|B4DY90_HUMAN,tr|Q5JP53|Q5JP53_HUMAN,tr|Q5SU16|Q5SU16_HUMAN,tr|Q6LC01|Q6LC01_HUMAN	uni_human_2016.fasta	49,670.6	100.0%	5	7	7	0.250%	12.4%	KLAVNMVPFPR	R	L	95.0%	50.0	40.6	33.6	0	1	0	0	2	1,382.7709	252	262	true	sp|Q9BUF5|TBB6_HUMAN,tr|Q8IWP6|Q8IWP6_HUMAN,sp|P68371|TBB4B_HUMAN,tr|B4DJ43|B4DJ43_HUMAN,sp|P04350|TBB4A_HUMAN,IPI:CON_00713000.2|ENSEMBL:ENSBTAP00000025008,tr|Q8N6N5|Q8N6N5_HUMAN,tr|Q8IZ29|Q8IZ29_HUMAN,tr|A0A0B4J269|A0A0B4J269_HUMAN,tr|B4DP54|B4DP54_HUMAN,tr|B4DE77|B4DE77_HUMAN,tr|B3KML9|B3KML9_HUMAN
SUP-M2_SFD	BR3	SUPM2_BR3	File Name: SUPM2_12_03 (F037255)	Tubulin beta chain OS=Homo sapiens GN=TUBB PE=1 SV=2	sp|P07437|TBB5_HUMAN,tr|B4DY90|B4DY90_HUMAN,tr|Q5JP53|Q5JP53_HUMAN,tr|Q5SU16|Q5SU16_HUMAN,tr|Q6LC01|Q6LC01_HUMAN	uni_human_2016.fasta	49,670.6	100.0%	5	7	7	0.250%	12.4%	YLTVAAVFR	R	G	94.4%	41.7	39.5	27.1	0	1	0	0	2	1,039.5934	310	318	true	sp|P68371|TBB4B_HUMAN,tr|B4DJ43|B4DJ43_HUMAN,tr|Q8IWP6|Q8IWP6_HUMAN,sp|P04350|TBB4A_HUMAN,tr|Q8N6N5|Q8N6N5_HUMAN,tr|Q8IZ29|Q8IZ29_HUMAN,tr|B4DE77|B4DE77_HUMAN,tr|B3KML9|B3KML9_HUMAN
SUP-M2_SFD	BR3	SUPM2_BR3	File Name: SUPM2_12_03 (F037255)	Isoform 2 of Transmembrane protein 214 OS=Homo sapiens GN=TMEM214	sp|Q6NUQ4-2|TM214_HUMAN,sp|Q6NUQ4|TM214_HUMAN,tr|B2RD07|B2RD07_HUMAN,tr|B3LEU8|B3LEU8_HUMAN,tr|Q8N3H6|Q8N3H6_HUMAN	uni_human_2016.fasta	77,153.5	81.1%	1	1	1	0.0357%	1.40%	GEVTWDCMK	R	T	83.2%	11.6	25.7	4.50	0	0	1	0	2	1,141.4654	649	657	true	
SUP-M2_SFD	BR3	SUPM2_BR3	File Name: SUPM2_12_03 (F037255)	Caspase-14 OS=Homo sapiens GN=CASP14 PE=1 SV=2	sp|P31944|CASPE_HUMAN,tr|A9UFC0|A9UFC0_HUMAN,tr|B2CIS9|B2CIS9_HUMAN	uni_human_2016.fasta	27,679.8	77.5%	1	1	1	0.0357%	3.31%	GEDGEMVK	K	L	79.9%	9.44	25.8	-1.71	0	0	1	0	2	985.3933	97	104	true	
SUP-M2_SFD	BR3	SUPM2_BR3	File Name: SUPM2_12_03 (F037255)	Keratin, type I cytoskeletal 9 OS=Homo sapiens GN=KRT9 PE=1 SV=3	sp|P35527|K1C9_HUMAN	uni_human_2016.fasta	62,065.9	99.9%	1	1	1	0.0357%	2.09%	FSSSSGYGGGSSR	R	V	95.0%	62.5	33.3	46.2	0	1	0	0	2	1,235.5286	47	59	true	
SUP-M2_SFD	BR3	SUPM2_BR3	File Name: SUPM2_12_03 (F037255)	Heterogeneous nuclear ribonucleoprotein H OS=Homo sapiens GN=HNRNPH1 PE=1 SV=4	sp|P31943|HNRH1_HUMAN,tr|E9PCY7|E9PCY7_HUMAN,tr|G8JLB6|G8JLB6_HUMAN	uni_human_2016.fasta	49,229.8	94.3%	1	1	1	0.0357%	2.90%	GLPWSCSADEVQR	R	F	95.0%	47.0	40.1	27.2	0	1	0	0	2	1,504.6850	17	29	true	
SUP-M2_SFD	BR3	SUPM2_BR3	File Name: SUPM2_12_03 (F037255)	WDR13 OS=Homo sapiens GN=WDR13 PE=2 SV=1	tr|Q06DW9|Q06DW9_HUMAN	uni_human_2016.fasta	39,656.3	81.4%	1	1	1	0.0357%	7.44%	LXWAGBDRGSVFSFLFDMATGKLTKAK	R	R	83.5%	11.2	25.0	1.46	0	0	1	0	2	2,987.4767	196	222	true	
SUP-M2_SFD	BR3	SUPM2_BR3	File Name: SUPM2_12_03 (F037255)	LTG9/MLLT3 protein (Fragment) OS=Homo sapiens GN=LTG9/MLLT3 PE=2 SV=1	tr|Q6LEQ8|Q6LEQ8_HUMAN	uni_human_2016.fasta	38,109.9	82.0%	1	1	1	0.0357%	2.63%	DKSHVKMGK	K	V	84.1%	25.0	37.7	0.000	0	0	1	0	2	1,255.5890	103	111	true
[truncated: 3,255,066 more chars]
