# Supplementary material for: Interruption of p53-MDM2 Interaction by Nutlin-3a in Human Lymphoma Cell Models Initiates a Cell-Dependent Global Effect on Transcriptome and Proteome Level
Source: Cancers (Basel). 2023 Jul 31;15(15):3903. doi: 10.3390/cancers15153903 (PMC10417430; doi:10.3390/cancers15153903)
Supplement: Supplementary file 1 [file cancers-15-03903-s001.zip › Table_S7_Protein Report for JMP1_SFD.xls]

JMP1_SFD, Protein report created on 03/13/2018
Experiment: JMP1_SFD
	Peak List Generator: Proteome Discoverer
		Version: 1.3
		Charge States Calculated: True
		Deisotoped: False
		Textual Annotation: unknown
	Database Set: 83 Databases
		Database Name: Mascot5_uni_human_2016_All entries
			Version: unknown
			Taxonomy: All Entries
			Number of Proteins: 54792
		Database Name: Mascot5_uni_human_2016_All entries
			Version: unknown
			Taxonomy: All Entries
			Number of Proteins: 54844
		Database Name: Mascot5_uni_human_2016_All entries
			Version: unknown
			Taxonomy: All Entries
			Number of Proteins: 54855
		Database Name: Mascot5_uni_human_2016_All entries
			Version: unknown
			Taxonomy: All Entries
			Number of Proteins: 54895
		Database Name: Mascot5_uni_human_2016_All entries
			Version: unknown
			Taxonomy: All Entries
			Number of Proteins: 54932
		Database Name: Mascot5_uni_human_2016_All entries
			Version: unknown
			Taxonomy: All Entries
			Number of Proteins: 54968
		Database Name: Mascot5_uni_human_2016_All entries
			Version: unknown
			Taxonomy: All Entries
			Number of Proteins: 54992
		Database Name: Mascot5_uni_human_2016_All entries
			Version: unknown
			Taxonomy: All Entries
			Number of Proteins: 55052
		Database Name: Mascot5_uni_human_2016_All entries
			Version: unknown
			Taxonomy: All Entries
			Number of Proteins: 55198
		Database Name: Mascot5_uni_human_2016_All entries
			Version: unknown
			Taxonomy: All Entries
			Number of Proteins: 55213
		Database Name: Mascot5_uni_human_2016_All entries
			Version: unknown
			Taxonomy: All Entries
			Number of Proteins: 55372
		Database Name: Mascot5_uni_human_2016_All entries
			Version: unknown
			Taxonomy: All Entries
			Number of Proteins: 55496
		Database Name: Mascot5_uni_human_2016_All entries
			Version: unknown
			Taxonomy: All Entries
			Number of Proteins: 55631
		Database Name: Mascot5_uni_human_2016_All entries
			Version: unknown
			Taxonomy: All Entries
			Number of Proteins: 55646
		Database Name: Mascot5_uni_human_2016_All entries
			Version: unknown
			Taxonomy: All Entries
			Number of Proteins: 55717
		Database Name: Mascot5_uni_human_2016_All entries
			Version: unknown
			Taxonomy: All Entries
			Number of Proteins: 55937
		Database Name: Mascot5_uni_human_2016_All entries
			Version: unknown
			Taxonomy: All Entries
			Number of Proteins: 56113
		Database Name: Mascot5_uni_human_2016_All entries
			Version: unknown
			Taxonomy: All Entries
			Number of Proteins: 56328
		Database Name: Mascot5_uni_human_2016_All entries
			Version: unknown
			Taxonomy: All Entries
			Number of Proteins: 56572
		Database Name: Mascot5_uni_human_2016_All entries
			Version: unknown
			Taxonomy: All Entries
			Number of Proteins: 56682
		Database Name: Mascot5_uni_human_2016_All entries
			Version: unknown
			Taxonomy: All Entries
			Number of Proteins: 56781
		Database Name: Mascot5_uni_human_2016_All entries
			Version: unknown
			Taxonomy: All Entries
			Number of Proteins: 56869
		Database Name: Mascot5_uni_human_2016_All entries
			Version: unknown
			Taxonomy: All Entries
			Number of Proteins: 56952
		Database Name: Mascot5_uni_human_2016_All entries
			Version: unknown
			Taxonomy: All Entries
			Number of Proteins: 56988
		Database Name: Mascot5_uni_human_2016_All entries
			Version: unknown
			Taxonomy: All Entries
			Number of Proteins: 57038
		Database Name: Mascot5_uni_human_2016_All entries
			Version: unknown
			Taxonomy: All Entries
			Number of Proteins: 57077
		Database Name: Mascot5_uni_human_2016_All entries
			Version: unknown
			Taxonomy: All Entries
			Number of Proteins: 57425
		Database Name: Mascot5_uni_human_2016_All entries
			Version: unknown
			Taxonomy: All Entries
			Number of Proteins: 57678
		Database Name: Mascot5_uni_human_2016_All entries
			Version: unknown
			Taxonomy: All Entries
			Number of Proteins: 57844
		Database Name: Mascot5_uni_human_2016_All entries
			Version: unknown
			Taxonomy: All Entries
			Number of Proteins: 58176
		Database Name: Mascot5_uni_human_2016_All entries
			Version: unknown
			Taxonomy: All Entries
			Number of Proteins: 58349
		Database Name: Mascot5_uni_human_2016_All entries
			Version: unknown
			Taxonomy: All Entries
			Number of Proteins: 58488
		Database Name: Mascot5_uni_human_2016_All entries
			Version: unknown
			Taxonomy: All Entries
			Number of Proteins: 58672
		Database Name: Mascot5_uni_human_2016_All entries
			Version: unknown
			Taxonomy: All Entries
			Number of Proteins: 58781
		Database Name: Mascot5_uni_human_2016_All entries
			Version: unknown
			Taxonomy: All Entries
			Number of Proteins: 59022
		Database Name: Mascot5_uni_human_2016_All entries
			Version: unknown
			Taxonomy: All Entries
			Number of Proteins: 59100
		Database Name: Mascot5_uni_human_2016_All entries
			Version: unknown
			Taxonomy: All Entries
			Number of Proteins: 59176
		Database Name: Mascot5_uni_human_2016_All entries
			Version: unknown
			Taxonomy: All Entries
			Number of Proteins: 59329
		Database Name: Mascot5_uni_human_2016_All entries
			Version: unknown
			Taxonomy: All Entries
			Number of Proteins: 59582
		Database Name: Mascot5_uni_human_2016_All entries
			Version: unknown
			Taxonomy: All Entries
			Number of Proteins: 59729
		Database Name: Mascot5_uni_human_2016_All entries
			Version: unknown
			Taxonomy: All Entries
			Number of Proteins: 59815
		Database Name: Mascot5_uni_human_2016_All entries
			Version: unknown
			Taxonomy: All Entries
			Number of Proteins: 59943
		Database Name: Mascot5_uni_human_2016_All entries
			Version: unknown
			Taxonomy: All Entries
			Number of Proteins: 60065
		Database Name: Mascot5_uni_human_2016_All entries
			Version: unknown
			Taxonomy: All Entries
			Number of Proteins: 60188
		Database Name: Mascot5_uni_human_2016_All entries
			Version: unknown
			Taxonomy: All Entries
			Number of Proteins: 60315
		Database Name: Mascot5_uni_human_2016_All entries
			Version: unknown
			Taxonomy: All Entries
			Number of Proteins: 60393
		Database Name: Mascot5_uni_human_2016_All entries
			Version: unknown
			Taxonomy: All Entries
			Number of Proteins: 60445
		Database Name: Mascot5_uni_human_2016_All entries
			Version: unknown
			Taxonomy: All Entries
			Number of Proteins: 60633
		Database Name: Mascot5_uni_human_2016_All entries
			Version: unknown
			Taxonomy: All Entries
			Number of Proteins: 60832
		Database Name: Mascot5_uni_human_2016_All entries
			Version: unknown
			Taxonomy: All Entries
			Number of Proteins: 60888
		Database Name: Mascot5_uni_human_2016_All entries
			Version: unknown
			Taxonomy: All Entries
			Number of Proteins: 60965
		Database Name: Mascot5_uni_human_2016_All entries
			Version: unknown
			Taxonomy: All Entries
			Number of Proteins: 61032
		Database Name: Mascot5_uni_human_2016_All entries
			Version: unknown
			Taxonomy: All Entries
			Number of Proteins: 61067
		Database Name: Mascot5_uni_human_2016_All entries
			Version: unknown
			Taxonomy: All Entries
			Number of Proteins: 61121
		Database Name: Mascot5_uni_human_2016_All entries
			Version: unknown
			Taxonomy: All Entries
			Number of Proteins: 65302
		Database Name: Mascot5_uni_human_2016_All entries
			Version: unknown
			Taxonomy: All Entries
			Number of Proteins: 65388
		Database Name: Mascot5_uni_human_2016_All entries
			Version: unknown
			Taxonomy: All Entries
			Number of Proteins: 65433
		Database Name: Mascot5_uni_human_2016_All entries
			Version: unknown
			Taxonomy: All Entries
			Number of Proteins: 65573
		Database Name: Mascot5_uni_human_2016_All entries
			Version: unknown
			Taxonomy: All Entries
			Number of Proteins: 65680
		Database Name: Mascot5_uni_human_2016_All entries
			Version: unknown
			Taxonomy: All Entries
			Number of Proteins: 65813
		Database Name: Mascot5_uni_human_2016_All entries
			Version: unknown
			Taxonomy: All Entries
			Number of Proteins: 65947
		Database Name: Mascot5_uni_human_2016_All entries
			Version: unknown
			Taxonomy: All Entries
			Number of Proteins: 66078
		Database Name: Mascot5_uni_human_2016_All entries
			Version: unknown
			Taxonomy: All Entries
			Number of Proteins: 66154
		Database Name: Mascot5_uni_human_2016_All entries
			Version: unknown
			Taxonomy: All Entries
			Number of Proteins: 66273
		Database Name: Mascot5_uni_human_2016_All entries
			Version: unknown
			Taxonomy: All Entries
			Number of Proteins: 66338
		Database Name: Mascot5_uni_human_2016_All entries
			Version: unknown
			Taxonomy: All Entries
			Number of Proteins: 66748
		Database Name: Mascot5_uni_human_2016_All entries
			Version: unknown
			Taxonomy: All Entries
			Number of Proteins: 66998
		Database Name: Mascot5_uni_human_2016_All entries
			Version: unknown
			Taxonomy: All Entries
			Number of Proteins: 67128
		Database Name: Mascot5_uni_human_2016_All entries
			Version: unknown
			Taxonomy: All Entries
			Number of Proteins: 67360
		Database Name: Mascot5_uni_human_2016_All entries
			Version: unknown
			Taxonomy: All Entries
			Number of Proteins: 67369
		Database Name: Mascot5_uni_human_2016_All entries
			Version: unknown
			Taxonomy: All Entries
			Number of Proteins: 67571
		Database Name: Mascot5_uni_human_2016_All entries
			Version: unknown
			Taxonomy: All Entries
			Number of Proteins: 67604
		Database Name: Mascot5_uni_human_2016_All entries
			Version: unknown
			Taxonomy: All Entries
			Number of Proteins: 67662
		Database Name: Mascot5_uni_human_2016_All entries
			Version: unknown
			Taxonomy: All Entries
			Number of Proteins: 67718
		Database Name: Mascot5_uni_human_2016_All entries
			Version: unknown
			Taxonomy: All Entries
			Number of Proteins: 67775
		Database Name: Mascot5_uni_human_2016_All entries
			Version: unknown
			Taxonomy: All Entries
			Number of Proteins: 67793
		Database Name: Mascot5_uni_human_2016_All entries
			Version: unknown
			Taxonomy: All Entries
			Number of Proteins: 67854
		Database Name: Mascot5_uni_human_2016_All entries
			Version: unknown
			Taxonomy: All Entries
			Number of Proteins: 67899
		Database Name: Mascot5_uni_human_2016_All entries
			Version: unknown
			Taxonomy: All Entries
			Number of Proteins: 67916
		Database Name: Mascot5_uni_human_2016_All entries
			Version: unknown
			Taxonomy: All Entries
			Number of Proteins: 67925
		Database Name: Mascot5_uni_human_2016_All entries
			Version: unknown
			Taxonomy: All Entries
			Number of Proteins: 67931
		Database Name: Mascot5_uni_human_2016_All entries
			Version: unknown
			Taxonomy: All Entries
			Number of Proteins: 67942
		Database Name: the uni_human_2016 database
			Version: unknown
			Taxonomy: All Entries
			Number of Proteins: 176659
		Does database contain common contaminants?: Yes
	Search Engine Set: 2 Search Engines
		Search Engine: Mascot
			Version: 1.3.0.339
			Samples: JMP1_01_01, JMP1_02_01, JMP1_03_01, JMP1_04_01, JMP1_05_01, JMP1_06_01, JMP1_07_01, JMP1_08_01, JMP1_09_01, JMP1_10_01, JMP1_11_01, JMP1_12_01, JMP1_13_01, JMP1_14_01, JMP1_15_01, JMP1_16_01, JMP1_17_01, JMP1_18_01, JMP1_19_01, JMP1_20_01, JMP1_21_01, JMP1_22_01, JMP1_23_01, JMP1_24_01, JMP1_25_01, JMP1_26_01, JMP1_27_01, JMP1_28_01, JMP1_01_02, JMP1_02_02, JMP1_03_02, JMP1_04_02, JMP1_05_02, JMP1_06_02, JMP1_07_02, JMP1_08_02, JMP1_09_02, JMP1_10_02, JMP1_11_02, JMP1_12_02, JMP1_14_02, JMP1_15_02, JMP1_16_02, JMP1_17_02, JMP1_19_02, JMP1_20_02, JMP1_21_02, JMP1_22_02, JMP1_23_02, JMP1_24_02, JMP1_25_02, JMP1_26_02, JMP1_27_02, JMP1_28_02, JMP1_01_03, JMP1_02_03, JMP1_03_03, JMP1_04_03, JMP1_05_03, JMP1_06_03, JMP1_07_03, JMP1_08_03, JMP1_09_03, JMP1_10_03, JMP1_11_03, JMP1_12_03, JMP1_13_03, JMP1_14_03, JMP1_15_03, JMP1_16_03, JMP1_17_03, JMP1_18_03, JMP1_19_03, JMP1_20_03, JMP1_21_03, JMP1_22_03, JMP1_23_03, JMP1_24_03, JMP1_25_03, JMP1_26_03, JMP1_27_03, JMP1_28_03, JMP1_29_03
			Fragment Tolerance: 1.00 Da (Monoisotopic)
			Parent Tolerance: 30 PPM (Monoisotopic)
			Fixed Modifications: +57 on C (Carbamidomethyl)
			Variable Modifications: +16 on M (Oxidation), +42 on n (Acetyl), +105 on Kn (ICPL), +111 on Kn (ICPL:13C(6))
			Database: Mascot5_uni_human_2016_All entries (unknown version, 54792 entries) (JMP1_01_02), Mascot5_uni_human_2016_All entries (unknown version, 54844 entries) (JMP1_02_02), Mascot5_uni_human_2016_All entries (unknown version, 54855 entries) (JMP1_03_02), Mascot5_uni_human_2016_All entries (unknown version, 54895 entries) (JMP1_04_02), Mascot5_uni_human_2016_All entries (unknown version, 54932 entries) (JMP1_05_02), Mascot5_uni_human_2016_All entries (unknown version, 54968 entries) (JMP1_06_02), Mascot5_uni_human_2016_All entries (unknown version, 54992 entries) (JMP1_07_02, JMP1_08_02), Mascot5_uni_human_2016_All entries (unknown version, 55052 entries) (JMP1_09_02), Mascot5_uni_human_2016_All entries (unknown version, 55198 entries) (JMP1_10_02), Mascot5_uni_human_2016_All entries (unknown version, 55213 entries) (JMP1_11_02), Mascot5_uni_human_2016_All entries (unknown version, 55372 entries) (JMP1_12_02), Mascot5_uni_human_2016_All entries (unknown version, 55496 entries) (JMP1_14_02), Mascot5_uni_human_2016_All entries (unknown version, 55631 entries) (JMP1_15_02), Mascot5_uni_human_2016_All entries (unknown version, 55646 entries) (JMP1_16_02), Mascot5_uni_human_2016_All entries (unknown version, 55717 entries) (JMP1_17_02), Mascot5_uni_human_2016_All entries (unknown version, 55937 entries) (JMP1_19_02), Mascot5_uni_human_2016_All entries (unknown version, 56113 entries) (JMP1_20_02), Mascot5_uni_human_2016_All entries (unknown version, 56328 entries) (JMP1_21_02), Mascot5_uni_human_2016_All entries (unknown version, 56572 entries) (JMP1_22_02), Mascot5_uni_human_2016_All entries (unknown version, 56682 entries) (JMP1_23_02), Mascot5_uni_human_2016_All entries (unknown version, 56781 entries) (JMP1_24_02), Mascot5_uni_human_2016_All entries (unknown version, 56869 entries) (JMP1_25_02), Mascot5_uni_human_2016_All entries (unknown version, 56952 entries) (JMP1_26_02), Mascot5_uni_human_2016_All entries (unknown version, 56988 entries) (JMP1_27_02), Mascot5_uni_human_2016_All entries (unknown version, 57038 entries) (JMP1_28_02), Mascot5_uni_human_2016_All entries (unknown version, 57077 entries) (JMP1_01_03), Mascot5_uni_human_2016_All entries (unknown version, 57425 entries) (JMP1_02_03), Mascot5_uni_human_2016_All entries (unknown version, 57678 entries) (JMP1_03_03), Mascot5_uni_human_2016_All entries (unknown version, 57844 entries) (JMP1_04_03), Mascot5_uni_human_2016_All entries (unknown version, 58176 entries) (JMP1_05_03), Mascot5_uni_human_2016_All entries (unknown version, 58349 entries) (JMP1_06_03), Mascot5_uni_human_2016_All entries (unknown version, 58488 entries) (JMP1_07_03), Mascot5_uni_human_2016_All entries (unknown version, 58672 entries) (JMP1_08_03), Mascot5_uni_human_2016_All entries (unknown version, 58781 entries) (JMP1_09_03), Mascot5_uni_human_2016_All entries (unknown version, 59022 entries) (JMP1_10_03), Mascot5_uni_human_2016_All entries (unknown version, 59100 entries) (JMP1_11_03), Mascot5_uni_human_2016_All entries (unknown version, 59176 entries) (JMP1_12_03), Mascot5_uni_human_2016_All entries (unknown version, 59329 entries) (JMP1_13_03), Mascot5_uni_human_2016_All entries (unknown version, 59582 entries) (JMP1_14_03), Mascot5_uni_human_2016_All entries (unknown version, 59729 entries) (JMP1_15_03), Mascot5_uni_human_2016_All entries (unknown version, 59815 entries) (JMP1_16_03), Mascot5_uni_human_2016_All entries (unknown version, 59943 entries) (JMP1_17_03), Mascot5_uni_human_2016_All entries (unknown version, 60065 entries) (JMP1_18_03), Mascot5_uni_human_2016_All entries (unknown version, 60188 entries) (JMP1_19_03), Mascot5_uni_human_2016_All entries (unknown version, 60315 entries) (JMP1_20_03), Mascot5_uni_human_2016_All entries (unknown version, 60393 entries) (JMP1_21_03), Mascot5_uni_human_2016_All entries (unknown version, 60445 entries) (JMP1_22_03), Mascot5_uni_human_2016_All entries (unknown version, 60633 entries) (JMP1_23_03), Mascot5_uni_human_2016_All entries (unknown version, 60832 entries) (JMP1_24_03), Mascot5_uni_human_2016_All entries (unknown version, 60888 entries) (JMP1_25_03), Mascot5_uni_human_2016_All entries (unknown version, 60965 entries) (JMP1_26_03), Mascot5_uni_human_2016_All entries (unknown version, 61032 entries) (JMP1_27_03), Mascot5_uni_human_2016_All entries (unknown version, 61067 entries) (JMP1_28_03), Mascot5_uni_human_2016_All entries (unknown version, 61121 entries) (JMP1_29_03), Mascot5_uni_human_2016_All entries (unknown version, 65302 entries) (JMP1_01_01), Mascot5_uni_human_2016_All entries (unknown version, 65388 entries) (JMP1_02_01), Mascot5_uni_human_2016_All entries (unknown version, 65433 entries) (JMP1_03_01), Mascot5_uni_human_2016_All entries (unknown version, 65573 entries) (JMP1_04_01), Mascot5_uni_human_2016_All entries (unknown version, 65680 entries) (JMP1_05_01), Mascot5_uni_human_2016_All entries (unknown version, 65813 entries) (JMP1_06_01), Mascot5_uni_human_2016_All entries (unknown version, 65947 entries) (JMP1_07_01), Mascot5_uni_human_2016_All entries (unknown version, 66078 entries) (JMP1_08_01), Mascot5_uni_human_2016_All entries (unknown version, 66154 entries) (JMP1_09_01), Mascot5_uni_human_2016_All entries (unknown version, 66273 entries) (JMP1_10_01), Mascot5_uni_human_2016_All entries (unknown version, 66338 entries) (JMP1_11_01), Mascot5_uni_human_2016_All entries (unknown version, 66748 entries) (JMP1_12_01), Mascot5_uni_human_2016_All entries (unknown version, 66998 entries) (JMP1_13_01), Mascot5_uni_human_2016_All entries (unknown version, 67128 entries) (JMP1_14_01), Mascot5_uni_human_2016_All entries (unknown version, 67360 entries) (JMP1_15_01), Mascot5_uni_human_2016_All entries (unknown version, 67369 entries) (JMP1_16_01), Mascot5_uni_human_2016_All entries (unknown version, 67571 entries) (JMP1_17_01), Mascot5_uni_human_2016_All entries (unknown version, 67604 entries) (JMP1_18_01), Mascot5_uni_human_2016_All entries (unknown version, 67662 entries) (JMP1_19_01), Mascot5_uni_human_2016_All entries (unknown version, 67718 entries) (JMP1_20_01), Mascot5_uni_human_2016_All entries (unknown version, 67775 entries) (JMP1_21_01), Mascot5_uni_human_2016_All entries (unknown version, 67793 entries) (JMP1_22_01), Mascot5_uni_human_2016_All entries (unknown version, 67854 entries) (JMP1_23_01), Mascot5_uni_human_2016_All entries (unknown version, 67899 entries) (JMP1_24_01), Mascot5_uni_human_2016_All entries (unknown version, 67916 entries) (JMP1_25_01), Mascot5_uni_human_2016_All entries (unknown version, 67925 entries) (JMP1_26_01), Mascot5_uni_human_2016_All entries (unknown version, 67931 entries) (JMP1_27_01), Mascot5_uni_human_2016_All entries (unknown version, 67942 entries) (JMP1_28_01)
			Digestion Enzyme: Trypsin (JMP1_01_02), Trypsin (JMP1_02_02), Trypsin (JMP1_03_02), Trypsin (JMP1_04_02), Trypsin (JMP1_05_02), Trypsin (JMP1_06_02), Trypsin (JMP1_07_02, JMP1_08_02), Trypsin (JMP1_09_02), Trypsin (JMP1_10_02), Trypsin (JMP1_11_02), Trypsin (JMP1_12_02), Trypsin (JMP1_14_02), Trypsin (JMP1_15_02), Trypsin (JMP1_16_02), Trypsin (JMP1_17_02), Trypsin (JMP1_19_02), Trypsin (JMP1_20_02), Trypsin (JMP1_21_02), Trypsin (JMP1_22_02), Trypsin (JMP1_23_02), Trypsin (JMP1_24_02), Trypsin (JMP1_25_02), Trypsin (JMP1_26_02), Trypsin (JMP1_27_02), Trypsin (JMP1_28_02), Trypsin (JMP1_01_03), Trypsin (JMP1_02_03), Trypsin (JMP1_03_03), Trypsin (JMP1_04_03), Trypsin (JMP1_05_03), Trypsin (JMP1_06_03), Trypsin (JMP1_07_03), Trypsin (JMP1_08_03), Trypsin (JMP1_09_03), Trypsin (JMP1_10_03), Trypsin (JMP1_11_03), Trypsin (JMP1_12_03), Trypsin (JMP1_13_03), Trypsin (JMP1_14_03), Trypsin (JMP1_15_03), Trypsin (JMP1_16_03), Trypsin (JMP1_17_03), Trypsin (JMP1_18_03), Trypsin (JMP1_19_03), Trypsin (JMP1_20_03), Trypsin (JMP1_21_03), Trypsin (JMP1_22_03), Trypsin (JMP1_23_03), Trypsin (JMP1_24_03), Trypsin (JMP1_25_03), Trypsin (JMP1_26_03), Trypsin (JMP1_27_03), Trypsin (JMP1_28_03), Trypsin (JMP1_29_03), Trypsin (JMP1_01_01), Trypsin (JMP1_02_01), Trypsin (JMP1_03_01), Trypsin (JMP1_04_01), Trypsin (JMP1_05_01), Trypsin (JMP1_06_01), Trypsin (JMP1_07_01), Trypsin (JMP1_08_01), Trypsin (JMP1_09_01), Trypsin (JMP1_10_01), Trypsin (JMP1_11_01), Trypsin (JMP1_12_01), Trypsin (JMP1_13_01), Trypsin (JMP1_14_01), Trypsin (JMP1_15_01), Trypsin (JMP1_16_01), Trypsin (JMP1_17_01), Trypsin (JMP1_18_01), Trypsin (JMP1_19_01), Trypsin (JMP1_20_01), Trypsin (JMP1_21_01), Trypsin (JMP1_22_01), Trypsin (JMP1_23_01), Trypsin (JMP1_24_01), Trypsin (JMP1_25_01), Trypsin (JMP1_26_01), Trypsin (JMP1_27_01), Trypsin (JMP1_28_01)
			Max Missed Cleavages: 4 (JMP1_01_02), 4 (JMP1_02_02), 4 (JMP1_03_02), 4 (JMP1_04_02), 4 (JMP1_05_02), 4 (JMP1_06_02), 4 (JMP1_07_02, JMP1_08_02), 4 (JMP1_09_02), 4 (JMP1_10_02), 4 (JMP1_11_02), 4 (JMP1_12_02), 4 (JMP1_14_02), 4 (JMP1_15_02), 4 (JMP1_16_02), 4 (JMP1_17_02), 4 (JMP1_19_02), 4 (JMP1_20_02), 4 (JMP1_21_02), 4 (JMP1_22_02), 4 (JMP1_23_02), 4 (JMP1_24_02), 4 (JMP1_25_02), 4 (JMP1_26_02), 4 (JMP1_27_02), 4 (JMP1_28_02), 4 (JMP1_01_03), 4 (JMP1_02_03), 4 (JMP1_03_03), 4 (JMP1_04_03), 4 (JMP1_05_03), 4 (JMP1_06_03), 4 (JMP1_07_03), 4 (JMP1_08_03), 4 (JMP1_09_03), 4 (JMP1_10_03), 4 (JMP1_11_03), 4 (JMP1_12_03), 4 (JMP1_13_03), 4 (JMP1_14_03), 4 (JMP1_15_03), 4 (JMP1_16_03), 4 (JMP1_17_03), 4 (JMP1_18_03), 4 (JMP1_19_03), 4 (JMP1_20_03), 4 (JMP1_21_03), 4 (JMP1_22_03), 4 (JMP1_23_03), 4 (JMP1_24_03), 4 (JMP1_25_03), 4 (JMP1_26_03), 4 (JMP1_27_03), 4 (JMP1_28_03), 4 (JMP1_29_03), 4 (JMP1_01_01), 4 (JMP1_02_01), 4 (JMP1_03_01), 4 (JMP1_04_01), 4 (JMP1_05_01), 4 (JMP1_06_01), 4 (JMP1_07_01), 4 (JMP1_08_01), 4 (JMP1_09_01), 4 (JMP1_10_01), 4 (JMP1_11_01), 4 (JMP1_12_01), 4 (JMP1_13_01), 4 (JMP1_14_01), 4 (JMP1_15_01), 4 (JMP1_16_01), 4 (JMP1_17_01), 4 (JMP1_18_01), 4 (JMP1_19_01), 4 (JMP1_20_01), 4 (JMP1_21_01), 4 (JMP1_22_01), 4 (JMP1_23_01), 4 (JMP1_24_01), 4 (JMP1_25_01), 4 (JMP1_26_01), 4 (JMP1_27_01), 4 (JMP1_28_01)
		Search Engine: Mascot
			Version: 2.3.02
			Samples: File Name: JMP1_01_01 (F037266), File Name: JMP1_02_01 (F037267), File Name: JMP1_03_01 (F037268), File Name: JMP1_04_01 (F037269), File Name: JMP1_05_01 (F037270), File Name: JMP1_06_01 (F037271), File Name: JMP1_07_01 (F037272), File Name: JMP1_08_01 (F037273), File Name: JMP1_09_01 (F037274), File Name: JMP1_10_01 (F037275), File Name: JMP1_11_01 (F037276), File Name: JMP1_12_01 (F037277), File Name: JMP1_13_01 (F037278), File Name: JMP1_14_01 (F037279), File Name: JMP1_15_01 (F037280), File Name: JMP1_16_01 (F037281), File Name: JMP1_17_01 (F037282), File Name: JMP1_18_01 (F037283), File Name: JMP1_19_01 (F037284), File Name: JMP1_20_01 (F037285), File Name: JMP1_21_01 (F037286), File Name: JMP1_22_01 (F037287), File Name: JMP1_23_01 (F037288), File Name: JMP1_24_01 (F037289), File Name: JMP1_25_01 (F037290), File Name: JMP1_26_01 (F037291), File Name: JMP1_27_01 (F037292), File Name: JMP1_28_01 (F037293), File Name: JMP1_01_02 (F037189), File Name: JMP1_02_02 (F037190), File Name: JMP1_03_02 (F037191), File Name: JMP1_04_02 (F037192), File Name: JMP1_05_02 (F037193), File Name: JMP1_06_02 (F037194), File Name: JMP1_07_02 (F037195), File Name: JMP1_08_02 (F037196), File Name: JMP1_09_02 (F037197), File Name: JMP1_10_02 (F037198), File Name: JMP1_11_02 (F037199), File Name: JMP1_12_02 (F037200), File Name: JMP1_14_02 (F037201), File Name: JMP1_15_02 (F037202), File Name: JMP1_16_02 (F037203), File Name: JMP1_17_02 (F037204), File Name: JMP1_19_02 (F037205), File Name: JMP1_20_02 (F037206), File Name: JMP1_21_02 (F037207), File Name: JMP1_22_02 (F037208), File Name: JMP1_23_02 (F037209), File Name: JMP1_24_02 (F037210), File Name: JMP1_25_02 (F037211), File Name: JMP1_26_02 (F037212), File Name: JMP1_27_02 (F037213), File Name: JMP1_28_02 (F037214), File Name: JMP1_01_03 (F037215), File Name: JMP1_02_03 (F037216), File Name: JMP1_03_03 (F037217), File Name: JMP1_04_03 (F037218), File Name: JMP1_05_03 (F037219), File Name: JMP1_06_03 (F037220), File Name: JMP1_07_03 (F037221), File Name: JMP1_08_03 (F037222), File Name: JMP1_09_03 (F037223), File Name: JMP1_10_03 (F037224), File Name: JMP1_11_03 (F037225), File Name: JMP1_12_03 (F037226), File Name: JMP1_13_03 (F037227), File Name: JMP1_14_03 (F037228), File Name: JMP1_15_03 (F037229), File Name: JMP1_16_03 (F037230), File Name: JMP1_17_03 (F037231), File Name: JMP1_18_03 (F037232), File Name: JMP1_19_03 (F037233), File Name: JMP1_20_03 (F037234), File Name: JMP1_21_03 (F037235), File Name: JMP1_22_03 (F037236), File Name: JMP1_23_03 (F037237), File Name: JMP1_24_03 (F037238), File Name: JMP1_25_03 (F037239), File Name: JMP1_26_03 (F037240), File Name: JMP1_27_03 (F037241), File Name: JMP1_28_03 (F037242), File Name: JMP1_29_03 (F037243)
			Fragment Tolerance: 1.00 Da (Monoisotopic)
			Parent Tolerance: 30 PPM (Monoisotopic)
			Fixed Modifications: +57 on C (Carbamidomethyl)
			Variable Modifications: +16 on M (Oxidation), +42 on n (Acetyl), +105 on Kn (ICPL), +111 on Kn (ICPL:13C(6))
			Database: the uni_human_2016 database (unknown version, 176659 entries)
			Digestion Enzyme: Trypsin
			Max Missed Cleavages: 4
	Scaffold Version: Scaffold_3.6.4
		Peptide Thresholds: 80.0% minimum 
		Protein Thresholds: 80.0% minimum and 1 peptides minimum

Experiment name	Biological sample category	Biological sample name	MS/MS sample name	Protein name	Protein accession numbers	Database sources	Protein molecular weight (Da)	Protein identification probability	Number of unique peptides	Number of unique spectra	Number of total spectra	Percentage of total spectra	Percentage sequence coverage
JMP1_SFD	BR1	JMP1_BR1	File Name: JMP1_01_01 (F037266)	Isoform Epsilon of Apoptosis regulator BAX OS=Homo sapiens GN=BAX	sp|Q07812-5|BAX_HUMAN	uni_human_2016.fasta	18,129.4	86.1%	1	1	1	0.0290%	7.93%
JMP1_SFD	BR1	JMP1_BR1	File Name: JMP1_01_01 (F037266)	Isoform 2 of E3 ubiquitin-protein ligase UBR4 OS=Homo sapiens GN=UBR4	sp|Q5T4S7-2|UBR4_HUMAN,sp|Q5T4S7-3|UBR4_HUMAN,sp|Q5T4S7-4|UBR4_HUMAN,sp|Q5T4S7|UBR4_HUMAN	uni_human_2016.fasta	573,842.5	99.9%	2	2	2	0.0579%	0.404%
JMP1_SFD	BR1	JMP1_BR1	File Name: JMP1_01_01 (F037266)	25-hydroxyvitamin D-1 alpha hydroxylase, mitochondrial (Fragment) OS=Homo sapiens GN=CYP27B1 PE=1 SV=1	tr|V9GYP0|V9GYP0_HUMAN	uni_human_2016.fasta	26,108.5	80.8%	1	1	1	0.0290%	2.99%
JMP1_SFD	BR1	JMP1_BR1	File Name: JMP1_01_01 (F037266)	Isoform 2 of Filamin-A OS=Homo sapiens GN=FLNA	sp|P21333-2|FLNA_HUMAN,sp|P21333|FLNA_HUMAN,tr|Q5HY54|Q5HY54_HUMAN	uni_human_2016.fasta	280,729.4	37.3%	0	0	0	0.000%	0.000%
JMP1_SFD	BR1	JMP1_BR1	File Name: JMP1_01_01 (F037266)	Keratin, type I cytoskeletal 9 OS=Homo sapiens GN=KRT9 PE=1 SV=3	sp|P35527|K1C9_HUMAN	uni_human_2016.fasta	62,065.9	100.0%	6	6	6	0.174%	11.1%
JMP1_SFD	BR1	JMP1_BR1	File Name: JMP1_01_01 (F037266)	Dolichyl-diphosphooligosaccharide--protein glycosyltransferase subunit 1 OS=Homo sapiens GN=RPN1 PE=1 SV=1	sp|P04843|RPN1_HUMAN,tr|Q53EP4|Q53EP4_HUMAN,tr|Q6IBR0|Q6IBR0_HUMAN,tr|Q96HX3|Q96HX3_HUMAN	uni_human_2016.fasta	68,571.0	40.5%	0	0	0	0.000%	0.000%
JMP1_SFD	BR1	JMP1_BR1	File Name: JMP1_01_01 (F037266)	Plastin-2 OS=Homo sapiens GN=LCP1 PE=1 SV=6	sp|P13796|PLSL_HUMAN,tr|A0A024RDT4|A0A024RDT4_HUMAN,tr|Q53FI1|Q53FI1_HUMAN,tr|V9HWJ7|V9HWJ7_HUMAN	uni_human_2016.fasta	70,291.2	64.0%	1	1	1	0.0290%	1.59%
JMP1_SFD	BR1	JMP1_BR1	File Name: JMP1_01_01 (F037266)	Hornerin OS=Homo sapiens GN=HRNR PE=1 SV=2	sp|Q86YZ3|HORN_HUMAN	uni_human_2016.fasta	282,372.7	99.7%	2	2	2	0.0579%	0.772%
JMP1_SFD	BR1	JMP1_BR1	File Name: JMP1_01_01 (F037266)	Alternative protein RBM28 OS=Homo sapiens GN=RBM28 PE=4 SV=1	tr|L8ECH6|L8ECH6_HUMAN	uni_human_2016.fasta	6,066.4	53.2%	0	0	0	0.000%	0.000%
JMP1_SFD	BR1	JMP1_BR1	File Name: JMP1_01_01 (F037266)	Isoform 2 of Calcium and integrin-binding family member 2 OS=Homo sapiens GN=CIB2	sp|O75838-2|CIB2_HUMAN,tr|H0YKC8|H0YKC8_HUMAN	uni_human_2016.fasta	24,149.4	86.1%	1	1	1	0.0290%	2.86%
JMP1_SFD	BR1	JMP1_BR1	File Name: JMP1_01_01 (F037266)	Tax_Id=9606 Gene_Symbol=KRT5 Keratin, type II cytoskeletal 5	IPI:CON_00009867.3|SWISS-PROT:P13647,sp|P13647|K2C5_HUMAN	uni_human_2016.fasta	62,379.6	86.1%	1	1	1	0.0290%	4.75%
JMP1_SFD	BR1	JMP1_BR1	File Name: JMP1_01_01 (F037266)	Keratin, type II cytoskeletal 2 epidermal OS=Homo sapiens GN=KRT2 PE=1 SV=2	sp|P35908|K22E_HUMAN	uni_human_2016.fasta	65,433.9	100.0%	13	13	13	0.377%	27.9%
JMP1_SFD	BR1	JMP1_BR1	File Name: JMP1_01_01 (F037266)	60S acidic ribosomal protein P2 (Fragment) OS=Homo sapiens GN=RPLP2 PE=1 SV=1	tr|H0YDD8|H0YDD8_HUMAN	uni_human_2016.fasta	9,097.2	39.6%	0	0	0	0.000%	0.000%
JMP1_SFD	BR1	JMP1_BR1	File Name: JMP1_01_01 (F037266)	Cytoplasmic dynein 1 heavy chain 1 OS=Homo sapiens GN=DYNC1H1 PE=1 SV=5	sp|Q14204|DYHC1_HUMAN	uni_human_2016.fasta	532,405.6	100.0%	14	14	14	0.406%	2.84%
JMP1_SFD	BR1	JMP1_BR1	File Name: JMP1_01_01 (F037266)	(Bos taurus) Actin, cytoplasmic 1	IPI:CON_00698900.1|SWISS-PROT:P60712,sp|P60709|ACTB_HUMAN,sp|P63261|ACTG_HUMAN,tr|B4DVQ0|B4DVQ0_HUMAN,tr|B4E335|B4E335_HUMAN,tr|B4E3A4|B4E3A4_HUMAN,tr|Q1KLZ0|Q1KLZ0_HUMAN,tr|Q53G76|Q53G76_HUMAN,tr|Q53G99|Q53G99_HUMAN,tr|Q53GK6|Q53GK6_HUMAN,tr|Q8WVW5|Q8WVW5_HUMAN	uni_human_2016.fasta	41,737.8	99.9%	2	2	2	0.0579%	5.60%
JMP1_SFD	BR1	JMP1_BR1	File Name: JMP1_01_01 (F037266)	Growth hormone-inducible transmembrane protein OS=Homo sapiens GN=GHITM PE=1 SV=2	sp|Q9H3K2|GHITM_HUMAN,tr|B4DPG9|B4DPG9_HUMAN,tr|B4DSV8|B4DSV8_HUMAN,tr|Q6FIA7|Q6FIA7_HUMAN	uni_human_2016.fasta	37,206.5	43.3%	0	0	0	0.000%	0.000%
JMP1_SFD	BR1	JMP1_BR1	File Name: JMP1_01_01 (F037266)	Isoform 2 of Transmembrane protein 245 OS=Homo sapiens GN=TMEM245	sp|Q9H330-2|TM245_HUMAN,sp|Q9H330-4|TM245_HUMAN,sp|Q9H330|TM245_HUMAN	uni_human_2016.fasta	100,949.3	97.8%	2	2	2	0.0579%	2.39%
JMP1_SFD	BR1	JMP1_BR1	File Name: JMP1_01_01 (F037266)	Keratin, type II cytoskeletal 1 OS=Homo sapiens GN=KRT1 PE=1 SV=6	sp|P04264|K2C1_HUMAN,tr|H6VRG0|H6VRG0_HUMAN,tr|H6VRG1|H6VRG1_HUMAN	uni_human_2016.fasta	66,040.3	86.1%	1	1	1	0.0290%	33.5%
JMP1_SFD	BR1	JMP1_BR1	File Name: JMP1_01_01 (F037266)	Isoform 2 of Brain acid soluble protein 1 OS=Homo sapiens GN=BASP1	sp|P80723-2|BASP1_HUMAN,sp|P80723|BASP1_HUMAN,tr|U3KQP0|U3KQP0_HUMAN	uni_human_2016.fasta	22,693.3	44.3%	0	0	0	0.000%	0.000%
JMP1_SFD	BR1	JMP1_BR1	File Name: JMP1_01_01 (F037266)	Isoform 2 of Cordon-bleu protein-like 1 OS=Homo sapiens GN=COBLL1	sp|Q53SF7-2|COBL1_HUMAN,sp|Q53SF7|COBL1_HUMAN	uni_human_2016.fasta	131,788.9	65.0%	1	1	1	0.0290%	1.54%
JMP1_SFD	BR1	JMP1_BR1	File Name: JMP1_01_01 (F037266)	60S ribosomal protein L7 OS=Homo sapiens GN=RPL7 PE=1 SV=1	sp|P18124|RL7_HUMAN,tr|A0A024R814|A0A024R814_HUMAN,tr|A8MUD9|A8MUD9_HUMAN	uni_human_2016.fasta	29,227.7	86.1%	1	1	1	0.0290%	4.44%
JMP1_SFD	BR1	JMP1_BR1	File Name: JMP1_01_01 (F037266)	DNA-directed RNA polymerase III subunit RPC1 OS=Homo sapiens GN=POLR3A PE=1 SV=2	sp|O14802|RPC1_HUMAN,tr|B7Z6H4|B7Z6H4_HUMAN	uni_human_2016.fasta	155,647.0	51.1%	0	0	0	0.000%	0.000%
JMP1_SFD	BR1	JMP1_BR1	File Name: JMP1_01_01 (F037266)	Isoform 5 of Forkhead box protein P1 OS=Homo sapiens GN=FOXP1	sp|Q9H334-5|FOXP1_HUMAN,sp|Q9H334-6|FOXP1_HUMAN,sp|Q9H334-7|FOXP1_HUMAN,sp|Q9H334-8|FOXP1_HUMAN,sp|Q9H334|FOXP1_HUMAN,tr|A0A087WVT2|A0A087WVT2_HUMAN,tr|A0A087X299|A0A087X299_HUMAN,tr|A3KMG1|A3KMG1_HUMAN,tr|C9J0F0|C9J0F0_HUMAN,tr|G5E965|G5E965_HUMAN,tr|Q548T7|Q548T7_HUMAN,tr|Q8TEA2|Q8TEA2_HUMAN	uni_human_2016.fasta	75,314.8	86.1%	1	1	1	0.0290%	7.89%
JMP1_SFD	BR1	JMP1_BR1	File Name: JMP1_01_01 (F037266)	7-dehydrocholesterol reductase OS=Homo sapiens GN=DHCR7 PE=1 SV=1	sp|Q9UBM7|DHCR7_HUMAN,tr|A0A024R5F7|A0A024R5F7_HUMAN,tr|A8K0D2|A8K0D2_HUMAN,tr|B4E1K5|B4E1K5_HUMAN,tr|X5DNI9|X5DNI9_HUMAN	uni_human_2016.fasta	54,491.0	59.6%	1	1	1	0.0290%	1.68%
JMP1_SFD	BR1	JMP1_BR1	File Name: JMP1_01_01 (F037266)	Isoform 2 of Serine/threonine-protein kinase PAK 3 OS=Homo sapiens GN=PAK3	sp|O75914-2|PAK3_HUMAN,sp|O75914-3|PAK3_HUMAN,sp|O75914-4|PAK3_HUMAN,sp|O75914|PAK3_HUMAN,tr|A0A087X294|A0A087X294_HUMAN,tr|B2RCU6|B2RCU6_HUMAN	uni_human_2016.fasta	62,311.1	82.1%	1	1	1	0.0290%	0.919%
JMP1_SFD	BR1	JMP1_BR1	File Name: JMP1_01_01 (F037266)	Isoform 2 of Cytoplasmic FMR1-interacting protein 2 OS=Homo sapiens GN=CYFIP2	sp|Q96F07-2|CYFP2_HUMAN,tr|B7Z3H2|B7Z3H2_HUMAN,tr|E7EVJ5|E7EVJ5_HUMAN,tr|E7EW33|E7EW33_HUMAN,tr|H7C229|H7C229_HUMAN	uni_human_2016.fasta	145,678.3	86.1%	1	1	1	0.0290%	0.878%
JMP1_SFD	BR1	JMP1_BR1	File Name: JMP1_01_01 (F037266)	Isoform 2 of Probable ubiquitin carboxyl-terminal hydrolase FAF-X OS=Homo sapiens GN=USP9X	sp|Q93008-1|USP9X_HUMAN,sp|Q93008|USP9X_HUMAN,tr|D3DWB6|D3DWB6_HUMAN	uni_human_2016.fasta	292,284.2	63.4%	1	1	1	0.0290%	0.470%
JMP1_SFD	BR1	JMP1_BR1	File Name: JMP1_01_01 (F037266)	Retinitis pigmentosa 1-like 1 protein OS=Homo sapiens GN=RP1L1 PE=1 SV=4	sp|Q8IWN7|RP1L1_HUMAN,tr|A6NKC6|A6NKC6_HUMAN	uni_human_2016.fasta	261,195.8	74.7%	1	1	1	0.0290%	0.242%
JMP1_SFD	BR1	JMP1_BR1	File Name: JMP1_01_01 (F037266)	CUB and sushi domain-containing protein 2 OS=Homo sapiens GN=CSMD2 PE=1 SV=2	sp|Q7Z408|CSMD2_HUMAN,tr|A0A087X0K4|A0A087X0K4_HUMAN	uni_human_2016.fasta	380,034.2	32.2%	0	0	0	0.000%	0.000%
JMP1_SFD	BR1	JMP1_BR1	File Name: JMP1_01_01 (F037266)	Isoform 2 of Heat shock protein HSP 90-alpha OS=Homo sapiens GN=HSP90AA1	sp|P07900-2|HS90A_HUMAN,sp|P07900|HS90A_HUMAN,tr|K9JA46|K9JA46_HUMAN	uni_human_2016.fasta	84,663.2	97.7%	1	1	1	0.0290%	1.64%
JMP1_SFD	BR1	JMP1_BR1	File Name: JMP1_01_01 (F037266)	Isoform 3 of Obg-like ATPase 1 OS=Homo sapiens GN=OLA1	sp|Q9NTK5-3|OLA1_HUMAN,sp|Q9NTK5|OLA1_HUMAN,tr|B4DK14|B4DK14_HUMAN,tr|J3KQ32|J3KQ32_HUMAN,tr|Q53SW9|Q53SW9_HUMAN	uni_human_2016.fasta	44,745.4	57.1%	1	1	1	0.0290%	2.16%
JMP1_SFD	BR1	JMP1_BR1	File Name: JMP1_01_01 (F037266)	Isoform B of Phosphate carrier protein, mitochondrial OS=Homo sapiens GN=SLC25A3	sp|Q00325-2|MPCP_HUMAN,sp|Q00325|MPCP_HUMAN,tr|A0A024RBE8|A0A024RBE8_HUMAN,tr|A0A024RBH9|A0A024RBH9_HUMAN,tr|B2RE88|B2RE88_HUMAN,tr|F8VVM2|F8VVM2_HUMAN,tr|Q53HC3|Q53HC3_HUMAN,tr|Q8NCF7|Q8NCF7_HUMAN	uni_human_2016.fasta	40,095.9	85.4%	1	1	1	0.0290%	3.32%
JMP1_SFD	BR1	JMP1_BR1	File Name: JMP1_01_01 (F037266)	Golgin subfamily A member 6C OS=Homo sapiens GN=GOLGA6C PE=3 SV=1	sp|A6NDK9|GOG6C_HUMAN,sp|A6NDN3|GOG6B_HUMAN,sp|P0CG33|GOG6D_HUMAN,sp|Q9NYA3|GOG6A_HUMAN,tr|A0A087WXI9|A0A087WXI9_HUMAN,tr|A2VDJ1|A2VDJ1_HUMAN	uni_human_2016.fasta	79,912.9	42.0%	0	0	0	0.000%	0.000%
JMP1_SFD	BR1	JMP1_BR1	File Name: JMP1_01_01 (F037266)	U3 small nucleolar RNA-associated protein 6 homolog OS=Homo sapiens GN=UTP6 PE=2 SV=2	sp|Q9NYH9|UTP6_HUMAN	uni_human_2016.fasta	70,196.4	77.1%	1	1	1	0.0290%	1.01%
JMP1_SFD	BR1	JMP1_BR1	File Name: JMP1_01_01 (F037266)	Cleft lip and palate transmembrane protein 1 OS=Homo sapiens GN=CLPTM1 PE=1 SV=1	sp|O96005|CLPT1_HUMAN,tr|A0A0S2Z3H2|A0A0S2Z3H2_HUMAN,tr|A0A0S2Z3H6|A0A0S2Z3H6_HUMAN,tr|K7EQQ1|K7EQQ1_HUMAN	uni_human_2016.fasta	76,098.3	86.1%	1	1	1	0.0290%	1.49%
JMP1_SFD	BR1	JMP1_BR1	File Name: JMP1_01_01 (F037266)	Histone H2A type 2-C OS=Homo sapiens GN=HIST2H2AC PE=1 SV=4	sp|Q16777|H2A2C_HUMAN,sp|Q6FI13|H2A2A_HUMAN	uni_human_2016.fasta	14,096.0	86.1%	1	1	1	0.0290%	6.98%
JMP1_SFD	BR1	JMP1_BR1	File Name: JMP1_01_01 (F037266)	Isoform 2 of Antigen peptide transporter 2 OS=Homo sapiens GN=TAP2	sp|Q03519-2|TAP2_HUMAN,sp|Q03519|TAP2_HUMAN,tr|A0A087WYD6|A0A087WYD6_HUMAN,tr|A0A0G2JLV0|A0A0G2JLV0_HUMAN,tr|A0A140T9S0|A0A140T9S0_HUMAN,tr|B4DS72|B4DS72_HUMAN,tr|E7ENX8|E7ENX8_HUMAN,tr|Q59H06|Q59H06_HUMAN,tr|Q5JNW1|Q5JNW1_HUMAN,tr|Q9UP03|Q9UP03_HUMAN,tr|X5CMH5|X5CMH5_HUMAN	uni_human_2016.fasta	75,665.5	60.4%	1	1	1	0.0290%	1.23%
JMP1_SFD	BR1	JMP1_BR1	File Name: JMP1_01_01 (F037266)	Cytochrome c oxidase subunit 2 OS=Homo sapiens GN=MT-CO2 PE=1 SV=1	sp|P00403|COX2_HUMAN,tr|A0A023QZ25|A0A023QZ25_HUMAN,tr|A0A059QI72|A0A059QI72_HUMAN,tr|A0A059QLX8|A0A059QLX8_HUMAN,tr|A0A059QM31|A0A059QM31_HUMAN,tr|A0A059QNV4|A0A059QNV4_HUMAN,tr|A0A059QPE7|A0A059QPE7_HUMAN,tr|A0A059QPE9|A0A059QPE9_HUMAN,tr|A0A059QPR4|A0A059QPR4_HUMAN,tr|A0A059QPT6|A0A059QPT6_HUMAN,tr|A0A059QPU3|A0A059QPU3_HUMAN,tr|A0A059QPY9|A0A059QPY9_HUMAN,tr|A0A059QQA7|A0A059QQA7_HUMAN,tr|A0A059QS59|A0A059QS59_HUMAN,tr|A0A059QTW9|A0A059QTW9_HUMAN,tr|A0A059QVH0|A0A059QVH0_HUMAN,tr|A0A059R1T0|A0A059R1T0_HUMAN,tr|A0A059RFY4|A0A059RFY4_HUMAN,tr|A0A059RHR2|A0A059RHR2_HUMAN,tr|A0A059RHY7|A0A059RHY7_HUMAN,tr|A0A059RI53|A0A059RI53_HUMAN,tr|A0A059RI85|A0A059RI85_HUMAN,tr|A0A059RIQ8|A0A059RIQ8_HUMAN,tr|A0A059RIZ2|A0A059RIZ2_HUMAN,tr|A0A059RJF0|A0A059RJF0_HUMAN,tr|A0A059RKP1|A0A059RKP1_HUMAN,tr|A0A059RKX5|A0A059RKX5_HUMAN,tr|A0A059RLH3|A0A059RLH3_HUMAN,tr|A0A059RMK0|A0A059RMK0_HUMAN,tr|A0A059RNF8|A0A059RNF8_HUMAN,tr|A0A059RNV8|A0A059RNV8_HUMAN,tr|A0A059RP05|A0A059RP05_HUMAN,tr|A0A059RPV8|A0A059RPV8_HUMAN,tr|A0A059RQ10|A0A059RQ10_HUMAN,tr|A0A059RQI1|A0A059RQI1_HUMAN,tr|A0A059RQQ2|A0A059RQQ2_HUMAN,tr|A0A059RQT0|A0A059RQT0_HUMAN,tr|A0A059RR09|A0A059RR09_HUMAN,tr|A0A059RRG1|A0A059RRG1_HUMAN,tr|A0A059RRR2|A0A059RRR2_HUMAN,tr|A0A059RSL1|A0A059RSL1_HUMAN,tr|A0A059RTG7|A0A059RTG7_HUMAN,tr|A0A059RTZ6|A0A059RTZ6_HUMAN,tr|A0A059RUP9|A0A059RUP9_HUMAN,tr|A0A059RUZ1|A0A059RUZ1_HUMAN,tr|A0A059RVU8|A0A059RVU8_HUMAN,tr|A0A059RX67|A0A059RX67_HUMAN,tr|A0A059RZV1|A0A059RZV1_HUMAN,tr|A0A059S242|A0A059S242_HUMAN,tr|A0A059S2S6|A0A059S2S6_HUMAN,tr|A0A059S8A4|A0A059S8A4_HUMAN,tr|A0A059SAH5|A0A059SAH5_HUMAN,tr|A0A068BY99|A0A068BY99_HUMAN,tr|A0A068IXK4|A0A068IXK4_HUMAN,tr|A0A097PWR7|A0A097PWR7_HUMAN,tr|A0A097PWY7|A0A097PWY7_HUMAN,tr|A0A097Q0T5|A0A097Q0T5_HUMAN,tr|A0A0B5E697|A0A0B5E697_HUMAN,tr|A0A0D3MLN1|A0A0D3MLN1_HUMAN,tr|A0A0D4WQL7|A0A0D4WQL7_HUMAN,tr|A0A0D4WR75|A0A0D4WR75_HUMAN,tr|A0A0D4WSL8|A0A0D4WSL8_HUMAN,tr|A0A0E3JG40|A0A0E3JG40_HUMAN,tr|A0A0E3JSF1|A0A0E3JSF1_HUMAN,tr|A0A0N6YNR7|A0A0N6YNR7_HUMAN,tr|A0A0P0C1B5|A0A0P0C1B5_HUMAN,tr|A0A0R6NEC0|A0A0R6NEC0_HUMAN,tr|A0A143FZ56|A0A143FZ56_HUMAN,tr|A0A143G082|A0A143G082_HUMAN,tr|A0S2P1|A0S2P1_HUMAN,tr|A0S3T1|A0S3T1_HUMAN,tr|A0SA07|A0SA07_HUMAN,tr|A1Z455|A1Z455_HUMAN,tr|A6Z3M5|A6Z3M5_HUMAN,tr|A6ZEU4|A6ZEU4_HUMAN,tr|A6ZF47|A6ZF47_HUMAN,tr|A6ZFK3|A6ZFK3_HUMAN,tr|A6ZHA9|A6ZHA9_HUMAN,tr|A7LF11|A7LF11_HUMAN,tr|A7LFA2|A7LFA2_HUMAN,tr|B1W855|B1W855_HUMAN,tr|B2CB37|B2CB37_HUMAN,tr|B2WRY8|B2WRY8_HUMAN,tr|B2XHT9|B2XHT9_HUMAN,tr|B2XIR3|B2XIR3_HUMAN,tr|B2XL43|B2XL43_HUMAN,tr|B2XP28|B2XP28_HUMAN,tr|B3DE06|B3DE06_HUMAN,tr|B3GUF3|B3GUF3_HUMAN,tr|B5M7M0|B5M7M0_HUMAN,tr|C5H6K5|C5H6K5_HUMAN,tr|C5H6K6|C5H6K6_HUMAN,tr|C5H6K7|C5H6K7_HUMAN,tr|C5H6L3|C5H6L3_HUMAN,tr|C5H6M3|C5H6M3_HUMAN,tr|C5H6M4|C5H6M4_HUMAN,tr|C5H6M5|C5H6M5_HUMAN,tr|C5H6M7|C5H6M7_HUMAN,tr|C5H6M8|C5H6M8_HUMAN,tr|C8XWJ6|C8XWJ6_HUMAN,tr|C8Y3G4|C8Y3G4_HUMAN,tr|C8Y3Q5|C8Y3Q5_HUMAN,tr|C8YBL1|C8YBL1_HUMAN,tr|D1G421|D1G421_HUMAN,tr|D2IKF4|D2IKF4_HUMAN,tr|D3WYY8|D3WYY8_HUMAN,tr|E0AF97|E0AF97_HUMAN,tr|E2DTL8|E2DTL8_HUMAN,tr|E2JFC4|E2JFC4_HUMAN,tr|E5DZN4|E5DZN4_HUMAN,tr|E5E079|E5E079_HUMAN,tr|E5E1A6|E5E1A6_HUMAN,tr|E5E1V1|E5E1V1_HUMAN,tr|E5EWG2|E5EWG2_HUMAN,tr|E5EWL4|E5EWL4_HUMAN,tr|E5EWR3|E5EWR3_HUMAN,tr|E5FWC0|E5FWC0_HUMAN,tr|E7CM18|E7CM18_HUMAN,tr|E7CNQ9|E7CNQ9_HUMAN,tr|E7E4E0|E7E4E0_HUMAN,tr|E9P659|E9P659_HUMAN,tr|F1AZ87|F1AZ87_HUMAN,tr|F1AZF2|F1AZF2_HUMAN,tr|F1CIN6|F1CIN6_HUMAN,tr|F2WGV2|F2WGV2_HUMAN,tr|F2WI31|F2WI31_HUMAN,tr|F2WJ84|F2WJ84_HUMAN,tr|G3CA49|G3CA49_HUMAN,tr|G4W3M6|G4W3M6_HUMAN,tr|G4W3U1|G4W3U1_HUMAN,tr|G5D863|G5D863_HUMAN,tr|G5D8C8|G5D8C8_HUMAN,tr|G5D8J3|G5D8J3_HUMAN,tr|G5D8K6|G5D8K6_HUMAN,tr|G5D8N2|G5D8N2_HUMAN,tr|G5D8Q5|G5D8Q5_HUMAN,tr|G8JE99|G8JE99_HUMAN,tr|G8JF18|G8JF18_HUMAN,tr|G9LB98|G9LB98_HUMAN,tr|G9LG51|G9LG51_HUMAN,tr|G9LHJ5|G9LHJ5_HUMAN,tr|G9LKX8|G9LKX8_HUMAN,tr|H9E7D1|H9E7D1_HUMAN,tr|H9E7F7|H9E7F7_HUMAN,tr|H9E7P8|H9E7P8_HUMAN,tr|H9E7T7|H9E7T7_HUMAN,tr|H9E7W2|H9E7W2_HUMAN,tr|H9LMC2|H9LMC2_HUMAN,tr|H9M675|H9M675_HUMAN,tr|H9MK30|H9MK30_HUMAN,tr|H9PDV6|H9PDV6_HUMAN,tr|H9PMX8|H9PMX8_HUMAN,tr|H9PWQ9|H9PWQ9_HUMAN,tr|H9Q9T5|H9Q9T5_HUMAN,tr|H9QH59|H9QH59_HUMAN,tr|H9QLC8|H9QLC8_HUMAN,tr|H9RA87|H9RA87_HUMAN,tr|H9RAX1|H9RAX1_HUMAN,tr|H9RD12|H9RD12_HUMAN,tr|H9RF01|H9RF01_HUMAN,tr|H9RJL3|H9RJL3_HUMAN,tr|H9RKS9|H9RKS9_HUMAN,tr|H9RV93|H9RV93_HUMAN,tr|H9S054|H9S054_HUMAN,tr|H9S5Y2|H9S5Y2_HUMAN,tr|H9S868|H9S868_HUMAN,tr|H9SA70|H9SA70_HUMAN,tr|H9STE0|H9STE0_HUMAN,tr|H9T3W9|H9T3W9_HUMAN,tr|I2E7Z7|I2E7Z7_HUMAN,tr|I3PYD8|I3PYD8_HUMAN,tr|I3Q4M2|I3Q4M2_HUMAN,tr|I6N6Q6|I6N6Q6_HUMAN,tr|I6PRP7|I6PRP7_HUMAN,tr|I6PZI4|I6PZI4_HUMAN,tr|I6UIH6|I6UIH6_HUMAN,tr|J7FG21|J7FG21_HUMAN,tr|J7HPF9|J7HPF9_HUMAN,tr|K7WG81|K7WG81_HUMAN,tr|K7WVJ5|K7WVJ5_HUMAN,tr|K7X9X2|K7X9X2_HUMAN,tr|K9M370|K9M370_HUMAN,tr|L7NVC9|L7NVC9_HUMAN,tr|L7XMG0|L7XMG0_HUMAN,tr|L7XQ86|L7XQ86_HUMAN,tr|N0BMC4|N0BMC4_HUMAN,tr|Q06TE6|Q06TE6_HUMAN,tr|Q09U41|Q09U41_HUMAN,tr|Q0Z7D8|Q0Z7D8_HUMAN,tr|Q0Z7F1|Q0Z7F1_HUMAN,tr|Q0Z7J0|Q0Z7J0_HUMAN,tr|Q0Z7K3|Q0Z7K3_HUMAN,tr|Q0Z7S0|Q0Z7S0_HUMAN,tr|Q14XT3|Q14XT3_HUMAN,tr|Q15HH9|Q15HH9_HUMAN,tr|Q19MP7|Q19MP7_HUMAN,tr|Q305H0|Q305H0_HUMAN,tr|Q4EZD4|Q4EZD4_HUMAN,tr|Q4F4V6|Q4F4V6_HUMAN,tr|Q4GCC3|Q4GCC3_HUMAN,tr|Q4GCG2|Q4GCG2_HUMAN,tr|Q4GCZ4|Q4GCZ4_HUMAN,tr|Q4GHE1|Q4GHE1_HUMAN,tr|Q4GQP0|Q4GQP0_HUMAN,tr|Q4GVP5|Q4GVP5_HUMAN,tr|Q4GW12|Q4GW12_HUMAN,tr|Q5S971|Q5S971_HUMAN,tr|Q5SA98|Q5SA98_HUMAN,tr|Q5SAP1|Q5SAP1_HUMAN,tr|Q5SB08|Q5SB08_HUMAN,tr|Q5XRW8|Q5XRW8_HUMAN,tr|Q6R0V6|Q6R0V6_HUMAN,tr|Q6RKW8|Q6RKW8_HUMAN,tr|Q6RNN7|Q6RNN7_HUMAN,tr|Q6RQ80|Q6RQ80_HUMAN,tr|Q6VIG7|Q6VIG7_HUMAN,tr|Q6VJD8|Q6VJD8_HUMAN,tr|Q6VJJ3|Q6VJJ3_HUMAN,tr|Q7Y626|Q7Y626_HUMAN,tr|Q7Y6M3|Q7Y6M3_HUMAN,tr|Q7Y6N0|Q7Y6N0_HUMAN,tr|Q7YCE6|Q7YCE6_HUMAN,tr|Q7YEH2|Q7YEH2_HUMAN,tr|Q85KS0|Q85KS0_HUMAN,tr|Q8HNR1|Q8HNR1_HUMAN,tr|Q8HNR6|Q8HNR6_HUMAN,tr|Q8WCW3|Q8WCW3_HUMAN,tr|Q9B138|Q9B138_HUMAN,tr|Q9B2U8|Q9B2U8_HUMAN,tr|R9Y412|R9Y412_HUMAN,tr|R9Y478|R9Y478_HUMAN,tr|S4STI1|S4STI1_HUMAN,tr|T1Q632|T1Q632_HUMAN,tr|T1SWS8|T1SWS8_HUMAN,tr|U3L556|U3L556_HUMAN,tr|U3LSI8|U3LSI8_HUMAN,tr|U5Z9R9|U5Z9R9_HUMAN,tr|V9J3S1|V9J3S1_HUMAN,tr|V9JD22|V9JD22_HUMAN,tr|V9JPM6|V9JPM6_HUMAN,tr|V9K571|V9K571_HUMAN,tr|W8D1X2|W8D1X2_HUMAN,tr|W8D4U9|W8D4U9_HUMAN,tr|W8DBX9|W8DBX9_HUMAN,tr|W8DFH5|W8DFH5_HUMAN,tr|X2C841|X2C841_HUMAN,tr|X2CK15|X2CK15_HUMAN,tr|X2D3Z6|X2D3Z6_HUMAN,tr|X2D3Z7|X2D3Z7_HUMAN,tr|X2D3Z8|X2D3Z8_HUMAN,tr|X2D4D6|X2D4D6_HUMAN,tr|X2D4E2|X2D4E2_HUMAN,tr|X2D4F2|X2D4F2_HUMAN,tr|X2D4K6|X2D4K6_HUMAN,tr|X2D4U2|X2D4U2_HUMAN,tr|X2D4U5|X2D4U5_HUMAN,tr|X2D4V3|X2D4V3_HUMAN,tr|X2D4V5|X2D4V5_HUMAN,tr|X2D537|X2D537_HUMAN,tr|X2D544|X2D544_HUMAN,tr|X2D546|X2D546_HUMAN,tr|X5BKA4|X5BKA4_HUMAN,tr|X5C6M5|X5C6M5_HUMAN	uni_human_2016.fasta	25,566.4	85.8%	1	1	1	0.0290%	3.08%
JMP1_SFD	BR1	JMP1_BR1	File Name: JMP1_01_01 (F037266)	Dolichyl-diphosphooligosaccharide--protein glycosyltransferase subunit DAD1 OS=Homo sapiens GN=DAD1 PE=1 SV=3	sp|P61803|DAD1_HUMAN,tr|F5GXX5|F5GXX5_HUMAN,tr|Q53G02|Q53G02_HUMAN	uni_human_2016.fasta	12,497.4	65.0%	1	1	1	0.0290%	8.85%
JMP1_SFD	BR1	JMP1_BR1	File Name: JMP1_01_01 (F037266)	Secretory carrier-associated membrane protein 2 OS=Homo sapiens GN=SCAMP2 PE=1 SV=2	sp|O15127|SCAM2_HUMAN,tr|A0A140VK92|A0A140VK92_HUMAN,tr|A8K769|A8K769_HUMAN,tr|Q6IBK3|Q6IBK3_HUMAN	uni_human_2016.fasta	36,649.1	86.1%	1	1	1	0.0290%	3.95%
JMP1_SFD	BR1	JMP1_BR1	File Name: JMP1_01_01 (F037266)	Arachidonate 5-lipoxygenase-activating protein OS=Homo sapiens GN=ALOX5AP PE=1 SV=2	sp|P20292|AL5AP_HUMAN,tr|A0A087WW23|A0A087WW23_HUMAN	uni_human_2016.fasta	18,157.7	86.1%	1	1	1	0.0290%	4.97%
JMP1_SFD	BR1	JMP1_BR1	File Name: JMP1_01_01 (F037266)	ADP/ATP translocase 2 OS=Homo sapiens GN=SLC25A5 PE=1 SV=7	sp|P05141|ADT2_HUMAN,tr|Q6NVC0|Q6NVC0_HUMAN	uni_human_2016.fasta	32,853.5	99.8%	2	3	3	0.0869%	6.71%
JMP1_SFD	BR1	JMP1_BR1	File Name: JMP1_01_01 (F037266)	Dolichyl-diphosphooligosaccharide--protein glycosyltransferase subunit STT3B OS=Homo sapiens GN=STT3B PE=1 SV=1	sp|Q8TCJ2|STT3B_HUMAN	uni_human_2016.fasta	93,677.7	32.8%	0	0	0	0.000%	0.000%
JMP1_SFD	BR1	JMP1_BR1	File Name: JMP1_01_01 (F037266)	Isoform 2 of Cytoplasmic dynein 2 heavy chain 1 OS=Homo sapiens GN=DYNC2H1	sp|Q8NCM8-2|DYHC2_HUMAN,sp|Q8NCM8|DYHC2_HUMAN,tr|B0I1S0|B0I1S0_HUMAN	uni_human_2016.fasta	492,629.2	65.5%	1	1	2	0.0579%	0.162%
JMP1_SFD	BR1	JMP1_BR1	File Name: JMP1_01_01 (F037266)	Transmembrane protein 109 OS=Homo sapiens GN=TMEM109 PE=1 SV=1	sp|Q9BVC6|TM109_HUMAN,tr|B2R9T9|B2R9T9_HUMAN	uni_human_2016.fasta	26,211.2	86.1%	1	1	1	0.0290%	4.94%
JMP1_SFD	BR1	JMP1_BR1	File Name: JMP1_01_01 (F037266)	Isoform 2 of Tax1-binding protein 1 OS=Homo sapiens GN=TAX1BP1	sp|Q86VP1-2|TAXB1_HUMAN,sp|Q86VP1-4|TAXB1_HUMAN,sp|Q86VP1|TAXB1_HUMAN,tr|B4DSG5|B4DSG5_HUMAN,tr|B4DVF9|B4DVF9_HUMAN,tr|B8ZZD4|B8ZZD4_HUMAN	uni_human_2016.fasta	90,876.9	75.1%	1	1	1	0.0290%	0.803%
JMP1_SFD	BR1	JMP1_BR1	File Name: JMP1_01_01 (F037266)	Isoform 2 of E3 ubiquitin-protein ligase RNF213 OS=Homo sapiens GN=RNF213	sp|Q63HN8-4|RN213_HUMAN,sp|Q63HN8|RN213_HUMAN,tr|A0A0A0MTC1|A0A0A0MTC1_HUMAN,tr|A0A0A0MTR7|A0A0A0MTR7_HUMAN	uni_human_2016.fasta	591,406.6	100.0%	4	4	4	0.116%	0.894%
JMP1_SFD	BR1	JMP1_BR1	File Name: JMP1_01_01 (F037266)	Histone-lysine N-methyltransferase KMT5C OS=Homo sapiens GN=KMT5C PE=1 SV=1	tr|A0A0D9SF94|A0A0D9SF94_HUMAN	uni_human_2016.fasta	38,832.1	35.9%	0	0	0	0.000%	0.000%
JMP1_SFD	BR1	JMP1_BR1	File Name: JMP1_01_01 (F037266)	Tax_Id=9606 Gene_Symbol=PRSS1 Trypsin-1 precursor	IPI:CON_IPI00011694.1|SWISS-PROT:P07477,sp|P07477|TRY1_HUMAN,tr|A1A508|A1A508_HUMAN,tr|A6XGL3|A6XGL3_HUMAN,tr|E7EQ64|E7EQ64_HUMAN	uni_human_2016.fasta	26,558.1	86.1%	1	1	1	0.0290%	7.29%
JMP1_SFD	BR1	JMP1_BR1	File Name: JMP1_01_01 (F037266)	U5 small nuclear ribonucleoprotein 200 kDa helicase OS=Homo sapiens GN=SNRNP200 PE=1 SV=2	sp|O75643|U520_HUMAN	uni_human_2016.fasta	244,513.8	34.5%	0	0	0	0.000%	0.000%
JMP1_SFD	BR1	JMP1_BR1	File Name: JMP1_01_01 (F037266)	Isoform 2 of Dynein heavy chain 8, axonemal OS=Homo sapiens GN=DNAH8	sp|Q96JB1-2|DYH8_HUMAN,sp|Q96JB1|DYH8_HUMAN,tr|A0A075B6F3|A0A075B6F3_HUMAN,tr|H0Y7V4|H0Y7V4_HUMAN	uni_human_2016.fasta	514,672.1	83.8%	1	1	1	0.0290%	0.157%
JMP1_SFD	BR1	JMP1_BR1	File Name: JMP1_01_01 (F037266)	Isoform 2 of Translocon-associated protein subunit gamma OS=Homo sapiens GN=SSR3	sp|Q9UNL2-2|SSRG_HUMAN,sp|Q9UNL2|SSRG_HUMAN,tr|C9JA28|C9JA28_HUMAN	uni_human_2016.fasta	21,081.4	64.3%	1	1	1	0.0290%	5.05%
JMP1_SFD	BR1	JMP1_BR1	File Name: JMP1_01_01 (F037266)	Nuclear pore complex protein Nup205 OS=Homo sapiens GN=NUP205 PE=1 SV=3	sp|Q92621|NU205_HUMAN	uni_human_2016.fasta	227,928.4	25.7%	0	0	0	0.000%	0.000%
JMP1_SFD	BR1	JMP1_BR1	File Name: JMP1_01_01 (F037266)	Peptidyl-prolyl cis-trans isomerase FKBP8 (Fragment) OS=Homo sapiens GN=FKBP8 PE=1 SV=1	tr|U3KQ64|U3KQ64_HUMAN	uni_human_2016.fasta	19,976.8	54.5%	0	0	0	0.000%	0.000%
JMP1_SFD	BR1	JMP1_BR1	File Name: JMP1_01_01 (F037266)	Isoform 2 of Clathrin heavy chain 1 OS=Homo sapiens GN=CLTC	sp|Q00610-2|CLH1_HUMAN,sp|Q00610|CLH1_HUMAN,tr|A0A087WVQ6|A0A087WVQ6_HUMAN	uni_human_2016.fasta	191,618.9	100.0%	3	3	3	0.0869%	2.01%
JMP1_SFD	BR1	JMP1_BR1	File Name: JMP1_01_01 (F037266)	Trypsin - Sus scrofa (Pig).	IPI:CON_Trypsin|SWISS-PROT:P00761|TRYP_PIG	uni_human_2016.fasta	24,409.3	64.2%	1	2	3	0.0869%	3.46%
JMP1_SFD	BR1	JMP1_BR1	File Name: JMP1_01_01 (F037266)	cDNA FLJ52761, highly similar to Actin, aortic smooth muscle OS=Homo sapiens PE=2 SV=1	tr|B4DUI8|B4DUI8_HUMAN	uni_human_2016.fasta	37,364.1	45.7%	0	0	0	0.000%	3.31%
JMP1_SFD	BR1	JMP1_BR1	File Name: JMP1_01_01 (F037266)	Isoform 2 of Transformation/transcription domain-associated protein OS=Homo sapiens GN=TRRAP	sp|Q9Y4A5-2|TRRAP_HUMAN,sp|Q9Y4A5|TRRAP_HUMAN,tr|F2Z2U4|F2Z2U4_HUMAN,tr|H0Y4W2|H0Y4W2_HUMAN	uni_human_2016.fasta	437,600.2	46.2%	0	0	0	0.000%	0.000%
JMP1_SFD	BR1	JMP1_BR1	File Name: JMP1_01_01 (F037266)	Isoform 12 of Titin OS=Homo sapiens GN=TTN	sp|Q8WZ42-12|TITIN_HUMAN,tr|A0A0A0MTS7|A0A0A0MTS7_HUMAN	uni_human_2016.fasta	3,994,212.8	86.1%	1	1	1	0.0290%	0.0139%
JMP1_SFD	BR1	JMP1_BR1	File Name: JMP1_01_01 (F037266)	Serine/arginine repetitive matrix protein 2 OS=Homo sapiens GN=SRRM2 PE=1 SV=2	sp|Q9UQ35|SRRM2_HUMAN,tr|A0A140VK53|A0A140VK53_HUMAN	uni_human_2016.fasta	299,621.6	99.7%	1	1	1	0.0290%	0.618%
JMP1_SFD	BR1	JMP1_BR1	File Name: JMP1_01_01 (F037266)	Transmembrane protein 41A OS=Homo sapiens GN=TMEM41A PE=1 SV=1	sp|Q96HV5|TM41A_HUMAN	uni_human_2016.fasta	29,667.0	86.1%	1	1	1	0.0290%	3.79%
JMP1_SFD	BR1	JMP1_BR1	File Name: JMP1_01_01 (F037266)	Isoform 4 of ATP-binding cassette sub-family A member 13 OS=Homo sapiens GN=ABCA13	sp|Q86UQ4-4|ABCAD_HUMAN,sp|Q86UQ4|ABCAD_HUMAN,tr|A0A0A0MT16|A0A0A0MT16_HUMAN	uni_human_2016.fasta	576,170.6	82.1%	1	1	1	0.0290%	0.119%
JMP1_SFD	BR1	JMP1_BR1	File Name: JMP1_01_01 (F037266)	Magnesium transporter protein 1 OS=Homo sapiens GN=MAGT1 PE=1 SV=1	sp|Q9H0U3|MAGT1_HUMAN,tr|A0A087WU53|A0A087WU53_HUMAN,tr|B4DH58|B4DH58_HUMAN	uni_human_2016.fasta	38,037.0	74.9%	1	1	1	0.0290%	2.69%
JMP1_SFD	BR1	JMP1_BR1	File Name: JMP1_01_01 (F037266)	Isoform 2 of SLIT-ROBO Rho GTPase-activating protein 3 OS=Homo sapiens GN=SRGAP3	sp|O43295-2|SRGP3_HUMAN,sp|O43295-3|SRGP3_HUMAN,sp|O43295|SRGP3_HUMAN,sp|O75044|SRGP2_HUMAN,sp|P0DJJ0|SRG2C_HUMAN,sp|P0DMP2|SRG2B_HUMAN,sp|P45954|ACDSB_HUMAN,sp|Q7Z6B7-2|SRGP1_HUMAN,sp|Q7Z6B7|SRGP1_HUMAN,tr|A0A075B7B5|A0A075B7B5_HUMAN,tr|A0A087WW56|A0A087WW56_HUMAN,tr|A0A087WZH4|A0A087WZH4_HUMAN,tr|A0A087X0L1|A0A087X0L1_HUMAN,tr|A0A0S2Z3P9|A0A0S2Z3P9_HUMAN,tr|A2RUF3|A2RUF3_HUMAN,tr|B4DDU0|B4DDU0_HUMAN,tr|B7Z3G4|B7Z3G4_HUMAN,tr|B7ZM87|B7ZM87_HUMAN,tr|C7TPG7|C7TPG7_HUMAN,tr|E7EMD6|E7EMD6_HUMAN,tr|E9PDX4|E9PDX4_HUMAN,tr|G5EA48|G5EA48_HUMAN,tr|Q5VZB5|Q5VZB5_HUMAN,tr|Q8IXS7|Q8IXS7_HUMAN,tr|Q9ULR4|Q9ULR4_HUMAN	uni_human_2016.fasta	47,487.1	71.9%	1	1	1	0.0290%	0.465%
JMP1_SFD	BR1	JMP1_BR1	File Name: JMP1_01_01 (F037266)	Isoform 2 of Very-long-chain (3R)-3-hydroxyacyl-CoA dehydratase 3 OS=Homo sapiens GN=HACD3	sp|Q9P035-2|HACD3_HUMAN,sp|Q9P035|HACD3_HUMAN,tr|H3BMZ1|H3BMZ1_HUMAN,tr|H3BPZ1|H3BPZ1_HUMAN,tr|H3BRL8|H3BRL8_HUMAN,tr|H3BS72|H3BS72_HUMAN	uni_human_2016.fasta	43,161.1	86.1%	1	1	1	0.0290%	4.56%
JMP1_SFD	BR1	JMP1_BR1	File Name: JMP1_01_01 (F037266)	Isoform 2 of Dynein heavy chain 1, axonemal OS=Homo sapiens GN=DNAH1	sp|Q9P2D7-2|DYH1_HUMAN,sp|Q9P2D7-4|DYH1_HUMAN,sp|Q9P2D7|DYH1_HUMAN,tr|A0A140VJI6|A0A140VJI6_HUMAN	uni_human_2016.fasta	493,958.7	86.1%	1	1	1	0.0290%	0.141%
JMP1_SFD	BR1	JMP1_BR1	File Name: JMP1_01_01 (F037266)	Isoform 2 of Coatomer subunit alpha OS=Homo sapiens GN=COPA	sp|P53621-2|COPA_HUMAN,sp|P53621|COPA_HUMAN	uni_human_2016.fasta	138,349.3	78.2%	1	1	1	0.0290%	0.892%
JMP1_SFD	BR1	JMP1_BR1	File Name: JMP1_01_01 (F037266)	Armadillo repeat-containing protein 8 (Fragment) OS=Homo sapiens GN=ARMC8 PE=1 SV=1	tr|H7C5B7|H7C5B7_HUMAN	uni_human_2016.fasta	12,532.7	64.4%	1	1	1	0.0290%	7.08%
JMP1_SFD	BR1	JMP1_BR1	File Name: JMP1_01_01 (F037266)	Signal peptidase complex subunit 2 OS=Homo sapiens GN=SPCS2 PE=1 SV=3	sp|Q15005|SPCS2_HUMAN,tr|A0A087WUC6|A0A087WUC6_HUMAN,tr|B4DDB9|B4DDB9_HUMAN,tr|E9PI68|E9PI68_HUMAN,tr|E9PL01|E9PL01_HUMAN	uni_human_2016.fasta	25,004.2	86.1%	1	1	1	0.0290%	3.98%
JMP1_SFD	BR1	JMP1_BR1	File Name: JMP1_01_01 (F037266)	Isoform 2 of Sarcoplasmic/endoplasmic reticulum calcium ATPase 2 OS=Homo sapiens GN=ATP2A2	sp|P16615-2|AT2A2_HUMAN,sp|P16615-3|AT2A2_HUMAN,sp|P16615-4|AT2A2_HUMAN,sp|P16615-5|AT2A2_HUMAN,sp|P16615|AT2A2_HUMAN,tr|A0A0S2Z3L2|A0A0S2Z3L2_HUMAN,tr|H7C5W9|H7C5W9_HUMAN	uni_human_2016.fasta	114,758.8	98.0%	1	1	1	0.0290%	1.10%
JMP1_SFD	BR1	JMP1_BR1	File Name: JMP1_01_01 (F037266)	Isoform 2 of Dermcidin OS=Homo sapiens GN=DCD	sp|P81605-2|DCD_HUMAN,sp|P81605|DCD_HUMAN	uni_human_2016.fasta	11,284.1	98.1%	1	1	1	0.0290%	9.09%
JMP1_SFD	BR1	JMP1_BR1	File Name: JMP1_01_01 (F037266)	Isoform 3 of Exportin-2 OS=Homo sapiens GN=CSE1L	sp|P55060-3|XPO2_HUMAN,sp|P55060-4|XPO2_HUMAN,sp|P55060|XPO2_HUMAN,tr|B4DM31|B4DM31_HUMAN,tr|B4DPS6|B4DPS6_HUMAN,tr|B4DUC5|B4DUC5_HUMAN	uni_human_2016.fasta	110,421.9	86.1%	1	1	1	0.0290%	1.06%
JMP1_SFD	BR1	JMP1_BR1	File Name: JMP1_01_01 (F037266)	Isoform Beta of Tripartite motif-containing protein 29 OS=Homo sapiens GN=TRIM29	sp|Q14134-2|TRI29_HUMAN,sp|Q14134|TRI29_HUMAN,tr|A0A024R3J1|A0A024R3J1_HUMAN,tr|B7Z5V5|B7Z5V5_HUMAN,tr|B7Z5V8|B7Z5V8_HUMAN,tr|B7Z8U9|B7Z8U9_HUMAN,tr|E9PRL4|E9PRL4_HUMAN,tr|Q0P6H7|Q0P6H7_HUMAN,tr|Q53G41|Q53G41_HUMAN	uni_human_2016.fasta	65,835.7	86.1%	1	1	1	0.0290%	0.877%
JMP1_SFD	BR1	JMP1_BR1	File Name: JMP1_01_01 (F037266)	DNA-dependent protein kinase catalytic subunit OS=Homo sapiens GN=PRKDC PE=1 SV=3	sp|P78527|PRKDC_HUMAN	uni_human_2016.fasta	469,095.5	100.0%	12	13	14	0.406%	2.83%
JMP1_SFD	BR1	JMP1_BR1	File Name: JMP1_01_01 (F037266)	Tax_Id=9606 Gene_Symbol=KRT6A Keratin, type II cytoskeletal 6A	IPI:CON_00300725.7|SWISS-PROT:P02538,sp|P02538|K2C6A_HUMAN,tr|A0A0S2Z428|A0A0S2Z428_HUMAN,tr|B4DRR0|B4DRR0_HUMAN	uni_human_2016.fasta	60,046.4	86.1%	1	1	1	0.0290%	4.96%
JMP1_SFD	BR1	JMP1_BR1	File Name: JMP1_01_01 (F037266)	Krev interaction trapped protein 1 (Fragment) OS=Homo sapiens GN=KRIT1 PE=1 SV=1	tr|C9JJM9|C9JJM9_HUMAN	uni_human_2016.fasta	6,711.1	50.9%	0	0	0	0.000%	0.000%
JMP1_SFD	BR1	JMP1_BR1	File Name: JMP1_01_01 (F037266)	Isoform 2 of Plectin OS=Homo sapiens GN=PLEC	sp|Q15149-2|PLEC_HUMAN,sp|Q15149-4|PLEC_HUMAN,sp|Q15149-5|PLEC_HUMAN,sp|Q15149-6|PLEC_HUMAN,sp|Q15149-7|PLEC_HUMAN,sp|Q15149-8|PLEC_HUMAN,sp|Q15149-9|PLEC_HUMAN,sp|Q15149|PLEC_HUMAN	uni_human_2016.fasta	512,599.4	100.0%	5	5	5	0.145%	1.18%
JMP1_SFD	BR1	JMP1_BR1	File Name: JMP1_01_01 (F037266)	Isoform 2 of Voltage-dependent P/Q-type calcium channel subunit alpha-1A OS=Homo sapiens GN=CACNA1A	sp|O00555-2|CAC1A_HUMAN,sp|O00555-3|CAC1A_HUMAN,sp|O00555-4|CAC1A_HUMAN,sp|O00555-5|CAC1A_HUMAN,sp|O00555-6|CAC1A_HUMAN,sp|O00555-8|CAC1A_HUMAN,sp|O00555|CAC1A_HUMAN,tr|A0A087WW63|A0A087WW63_HUMAN,tr|B5TYJ1|B5TYJ1_HUMAN,tr|Q9NS89|Q9NS89_HUMAN	uni_human_2016.fasta	282,370.9	52.5%	0	0	0	0.000%	0.000%
JMP1_SFD	BR1	JMP1_BR1	File Name: JMP1_01_01 (F037266)	Isoform 3 of L-lactate dehydrogenase A chain OS=Homo sapiens GN=LDHA	sp|P00338-3|LDHA_HUMAN,sp|P00338|LDHA_HUMAN,tr|B4DJI1|B4DJI1_HUMAN,tr|V9HWB9|V9HWB9_HUMAN	uni_human_2016.fasta	36,689.2	99.2%	2	2	2	0.0579%	4.99%
JMP1_SFD	BR1	JMP1_BR1	File Name: JMP1_01_01 (F037266)	Isoform 2 of Protein KIAA0100 OS=Homo sapiens GN=KIAA0100	sp|Q14667-2|K0100_HUMAN,sp|Q14667|K0100_HUMAN,tr|K7EQ86|K7EQ86_HUMAN,tr|Q08E86|Q08E86_HUMAN	uni_human_2016.fasta	253,702.8	42.2%	0	0	0	0.000%	0.000%
JMP1_SFD	BR1	JMP1_BR1	File Name: JMP1_01_01 (F037266)	Isoform 2 of E3 ubiquitin-protein ligase HUWE1 OS=Homo sapiens GN=HUWE1	sp|Q7Z6Z7-2|HUWE1_HUMAN,sp|Q7Z6Z7-3|HUWE1_HUMAN,sp|Q7Z6Z7|HUWE1_HUMAN,tr|A0A024R9U8|A0A024R9U8_HUMAN,tr|A0A024R9W5|A0A024R9W5_HUMAN	uni_human_2016.fasta	481,892.1	100.0%	7	7	7	0.203%	2.25%
JMP1_SFD	BR1	JMP1_BR1	File Name: JMP1_01_01 (F037266)	HLA class II histocompatibility antigen, DP beta 1 chain OS=Homo sapiens GN=HLA-DPB1 PE=1 SV=1	tr|A0A0G2JII1|A0A0G2JII1_HUMAN,tr|A0A0G2JJV3|A0A0G2JJV3_HUMAN,tr|A0A140T8Z3|A0A140T8Z3_HUMAN	uni_human_2016.fasta	25,766.1	86.1%	1	1	3	0.0869%	2.63%
JMP1_SFD	BR1	JMP1_BR1	File Name: JMP1_01_01 (F037266)	MHC class I antigen (Fragment) OS=Homo sapiens GN=HLA-C PE=3 SV=1	tr|V5NQW1|V5NQW1_HUMAN	uni_human_2016.fasta	38,936.5	98.8%	1	1	1	0.0290%	4.01%
JMP1_SFD	BR1	JMP1_BR1	File Name: JMP1_01_01 (F037266)	Heat shock protein HSP 90-beta OS=Homo sapiens GN=HSP90AB1 PE=1 SV=4	sp|P08238|HS90B_HUMAN,tr|A0A024RD80|A0A024RD80_HUMAN	uni_human_2016.fasta	83,267.3	32.9%	0	0	0	0.000%	1.93%
JMP1_SFD	BR1	JMP1_BR1	File Name: JMP1_01_01 (F037266)	Keratin 1 OS=Homo sapiens GN=KRT1 PE=3 SV=1	tr|H6VRG2|H6VRG2_HUMAN	uni_human_2016.fasta	66,067.3	100.0%	18	18	20	0.579%	31.7%
JMP1_SFD	BR1	JMP1_BR1	File Name: JMP1_01_01 (F037266)	Endoplasmic reticulum aminopeptidase 1 delta-Exon-11 isoform OS=Homo sapiens GN=ERAP1 PE=2 SV=1	tr|A0A075BTL2|A0A075BTL2_HUMAN	uni_human_2016.fasta	61,442.5	86.1%	1	1	1	0.0290%	2.37%
JMP1_SFD	BR1	JMP1_BR1	File Name: JMP1_01_01 (F037266)	Tax_Id=9606 Gene_Symbol=KRT10 Keratin, type I cytoskeletal 10	IPI:CON_00009865.2|SWISS-PROT:P13645,sp|P13645|K1C10_HUMAN	uni_human_2016.fasta	59,512.4	100.0%	9	9	9	0.261%	16.2%
JMP1_SFD	BR1	JMP1_BR1	File Name: JMP1_01_01 (F037266)	ATP-dependent RNA helicase DDX39A OS=Homo sapiens GN=DDX39A PE=1 SV=2	sp|O00148|DX39A_HUMAN,tr|B4DX78|B4DX78_HUMAN	uni_human_2016.fasta	49,129.8	33.2%	0	0	0	0.000%	0.000%
JMP1_SFD	BR1	JMP1_BR1	File Name: JMP1_01_01 (F037266)	MHC class I antigen (Fragment) OS=Homo sapiens GN=HLA-B PE=3 SV=1	tr|B2DG08|B2DG08_HUMAN	uni_human_2016.fasta	31,615.1	70.6%	1	1	1	0.0290%	7.33%
JMP1_SFD	BR1	JMP1_BR1	File Name: JMP1_01_01 (F037266)	Isoform 2 of Utrophin OS=Homo sapiens GN=UTRN	sp|P46939-2|UTRO_HUMAN,sp|P46939|UTRO_HUMAN	uni_human_2016.fasta	394,466.4	60.5%	1	1	1	0.0290%	0.320%
JMP1_SFD	BR1	JMP1_BR1	File Name: JMP1_01_01 (F037266)	Antigen peptide transporter 1 OS=Homo sapiens GN=TAP1 PE=1 SV=2	sp|Q03518|TAP1_HUMAN,tr|A0A0S2Z5A6|A0A0S2Z5A6_HUMAN,tr|A0A140T9T7|A0A140T9T7_HUMAN,tr|B2R9F3|B2R9F3_HUMAN,tr|Q6QWC0|Q6QWC0_HUMAN,tr|Q6QWC1|Q6QWC1_HUMAN,tr|X5CKB3|X5CKB3_HUMAN	uni_human_2016.fasta	87,219.4	86.1%	1	1	1	0.0290%	1.73%
JMP1_SFD	BR1	JMP1_BR1	File Name: JMP1_01_01 (F037266)	ATP-dependent RNA helicase A OS=Homo sapiens GN=DHX9 PE=1 SV=4	sp|Q08211|DHX9_HUMAN	uni_human_2016.fasta	140,961.5	86.1%	1	1	1	0.0290%	0.945%
JMP1_SFD	BR1	JMP1_BR1	File Name: JMP1_01_01 (F037266)	Tax_Id=9606 Gene_Symbol=KRT14 Keratin, type I cytoskeletal 14	IPI:CON_00384444.5|SWISS-PROT:P02533,sp|P02533|K1C14_HUMAN	uni_human_2016.fasta	51,622.6	100.0%	2	2	2	0.0579%	7.20%
JMP1_SFD	BR1	JMP1_BR1	File Name: JMP1_01_01 (F037266)	Arf-GAP with coiled-coil, ANK repeat and PH domain-containing protein 2 OS=Homo sapiens GN=ACAP2 PE=1 SV=3	sp|Q15057|ACAP2_HUMAN,tr|A0A087X1H5|A0A087X1H5_HUMAN	uni_human_2016.fasta	88,030.1	43.8%	0	0	0	0.000%	0.000%
JMP1_SFD	BR1	JMP1_BR1	File Name: JMP1_01_01 (F037266)	Lysozyme C OS=Homo sapiens GN=LYZ PE=1 SV=1	sp|P61626|LYSC_HUMAN,tr|B2R4C5|B2R4C5_HUMAN	uni_human_2016.fasta	16,536.9	67.2%	1	1	1	0.0290%	6.08%
JMP1_SFD	BR1	JMP1_BR1	File Name: JMP1_01_01 (F037266)	Isoform 2 of Zinc finger protein 407 OS=Homo sapiens GN=ZNF407	sp|Q9C0G0-2|ZN407_HUMAN,sp|Q9C0G0|ZN407_HUMAN	uni_human_2016.fasta	247,361.5	40.9%	0	0	0	0.000%	0.000%
JMP1_SFD	BR1	JMP1_BR1	File Name: JMP1_01_01 (F037266)	Spectrin beta chain, non-erythrocytic 1 OS=Homo sapiens GN=SPTBN1 PE=1 SV=2	sp|Q01082|SPTB2_HUMAN,tr|A0A087WUZ3|A0A087WUZ3_HUMAN,tr|B2ZZ89|B2ZZ89_HUMAN,tr|K9MS24|K9MS24_HUMAN	uni_human_2016.fasta	274,613.4	26.1%	0	0	0	0.000%	0.000%
JMP1_SFD	BR1	JMP1_BR1	File Name: JMP1_01_01 (F037266)	Isoform 4 of WD repeat- and FYVE domain-containing protein 4 OS=Homo sapiens GN=WDFY4	sp|Q6ZS81-4|WDFY4_HUMAN,sp|Q6ZS81-5|WDFY4_HUMAN,sp|Q6ZS81|WDFY4_HUMAN,tr|D3DX93|D3DX93_HUMAN	uni_human_2016.fasta	353,613.2	98.7%	1	1	1	0.0290%	0.409%
JMP1_SFD	BR1	JMP1_BR1	File Name: JMP1_01_01 (F037266)	Isoform B of Manganese-transporting ATPase 13A1 OS=Homo sapiens GN=ATP13A1	sp|Q9HD20-2|AT131_HUMAN,sp|Q9HD20|AT131_HUMAN,tr|A0A024R7N2|A0A024R7N2_HUMAN,tr|A0A024R7P3|A0A024R7P3_HUMAN	uni_human_2016.fasta	132,957.8	51.3%	0	0	0	0.000%	0.000%
JMP1_SFD	BR1	JMP1_BR1	File Name: JMP1_01_01 (F037266)	Isoform 2 of Solute carrier organic anion transporter family member 3A1 OS=Homo sapiens GN=SLCO3A1	sp|Q9UIG8-2|SO3A1_HUMAN,sp|Q9UIG8|SO3A1_HUMAN	uni_human_2016.fasta	76,555.4	64.2%	1	1	1	0.0290%	1.88%
JMP1_SFD	BR1	JMP1_BR1	File Name: JMP1_01_01 (F037266)	Isoform 2 of ATP synthase subunit alpha, mitochondrial OS=Homo sapiens GN=ATP5A1	sp|P25705-2|ATPA_HUMAN,sp|P25705|ATPA_HUMAN,tr|V9HW26|V9HW26_HUMAN	uni_human_2016.fasta	59,752.1	86.1%	1	1	1	0.0290%	1.99%
JMP1_SFD	BR1	JMP1_BR1	File Name: JMP1_01_01 (F037266)	Carnitine O-palmitoyltransferase 1, liver isoform OS=Homo sapiens GN=CPT1A PE=1 SV=2	sp|P50416|CPT1A_HUMAN,tr|A0A024R5F4|A0A024R5F4_HUMAN,tr|B2RAQ8|B2RAQ8_HUMAN	uni_human_2016.fasta	88,370.1	78.5%	1	1	1	0.0290%	1.81%
JMP1_SFD	BR1	JMP1_BR1	File Name: JMP1_01_01 (F037266)	ADP/ATP translocase 3 OS=Homo sapiens GN=SLC25A6 PE=1 SV=4	sp|P12236|ADT3_HUMAN,tr|Q59EI9|Q59EI9_HUMAN,tr|Q6I9V5|Q6I9V5_HUMAN	uni_human_2016.fasta	32,867.1	84.3%	1	2	2	0.0579%	6.71%
JMP1_SFD	BR1	JMP1_BR1	File Name: JMP1_01_01 (F037266)	Heterogeneous nuclear ribonucleoprotein U-like protein 2 OS=Homo sapiens GN=HNRNPUL2 PE=1 SV=1	sp|Q1KMD3|HNRL2_HUMAN	uni_human_2016.fasta	85,105.2	64.4%	1	1	1	0.0290%	1.61%
JMP1_SFD	BR1	JMP1_BR1	File Name: JMP1_01_01 (F037266)	Isoform D of Protein SON OS=Homo sapiens GN=SON	sp|P18583-5|SON_HUMAN,sp|P18583-7|SON_HUMAN,sp|P18583-9|SON_HUMAN,sp|P18583|SON_HUMAN	uni_human_2016.fasta	263,829.4	33.9%	0	0	0	0.000%	0.000%
JMP1_SFD	BR1	JMP1_BR1	File Name: JMP1_01_01 (F037266)	Isoform 2 of Inositol 1,4,5-trisphosphate receptor type 1 OS=Homo sapiens GN=ITPR1	sp|Q14643-2|ITPR1_HUMAN,sp|Q14643-3|ITPR1_HUMAN,sp|Q14643-4|ITPR1_HUMAN,sp|Q14643-5|ITPR1_HUMAN,sp|Q14643-6|ITPR1_HUMAN,sp|Q14643-7|ITPR1_HUMAN,sp|Q14643-8|ITPR1_HUMAN,sp|Q14643|ITPR1_HUMAN	uni_human_2016.fasta	313,931.7	83.7%	1	1	1	0.0290%	0.365%
JMP1_SFD	BR1	JMP1_BR1	File Name: JMP1_01_01 (F037266)	cDNA FLJ51896, highly similar to Glia-derived nexin OS=Homo sapiens PE=2 SV=1	tr|B4DMR3|B4DMR3_HUMAN	uni_human_2016.fasta	37,158.3	82.0%	1	1	1	0.0290%	2.40%
JMP1_SFD	BR1	JMP1_BR1	File Name: JMP1_01_01 (F037266)	Isoform 3 of Sodium/potassium-transporting ATPase subunit alpha-1 OS=Homo sapiens GN=ATP1A1	sp|P05023-3|AT1A1_HUMAN,tr|B7Z3V1|B7Z3V1_HUMAN	uni_human_2016.fasta	109,553.6	86.1%	1	1	1	0.0290%	1.31%
JMP1_SFD	BR1	JMP1_BR1	File Name: JMP1_02_01 (F037267)	Amino acid transporter (Fragment) OS=Homo sapiens PE=2 SV=1	tr|Q59FL6|Q59FL6_HUMAN	uni_human_2016.fasta	62,369.0	16.6%	0	0	0	0.000%	0.000%
JMP1_SFD	BR1	JMP1_BR1	File Name: JMP1_02_01 (F037267)	Isoform 2 of 182 kDa tankyrase-1-binding protein OS=Homo sapiens GN=TNKS1BP1	sp|Q9C0C2-2|TB182_HUMAN,sp|Q9C0C2|TB182_HUMAN,tr|A0A024R542|A0A024R542_HUMAN,tr|B3KXS7|B3KXS7_HUMAN	uni_human_2016.fasta	181,795.0	92.4%	1	1	1	0.0244%	2.19%
JMP1_SFD	BR1	JMP1_BR1	File Name: JMP1_02_01 (F037267)	Nuclear pore complex protein Nup160 (Fragment) OS=Homo sapiens GN=NUP160 PE=1 SV=2	tr|G3V198|G3V198_HUMAN	uni_human_2016.fasta	148,975.5	44.5%	1	1	1	0.0244%	0.609%
JMP1_SFD	BR1	JMP1_BR1	File Name: JMP1_02_01 (F037267)	Isoform D of Protein SON OS=Homo sapiens GN=SON	sp|P18583-5|SON_HUMAN,sp|P18583-7|SON_HUMAN,sp|P18583-9|SON_HUMAN,sp|P18583|SON_HUMAN	uni_human_2016.fasta	263,829.4	99.7%	2	2	2	0.0488%	1.02%
JMP1_SFD	BR1	JMP1_BR1	File Name: JMP1_02_01 (F037267)	Lamin-B receptor OS=Homo sapiens GN=LBR PE=1 SV=2	sp|Q14739|LBR_HUMAN,tr|A0A024R3R5|A0A024R3R5_HUMAN,tr|B4E0Z3|B4E0Z3_HUMAN,tr|C9JXK0|C9JXK0_HUMAN	uni_human_2016.fasta	70,706.3	99.8%	2	2	2	0.0488%	4.07%
JMP1_SFD	BR1	JMP1_BR1	File Name: JMP1_02_01 (F037267)	Isoform 3 of Exportin-2 OS=Homo sapiens GN=CSE1L	sp|P55060-3|XPO2_HUMAN,sp|P55060-4|XPO2_HUMAN,sp|P55060|XPO2_HUMAN,tr|B4DM31|B4DM31_HUMAN,tr|B4DPS6|B4DPS6_HUMAN,tr|B4DUC5|B4DUC5_HUMAN	uni_human_2016.fasta	110,421.9	76.6%	1	1	1	0.0244%	1.06%
JMP1_SFD	BR1	JMP1_BR1	File Name: JMP1_02_01 (F037267)	Isoform 3 of L-lactate dehydrogenase A chain OS=Homo sapiens GN=LDHA	sp|P00338-3|LDHA_HUMAN,sp|P00338|LDHA_HUMAN,tr|B4DJI1|B4DJI1_HUMAN,tr|V9HWB9|V9HWB9_HUMAN	uni_human_2016.fasta	33,593.4	76.6%	1	1	1	0.0244%	3.32%
JMP1_SFD	BR1	JMP1_BR1	File Name: JMP1_02_01 (F037267)	Nuclear pore membrane glycoprotein 210 OS=Homo sapiens GN=NUP210 PE=1 SV=3	sp|Q8TEM1|PO210_HUMAN	uni_human_2016.fasta	205,109.8	66.2%	1	1	1	0.0244%	0.477%
JMP1_SFD	BR1	JMP1_BR1	File Name: JMP1_02_01 (F037267)	HLA class II histocompatibility antigen, DP beta 1 chain OS=Homo sapiens GN=HLA-DPB1 PE=1 SV=1	tr|A0A0G2JII1|A0A0G2JII1_HUMAN,tr|A0A0G2JJV3|A0A0G2JJV3_HUMAN,tr|A0A140T8Z3|A0A140T8Z3_HUMAN	uni_human_2016.fasta	25,766.1	76.6%	1	1	5	0.122%	2.63%
JMP1_SFD	BR1	JMP1_BR1	File Name: JMP1_02_01 (F037267)	Carnitine O-palmitoyltransferase 1, liver isoform OS=Homo sapiens GN=CPT1A PE=1 SV=2	sp|P50416|CPT1A_HUMAN,tr|A0A024R5F4|A0A024R5F4_HUMAN,tr|B2RAQ8|B2RAQ8_HUMAN	uni_human_2016.fasta	88,370.1	45.3%	1	1	1	0.0244%	1.81%
JMP1_SFD	BR1	JMP1_BR1	File Name: JMP1_02_01 (F037267)	Bifunctional glutamate/proline--tRNA ligase OS=Homo sapiens GN=EPRS PE=1 SV=5	sp|P07814|SYEP_HUMAN,tr|B4DKX5|B4DKX5_HUMAN,tr|H6WCP5|H6WCP5_HUMAN,tr|Q3KQZ8|Q3KQZ8_HUMAN,tr|V9GYZ6|V9GYZ6_HUMAN	uni_human_2016.fasta	170,593.2	53.9%	1	1	1	0.0244%	0.595%
JMP1_SFD	BR1	JMP1_BR1	File Name: JMP1_02_01 (F037267)	MHC class I antigen (Fragment) OS=Homo sapiens GN=HLA-B PE=3 SV=1	tr|E3Q1J2|E3Q1J2_HUMAN	uni_human_2016.fasta	31,581.5	76.6%	1	1	1	0.0244%	7.33%
JMP1_SFD	BR1	JMP1_BR1	File Name: JMP1_02_01 (F037267)	Fatty acid synthase OS=Homo sapiens GN=FASN PE=1 SV=3	sp|P49327|FAS_HUMAN,tr|A0A0U1RQF0|A0A0U1RQF0_HUMAN	uni_human_2016.fasta	273,427.1	100.0%	15	20	20	0.488%	5.66%
JMP1_SFD	BR1	JMP1_BR1	File Name: JMP1_02_01 (F037267)	Tax_Id=9606 Gene_Symbol=KRT14 Keratin, type I cytoskeletal 14	IPI:CON_00384444.5|SWISS-PROT:P02533,sp|P02533|K1C14_HUMAN	uni_human_2016.fasta	51,622.6	100.0%	3	3	3	0.0732%	11.9%
JMP1_SFD	BR1	JMP1_BR1	File Name: JMP1_02_01 (F037267)	Isoform 2 of Probable ubiquitin carboxyl-terminal hydrolase FAF-X OS=Homo sapiens GN=USP9X	sp|Q93008-1|USP9X_HUMAN,sp|Q93008|USP9X_HUMAN,tr|D3DWB6|D3DWB6_HUMAN	uni_human_2016.fasta	292,284.2	52.1%	1	1	1	0.0244%	0.470%
JMP1_SFD	BR1	JMP1_BR1	File Name: JMP1_02_01 (F037267)	Nucleoprotein TPR OS=Homo sapiens GN=TPR PE=1 SV=3	sp|P12270|TPR_HUMAN	uni_human_2016.fasta	267,289.3	100.0%	8	9	9	0.220%	3.00%
JMP1_SFD	BR1	JMP1_BR1	File Name: JMP1_02_01 (F037267)	Isoform 3 of Dedicator of cytokinesis protein 10 OS=Homo sapiens GN=DOCK10	sp|Q96BY6-3|DOC10_HUMAN,sp|Q96BY6|DOC10_HUMAN	uni_human_2016.fasta	249,496.8	99.6%	2	2	2	0.0488%	0.826%
JMP1_SFD	BR1	JMP1_BR1	File Name: JMP1_02_01 (F037267)	Isoform 2 of CCR4-NOT transcription complex subunit 1 OS=Homo sapiens GN=CNOT1	sp|A5YKK6-2|CNOT1_HUMAN,sp|A5YKK6|CNOT1_HUMAN	uni_human_2016.fasta	266,944.7	100.0%	3	3	3	0.0732%	1.18%
JMP1_SFD	BR1	JMP1_BR1	File Name: JMP1_02_01 (F037267)	Isoform 2 of SLIT-ROBO Rho GTPase-activating protein 3 OS=Homo sapiens GN=SRGAP3	sp|O43295-2|SRGP3_HUMAN,sp|O43295-3|SRGP3_HUMAN,sp|O43295|SRGP3_HUMAN,sp|O75044|SRGP2_HUMAN,sp|P0DJJ0|SRG2C_HUMAN,sp|P0DMP2|SRG2B_HUMAN,sp|P45954|ACDSB_HUMAN,sp|Q7Z6B7-2|SRGP1_HUMAN,sp|Q7Z6B7|SRGP1_HUMAN,tr|A0A075B7B5|A0A075B7B5_HUMAN,tr|A0A087WW56|A0A087WW56_HUMAN,tr|A0A087WZH4|A0A087WZH4_HUMAN,tr|A0A087X0L1|A0A087X0L1_HUMAN,tr|A0A0S2Z3P9|A0A0S2Z3P9_HUMAN,tr|A2RUF3|A2RUF3_HUMAN,tr|B4DDU0|B4DDU0_HUMAN,tr|B7Z3G4|B7Z3G4_HUMAN,tr|B7ZM87|B7ZM87_HUMAN,tr|C7TPG7|C7TPG7_HUMAN,tr|E7EMD6|E7EMD6_HUMAN,tr|E9PDX4|E9PDX4_HUMAN,tr|G5EA48|G5EA48_HUMAN,tr|Q5VZB5|Q5VZB5_HUMAN,tr|Q8IXS7|Q8IXS7_HUMAN,tr|Q9ULR4|Q9ULR4_HUMAN	uni_human_2016.fasta	47,487.1	63.5%	1	1	2	0.0488%	0.465%
JMP1_SFD	BR1	JMP1_BR1	File Name: JMP1_02_01 (F037267)	Acylamino-acid-releasing enzyme OS=Homo sapiens GN=APEH PE=1 SV=4	sp|P13798|ACPH_HUMAN,tr|A0A024R2U9|A0A024R2U9_HUMAN,tr|C9JIF9|C9JIF9_HUMAN	uni_human_2016.fasta	81,224.1	73.0%	1	1	1	0.0244%	1.37%
JMP1_SFD	BR1	JMP1_BR1	File Name: JMP1_02_01 (F037267)	7-dehydrocholesterol reductase OS=Homo sapiens GN=DHCR7 PE=1 SV=1	sp|Q9UBM7|DHCR7_HUMAN,tr|A0A024R5F7|A0A024R5F7_HUMAN,tr|A8K0D2|A8K0D2_HUMAN,tr|B4E1K5|B4E1K5_HUMAN,tr|X5DNI9|X5DNI9_HUMAN	uni_human_2016.fasta	54,491.0	41.5%	1	1	1	0.0244%	1.68%
JMP1_SFD	BR1	JMP1_BR1	File Name: JMP1_02_01 (F037267)	Protocadherin-1 (Fragment) OS=Homo sapiens GN=PCDH1 PE=4 SV=1	tr|H0Y9I5|H0Y9I5_HUMAN	uni_human_2016.fasta	1,993.1	67.3%	1	1	1	0.0244%	29.4%
JMP1_SFD	BR1	JMP1_BR1	File Name: JMP1_02_01 (F037267)	Isoform 2 of Plectin OS=Homo sapiens GN=PLEC	sp|Q15149-2|PLEC_HUMAN,sp|Q15149-4|PLEC_HUMAN,sp|Q15149-5|PLEC_HUMAN,sp|Q15149-6|PLEC_HUMAN,sp|Q15149-7|PLEC_HUMAN,sp|Q15149-8|PLEC_HUMAN,sp|Q15149-9|PLEC_HUMAN,sp|Q15149|PLEC_HUMAN	uni_human_2016.fasta	531,783.9	100.0%	22	24	24	0.586%	5.14%
JMP1_SFD	BR1	JMP1_BR1	File Name: JMP1_02_01 (F037267)	Isoform 2 of Serine/threonine-protein kinase WNK1 OS=Homo sapiens GN=WNK1	sp|Q9H4A3-2|WNK1_HUMAN,sp|Q9H4A3-5|WNK1_HUMAN,sp|Q9H4A3-6|WNK1_HUMAN,sp|Q9H4A3-7|WNK1_HUMAN,sp|Q9H4A3|WNK1_HUMAN,tr|D3DUP1|D3DUP1_HUMAN,tr|D3DUP2|D3DUP2_HUMAN,tr|F5GWT4|F5GWT4_HUMAN	uni_human_2016.fasta	250,788.3	76.6%	1	1	1	0.0244%	0.468%
JMP1_SFD	BR1	JMP1_BR1	File Name: JMP1_02_01 (F037267)	Isoform 2 of Treacle protein OS=Homo sapiens GN=TCOF1	sp|Q13428-2|TCOF_HUMAN,sp|Q13428-3|TCOF_HUMAN,sp|Q13428-4|TCOF_HUMAN,sp|Q13428-6|TCOF_HUMAN,sp|Q13428-7|TCOF_HUMAN,sp|Q13428-8|TCOF_HUMAN,sp|Q13428|TCOF_HUMAN,tr|E7ETY2|E7ETY2_HUMAN,tr|J3KQ96|J3KQ96_HUMAN	uni_human_2016.fasta	152,104.5	100.0%	3	3	3	0.0732%	2.13%
JMP1_SFD	BR1	JMP1_BR1	File Name: JMP1_02_01 (F037267)	ADP/ATP translocase 2 OS=Homo sapiens GN=SLC25A5 PE=1 SV=7	sp|P05141|ADT2_HUMAN,tr|Q6NVC0|Q6NVC0_HUMAN	uni_human_2016.fasta	32,853.5	99.8%	2	5	5	0.122%	6.71%
JMP1_SFD	BR1	JMP1_BR1	File Name: JMP1_02_01 (F037267)	Isoform 3 of Protein PRRC2C OS=Homo sapiens GN=PRRC2C	sp|Q9Y520-3|PRC2C_HUMAN,sp|Q9Y520-4|PRC2C_HUMAN,sp|Q9Y520-5|PRC2C_HUMAN,sp|Q9Y520-6|PRC2C_HUMAN,sp|Q9Y520-7|PRC2C_HUMAN,sp|Q9Y520|PRC2C_HUMAN,tr|E7EPN9|E7EPN9_HUMAN	uni_human_2016.fasta	316,908.5	98.0%	1	1	1	0.0244%	0.667%
JMP1_SFD	BR1	JMP1_BR1	File Name: JMP1_02_01 (F037267)	Antigen peptide transporter 1 OS=Homo sapiens GN=TAP1 PE=1 SV=2	sp|Q03518|TAP1_HUMAN,tr|A0A0S2Z5A6|A0A0S2Z5A6_HUMAN,tr|A0A140T9T7|A0A140T9T7_HUMAN,tr|B2R9F3|B2R9F3_HUMAN,tr|Q6QWC0|Q6QWC0_HUMAN,tr|Q6QWC1|Q6QWC1_HUMAN,tr|X5CKB3|X5CKB3_HUMAN	uni_human_2016.fasta	87,219.4	76.6%	1	1	1	0.0244%	1.73%
JMP1_SFD	BR1	JMP1_BR1	File Name: JMP1_02_01 (F037267)	Isoform 2 of E3 ubiquitin-protein ligase UBR4 OS=Homo sapiens GN=UBR4	sp|Q5T4S7-2|UBR4_HUMAN,sp|Q5T4S7-3|UBR4_HUMAN,sp|Q5T4S7-4|UBR4_HUMAN,sp|Q5T4S7|UBR4_HUMAN	uni_human_2016.fasta	573,842.5	99.6%	2	2	2	0.0488%	0.423%
JMP1_SFD	BR1	JMP1_BR1	File Name: JMP1_02_01 (F037267)	Isoform 2 of E1A-binding protein p400 OS=Homo sapiens GN=EP400	sp|Q96L91-2|EP400_HUMAN,sp|Q96L91-3|EP400_HUMAN,sp|Q96L91-4|EP400_HUMAN,sp|Q96L91-5|EP400_HUMAN,sp|Q96L91|EP400_HUMAN	uni_human_2016.fasta	343,483.8	98.3%	1	1	1	0.0244%	0.512%
JMP1_SFD	BR1	JMP1_BR1	File Name: JMP1_02_01 (F037267)	Magnesium transporter protein 1 OS=Homo sapiens GN=MAGT1 PE=1 SV=1	sp|Q9H0U3|MAGT1_HUMAN,tr|A0A087WU53|A0A087WU53_HUMAN,tr|B4DH58|B4DH58_HUMAN	uni_human_2016.fasta	38,037.0	57.7%	1	1	1	0.0244%	2.69%
JMP1_SFD	BR1	JMP1_BR1	File Name: JMP1_02_01 (F037267)	ADP/ATP translocase 3 OS=Homo sapiens GN=SLC25A6 PE=1 SV=4	sp|P12236|ADT3_HUMAN,tr|Q59EI9|Q59EI9_HUMAN,tr|Q6I9V5|Q6I9V5_HUMAN	uni_human_2016.fasta	32,867.1	54.7%	1	1	1	0.0244%	6.71%
JMP1_SFD	BR1	JMP1_BR1	File Name: JMP1_02_01 (F037267)	Tax_Id=9606 Gene_Symbol=KRT5 Keratin, type II cytoskeletal 5	IPI:CON_00009867.3|SWISS-PROT:P13647,sp|P13647|K2C5_HUMAN	uni_human_2016.fasta	62,379.6	99.9%	2	2	2	0.0488%	5.08%
JMP1_SFD	BR1	JMP1_BR1	File Name: JMP1_02_01 (F037267)	Tax_Id=9606 Gene_Symbol=KRT6C Keratin, type II cytoskeletal 6C	IPI:CON_00299145.9|SWISS-PROT:P48668,sp|P48668|K2C6C_HUMAN	uni_human_2016.fasta	60,026.7	76.6%	1	1	1	0.0244%	11.5%
JMP1_SFD	BR1	JMP1_BR1	File Name: JMP1_02_01 (F037267)	Keratin, type II cytoskeletal 2 epidermal OS=Homo sapiens GN=KRT2 PE=1 SV=2	sp|P35908|K22E_HUMAN	uni_human_2016.fasta	65,433.9	100.0%	13	13	13	0.317%	28.2%
JMP1_SFD	BR1	JMP1_BR1	File Name: JMP1_02_01 (F037267)	Isoform 12 of Titin OS=Homo sapiens GN=TTN	sp|Q8WZ42-12|TITIN_HUMAN,tr|A0A0A0MTS7|A0A0A0MTS7_HUMAN	uni_human_2016.fasta	3,994,212.8	97.8%	1	1	2	0.0488%	0.0139%
JMP1_SFD	BR1	JMP1_BR1	File Name: JMP1_02_01 (F037267)	Density-regulated protein OS=Homo sapiens GN=DENR PE=1 SV=2	sp|O43583|DENR_HUMAN,tr|A0A024RBR3|A0A024RBR3_HUMAN,tr|F8VVL1|F8VVL1_HUMAN	uni_human_2016.fasta	22,092.4	16.0%	0	0	0	0.000%	0.000%
JMP1_SFD	BR1	JMP1_BR1	File Name: JMP1_02_01 (F037267)	eIF-2-alpha kinase activator GCN1 OS=Homo sapiens GN=GCN1 PE=1 SV=6	sp|Q92616|GCN1_HUMAN,tr|E1NZA1|E1NZA1_HUMAN	uni_human_2016.fasta	292,764.4	100.0%	7	8	11	0.268%	2.77%
JMP1_SFD	BR1	JMP1_BR1	File Name: JMP1_02_01 (F037267)	Isoform 2 of E3 ubiquitin-protein ligase MYCBP2 OS=Homo sapiens GN=MYCBP2	sp|O75592-2|MYCB2_HUMAN	uni_human_2016.fasta	509,704.5	60.3%	1	1	1	0.0244%	0.216%
JMP1_SFD	BR1	JMP1_BR1	File Name: JMP1_02_01 (F037267)	Isoform 2 of E3 ubiquitin-protein ligase UBR5 OS=Homo sapiens GN=UBR5	sp|O95071-2|UBR5_HUMAN,sp|O95071|UBR5_HUMAN,tr|E7EMW7|E7EMW7_HUMAN	uni_human_2016.fasta	309,353.7	99.9%	3	3	3	0.0732%	1.04%
JMP1_SFD	BR1	JMP1_BR1	File Name: JMP1_02_01 (F037267)	Pre-mRNA-processing-splicing factor 8 OS=Homo sapiens GN=PRPF8 PE=1 SV=2	sp|Q6P2Q9|PRP8_HUMAN	uni_human_2016.fasta	273,608.6	100.0%	6	7	7	0.171%	2.48%
JMP1_SFD	BR1	JMP1_BR1	File Name: JMP1_02_01 (F037267)	Isoform B of Manganese-transporting ATPase 13A1 OS=Homo sapiens GN=ATP13A1	sp|Q9HD20-2|AT131_HUMAN,sp|Q9HD20|AT131_HUMAN,tr|A0A024R7N2|A0A024R7N2_HUMAN,tr|A0A024R7P3|A0A024R7P3_HUMAN	uni_human_2016.fasta	132,957.8	76.6%	1	1	1	0.0244%	0.829%
JMP1_SFD	BR1	JMP1_BR1	File Name: JMP1_02_01 (F037267)	Dedicator of cytokinesis protein 2 OS=Homo sapiens GN=DOCK2 PE=1 SV=2	sp|Q92608|DOCK2_HUMAN,tr|E7ERW7|E7ERW7_HUMAN	uni_human_2016.fasta	211,955.5	76.6%	1	1	1	0.0244%	0.710%
JMP1_SFD	BR1	JMP1_BR1	File Name: JMP1_02_01 (F037267)	Keratin, type II cytoskeletal 2 oral OS=Homo sapiens GN=KRT76 PE=1 SV=2	sp|Q01546|K22O_HUMAN	uni_human_2016.fasta	65,841.4	100.0%	4	5	5	0.122%	8.93%
JMP1_SFD	BR1	JMP1_BR1	File Name: JMP1_02_01 (F037267)	Prolow-density lipoprotein receptor-related protein 1 OS=Homo sapiens GN=LRP1 PE=1 SV=2	sp|Q07954|LRP1_HUMAN	uni_human_2016.fasta	504,591.8	76.6%	1	1	1	0.0244%	0.176%
JMP1_SFD	BR1	JMP1_BR1	File Name: JMP1_02_01 (F037267)	Isoform 2 of Sarcoplasmic/endoplasmic reticulum calcium ATPase 2 OS=Homo sapiens GN=ATP2A2	sp|P16615-2|AT2A2_HUMAN,sp|P16615-3|AT2A2_HUMAN,sp|P16615-4|AT2A2_HUMAN,sp|P16615-5|AT2A2_HUMAN,sp|P16615|AT2A2_HUMAN,tr|A0A0S2Z3L2|A0A0S2Z3L2_HUMAN,tr|H7C5W9|H7C5W9_HUMAN	uni_human_2016.fasta	114,758.8	98.6%	1	1	1	0.0244%	0.702%
JMP1_SFD	BR1	JMP1_BR1	File Name: JMP1_02_01 (F037267)	KIAA1008, isoform CRA_b OS=Homo sapiens GN=KIAA1008 PE=4 SV=1	tr|A0A024R643|A0A024R643_HUMAN	uni_human_2016.fasta	79,116.9	30.7%	0	0	0	0.000%	0.000%
JMP1_SFD	BR1	JMP1_BR1	File Name: JMP1_02_01 (F037267)	Erythrocyte band 7 integral membrane protein OS=Homo sapiens GN=STOM PE=1 SV=3	sp|P27105|STOM_HUMAN,tr|A0A024R882|A0A024R882_HUMAN,tr|B4DZK8|B4DZK8_HUMAN,tr|B4E2V5|B4E2V5_HUMAN	uni_human_2016.fasta	31,732.1	62.4%	1	1	1	0.0244%	2.78%
JMP1_SFD	BR1	JMP1_BR1	File Name: JMP1_02_01 (F037267)	Importin subunit beta-1 OS=Homo sapiens GN=KPNB1 PE=1 SV=2	sp|Q14974|IMB1_HUMAN,tr|B2RBR9|B2RBR9_HUMAN	uni_human_2016.fasta	97,171.3	66.1%	1	1	1	0.0244%	1.03%
JMP1_SFD	BR1	JMP1_BR1	File Name: JMP1_02_01 (F037267)	Isoform 3 of YLP motif-containing protein 1 OS=Homo sapiens GN=YLPM1	sp|P49750-3|YLPM1_HUMAN,sp|P49750-4|YLPM1_HUMAN,sp|P49750|YLPM1_HUMAN,tr|B4DMQ9|B4DMQ9_HUMAN,tr|F8VU51|F8VU51_HUMAN,tr|H0YI23|H0YI23_HUMAN,tr|H0YIQ2|H0YIQ2_HUMAN,tr|Q8NF45|Q8NF45_HUMAN	uni_human_2016.fasta	219,987.5	98.0%	2	2	2	0.0488%	1.24%
JMP1_SFD	BR1	JMP1_BR1	File Name: JMP1_02_01 (F037267)	Protein ERGIC-53 OS=Homo sapiens GN=LMAN1 PE=1 SV=2	sp|P49257|LMAN1_HUMAN,tr|A0A024R2A7|A0A024R2A7_HUMAN,tr|B2R774|B2R774_HUMAN,tr|Q53FS4|Q53FS4_HUMAN	uni_human_2016.fasta	57,549.2	51.8%	1	1	1	0.0244%	1.57%
JMP1_SFD	BR1	JMP1_BR1	File Name: JMP1_02_01 (F037267)	Keratin 1 OS=Homo sapiens GN=KRT1 PE=3 SV=1	tr|H6VRG2|H6VRG2_HUMAN	uni_human_2016.fasta	66,067.3	100.0%	16	16	17	0.415%	21.0%
JMP1_SFD	BR1	JMP1_BR1	File Name: JMP1_02_01 (F037267)	Dolichyl-diphosphooligosaccharide--protein glycosyltransferase subunit 1 OS=Homo sapiens GN=RPN1 PE=1 SV=1	sp|P04843|RPN1_HUMAN,tr|Q53EP4|Q53EP4_HUMAN,tr|Q6IBR0|Q6IBR0_HUMAN,tr|Q96HX3|Q96HX3_HUMAN	uni_human_2016.fasta	68,571.0	100.0%	3	3	3	0.0732%	4.28%
JMP1_SFD	BR1	JMP1_BR1	File Name: JMP1_02_01 (F037267)	CAD protein OS=Homo sapiens GN=CAD PE=1 SV=3	sp|P27708|PYR1_HUMAN,tr|F8VPD4|F8VPD4_HUMAN	uni_human_2016.fasta	242,982.5	100.0%	7	8	8	0.195%	3.69%
JMP1_SFD	BR1	JMP1_BR1	File Name: JMP1_02_01 (F037267)	Nuclear pore complex protein Nup205 OS=Homo sapiens GN=NUP205 PE=1 SV=3	sp|Q92621|NU205_HUMAN	uni_human_2016.fasta	227,928.4	99.1%	2	2	2	0.0488%	0.746%
JMP1_SFD	BR1	JMP1_BR1	File Name: JMP1_02_01 (F037267)	Antigen KI-67 OS=Homo sapiens GN=MKI67 PE=1 SV=2	sp|P46013|KI67_HUMAN,tr|A0A087WV66|A0A087WV66_HUMAN	uni_human_2016.fasta	358,695.8	98.5%	1	1	1	0.0244%	0.369%
JMP1_SFD	BR1	JMP1_BR1	File Name: JMP1_02_01 (F037267)	Cytoplasmic dynein 1 heavy chain 1 OS=Homo sapiens GN=DYNC1H1 PE=1 SV=5	sp|Q14204|DYHC1_HUMAN	uni_human_2016.fasta	532,405.6	100.0%	9	10	10	0.244%	1.89%
JMP1_SFD	BR1	JMP1_BR1	File Name: JMP1_02_01 (F037267)	Tax_Id=9606 Gene_Symbol=KRT10 Keratin, type I cytoskeletal 10	IPI:CON_00009865.2|SWISS-PROT:P13645,sp|P13645|K1C10_HUMAN	uni_human_2016.fasta	59,512.4	100.0%	12	13	13	0.317%	21.2%
JMP1_SFD	BR1	JMP1_BR1	File Name: JMP1_02_01 (F037267)	Isoform 2 of Mannose-P-dolichol utilization defect 1 protein OS=Homo sapiens GN=MPDU1	sp|O75352-2|MPU1_HUMAN,sp|O75352|MPU1_HUMAN,tr|A0A087WV81|A0A087WV81_HUMAN,tr|A0A0S2Z4T4|A0A0S2Z4T4_HUMAN,tr|A0A0S2Z4W8|A0A0S2Z4W8_HUMAN,tr|B2RB74|B2RB74_HUMAN,tr|B4DLH7|B4DLH7_HUMAN,tr|B4DMY7|B4DMY7_HUMAN,tr|I3L1D2|I3L1D2_HUMAN,tr|I3L295|I3L295_HUMAN,tr|I3L4E0|I3L4E0_HUMAN,tr|J3KSI4|J3KSI4_HUMAN,tr|J3KT75|J3KT75_HUMAN,tr|J3QRD5|J3QRD5_HUMAN,tr|J3QS48|J3QS48_HUMAN,tr|J3QW43|J3QW43_HUMAN,tr|Q1HDL3|Q1HDL3_HUMAN,tr|Q96K24|Q96K24_HUMAN,tr|Q96N63|Q96N63_HUMAN,tr|Q9H3L2|Q9H3L2_HUMAN	uni_human_2016.fasta	13,431.1	40.1%	1	1	1	0.0244%	5.38%
JMP1_SFD	BR1	JMP1_BR1	File Name: JMP1_02_01 (F037267)	Transmembrane protein 41A OS=Homo sapiens GN=TMEM41A PE=1 SV=1	sp|Q96HV5|TM41A_HUMAN	uni_human_2016.fasta	29,667.0	41.7%	1	1	1	0.0244%	3.79%
JMP1_SFD	BR1	JMP1_BR1	File Name: JMP1_02_01 (F037267)	Tax_Id=9606 Gene_Symbol=KRT6A Keratin, type II cytoskeletal 6A	IPI:CON_00300725.7|SWISS-PROT:P02538,sp|P02538|K2C6A_HUMAN,tr|A0A0S2Z428|A0A0S2Z428_HUMAN,tr|B4DRR0|B4DRR0_HUMAN	uni_human_2016.fasta	60,046.4	100.0%	4	4	4	0.0976%	11.5%
JMP1_SFD	BR1	JMP1_BR1	File Name: JMP1_02_01 (F037267)	Isoform 2 of Liprin-alpha-1 OS=Homo sapiens GN=PPFIA1	sp|Q13136-2|LIPA1_HUMAN	uni_human_2016.fasta	133,973.3	29.8%	0	0	0	0.000%	0.000%
JMP1_SFD	BR1	JMP1_BR1	File Name: JMP1_02_01 (F037267)	DNA-dependent protein kinase catalytic subunit OS=Homo sapiens GN=PRKDC PE=1 SV=3	sp|P78527|PRKDC_HUMAN	uni_human_2016.fasta	469,095.5	100.0%	12	12	14	0.342%	2.69%
JMP1_SFD	BR1	JMP1_BR1	File Name: JMP1_02_01 (F037267)	Isoform 2 of Ceroid-lipofuscinosis neuronal protein 6 OS=Homo sapiens GN=CLN6	sp|Q9NWW5-2|CLN6_HUMAN,sp|Q9NWW5|CLN6_HUMAN,tr|A0A024R601|A0A024R601_HUMAN,tr|A0A0S2Z5D0|A0A0S2Z5D0_HUMAN,tr|A0A0S2Z5G3|A0A0S2Z5G3_HUMAN,tr|H3BNF1|H3BNF1_HUMAN,tr|H3BUT1|H3BUT1_HUMAN,tr|H3BUV4|H3BUV4_HUMAN	uni_human_2016.fasta	35,921.2	76.6%	1	1	1	0.0244%	3.21%
JMP1_SFD	BR1	JMP1_BR1	File Name: JMP1_02_01 (F037267)	Isoform 2 of Lipopolysaccharide-responsive and beige-like anchor protein OS=Homo sapiens GN=LRBA	sp|P50851-2|LRBA_HUMAN,sp|P50851|LRBA_HUMAN,tr|E9PEM5|E9PEM5_HUMAN	uni_human_2016.fasta	319,109.5	63.7%	1	1	1	0.0244%	0.456%
JMP1_SFD	BR1	JMP1_BR1	File Name: JMP1_02_01 (F037267)	Isoform 3 of Keratin, type I cytoskeletal 13 OS=Homo sapiens GN=KRT13	sp|P13646-3|K1C13_HUMAN,sp|P13646|K1C13_HUMAN,tr|K7ERE3|K7ERE3_HUMAN	uni_human_2016.fasta	49,589.3	76.6%	1	1	1	0.0244%	7.62%
JMP1_SFD	BR1	JMP1_BR1	File Name: JMP1_02_01 (F037267)	Serine/arginine repetitive matrix protein 2 OS=Homo sapiens GN=SRRM2 PE=1 SV=2	sp|Q9UQ35|SRRM2_HUMAN,tr|A0A140VK53|A0A140VK53_HUMAN	uni_human_2016.fasta	299,621.6	99.3%	1	1	1	0.0244%	0.218%
JMP1_SFD	BR1	JMP1_BR1	File Name: JMP1_02_01 (F037267)	Isoform 2 of Mediator of DNA damage checkpoint protein 1 OS=Homo sapiens GN=MDC1	sp|Q14676-2|MDC1_HUMAN,sp|Q14676-3|MDC1_HUMAN,sp|Q14676-4|MDC1_HUMAN,sp|Q14676|MDC1_HUMAN,tr|A1Z5I6|A1Z5I6_HUMAN,tr|A1Z5I7|A1Z5I7_HUMAN,tr|A2AB05|A2AB05_HUMAN	uni_human_2016.fasta	226,660.8	97.8%	1	1	1	0.0244%	0.548%
JMP1_SFD	BR1	JMP1_BR1	File Name: JMP1_02_01 (F037267)	Protein FAM83G (Fragment) OS=Homo sapiens GN=FAM83G PE=1 SV=1	tr|K7EKG0|K7EKG0_HUMAN	uni_human_2016.fasta	15,532.0	71.7%	1	1	1	0.0244%	7.04%
JMP1_SFD	BR1	JMP1_BR1	File Name: JMP1_02_01 (F037267)	Isoform 2 of Nuclear mitotic apparatus protein 1 OS=Homo sapiens GN=NUMA1	sp|Q14980-2|NUMA1_HUMAN,sp|Q14980|NUMA1_HUMAN,tr|A0A024R5M9|A0A024R5M9_HUMAN,tr|Q4LE64|Q4LE64_HUMAN	uni_human_2016.fasta	238,259.7	100.0%	9	9	9	0.220%	5.00%
JMP1_SFD	BR1	JMP1_BR1	File Name: JMP1_02_01 (F037267)	Isoform 3 of Inositol monophosphatase 1 OS=Homo sapiens GN=IMPA1	sp|P29218-3|IMPA1_HUMAN,sp|P29218|IMPA1_HUMAN,tr|A0A024R830|A0A024R830_HUMAN,tr|A0A140VJL8|A0A140VJL8_HUMAN	uni_human_2016.fasta	30,188.5	44.4%	1	1	1	0.0244%	1.79%
JMP1_SFD	BR1	JMP1_BR1	File Name: JMP1_02_01 (F037267)	Isoform 3 of Nuclear receptor corepressor 2 OS=Homo sapiens GN=NCOR2	sp|Q9Y618-3|NCOR2_HUMAN,sp|Q9Y618-4|NCOR2_HUMAN,sp|Q9Y618-5|NCOR2_HUMAN,sp|Q9Y618|NCOR2_HUMAN,tr|A0A024RBS3|A0A024RBS3_HUMAN,tr|A0A024RBU9|A0A024RBU9_HUMAN,tr|C9J0Q5|C9J0Q5_HUMAN,tr|C9J7T7|C9J7T7_HUMAN,tr|C9JE98|C9JE98_HUMAN,tr|C9JFD3|C9JFD3_HUMAN	uni_human_2016.fasta	274,806.4	99.2%	2	2	2	0.0488%	0.795%
JMP1_SFD	BR1	JMP1_BR1	File Name: JMP1_02_01 (F037267)	ATP-binding cassette sub-family F member 1 (Fragment) OS=Homo sapiens GN=ABCF1 PE=1 SV=1	tr|H0YGW7|H0YGW7_HUMAN	uni_human_2016.fasta	67,663.3	74.1%	1	1	1	0.0244%	1.17%
JMP1_SFD	BR1	JMP1_BR1	File Name: JMP1_02_01 (F037267)	Malectin OS=Homo sapiens GN=MLEC PE=1 SV=1	tr|F5GX14|F5GX14_HUMAN	uni_human_2016.fasta	23,901.1	57.3%	1	1	1	0.0244%	5.99%
JMP1_SFD	BR1	JMP1_BR1	File Name: JMP1_02_01 (F037267)	Isoform 2 of Antigen peptide transporter 2 OS=Homo sapiens GN=TAP2	sp|Q03519-2|TAP2_HUMAN,sp|Q03519|TAP2_HUMAN,tr|A0A087WYD6|A0A087WYD6_HUMAN,tr|A0A0G2JLV0|A0A0G2JLV0_HUMAN,tr|A0A140T9S0|A0A140T9S0_HUMAN,tr|B4DS72|B4DS72_HUMAN,tr|E7ENX8|E7ENX8_HUMAN,tr|Q59H06|Q59H06_HUMAN,tr|Q5JNW1|Q5JNW1_HUMAN,tr|Q9UP03|Q9UP03_HUMAN,tr|X5CMH5|X5CMH5_HUMAN	uni_human_2016.fasta	75,665.5	100.0%	4	4	4	0.0976%	5.82%
JMP1_SFD	BR1	JMP1_BR1	File Name: JMP1_02_01 (F037267)	Isoform 2 of E3 ubiquitin-protein ligase RNF213 OS=Homo sapiens GN=RNF213	sp|Q63HN8-4|RN213_HUMAN,sp|Q63HN8|RN213_HUMAN,tr|A0A0A0MTC1|A0A0A0MTC1_HUMAN,tr|A0A0A0MTR7|A0A0A0MTR7_HUMAN	uni_human_2016.fasta	591,406.6	99.9%	2	2	2	0.0488%	0.304%
JMP1_SFD	BR1	JMP1_BR1	File Name: JMP1_02_01 (F037267)	Dolichyl-diphosphooligosaccharide--protein glycosyltransferase subunit STT3B OS=Homo sapiens GN=STT3B PE=1 SV=1	sp|Q8TCJ2|STT3B_HUMAN	uni_human_2016.fasta	93,677.7	99.0%	2	2	2	0.0488%	2.18%
JMP1_SFD	BR1	JMP1_BR1	File Name: JMP1_02_01 (F037267)	Leukosialin OS=Homo sapiens GN=SPN PE=1 SV=1	sp|P16150|LEUK_HUMAN,tr|A0A024R629|A0A024R629_HUMAN,tr|C9JUK7|C9JUK7_HUMAN	uni_human_2016.fasta	40,321.6	76.6%	1	1	1	0.0244%	2.00%
JMP1_SFD	BR1	JMP1_BR1	File Name: JMP1_02_01 (F037267)	Isoform 2 of Structural maintenance of chromosomes flexible hinge domain-containing protein 1 OS=Homo sapiens GN=SMCHD1	sp|A6NHR9-2|SMHD1_HUMAN,sp|A6NHR9|SMHD1_HUMAN	uni_human_2016.fasta	226,380.0	100.0%	3	3	3	0.0732%	2.09%
JMP1_SFD	BR1	JMP1_BR1	File Name: JMP1_02_01 (F037267)	Isoform 2 of Myosin-10 OS=Homo sapiens GN=MYH10	sp|P35580-2|MYH10_HUMAN,sp|P35580-3|MYH10_HUMAN,sp|P35580-4|MYH10_HUMAN,sp|P35580-5|MYH10_HUMAN,sp|P35580|MYH10_HUMAN	uni_human_2016.fasta	229,005.3	98.4%	1	1	1	0.0244%	2.16%
JMP1_SFD	BR1	JMP1_BR1	File Name: JMP1_02_01 (F037267)	Isoform 7 of Filamin-B OS=Homo sapiens GN=FLNB	sp|O75369-7|FLNB_HUMAN,tr|E7EN95|E7EN95_HUMAN,tr|Q68CT4|Q68CT4_HUMAN	uni_human_2016.fasta	257,545.4	99.9%	2	2	2	0.0488%	1.49%
JMP1_SFD	BR1	JMP1_BR1	File Name: JMP1_02_01 (F037267)	Isoform 2 of Chromodomain-helicase-DNA-binding protein 4 OS=Homo sapiens GN=CHD4	sp|Q14839-2|CHD4_HUMAN,sp|Q14839|CHD4_HUMAN,tr|A0A0C4DGG9|A0A0C4DGG9_HUMAN,tr|B3KY63|B3KY63_HUMAN,tr|F5GWX5|F5GWX5_HUMAN	uni_human_2016.fasta	218,008.6	100.0%	6	6	7	0.171%	3.56%
JMP1_SFD	BR1	JMP1_BR1	File Name: JMP1_02_01 (F037267)	cDNA FLJ52761, highly similar to Actin, aortic smooth muscle OS=Homo sapiens PE=2 SV=1	tr|B4DUI8|B4DUI8_HUMAN	uni_human_2016.fasta	37,364.1	38.1%	0	0	0	0.000%	6.02%
JMP1_SFD	BR1	JMP1_BR1	File Name: JMP1_02_01 (F037267)	Isoform 2 of Inositol 1,4,5-trisphosphate receptor type 1 OS=Homo sapiens GN=ITPR1	sp|Q14643-2|ITPR1_HUMAN,sp|Q14643-3|ITPR1_HUMAN,sp|Q14643-4|ITPR1_HUMAN,sp|Q14643-5|ITPR1_HUMAN,sp|Q14643-6|ITPR1_HUMAN,sp|Q14643-7|ITPR1_HUMAN,sp|Q14643-8|ITPR1_HUMAN,sp|Q14643|ITPR1_HUMAN	uni_human_2016.fasta	313,931.7	100.0%	3	4	4	0.0976%	1.13%
JMP1_SFD	BR1	JMP1_BR1	File Name: JMP1_02_01 (F037267)	Isoform 3 of Sodium/potassium-transporting ATPase subunit alpha-1 OS=Homo sapiens GN=ATP1A1	sp|P05023-3|AT1A1_HUMAN,tr|B7Z3V1|B7Z3V1_HUMAN	uni_human_2016.fasta	109,553.6	30.0%	0	0	0	0.000%	0.000%
JMP1_SFD	BR1	JMP1_BR1	File Name: JMP1_02_01 (F037267)	Isoform 2 of General transcription factor 3C polypeptide 1 OS=Homo sapiens GN=GTF3C1	sp|Q12789-3|TF3C1_HUMAN,sp|Q12789|TF3C1_HUMAN,tr|Q6AHZ7|Q6AHZ7_HUMAN,tr|Q6AWA4|Q6AWA4_HUMAN	uni_human_2016.fasta	238,878.6	95.7%	1	1	1	0.0244%	0.528%
JMP1_SFD	BR1	JMP1_BR1	File Name: JMP1_02_01 (F037267)	Microtubule-actin cross-linking factor 1, isoforms 1/2/3/5 OS=Homo sapiens GN=MACF1 PE=1 SV=4	sp|Q9UPN3|MACF1_HUMAN,tr|H3BPE1|H3BPE1_HUMAN,tr|H3BQK9|H3BQK9_HUMAN	uni_human_2016.fasta	838,314.2	100.0%	3	3	3	0.0732%	0.352%
JMP1_SFD	BR1	JMP1_BR1	File Name: JMP1_02_01 (F037267)	Isoform 2 of Transformation/transcription domain-associated protein OS=Homo sapiens GN=TRRAP	sp|Q9Y4A5-2|TRRAP_HUMAN,sp|Q9Y4A5|TRRAP_HUMAN,tr|F2Z2U4|F2Z2U4_HUMAN,tr|H0Y4W2|H0Y4W2_HUMAN	uni_human_2016.fasta	437,600.2	21.2%	0	0	0	0.000%	0.000%
JMP1_SFD	BR1	JMP1_BR1	File Name: JMP1_02_01 (F037267)	Probable ergosterol biosynthetic protein 28 OS=Homo sapiens GN=C14orf1 PE=1 SV=1	sp|Q9UKR5|ERG28_HUMAN,tr|Q6FII3|Q6FII3_HUMAN,tr|Q86TW5|Q86TW5_HUMAN	uni_human_2016.fasta	15,864.7	70.2%	1	1	1	0.0244%	6.43%
JMP1_SFD	BR1	JMP1_BR1	File Name: JMP1_02_01 (F037267)	Isoform 5 of Sphingomyelin phosphodiesterase 4 OS=Homo sapiens GN=SMPD4	sp|Q9NXE4-5|NSMA3_HUMAN	uni_human_2016.fasta	44,224.2	76.6%	1	1	1	0.0244%	1.76%
JMP1_SFD	BR1	JMP1_BR1	File Name: JMP1_02_01 (F037267)	Isoform Epsilon of Apoptosis regulator BAX OS=Homo sapiens GN=BAX	sp|Q07812-5|BAX_HUMAN	uni_human_2016.fasta	18,129.4	99.8%	2	3	3	0.0732%	14.6%
JMP1_SFD	BR1	JMP1_BR1	File Name: JMP1_02_01 (F037267)	Serine/threonine-protein phosphatase OS=Homo sapiens PE=2 SV=1	tr|B4E163|B4E163_HUMAN	uni_human_2016.fasta	20,934.2	35.9%	0	0	0	0.000%	0.000%
JMP1_SFD	BR1	JMP1_BR1	File Name: JMP1_02_01 (F037267)	Keratin 23 (Histone deacetylase inducible) OS=Homo sapiens GN=KRT23 PE=2 SV=1	tr|Q8TC04|Q8TC04_HUMAN	uni_human_2016.fasta	48,177.9	76.6%	1	1	1	0.0244%	2.13%
JMP1_SFD	BR1	JMP1_BR1	File Name: JMP1_02_01 (F037267)	Cation-independent mannose-6-phosphate receptor OS=Homo sapiens GN=IGF2R PE=1 SV=3	sp|P11717|MPRI_HUMAN,tr|Q59EZ3|Q59EZ3_HUMAN	uni_human_2016.fasta	274,372.7	100.0%	3	3	3	0.0732%	1.28%
JMP1_SFD	BR1	JMP1_BR1	File Name: JMP1_02_01 (F037267)	Misshapen-like kinase 1 (Fragment) OS=Homo sapiens GN=MINK1 PE=4 SV=1	tr|I3L203|I3L203_HUMAN	uni_human_2016.fasta	5,639.3	51.5%	1	1	1	0.0244%	13.2%
JMP1_SFD	BR1	JMP1_BR1	File Name: JMP1_02_01 (F037267)	Keratin, type I cytoskeletal 9 OS=Homo sapiens GN=KRT9 PE=1 SV=3	sp|P35527|K1C9_HUMAN	uni_human_2016.fasta	62,065.9	100.0%	9	10	10	0.244%	17.2%
JMP1_SFD	BR1	JMP1_BR1	File Name: JMP1_02_01 (F037267)	Isoform 2 of Spectrin alpha chain, non-erythrocytic 1 OS=Homo sapiens GN=SPTAN1	sp|Q13813-2|SPTN1_HUMAN,sp|Q13813|SPTN1_HUMAN,tr|A0A0D9SGF6|A0A0D9SGF6_HUMAN	uni_human_2016.fasta	284,542.7	100.0%	11	16	17	0.415%	4.64%
JMP1_SFD	BR1	JMP1_BR1	File Name: JMP1_02_01 (F037267)	Isoform 2 of Elongation factor 1-alpha 1 OS=Homo sapiens GN=EEF1A1	sp|P68104-2|EF1A1_HUMAN,sp|P68104|EF1A1_HUMAN,sp|Q5VTE0|EF1A3_HUMAN,tr|A0A087WVQ9|A0A087WVQ9_HUMAN,tr|A8K9C4|A8K9C4_HUMAN,tr|B4DNE0|B4DNE0_HUMAN,tr|B4E2C5|B4E2C5_HUMAN,tr|Q14222|Q14222_HUMAN,tr|Q504Z0|Q504Z0_HUMAN,tr|Q53G85|Q53G85_HUMAN,tr|Q53G89|Q53G89_HUMAN,tr|Q53GA1|Q53GA1_HUMAN,tr|Q53GE9|Q53GE9_HUMAN,tr|Q53HM9|Q53HM9_HUMAN,tr|Q53HQ7|Q53HQ7_HUMAN,tr|Q53HR1|Q53HR1_HUMAN,tr|Q53HR5|Q53HR5_HUMAN,tr|Q6IPN6|Q6IPN6_HUMAN,tr|Q6IPS9|Q6IPS9_HUMAN,tr|Q6IPT9|Q6IPT9_HUMAN,tr|Q6P082|Q6P082_HUMAN,tr|Q6P4C9|Q6P4C9_HUMAN,tr|Q8IUB0|Q8IUB0_HUMAN,tr|Q8TBL1|Q8TBL1_HUMAN,tr|Q96C29|Q96C29_HUMAN,tr|Q96CD8|Q96CD8_HUMAN,tr|Q96RE1|Q96RE1_HUMAN,tr|Q9NZS6|Q9NZS6_HUMAN	uni_human_2016.fasta	50,141.2	64.3%	1	1	1	0.0244%	2.49%
JMP1_SFD	BR1	JMP1_BR1	File Name: JMP1_02_01 (F037267)	Isoform 2 of Myosin-9 OS=Homo sapiens GN=MYH9	sp|P35579-2|MYH9_HUMAN,sp|P35579|MYH9_HUMAN,tr|A0A024R1N1|A0A024R1N1_HUMAN	uni_human_2016.fasta	226,537.5	100.0%	16	17	18	0.439%	10.3%
JMP1_SFD	BR1	JMP1_BR1	File Name: JMP1_02_01 (F037267)	ATP-dependent RNA helicase A OS=Homo sapiens GN=DHX9 PE=1 SV=4	sp|Q08211|DHX9_HUMAN	uni_human_2016.fasta	140,961.5	98.5%	1	1	1	0.0244%	0.787%
JMP1_SFD	BR1	JMP1_BR1	File Name: JMP1_02_01 (F037267)	Secretory carrier-associated membrane protein 2 OS=Homo sapiens GN=SCAMP2 PE=1 SV=2	sp|O15127|SCAM2_HUMAN,tr|A0A140VK92|A0A140VK92_HUMAN,tr|A8K769|A8K769_HUMAN,tr|Q6IBK3|Q6IBK3_HUMAN	uni_human_2016.fasta	36,649.1	76.6%	1	1	1	0.0244%	3.95%
JMP1_SFD	BR1	JMP1_BR1	File Name: JMP1_02_01 (F037267)	Isoform 2 of Acetyl-CoA carboxylase 1 OS=Homo sapiens GN=ACACA	sp|Q13085-2|ACACA_HUMAN,sp|Q13085-3|ACACA_HUMAN,sp|Q13085-4|ACACA_HUMAN,sp|Q13085|ACACA_HUMAN,tr|A0A024R0Y2|A0A024R0Y2_HUMAN,tr|A2NX49|A2NX49_HUMAN,tr|B2ZZ90|B2ZZ90_HUMAN	uni_human_2016.fasta	265,556.4	99.1%	2	2	2	0.0488%	0.656%
JMP1_SFD	BR1	JMP1_BR1	File Name: JMP1_02_01 (F037267)	Glypican-5 (Fragment) OS=Homo sapiens GN=GPC5 PE=4 SV=1	tr|A0A087WX13|A0A087WX13_HUMAN	uni_human_2016.fasta	5,373.0	19.2%	0	0	0	0.000%	0.000%
JMP1_SFD	BR1	JMP1_BR1	File Name: JMP1_02_01 (F037267)	Isoform 4 of ATP-binding cassette sub-family A member 13 OS=Homo sapiens GN=ABCA13	sp|Q86UQ4-4|ABCAD_HUMAN,sp|Q86UQ4|ABCAD_HUMAN,tr|A0A0A0MT16|A0A0A0MT16_HUMAN	uni_human_2016.fasta	576,170.6	75.1%	1	1	1	0.0244%	0.119%
JMP1_SFD	BR1	JMP1_BR1	File Name: JMP1_02_01 (F037267)	Tax_Id=9606 Gene_Symbol=KRT16 Keratin, type I cytoskeletal 16	IPI:CON_00217963.3|SWISS-PROT:P08779,IPI:CON_IPI00217963.3|SWISS-PROT:P08779,sp|P08779|K1C16_HUMAN	uni_human_2016.fasta	51,269.0	99.4%	2	2	2	0.0488%	17.3%
JMP1_SFD	BR1	JMP1_BR1	File Name: JMP1_02_01 (F037267)	Isoform 2 of Stress-induced-phosphoprotein 1 OS=Homo sapiens GN=STIP1	sp|P31948-2|STIP1_HUMAN,sp|P31948-3|STIP1_HUMAN,sp|P31948|STIP1_HUMAN,tr|V9HW72|V9HW72_HUMAN	uni_human_2016.fasta	62,642.1	62.2%	1	1	1	0.0244%	1.02%
JMP1_SFD	BR1	JMP1_BR1	File Name: JMP1_02_01 (F037267)	Gastrin-releasing peptide (Fragment) OS=Homo sapiens GN=GRP PE=4 SV=1	tr|H0YCH3|H0YCH3_HUMAN	uni_human_2016.fasta	3,787.3	41.4%	1	1	1	0.0244%	17.1%
JMP1_SFD	BR1	JMP1_BR1	File Name: JMP1_02_01 (F037267)	Isoform 2 of Basigin OS=Homo sapiens GN=BSG	sp|P35613-2|BASI_HUMAN,sp|P35613|BASI_HUMAN,tr|B4DNE1|B4DNE1_HUMAN,tr|B4DY23|B4DY23_HUMAN,tr|Q54A51|Q54A51_HUMAN	uni_human_2016.fasta	42,199.7	24.7%	0	0	0	0.000%	0.000%
JMP1_SFD	BR1	JMP1_BR1	File Name: JMP1_02_01 (F037267)	RanBP2-like and GRIP domain-containing protein 3 OS=Homo sapiens GN=RGPD3 PE=3 SV=2	sp|A6NKT7|RGPD3_HUMAN,sp|Q7Z3J3|RGPD4_HUMAN,tr|J3KNE0|J3KNE0_HUMAN	uni_human_2016.fasta	197,292.2	57.0%	1	1	1	0.0244%	0.398%
JMP1_SFD	BR1	JMP1_BR1	File Name: JMP1_02_01 (F037267)	Isoform 2 of E3 ubiquitin-protein ligase HUWE1 OS=Homo sapiens GN=HUWE1	sp|Q7Z6Z7-2|HUWE1_HUMAN,sp|Q7Z6Z7-3|HUWE1_HUMAN,sp|Q7Z6Z7|HUWE1_HUMAN,tr|A0A024R9U8|A0A024R9U8_HUMAN,tr|A0A024R9W5|A0A024R9W5_HUMAN	uni_human_2016.fasta	481,892.1	100.0%	12	12	12	0.293%	3.46%
JMP1_SFD	BR1	JMP1_BR1	File Name: JMP1_02_01 (F037267)	Lysosome-associated membrane glycoprotein 1 OS=Homo sapiens GN=LAMP1 PE=1 SV=3	sp|P11279|LAMP1_HUMAN,tr|A0A024RDY3|A0A024RDY3_HUMAN,tr|B3KRY3|B3KRY3_HUMAN	uni_human_2016.fasta	44,883.1	43.0%	1	1	1	0.0244%	1.92%
JMP1_SFD	BR1	JMP1_BR1	File Name: JMP1_02_01 (F037267)	Isoform 2 of Transmembrane protein 245 OS=Homo sapiens GN=TMEM245	sp|Q9H330-2|TM245_HUMAN,sp|Q9H330-4|TM245_HUMAN,sp|Q9H330|TM245_HUMAN	uni_human_2016.fasta	100,949.3	97.9%	1	1	1	0.0244%	1.48%
JMP1_SFD	BR1	JMP1_BR1	File Name: JMP1_02_01 (F037267)	Isoform A of Plasma membrane calcium-transporting ATPase 1 OS=Homo sapiens GN=ATP2B1	sp|P20020-2|AT2B1_HUMAN,sp|P20020-3|AT2B1_HUMAN,sp|P20020-4|AT2B1_HUMAN,sp|P20020-5|AT2B1_HUMAN,sp|P20020-6|AT2B1_HUMAN,sp|P20020|AT2B1_HUMAN,tr|A0A024RBC7|A0A024RBC7_HUMAN	uni_human_2016.fasta	134,688.9	76.6%	1	1	1	0.0244%	0.935%
JMP1_SFD	BR1	JMP1_BR1	File Name: JMP1_02_01 (F037267)	Zinc finger protein 675 OS=Homo sapiens GN=ZNF675 PE=1 SV=3	sp|Q8TD23|ZN675_HUMAN,tr|Q59F60|Q59F60_HUMAN	uni_human_2016.fasta	66,299.2	17.6%	0	0	0	0.000%	0.000%
JMP1_SFD	BR1	JMP1_BR1	File Name: JMP1_02_01 (F037267)	Arachidonate 5-lipoxygenase-activating protein OS=Homo sapiens GN=ALOX5AP PE=1 SV=2	sp|P20292|AL5AP_HUMAN,tr|A0A087WW23|A0A087WW23_HUMAN	uni_human_2016.fasta	18,157.7	76.6%	1	1	1	0.0244%	4.97%
JMP1_SFD	BR1	JMP1_BR1	File Name: JMP1_02_01 (F037267)	Spectrin beta chain, non-erythrocytic 1 OS=Homo sapiens GN=SPTBN1 PE=1 SV=2	sp|Q01082|SPTB2_HUMAN,tr|A0A087WUZ3|A0A087WUZ3_HUMAN,tr|B2ZZ89|B2ZZ89_HUMAN,tr|K9MS24|K9MS24_HUMAN	uni_human_2016.fasta	274,613.4	100.0%	13	13	14	0.342%	4.95%
JMP1_SFD	BR1	JMP1_BR1	File Name: JMP1_02_01 (F037267)	PCM1 protein OS=Homo sapiens GN=PCM1 PE=2 SV=1	tr|A2RUU9|A2RUU9_HUMAN	uni_human_2016.fasta	209,905.4	76.6%	1	1	1	0.0244%	0.430%
JMP1_SFD	BR1	JMP1_BR1	File Name: JMP1_02_01 (F037267)	DNA-directed RNA polymerase II subunit RPB1 OS=Homo sapiens GN=POLR2A PE=1 SV=2	sp|P24928|RPB1_HUMAN,tr|A0A087WWE2|A0A087WWE2_HUMAN,tr|A0A0C4DGZ0|A0A0C4DGZ0_HUMAN	uni_human_2016.fasta	217,181.1	58.2%	1	1	1	0.0244%	0.558%
JMP1_SFD	BR1	JMP1_BR1	File Name: JMP1_02_01 (F037267)	Ribosome biogenesis regulatory protein homolog OS=Homo sapiens GN=RRS1 PE=1 SV=2	sp|Q15050|RRS1_HUMAN	uni_human_2016.fasta	41,194.4	19.4%	0	0	0	0.000%	0.000%
JMP1_SFD	BR1	JMP1_BR1	File Name: JMP1_02_01 (F037267)	Endoplasmic reticulum aminopeptidase 1 delta-Exon-11 isoform OS=Homo sapiens GN=ERAP1 PE=2 SV=1	tr|A0A075BTL2|A0A075BTL2_HUMAN	uni_human_2016.fasta	61,442.5	76.6%	1	1	1	0.0244%	2.37%
JMP1_SFD	BR1	JMP1_BR1	File Name: JMP1_02_01 (F037267)	Growth hormone-inducible transmembrane protein OS=Homo sapiens GN=GHITM PE=1 SV=2	sp|Q9H3K2|GHITM_HUMAN,tr|B4DPG9|B4DPG9_HUMAN,tr|B4DSV8|B4DSV8_HUMAN,tr|Q6FIA7|Q6FIA7_HUMAN	uni_human_2016.fasta	37,206.5	76.6%	1	1	1	0.0244%	3.19%
JMP1_SFD	BR1	JMP1_BR1	File Name: JMP1_02_01 (F037267)	AT-rich interactive domain-containing protein 1A OS=Homo sapiens GN=ARID1A PE=1 SV=3	sp|O14497|ARI1A_HUMAN,tr|A0A0S2Q0B1|A0A0S2Q0B1_HUMAN	uni_human_2016.fasta	242,043.8	99.6%	2	2	2	0.0488%	1.27%
JMP1_SFD	BR1	JMP1_BR1	File Name: JMP1_02_01 (F037267)	Signal peptidase complex subunit 2 OS=Homo sapiens GN=SPCS2 PE=1 SV=3	sp|Q15005|SPCS2_HUMAN,tr|A0A087WUC6|A0A087WUC6_HUMAN,tr|B4DDB9|B4DDB9_HUMAN,tr|E9PI68|E9PI68_HUMAN,tr|E9PL01|E9PL01_HUMAN	uni_human_2016.fasta	25,004.2	76.6%	1	1	1	0.0244%	3.98%
JMP1_SFD	BR1	JMP1_BR1	File Name: JMP1_02_01 (F037267)	60S ribosomal protein L10a OS=Homo sapiens GN=RPL10A PE=1 SV=2	sp|P62906|RL10A_HUMAN	uni_human_2016.fasta	24,832.0	41.2%	1	1	1	0.0244%	3.69%
JMP1_SFD	BR1	JMP1_BR1	File Name: JMP1_02_01 (F037267)	AFG3-like protein 2 OS=Homo sapiens GN=AFG3L2 PE=1 SV=2	sp|Q9Y4W6|AFG32_HUMAN,tr|D3DUJ0|D3DUJ0_HUMAN,tr|Q8TA92|Q8TA92_HUMAN	uni_human_2016.fasta	90,197.7	64.2%	1	1	1	0.0244%	1.25%
JMP1_SFD	BR1	JMP1_BR1	File Name: JMP1_02_01 (F037267)	U5 small nuclear ribonucleoprotein 200 kDa helicase OS=Homo sapiens GN=SNRNP200 PE=1 SV=2	sp|O75643|U520_HUMAN	uni_human_2016.fasta	244,513.8	100.0%	6	7	7	0.171%	2.39%
JMP1_SFD	BR1	JMP1_BR1	File Name: JMP1_02_01 (F037267)	(Bos taurus) Actin, cytoplasmic 1	IPI:CON_00698900.1|SWISS-PROT:P60712,sp|P60709|ACTB_HUMAN,sp|P63261|ACTG_HUMAN,tr|B4DVQ0|B4DVQ0_HUMAN,tr|B4E335|B4E335_HUMAN,tr|B4E3A4|B4E3A4_HUMAN,tr|Q1KLZ0|Q1KLZ0_HUMAN,tr|Q53G76|Q53G76_HUMAN,tr|Q53G99|Q53G99_HUMAN,tr|Q53GK6|Q53GK6_HUMAN,tr|Q8WVW5|Q8WVW5_HUMAN	uni_human_2016.fasta	41,737.8	100.0%	5	6	6	0.146%	10.7%
JMP1_SFD	BR1	JMP1_BR1	File Name: JMP1_02_01 (F037267)	Armadillo repeat-containing protein 8 (Fragment) OS=Homo sapiens GN=ARMC8 PE=1 SV=1	tr|H7C5B7|H7C5B7_HUMAN	uni_human_2016.fasta	12,532.7	98.1%	1	1	1	0.0244%	7.08%
JMP1_SFD	BR1	JMP1_BR1	File Name: JMP1_02_01 (F037267)	Isoform 2 of Nuclear pore complex protein Nup214 OS=Homo sapiens GN=NUP214	sp|P35658-2|NU214_HUMAN,sp|P35658-3|NU214_HUMAN,sp|P35658-4|NU214_HUMAN,sp|P35658-5|NU214_HUMAN,sp|P35658|NU214_HUMAN	uni_human_2016.fasta	213,619.0	100.0%	3	5	5	0.122%	1.88%
JMP1_SFD	BR1	JMP1_BR1	File Name: JMP1_02_01 (F037267)	Isoform M1 of Pyruvate kinase PKM OS=Homo sapiens GN=PKM	sp|P14618-2|KPYM_HUMAN,tr|A0A024R5Z9|A0A024R5Z9_HUMAN	uni_human_2016.fasta	58,062.6	76.6%	1	1	1	0.0244%	1.51%
JMP1_SFD	BR1	JMP1_BR1	File Name: JMP1_02_01 (F037267)	FYVE, RhoGEF and PH domain-containing protein 1 OS=Homo sapiens GN=FGD1 PE=1 SV=2	sp|P98174|FGD1_HUMAN,tr|A0A024R9Y5|A0A024R9Y5_HUMAN,tr|B4DS99|B4DS99_HUMAN	uni_human_2016.fasta	106,561.9	18.2%	0	0	0	0.000%	0.000%
JMP1_SFD	BR1	JMP1_BR1	File Name: JMP1_02_01 (F037267)	Isoform 3 of Obg-like ATPase 1 OS=Homo sapiens GN=OLA1	sp|Q9NTK5-3|OLA1_HUMAN,sp|Q9NTK5|OLA1_HUMAN,tr|B4DK14|B4DK14_HUMAN,tr|J3KQ32|J3KQ32_HUMAN,tr|Q53SW9|Q53SW9_HUMAN	uni_human_2016.fasta	44,745.4	63.1%	1	1	1	0.0244%	2.16%
JMP1_SFD	BR1	JMP1_BR1	File Name: JMP1_02_01 (F037267)	Protein SON (Fragment) OS=Homo sapiens GN=SON PE=1 SV=1	tr|H7C1M2|H7C1M2_HUMAN	uni_human_2016.fasta	160,022.0	99.1%	1	1	1	0.0244%	0.757%
JMP1_SFD	BR1	JMP1_BR1	File Name: JMP1_02_01 (F037267)	Trypsin - Sus scrofa (Pig).	IPI:CON_Trypsin|SWISS-PROT:P00761|TRYP_PIG	uni_human_2016.fasta	24,409.3	70.3%	1	2	2	0.0488%	3.46%
JMP1_SFD	BR1	JMP1_BR1	File Name: JMP1_02_01 (F037267)	GRIP and coiled-coil domain-containing protein 2 OS=Homo sapiens GN=GCC2 PE=1 SV=4	sp|Q8IWJ2|GCC2_HUMAN	uni_human_2016.fasta	195,912.8	31.1%	0	0	0	0.000%	0.000%
JMP1_SFD	BR1	JMP1_BR1	File Name: JMP1_02_01 (F037267)	Cleft lip and palate transmembrane protein 1 OS=Homo sapiens GN=CLPTM1 PE=1 SV=1	sp|O96005|CLPT1_HUMAN,tr|A0A0S2Z3H2|A0A0S2Z3H2_HUMAN,tr|A0A0S2Z3H6|A0A0S2Z3H6_HUMAN,tr|K7EQQ1|K7EQQ1_HUMAN	uni_human_2016.fasta	76,098.3	76.6%	1	1	1	0.0244%	1.49%
JMP1_SFD	BR1	JMP1_BR1	File Name: JMP1_02_01 (F037267)	Isoform 2 of Filamin-A OS=Homo sapiens GN=FLNA	sp|P21333-2|FLNA_HUMAN,sp|P21333|FLNA_HUMAN,tr|Q5HY54|Q5HY54_HUMAN	uni_human_2016.fasta	280,729.4	100.0%	13	13	14	0.342%	5.57%
JMP1_SFD	BR1	JMP1_BR1	File Name: JMP1_02_01 (F037267)	Isoform 4 of WD repeat- and FYVE domain-containing protein 4 OS=Homo sapiens GN=WDFY4	sp|Q6ZS81-4|WDFY4_HUMAN,sp|Q6ZS81-5|WDFY4_HUMAN,sp|Q6ZS81|WDFY4_HUMAN,tr|D3DX93|D3DX93_HUMAN	uni_human_2016.fasta	353,613.2	100.0%	6	6	6	0.146%	2.08%
JMP1_SFD	BR1	JMP1_BR1	File Name: JMP1_02_01 (F037267)	Talin-1 OS=Homo sapiens GN=TLN1 PE=1 SV=3	sp|Q9Y490|TLN1_HUMAN	uni_human_2016.fasta	269,765.1	100.0%	14	15	15	0.366%	6.06%
JMP1_SFD	BR1	JMP1_BR1	File Name: JMP1_03_01 (F037268)	Isoform 2 of Plectin OS=Homo sapiens GN=PLEC	sp|Q15149-2|PLEC_HUMAN,sp|Q15149-4|PLEC_HUMAN,sp|Q15149-5|PLEC_HUMAN,sp|Q15149-6|PLEC_HUMAN,sp|Q15149-7|PLEC_HUMAN,sp|Q15149-8|PLEC_HUMAN,sp|Q15149-9|PLEC_HUMAN,sp|Q15149|PLEC_HUMAN	uni_human_2016.fasta	531,783.9	100.0%	3	3	3	0.0839%	0.656%
JMP1_SFD	BR1	JMP1_BR1	File Name: JMP1_03_01 (F037268)	cDNA FLJ58078, highly similar to Tyrosine-protein phosphatase non-receptortype 23 (EC 3.1.3.48) OS=Homo sapiens PE=2 SV=1	tr|B4DST5|B4DST5_HUMAN	uni_human_2016.fasta	164,568.0	82.4%	1	1	1	0.0280%	0.861%
JMP1_SFD	BR1	JMP1_BR1	File Name: JMP1_03_01 (F037268)	Isoform 3 of Exportin-2 OS=Homo sapiens GN=CSE1L	sp|P55060-3|XPO2_HUMAN,sp|P55060-4|XPO2_HUMAN,sp|P55060|XPO2_HUMAN,tr|B4DM31|B4DM31_HUMAN,tr|B4DPS6|B4DPS6_HUMAN,tr|B4DUC5|B4DUC5_HUMAN	uni_human_2016.fasta	110,421.9	73.5%	1	1	1	0.0280%	1.06%
JMP1_SFD	BR1	JMP1_BR1	File Name: JMP1_03_01 (F037268)	Voltage-gated hydrogen channel 1 OS=Homo sapiens GN=HVCN1 PE=1 SV=1	sp|Q96D96|HVCN1_HUMAN,tr|D2KFF9|D2KFF9_HUMAN	uni_human_2016.fasta	31,684.1	30.4%	0	0	0	0.000%	0.000%
JMP1_SFD	BR1	JMP1_BR1	File Name: JMP1_03_01 (F037268)	Nuclear pore membrane glycoprotein 210 OS=Homo sapiens GN=NUP210 PE=1 SV=3	sp|Q8TEM1|PO210_HUMAN	uni_human_2016.fasta	205,109.8	100.0%	5	5	5	0.140%	2.91%
JMP1_SFD	BR1	JMP1_BR1	File Name: JMP1_03_01 (F037268)	Carnitine O-palmitoyltransferase 1, liver isoform OS=Homo sapiens GN=CPT1A PE=1 SV=2	sp|P50416|CPT1A_HUMAN,tr|A0A024R5F4|A0A024R5F4_HUMAN,tr|B2RAQ8|B2RAQ8_HUMAN	uni_human_2016.fasta	88,370.1	82.4%	1	1	1	0.0280%	1.55%
JMP1_SFD	BR1	JMP1_BR1	File Name: JMP1_03_01 (F037268)	Heat shock protein HSP 90-beta OS=Homo sapiens GN=HSP90AB1 PE=1 SV=4	sp|P08238|HS90B_HUMAN,tr|A0A024RD80|A0A024RD80_HUMAN	uni_human_2016.fasta	83,267.3	39.1%	0	0	0	0.000%	1.93%
JMP1_SFD	BR1	JMP1_BR1	File Name: JMP1_03_01 (F037268)	Bifunctional glutamate/proline--tRNA ligase OS=Homo sapiens GN=EPRS PE=1 SV=5	sp|P07814|SYEP_HUMAN,tr|B4DKX5|B4DKX5_HUMAN,tr|H6WCP5|H6WCP5_HUMAN,tr|Q3KQZ8|Q3KQZ8_HUMAN,tr|V9GYZ6|V9GYZ6_HUMAN	uni_human_2016.fasta	97,572.1	82.4%	1	1	1	0.0280%	0.595%
JMP1_SFD	BR1	JMP1_BR1	File Name: JMP1_03_01 (F037268)	Fatty acid synthase OS=Homo sapiens GN=FASN PE=1 SV=3	sp|P49327|FAS_HUMAN,tr|A0A0U1RQF0|A0A0U1RQF0_HUMAN	uni_human_2016.fasta	273,427.1	100.0%	4	4	4	0.112%	1.75%
JMP1_SFD	BR1	JMP1_BR1	File Name: JMP1_03_01 (F037268)	Isoform B of Eukaryotic translation initiation factor 4 gamma 1 OS=Homo sapiens GN=EIF4G1	sp|Q04637-3|IF4G1_HUMAN,sp|Q04637-4|IF4G1_HUMAN,sp|Q04637-5|IF4G1_HUMAN,sp|Q04637-6|IF4G1_HUMAN,sp|Q04637-9|IF4G1_HUMAN,sp|Q04637|IF4G1_HUMAN,tr|B2RU06|B2RU06_HUMAN,tr|B2RU10|B2RU10_HUMAN,tr|B4DGF1|B4DGF1_HUMAN,tr|B4DSI9|B4DSI9_HUMAN,tr|Q4LE58|Q4LE58_HUMAN	uni_human_2016.fasta	175,494.2	99.3%	2	2	2	0.0560%	0.898%
JMP1_SFD	BR1	JMP1_BR1	File Name: JMP1_03_01 (F037268)	Protein diaphanous homolog 1 OS=Homo sapiens GN=DIAPH1 PE=1 SV=1	tr|A0A0G2JH68|A0A0G2JH68_HUMAN,tr|A0A140T8Z0|A0A140T8Z0_HUMAN	uni_human_2016.fasta	141,364.0	82.4%	1	1	1	0.0280%	0.629%
JMP1_SFD	BR1	JMP1_BR1	File Name: JMP1_03_01 (F037268)	Tax_Id=9606 Gene_Symbol=KRT14 Keratin, type I cytoskeletal 14	IPI:CON_00384444.5|SWISS-PROT:P02533,sp|P02533|K1C14_HUMAN	uni_human_2016.fasta	51,622.6	100.0%	5	5	5	0.140%	16.3%
JMP1_SFD	BR1	JMP1_BR1	File Name: JMP1_03_01 (F037268)	Isoform B of Phosphate carrier protein, mitochondrial OS=Homo sapiens GN=SLC25A3	sp|Q00325-2|MPCP_HUMAN,sp|Q00325|MPCP_HUMAN,tr|A0A024RBE8|A0A024RBE8_HUMAN,tr|A0A024RBH9|A0A024RBH9_HUMAN,tr|B2RE88|B2RE88_HUMAN,tr|F8VVM2|F8VVM2_HUMAN,tr|Q53HC3|Q53HC3_HUMAN,tr|Q8NCF7|Q8NCF7_HUMAN	uni_human_2016.fasta	40,095.9	46.6%	0	0	0	0.000%	0.000%
JMP1_SFD	BR1	JMP1_BR1	File Name: JMP1_03_01 (F037268)	N-acetylglutamate synthase, mitochondrial OS=Homo sapiens GN=NAGS PE=1 SV=1	sp|Q8N159|NAGS_HUMAN	uni_human_2016.fasta	58,157.1	82.4%	1	1	1	0.0280%	1.50%
JMP1_SFD	BR1	JMP1_BR1	File Name: JMP1_03_01 (F037268)	Isoform 2 of Cytoplasmic dynein 2 heavy chain 1 OS=Homo sapiens GN=DYNC2H1	sp|Q8NCM8-2|DYHC2_HUMAN,sp|Q8NCM8|DYHC2_HUMAN,tr|B0I1S0|B0I1S0_HUMAN	uni_human_2016.fasta	492,629.2	38.5%	0	0	0	0.000%	0.000%
JMP1_SFD	BR1	JMP1_BR1	File Name: JMP1_03_01 (F037268)	Isoform 2 of Protein transport protein Sec16A OS=Homo sapiens GN=SEC16A	sp|O15027-2|SC16A_HUMAN,sp|O15027-3|SC16A_HUMAN,sp|O15027-4|SC16A_HUMAN,sp|O15027-5|SC16A_HUMAN,sp|O15027|SC16A_HUMAN,tr|A4QN18|A4QN18_HUMAN,tr|A4QN19|A4QN19_HUMAN,tr|F1T0I1|F1T0I1_HUMAN,tr|J3KNL6|J3KNL6_HUMAN	uni_human_2016.fasta	233,515.3	82.4%	1	1	1	0.0280%	0.562%
JMP1_SFD	BR1	JMP1_BR1	File Name: JMP1_03_01 (F037268)	Proteasome-associated protein ECM29 homolog OS=Homo sapiens GN=ECM29 PE=1 SV=2	sp|Q5VYK3|ECM29_HUMAN	uni_human_2016.fasta	204,296.1	97.6%	1	1	1	0.0280%	0.921%
JMP1_SFD	BR1	JMP1_BR1	File Name: JMP1_03_01 (F037268)	Isoform 2 of Probable ubiquitin carboxyl-terminal hydrolase FAF-X OS=Homo sapiens GN=USP9X	sp|Q93008-1|USP9X_HUMAN,sp|Q93008|USP9X_HUMAN,tr|D3DWB6|D3DWB6_HUMAN	uni_human_2016.fasta	292,284.2	62.8%	1	1	1	0.0280%	0.470%
JMP1_SFD	BR1	JMP1_BR1	File Name: JMP1_03_01 (F037268)	Dolichyl-diphosphooligosaccharide--protein glycosyltransferase subunit DAD1 OS=Homo sapiens GN=DAD1 PE=1 SV=3	sp|P61803|DAD1_HUMAN,tr|F5GXX5|F5GXX5_HUMAN,tr|Q53G02|Q53G02_HUMAN	uni_human_2016.fasta	12,497.4	78.2%	1	1	1	0.0280%	8.85%
JMP1_SFD	BR1	JMP1_BR1	File Name: JMP1_03_01 (F037268)	Nucleoprotein TPR OS=Homo sapiens GN=TPR PE=1 SV=3	sp|P12270|TPR_HUMAN	uni_human_2016.fasta	267,289.3	100.0%	3	3	3	0.0839%	1.31%
JMP1_SFD	BR1	JMP1_BR1	File Name: JMP1_03_01 (F037268)	Ras GTPase-activating-like protein IQGAP1 OS=Homo sapiens GN=IQGAP1 PE=1 SV=1	sp|P46940|IQGA1_HUMAN,tr|A0A024RC65|A0A024RC65_HUMAN,tr|A4QPB0|A4QPB0_HUMAN	uni_human_2016.fasta	189,258.6	100.0%	6	6	6	0.168%	3.38%
JMP1_SFD	BR1	JMP1_BR1	File Name: JMP1_03_01 (F037268)	Isoform 4 of Protein strawberry notch homolog 1 OS=Homo sapiens GN=SBNO1	sp|A3KN83-4|SBNO1_HUMAN	uni_human_2016.fasta	80,854.1	82.4%	1	1	1	0.0280%	1.78%
JMP1_SFD	BR1	JMP1_BR1	File Name: JMP1_03_01 (F037268)	Protein Daple (Fragment) OS=Homo sapiens GN=CCDC88C PE=1 SV=1	tr|H0YJX5|H0YJX5_HUMAN	uni_human_2016.fasta	14,171.5	79.2%	1	1	1	0.0280%	6.87%
JMP1_SFD	BR1	JMP1_BR1	File Name: JMP1_03_01 (F037268)	Isoform 2 of DNA repair protein RAD50 OS=Homo sapiens GN=RAD50	sp|Q92878-2|RAD50_HUMAN,sp|Q92878|RAD50_HUMAN	uni_human_2016.fasta	153,898.0	82.4%	1	1	1	0.0280%	0.835%
JMP1_SFD	BR1	JMP1_BR1	File Name: JMP1_03_01 (F037268)	Isoform 2 of CCR4-NOT transcription complex subunit 1 OS=Homo sapiens GN=CNOT1	sp|A5YKK6-2|CNOT1_HUMAN,sp|A5YKK6|CNOT1_HUMAN	uni_human_2016.fasta	266,944.7	82.4%	1	1	1	0.0280%	0.380%
JMP1_SFD	BR1	JMP1_BR1	File Name: JMP1_03_01 (F037268)	DNA-directed RNA polymerase I subunit RPA1 OS=Homo sapiens GN=POLR1A PE=1 SV=2	sp|O95602|RPA1_HUMAN,tr|B7ZKR9|B7ZKR9_HUMAN,tr|B9ZVN9|B9ZVN9_HUMAN	uni_human_2016.fasta	194,814.5	99.9%	2	2	2	0.0560%	1.10%
JMP1_SFD	BR1	JMP1_BR1	File Name: JMP1_03_01 (F037268)	Isoform 2 of Dermcidin OS=Homo sapiens GN=DCD	sp|P81605-2|DCD_HUMAN,sp|P81605|DCD_HUMAN	uni_human_2016.fasta	11,284.1	99.3%	2	2	2	0.0560%	18.2%
JMP1_SFD	BR1	JMP1_BR1	File Name: JMP1_03_01 (F037268)	Protocadherin-1 (Fragment) OS=Homo sapiens GN=PCDH1 PE=4 SV=1	tr|H0Y9I5|H0Y9I5_HUMAN	uni_human_2016.fasta	1,993.1	70.0%	1	1	1	0.0280%	29.4%
JMP1_SFD	BR1	JMP1_BR1	File Name: JMP1_03_01 (F037268)	Isoform 2 of Treacle protein OS=Homo sapiens GN=TCOF1	sp|Q13428-2|TCOF_HUMAN,sp|Q13428-3|TCOF_HUMAN,sp|Q13428-4|TCOF_HUMAN,sp|Q13428-6|TCOF_HUMAN,sp|Q13428-7|TCOF_HUMAN,sp|Q13428-8|TCOF_HUMAN,sp|Q13428|TCOF_HUMAN,tr|E7ETY2|E7ETY2_HUMAN,tr|J3KQ96|J3KQ96_HUMAN	uni_human_2016.fasta	152,104.5	55.0%	1	1	1	0.0280%	0.496%
JMP1_SFD	BR1	JMP1_BR1	File Name: JMP1_03_01 (F037268)	Isoform 2 of Coiled-coil domain-containing protein 141 OS=Homo sapiens GN=CCDC141	sp|Q6ZP82-2|CC141_HUMAN,sp|Q6ZP82|CC141_HUMAN,tr|A0A0A6YYF7|A0A0A6YYF7_HUMAN	uni_human_2016.fasta	166,263.6	82.4%	1	1	1	0.0280%	0.588%
JMP1_SFD	BR1	JMP1_BR1	File Name: JMP1_03_01 (F037268)	Mutant p53 tumor suppressor (Fragment) OS=Homo sapiens GN=TP53 PE=4 SV=1	tr|B5AKF7|B5AKF7_HUMAN	uni_human_2016.fasta	5,161.7	82.4%	1	1	1	0.0280%	15.2%
JMP1_SFD	BR1	JMP1_BR1	File Name: JMP1_03_01 (F037268)	Isoform 2 of Heat shock protein HSP 90-alpha OS=Homo sapiens GN=HSP90AA1	sp|P07900-2|HS90A_HUMAN,sp|P07900|HS90A_HUMAN,tr|K9JA46|K9JA46_HUMAN	uni_human_2016.fasta	84,663.2	82.4%	1	1	1	0.0280%	1.64%
JMP1_SFD	BR1	JMP1_BR1	File Name: JMP1_03_01 (F037268)	Isoform 2 of Nuclear pore complex protein Nup153 OS=Homo sapiens GN=NUP153	sp|P49790-2|NU153_HUMAN,sp|P49790-3|NU153_HUMAN,sp|P49790|NU153_HUMAN,tr|A0A024QZW7|A0A024QZW7_HUMAN	uni_human_2016.fasta	153,939.2	98.1%	1	2	2	0.0560%	1.12%
JMP1_SFD	BR1	JMP1_BR1	File Name: JMP1_03_01 (F037268)	(E3-independent) E2 ubiquitin-conjugating enzyme OS=Homo sapiens GN=UBE2O PE=1 SV=3	sp|Q9C0C9|UBE2O_HUMAN	uni_human_2016.fasta	141,293.5	100.0%	3	3	3	0.0839%	2.09%
JMP1_SFD	BR1	JMP1_BR1	File Name: JMP1_03_01 (F037268)	Tax_Id=9606 Gene_Symbol=KRT5 Keratin, type II cytoskeletal 5	IPI:CON_00009867.3|SWISS-PROT:P13647,sp|P13647|K2C5_HUMAN	uni_human_2016.fasta	62,379.6	99.7%	2	2	2	0.0560%	3.22%
JMP1_SFD	BR1	JMP1_BR1	File Name: JMP1_03_01 (F037268)	cDNA FLJ12434 fis, clone NT2RM1000037, highly similar to Homo sapiens KIAA0690 protein OS=Homo sapiens PE=2 SV=1	tr|B3KMR5|B3KMR5_HUMAN	uni_human_2016.fasta	143,675.0	46.3%	0	0	0	0.000%	0.000%
JMP1_SFD	BR1	JMP1_BR1	File Name: JMP1_03_01 (F037268)	HLA class II histocompatibility antigen, DP beta 1 chain OS=Homo sapiens GN=HLA-DPB1 PE=1 SV=1	tr|A0A0G2JII1|A0A0G2JII1_HUMAN,tr|A0A0G2JJV3|A0A0G2JJV3_HUMAN,tr|A0A140T8Z3|A0A140T8Z3_HUMAN	uni_human_2016.fasta	25,766.1	80.8%	1	1	3	0.0839%	2.63%
JMP1_SFD	BR1	JMP1_BR1	File Name: JMP1_03_01 (F037268)	L-xylulose reductase OS=Homo sapiens GN=DCXR PE=1 SV=2	sp|Q7Z4W1|DCXR_HUMAN,tr|J3KS22|J3KS22_HUMAN	uni_human_2016.fasta	25,912.2	34.9%	0	0	0	0.000%	0.000%
JMP1_SFD	BR1	JMP1_BR1	File Name: JMP1_03_01 (F037268)	Isoform 2 of Very-long-chain (3R)-3-hydroxyacyl-CoA dehydratase 3 OS=Homo sapiens GN=HACD3	sp|Q9P035-2|HACD3_HUMAN,sp|Q9P035|HACD3_HUMAN,tr|H3BMZ1|H3BMZ1_HUMAN,tr|H3BPZ1|H3BPZ1_HUMAN,tr|H3BRL8|H3BRL8_HUMAN,tr|H3BS72|H3BS72_HUMAN	uni_human_2016.fasta	43,161.1	82.4%	1	1	1	0.0280%	4.56%
JMP1_SFD	BR1	JMP1_BR1	File Name: JMP1_03_01 (F037268)	Keratin, type II cytoskeletal 2 epidermal OS=Homo sapiens GN=KRT2 PE=1 SV=2	sp|P35908|K22E_HUMAN	uni_human_2016.fasta	65,433.9	100.0%	15	15	15	0.420%	29.9%
JMP1_SFD	BR1	JMP1_BR1	File Name: JMP1_03_01 (F037268)	Isoform 12 of Titin OS=Homo sapiens GN=TTN	sp|Q8WZ42-12|TITIN_HUMAN,tr|A0A0A0MTS7|A0A0A0MTS7_HUMAN	uni_human_2016.fasta	3,994,212.8	82.4%	1	1	2	0.0560%	0.0139%
JMP1_SFD	BR1	JMP1_BR1	File Name: JMP1_03_01 (F037268)	Sodium channel protein type 10 subunit alpha OS=Homo sapiens GN=SCN10A PE=1 SV=2	sp|Q9Y5Y9|SCNAA_HUMAN	uni_human_2016.fasta	220,633.8	82.4%	1	1	1	0.0280%	0.511%
JMP1_SFD	BR1	JMP1_BR1	File Name: JMP1_03_01 (F037268)	Isoform 2 of CAP-Gly domain-containing linker protein 1 OS=Homo sapiens GN=CLIP1	sp|P30622-1|CLIP1_HUMAN,sp|P30622-2|CLIP1_HUMAN,sp|P30622|CLIP1_HUMAN,tr|A0A024RBR1|A0A024RBR1_HUMAN,tr|J3KP58|J3KP58_HUMAN	uni_human_2016.fasta	162,249.6	53.9%	1	1	1	0.0280%	0.701%
JMP1_SFD	BR1	JMP1_BR1	File Name: JMP1_03_01 (F037268)	eIF-2-alpha kinase activator GCN1 OS=Homo sapiens GN=GCN1 PE=1 SV=6	sp|Q92616|GCN1_HUMAN,tr|E1NZA1|E1NZA1_HUMAN	uni_human_2016.fasta	292,764.4	99.9%	2	2	2	0.0560%	0.899%
JMP1_SFD	BR1	JMP1_BR1	File Name: JMP1_03_01 (F037268)	Trypsin - Sus scrofa (Pig).	IPI:CON_Trypsin|SWISS-PROT:P00761|TRYP_PIG	uni_human_2016.fasta	24,409.3	66.8%	1	1	1	0.0280%	3.46%
JMP1_SFD	BR1	JMP1_BR1	File Name: JMP1_03_01 (F037268)	Isoform 2 of RNA-binding motif protein, X chromosome OS=Homo sapiens GN=RBMX	sp|P38159-2|RBMX_HUMAN	uni_human_2016.fasta	40,848.0	61.6%	1	1	1	0.0280%	1.85%
JMP1_SFD	BR1	JMP1_BR1	File Name: JMP1_03_01 (F037268)	Eukaryotic translation initiation factor 5B OS=Homo sapiens GN=EIF5B PE=1 SV=4	sp|O60841|IF2P_HUMAN,tr|A0A087WUT6|A0A087WUT6_HUMAN,tr|Q8N5A0|Q8N5A0_HUMAN	uni_human_2016.fasta	138,831.5	82.4%	1	1	2	0.0560%	0.984%
JMP1_SFD	BR1	JMP1_BR1	File Name: JMP1_03_01 (F037268)	Proteolipid protein 2 OS=Homo sapiens GN=PLP2 PE=1 SV=1	sp|Q04941|PLP2_HUMAN,tr|A0A024QYW3|A0A024QYW3_HUMAN	uni_human_2016.fasta	16,691.4	46.4%	0	0	0	0.000%	0.000%
JMP1_SFD	BR1	JMP1_BR1	File Name: JMP1_03_01 (F037268)	Isoform 2 of Eukaryotic translation initiation factor 3 subunit A OS=Homo sapiens GN=EIF3A	sp|Q14152-2|EIF3A_HUMAN,sp|Q14152|EIF3A_HUMAN,tr|J9R021|J9R021_HUMAN,tr|Q24JU4|Q24JU4_HUMAN	uni_human_2016.fasta	166,574.9	100.0%	8	9	9	0.252%	4.97%
JMP1_SFD	BR1	JMP1_BR1	File Name: JMP1_03_01 (F037268)	Tax_Id=9606 Gene_Symbol=KRT10 Keratin, type I cytoskeletal 10	IPI:CON_00009865.2|SWISS-PROT:P13645,sp|P13645|K1C10_HUMAN	uni_human_2016.fasta	59,512.4	100.0%	13	13	14	0.392%	22.6%
JMP1_SFD	BR1	JMP1_BR1	File Name: JMP1_03_01 (F037268)	Isoform 2 of E3 ubiquitin-protein ligase TRIP12 OS=Homo sapiens GN=TRIP12	sp|Q14669-2|TRIPC_HUMAN,sp|Q14669-3|TRIPC_HUMAN,sp|Q14669-4|TRIPC_HUMAN,sp|Q14669|TRIPC_HUMAN	uni_human_2016.fasta	220,438.1	20.7%	0	0	0	0.000%	0.000%
JMP1_SFD	BR1	JMP1_BR1	File Name: JMP1_03_01 (F037268)	Dedicator of cytokinesis protein 2 OS=Homo sapiens GN=DOCK2 PE=1 SV=2	sp|Q92608|DOCK2_HUMAN,tr|E7ERW7|E7ERW7_HUMAN	uni_human_2016.fasta	211,955.5	82.4%	1	1	1	0.0280%	0.492%
JMP1_SFD	BR1	JMP1_BR1	File Name: JMP1_03_01 (F037268)	Isoform 2 of Structural maintenance of chromosomes protein 4 OS=Homo sapiens GN=SMC4	sp|Q9NTJ3-2|SMC4_HUMAN,sp|Q9NTJ3|SMC4_HUMAN,tr|B3KVJ5|B3KVJ5_HUMAN,tr|B3KXX5|B3KXX5_HUMAN,tr|E9PD53|E9PD53_HUMAN	uni_human_2016.fasta	147,187.9	82.4%	1	1	1	0.0280%	1.06%
JMP1_SFD	BR1	JMP1_BR1	File Name: JMP1_03_01 (F037268)	Isoform 2 of DNA (cytosine-5)-methyltransferase 1 OS=Homo sapiens GN=DNMT1	sp|P26358-2|DNMT1_HUMAN,sp|P26358|DNMT1_HUMAN,tr|A0A024R7E3|A0A024R7E3_HUMAN,tr|I6L9H2|I6L9H2_HUMAN,tr|Q59FP7|Q59FP7_HUMAN	uni_human_2016.fasta	183,169.2	99.2%	2	2	2	0.0560%	1.41%
JMP1_SFD	BR1	JMP1_BR1	File Name: JMP1_03_01 (F037268)	Desmoglein-1 OS=Homo sapiens GN=DSG1 PE=1 SV=2	sp|Q02413|DSG1_HUMAN	uni_human_2016.fasta	113,748.9	82.4%	1	1	1	0.0280%	0.953%
JMP1_SFD	BR1	JMP1_BR1	File Name: JMP1_03_01 (F037268)	Isoform C of Bromodomain-containing protein 4 OS=Homo sapiens GN=BRD4	sp|O60885-2|BRD4_HUMAN,sp|O60885-3|BRD4_HUMAN,sp|O60885|BRD4_HUMAN,tr|A0A024R7H8|A0A024R7H8_HUMAN,tr|M0QZD9|M0QZD9_HUMAN,tr|Q05BM2|Q05BM2_HUMAN,tr|Q5BJ26|Q5BJ26_HUMAN,tr|Q6NXE4|Q6NXE4_HUMAN,tr|Q6PIS5|Q6PIS5_HUMAN	uni_human_2016.fasta	152,216.9	82.4%	1	1	1	0.0280%	1.39%
JMP1_SFD	BR1	JMP1_BR1	File Name: JMP1_03_01 (F037268)	Importin subunit beta-1 OS=Homo sapiens GN=KPNB1 PE=1 SV=2	sp|Q14974|IMB1_HUMAN,tr|B2RBR9|B2RBR9_HUMAN	uni_human_2016.fasta	97,171.3	23.7%	0	0	0	0.000%	0.000%
JMP1_SFD	BR1	JMP1_BR1	File Name: JMP1_03_01 (F037268)	Protein ERGIC-53 OS=Homo sapiens GN=LMAN1 PE=1 SV=2	sp|P49257|LMAN1_HUMAN,tr|A0A024R2A7|A0A024R2A7_HUMAN,tr|B2R774|B2R774_HUMAN,tr|Q53FS4|Q53FS4_HUMAN	uni_human_2016.fasta	57,549.2	39.1%	0	0	0	0.000%	0.000%
JMP1_SFD	BR1	JMP1_BR1	File Name: JMP1_03_01 (F037268)	Keratin 1 OS=Homo sapiens GN=KRT1 PE=3 SV=1	tr|H6VRG2|H6VRG2_HUMAN	uni_human_2016.fasta	66,067.3	100.0%	15	16	18	0.504%	26.1%
JMP1_SFD	BR1	JMP1_BR1	File Name: JMP1_03_01 (F037268)	Dolichyl-diphosphooligosaccharide--protein glycosyltransferase subunit 1 OS=Homo sapiens GN=RPN1 PE=1 SV=1	sp|P04843|RPN1_HUMAN,tr|Q53EP4|Q53EP4_HUMAN,tr|Q6IBR0|Q6IBR0_HUMAN,tr|Q96HX3|Q96HX3_HUMAN	uni_human_2016.fasta	68,571.0	98.0%	1	1	1	0.0280%	1.65%
JMP1_SFD	BR1	JMP1_BR1	File Name: JMP1_03_01 (F037268)	CAD protein OS=Homo sapiens GN=CAD PE=1 SV=3	sp|P27708|PYR1_HUMAN,tr|F8VPD4|F8VPD4_HUMAN	uni_human_2016.fasta	242,982.5	100.0%	3	3	3	0.0839%	1.66%
JMP1_SFD	BR1	JMP1_BR1	File Name: JMP1_03_01 (F037268)	Nuclear pore complex protein Nup205 OS=Homo sapiens GN=NUP205 PE=1 SV=3	sp|Q92621|NU205_HUMAN	uni_human_2016.fasta	227,928.4	98.4%	1	1	1	0.0280%	0.497%
JMP1_SFD	BR1	JMP1_BR1	File Name: JMP1_03_01 (F037268)	Growth hormone-inducible transmembrane protein OS=Homo sapiens GN=GHITM PE=1 SV=2	sp|Q9H3K2|GHITM_HUMAN,tr|B4DPG9|B4DPG9_HUMAN,tr|B4DSV8|B4DSV8_HUMAN,tr|Q6FIA7|Q6FIA7_HUMAN	uni_human_2016.fasta	37,206.5	82.4%	1	1	1	0.0280%	3.19%
JMP1_SFD	BR1	JMP1_BR1	File Name: JMP1_03_01 (F037268)	Cytoplasmic dynein 1 heavy chain 1 OS=Homo sapiens GN=DYNC1H1 PE=1 SV=5	sp|Q14204|DYHC1_HUMAN	uni_human_2016.fasta	532,405.6	99.8%	2	2	2	0.0560%	0.452%
JMP1_SFD	BR1	JMP1_BR1	File Name: JMP1_03_01 (F037268)	Isoform 3 of L-lactate dehydrogenase A chain OS=Homo sapiens GN=LDHA	sp|P00338-3|LDHA_HUMAN,sp|P00338|LDHA_HUMAN,tr|B4DJI1|B4DJI1_HUMAN,tr|V9HWB9|V9HWB9_HUMAN	uni_human_2016.fasta	36,689.2	82.4%	1	1	1	0.0280%	3.32%
JMP1_SFD	BR1	JMP1_BR1	File Name: JMP1_03_01 (F037268)	Isoform 2 of SWI/SNF complex subunit SMARCC2 OS=Homo sapiens GN=SMARCC2	sp|Q8TAQ2-2|SMRC2_HUMAN,sp|Q8TAQ2-3|SMRC2_HUMAN,sp|Q8TAQ2|SMRC2_HUMAN,tr|A0A024RB22|A0A024RB22_HUMAN,tr|F8VXC8|F8VXC8_HUMAN,tr|Q59G16|Q59G16_HUMAN	uni_human_2016.fasta	132,880.4	99.8%	2	2	2	0.0560%	1.95%
JMP1_SFD	BR1	JMP1_BR1	File Name: JMP1_03_01 (F037268)	Vigilin (Fragment) OS=Homo sapiens GN=HDLBP PE=1 SV=1	tr|H0Y394|H0Y394_HUMAN	uni_human_2016.fasta	108,846.8	100.0%	3	4	4	0.112%	3.39%
JMP1_SFD	BR1	JMP1_BR1	File Name: JMP1_03_01 (F037268)	DNA-dependent protein kinase catalytic subunit OS=Homo sapiens GN=PRKDC PE=1 SV=3	sp|P78527|PRKDC_HUMAN	uni_human_2016.fasta	469,095.5	100.0%	8	8	8	0.224%	1.87%
JMP1_SFD	BR1	JMP1_BR1	File Name: JMP1_03_01 (F037268)	Protein FAM186A OS=Homo sapiens GN=FAM186A PE=2 SV=3	sp|A6NE01|F186A_HUMAN	uni_human_2016.fasta	262,764.9	49.9%	1	1	1	0.0280%	0.298%
JMP1_SFD	BR1	JMP1_BR1	File Name: JMP1_03_01 (F037268)	U5 small nuclear ribonucleoprotein 200 kDa helicase OS=Homo sapiens GN=SNRNP200 PE=1 SV=2	sp|O75643|U520_HUMAN	uni_human_2016.fasta	244,513.8	99.9%	3	3	3	0.0839%	1.31%
JMP1_SFD	BR1	JMP1_BR1	File Name: JMP1_03_01 (F037268)	Isoform 2 of Nuclear mitotic apparatus protein 1 OS=Homo sapiens GN=NUMA1	sp|Q14980-2|NUMA1_HUMAN,sp|Q14980|NUMA1_HUMAN,tr|A0A024R5M9|A0A024R5M9_HUMAN,tr|Q4LE64|Q4LE64_HUMAN	uni_human_2016.fasta	238,259.7	100.0%	4	4	4	0.112%	2.09%
JMP1_SFD	BR1	JMP1_BR1	File Name: JMP1_03_01 (F037268)	DNA-directed RNA polymerase III subunit RPC1 OS=Homo sapiens GN=POLR3A PE=1 SV=2	sp|O14802|RPC1_HUMAN,tr|B7Z6H4|B7Z6H4_HUMAN	uni_human_2016.fasta	155,647.0	97.8%	1	1	1	0.0280%	0.576%
JMP1_SFD	BR1	JMP1_BR1	File Name: JMP1_03_01 (F037268)	Isoform 3 of Inositol monophosphatase 1 OS=Homo sapiens GN=IMPA1	sp|P29218-3|IMPA1_HUMAN,sp|P29218|IMPA1_HUMAN,tr|A0A024R830|A0A024R830_HUMAN,tr|A0A140VJL8|A0A140VJL8_HUMAN	uni_human_2016.fasta	30,188.5	26.8%	0	0	0	0.000%	0.000%
JMP1_SFD	BR1	JMP1_BR1	File Name: JMP1_03_01 (F037268)	PRA1 family protein 3 OS=Homo sapiens GN=ARL6IP5 PE=1 SV=1	sp|O75915|PRAF3_HUMAN,tr|A0A024R371|A0A024R371_HUMAN,tr|B3KQB4|B3KQB4_HUMAN,tr|B4DWQ6|B4DWQ6_HUMAN,tr|B4DZZ0|B4DZZ0_HUMAN,tr|C9JQU6|C9JQU6_HUMAN,tr|F8WF33|F8WF33_HUMAN,tr|F8WF90|F8WF90_HUMAN	uni_human_2016.fasta	21,615.6	49.0%	1	1	1	0.0280%	4.79%
JMP1_SFD	BR1	JMP1_BR1	File Name: JMP1_03_01 (F037268)	Keratin, type II cytoskeletal 1 OS=Homo sapiens GN=KRT1 PE=1 SV=6	sp|P04264|K2C1_HUMAN,tr|H6VRG0|H6VRG0_HUMAN,tr|H6VRG1|H6VRG1_HUMAN	uni_human_2016.fasta	66,040.3	82.4%	1	1	1	0.0280%	28.0%
JMP1_SFD	BR1	JMP1_BR1	File Name: JMP1_03_01 (F037268)	Isoform 2 of Antigen peptide transporter 2 OS=Homo sapiens GN=TAP2	sp|Q03519-2|TAP2_HUMAN,sp|Q03519|TAP2_HUMAN,tr|A0A087WYD6|A0A087WYD6_HUMAN,tr|A0A0G2JLV0|A0A0G2JLV0_HUMAN,tr|A0A140T9S0|A0A140T9S0_HUMAN,tr|B4DS72|B4DS72_HUMAN,tr|E7ENX8|E7ENX8_HUMAN,tr|Q59H06|Q59H06_HUMAN,tr|Q5JNW1|Q5JNW1_HUMAN,tr|Q9UP03|Q9UP03_HUMAN,tr|X5CMH5|X5CMH5_HUMAN	uni_human_2016.fasta	75,665.5	99.6%	2	2	2	0.0560%	2.76%
JMP1_SFD	BR1	JMP1_BR1	File Name: JMP1_03_01 (F037268)	Isoform 2 of Structural maintenance of chromosomes flexible hinge domain-containing protein 1 OS=Homo sapiens GN=SMCHD1	sp|A6NHR9-2|SMHD1_HUMAN,sp|A6NHR9|SMHD1_HUMAN	uni_human_2016.fasta	226,380.0	21.7%	0	0	0	0.000%	0.000%
JMP1_SFD	BR1	JMP1_BR1	File Name: JMP1_03_01 (F037268)	Cleavage and polyadenylation specificity factor subunit 1 OS=Homo sapiens GN=CPSF1 PE=1 SV=2	sp|Q10570|CPSF1_HUMAN,tr|D3DWL9|D3DWL9_HUMAN	uni_human_2016.fasta	160,885.9	98.8%	1	1	1	0.0280%	1.18%
JMP1_SFD	BR1	JMP1_BR1	File Name: JMP1_03_01 (F037268)	Isoform 2 of Golgin subfamily A member 3 OS=Homo sapiens GN=GOLGA3	sp|Q08378-2|GOGA3_HUMAN,sp|Q08378-4|GOGA3_HUMAN,sp|Q08378|GOGA3_HUMAN	uni_human_2016.fasta	167,356.0	80.1%	1	1	1	0.0280%	0.576%
JMP1_SFD	BR1	JMP1_BR1	File Name: JMP1_03_01 (F037268)	Isoform 2 of Chromodomain-helicase-DNA-binding protein 4 OS=Homo sapiens GN=CHD4	sp|Q14839-2|CHD4_HUMAN,sp|Q14839|CHD4_HUMAN,tr|A0A0C4DGG9|A0A0C4DGG9_HUMAN,tr|B3KY63|B3KY63_HUMAN,tr|F5GWX5|F5GWX5_HUMAN	uni_human_2016.fasta	218,008.6	99.8%	2	2	2	0.0560%	1.39%
JMP1_SFD	BR1	JMP1_BR1	File Name: JMP1_03_01 (F037268)	Isoform 2 of Hexokinase-1 OS=Homo sapiens GN=HK1	sp|P19367-2|HXK1_HUMAN	uni_human_2016.fasta	102,203.8	41.0%	0	0	0	0.000%	0.000%
JMP1_SFD	BR1	JMP1_BR1	File Name: JMP1_03_01 (F037268)	Isoform 2 of F-actin-uncapping protein RLTPR OS=Homo sapiens GN=RLTPR	sp|Q6F5E8-2|CARL2_HUMAN,sp|Q6F5E8|CARL2_HUMAN,tr|Q86XL4|Q86XL4_HUMAN	uni_human_2016.fasta	154,692.4	99.1%	1	1	1	0.0280%	0.875%
JMP1_SFD	BR1	JMP1_BR1	File Name: JMP1_03_01 (F037268)	Probable ATP-dependent RNA helicase DDX23 OS=Homo sapiens GN=DDX23 PE=1 SV=3	sp|Q9BUQ8|DDX23_HUMAN,tr|A0A024R0Z3|A0A024R0Z3_HUMAN,tr|A8KA56|A8KA56_HUMAN,tr|B3KY11|B3KY11_HUMAN	uni_human_2016.fasta	95,586.9	39.1%	0	0	0	0.000%	0.000%
JMP1_SFD	BR1	JMP1_BR1	File Name: JMP1_03_01 (F037268)	Isoform 3 of Sodium/potassium-transporting ATPase subunit alpha-1 OS=Homo sapiens GN=ATP1A1	sp|P05023-3|AT1A1_HUMAN,tr|B7Z3V1|B7Z3V1_HUMAN	uni_human_2016.fasta	109,553.6	79.5%	1	1	1	0.0280%	1.31%
JMP1_SFD	BR1	JMP1_BR1	File Name: JMP1_03_01 (F037268)	Isoform 2 of Protein polybromo-1 OS=Homo sapiens GN=PBRM1	sp|Q86U86-2|PB1_HUMAN,sp|Q86U86-4|PB1_HUMAN,sp|Q86U86-5|PB1_HUMAN,sp|Q86U86-7|PB1_HUMAN,sp|Q86U86-8|PB1_HUMAN,sp|Q86U86-9|PB1_HUMAN,sp|Q86U86|PB1_HUMAN	uni_human_2016.fasta	192,954.0	78.4%	1	1	1	0.0280%	0.551%
JMP1_SFD	BR1	JMP1_BR1	File Name: JMP1_03_01 (F037268)	MHC class I antigen (Fragment) OS=Homo sapiens GN=HLA-C PE=3 SV=1	tr|V5NQW1|V5NQW1_HUMAN	uni_human_2016.fasta	38,936.5	98.8%	2	2	2	0.0560%	6.59%
JMP1_SFD	BR1	JMP1_BR1	File Name: JMP1_03_01 (F037268)	Microtubule-actin cross-linking factor 1, isoforms 1/2/3/5 OS=Homo sapiens GN=MACF1 PE=1 SV=4	sp|Q9UPN3|MACF1_HUMAN,tr|H3BPE1|H3BPE1_HUMAN,tr|H3BQK9|H3BQK9_HUMAN	uni_human_2016.fasta	838,314.2	98.1%	1	1	1	0.0280%	0.149%
JMP1_SFD	BR1	JMP1_BR1	File Name: JMP1_03_01 (F037268)	Isoform 4 of Apoptotic chromatin condensation inducer in the nucleus OS=Homo sapiens GN=ACIN1	sp|Q9UKV3-5|ACINU_HUMAN,sp|Q9UKV3|ACINU_HUMAN,tr|B4DQZ7|B4DQZ7_HUMAN,tr|E7EQT4|E7EQT4_HUMAN,tr|S4R3H4|S4R3H4_HUMAN	uni_human_2016.fasta	151,861.8	99.7%	2	2	2	0.0560%	2.03%
JMP1_SFD	BR1	JMP1_BR1	File Name: JMP1_03_01 (F037268)	MHC class I antigen (Fragment) OS=Homo sapiens GN=HLA-B PE=3 SV=1	tr|B2DG08|B2DG08_HUMAN	uni_human_2016.fasta	31,615.1	54.1%	1	1	1	0.0280%	10.6%
JMP1_SFD	BR1	JMP1_BR1	File Name: JMP1_03_01 (F037268)	Clustered mitochondria protein homolog (Fragment) OS=Homo sapiens GN=CLUH PE=1 SV=2	tr|I3L2B0|I3L2B0_HUMAN	uni_human_2016.fasta	138,231.9	100.0%	4	4	4	0.112%	4.21%
JMP1_SFD	BR1	JMP1_BR1	File Name: JMP1_03_01 (F037268)	Krev interaction trapped protein 1 (Fragment) OS=Homo sapiens GN=KRIT1 PE=1 SV=1	tr|C9JJM9|C9JJM9_HUMAN	uni_human_2016.fasta	6,711.1	61.5%	1	1	1	0.0280%	13.8%
JMP1_SFD	BR1	JMP1_BR1	File Name: JMP1_03_01 (F037268)	Gem-associated protein 5 OS=Homo sapiens GN=GEMIN5 PE=1 SV=3	sp|Q8TEQ6|GEMI5_HUMAN,tr|B7ZLC9|B7ZLC9_HUMAN	uni_human_2016.fasta	168,590.8	99.8%	2	2	2	0.0560%	1.86%
JMP1_SFD	BR1	JMP1_BR1	File Name: JMP1_03_01 (F037268)	Isoform Epsilon of Apoptosis regulator BAX OS=Homo sapiens GN=BAX	sp|Q07812-5|BAX_HUMAN	uni_human_2016.fasta	18,129.4	82.4%	1	1	1	0.0280%	7.93%
JMP1_SFD	BR1	JMP1_BR1	File Name: JMP1_03_01 (F037268)	Lysozyme C OS=Homo sapiens GN=LYZ PE=1 SV=1	sp|P61626|LYSC_HUMAN,tr|B2R4C5|B2R4C5_HUMAN	uni_human_2016.fasta	16,536.9	80.5%	1	1	1	0.0280%	6.08%
JMP1_SFD	BR1	JMP1_BR1	File Name: JMP1_03_01 (F037268)	Filaggrin-2 OS=Homo sapiens GN=FLG2 PE=1 SV=1	sp|Q5D862|FILA2_HUMAN	uni_human_2016.fasta	248,052.3	82.4%	1	1	1	0.0280%	0.502%
JMP1_SFD	BR1	JMP1_BR1	File Name: JMP1_03_01 (F037268)	Parathyroid hormone 2 receptor OS=Homo sapiens GN=PTH2R PE=1 SV=1	sp|P49190|PTH2R_HUMAN,tr|B4DFN8|B4DFN8_HUMAN,tr|Q53SF6|Q53SF6_HUMAN	uni_human_2016.fasta	62,236.5	28.8%	0	0	0	0.000%	0.000%
JMP1_SFD	BR1	JMP1_BR1	File Name: JMP1_03_01 (F037268)	Isoform 2 of Splicing regulatory glutamine/lysine-rich protein 1 OS=Homo sapiens GN=SREK1	sp|Q8WXA9-2|SREK1_HUMAN,sp|Q8WXA9|SREK1_HUMAN	uni_human_2016.fasta	59,382.2	32.1%	0	0	0	0.000%	0.000%
JMP1_SFD	BR1	JMP1_BR1	File Name: JMP1_03_01 (F037268)	Partitioning defective 3 homolog B OS=Homo sapiens GN=PARD3B PE=1 SV=1	tr|R4GN62|R4GN62_HUMAN	uni_human_2016.fasta	101,724.1	82.4%	1	1	1	0.0280%	1.18%
JMP1_SFD	BR1	JMP1_BR1	File Name: JMP1_03_01 (F037268)	Keratin, type I cytoskeletal 9 OS=Homo sapiens GN=KRT9 PE=1 SV=3	sp|P35527|K1C9_HUMAN	uni_human_2016.fasta	62,065.9	100.0%	7	7	7	0.196%	14.8%
JMP1_SFD	BR1	JMP1_BR1	File Name: JMP1_03_01 (F037268)	Isoform 2 of Spectrin alpha chain, non-erythrocytic 1 OS=Homo sapiens GN=SPTAN1	sp|Q13813-2|SPTN1_HUMAN,sp|Q13813|SPTN1_HUMAN,tr|A0A0D9SGF6|A0A0D9SGF6_HUMAN	uni_human_2016.fasta	284,542.7	99.9%	3	3	3	0.0839%	1.25%
JMP1_SFD	BR1	JMP1_BR1	File Name: JMP1_03_01 (F037268)	Isoform 2 of Transforming growth factor beta-3 OS=Homo sapiens GN=TGFB3	sp|P10600-2|TGFB3_HUMAN,sp|P10600|TGFB3_HUMAN,tr|A5YM40|A5YM40_HUMAN,tr|B3KVH9|B3KVH9_HUMAN,tr|Q6TV15|Q6TV15_HUMAN	uni_human_2016.fasta	47,328.8	82.4%	1	1	1	0.0280%	2.27%
JMP1_SFD	BR1	JMP1_BR1	File Name: JMP1_03_01 (F037268)	Isoform 2 of Myosin-9 OS=Homo sapiens GN=MYH9	sp|P35579-2|MYH9_HUMAN,sp|P35579|MYH9_HUMAN,tr|A0A024R1N1|A0A024R1N1_HUMAN	uni_human_2016.fasta	226,537.5	100.0%	3	3	3	0.0839%	2.53%
JMP1_SFD	BR1	JMP1_BR1	File Name: JMP1_03_01 (F037268)	Intron-binding protein aquarius OS=Homo sapiens GN=AQR PE=1 SV=4	sp|O60306|AQR_HUMAN,tr|A0A024R9L1|A0A024R9L1_HUMAN,tr|A8K6F0|A8K6F0_HUMAN,tr|B0AZM4|B0AZM4_HUMAN	uni_human_2016.fasta	171,299.7	99.9%	3	3	3	0.0839%	2.02%
JMP1_SFD	BR1	JMP1_BR1	File Name: JMP1_03_01 (F037268)	ATP-dependent RNA helicase A OS=Homo sapiens GN=DHX9 PE=1 SV=4	sp|Q08211|DHX9_HUMAN	uni_human_2016.fasta	140,961.5	82.4%	1	1	1	0.0280%	0.945%
JMP1_SFD	BR1	JMP1_BR1	File Name: JMP1_03_01 (F037268)	Secretory carrier-associated membrane protein 2 OS=Homo sapiens GN=SCAMP2 PE=1 SV=2	sp|O15127|SCAM2_HUMAN,tr|A0A140VK92|A0A140VK92_HUMAN,tr|A8K769|A8K769_HUMAN,tr|Q6IBK3|Q6IBK3_HUMAN	uni_human_2016.fasta	36,649.1	73.2%	1	1	1	0.0280%	3.95%
JMP1_SFD	BR1	JMP1_BR1	File Name: JMP1_03_01 (F037268)	Transcription intermediary factor 1-beta OS=Homo sapiens GN=TRIM28 PE=1 SV=5	sp|Q13263|TIF1B_HUMAN,tr|B2R8R5|B2R8R5_HUMAN	uni_human_2016.fasta	88,549.0	50.1%	1	1	1	0.0280%	1.32%
JMP1_SFD	BR1	JMP1_BR1	File Name: JMP1_03_01 (F037268)	Erythrocyte band 7 integral membrane protein OS=Homo sapiens GN=STOM PE=1 SV=3	sp|P27105|STOM_HUMAN,tr|A0A024R882|A0A024R882_HUMAN,tr|B4DZK8|B4DZK8_HUMAN,tr|B4E2V5|B4E2V5_HUMAN	uni_human_2016.fasta	31,732.1	22.5%	0	0	0	0.000%	0.000%
JMP1_SFD	BR1	JMP1_BR1	File Name: JMP1_03_01 (F037268)	Isoform 3 of DNA mismatch repair protein Msh6 OS=Homo sapiens GN=MSH6	sp|P52701-3|MSH6_HUMAN,sp|P52701-4|MSH6_HUMAN,sp|P52701|MSH6_HUMAN	uni_human_2016.fasta	152,789.9	99.8%	2	2	2	0.0560%	1.54%
JMP1_SFD	BR1	JMP1_BR1	File Name: JMP1_03_01 (F037268)	Protein RRP5 homolog OS=Homo sapiens GN=PDCD11 PE=1 SV=3	sp|Q14690|RRP5_HUMAN	uni_human_2016.fasta	208,702.8	100.0%	3	3	3	0.0839%	1.34%
JMP1_SFD	BR1	JMP1_BR1	File Name: JMP1_03_01 (F037268)	Multiple epidermal growth factor-like domains protein 6 (Fragment) OS=Homo sapiens GN=MEGF6 PE=1 SV=1	tr|H7C5N9|H7C5N9_HUMAN	uni_human_2016.fasta	25,496.6	24.6%	0	0	0	0.000%	0.000%
JMP1_SFD	BR1	JMP1_BR1	File Name: JMP1_03_01 (F037268)	RanBP2-like and GRIP domain-containing protein 3 OS=Homo sapiens GN=RGPD3 PE=3 SV=2	sp|A6NKT7|RGPD3_HUMAN,sp|Q7Z3J3|RGPD4_HUMAN,tr|J3KNE0|J3KNE0_HUMAN	uni_human_2016.fasta	197,292.2	36.5%	0	0	0	0.000%	0.000%
JMP1_SFD	BR1	JMP1_BR1	File Name: JMP1_03_01 (F037268)	Isoform 3 of Dystrophin OS=Homo sapiens GN=DMD	sp|P11532-4|DMD_HUMAN,sp|P11532|DMD_HUMAN,tr|A0A075B6G3|A0A075B6G3_HUMAN,tr|A0A087WTU7|A0A087WTU7_HUMAN,tr|A0A087WV90|A0A087WV90_HUMAN,tr|E9PDN5|E9PDN5_HUMAN	uni_human_2016.fasta	426,748.7	49.8%	1	1	1	0.0280%	0.163%
JMP1_SFD	BR1	JMP1_BR1	File Name: JMP1_03_01 (F037268)	Isoform 2 of E3 ubiquitin-protein ligase HUWE1 OS=Homo sapiens GN=HUWE1	sp|Q7Z6Z7-2|HUWE1_HUMAN,sp|Q7Z6Z7-3|HUWE1_HUMAN,sp|Q7Z6Z7|HUWE1_HUMAN,tr|A0A024R9U8|A0A024R9U8_HUMAN,tr|A0A024R9W5|A0A024R9W5_HUMAN	uni_human_2016.fasta	481,892.1	100.0%	3	3	3	0.0839%	0.964%
JMP1_SFD	BR1	JMP1_BR1	File Name: JMP1_03_01 (F037268)	Lysosome-associated membrane glycoprotein 1 OS=Homo sapiens GN=LAMP1 PE=1 SV=3	sp|P11279|LAMP1_HUMAN,tr|A0A024RDY3|A0A024RDY3_HUMAN,tr|B3KRY3|B3KRY3_HUMAN	uni_human_2016.fasta	44,883.1	34.0%	0	0	0	0.000%	0.000%
JMP1_SFD	BR1	JMP1_BR1	File Name: JMP1_03_01 (F037268)	Isoform 2 of Transmembrane protein 245 OS=Homo sapiens GN=TMEM245	sp|Q9H330-2|TM245_HUMAN,sp|Q9H330-4|TM245_HUMAN,sp|Q9H330|TM245_HUMAN	uni_human_2016.fasta	100,949.3	82.4%	1	1	1	0.0280%	1.48%
JMP1_SFD	BR1	JMP1_BR1	File Name: JMP1_03_01 (F037268)	Isoform A of Plasma membrane calcium-transporting ATPase 1 OS=Homo sapiens GN=ATP2B1	sp|P20020-2|AT2B1_HUMAN,sp|P20020-3|AT2B1_HUMAN,sp|P20020-4|AT2B1_HUMAN,sp|P20020-5|AT2B1_HUMAN,sp|P20020-6|AT2B1_HUMAN,sp|P20020|AT2B1_HUMAN,tr|A0A024RBC7|A0A024RBC7_HUMAN	uni_human_2016.fasta	138,759.2	82.4%	1	1	1	0.0280%	0.935%
JMP1_SFD	BR1	JMP1_BR1	File Name: JMP1_03_01 (F037268)	Isoform 2 of Sister chromatid cohesion protein PDS5 homolog B OS=Homo sapiens GN=PDS5B	sp|Q9NTI5-2|PDS5B_HUMAN,sp|Q9NTI5|PDS5B_HUMAN,tr|A9IYQ1|A9IYQ1_HUMAN,tr|B7Z5S1|B7Z5S1_HUMAN	uni_human_2016.fasta	164,672.5	82.4%	1	1	1	0.0280%	1.29%
JMP1_SFD	BR1	JMP1_BR1	File Name: JMP1_03_01 (F037268)	Isoform 2 of Golgi apparatus protein 1 OS=Homo sapiens GN=GLG1	sp|Q92896-2|GSLG1_HUMAN,sp|Q92896-3|GSLG1_HUMAN,sp|Q92896|GSLG1_HUMAN	uni_human_2016.fasta	134,553.9	82.4%	1	1	1	0.0280%	0.914%
JMP1_SFD	BR1	JMP1_BR1	File Name: JMP1_03_01 (F037268)	Transcription factor Sp5 OS=Homo sapiens GN=SP5 PE=2 SV=1	sp|Q6BEB4|SP5_HUMAN	uni_human_2016.fasta	41,964.5	21.8%	0	0	0	0.000%	0.000%
JMP1_SFD	BR1	JMP1_BR1	File Name: JMP1_03_01 (F037268)	Isoform 2 of Protein scribble homolog OS=Homo sapiens GN=SCRIB	sp|Q14160-2|SCRIB_HUMAN,sp|Q14160-3|SCRIB_HUMAN,sp|Q14160|SCRIB_HUMAN,tr|A0A0G2JMS7|A0A0G2JMS7_HUMAN,tr|A0A0G2JNZ2|A0A0G2JNZ2_HUMAN,tr|A0A0G2JPP5|A0A0G2JPP5_HUMAN	uni_human_2016.fasta	174,887.3	100.0%	3	3	3	0.0839%	1.81%
JMP1_SFD	BR1	JMP1_BR1	File Name: JMP1_03_01 (F037268)	Isoform 2 of Transcription activator BRG1 OS=Homo sapiens GN=SMARCA4	sp|P51532-2|SMCA4_HUMAN,sp|P51532-3|SMCA4_HUMAN,sp|P51532-4|SMCA4_HUMAN,sp|P51532-5|SMCA4_HUMAN,sp|P51532|SMCA4_HUMAN,tr|A0A0A0MT49|A0A0A0MT49_HUMAN,tr|A7E2E1|A7E2E1_HUMAN,tr|B9EGQ8|B9EGQ8_HUMAN,tr|Q9HBD4|Q9HBD4_HUMAN	uni_human_2016.fasta	184,649.6	99.9%	2	2	2	0.0560%	1.12%
JMP1_SFD	BR1	JMP1_BR1	File Name: JMP1_03_01 (F037268)	Spectrin beta chain, non-erythrocytic 1 OS=Homo sapiens GN=SPTBN1 PE=1 SV=2	sp|Q01082|SPTB2_HUMAN,tr|A0A087WUZ3|A0A087WUZ3_HUMAN,tr|B2ZZ89|B2ZZ89_HUMAN,tr|K9MS24|K9MS24_HUMAN	uni_human_2016.fasta	274,613.4	100.0%	5	5	5	0.140%	2.33%
JMP1_SFD	BR1	JMP1_BR1	File Name: JMP1_03_01 (F037268)	PCM1 protein OS=Homo sapiens GN=PCM1 PE=2 SV=1	tr|A2RUU9|A2RUU9_HUMAN	uni_human_2016.fasta	209,905.4	82.4%	1	1	1	0.0280%	0.430%
JMP1_SFD	BR1	JMP1_BR1	File Name: JMP1_03_01 (F037268)	DNA-directed RNA polymerase II subunit RPB1 OS=Homo sapiens GN=POLR2A PE=1 SV=2	sp|P24928|RPB1_HUMAN,tr|A0A087WWE2|A0A087WWE2_HUMAN,tr|A0A0C4DGZ0|A0A0C4DGZ0_HUMAN	uni_human_2016.fasta	217,181.1	99.2%	2	2	2	0.0560%	0.761%
JMP1_SFD	BR1	JMP1_BR1	File Name: JMP1_03_01 (F037268)	Isoform 2 of Myb-binding protein 1A OS=Homo sapiens GN=MYBBP1A	sp|Q9BQG0-2|MBB1A_HUMAN,sp|Q9BQG0|MBB1A_HUMAN,tr|I3L1L3|I3L1L3_HUMAN	uni_human_2016.fasta	148,858.3	78.7%	1	1	1	0.0280%	0.751%
JMP1_SFD	BR1	JMP1_BR1	File Name: JMP1_03_01 (F037268)	Signal peptidase complex subunit 2 OS=Homo sapiens GN=SPCS2 PE=1 SV=3	sp|Q15005|SPCS2_HUMAN,tr|A0A087WUC6|A0A087WUC6_HUMAN,tr|B4DDB9|B4DDB9_HUMAN,tr|E9PI68|E9PI68_HUMAN,tr|E9PL01|E9PL01_HUMAN	uni_human_2016.fasta	25,004.2	75.9%	1	1	1	0.0280%	3.98%
JMP1_SFD	BR1	JMP1_BR1	File Name: JMP1_03_01 (F037268)	Isoform 2 of Golgi-specific brefeldin A-resistance guanine nucleotide exchange factor 1 OS=Homo sapiens GN=GBF1	sp|Q92538-2|GBF1_HUMAN,sp|Q92538-3|GBF1_HUMAN,sp|Q92538|GBF1_HUMAN	uni_human_2016.fasta	206,450.6	82.4%	1	1	1	0.0280%	0.916%
JMP1_SFD	BR1	JMP1_BR1	File Name: JMP1_03_01 (F037268)	Leucine-rich repeat-containing protein 41 OS=Homo sapiens GN=LRRC41 PE=1 SV=1	tr|A0A087X0S7|A0A087X0S7_HUMAN,tr|A0A0B4J2G4|A0A0B4J2G4_HUMAN	uni_human_2016.fasta	86,242.0	82.4%	1	1	1	0.0280%	2.11%
JMP1_SFD	BR1	JMP1_BR1	File Name: JMP1_03_01 (F037268)	(Bos taurus) Actin, cytoplasmic 1	IPI:CON_00698900.1|SWISS-PROT:P60712,sp|P60709|ACTB_HUMAN,sp|P63261|ACTG_HUMAN,tr|B4DVQ0|B4DVQ0_HUMAN,tr|B4E335|B4E335_HUMAN,tr|B4E3A4|B4E3A4_HUMAN,tr|Q1KLZ0|Q1KLZ0_HUMAN,tr|Q53G76|Q53G76_HUMAN,tr|Q53G99|Q53G99_HUMAN,tr|Q53GK6|Q53GK6_HUMAN,tr|Q8WVW5|Q8WVW5_HUMAN	uni_human_2016.fasta	41,737.8	99.7%	1	1	1	0.0280%	2.67%
JMP1_SFD	BR1	JMP1_BR1	File Name: JMP1_03_01 (F037268)	High mobility group nucleosome-binding domain-containing protein 5 OS=Homo sapiens GN=HMGN5 PE=1 SV=1	sp|P82970|HMGN5_HUMAN,tr|B2RE40|B2RE40_HUMAN	uni_human_2016.fasta	31,524.5	20.3%	0	0	0	0.000%	0.000%
JMP1_SFD	BR1	JMP1_BR1	File Name: JMP1_03_01 (F037268)	Pre-mRNA-processing-splicing factor 8 OS=Homo sapiens GN=PRPF8 PE=1 SV=2	sp|Q6P2Q9|PRP8_HUMAN	uni_human_2016.fasta	273,608.6	59.6%	1	1	1	0.0280%	0.300%
JMP1_SFD	BR1	JMP1_BR1	File Name: JMP1_03_01 (F037268)	Armadillo repeat-containing protein 8 (Fragment) OS=Homo sapiens GN=ARMC8 PE=1 SV=1	tr|H7C5B7|H7C5B7_HUMAN	uni_human_2016.fasta	12,532.7	29.4%	0	0	0	0.000%	0.000%
JMP1_SFD	BR1	JMP1_BR1	File Name: JMP1_03_01 (F037268)	Transmembrane protein 109 OS=Homo sapiens GN=TMEM109 PE=1 SV=1	sp|Q9BVC6|TM109_HUMAN,tr|B2R9T9|B2R9T9_HUMAN	uni_human_2016.fasta	26,211.2	79.5%	1	1	1	0.0280%	4.94%
JMP1_SFD	BR1	JMP1_BR1	File Name: JMP1_03_01 (F037268)	Protein SON (Fragment) OS=Homo sapiens GN=SON PE=1 SV=1	tr|H7C1M2|H7C1M2_HUMAN	uni_human_2016.fasta	160,022.0	33.0%	0	0	0	0.000%	0.000%
JMP1_SFD	BR1	JMP1_BR1	File Name: JMP1_03_01 (F037268)	cDNA FLJ38067 fis, clone CTONG2015345, highly similar to DnaJ homolog subfamily C member 11 OS=Homo sapiens PE=2 SV=1	tr|B3KTC6|B3KTC6_HUMAN	uni_human_2016.fasta	13,045.3	32.4%	0	0	0	0.000%	0.000%
JMP1_SFD	BR1	JMP1_BR1	File Name: JMP1_03_01 (F037268)	Isoform 5 of LIM domain only protein 7 OS=Homo sapiens GN=LMO7	sp|Q8WWI1-5|LMO7_HUMAN,tr|A0A0A0MTE2|A0A0A0MTE2_HUMAN,tr|E9PMT2|E9PMT2_HUMAN	uni_human_2016.fasta	158,266.9	36.3%	0	0	0	0.000%	0.000%
JMP1_SFD	BR1	JMP1_BR1	File Name: JMP1_03_01 (F037268)	Magnesium transporter protein 1 OS=Homo sapiens GN=MAGT1 PE=1 SV=1	sp|Q9H0U3|MAGT1_HUMAN,tr|A0A087WU53|A0A087WU53_HUMAN,tr|B4DH58|B4DH58_HUMAN	uni_human_2016.fasta	38,037.0	99.5%	2	2	2	0.0560%	5.37%
JMP1_SFD	BR1	JMP1_BR1	File Name: JMP1_03_01 (F037268)	GRIP and coiled-coil domain-containing protein 2 OS=Homo sapiens GN=GCC2 PE=1 SV=4	sp|Q8IWJ2|GCC2_HUMAN	uni_human_2016.fasta	195,912.8	57.1%	1	1	1	0.0280%	0.534%
JMP1_SFD	BR1	JMP1_BR1	File Name: JMP1_03_01 (F037268)	Enhancer of mRNA-decapping protein 4 OS=Homo sapiens GN=EDC4 PE=1 SV=1	sp|Q6P2E9|EDC4_HUMAN	uni_human_2016.fasta	151,662.2	100.0%	3	3	3	0.0839%	2.43%
JMP1_SFD	BR1	JMP1_BR1	File Name: JMP1_03_01 (F037268)	Early endosome antigen 1 OS=Homo sapiens GN=EEA1 PE=1 SV=2	sp|Q15075|EEA1_HUMAN	uni_human_2016.fasta	162,468.1	99.9%	2	3	3	0.0839%	1.35%
JMP1_SFD	BR1	JMP1_BR1	File Name: JMP1_03_01 (F037268)	Cleft lip and palate transmembrane protein 1 OS=Homo sapiens GN=CLPTM1 PE=1 SV=1	sp|O96005|CLPT1_HUMAN,tr|A0A0S2Z3H2|A0A0S2Z3H2_HUMAN,tr|A0A0S2Z3H6|A0A0S2Z3H6_HUMAN,tr|K7EQQ1|K7EQQ1_HUMAN	uni_human_2016.fasta	76,098.3	68.0%	1	1	1	0.0280%	1.49%
JMP1_SFD	BR1	JMP1_BR1	File Name: JMP1_03_01 (F037268)	Isoform 2 of Filamin-A OS=Homo sapiens GN=FLNA	sp|P21333-2|FLNA_HUMAN,sp|P21333|FLNA_HUMAN,tr|Q5HY54|Q5HY54_HUMAN	uni_human_2016.fasta	280,729.4	100.0%	4	4	4	0.112%	1.63%
JMP1_SFD	BR1	JMP1_BR1	File Name: JMP1_03_01 (F037268)	Talin-1 OS=Homo sapiens GN=TLN1 PE=1 SV=3	sp|Q9Y490|TLN1_HUMAN	uni_human_2016.fasta	269,765.1	100.0%	5	6	6	0.168%	1.93%
JMP1_SFD	BR1	JMP1_BR1	File Name: JMP1_03_01 (F037268)	Isoform 2 of Clathrin heavy chain 1 OS=Homo sapiens GN=CLTC	sp|Q00610-2|CLH1_HUMAN,sp|Q00610|CLH1_HUMAN,tr|A0A087WVQ6|A0A087WVQ6_HUMAN	uni_human_2016.fasta	191,618.9	100.0%	5	5	5	0.140%	2.93%
JMP1_SFD	BR1	JMP1_BR1	File Name: JMP1_04_01 (F037269)	Matrin-3 OS=Homo sapiens GN=MATR3 PE=1 SV=2	sp|P43243|MATR3_HUMAN,tr|A0A0R4J2E8|A0A0R4J2E8_HUMAN,tr|A8MXP9|A8MXP9_HUMAN,tr|D6REM6|D6REM6_HUMAN	uni_human_2016.fasta	94,626.7	99.8%	2	2	2	0.0357%	1.42%
JMP1_SFD	BR1	JMP1_BR1	File Name: JMP1_04_01 (F037269)	Valine--tRNA ligase OS=Homo sapiens GN=VARS PE=1 SV=4	sp|P26640|SYVC_HUMAN	uni_human_2016.fasta	140,477.5	100.0%	6	6	6	0.107%	5.62%
JMP1_SFD	BR1	JMP1_BR1	File Name: JMP1_04_01 (F037269)	Kinesin-1 heavy chain OS=Homo sapiens GN=KIF5B PE=1 SV=1	sp|P33176|KINH_HUMAN,tr|D3DRX6|D3DRX6_HUMAN,tr|V9HW29|V9HW29_HUMAN	uni_human_2016.fasta	109,686.3	100.0%	6	6	6	0.107%	6.96%
JMP1_SFD	BR1	JMP1_BR1	File Name: JMP1_04_01 (F037269)	Isoform 2 of Dynein heavy chain 8, axonemal OS=Homo sapiens GN=DNAH8	sp|Q96JB1-2|DYH8_HUMAN,sp|Q96JB1|DYH8_HUMAN,tr|A0A075B6F3|A0A075B6F3_HUMAN,tr|H0Y7V4|H0Y7V4_HUMAN	uni_human_2016.fasta	478,879.4	37.3%	0	0	0	0.000%	0.000%
JMP1_SFD	BR1	JMP1_BR1	File Name: JMP1_04_01 (F037269)	ATPase family AAA domain-containing protein 3A (Fragment) OS=Homo sapiens GN=ATAD3A PE=1 SV=1	tr|H0Y2W2|H0Y2W2_HUMAN	uni_human_2016.fasta	64,356.1	27.1%	0	0	0	0.000%	0.000%
JMP1_SFD	BR1	JMP1_BR1	File Name: JMP1_04_01 (F037269)	RNA cytidine acetyltransferase OS=Homo sapiens GN=NAT10 PE=1 SV=2	sp|Q9H0A0|NAT10_HUMAN	uni_human_2016.fasta	115,734.3	100.0%	6	6	6	0.107%	6.73%
JMP1_SFD	BR1	JMP1_BR1	File Name: JMP1_04_01 (F037269)	Nuclear pore complex protein Nup160 (Fragment) OS=Homo sapiens GN=NUP160 PE=1 SV=2	tr|G3V198|G3V198_HUMAN	uni_human_2016.fasta	148,975.5	99.1%	2	2	2	0.0357%	3.20%
JMP1_SFD	BR1	JMP1_BR1	File Name: JMP1_04_01 (F037269)	Isoform 3 of Exportin-2 OS=Homo sapiens GN=CSE1L	sp|P55060-3|XPO2_HUMAN,sp|P55060-4|XPO2_HUMAN,sp|P55060|XPO2_HUMAN,tr|B4DM31|B4DM31_HUMAN,tr|B4DPS6|B4DPS6_HUMAN,tr|B4DUC5|B4DUC5_HUMAN	uni_human_2016.fasta	110,421.9	99.5%	2	2	2	0.0357%	2.86%
JMP1_SFD	BR1	JMP1_BR1	File Name: JMP1_04_01 (F037269)	Voltage-gated hydrogen channel 1 OS=Homo sapiens GN=HVCN1 PE=1 SV=1	sp|Q96D96|HVCN1_HUMAN,tr|D2KFF9|D2KFF9_HUMAN	uni_human_2016.fasta	31,684.1	98.7%	1	1	1	0.0178%	5.49%
JMP1_SFD	BR1	JMP1_BR1	File Name: JMP1_04_01 (F037269)	Nuclear pore membrane glycoprotein 210 OS=Homo sapiens GN=NUP210 PE=1 SV=3	sp|Q8TEM1|PO210_HUMAN	uni_human_2016.fasta	205,109.8	78.3%	1	1	1	0.0178%	0.530%
JMP1_SFD	BR1	JMP1_BR1	File Name: JMP1_04_01 (F037269)	Importin-5 (Fragment) OS=Homo sapiens GN=IPO5 PE=1 SV=1	tr|H0Y8C6|H0Y8C6_HUMAN	uni_human_2016.fasta	123,861.6	99.9%	2	3	3	0.0535%	1.91%
JMP1_SFD	BR1	JMP1_BR1	File Name: JMP1_04_01 (F037269)	HLA class II histocompatibility antigen, DP beta 1 chain OS=Homo sapiens GN=HLA-DPB1 PE=1 SV=1	tr|A0A0G2JII1|A0A0G2JII1_HUMAN,tr|A0A0G2JJV3|A0A0G2JJV3_HUMAN,tr|A0A140T8Z3|A0A140T8Z3_HUMAN	uni_human_2016.fasta	25,766.1	78.3%	1	1	6	0.107%	2.63%
JMP1_SFD	BR1	JMP1_BR1	File Name: JMP1_04_01 (F037269)	Protein transport protein Sec24A OS=Homo sapiens GN=SEC24A PE=1 SV=2	sp|O95486|SC24A_HUMAN,tr|B4E205|B4E205_HUMAN	uni_human_2016.fasta	119,751.9	98.9%	1	1	1	0.0178%	1.37%
JMP1_SFD	BR1	JMP1_BR1	File Name: JMP1_04_01 (F037269)	Bifunctional glutamate/proline--tRNA ligase OS=Homo sapiens GN=EPRS PE=1 SV=5	sp|P07814|SYEP_HUMAN,tr|B4DKX5|B4DKX5_HUMAN,tr|H6WCP5|H6WCP5_HUMAN,tr|Q3KQZ8|Q3KQZ8_HUMAN,tr|V9GYZ6|V9GYZ6_HUMAN	uni_human_2016.fasta	170,593.2	78.3%	1	1	1	0.0178%	0.595%
JMP1_SFD	BR1	JMP1_BR1	File Name: JMP1_04_01 (F037269)	Isoform 2 of Disabled homolog 2 OS=Homo sapiens GN=DAB2	sp|P98082-2|DAB2_HUMAN,sp|P98082-3|DAB2_HUMAN,sp|P98082|DAB2_HUMAN,tr|A0A024R036|A0A024R036_HUMAN,tr|B2RAW0|B2RAW0_HUMAN,tr|D6RFF7|D6RFF7_HUMAN	uni_human_2016.fasta	82,449.1	66.1%	1	1	1	0.0178%	2.36%
JMP1_SFD	BR1	JMP1_BR1	File Name: JMP1_04_01 (F037269)	Keratin, type II cytoskeletal 2 epidermal OS=Homo sapiens GN=KRT2 PE=1 SV=2	sp|P35908|K22E_HUMAN	uni_human_2016.fasta	65,433.9	100.0%	9	10	10	0.178%	17.8%
JMP1_SFD	BR1	JMP1_BR1	File Name: JMP1_04_01 (F037269)	Fatty acid synthase OS=Homo sapiens GN=FASN PE=1 SV=3	sp|P49327|FAS_HUMAN,tr|A0A0U1RQF0|A0A0U1RQF0_HUMAN	uni_human_2016.fasta	273,427.1	100.0%	5	5	5	0.0892%	2.31%
JMP1_SFD	BR1	JMP1_BR1	File Name: JMP1_04_01 (F037269)	Isoform B of Eukaryotic translation initiation factor 4 gamma 1 OS=Homo sapiens GN=EIF4G1	sp|Q04637-3|IF4G1_HUMAN,sp|Q04637-4|IF4G1_HUMAN,sp|Q04637-5|IF4G1_HUMAN,sp|Q04637-6|IF4G1_HUMAN,sp|Q04637-9|IF4G1_HUMAN,sp|Q04637|IF4G1_HUMAN,tr|B2RU06|B2RU06_HUMAN,tr|B2RU10|B2RU10_HUMAN,tr|B4DGF1|B4DGF1_HUMAN,tr|B4DSI9|B4DSI9_HUMAN,tr|Q4LE58|Q4LE58_HUMAN	uni_human_2016.fasta	175,494.2	64.9%	1	1	1	0.0178%	0.641%
JMP1_SFD	BR1	JMP1_BR1	File Name: JMP1_04_01 (F037269)	Isoform 2 of Transcription elongation factor SPT5 OS=Homo sapiens GN=SUPT5H	sp|O00267-2|SPT5H_HUMAN,sp|O00267|SPT5H_HUMAN,tr|B4DZJ7|B4DZJ7_HUMAN,tr|B4E0Q4|B4E0Q4_HUMAN	uni_human_2016.fasta	120,999.9	100.0%	4	4	4	0.0714%	3.88%
JMP1_SFD	BR1	JMP1_BR1	File Name: JMP1_04_01 (F037269)	Protein diaphanous homolog 1 OS=Homo sapiens GN=DIAPH1 PE=1 SV=1	tr|A0A0G2JH68|A0A0G2JH68_HUMAN,tr|A0A140T8Z0|A0A140T8Z0_HUMAN	uni_human_2016.fasta	141,364.0	64.5%	1	1	1	0.0178%	0.629%
JMP1_SFD	BR1	JMP1_BR1	File Name: JMP1_04_01 (F037269)	Isoform 2 of Pre-mRNA-processing factor 40 homolog A OS=Homo sapiens GN=PRPF40A	sp|O75400-2|PR40A_HUMAN,sp|O75400-3|PR40A_HUMAN,sp|O75400|PR40A_HUMAN	uni_human_2016.fasta	108,807.3	99.8%	2	2	2	0.0357%	2.47%
JMP1_SFD	BR1	JMP1_BR1	File Name: JMP1_04_01 (F037269)	Tax_Id=9606 Gene_Symbol=KRT14 Keratin, type I cytoskeletal 14	IPI:CON_00384444.5|SWISS-PROT:P02533,sp|P02533|K1C14_HUMAN	uni_human_2016.fasta	51,622.6	97.9%	1	1	1	0.0178%	5.93%
JMP1_SFD	BR1	JMP1_BR1	File Name: JMP1_04_01 (F037269)	Phosphoribosylformylglycinamidine synthase OS=Homo sapiens GN=PFAS PE=1 SV=4	sp|O15067|PUR4_HUMAN,tr|A8K8N7|A8K8N7_HUMAN,tr|A8K9T9|A8K9T9_HUMAN	uni_human_2016.fasta	144,733.8	100.0%	6	6	7	0.125%	4.48%
JMP1_SFD	BR1	JMP1_BR1	File Name: JMP1_04_01 (F037269)	Isoform 2 of Cytoplasmic dynein 2 heavy chain 1 OS=Homo sapiens GN=DYNC2H1	sp|Q8NCM8-2|DYHC2_HUMAN,sp|Q8NCM8|DYHC2_HUMAN,tr|B0I1S0|B0I1S0_HUMAN	uni_human_2016.fasta	492,629.2	78.3%	1	1	2	0.0357%	0.162%
JMP1_SFD	BR1	JMP1_BR1	File Name: JMP1_04_01 (F037269)	Isoform 2 of Protein transport protein Sec16A OS=Homo sapiens GN=SEC16A	sp|O15027-2|SC16A_HUMAN,sp|O15027-3|SC16A_HUMAN,sp|O15027-4|SC16A_HUMAN,sp|O15027-5|SC16A_HUMAN,sp|O15027|SC16A_HUMAN,tr|A4QN18|A4QN18_HUMAN,tr|A4QN19|A4QN19_HUMAN,tr|F1T0I1|F1T0I1_HUMAN,tr|J3KNL6|J3KNL6_HUMAN	uni_human_2016.fasta	233,515.3	39.6%	0	0	0	0.000%	0.000%
JMP1_SFD	BR1	JMP1_BR1	File Name: JMP1_04_01 (F037269)	Isoform 2 of Bcl-2-associated transcription factor 1 OS=Homo sapiens GN=BCLAF1	sp|Q9NYF8-2|BCLF1_HUMAN,sp|Q9NYF8-3|BCLF1_HUMAN,sp|Q9NYF8|BCLF1_HUMAN,tr|E9PK09|E9PK09_HUMAN,tr|E9PK91|E9PK91_HUMAN,tr|E9PKI6|E9PKI6_HUMAN,tr|E9PQN2|E9PQN2_HUMAN,tr|Q6DCA8|Q6DCA8_HUMAN	uni_human_2016.fasta	106,125.3	99.0%	2	2	2	0.0357%	1.42%
JMP1_SFD	BR1	JMP1_BR1	File Name: JMP1_04_01 (F037269)	Nucleoprotein TPR OS=Homo sapiens GN=TPR PE=1 SV=3	sp|P12270|TPR_HUMAN	uni_human_2016.fasta	267,289.3	99.8%	2	2	2	0.0357%	0.973%
JMP1_SFD	BR1	JMP1_BR1	File Name: JMP1_04_01 (F037269)	Isoform 2 of Phosphatidylinositol 3,4,5-trisphosphate 5-phosphatase 1 OS=Homo sapiens GN=INPP5D	sp|Q92835-2|SHIP1_HUMAN,sp|Q92835|SHIP1_HUMAN	uni_human_2016.fasta	133,296.4	99.8%	2	2	2	0.0357%	1.94%
JMP1_SFD	BR1	JMP1_BR1	File Name: JMP1_04_01 (F037269)	cDNA FLJ58465, highly similar to RNA-binding region-containing protein 2 OS=Homo sapiens PE=2 SV=1	tr|B4E1M7|B4E1M7_HUMAN	uni_human_2016.fasta	58,407.3	78.3%	1	1	1	0.0178%	2.50%
JMP1_SFD	BR1	JMP1_BR1	File Name: JMP1_04_01 (F037269)	Phosphatidylinositol 3,4,5-trisphosphate 5-phosphatase 2 OS=Homo sapiens GN=INPPL1 PE=1 SV=2	sp|O15357|SHIP2_HUMAN	uni_human_2016.fasta	138,602.3	99.4%	1	1	1	0.0178%	0.715%
JMP1_SFD	BR1	JMP1_BR1	File Name: JMP1_04_01 (F037269)	Hypoxia up-regulated protein 1 OS=Homo sapiens GN=HYOU1 PE=1 SV=1	sp|Q9Y4L1|HYOU1_HUMAN,tr|A0A087X054|A0A087X054_HUMAN,tr|B3KXH0|B3KXH0_HUMAN,tr|B7Z2N4|B7Z2N4_HUMAN	uni_human_2016.fasta	111,336.8	100.0%	6	8	8	0.143%	3.90%
JMP1_SFD	BR1	JMP1_BR1	File Name: JMP1_04_01 (F037269)	Isoform 3 of Gasdermin-B OS=Homo sapiens GN=GSDMB	sp|Q8TAX9-3|GSDMB_HUMAN,tr|B2CM70|B2CM70_HUMAN	uni_human_2016.fasta	45,805.7	56.1%	1	1	1	0.0178%	1.74%
JMP1_SFD	BR1	JMP1_BR1	File Name: JMP1_04_01 (F037269)	Proteasome-associated protein ECM29 homolog OS=Homo sapiens GN=ECM29 PE=1 SV=2	sp|Q5VYK3|ECM29_HUMAN	uni_human_2016.fasta	204,296.1	78.3%	1	1	1	0.0178%	0.488%
JMP1_SFD	BR1	JMP1_BR1	File Name: JMP1_04_01 (F037269)	Isoform 5 of LIM domain only protein 7 OS=Homo sapiens GN=LMO7	sp|Q8WWI1-5|LMO7_HUMAN,tr|A0A0A0MTE2|A0A0A0MTE2_HUMAN,tr|E9PMT2|E9PMT2_HUMAN	uni_human_2016.fasta	158,266.9	94.8%	1	1	1	0.0178%	0.650%
JMP1_SFD	BR1	JMP1_BR1	File Name: JMP1_04_01 (F037269)	Activity-dependent neuroprotector homeobox protein OS=Homo sapiens GN=ADNP PE=1 SV=1	sp|Q9H2P0|ADNP_HUMAN,tr|B2RBM8|B2RBM8_HUMAN,tr|Q6DHZ8|Q6DHZ8_HUMAN	uni_human_2016.fasta	123,564.3	98.8%	1	1	1	0.0178%	0.907%
JMP1_SFD	BR1	JMP1_BR1	File Name: JMP1_04_01 (F037269)	Probable ATP-dependent RNA helicase DDX46 OS=Homo sapiens GN=DDX46 PE=1 SV=2	sp|Q7L014|DDX46_HUMAN,tr|A0A0C4DG89|A0A0C4DG89_HUMAN,tr|A8K6X3|A8K6X3_HUMAN	uni_human_2016.fasta	117,366.1	100.0%	4	4	4	0.0714%	4.75%
JMP1_SFD	BR1	JMP1_BR1	File Name: JMP1_04_01 (F037269)	Dolichyl-diphosphooligosaccharide--protein glycosyltransferase subunit DAD1 OS=Homo sapiens GN=DAD1 PE=1 SV=3	sp|P61803|DAD1_HUMAN,tr|F5GXX5|F5GXX5_HUMAN,tr|Q53G02|Q53G02_HUMAN	uni_human_2016.fasta	12,497.4	58.4%	1	1	1	0.0178%	8.85%
JMP1_SFD	BR1	JMP1_BR1	File Name: JMP1_04_01 (F037269)	Isoform 2 of Rho GTPase-activating protein 39 OS=Homo sapiens GN=ARHGAP39	sp|Q9C0H5-2|RHG39_HUMAN,sp|Q9C0H5|RHG39_HUMAN,tr|B4DK23|B4DK23_HUMAN	uni_human_2016.fasta	121,287.3	29.2%	0	0	0	0.000%	0.000%
JMP1_SFD	BR1	JMP1_BR1	File Name: JMP1_04_01 (F037269)	RNA-binding protein 27 OS=Homo sapiens GN=RBM27 PE=1 SV=2	sp|Q9P2N5|RBM27_HUMAN,tr|D3DQF6|D3DQF6_HUMAN,tr|U3KPZ7|U3KPZ7_HUMAN	uni_human_2016.fasta	118,720.4	99.8%	2	2	2	0.0357%	1.79%
JMP1_SFD	BR1	JMP1_BR1	File Name: JMP1_04_01 (F037269)	Ras GTPase-activating-like protein IQGAP1 OS=Homo sapiens GN=IQGAP1 PE=1 SV=1	sp|P46940|IQGA1_HUMAN,tr|A0A024RC65|A0A024RC65_HUMAN,tr|A4QPB0|A4QPB0_HUMAN	uni_human_2016.fasta	189,258.6	97.6%	2	2	2	0.0357%	1.03%
JMP1_SFD	BR1	JMP1_BR1	File Name: JMP1_04_01 (F037269)	Isoform 2 of Mitotic checkpoint protein BUB3 OS=Homo sapiens GN=BUB3	sp|O43684-2|BUB3_HUMAN,sp|O43684|BUB3_HUMAN,tr|A0A140VJF3|A0A140VJF3_HUMAN,tr|J3QT28|J3QT28_HUMAN	uni_human_2016.fasta	37,154.7	44.9%	1	1	1	0.0178%	2.45%
JMP1_SFD	BR1	JMP1_BR1	File Name: JMP1_04_01 (F037269)	Isoform 2 of Protein TANC2 OS=Homo sapiens GN=TANC2	sp|Q9HCD6-2|TANC2_HUMAN,sp|Q9HCD6|TANC2_HUMAN,tr|A0A087WUE1|A0A087WUE1_HUMAN	uni_human_2016.fasta	219,652.2	22.4%	0	0	0	0.000%	0.000%
JMP1_SFD	BR1	JMP1_BR1	File Name: JMP1_04_01 (F037269)	Isoform M1 of Pyruvate kinase PKM OS=Homo sapiens GN=PKM	sp|P14618-2|KPYM_HUMAN,tr|A0A024R5Z9|A0A024R5Z9_HUMAN	uni_human_2016.fasta	58,062.6	100.0%	4	5	5	0.0892%	6.78%
JMP1_SFD	BR1	JMP1_BR1	File Name: JMP1_04_01 (F037269)	DNA-dependent protein kinase catalytic subunit OS=Homo sapiens GN=PRKDC PE=1 SV=3	sp|P78527|PRKDC_HUMAN	uni_human_2016.fasta	469,095.5	100.0%	6	6	6	0.107%	1.33%
JMP1_SFD	BR1	JMP1_BR1	File Name: JMP1_04_01 (F037269)	Isoform 4 of Protein-methionine sulfoxide oxidase MICAL1 OS=Homo sapiens GN=MICAL1	sp|Q8TDZ2-4|MICA1_HUMAN,sp|Q8TDZ2|MICA1_HUMAN	uni_human_2016.fasta	117,875.6	68.7%	1	1	1	0.0178%	1.29%
JMP1_SFD	BR1	JMP1_BR1	File Name: JMP1_04_01 (F037269)	RNA polymerase-associated protein CTR9 homolog OS=Homo sapiens GN=CTR9 PE=1 SV=1	sp|Q6PD62|CTR9_HUMAN,tr|A8K6X9|A8K6X9_HUMAN	uni_human_2016.fasta	133,506.6	99.9%	2	2	2	0.0357%	1.79%
JMP1_SFD	BR1	JMP1_BR1	File Name: JMP1_04_01 (F037269)	Isoform 1 of Vinculin OS=Homo sapiens GN=VCL	sp|P18206-2|VINC_HUMAN,sp|P18206|VINC_HUMAN,tr|A0A024QZN4|A0A024QZN4_HUMAN,tr|Q5JQ13|Q5JQ13_HUMAN,tr|V9HWK2|V9HWK2_HUMAN	uni_human_2016.fasta	123,801.3	100.0%	7	8	8	0.143%	6.19%
JMP1_SFD	BR1	JMP1_BR1	File Name: JMP1_04_01 (F037269)	Protocadherin-1 (Fragment) OS=Homo sapiens GN=PCDH1 PE=4 SV=1	tr|H0Y9I5|H0Y9I5_HUMAN	uni_human_2016.fasta	1,993.1	69.7%	1	1	1	0.0178%	29.4%
JMP1_SFD	BR1	JMP1_BR1	File Name: JMP1_04_01 (F037269)	Heat shock protein HSP 90-beta OS=Homo sapiens GN=HSP90AB1 PE=1 SV=4	sp|P08238|HS90B_HUMAN,tr|A0A024RD80|A0A024RD80_HUMAN	uni_human_2016.fasta	83,267.3	35.2%	0	0	0	0.000%	1.93%
JMP1_SFD	BR1	JMP1_BR1	File Name: JMP1_04_01 (F037269)	Isoform 2 of Serine/threonine-protein kinase WNK1 OS=Homo sapiens GN=WNK1	sp|Q9H4A3-2|WNK1_HUMAN,sp|Q9H4A3-5|WNK1_HUMAN,sp|Q9H4A3-6|WNK1_HUMAN,sp|Q9H4A3-7|WNK1_HUMAN,sp|Q9H4A3|WNK1_HUMAN,tr|D3DUP1|D3DUP1_HUMAN,tr|D3DUP2|D3DUP2_HUMAN,tr|F5GWT4|F5GWT4_HUMAN	uni_human_2016.fasta	250,788.3	34.4%	0	0	0	0.000%	0.000%
JMP1_SFD	BR1	JMP1_BR1	File Name: JMP1_04_01 (F037269)	Isoform 2 of Treacle protein OS=Homo sapiens GN=TCOF1	sp|Q13428-2|TCOF_HUMAN,sp|Q13428-3|TCOF_HUMAN,sp|Q13428-4|TCOF_HUMAN,sp|Q13428-6|TCOF_HUMAN,sp|Q13428-7|TCOF_HUMAN,sp|Q13428-8|TCOF_HUMAN,sp|Q13428|TCOF_HUMAN,tr|E7ETY2|E7ETY2_HUMAN,tr|J3KQ96|J3KQ96_HUMAN	uni_human_2016.fasta	152,104.5	99.6%	2	3	3	0.0535%	1.13%
JMP1_SFD	BR1	JMP1_BR1	File Name: JMP1_04_01 (F037269)	Isoform 2 of Golgi apparatus protein 1 OS=Homo sapiens GN=GLG1	sp|Q92896-2|GSLG1_HUMAN,sp|Q92896-3|GSLG1_HUMAN,sp|Q92896|GSLG1_HUMAN	uni_human_2016.fasta	134,553.9	100.0%	3	3	3	0.0535%	2.41%
JMP1_SFD	BR1	JMP1_BR1	File Name: JMP1_04_01 (F037269)	Serine/threonine-protein kinase PRP4 homolog OS=Homo sapiens GN=PRPF4B PE=1 SV=3	sp|Q13523|PRP4B_HUMAN,tr|A0A024QZY5|A0A024QZY5_HUMAN	uni_human_2016.fasta	116,993.0	98.7%	1	1	1	0.0178%	0.894%
JMP1_SFD	BR1	JMP1_BR1	File Name: JMP1_04_01 (F037269)	FACT complex subunit SPT16 OS=Homo sapiens GN=SUPT16H PE=1 SV=1	sp|Q9Y5B9|SP16H_HUMAN	uni_human_2016.fasta	119,917.4	100.0%	5	7	7	0.125%	4.68%
JMP1_SFD	BR1	JMP1_BR1	File Name: JMP1_04_01 (F037269)	Isoform 2 of Nuclear pore complex protein Nup155 OS=Homo sapiens GN=NUP155	sp|O75694-2|NU155_HUMAN,sp|O75694|NU155_HUMAN,tr|A0A024R071|A0A024R071_HUMAN,tr|B4DLT2|B4DLT2_HUMAN,tr|E9PF10|E9PF10_HUMAN	uni_human_2016.fasta	155,203.0	100.0%	3	4	4	0.0714%	2.85%
JMP1_SFD	BR1	JMP1_BR1	File Name: JMP1_04_01 (F037269)	Isoform 2 of Coatomer subunit alpha OS=Homo sapiens GN=COPA	sp|P53621-2|COPA_HUMAN,sp|P53621|COPA_HUMAN	uni_human_2016.fasta	138,349.3	100.0%	5	6	6	0.107%	4.46%
JMP1_SFD	BR1	JMP1_BR1	File Name: JMP1_04_01 (F037269)	FMNL1 protein OS=Homo sapiens GN=FMNL1 PE=2 SV=1	tr|I6L9I9|I6L9I9_HUMAN	uni_human_2016.fasta	69,462.7	99.6%	2	2	2	0.0357%	4.47%
JMP1_SFD	BR1	JMP1_BR1	File Name: JMP1_04_01 (F037269)	Delta(3,5)-Delta(2,4)-dienoyl-CoA isomerase, mitochondrial OS=Homo sapiens GN=ECH1 PE=1 SV=2	sp|Q13011|ECH1_HUMAN	uni_human_2016.fasta	35,816.2	18.4%	0	0	0	0.000%	0.000%
JMP1_SFD	BR1	JMP1_BR1	File Name: JMP1_04_01 (F037269)	DNA replication licensing factor MCM2 OS=Homo sapiens GN=MCM2 PE=1 SV=4	sp|P49736|MCM2_HUMAN,tr|B3KXZ4|B3KXZ4_HUMAN,tr|B7Z8Z6|B7Z8Z6_HUMAN	uni_human_2016.fasta	101,898.1	98.4%	1	1	1	0.0178%	1.77%
JMP1_SFD	BR1	JMP1_BR1	File Name: JMP1_04_01 (F037269)	Isoform 2 of Heat shock protein HSP 90-alpha OS=Homo sapiens GN=HSP90AA1	sp|P07900-2|HS90A_HUMAN,sp|P07900|HS90A_HUMAN,tr|K9JA46|K9JA46_HUMAN	uni_human_2016.fasta	84,663.2	99.4%	1	1	1	0.0178%	1.64%
JMP1_SFD	BR1	JMP1_BR1	File Name: JMP1_04_01 (F037269)	Hypoxia-inducible factor prolyl hydroxylase 2 OS=Homo sapiens GN=EGLN1 PE=4 SV=1	tr|R4RYY7|R4RYY7_HUMAN	uni_human_2016.fasta	46,015.2	78.3%	1	1	1	0.0178%	3.52%
JMP1_SFD	BR1	JMP1_BR1	File Name: JMP1_04_01 (F037269)	Magnesium transporter protein 1 OS=Homo sapiens GN=MAGT1 PE=1 SV=1	sp|Q9H0U3|MAGT1_HUMAN,tr|A0A087WU53|A0A087WU53_HUMAN,tr|B4DH58|B4DH58_HUMAN	uni_human_2016.fasta	41,532.4	99.6%	2	2	2	0.0357%	5.37%
JMP1_SFD	BR1	JMP1_BR1	File Name: JMP1_04_01 (F037269)	Tax_Id=9606 Gene_Symbol=KRT5 Keratin, type II cytoskeletal 5	IPI:CON_00009867.3|SWISS-PROT:P13647,sp|P13647|K2C5_HUMAN	uni_human_2016.fasta	62,379.6	99.8%	2	2	2	0.0357%	5.25%
JMP1_SFD	BR1	JMP1_BR1	File Name: JMP1_04_01 (F037269)	cDNA FLJ12434 fis, clone NT2RM1000037, highly similar to Homo sapiens KIAA0690 protein OS=Homo sapiens PE=2 SV=1	tr|B3KMR5|B3KMR5_HUMAN	uni_human_2016.fasta	143,675.0	99.9%	3	3	4	0.0714%	2.70%
JMP1_SFD	BR1	JMP1_BR1	File Name: JMP1_04_01 (F037269)	cDNA FLJ55916, highly similar to General transcription factor II-I OS=Homo sapiens PE=2 SV=1	tr|B4DH52|B4DH52_HUMAN	uni_human_2016.fasta	111,917.4	100.0%	4	4	4	0.0714%	4.33%
JMP1_SFD	BR1	JMP1_BR1	File Name: JMP1_04_01 (F037269)	RNA-binding protein 25 OS=Homo sapiens GN=RBM25 PE=1 SV=3	sp|P49756|RBM25_HUMAN	uni_human_2016.fasta	100,189.1	100.0%	3	3	3	0.0535%	4.74%
JMP1_SFD	BR1	JMP1_BR1	File Name: JMP1_04_01 (F037269)	Isoform 2 of Ras GTPase-activating protein 1 OS=Homo sapiens GN=RASA1	sp|P20936-2|RASA1_HUMAN,sp|P20936-4|RASA1_HUMAN,sp|P20936|RASA1_HUMAN,tr|A0A024RAL2|A0A024RAL2_HUMAN,tr|B4DTL8|B4DTL8_HUMAN,tr|B4DTX4|B4DTX4_HUMAN,tr|E9PGC0|E9PGC0_HUMAN	uni_human_2016.fasta	116,407.0	57.0%	1	1	1	0.0178%	1.72%
JMP1_SFD	BR1	JMP1_BR1	File Name: JMP1_04_01 (F037269)	Intercellular adhesion molecule 3 OS=Homo sapiens GN=ICAM3 PE=1 SV=2	sp|P32942|ICAM3_HUMAN,tr|A0A024R7C1|A0A024R7C1_HUMAN,tr|B2R736|B2R736_HUMAN,tr|K7ERN2|K7ERN2_HUMAN	uni_human_2016.fasta	59,539.0	78.3%	1	1	1	0.0178%	1.83%
JMP1_SFD	BR1	JMP1_BR1	File Name: JMP1_04_01 (F037269)	Isoform 2 of Phosphatidylinositide phosphatase SAC1 OS=Homo sapiens GN=SACM1L	sp|Q9NTJ5-2|SAC1_HUMAN,sp|Q9NTJ5|SAC1_HUMAN,tr|B4DVV3|B4DVV3_HUMAN,tr|E9PGZ4|E9PGZ4_HUMAN	uni_human_2016.fasta	66,968.3	41.1%	0	0	0	0.000%	0.000%
JMP1_SFD	BR1	JMP1_BR1	File Name: JMP1_04_01 (F037269)	Isoform 12 of Titin OS=Homo sapiens GN=TTN	sp|Q8WZ42-12|TITIN_HUMAN,tr|A0A0A0MTS7|A0A0A0MTS7_HUMAN	uni_human_2016.fasta	3,994,212.8	46.9%	1	1	1	0.0178%	0.0139%
JMP1_SFD	BR1	JMP1_BR1	File Name: JMP1_04_01 (F037269)	Splicing factor 3B subunit 1 OS=Homo sapiens GN=SF3B1 PE=1 SV=3	sp|O75533|SF3B1_HUMAN	uni_human_2016.fasta	145,835.3	100.0%	5	7	7	0.125%	4.52%
JMP1_SFD	BR1	JMP1_BR1	File Name: JMP1_04_01 (F037269)	Isoform 2 of Protein transport protein Sec24B OS=Homo sapiens GN=SEC24B	sp|O95487-2|SC24B_HUMAN,sp|O95487-3|SC24B_HUMAN,sp|O95487|SC24B_HUMAN	uni_human_2016.fasta	137,419.4	99.0%	2	2	2	0.0357%	1.95%
JMP1_SFD	BR1	JMP1_BR1	File Name: JMP1_04_01 (F037269)	Isoform 2 of Very-long-chain (3R)-3-hydroxyacyl-CoA dehydratase 3 OS=Homo sapiens GN=HACD3	sp|Q9P035-2|HACD3_HUMAN,sp|Q9P035|HACD3_HUMAN,tr|H3BMZ1|H3BMZ1_HUMAN,tr|H3BPZ1|H3BPZ1_HUMAN,tr|H3BRL8|H3BRL8_HUMAN,tr|H3BS72|H3BS72_HUMAN	uni_human_2016.fasta	43,161.1	78.3%	1	1	1	0.0178%	4.56%
JMP1_SFD	BR1	JMP1_BR1	File Name: JMP1_04_01 (F037269)	Importin-9 OS=Homo sapiens GN=IPO9 PE=1 SV=3	sp|Q96P70|IPO9_HUMAN	uni_human_2016.fasta	115,964.0	99.3%	2	2	2	0.0357%	2.21%
JMP1_SFD	BR1	JMP1_BR1	File Name: JMP1_04_01 (F037269)	SAFB-like, transcription modulator, isoform CRA_b OS=Homo sapiens GN=SLTM PE=4 SV=1	tr|A0A024R5X3|A0A024R5X3_HUMAN	uni_human_2016.fasta	131,615.7	100.0%	3	3	3	0.0535%	2.23%
JMP1_SFD	BR1	JMP1_BR1	File Name: JMP1_04_01 (F037269)	eIF-2-alpha kinase activator GCN1 OS=Homo sapiens GN=GCN1 PE=1 SV=6	sp|Q92616|GCN1_HUMAN,tr|E1NZA1|E1NZA1_HUMAN	uni_human_2016.fasta	292,764.4	99.4%	2	2	2	0.0357%	0.749%
JMP1_SFD	BR1	JMP1_BR1	File Name: JMP1_04_01 (F037269)	MHC class I antigen (Fragment) OS=Homo sapiens GN=HLA-B PE=3 SV=1	tr|E3Q1J2|E3Q1J2_HUMAN	uni_human_2016.fasta	31,581.5	78.3%	1	1	1	0.0178%	7.33%
JMP1_SFD	BR1	JMP1_BR1	File Name: JMP1_04_01 (F037269)	Trypsin - Sus scrofa (Pig).	IPI:CON_Trypsin|SWISS-PROT:P00761|TRYP_PIG	uni_human_2016.fasta	24,409.3	59.8%	1	2	2	0.0357%	3.46%
JMP1_SFD	BR1	JMP1_BR1	File Name: JMP1_04_01 (F037269)	Eukaryotic translation initiation factor 5B OS=Homo sapiens GN=EIF5B PE=1 SV=4	sp|O60841|IF2P_HUMAN,tr|A0A087WUT6|A0A087WUT6_HUMAN,tr|Q8N5A0|Q8N5A0_HUMAN	uni_human_2016.fasta	138,831.5	98.1%	2	2	2	0.0357%	1.23%
JMP1_SFD	BR1	JMP1_BR1	File Name: JMP1_04_01 (F037269)	Proteolipid protein 2 OS=Homo sapiens GN=PLP2 PE=1 SV=1	sp|Q04941|PLP2_HUMAN,tr|A0A024QYW3|A0A024QYW3_HUMAN	uni_human_2016.fasta	16,691.4	78.3%	1	1	1	0.0178%	8.55%
JMP1_SFD	BR1	JMP1_BR1	File Name: JMP1_04_01 (F037269)	Isoform 2 of Eukaryotic translation initiation factor 3 subunit A OS=Homo sapiens GN=EIF3A	sp|Q14152-2|EIF3A_HUMAN,sp|Q14152|EIF3A_HUMAN,tr|J9R021|J9R021_HUMAN,tr|Q24JU4|Q24JU4_HUMAN	uni_human_2016.fasta	166,574.9	100.0%	4	4	4	0.0714%	2.82%
JMP1_SFD	BR1	JMP1_BR1	File Name: JMP1_04_01 (F037269)	Isoform 2 of ATP-dependent RNA helicase DDX42 OS=Homo sapiens GN=DDX42	sp|Q86XP3-2|DDX42_HUMAN	uni_human_2016.fasta	90,069.5	94.4%	1	1	1	0.0178%	0.977%
JMP1_SFD	BR1	JMP1_BR1	File Name: JMP1_04_01 (F037269)	Tax_Id=9606 Gene_Symbol=KRT10 Keratin, type I cytoskeletal 10	IPI:CON_00009865.2|SWISS-PROT:P13645,sp|P13645|K1C10_HUMAN	uni_human_2016.fasta	59,512.4	100.0%	9	9	9	0.161%	15.5%
JMP1_SFD	BR1	JMP1_BR1	File Name: JMP1_04_01 (F037269)	RNA-binding protein 12B OS=Homo sapiens GN=RBM12B PE=1 SV=2	sp|Q8IXT5|RB12B_HUMAN,tr|B9ZVT1|B9ZVT1_HUMAN	uni_human_2016.fasta	118,106.6	38.6%	0	0	0	0.000%	0.000%
JMP1_SFD	BR1	JMP1_BR1	File Name: JMP1_04_01 (F037269)	Vesicle-trafficking protein SEC22b OS=Homo sapiens GN=SEC22B PE=1 SV=4	sp|O75396|SC22B_HUMAN	uni_human_2016.fasta	24,594.0	78.3%	1	1	1	0.0178%	6.51%
JMP1_SFD	BR1	JMP1_BR1	File Name: JMP1_04_01 (F037269)	Isoform 2 of Protein timeless homolog OS=Homo sapiens GN=TIMELESS	sp|Q9UNS1-2|TIM_HUMAN,sp|Q9UNS1|TIM_HUMAN	uni_human_2016.fasta	138,661.6	99.1%	2	2	2	0.0357%	1.91%
JMP1_SFD	BR1	JMP1_BR1	File Name: JMP1_04_01 (F037269)	Isoform 4 of Double-stranded RNA-specific adenosine deaminase OS=Homo sapiens GN=ADAR	sp|P55265-4|DSRAD_HUMAN,sp|P55265-5|DSRAD_HUMAN,sp|P55265|DSRAD_HUMAN,tr|A0A024DAK3|A0A024DAK3_HUMAN	uni_human_2016.fasta	136,070.0	71.4%	1	1	1	0.0178%	0.788%
JMP1_SFD	BR1	JMP1_BR1	File Name: JMP1_04_01 (F037269)	Dedicator of cytokinesis protein 2 OS=Homo sapiens GN=DOCK2 PE=1 SV=2	sp|Q92608|DOCK2_HUMAN,tr|E7ERW7|E7ERW7_HUMAN	uni_human_2016.fasta	211,955.5	78.3%	1	1	1	0.0178%	0.710%
JMP1_SFD	BR1	JMP1_BR1	File Name: JMP1_04_01 (F037269)	cDNA FLJ56443, highly similar to Putative ATP-dependent RNA helicase DHX33 (EC 3.6.1.-) OS=Homo sapiens PE=2 SV=1	tr|B4DIS6|B4DIS6_HUMAN	uni_human_2016.fasta	85,212.2	25.2%	0	0	0	0.000%	0.000%
JMP1_SFD	BR1	JMP1_BR1	File Name: JMP1_04_01 (F037269)	Isoform 2 of DNA (cytosine-5)-methyltransferase 1 OS=Homo sapiens GN=DNMT1	sp|P26358-2|DNMT1_HUMAN,sp|P26358|DNMT1_HUMAN,tr|A0A024R7E3|A0A024R7E3_HUMAN,tr|I6L9H2|I6L9H2_HUMAN,tr|Q59FP7|Q59FP7_HUMAN	uni_human_2016.fasta	183,169.2	99.9%	3	3	3	0.0535%	1.78%
JMP1_SFD	BR1	JMP1_BR1	File Name: JMP1_04_01 (F037269)	Splicing factor 3B subunit 3 OS=Homo sapiens GN=SF3B3 PE=1 SV=4	sp|Q15393|SF3B3_HUMAN,tr|A8K6V3|A8K6V3_HUMAN	uni_human_2016.fasta	135,579.4	99.6%	1	1	1	0.0178%	1.07%
JMP1_SFD	BR1	JMP1_BR1	File Name: JMP1_04_01 (F037269)	Rab-like protein 6 (Fragment) OS=Homo sapiens GN=RABL6 PE=1 SV=1	tr|H0Y7H6|H0Y7H6_HUMAN	uni_human_2016.fasta	24,934.2	44.4%	1	1	1	0.0178%	2.79%
JMP1_SFD	BR1	JMP1_BR1	File Name: JMP1_04_01 (F037269)	Isoform 2 of Sarcoplasmic/endoplasmic reticulum calcium ATPase 2 OS=Homo sapiens GN=ATP2A2	sp|P16615-2|AT2A2_HUMAN,sp|P16615-3|AT2A2_HUMAN,sp|P16615-4|AT2A2_HUMAN,sp|P16615-5|AT2A2_HUMAN,sp|P16615|AT2A2_HUMAN,tr|A0A0S2Z3L2|A0A0S2Z3L2_HUMAN,tr|H7C5W9|H7C5W9_HUMAN	uni_human_2016.fasta	114,758.8	48.8%	1	1	1	0.0178%	0.502%
JMP1_SFD	BR1	JMP1_BR1	File Name: JMP1_04_01 (F037269)	KIAA1008, isoform CRA_b OS=Homo sapiens GN=KIAA1008 PE=4 SV=1	tr|A0A024R643|A0A024R643_HUMAN	uni_human_2016.fasta	79,116.9	100.0%	3	3	3	0.0535%	4.76%
JMP1_SFD	BR1	JMP1_BR1	File Name: JMP1_04_01 (F037269)	Isoform 2 of NADH-cytochrome b5 reductase-like OS=Homo sapiens GN=CYB5RL	sp|Q6IPT4-3|NB5R5_HUMAN	uni_human_2016.fasta	19,152.4	47.0%	1	1	1	0.0178%	7.19%
JMP1_SFD	BR1	JMP1_BR1	File Name: JMP1_04_01 (F037269)	Structural maintenance of chromosomes protein 3 OS=Homo sapiens GN=SMC3 PE=1 SV=2	sp|Q9UQE7|SMC3_HUMAN,tr|B0AZQ4|B0AZQ4_HUMAN,tr|Q86VX4|Q86VX4_HUMAN	uni_human_2016.fasta	141,547.1	100.0%	7	7	7	0.125%	5.34%
JMP1_SFD	BR1	JMP1_BR1	File Name: JMP1_04_01 (F037269)	Krev interaction trapped protein 1 (Fragment) OS=Homo sapiens GN=KRIT1 PE=1 SV=1	tr|C9JJM9|C9JJM9_HUMAN	uni_human_2016.fasta	6,711.1	52.2%	1	1	1	0.0178%	13.8%
JMP1_SFD	BR1	JMP1_BR1	File Name: JMP1_04_01 (F037269)	Isoleucine--tRNA ligase, cytoplasmic OS=Homo sapiens GN=IARS PE=1 SV=1	tr|J3KR24|J3KR24_HUMAN,tr|Q7Z355|Q7Z355_HUMAN	uni_human_2016.fasta	131,767.4	100.0%	6	6	6	0.107%	4.77%
JMP1_SFD	BR1	JMP1_BR1	File Name: JMP1_04_01 (F037269)	Paired amphipathic helix protein Sin3a OS=Homo sapiens GN=SIN3A PE=1 SV=2	sp|Q96ST3|SIN3A_HUMAN	uni_human_2016.fasta	145,176.4	100.0%	4	4	4	0.0714%	3.53%
JMP1_SFD	BR1	JMP1_BR1	File Name: JMP1_04_01 (F037269)	2'-5'-oligoadenylate synthase 3 OS=Homo sapiens GN=OAS3 PE=1 SV=3	sp|Q9Y6K5|OAS3_HUMAN,tr|A8KA84|A8KA84_HUMAN	uni_human_2016.fasta	121,172.0	99.2%	2	2	2	0.0357%	1.75%
JMP1_SFD	BR1	JMP1_BR1	File Name: JMP1_04_01 (F037269)	Nucleolar and coiled-body phosphoprotein 1 (Fragment) OS=Homo sapiens GN=NOLC1 PE=1 SV=1	tr|A0A0A0MRM9|A0A0A0MRM9_HUMAN	uni_human_2016.fasta	74,656.1	100.0%	4	7	7	0.125%	5.79%
JMP1_SFD	BR1	JMP1_BR1	File Name: JMP1_04_01 (F037269)	Protein ERGIC-53 OS=Homo sapiens GN=LMAN1 PE=1 SV=2	sp|P49257|LMAN1_HUMAN,tr|A0A024R2A7|A0A024R2A7_HUMAN,tr|B2R774|B2R774_HUMAN,tr|Q53FS4|Q53FS4_HUMAN	uni_human_2016.fasta	57,549.2	18.4%	0	0	0	0.000%	0.000%
JMP1_SFD	BR1	JMP1_BR1	File Name: JMP1_04_01 (F037269)	DNA polymerase OS=Homo sapiens PE=2 SV=1	tr|Q308M6|Q308M6_HUMAN	uni_human_2016.fasta	126,340.6	100.0%	3	3	3	0.0535%	3.00%
JMP1_SFD	BR1	JMP1_BR1	File Name: JMP1_04_01 (F037269)	Pre-mRNA-splicing factor CWC22 homolog OS=Homo sapiens GN=CWC22 PE=1 SV=3	sp|Q9HCG8|CWC22_HUMAN,tr|B7WP74|B7WP74_HUMAN	uni_human_2016.fasta	105,470.2	48.3%	1	1	1	0.0178%	0.881%
JMP1_SFD	BR1	JMP1_BR1	File Name: JMP1_04_01 (F037269)	Keratin 1 OS=Homo sapiens GN=KRT1 PE=3 SV=1	tr|H6VRG2|H6VRG2_HUMAN	uni_human_2016.fasta	66,067.3	100.0%	8	8	8	0.143%	13.2%
JMP1_SFD	BR1	JMP1_BR1	File Name: JMP1_04_01 (F037269)	Isoform 2 of RNA-binding protein 26 OS=Homo sapiens GN=RBM26	sp|Q5T8P6-2|RBM26_HUMAN,sp|Q5T8P6-3|RBM26_HUMAN,sp|Q5T8P6-4|RBM26_HUMAN,sp|Q5T8P6-5|RBM26_HUMAN,sp|Q5T8P6|RBM26_HUMAN,tr|A0A087X0H9|A0A087X0H9_HUMAN	uni_human_2016.fasta	113,599.6	98.5%	1	2	2	0.0357%	1.22%
JMP1_SFD	BR1	JMP1_BR1	File Name: JMP1_04_01 (F037269)	Isoform 2 of Serrate RNA effector molecule homolog OS=Homo sapiens GN=SRRT	sp|Q9BXP5-2|SRRT_HUMAN,sp|Q9BXP5-3|SRRT_HUMAN,sp|Q9BXP5-4|SRRT_HUMAN,sp|Q9BXP5-5|SRRT_HUMAN,sp|Q9BXP5|SRRT_HUMAN	uni_human_2016.fasta	100,669.7	100.0%	6	7	7	0.125%	6.19%
JMP1_SFD	BR1	JMP1_BR1	File Name: JMP1_04_01 (F037269)	Phosphoribosylglycinamide formyltransferase, phosphoribosylglycinamide synthetase, phosphoribosylaminoimidazole synthetase OS=Homo sapiens GN=GART PE=2 SV=1	tr|Q3B7A7|Q3B7A7_HUMAN,tr|Q59HH3|Q59HH3_HUMAN	uni_human_2016.fasta	112,139.8	78.3%	1	1	1	0.0178%	0.990%
JMP1_SFD	BR1	JMP1_BR1	File Name: JMP1_04_01 (F037269)	Growth hormone-inducible transmembrane protein OS=Homo sapiens GN=GHITM PE=1 SV=2	sp|Q9H3K2|GHITM_HUMAN,tr|B4DPG9|B4DPG9_HUMAN,tr|B4DSV8|B4DSV8_HUMAN,tr|Q6FIA7|Q6FIA7_HUMAN	uni_human_2016.fasta	37,280.6	78.3%	1	1	1	0.0178%	3.19%
JMP1_SFD	BR1	JMP1_BR1	File Name: JMP1_04_01 (F037269)	ATP-binding cassette sub-family F member 1 (Fragment) OS=Homo sapiens GN=ABCF1 PE=1 SV=1	tr|H0YGW7|H0YGW7_HUMAN	uni_human_2016.fasta	67,663.3	69.5%	1	1	1	0.0178%	1.68%
JMP1_SFD	BR1	JMP1_BR1	File Name: JMP1_04_01 (F037269)	Cytoplasmic dynein 1 heavy chain 1 OS=Homo sapiens GN=DYNC1H1 PE=1 SV=5	sp|Q14204|DYHC1_HUMAN	uni_human_2016.fasta	532,405.6	100.0%	3	3	3	0.0535%	0.753%
JMP1_SFD	BR1	JMP1_BR1	File Name: JMP1_04_01 (F037269)	1-phosphatidylinositol 4,5-bisphosphate phosphodiesterase gamma-2 OS=Homo sapiens GN=PLCG2 PE=1 SV=4	sp|P16885|PLCG2_HUMAN,tr|A0A0A0MRF9|A0A0A0MRF9_HUMAN	uni_human_2016.fasta	147,874.7	100.0%	5	5	5	0.0892%	3.87%
JMP1_SFD	BR1	JMP1_BR1	File Name: JMP1_04_01 (F037269)	Isoform 3 of L-lactate dehydrogenase A chain OS=Homo sapiens GN=LDHA	sp|P00338-3|LDHA_HUMAN,sp|P00338|LDHA_HUMAN,tr|B4DJI1|B4DJI1_HUMAN,tr|V9HWB9|V9HWB9_HUMAN	uni_human_2016.fasta	36,689.2	78.3%	1	1	1	0.0178%	3.32%
JMP1_SFD	BR1	JMP1_BR1	File Name: JMP1_04_01 (F037269)	Ubiquitin-40S ribosomal protein S27a OS=Homo sapiens GN=RPS27A PE=1 SV=2	sp|P62979|RS27A_HUMAN,tr|B2RDW1|B2RDW1_HUMAN,tr|Q5RKT7|Q5RKT7_HUMAN	uni_human_2016.fasta	17,965.6	78.3%	1	2	2	0.0357%	7.69%
JMP1_SFD	BR1	JMP1_BR1	File Name: JMP1_04_01 (F037269)	Vigilin (Fragment) OS=Homo sapiens GN=HDLBP PE=1 SV=1	tr|H0Y394|H0Y394_HUMAN	uni_human_2016.fasta	108,846.8	100.0%	2	2	2	0.0357%	2.16%
JMP1_SFD	BR1	JMP1_BR1	File Name: JMP1_04_01 (F037269)	N-acylneuraminate cytidylyltransferase OS=Homo sapiens GN=CMAS PE=1 SV=2	sp|Q8NFW8|NEUA_HUMAN,tr|Q53GF0|Q53GF0_HUMAN	uni_human_2016.fasta	48,379.6	78.3%	1	1	1	0.0178%	1.38%
JMP1_SFD	BR1	JMP1_BR1	File Name: JMP1_04_01 (F037269)	Isoform 2 of Formin-binding protein 4 OS=Homo sapiens GN=FNBP4	sp|Q8N3X1-2|FNBP4_HUMAN,sp|Q8N3X1|FNBP4_HUMAN,tr|D3DQS4|D3DQS4_HUMAN	uni_human_2016.fasta	110,265.6	78.3%	1	1	1	0.0178%	1.47%
JMP1_SFD	BR1	JMP1_BR1	File Name: JMP1_04_01 (F037269)	Poly [ADP-ribose] polymerase 10 OS=Homo sapiens GN=PARP10 PE=1 SV=2	sp|Q53GL7|PAR10_HUMAN,tr|A2RUM0|A2RUM0_HUMAN,tr|B3KY29|B3KY29_HUMAN,tr|B4E0C4|B4E0C4_HUMAN,tr|E9PK67|E9PK67_HUMAN,tr|E9PNI7|E9PNI7_HUMAN	uni_human_2016.fasta	109,997.2	99.8%	2	2	2	0.0357%	2.24%
JMP1_SFD	BR1	JMP1_BR1	File Name: JMP1_04_01 (F037269)	Isoform 2 of Lipopolysaccharide-responsive and beige-like anchor protein OS=Homo sapiens GN=LRBA	sp|P50851-2|LRBA_HUMAN,sp|P50851|LRBA_HUMAN,tr|E9PEM5|E9PEM5_HUMAN	uni_human_2016.fasta	319,109.5	78.3%	1	1	1	0.0178%	0.386%
JMP1_SFD	BR1	JMP1_BR1	File Name: JMP1_04_01 (F037269)	Isoform 2 of Antigen peptide transporter 2 OS=Homo sapiens GN=TAP2	sp|Q03519-2|TAP2_HUMAN,sp|Q03519|TAP2_HUMAN,tr|A0A087WYD6|A0A087WYD6_HUMAN,tr|A0A0G2JLV0|A0A0G2JLV0_HUMAN,tr|A0A140T9S0|A0A140T9S0_HUMAN,tr|B4DS72|B4DS72_HUMAN,tr|E7ENX8|E7ENX8_HUMAN,tr|Q59H06|Q59H06_HUMAN,tr|Q5JNW1|Q5JNW1_HUMAN,tr|Q9UP03|Q9UP03_HUMAN,tr|X5CMH5|X5CMH5_HUMAN	uni_human_2016.fasta	75,665.5	78.3%	1	1	1	0.0178%	1.53%
JMP1_SFD	BR1	JMP1_BR1	File Name: JMP1_04_01 (F037269)	Isoform 2 of Regulator of nonsense transcripts 1 OS=Homo sapiens GN=UPF1	sp|Q92900-2|RENT1_HUMAN,sp|Q92900|RENT1_HUMAN,tr|A0A024R7L5|A0A024R7L5_HUMAN,tr|A0A024R7L8|A0A024R7L8_HUMAN	uni_human_2016.fasta	124,346.9	100.0%	3	3	3	0.0535%	2.77%
JMP1_SFD	BR1	JMP1_BR1	File Name: JMP1_04_01 (F037269)	Lysosome-associated membrane glycoprotein 1 OS=Homo sapiens GN=LAMP1 PE=1 SV=3	sp|P11279|LAMP1_HUMAN,tr|A0A024RDY3|A0A024RDY3_HUMAN,tr|B3KRY3|B3KRY3_HUMAN	uni_human_2016.fasta	44,883.1	98.7%	2	2	2	0.0357%	3.84%
JMP1_SFD	BR1	JMP1_BR1	File Name: JMP1_04_01 (F037269)	Isoform 2 of Leucine--tRNA ligase, cytoplasmic OS=Homo sapiens GN=LARS	sp|Q9P2J5-2|SYLC_HUMAN,sp|Q9P2J5|SYLC_HUMAN,tr|B2RCM2|B2RCM2_HUMAN,tr|B4DER1|B4DER1_HUMAN,tr|B4E266|B4E266_HUMAN,tr|Q9H8E3|Q9H8E3_HUMAN	uni_human_2016.fasta	134,470.8	99.9%	3	3	3	0.0535%	2.50%
JMP1_SFD	BR1	JMP1_BR1	File Name: JMP1_04_01 (F037269)	Cullin-associated NEDD8-dissociated protein 1 OS=Homo sapiens GN=CAND1 PE=1 SV=2	sp|Q86VP6|CAND1_HUMAN,tr|A8K8U1|A8K8U1_HUMAN	uni_human_2016.fasta	136,381.1	100.0%	6	9	9	0.161%	4.55%
JMP1_SFD	BR1	JMP1_BR1	File Name: JMP1_04_01 (F037269)	Isoform 2 of Nuclear mitotic apparatus protein 1 OS=Homo sapiens GN=NUMA1	sp|Q14980-2|NUMA1_HUMAN,sp|Q14980|NUMA1_HUMAN,tr|A0A024R5M9|A0A024R5M9_HUMAN,tr|Q4LE64|Q4LE64_HUMAN	uni_human_2016.fasta	238,259.7	100.0%	4	4	4	0.0714%	1.95%
JMP1_SFD	BR1	JMP1_BR1	File Name: JMP1_04_01 (F037269)	Thyroid hormone receptor-associated protein 3 OS=Homo sapiens GN=THRAP3 PE=1 SV=2	sp|Q9Y2W1|TR150_HUMAN	uni_human_2016.fasta	108,668.9	99.8%	2	4	4	0.0714%	2.41%
JMP1_SFD	BR1	JMP1_BR1	File Name: JMP1_04_01 (F037269)	Isoform 4 of Band 4.1-like protein 2 OS=Homo sapiens GN=EPB41L2	sp|O43491-4|E41L2_HUMAN,sp|O43491|E41L2_HUMAN,tr|E9PHY5|E9PHY5_HUMAN,tr|E9PK52|E9PK52_HUMAN	uni_human_2016.fasta	112,587.8	97.7%	1	1	1	0.0178%	1.76%
JMP1_SFD	BR1	JMP1_BR1	File Name: JMP1_04_01 (F037269)	Isoform 3 of Protein PRRC2C OS=Homo sapiens GN=PRRC2C	sp|Q9Y520-3|PRC2C_HUMAN,sp|Q9Y520-4|PRC2C_HUMAN,sp|Q9Y520-5|PRC2C_HUMAN,sp|Q9Y520-6|PRC2C_HUMAN,sp|Q9Y520-7|PRC2C_HUMAN,sp|Q9Y520|PRC2C_HUMAN,tr|E7EPN9|E7EPN9_HUMAN	uni_human_2016.fasta	316,908.5	99.9%	3	3	3	0.0535%	1.44%
JMP1_SFD	BR1	JMP1_BR1	File Name: JMP1_04_01 (F037269)	PRA1 family protein 3 OS=Homo sapiens GN=ARL6IP5 PE=1 SV=1	sp|O75915|PRAF3_HUMAN,tr|A0A024R371|A0A024R371_HUMAN,tr|B3KQB4|B3KQB4_HUMAN,tr|B4DWQ6|B4DWQ6_HUMAN,tr|B4DZZ0|B4DZZ0_HUMAN,tr|C9JQU6|C9JQU6_HUMAN,tr|F8WF33|F8WF33_HUMAN,tr|F8WF90|F8WF90_HUMAN	uni_human_2016.fasta	21,615.6	78.3%	1	1	1	0.0178%	4.79%
JMP1_SFD	BR1	JMP1_BR1	File Name: JMP1_04_01 (F037269)	Keratin, type II cytoskeletal 1 OS=Homo sapiens GN=KRT1 PE=1 SV=6	sp|P04264|K2C1_HUMAN,tr|H6VRG0|H6VRG0_HUMAN,tr|H6VRG1|H6VRG1_HUMAN	uni_human_2016.fasta	66,040.3	78.3%	1	1	1	0.0178%	15.1%
JMP1_SFD	BR1	JMP1_BR1	File Name: JMP1_04_01 (F037269)	Dynactin subunit 1 OS=Homo sapiens GN=DCTN1 PE=1 SV=1	tr|E7EX90|E7EX90_HUMAN	uni_human_2016.fasta	139,096.9	100.0%	6	6	6	0.107%	4.54%
JMP1_SFD	BR1	JMP1_BR1	File Name: JMP1_04_01 (F037269)	Isoform 2 of Scaffold attachment factor B1 OS=Homo sapiens GN=SAFB	sp|Q15424-2|SAFB1_HUMAN,sp|Q15424-3|SAFB1_HUMAN,sp|Q15424-4|SAFB1_HUMAN,sp|Q15424|SAFB1_HUMAN,tr|B7Z2Z1|B7Z2Z1_HUMAN,tr|B7Z959|B7Z959_HUMAN,tr|B7ZLP5|B7ZLP5_HUMAN	uni_human_2016.fasta	102,642.8	100.0%	5	5	5	0.0892%	4.72%
JMP1_SFD	BR1	JMP1_BR1	File Name: JMP1_04_01 (F037269)	Isoform 3 of Ubiquitin carboxyl-terminal hydrolase 7 OS=Homo sapiens GN=USP7	sp|Q93009-3|UBP7_HUMAN,sp|Q93009|UBP7_HUMAN,tr|B7Z7T5|B7Z7T5_HUMAN,tr|B7Z855|B7Z855_HUMAN,tr|B7ZAX6|B7ZAX6_HUMAN,tr|H3BND8|H3BND8_HUMAN,tr|Q6U8A4|Q6U8A4_HUMAN	uni_human_2016.fasta	128,305.0	99.6%	2	2	2	0.0357%	1.29%
JMP1_SFD	BR1	JMP1_BR1	File Name: JMP1_04_01 (F037269)	Leucine-rich PPR motif-containing protein, mitochondrial OS=Homo sapiens GN=LRPPRC PE=1 SV=3	sp|P42704|LPPRC_HUMAN,tr|E5KNY5|E5KNY5_HUMAN	uni_human_2016.fasta	157,912.2	100.0%	4	5	5	0.0892%	3.01%
JMP1_SFD	BR1	JMP1_BR1	File Name: JMP1_04_01 (F037269)	Leukosialin OS=Homo sapiens GN=SPN PE=1 SV=1	sp|P16150|LEUK_HUMAN,tr|A0A024R629|A0A024R629_HUMAN,tr|C9JUK7|C9JUK7_HUMAN	uni_human_2016.fasta	40,321.6	78.3%	1	1	1	0.0178%	2.00%
JMP1_SFD	BR1	JMP1_BR1	File Name: JMP1_04_01 (F037269)	Clustered mitochondria protein homolog (Fragment) OS=Homo sapiens GN=CLUH PE=1 SV=2	tr|I3L2B0|I3L2B0_HUMAN	uni_human_2016.fasta	138,231.9	100.0%	3	3	3	0.0535%	2.43%
JMP1_SFD	BR1	JMP1_BR1	File Name: JMP1_04_01 (F037269)	Isoform 2 of Cell cycle and apoptosis regulator protein 2 OS=Homo sapiens GN=CCAR2	sp|Q8N163-2|CCAR2_HUMAN,sp|Q8N163|CCAR2_HUMAN,tr|B3KTJ9|B3KTJ9_HUMAN	uni_human_2016.fasta	102,903.1	100.0%	3	3	3	0.0535%	3.14%
JMP1_SFD	BR1	JMP1_BR1	File Name: JMP1_04_01 (F037269)	DNA-directed RNA polymerase II subunit RPB2 OS=Homo sapiens GN=POLR2B PE=1 SV=1	sp|P30876|RPB2_HUMAN,tr|B4DH29|B4DH29_HUMAN,tr|B4DHJ3|B4DHJ3_HUMAN,tr|C9J2Y9|C9J2Y9_HUMAN,tr|C9J4M6|C9J4M6_HUMAN	uni_human_2016.fasta	133,901.0	100.0%	2	2	2	0.0357%	1.87%
JMP1_SFD	BR1	JMP1_BR1	File Name: JMP1_04_01 (F037269)	Isoform 2 of Golgin subfamily A member 3 OS=Homo sapiens GN=GOLGA3	sp|Q08378-2|GOGA3_HUMAN,sp|Q08378-4|GOGA3_HUMAN,sp|Q08378|GOGA3_HUMAN	uni_human_2016.fasta	167,356.0	40.5%	0	0	0	0.000%	0.000%
JMP1_SFD	BR1	JMP1_BR1	File Name: JMP1_04_01 (F037269)	Isoform 2 of Chromodomain-helicase-DNA-binding protein 4 OS=Homo sapiens GN=CHD4	sp|Q14839-2|CHD4_HUMAN,sp|Q14839|CHD4_HUMAN,tr|A0A0C4DGG9|A0A0C4DGG9_HUMAN,tr|B3KY63|B3KY63_HUMAN,tr|F5GWX5|F5GWX5_HUMAN	uni_human_2016.fasta	218,008.6	72.2%	1	1	1	0.0178%	0.515%
JMP1_SFD	BR1	JMP1_BR1	File Name: JMP1_04_01 (F037269)	Serine/arginine repetitive matrix protein 1 OS=Homo sapiens GN=SRRM1 PE=1 SV=3	tr|E9PCT1|E9PCT1_HUMAN	uni_human_2016.fasta	93,437.8	98.9%	2	2	2	0.0357%	1.83%
JMP1_SFD	BR1	JMP1_BR1	File Name: JMP1_04_01 (F037269)	Isoform 2 of Inositol 1,4,5-trisphosphate receptor type 1 OS=Homo sapiens GN=ITPR1	sp|Q14643-2|ITPR1_HUMAN,sp|Q14643-3|ITPR1_HUMAN,sp|Q14643-4|ITPR1_HUMAN,sp|Q14643-5|ITPR1_HUMAN,sp|Q14643-6|ITPR1_HUMAN,sp|Q14643-7|ITPR1_HUMAN,sp|Q14643-8|ITPR1_HUMAN,sp|Q14643|ITPR1_HUMAN	uni_human_2016.fasta	313,931.7	55.0%	1	1	1	0.0178%	0.292%
JMP1_SFD	BR1	JMP1_BR1	File Name: JMP1_04_01 (F037269)	Isoform 2 of F-actin-uncapping protein LRRC16A OS=Homo sapiens GN=LRRC16A	sp|Q5VZK9-2|CARL1_HUMAN,sp|Q5VZK9|CARL1_HUMAN,tr|A0A140VJN1|A0A140VJN1_HUMAN,tr|B2RTQ5|B2RTQ5_HUMAN	uni_human_2016.fasta	151,561.2	46.0%	1	1	1	0.0178%	1.06%
JMP1_SFD	BR1	JMP1_BR1	File Name: JMP1_04_01 (F037269)	Heat shock cognate 71 kDa protein OS=Homo sapiens GN=HSPA8 PE=1 SV=1	sp|P11142|HSP7C_HUMAN,tr|B3KTV0|B3KTV0_HUMAN,tr|Q53GZ6|Q53GZ6_HUMAN,tr|V9HW22|V9HW22_HUMAN	uni_human_2016.fasta	70,899.8	78.3%	1	1	1	0.0178%	2.01%
JMP1_SFD	BR1	JMP1_BR1	File Name: JMP1_04_01 (F037269)	Cyclin-I (Fragment) OS=Homo sapiens GN=CCNI PE=1 SV=1	tr|H0YA27|H0YA27_HUMAN	uni_human_2016.fasta	19,845.3	20.7%	0	0	0	0.000%	0.000%
JMP1_SFD	BR1	JMP1_BR1	File Name: JMP1_04_01 (F037269)	Superkiller viralicidic activity 2-like 2 OS=Homo sapiens GN=SKIV2L2 PE=1 SV=3	sp|P42285|SK2L2_HUMAN,tr|A8K6I4|A8K6I4_HUMAN,tr|B4E3M6|B4E3M6_HUMAN	uni_human_2016.fasta	117,808.3	97.6%	1	2	2	0.0357%	1.25%
JMP1_SFD	BR1	JMP1_BR1	File Name: JMP1_04_01 (F037269)	Importin-7 OS=Homo sapiens GN=IPO7 PE=1 SV=1	tr|E9PLJ0|E9PLJ0_HUMAN	uni_human_2016.fasta	7,145.5	99.2%	2	2	2	0.0357%	29.7%
JMP1_SFD	BR1	JMP1_BR1	File Name: JMP1_04_01 (F037269)	Microtubule-actin cross-linking factor 1, isoforms 1/2/3/5 OS=Homo sapiens GN=MACF1 PE=1 SV=4	sp|Q9UPN3|MACF1_HUMAN,tr|H3BPE1|H3BPE1_HUMAN,tr|H3BQK9|H3BQK9_HUMAN	uni_human_2016.fasta	838,314.2	78.3%	1	1	1	0.0178%	0.0677%
JMP1_SFD	BR1	JMP1_BR1	File Name: JMP1_04_01 (F037269)	Isoform 4 of Nucleolar protein 6 OS=Homo sapiens GN=NOL6	sp|Q9H6R4-4|NOL6_HUMAN,sp|Q9H6R4|NOL6_HUMAN,tr|B4DF80|B4DF80_HUMAN	uni_human_2016.fasta	127,594.8	100.0%	5	5	5	0.0892%	4.81%
JMP1_SFD	BR1	JMP1_BR1	File Name: JMP1_04_01 (F037269)	Isoform 4 of Apoptotic chromatin condensation inducer in the nucleus OS=Homo sapiens GN=ACIN1	sp|Q9UKV3-5|ACINU_HUMAN,sp|Q9UKV3|ACINU_HUMAN,tr|B4DQZ7|B4DQZ7_HUMAN,tr|E7EQT4|E7EQT4_HUMAN,tr|S4R3H4|S4R3H4_HUMAN	uni_human_2016.fasta	151,861.8	78.3%	1	1	1	0.0178%	0.678%
JMP1_SFD	BR1	JMP1_BR1	File Name: JMP1_04_01 (F037269)	Calcium homeostasis endoplasmic reticulum protein OS=Homo sapiens GN=CHERP PE=1 SV=3	sp|Q8IWX8|CHERP_HUMAN,tr|J3QK89|J3QK89_HUMAN	uni_human_2016.fasta	103,702.7	99.1%	1	2	2	0.0357%	1.20%
JMP1_SFD	BR1	JMP1_BR1	File Name: JMP1_04_01 (F037269)	Transcription intermediary factor 1-beta OS=Homo sapiens GN=TRIM28 PE=1 SV=5	sp|Q13263|TIF1B_HUMAN,tr|B2R8R5|B2R8R5_HUMAN	uni_human_2016.fasta	88,549.0	61.2%	1	1	1	0.0178%	1.32%
JMP1_SFD	BR1	JMP1_BR1	File Name: JMP1_04_01 (F037269)	Plastin-2 OS=Homo sapiens GN=LCP1 PE=1 SV=6	sp|P13796|PLSL_HUMAN,tr|A0A024RDT4|A0A024RDT4_HUMAN,tr|Q53FI1|Q53FI1_HUMAN,tr|V9HWJ7|V9HWJ7_HUMAN	uni_human_2016.fasta	70,291.2	75.1%	1	1	1	0.0178%	1.59%
JMP1_SFD	BR1	JMP1_BR1	File Name: JMP1_04_01 (F037269)	ATP synthase subunit a OS=Homo sapiens GN=ATP6 PE=4 SV=1	tr|H9PI66|H9PI66_HUMAN	uni_human_2016.fasta	24,737.4	70.7%	1	1	1	0.0178%	2.65%
JMP1_SFD	BR1	JMP1_BR1	File Name: JMP1_04_01 (F037269)	Tripeptidyl-peptidase 2 OS=Homo sapiens GN=TPP2 PE=1 SV=4	sp|P29144|TPP2_HUMAN,tr|Q5VZU9|Q5VZU9_HUMAN	uni_human_2016.fasta	138,352.9	100.0%	3	3	3	0.0535%	2.48%
JMP1_SFD	BR1	JMP1_BR1	File Name: JMP1_04_01 (F037269)	Isoform Epsilon of Apoptosis regulator BAX OS=Homo sapiens GN=BAX	sp|Q07812-5|BAX_HUMAN	uni_human_2016.fasta	18,129.4	59.8%	1	1	1	0.0178%	7.93%
JMP1_SFD	BR1	JMP1_BR1	File Name: JMP1_04_01 (F037269)	Isoform 2 of Ubiquitin-like modifier-activating enzyme 1 OS=Homo sapiens GN=UBA1	sp|P22314-2|UBA1_HUMAN,sp|P22314|UBA1_HUMAN,tr|A0A024R1A3|A0A024R1A3_HUMAN	uni_human_2016.fasta	117,850.3	100.0%	9	12	13	0.232%	10.6%
JMP1_SFD	BR1	JMP1_BR1	File Name: JMP1_04_01 (F037269)	Isoform 2 of Transcription elongation regulator 1 OS=Homo sapiens GN=TCERG1	sp|O14776-2|TCRG1_HUMAN,sp|O14776|TCRG1_HUMAN	uni_human_2016.fasta	123,902.9	100.0%	2	2	2	0.0357%	1.95%
JMP1_SFD	BR1	JMP1_BR1	File Name: JMP1_04_01 (F037269)	Isoform 2 of F-actin-uncapping protein RLTPR OS=Homo sapiens GN=RLTPR	sp|Q6F5E8-2|CARL2_HUMAN,sp|Q6F5E8|CARL2_HUMAN,tr|Q86XL4|Q86XL4_HUMAN	uni_human_2016.fasta	154,692.4	74.9%	1	1	1	0.0178%	0.875%
JMP1_SFD	BR1	JMP1_BR1	File Name: JMP1_04_01 (F037269)	Keratin, type I cytoskeletal 9 OS=Homo sapiens GN=KRT9 PE=1 SV=3	sp|P35527|K1C9_HUMAN	uni_human_2016.fasta	62,065.9	100.0%	7	7	7	0.125%	14.4%
JMP1_SFD	BR1	JMP1_BR1	File Name: JMP1_04_01 (F037269)	Isoform 2 of Spectrin alpha chain, non-erythrocytic 1 OS=Homo sapiens GN=SPTAN1	sp|Q13813-2|SPTN1_HUMAN,sp|Q13813|SPTN1_HUMAN,tr|A0A0D9SGF6|A0A0D9SGF6_HUMAN	uni_human_2016.fasta	284,542.7	99.9%	3	4	4	0.0714%	0.888%
JMP1_SFD	BR1	JMP1_BR1	File Name: JMP1_04_01 (F037269)	Tight junction protein 2 (Zona occludens 2), isoform CRA_c OS=Homo sapiens GN=TJP2 PE=4 SV=1	tr|A0A024R225|A0A024R225_HUMAN,tr|A0A024R233|A0A024R233_HUMAN,tr|B7Z2R3|B7Z2R3_HUMAN	uni_human_2016.fasta	117,774.9	100.0%	4	4	4	0.0714%	4.12%
JMP1_SFD	BR1	JMP1_BR1	File Name: JMP1_04_01 (F037269)	Isoform 2 of Eukaryotic translation initiation factor 3 subunit C OS=Homo sapiens GN=EIF3C	sp|Q99613-2|EIF3C_HUMAN,sp|Q99613|EIF3C_HUMAN,tr|A0A024QYU9|A0A024QYU9_HUMAN,tr|B4DDN4|B4DDN4_HUMAN,tr|B4DRU0|B4DRU0_HUMAN,tr|B4DVQ5|B4DVQ5_HUMAN,tr|B4DVU3|B4DVU3_HUMAN	uni_human_2016.fasta	105,347.2	100.0%	1	2	2	0.0357%	0.886%
JMP1_SFD	BR1	JMP1_BR1	File Name: JMP1_04_01 (F037269)	Isoform 2 of TBC domain-containing protein kinase-like protein OS=Homo sapiens GN=TBCK	sp|Q8TEA7-2|TBCK_HUMAN,sp|Q8TEA7|TBCK_HUMAN,tr|A0A024RDH3|A0A024RDH3_HUMAN	uni_human_2016.fasta	100,684.6	48.4%	1	1	1	0.0178%	0.820%
JMP1_SFD	BR1	JMP1_BR1	File Name: JMP1_04_01 (F037269)	Tax_Id=9606 Gene_Symbol=KRT6A Keratin, type II cytoskeletal 6A	IPI:CON_00300725.7|SWISS-PROT:P02538,sp|P02538|K2C6A_HUMAN,tr|A0A0S2Z428|A0A0S2Z428_HUMAN,tr|B4DRR0|B4DRR0_HUMAN	uni_human_2016.fasta	60,046.4	48.0%	1	1	1	0.0178%	5.14%
JMP1_SFD	BR1	JMP1_BR1	File Name: JMP1_04_01 (F037269)	Isoform 2 of Myosin-9 OS=Homo sapiens GN=MYH9	sp|P35579-2|MYH9_HUMAN,sp|P35579|MYH9_HUMAN,tr|A0A024R1N1|A0A024R1N1_HUMAN	uni_human_2016.fasta	226,537.5	100.0%	5	5	5	0.0892%	3.91%
JMP1_SFD	BR1	JMP1_BR1	File Name: JMP1_04_01 (F037269)	ATP-dependent RNA helicase A OS=Homo sapiens GN=DHX9 PE=1 SV=4	sp|Q08211|DHX9_HUMAN	uni_human_2016.fasta	140,961.5	100.0%	16	19	20	0.357%	12.0%
JMP1_SFD	BR1	JMP1_BR1	File Name: JMP1_04_01 (F037269)	Methyl-CpG-binding protein 2 OS=Homo sapiens GN=MECP2 PE=1 SV=1	sp|P51608|MECP2_HUMAN,tr|C6KG45|C6KG45_HUMAN,tr|D0UU70|D0UU70_HUMAN,tr|D3YJ43|D3YJ43_HUMAN,tr|D5L9I5|D5L9I5_HUMAN,tr|D9ZNA4|D9ZNA4_HUMAN,tr|E9LUH3|E9LUH3_HUMAN,tr|E9LUH4|E9LUH4_HUMAN	uni_human_2016.fasta	52,441.0	32.4%	0	0	0	0.000%	0.000%
JMP1_SFD	BR1	JMP1_BR1	File Name: JMP1_04_01 (F037269)	Isoform 2 of Protein flightless-1 homolog OS=Homo sapiens GN=FLII	sp|Q13045-2|FLII_HUMAN,sp|Q13045|FLII_HUMAN	uni_human_2016.fasta	144,755.4	99.7%	2	2	2	0.0357%	1.48%
JMP1_SFD	BR1	JMP1_BR1	File Name: JMP1_04_01 (F037269)	Probable ATP-dependent RNA helicase DHX37 OS=Homo sapiens GN=DHX37 PE=1 SV=1	sp|Q8IY37|DHX37_HUMAN	uni_human_2016.fasta	129,547.6	74.8%	1	1	1	0.0178%	1.04%
JMP1_SFD	BR1	JMP1_BR1	File Name: JMP1_04_01 (F037269)	Secretory carrier-associated membrane protein 2 OS=Homo sapiens GN=SCAMP2 PE=1 SV=2	sp|O15127|SCAM2_HUMAN,tr|A0A140VK92|A0A140VK92_HUMAN,tr|A8K769|A8K769_HUMAN,tr|Q6IBK3|Q6IBK3_HUMAN	uni_human_2016.fasta	36,649.1	78.3%	1	1	1	0.0178%	3.95%
JMP1_SFD	BR1	JMP1_BR1	File Name: JMP1_04_01 (F037269)	Tax_Id=9606 Gene_Symbol=KRT16 Keratin, type I cytoskeletal 16	IPI:CON_00217963.3|SWISS-PROT:P08779,IPI:CON_IPI00217963.3|SWISS-PROT:P08779,sp|P08779|K1C16_HUMAN	uni_human_2016.fasta	51,269.0	78.3%	1	1	1	0.0178%	8.46%
JMP1_SFD	BR1	JMP1_BR1	File Name: JMP1_04_01 (F037269)	Minor histocompatibility protein HA-1 OS=Homo sapiens GN=HMHA1 PE=1 SV=2	sp|Q92619|HMHA1_HUMAN,tr|B7Z910|B7Z910_HUMAN	uni_human_2016.fasta	124,615.0	97.7%	2	3	3	0.0535%	2.11%
JMP1_SFD	BR1	JMP1_BR1	File Name: JMP1_04_01 (F037269)	Kinesin-like protein KIF11 OS=Homo sapiens GN=KIF11 PE=1 SV=2	sp|P52732|KIF11_HUMAN,tr|B2RAM6|B2RAM6_HUMAN	uni_human_2016.fasta	119,161.9	99.8%	2	2	2	0.0357%	1.80%
JMP1_SFD	BR1	JMP1_BR1	File Name: JMP1_04_01 (F037269)	Isoform 2 of Putative ATP-dependent RNA helicase DHX30 OS=Homo sapiens GN=DHX30	sp|Q7L2E3-2|DHX30_HUMAN,sp|Q7L2E3-3|DHX30_HUMAN,sp|Q7L2E3|DHX30_HUMAN,tr|A0A024R2T6|A0A024R2T6_HUMAN,tr|H7BXY3|H7BXY3_HUMAN	uni_human_2016.fasta	133,941.6	99.7%	2	2	2	0.0357%	2.13%
JMP1_SFD	BR1	JMP1_BR1	File Name: JMP1_04_01 (F037269)	Isoform 2 of Rho guanine nucleotide exchange factor 2 OS=Homo sapiens GN=ARHGEF2	sp|Q92974-2|ARHG2_HUMAN,sp|Q92974-3|ARHG2_HUMAN,sp|Q92974|ARHG2_HUMAN,tr|D3DVA5|D3DVA5_HUMAN,tr|V9GYM8|V9GYM8_HUMAN	uni_human_2016.fasta	111,545.9	100.0%	4	4	4	0.0714%	3.55%
JMP1_SFD	BR1	JMP1_BR1	File Name: JMP1_04_01 (F037269)	Isoform 3 of DNA mismatch repair protein Msh6 OS=Homo sapiens GN=MSH6	sp|P52701-3|MSH6_HUMAN,sp|P52701-4|MSH6_HUMAN,sp|P52701|MSH6_HUMAN	uni_human_2016.fasta	152,789.9	99.7%	2	2	2	0.0357%	1.79%
JMP1_SFD	BR1	JMP1_BR1	File Name: JMP1_04_01 (F037269)	Putative pre-mRNA-splicing factor ATP-dependent RNA helicase DHX16 OS=Homo sapiens GN=DHX16 PE=1 SV=2	sp|O60231|DHX16_HUMAN,tr|A0A140T947|A0A140T947_HUMAN,tr|A2AB15|A2AB15_HUMAN,tr|B4DZ28|B4DZ28_HUMAN,tr|Q5SQH4|Q5SQH4_HUMAN	uni_human_2016.fasta	119,265.8	99.4%	2	2	2	0.0357%	1.73%
JMP1_SFD	BR1	JMP1_BR1	File Name: JMP1_04_01 (F037269)	Isoform 2 of E3 ubiquitin-protein ligase HUWE1 OS=Homo sapiens GN=HUWE1	sp|Q7Z6Z7-2|HUWE1_HUMAN,sp|Q7Z6Z7-3|HUWE1_HUMAN,sp|Q7Z6Z7|HUWE1_HUMAN,tr|A0A024R9U8|A0A024R9U8_HUMAN,tr|A0A024R9W5|A0A024R9W5_HUMAN	uni_human_2016.fasta	481,892.1	99.8%	2	2	2	0.0357%	0.665%
JMP1_SFD	BR1	JMP1_BR1	File Name: JMP1_04_01 (F037269)	Isoform 1 of Tyrosine-protein kinase JAK3 OS=Homo sapiens GN=JAK3	sp|P52333-2|JAK3_HUMAN,sp|P52333|JAK3_HUMAN,tr|A0A024R7M7|A0A024R7M7_HUMAN	uni_human_2016.fasta	125,101.7	99.8%	2	2	2	0.0357%	1.37%
JMP1_SFD	BR1	JMP1_BR1	File Name: JMP1_04_01 (F037269)	Isoform 2 of Dermcidin OS=Homo sapiens GN=DCD	sp|P81605-2|DCD_HUMAN,sp|P81605|DCD_HUMAN	uni_human_2016.fasta	11,284.1	76.8%	1	1	1	0.0178%	9.09%
JMP1_SFD	BR1	JMP1_BR1	File Name: JMP1_04_01 (F037269)	Isoform A of Plasma membrane calcium-transporting ATPase 1 OS=Homo sapiens GN=ATP2B1	sp|P20020-2|AT2B1_HUMAN,sp|P20020-3|AT2B1_HUMAN,sp|P20020-4|AT2B1_HUMAN,sp|P20020-5|AT2B1_HUMAN,sp|P20020-6|AT2B1_HUMAN,sp|P20020|AT2B1_HUMAN,tr|A0A024RBC7|A0A024RBC7_HUMAN	uni_human_2016.fasta	138,759.2	78.3%	1	1	1	0.0178%	0.935%
JMP1_SFD	BR1	JMP1_BR1	File Name: JMP1_04_01 (F037269)	5-oxoprolinase OS=Homo sapiens GN=OPLAH PE=1 SV=3	sp|O14841|OPLA_HUMAN,tr|A7E261|A7E261_HUMAN	uni_human_2016.fasta	137,456.1	97.5%	1	1	1	0.0178%	0.854%
JMP1_SFD	BR1	JMP1_BR1	File Name: JMP1_04_01 (F037269)	CAD protein OS=Homo sapiens GN=CAD PE=1 SV=3	sp|P27708|PYR1_HUMAN,tr|F8VPD4|F8VPD4_HUMAN	uni_human_2016.fasta	242,982.5	100.0%	2	2	2	0.0357%	0.944%
JMP1_SFD	BR1	JMP1_BR1	File Name: JMP1_04_01 (F037269)	Nucleolar RNA helicase 2 OS=Homo sapiens GN=DDX21 PE=1 SV=5	sp|Q9NR30|DDX21_HUMAN	uni_human_2016.fasta	87,346.0	78.3%	1	1	1	0.0178%	1.15%
JMP1_SFD	BR1	JMP1_BR1	File Name: JMP1_04_01 (F037269)	Isoform 2 of Protein scribble homolog OS=Homo sapiens GN=SCRIB	sp|Q14160-2|SCRIB_HUMAN,sp|Q14160-3|SCRIB_HUMAN,sp|Q14160|SCRIB_HUMAN,tr|A0A0G2JMS7|A0A0G2JMS7_HUMAN,tr|A0A0G2JNZ2|A0A0G2JNZ2_HUMAN,tr|A0A0G2JPP5|A0A0G2JPP5_HUMAN	uni_human_2016.fasta	174,887.3	54.7%	1	1	1	0.0178%	0.581%
JMP1_SFD	BR1	JMP1_BR1	File Name: JMP1_04_01 (F037269)	Symplekin OS=Homo sapiens GN=SYMPK PE=1 SV=2	sp|Q92797|SYMPK_HUMAN,tr|A0A024R0R6|A0A024R0R6_HUMAN,tr|A0A087WUE9|A0A087WUE9_HUMAN,tr|B7Z6F7|B7Z6F7_HUMAN,tr|Q4LE61|Q4LE61_HUMAN	uni_human_2016.fasta	141,153.5	99.8%	2	2	2	0.0357%	1.18%
JMP1_SFD	BR1	JMP1_BR1	File Name: JMP1_04_01 (F037269)	Isoform 2 of Transcription activator BRG1 OS=Homo sapiens GN=SMARCA4	sp|P51532-2|SMCA4_HUMAN,sp|P51532-3|SMCA4_HUMAN,sp|P51532-4|SMCA4_HUMAN,sp|P51532-5|SMCA4_HUMAN,sp|P51532|SMCA4_HUMAN,tr|A0A0A0MT49|A0A0A0MT49_HUMAN,tr|A7E2E1|A7E2E1_HUMAN,tr|B9EGQ8|B9EGQ8_HUMAN,tr|Q9HBD4|Q9HBD4_HUMAN	uni_human_2016.fasta	184,649.6	78.3%	1	1	1	0.0178%	0.496%
JMP1_SFD	BR1	JMP1_BR1	File Name: JMP1_04_01 (F037269)	Splicing factor 3B subunit 2 OS=Homo sapiens GN=SF3B2 PE=1 SV=2	sp|Q13435|SF3B2_HUMAN,tr|A0A087WZZ5|A0A087WZZ5_HUMAN	uni_human_2016.fasta	100,229.4	100.0%	7	7	7	0.125%	9.39%
JMP1_SFD	BR1	JMP1_BR1	File Name: JMP1_04_01 (F037269)	MHC class I antigen (Fragment) OS=Homo sapiens GN=HLA-C PE=3 SV=1	tr|V5NQW1|V5NQW1_HUMAN	uni_human_2016.fasta	38,936.5	78.3%	1	1	1	0.0178%	4.01%
JMP1_SFD	BR1	JMP1_BR1	File Name: JMP1_04_01 (F037269)	Spectrin beta chain, non-erythrocytic 1 OS=Homo sapiens GN=SPTBN1 PE=1 SV=2	sp|Q01082|SPTB2_HUMAN,tr|A0A087WUZ3|A0A087WUZ3_HUMAN,tr|B2ZZ89|B2ZZ89_HUMAN,tr|K9MS24|K9MS24_HUMAN	uni_human_2016.fasta	274,613.4	99.8%	2	2	2	0.0357%	0.719%
JMP1_SFD	BR1	JMP1_BR1	File Name: JMP1_04_01 (F037269)	cDNA FLJ51711, highly similar to T-complex protein 1 subunit epsilon OS=Homo sapiens PE=2 SV=1	tr|B4DE30|B4DE30_HUMAN	uni_human_2016.fasta	51,545.5	21.5%	0	0	0	0.000%	0.000%
JMP1_SFD	BR1	JMP1_BR1	File Name: JMP1_04_01 (F037269)	Isoform 2 of ATP-citrate synthase OS=Homo sapiens GN=ACLY	sp|P53396-2|ACLY_HUMAN,sp|P53396-3|ACLY_HUMAN,tr|A0A024R1Y2|A0A024R1Y2_HUMAN	uni_human_2016.fasta	119,775.6	100.0%	8	9	10	0.178%	8.07%
JMP1_SFD	BR1	JMP1_BR1	File Name: JMP1_04_01 (F037269)	Isoform 2 of La-related protein 1 OS=Homo sapiens GN=LARP1	sp|Q6PKG0-3|LARP1_HUMAN,sp|Q6PKG0|LARP1_HUMAN	uni_human_2016.fasta	123,512.6	100.0%	5	7	7	0.125%	5.50%
JMP1_SFD	BR1	JMP1_BR1	File Name: JMP1_04_01 (F037269)	Isoform 2 of Plectin OS=Homo sapiens GN=PLEC	sp|Q15149-2|PLEC_HUMAN,sp|Q15149-4|PLEC_HUMAN,sp|Q15149-5|PLEC_HUMAN,sp|Q15149-6|PLEC_HUMAN,sp|Q15149-7|PLEC_HUMAN,sp|Q15149-8|PLEC_HUMAN,sp|Q15149-9|PLEC_HUMAN,sp|Q15149|PLEC_HUMAN	uni_human_2016.fasta	531,783.9	39.6%	0	0	0	0.000%	0.000%
JMP1_SFD	BR1	JMP1_BR1	File Name: JMP1_04_01 (F037269)	Isoform 2 of Myb-binding protein 1A OS=Homo sapiens GN=MYBBP1A	sp|Q9BQG0-2|MBB1A_HUMAN,sp|Q9BQG0|MBB1A_HUMAN,tr|I3L1L3|I3L1L3_HUMAN	uni_human_2016.fasta	148,858.3	100.0%	3	3	3	0.0535%	2.03%
JMP1_SFD	BR1	JMP1_BR1	File Name: JMP1_04_01 (F037269)	Signal peptidase complex subunit 2 OS=Homo sapiens GN=SPCS2 PE=1 SV=3	sp|Q15005|SPCS2_HUMAN,tr|A0A087WUC6|A0A087WUC6_HUMAN,tr|B4DDB9|B4DDB9_HUMAN,tr|E9PI68|E9PI68_HUMAN,tr|E9PL01|E9PL01_HUMAN	uni_human_2016.fasta	25,004.2	78.3%	1	1	1	0.0178%	3.98%
JMP1_SFD	BR1	JMP1_BR1	File Name: JMP1_04_01 (F037269)	cDNA FLJ51771, highly similar to SWI/SNF-related matrix-associatedactin-dependent regulator of chromatin subfamily A member5 (EC 3.6.1.-) OS=Homo sapiens PE=2 SV=1	tr|B4DZC0|B4DZC0_HUMAN,tr|B7ZAX9|B7ZAX9_HUMAN	uni_human_2016.fasta	116,762.3	100.0%	4	5	5	0.0892%	3.92%
JMP1_SFD	BR1	JMP1_BR1	File Name: JMP1_04_01 (F037269)	Isoform 2 of Unconventional myosin-Ic OS=Homo sapiens GN=MYO1C	sp|O00159-2|MYO1C_HUMAN,sp|O00159-3|MYO1C_HUMAN,sp|O00159|MYO1C_HUMAN,tr|B7Z3E5|B7Z3E5_HUMAN,tr|D3DTH7|D3DTH7_HUMAN,tr|F5H6E2|F5H6E2_HUMAN	uni_human_2016.fasta	121,684.9	78.3%	1	1	1	0.0178%	0.875%
JMP1_SFD	BR1	JMP1_BR1	File Name: JMP1_04_01 (F037269)	Isoform 4 of Tubulin-specific chaperone D OS=Homo sapiens GN=TBCD	sp|Q9BTW9-4|TBCD_HUMAN,sp|Q9BTW9|TBCD_HUMAN,tr|B4DE53|B4DE53_HUMAN,tr|J3KR97|J3KR97_HUMAN	uni_human_2016.fasta	132,602.6	99.1%	2	2	2	0.0357%	1.68%
JMP1_SFD	BR1	JMP1_BR1	File Name: JMP1_04_01 (F037269)	(Bos taurus) Actin, cytoplasmic 1	IPI:CON_00698900.1|SWISS-PROT:P60712,sp|P60709|ACTB_HUMAN,sp|P63261|ACTG_HUMAN,tr|B4DVQ0|B4DVQ0_HUMAN,tr|B4E335|B4E335_HUMAN,tr|B4E3A4|B4E3A4_HUMAN,tr|Q1KLZ0|Q1KLZ0_HUMAN,tr|Q53G76|Q53G76_HUMAN,tr|Q53G99|Q53G99_HUMAN,tr|Q53GK6|Q53GK6_HUMAN,tr|Q8WVW5|Q8WVW5_HUMAN	uni_human_2016.fasta	41,737.8	100.0%	3	3	3	0.0535%	10.1%
JMP1_SFD	BR1	JMP1_BR1	File Name: JMP1_04_01 (F037269)	Protein transport protein Sec24C OS=Homo sapiens GN=SEC24C PE=1 SV=3	sp|P53992|SC24C_HUMAN,tr|A0A024QZM6|A0A024QZM6_HUMAN,tr|B4DSN3|B4DSN3_HUMAN,tr|G5EA31|G5EA31_HUMAN	uni_human_2016.fasta	118,325.2	78.3%	1	1	1	0.0178%	1.74%
JMP1_SFD	BR1	JMP1_BR1	File Name: JMP1_04_01 (F037269)	Isoform 2 of Bromodomain-containing protein 1 OS=Homo sapiens GN=BRD1	sp|O95696-2|BRD1_HUMAN,sp|O95696|BRD1_HUMAN,tr|A0A024R4V5|A0A024R4V5_HUMAN,tr|A0A024R4W4|A0A024R4W4_HUMAN,tr|B4DZ41|B4DZ41_HUMAN,tr|B4E3L9|B4E3L9_HUMAN,tr|J3KQ61|J3KQ61_HUMAN,tr|Q86X06|Q86X06_HUMAN	uni_human_2016.fasta	119,522.1	20.5%	0	0	0	0.000%	0.000%
JMP1_SFD	BR1	JMP1_BR1	File Name: JMP1_04_01 (F037269)	Pre-mRNA-processing-splicing factor 8 OS=Homo sapiens GN=PRPF8 PE=1 SV=2	sp|Q6P2Q9|PRP8_HUMAN	uni_human_2016.fasta	273,608.6	72.7%	1	1	1	0.0178%	0.300%
JMP1_SFD	BR1	JMP1_BR1	File Name: JMP1_04_01 (F037269)	Nuclear pore complex protein Nup160 (Fragment) OS=Homo sapiens GN=NUP160 PE=1 SV=2	tr|E9PR16|E9PR16_HUMAN	uni_human_2016.fasta	127,443.6	99.9%	2	2	2	0.0357%	1.87%
JMP1_SFD	BR1	JMP1_BR1	File Name: JMP1_04_01 (F037269)	Dolichyl-diphosphooligosaccharide--protein glycosyltransferase subunit STT3B OS=Homo sapiens GN=STT3B PE=1 SV=1	sp|Q8TCJ2|STT3B_HUMAN	uni_human_2016.fasta	93,677.7	78.3%	1	1	1	0.0178%	1.09%
JMP1_SFD	BR1	JMP1_BR1	File Name: JMP1_04_01 (F037269)	Isoform 2 of Host cell factor 1 OS=Homo sapiens GN=HCFC1	sp|P51610-2|HCFC1_HUMAN,sp|P51610-4|HCFC1_HUMAN,sp|P51610|HCFC1_HUMAN,tr|A6NEM2|A6NEM2_HUMAN	uni_human_2016.fasta	208,724.5	99.6%	2	2	2	0.0357%	1.58%
JMP1_SFD	BR1	JMP1_BR1	File Name: JMP1_04_01 (F037269)	Early endosome antigen 1 OS=Homo sapiens GN=EEA1 PE=1 SV=2	sp|Q15075|EEA1_HUMAN	uni_human_2016.fasta	162,468.1	99.8%	2	2	2	0.0357%	1.28%
JMP1_SFD	BR1	JMP1_BR1	File Name: JMP1_04_01 (F037269)	Poly [ADP-ribose] polymerase OS=Homo sapiens PE=2 SV=1	tr|B2R5W3|B2R5W3_HUMAN	uni_human_2016.fasta	113,089.6	100.0%	5	6	6	0.107%	4.64%
JMP1_SFD	BR1	JMP1_BR1	File Name: JMP1_04_01 (F037269)	Isoform B of Manganese-transporting ATPase 13A1 OS=Homo sapiens GN=ATP13A1	sp|Q9HD20-2|AT131_HUMAN,sp|Q9HD20|AT131_HUMAN,tr|A0A024R7N2|A0A024R7N2_HUMAN,tr|A0A024R7P3|A0A024R7P3_HUMAN	uni_human_2016.fasta	132,957.8	99.6%	2	2	2	0.0357%	1.93%
JMP1_SFD	BR1	JMP1_BR1	File Name: JMP1_04_01 (F037269)	Laminin subunit alpha-2 OS=Homo sapiens GN=LAMA2 PE=1 SV=4	sp|P24043|LAMA2_HUMAN,tr|A0A087WX80|A0A087WX80_HUMAN,tr|A0A087WYF1|A0A087WYF1_HUMAN,tr|Q59H37|Q59H37_HUMAN	uni_human_2016.fasta	343,904.8	16.7%	0	0	0	0.000%	0.000%
JMP1_SFD	BR1	JMP1_BR1	File Name: JMP1_04_01 (F037269)	FK506-binding protein 15 OS=Homo sapiens GN=FKBP15 PE=1 SV=2	sp|Q5T1M5|FKB15_HUMAN,tr|A0A0A0MT60|A0A0A0MT60_HUMAN,tr|B4DVS2|B4DVS2_HUMAN	uni_human_2016.fasta	133,630.3	98.2%	1	1	1	0.0178%	1.15%
JMP1_SFD	BR1	JMP1_BR1	File Name: JMP1_04_01 (F037269)	Protein RRP5 homolog OS=Homo sapiens GN=PDCD11 PE=1 SV=3	sp|Q14690|RRP5_HUMAN	uni_human_2016.fasta	208,702.8	98.4%	1	1	1	0.0178%	0.481%
JMP1_SFD	BR1	JMP1_BR1	File Name: JMP1_04_01 (F037269)	Ubiquitin-like modifier-activating enzyme 6 OS=Homo sapiens GN=UBA6 PE=1 SV=1	sp|A0AVT1|UBA6_HUMAN,tr|A0A024RDB0|A0A024RDB0_HUMAN,tr|B3KSS1|B3KSS1_HUMAN	uni_human_2016.fasta	117,973.4	99.8%	2	2	2	0.0357%	1.71%
JMP1_SFD	BR1	JMP1_BR1	File Name: JMP1_04_01 (F037269)	Isoform 2 of Cytoplasmic FMR1-interacting protein 2 OS=Homo sapiens GN=CYFIP2	sp|Q96F07-2|CYFP2_HUMAN,tr|B7Z3H2|B7Z3H2_HUMAN,tr|E7EVJ5|E7EVJ5_HUMAN,tr|E7EW33|E7EW33_HUMAN,tr|H7C229|H7C229_HUMAN	uni_human_2016.fasta	145,678.3	100.0%	3	3	3	0.0535%	2.63%
JMP1_SFD	BR1	JMP1_BR1	File Name: JMP1_04_01 (F037269)	Isoform 2 of RAS protein activator like-3 OS=Homo sapiens GN=RASAL3	sp|Q86YV0-2|RASL3_HUMAN,sp|Q86YV0|RASL3_HUMAN,tr|Q9H7J2|Q9H7J2_HUMAN	uni_human_2016.fasta	111,900.4	100.0%	7	7	7	0.125%	7.85%
JMP1_SFD	BR1	JMP1_BR1	File Name: JMP1_04_01 (F037269)	Protein Niban OS=Homo sapiens GN=FAM129A PE=1 SV=1	sp|Q9BZQ8|NIBAN_HUMAN,tr|A0A024R978|A0A024R978_HUMAN	uni_human_2016.fasta	103,134.4	99.8%	2	2	2	0.0357%	2.26%
JMP1_SFD	BR1	JMP1_BR1	File Name: JMP1_04_01 (F037269)	cDNA FLJ59584, highly similar to Mitochondrial-processing peptidase alpha subunit, mitochondrial (EC 3.4.24.64) OS=Homo sapiens PE=2 SV=1	tr|B4DRK5|B4DRK5_HUMAN	uni_human_2016.fasta	28,241.9	42.5%	1	1	1	0.0178%	2.72%
JMP1_SFD	BR1	JMP1_BR1	File Name: JMP1_04_01 (F037269)	Isoform F of Constitutive coactivator of PPAR-gamma-like protein 1 OS=Homo sapiens GN=FAM120A	sp|Q9NZB2-6|F120A_HUMAN,sp|Q9NZB2|F120A_HUMAN	uni_human_2016.fasta	121,889.1	99.9%	3	3	3	0.0535%	2.97%
JMP1_SFD	BR1	JMP1_BR1	File Name: JMP1_04_01 (F037269)	Regulator of nonsense transcripts 2 OS=Homo sapiens GN=UPF2 PE=1 SV=1	sp|Q9HAU5|RENT2_HUMAN	uni_human_2016.fasta	147,814.5	34.3%	0	0	0	0.000%	0.000%
JMP1_SFD	BR1	JMP1_BR1	File Name: JMP1_04_01 (F037269)	Isoform 2 of Large proline-rich protein BAG6 OS=Homo sapiens GN=BAG6	sp|P46379-2|BAG6_HUMAN,sp|P46379-3|BAG6_HUMAN,sp|P46379-5|BAG6_HUMAN,sp|P46379|BAG6_HUMAN,tr|A0A024RCR6|A0A024RCR6_HUMAN,tr|A0A0G2JK23|A0A0G2JK23_HUMAN,tr|A0A0G2JL47|A0A0G2JL47_HUMAN	uni_human_2016.fasta	119,407.3	99.9%	2	2	2	0.0357%	1.95%
JMP1_SFD	BR1	JMP1_BR1	File Name: JMP1_04_01 (F037269)	Isoform 4 of Squamous cell carcinoma antigen recognized by T-cells 3 OS=Homo sapiens GN=SART3	sp|Q15020-4|SART3_HUMAN,sp|Q15020|SART3_HUMAN	uni_human_2016.fasta	109,936.4	100.0%	5	5	5	0.0892%	4.53%
JMP1_SFD	BR1	JMP1_BR1	File Name: JMP1_04_01 (F037269)	Isoform 2 of Filamin-A OS=Homo sapiens GN=FLNA	sp|P21333-2|FLNA_HUMAN,sp|P21333|FLNA_HUMAN,tr|Q5HY54|Q5HY54_HUMAN	uni_human_2016.fasta	280,729.4	100.0%	3	3	3	0.0535%	1.21%
JMP1_SFD	BR1	JMP1_BR1	File Name: JMP1_04_01 (F037269)	Talin-1 OS=Homo sapiens GN=TLN1 PE=1 SV=3	sp|Q9Y490|TLN1_HUMAN	uni_human_2016.fasta	269,765.1	100.0%	3	3	3	0.0535%	2.01%
JMP1_SFD	BR1	JMP1_BR1	File Name: JMP1_04_01 (F037269)	Isoform 2 of Clathrin heavy chain 1 OS=Homo sapiens GN=CLTC	sp|Q00610-2|CLH1_HUMAN,sp|Q00610|CLH1_HUMAN,tr|A0A087WVQ6|A0A087WVQ6_HUMAN	uni_human_2016.fasta	191,618.9	100.0%	3	3	3	0.0535%	1.71%
JMP1_SFD	BR1	JMP1_BR1	File Name: JMP1_05_01 (F037270)	Matrin-3 OS=Homo sapiens GN=MATR3 PE=1 SV=2	sp|P43243|MATR3_HUMAN,tr|A0A0R4J2E8|A0A0R4J2E8_HUMAN,tr|A8MXP9|A8MXP9_HUMAN,tr|D6REM6|D6REM6_HUMAN	uni_human_2016.fasta	94,626.7	100.0%	9	12	13	0.236%	9.80%
JMP1_SFD	BR1	JMP1_BR1	File Name: JMP1_05_01 (F037270)	Valine--tRNA ligase OS=Homo sapiens GN=VARS PE=1 SV=4	sp|P26640|SYVC_HUMAN	uni_human_2016.fasta	140,477.5	73.4%	1	1	1	0.0181%	1.19%
JMP1_SFD	BR1	JMP1_BR1	File Name: JMP1_05_01 (F037270)	Isoform 2 of Protein KIAA0100 OS=Homo sapiens GN=KIAA0100	sp|Q14667-2|K0100_HUMAN,sp|Q14667|K0100_HUMAN,tr|K7EQ86|K7EQ86_HUMAN,tr|Q08E86|Q08E86_HUMAN	uni_human_2016.fasta	253,702.8	59.3%	1	1	1	0.0181%	0.363%
JMP1_SFD	BR1	JMP1_BR1	File Name: JMP1_05_01 (F037270)	ATPase family AAA domain-containing protein 3A (Fragment) OS=Homo sapiens GN=ATAD3A PE=1 SV=1	tr|H0Y2W2|H0Y2W2_HUMAN	uni_human_2016.fasta	64,356.1	20.9%	0	0	0	0.000%	0.000%
JMP1_SFD	BR1	JMP1_BR1	File Name: JMP1_05_01 (F037270)	cDNA FLJ75187, highly similar to Homo sapiens nap1 P120 OS=Homo sapiens PE=2 SV=1	tr|A8K8X0|A8K8X0_HUMAN	uni_human_2016.fasta	112,199.6	81.2%	1	2	2	0.0362%	0.926%
JMP1_SFD	BR1	JMP1_BR1	File Name: JMP1_05_01 (F037270)	Isoform 4 of Phosphatidylinositol 3-kinase regulatory subunit alpha OS=Homo sapiens GN=PIK3R1	sp|P27986-4|P85A_HUMAN,sp|P27986|P85A_HUMAN	uni_human_2016.fasta	83,601.5	45.0%	0	0	0	0.000%	0.000%
JMP1_SFD	BR1	JMP1_BR1	File Name: JMP1_05_01 (F037270)	Isoform 3 of Exportin-2 OS=Homo sapiens GN=CSE1L	sp|P55060-3|XPO2_HUMAN,sp|P55060-4|XPO2_HUMAN,sp|P55060|XPO2_HUMAN,tr|B4DM31|B4DM31_HUMAN,tr|B4DPS6|B4DPS6_HUMAN,tr|B4DUC5|B4DUC5_HUMAN	uni_human_2016.fasta	110,421.9	81.2%	1	1	1	0.0181%	1.06%
JMP1_SFD	BR1	JMP1_BR1	File Name: JMP1_05_01 (F037270)	Voltage-gated hydrogen channel 1 OS=Homo sapiens GN=HVCN1 PE=1 SV=1	sp|Q96D96|HVCN1_HUMAN,tr|D2KFF9|D2KFF9_HUMAN	uni_human_2016.fasta	31,684.1	65.1%	1	1	1	0.0181%	5.49%
JMP1_SFD	BR1	JMP1_BR1	File Name: JMP1_05_01 (F037270)	Isoform 2 of Rho GTPase-activating protein 4 OS=Homo sapiens GN=ARHGAP4	sp|P98171-2|RHG04_HUMAN,sp|P98171|RHG04_HUMAN,tr|B7Z2C6|B7Z2C6_HUMAN,tr|E7EQN5|E7EQN5_HUMAN,tr|Q9UGE8|Q9UGE8_HUMAN	uni_human_2016.fasta	105,025.8	99.6%	2	2	2	0.0362%	3.25%
JMP1_SFD	BR1	JMP1_BR1	File Name: JMP1_05_01 (F037270)	HLA class II histocompatibility antigen, DP beta 1 chain OS=Homo sapiens GN=HLA-DPB1 PE=1 SV=1	tr|A0A0G2JII1|A0A0G2JII1_HUMAN,tr|A0A0G2JJV3|A0A0G2JJV3_HUMAN,tr|A0A140T8Z3|A0A140T8Z3_HUMAN	uni_human_2016.fasta	25,766.1	81.2%	1	1	2	0.0362%	2.63%
JMP1_SFD	BR1	JMP1_BR1	File Name: JMP1_05_01 (F037270)	Probable ATP-dependent RNA helicase DDX10 OS=Homo sapiens GN=DDX10 PE=1 SV=2	sp|Q13206|DDX10_HUMAN,tr|B4DKX3|B4DKX3_HUMAN,tr|E9PIF2|E9PIF2_HUMAN,tr|Q59EC7|Q59EC7_HUMAN	uni_human_2016.fasta	100,891.3	61.3%	1	1	1	0.0181%	1.49%
JMP1_SFD	BR1	JMP1_BR1	File Name: JMP1_05_01 (F037270)	MHC class I antigen (Fragment) OS=Homo sapiens GN=HLA-B PE=3 SV=1	tr|E3Q1J2|E3Q1J2_HUMAN	uni_human_2016.fasta	31,581.5	36.4%	0	0	0	0.000%	0.000%
JMP1_SFD	BR1	JMP1_BR1	File Name: JMP1_05_01 (F037270)	Poly [ADP-ribose] polymerase OS=Homo sapiens PE=2 SV=1	tr|B2R5W3|B2R5W3_HUMAN	uni_human_2016.fasta	113,089.6	67.2%	1	1	1	0.0181%	0.986%
JMP1_SFD	BR1	JMP1_BR1	File Name: JMP1_05_01 (F037270)	Fatty acid synthase OS=Homo sapiens GN=FASN PE=1 SV=3	sp|P49327|FAS_HUMAN,tr|A0A0U1RQF0|A0A0U1RQF0_HUMAN	uni_human_2016.fasta	273,427.1	35.1%	0	0	0	0.000%	0.000%
JMP1_SFD	BR1	JMP1_BR1	File Name: JMP1_05_01 (F037270)	Isoform B of AP-1 complex subunit beta-1 OS=Homo sapiens GN=AP1B1	sp|Q10567-2|AP1B1_HUMAN,sp|Q10567-3|AP1B1_HUMAN,sp|Q10567-4|AP1B1_HUMAN,sp|Q10567|AP1B1_HUMAN,tr|C9J1E7|C9J1E7_HUMAN	uni_human_2016.fasta	104,639.4	81.2%	1	1	1	0.0181%	0.849%
JMP1_SFD	BR1	JMP1_BR1	File Name: JMP1_05_01 (F037270)	Isoform 2 of 2-oxoglutarate dehydrogenase, mitochondrial OS=Homo sapiens GN=OGDH	sp|Q02218-2|ODO1_HUMAN,sp|Q02218|ODO1_HUMAN,tr|A0A0D9SFS3|A0A0D9SFS3_HUMAN,tr|E9PCR7|E9PCR7_HUMAN,tr|E9PDF2|E9PDF2_HUMAN	uni_human_2016.fasta	115,514.9	100.0%	5	6	6	0.109%	6.28%
JMP1_SFD	BR1	JMP1_BR1	File Name: JMP1_05_01 (F037270)	Tax_Id=9606 Gene_Symbol=KRT14 Keratin, type I cytoskeletal 14	IPI:CON_00384444.5|SWISS-PROT:P02533,sp|P02533|K1C14_HUMAN	uni_human_2016.fasta	51,622.6	99.8%	2	2	2	0.0362%	7.84%
JMP1_SFD	BR1	JMP1_BR1	File Name: JMP1_05_01 (F037270)	Biorientation of chromosomes in cell division protein 1-like 1 OS=Homo sapiens GN=BOD1L1 PE=1 SV=2	sp|Q8NFC6|BD1L1_HUMAN	uni_human_2016.fasta	330,459.7	81.2%	1	1	1	0.0181%	0.229%
JMP1_SFD	BR1	JMP1_BR1	File Name: JMP1_05_01 (F037270)	THO complex subunit 7 homolog (Fragment) OS=Homo sapiens GN=THOC7 PE=1 SV=1	tr|H7C5E3|H7C5E3_HUMAN	uni_human_2016.fasta	3,422.3	98.4%	2	2	2	0.0362%	20.0%
JMP1_SFD	BR1	JMP1_BR1	File Name: JMP1_05_01 (F037270)	Phosphoribosylformylglycinamidine synthase OS=Homo sapiens GN=PFAS PE=1 SV=4	sp|O15067|PUR4_HUMAN,tr|A8K8N7|A8K8N7_HUMAN,tr|A8K9T9|A8K9T9_HUMAN	uni_human_2016.fasta	144,733.8	28.4%	0	0	0	0.000%	0.000%
JMP1_SFD	BR1	JMP1_BR1	File Name: JMP1_05_01 (F037270)	WD repeat-containing protein 3 OS=Homo sapiens GN=WDR3 PE=1 SV=1	sp|Q9UNX4|WDR3_HUMAN,tr|Q5TDG3|Q5TDG3_HUMAN	uni_human_2016.fasta	106,102.5	98.2%	1	1	1	0.0181%	1.17%
JMP1_SFD	BR1	JMP1_BR1	File Name: JMP1_05_01 (F037270)	Iron-responsive element-binding protein 2 OS=Homo sapiens GN=IREB2 PE=1 SV=3	sp|P48200|IREB2_HUMAN	uni_human_2016.fasta	105,046.8	43.8%	0	0	0	0.000%	0.000%
JMP1_SFD	BR1	JMP1_BR1	File Name: JMP1_05_01 (F037270)	Nuclear pore complex protein Nup107 OS=Homo sapiens GN=NUP107 PE=1 SV=1	sp|P57740|NU107_HUMAN,tr|G3V1T4|G3V1T4_HUMAN	uni_human_2016.fasta	106,376.7	19.7%	0	0	0	0.000%	0.000%
JMP1_SFD	BR1	JMP1_BR1	File Name: JMP1_05_01 (F037270)	Isoform 2 of Phenylalanine--tRNA ligase alpha subunit OS=Homo sapiens GN=FARSA	sp|Q9Y285-2|SYFA_HUMAN,sp|Q9Y285|SYFA_HUMAN,tr|Q6IBR2|Q6IBR2_HUMAN	uni_human_2016.fasta	57,564.5	43.0%	0	0	0	0.000%	0.000%
JMP1_SFD	BR1	JMP1_BR1	File Name: JMP1_05_01 (F037270)	Isoform B of Phosphate carrier protein, mitochondrial OS=Homo sapiens GN=SLC25A3	sp|Q00325-2|MPCP_HUMAN,sp|Q00325|MPCP_HUMAN,tr|A0A024RBE8|A0A024RBE8_HUMAN,tr|A0A024RBH9|A0A024RBH9_HUMAN,tr|B2RE88|B2RE88_HUMAN,tr|F8VVM2|F8VVM2_HUMAN,tr|Q53HC3|Q53HC3_HUMAN,tr|Q8NCF7|Q8NCF7_HUMAN	uni_human_2016.fasta	40,095.9	67.6%	1	1	1	0.0181%	3.32%
JMP1_SFD	BR1	JMP1_BR1	File Name: JMP1_05_01 (F037270)	C-1-tetrahydrofolate synthase, cytoplasmic OS=Homo sapiens GN=MTHFD1 PE=1 SV=3	sp|P11586|C1TC_HUMAN,tr|A0A024R652|A0A024R652_HUMAN,tr|B7Z809|B7Z809_HUMAN,tr|F5H2F4|F5H2F4_HUMAN	uni_human_2016.fasta	101,561.5	100.0%	5	7	7	0.127%	5.24%
JMP1_SFD	BR1	JMP1_BR1	File Name: JMP1_05_01 (F037270)	Gem-associated protein 4 OS=Homo sapiens GN=GEMIN4 PE=1 SV=2	sp|P57678|GEMI4_HUMAN,tr|I3L2C7|I3L2C7_HUMAN,tr|Q8WUM5|Q8WUM5_HUMAN,tr|Q9HC39|Q9HC39_HUMAN	uni_human_2016.fasta	120,040.0	97.6%	1	1	1	0.0181%	1.04%
JMP1_SFD	BR1	JMP1_BR1	File Name: JMP1_05_01 (F037270)	Isoform M1 of Pyruvate kinase PKM OS=Homo sapiens GN=PKM	sp|P14618-2|KPYM_HUMAN,tr|A0A024R5Z9|A0A024R5Z9_HUMAN	uni_human_2016.fasta	58,062.6	68.8%	1	1	1	0.0181%	1.69%
JMP1_SFD	BR1	JMP1_BR1	File Name: JMP1_05_01 (F037270)	Vasorin OS=Homo sapiens GN=VASN PE=1 SV=1	sp|Q6EMK4|VASN_HUMAN	uni_human_2016.fasta	71,714.1	81.2%	1	1	1	0.0181%	0.892%
JMP1_SFD	BR1	JMP1_BR1	File Name: JMP1_05_01 (F037270)	Isoform 2 of Interleukin enhancer-binding factor 3 OS=Homo sapiens GN=ILF3	sp|Q12906-2|ILF3_HUMAN,sp|Q12906-3|ILF3_HUMAN,sp|Q12906-4|ILF3_HUMAN,sp|Q12906-5|ILF3_HUMAN,sp|Q12906-6|ILF3_HUMAN,sp|Q12906-7|ILF3_HUMAN,sp|Q12906|ILF3_HUMAN,tr|A8K590|A8K590_HUMAN,tr|F4ZW64|F4ZW64_HUMAN,tr|F4ZW65|F4ZW65_HUMAN,tr|F4ZW66|F4ZW66_HUMAN	uni_human_2016.fasta	95,338.9	100.0%	3	3	3	0.0544%	4.13%
JMP1_SFD	BR1	JMP1_BR1	File Name: JMP1_05_01 (F037270)	Heat shock 70 kDa protein 4 OS=Homo sapiens GN=HSPA4 PE=1 SV=4	sp|P34932|HSP74_HUMAN,tr|Q59GF8|Q59GF8_HUMAN,tr|V9HW33|V9HW33_HUMAN	uni_human_2016.fasta	94,331.9	100.0%	3	3	3	0.0544%	5.60%
JMP1_SFD	BR1	JMP1_BR1	File Name: JMP1_05_01 (F037270)	Protocadherin-1 (Fragment) OS=Homo sapiens GN=PCDH1 PE=4 SV=1	tr|H0Y9I5|H0Y9I5_HUMAN	uni_human_2016.fasta	1,993.1	79.4%	1	1	1	0.0181%	29.4%
JMP1_SFD	BR1	JMP1_BR1	File Name: JMP1_05_01 (F037270)	Heat shock protein HSP 90-beta OS=Homo sapiens GN=HSP90AB1 PE=1 SV=4	sp|P08238|HS90B_HUMAN,tr|A0A024RD80|A0A024RD80_HUMAN	uni_human_2016.fasta	83,267.3	96.8%	1	1	1	0.0181%	2.07%
JMP1_SFD	BR1	JMP1_BR1	File Name: JMP1_05_01 (F037270)	ATP-dependent RNA helicase A OS=Homo sapiens GN=DHX9 PE=1 SV=4	sp|Q08211|DHX9_HUMAN	uni_human_2016.fasta	140,961.5	100.0%	6	6	6	0.109%	5.20%
JMP1_SFD	BR1	JMP1_BR1	File Name: JMP1_05_01 (F037270)	Short transient receptor potential channel 3 OS=Homo sapiens GN=TRPC3 PE=1 SV=3	sp|Q13507|TRPC3_HUMAN	uni_human_2016.fasta	96,013.7	19.7%	0	0	0	0.000%	0.000%
JMP1_SFD	BR1	JMP1_BR1	File Name: JMP1_05_01 (F037270)	Probable rRNA-processing protein EBP2 OS=Homo sapiens GN=EBNA1BP2 PE=1 SV=2	sp|Q99848|EBP2_HUMAN,tr|H7C2Q8|H7C2Q8_HUMAN,tr|Q6IB29|Q6IB29_HUMAN	uni_human_2016.fasta	34,852.9	18.8%	0	0	0	0.000%	0.000%
JMP1_SFD	BR1	JMP1_BR1	File Name: JMP1_05_01 (F037270)	Isoform 5 of Nuclear pore complex protein Nup98-Nup96 OS=Homo sapiens GN=NUP98	sp|P52948-5|NUP98_HUMAN,sp|P52948-6|NUP98_HUMAN,sp|P52948|NUP98_HUMAN	uni_human_2016.fasta	197,583.5	99.9%	3	3	3	0.0544%	1.33%
JMP1_SFD	BR1	JMP1_BR1	File Name: JMP1_05_01 (F037270)	Importin-5 (Fragment) OS=Homo sapiens GN=IPO5 PE=1 SV=1	tr|H0Y8C6|H0Y8C6_HUMAN	uni_human_2016.fasta	123,861.6	81.2%	1	1	1	0.0181%	1.36%
JMP1_SFD	BR1	JMP1_BR1	File Name: JMP1_05_01 (F037270)	Isoform 2 of DNA ligase 3 OS=Homo sapiens GN=LIG3	sp|P49916-2|DNLI3_HUMAN,sp|P49916-3|DNLI3_HUMAN,sp|P49916-4|DNLI3_HUMAN,sp|P49916|DNLI3_HUMAN	uni_human_2016.fasta	112,909.8	98.7%	1	1	1	0.0181%	1.26%
JMP1_SFD	BR1	JMP1_BR1	File Name: JMP1_05_01 (F037270)	DNA replication licensing factor MCM2 OS=Homo sapiens GN=MCM2 PE=1 SV=4	sp|P49736|MCM2_HUMAN,tr|B3KXZ4|B3KXZ4_HUMAN,tr|B7Z8Z6|B7Z8Z6_HUMAN	uni_human_2016.fasta	101,898.1	100.0%	8	10	11	0.199%	10.7%
JMP1_SFD	BR1	JMP1_BR1	File Name: JMP1_05_01 (F037270)	Isoform 2 of FTS and Hook-interacting protein OS=Homo sapiens GN=FAM160A2	sp|Q8N612-2|F16A2_HUMAN,sp|Q8N612|F16A2_HUMAN	uni_human_2016.fasta	105,570.4	81.2%	1	1	1	0.0181%	0.609%
JMP1_SFD	BR1	JMP1_BR1	File Name: JMP1_05_01 (F037270)	Isoform 2 of 5'-3' exoribonuclease 2 OS=Homo sapiens GN=XRN2	sp|Q9H0D6-2|XRN2_HUMAN,sp|Q9H0D6|XRN2_HUMAN,tr|B3KMC9|B3KMC9_HUMAN,tr|B4DZC3|B4DZC3_HUMAN	uni_human_2016.fasta	108,585.7	100.0%	3	3	3	0.0544%	3.09%
JMP1_SFD	BR1	JMP1_BR1	File Name: JMP1_05_01 (F037270)	Fibrous sheath-interacting protein 2 OS=Homo sapiens GN=FSIP2 PE=2 SV=4	sp|Q5CZC0|FSIP2_HUMAN,tr|J3QTJ6|J3QTJ6_HUMAN	uni_human_2016.fasta	780,622.9	52.4%	1	1	1	0.0181%	0.0869%
JMP1_SFD	BR1	JMP1_BR1	File Name: JMP1_05_01 (F037270)	cDNA FLJ53756, highly similar to SPRY domain-containing protein 4 OS=Homo sapiens PE=2 SV=1	tr|B4DUC9|B4DUC9_HUMAN	uni_human_2016.fasta	14,455.9	44.5%	0	0	0	0.000%	0.000%
JMP1_SFD	BR1	JMP1_BR1	File Name: JMP1_05_01 (F037270)	Isoform 2 of Cadherin-19 OS=Homo sapiens GN=CDH19	sp|Q9H159-2|CAD19_HUMAN,sp|Q9H159|CAD19_HUMAN,tr|F8VVI9|F8VVI9_HUMAN,tr|J3KTP3|J3KTP3_HUMAN,tr|Q96KY9|Q96KY9_HUMAN	uni_human_2016.fasta	87,005.3	81.2%	1	1	1	0.0181%	3.67%
JMP1_SFD	BR1	JMP1_BR1	File Name: JMP1_05_01 (F037270)	Exportin-7 OS=Homo sapiens GN=XPO7 PE=1 SV=3	sp|Q9UIA9|XPO7_HUMAN,tr|A8K607|A8K607_HUMAN,tr|E7ESC6|E7ESC6_HUMAN	uni_human_2016.fasta	123,912.8	100.0%	2	2	2	0.0362%	1.56%
JMP1_SFD	BR1	JMP1_BR1	File Name: JMP1_05_01 (F037270)	Tax_Id=9606 Gene_Symbol=KRT5 Keratin, type II cytoskeletal 5	IPI:CON_00009867.3|SWISS-PROT:P13647,sp|P13647|K2C5_HUMAN	uni_human_2016.fasta	62,379.6	59.1%	2	2	2	0.0362%	7.63%
JMP1_SFD	BR1	JMP1_BR1	File Name: JMP1_05_01 (F037270)	RNA-binding protein 25 OS=Homo sapiens GN=RBM25 PE=1 SV=3	sp|P49756|RBM25_HUMAN	uni_human_2016.fasta	100,189.1	71.9%	1	1	1	0.0181%	2.14%
JMP1_SFD	BR1	JMP1_BR1	File Name: JMP1_05_01 (F037270)	Putative ATP-dependent RNA helicase DDX11-like protein 8 OS=Homo sapiens GN=DDX11L8 PE=1 SV=1	sp|A8MPP1|D11L8_HUMAN,sp|Q92771|DDX12_HUMAN,sp|Q96FC9-2|DDX11_HUMAN,sp|Q96FC9-3|DDX11_HUMAN,sp|Q96FC9-4|DDX11_HUMAN,sp|Q96FC9|DDX11_HUMAN,tr|B4DK70|B4DK70_HUMAN,tr|B4DMS8|B4DMS8_HUMAN,tr|B4DZY1|B4DZY1_HUMAN,tr|B4E115|B4E115_HUMAN,tr|F5H235|F5H235_HUMAN,tr|F6WZM0|F6WZM0_HUMAN,tr|Q2NKM7|Q2NKM7_HUMAN	uni_human_2016.fasta	98,687.9	81.2%	1	1	1	0.0181%	0.772%
JMP1_SFD	BR1	JMP1_BR1	File Name: JMP1_05_01 (F037270)	RNA-binding protein 12 OS=Homo sapiens GN=RBM12 PE=1 SV=1	sp|Q9NTZ6|RBM12_HUMAN,tr|A6PVI0|A6PVI0_HUMAN,tr|A6PVI1|A6PVI1_HUMAN,tr|Q5JX62|Q5JX62_HUMAN,tr|Q69YJ7|Q69YJ7_HUMAN	uni_human_2016.fasta	97,396.8	52.8%	1	1	1	0.0181%	1.50%
JMP1_SFD	BR1	JMP1_BR1	File Name: JMP1_05_01 (F037270)	Intercellular adhesion molecule 3 OS=Homo sapiens GN=ICAM3 PE=1 SV=2	sp|P32942|ICAM3_HUMAN,tr|A0A024R7C1|A0A024R7C1_HUMAN,tr|B2R736|B2R736_HUMAN,tr|K7ERN2|K7ERN2_HUMAN	uni_human_2016.fasta	59,539.0	45.3%	0	0	0	0.000%	0.000%
JMP1_SFD	BR1	JMP1_BR1	File Name: JMP1_05_01 (F037270)	Keratin, type II cytoskeletal 2 epidermal OS=Homo sapiens GN=KRT2 PE=1 SV=2	sp|P35908|K22E_HUMAN	uni_human_2016.fasta	65,433.9	100.0%	12	13	13	0.236%	26.0%
JMP1_SFD	BR1	JMP1_BR1	File Name: JMP1_05_01 (F037270)	Isoform PML-5 of Protein PML OS=Homo sapiens GN=PML	sp|P29590-2|PML_HUMAN	uni_human_2016.fasta	67,469.4	100.0%	7	7	7	0.127%	10.8%
JMP1_SFD	BR1	JMP1_BR1	File Name: JMP1_05_01 (F037270)	Isoform 12 of Titin OS=Homo sapiens GN=TTN	sp|Q8WZ42-12|TITIN_HUMAN,tr|A0A0A0MTS7|A0A0A0MTS7_HUMAN	uni_human_2016.fasta	3,994,212.8	99.2%	2	2	2	0.0362%	0.0306%
JMP1_SFD	BR1	JMP1_BR1	File Name: JMP1_05_01 (F037270)	UDP-N-acetylglucosamine--peptide N-acetylglucosaminyltransferase 110 kDa subunit OS=Homo sapiens GN=OGT PE=1 SV=3	sp|O15294|OGT1_HUMAN	uni_human_2016.fasta	116,928.0	100.0%	3	4	4	0.0725%	3.63%
JMP1_SFD	BR1	JMP1_BR1	File Name: JMP1_05_01 (F037270)	Dolichyl-diphosphooligosaccharide--protein glycosyltransferase subunit DAD1 OS=Homo sapiens GN=DAD1 PE=1 SV=3	sp|P61803|DAD1_HUMAN,tr|F5GXX5|F5GXX5_HUMAN,tr|Q53G02|Q53G02_HUMAN	uni_human_2016.fasta	12,497.4	33.4%	0	0	0	0.000%	0.000%
JMP1_SFD	BR1	JMP1_BR1	File Name: JMP1_05_01 (F037270)	Isoform 2 of ATP-citrate synthase OS=Homo sapiens GN=ACLY	sp|P53396-2|ACLY_HUMAN,sp|P53396-3|ACLY_HUMAN,tr|A0A024R1Y2|A0A024R1Y2_HUMAN	uni_human_2016.fasta	119,775.6	19.9%	0	0	0	0.000%	0.000%
JMP1_SFD	BR1	JMP1_BR1	File Name: JMP1_05_01 (F037270)	Staphylococcal nuclease domain-containing protein 1 OS=Homo sapiens GN=SND1 PE=1 SV=1	sp|Q7KZF4|SND1_HUMAN,tr|A0A140VK49|A0A140VK49_HUMAN,tr|B4E299|B4E299_HUMAN	uni_human_2016.fasta	101,998.5	100.0%	12	13	13	0.236%	14.8%
JMP1_SFD	BR1	JMP1_BR1	File Name: JMP1_05_01 (F037270)	Importin-8 OS=Homo sapiens GN=IPO8 PE=1 SV=2	sp|O15397|IPO8_HUMAN	uni_human_2016.fasta	119,941.6	98.3%	1	1	1	0.0181%	0.868%
JMP1_SFD	BR1	JMP1_BR1	File Name: JMP1_05_01 (F037270)	DNA repair endonuclease XPF OS=Homo sapiens GN=ERCC4 PE=1 SV=3	sp|Q92889|XPF_HUMAN,tr|B4DXD8|B4DXD8_HUMAN	uni_human_2016.fasta	104,490.0	81.2%	1	1	1	0.0181%	1.31%
JMP1_SFD	BR1	JMP1_BR1	File Name: JMP1_05_01 (F037270)	Isoform 2 of ATP-dependent RNA helicase DDX42 OS=Homo sapiens GN=DDX42	sp|Q86XP3-2|DDX42_HUMAN	uni_human_2016.fasta	90,069.5	35.3%	0	0	0	0.000%	0.000%
JMP1_SFD	BR1	JMP1_BR1	File Name: JMP1_05_01 (F037270)	Isoform 3 of Tumor necrosis factor receptor superfamily member 8 OS=Homo sapiens GN=TNFRSF8	sp|P28908-3|TNR8_HUMAN,sp|P28908|TNR8_HUMAN	uni_human_2016.fasta	63,745.9	61.5%	1	1	1	0.0181%	2.69%
JMP1_SFD	BR1	JMP1_BR1	File Name: JMP1_05_01 (F037270)	Isoform B of Manganese-transporting ATPase 13A1 OS=Homo sapiens GN=ATP13A1	sp|Q9HD20-2|AT131_HUMAN,sp|Q9HD20|AT131_HUMAN,tr|A0A024R7N2|A0A024R7N2_HUMAN,tr|A0A024R7P3|A0A024R7P3_HUMAN	uni_human_2016.fasta	132,957.8	97.2%	1	1	1	0.0181%	1.01%
JMP1_SFD	BR1	JMP1_BR1	File Name: JMP1_05_01 (F037270)	Nucleolar protein 14 OS=Homo sapiens GN=NOP14 PE=1 SV=3	sp|P78316|NOP14_HUMAN,tr|A8KA74|A8KA74_HUMAN	uni_human_2016.fasta	97,671.9	98.6%	1	1	1	0.0181%	1.28%
JMP1_SFD	BR1	JMP1_BR1	File Name: JMP1_05_01 (F037270)	DNA replication licensing factor MCM4 OS=Homo sapiens GN=MCM4 PE=1 SV=5	sp|P33991|MCM4_HUMAN,tr|A0A024R7U6|A0A024R7U6_HUMAN,tr|B3KMX0|B3KMX0_HUMAN	uni_human_2016.fasta	96,560.6	98.4%	1	1	1	0.0181%	1.04%
JMP1_SFD	BR1	JMP1_BR1	File Name: JMP1_05_01 (F037270)	Isoform 4 of Double-stranded RNA-specific adenosine deaminase OS=Homo sapiens GN=ADAR	sp|P55265-4|DSRAD_HUMAN,sp|P55265-5|DSRAD_HUMAN,sp|P55265|DSRAD_HUMAN,tr|A0A024DAK3|A0A024DAK3_HUMAN	uni_human_2016.fasta	136,070.0	100.0%	8	9	9	0.163%	7.17%
JMP1_SFD	BR1	JMP1_BR1	File Name: JMP1_05_01 (F037270)	Isoform 2 of Peptidyl-prolyl cis-trans isomerase NIMA-interacting 4 OS=Homo sapiens GN=PIN4	sp|Q9Y237-2|PIN4_HUMAN,sp|Q9Y237-3|PIN4_HUMAN,sp|Q9Y237|PIN4_HUMAN,tr|H0Y4T6|H0Y4T6_HUMAN,tr|H0Y8P6|H0Y8P6_HUMAN,tr|J3KMW3|J3KMW3_HUMAN	uni_human_2016.fasta	13,810.1	67.6%	1	1	1	0.0181%	5.13%
JMP1_SFD	BR1	JMP1_BR1	File Name: JMP1_05_01 (F037270)	Isoform 2 of Lon protease homolog, mitochondrial OS=Homo sapiens GN=LONP1	sp|P36776-2|LONM_HUMAN,sp|P36776|LONM_HUMAN,tr|B3KXS5|B3KXS5_HUMAN,tr|B4DPX0|B4DPX0_HUMAN,tr|E5KMI6|E5KMI6_HUMAN,tr|K7EJE8|K7EJE8_HUMAN,tr|K7EKE6|K7EKE6_HUMAN,tr|Q2VPA0|Q2VPA0_HUMAN	uni_human_2016.fasta	106,491.3	100.0%	6	9	9	0.163%	6.59%
JMP1_SFD	BR1	JMP1_BR1	File Name: JMP1_05_01 (F037270)	Isoform 2 of SLIT-ROBO Rho GTPase-activating protein 3 OS=Homo sapiens GN=SRGAP3	sp|O43295-2|SRGP3_HUMAN,sp|O43295-3|SRGP3_HUMAN,sp|O43295|SRGP3_HUMAN,sp|O75044|SRGP2_HUMAN,sp|P0DJJ0|SRG2C_HUMAN,sp|P0DMP2|SRG2B_HUMAN,sp|P45954|ACDSB_HUMAN,sp|Q7Z6B7-2|SRGP1_HUMAN,sp|Q7Z6B7|SRGP1_HUMAN,tr|A0A075B7B5|A0A075B7B5_HUMAN,tr|A0A087WW56|A0A087WW56_HUMAN,tr|A0A087WZH4|A0A087WZH4_HUMAN,tr|A0A087X0L1|A0A087X0L1_HUMAN,tr|A0A0S2Z3P9|A0A0S2Z3P9_HUMAN,tr|A2RUF3|A2RUF3_HUMAN,tr|B4DDU0|B4DDU0_HUMAN,tr|B7Z3G4|B7Z3G4_HUMAN,tr|B7ZM87|B7ZM87_HUMAN,tr|C7TPG7|C7TPG7_HUMAN,tr|E7EMD6|E7EMD6_HUMAN,tr|E9PDX4|E9PDX4_HUMAN,tr|G5EA48|G5EA48_HUMAN,tr|Q5VZB5|Q5VZB5_HUMAN,tr|Q8IXS7|Q8IXS7_HUMAN,tr|Q9ULR4|Q9ULR4_HUMAN	uni_human_2016.fasta	47,487.1	61.5%	1	1	1	0.0181%	0.465%
JMP1_SFD	BR1	JMP1_BR1	File Name: JMP1_05_01 (F037270)	Splicing factor 3B subunit 3 OS=Homo sapiens GN=SF3B3 PE=1 SV=4	sp|Q15393|SF3B3_HUMAN,tr|A8K6V3|A8K6V3_HUMAN	uni_human_2016.fasta	135,579.4	99.9%	2	2	2	0.0362%	2.05%
JMP1_SFD	BR1	JMP1_BR1	File Name: JMP1_05_01 (F037270)	U3 small nucleolar RNA-interacting protein 2 OS=Homo sapiens GN=RRP9 PE=1 SV=1	sp|O43818|U3IP2_HUMAN	uni_human_2016.fasta	51,840.9	36.6%	0	0	0	0.000%	0.000%
JMP1_SFD	BR1	JMP1_BR1	File Name: JMP1_05_01 (F037270)	ADAMTS-like protein 1 OS=Homo sapiens GN=ADAMTSL1 PE=1 SV=4	sp|Q8N6G6|ATL1_HUMAN	uni_human_2016.fasta	193,405.3	78.1%	1	1	1	0.0181%	0.341%
JMP1_SFD	BR1	JMP1_BR1	File Name: JMP1_05_01 (F037270)	Isoform 2 of Sarcoplasmic/endoplasmic reticulum calcium ATPase 2 OS=Homo sapiens GN=ATP2A2	sp|P16615-2|AT2A2_HUMAN,sp|P16615-3|AT2A2_HUMAN,sp|P16615-4|AT2A2_HUMAN,sp|P16615-5|AT2A2_HUMAN,sp|P16615|AT2A2_HUMAN,tr|A0A0S2Z3L2|A0A0S2Z3L2_HUMAN,tr|H7C5W9|H7C5W9_HUMAN	uni_human_2016.fasta	114,758.8	72.8%	1	1	1	0.0181%	1.10%
JMP1_SFD	BR1	JMP1_BR1	File Name: JMP1_05_01 (F037270)	KIAA1008, isoform CRA_b OS=Homo sapiens GN=KIAA1008 PE=4 SV=1	tr|A0A024R643|A0A024R643_HUMAN	uni_human_2016.fasta	79,116.9	81.2%	1	1	1	0.0181%	2.16%
JMP1_SFD	BR1	JMP1_BR1	File Name: JMP1_05_01 (F037270)	Structural maintenance of chromosomes protein 3 OS=Homo sapiens GN=SMC3 PE=1 SV=2	sp|Q9UQE7|SMC3_HUMAN,tr|B0AZQ4|B0AZQ4_HUMAN,tr|Q86VX4|Q86VX4_HUMAN	uni_human_2016.fasta	141,547.1	80.4%	1	1	1	0.0181%	0.657%
JMP1_SFD	BR1	JMP1_BR1	File Name: JMP1_05_01 (F037270)	Isoform Short of Heterogeneous nuclear ribonucleoprotein U OS=Homo sapiens GN=HNRNPU	sp|Q00839-2|HNRPU_HUMAN,tr|B4DLR3|B4DLR3_HUMAN	uni_human_2016.fasta	88,980.3	100.0%	4	5	6	0.109%	7.32%
JMP1_SFD	BR1	JMP1_BR1	File Name: JMP1_05_01 (F037270)	Zinc finger protein ZFPM1 OS=Homo sapiens GN=ZFPM1 PE=1 SV=2	sp|Q8IX07|FOG1_HUMAN	uni_human_2016.fasta	104,888.4	81.2%	1	1	1	0.0181%	0.994%
JMP1_SFD	BR1	JMP1_BR1	File Name: JMP1_05_01 (F037270)	cDNA, FLJ79050, highly similar to DNA polymerase eta (EC 2.7.7.7) OS=Homo sapiens PE=2 SV=1	tr|B7ZA36|B7ZA36_HUMAN	uni_human_2016.fasta	71,467.8	81.2%	1	1	1	0.0181%	0.922%
JMP1_SFD	BR1	JMP1_BR1	File Name: JMP1_05_01 (F037270)	Nucleolar and coiled-body phosphoprotein 1 (Fragment) OS=Homo sapiens GN=NOLC1 PE=1 SV=1	tr|A0A0A0MRM9|A0A0A0MRM9_HUMAN	uni_human_2016.fasta	74,656.1	98.2%	2	2	2	0.0362%	2.97%
JMP1_SFD	BR1	JMP1_BR1	File Name: JMP1_05_01 (F037270)	Keratin 1 OS=Homo sapiens GN=KRT1 PE=3 SV=1	tr|H6VRG2|H6VRG2_HUMAN	uni_human_2016.fasta	66,067.3	100.0%	9	9	10	0.181%	15.1%
JMP1_SFD	BR1	JMP1_BR1	File Name: JMP1_05_01 (F037270)	Isoform 2 of Zinc finger CCCH-type antiviral protein 1 OS=Homo sapiens GN=ZC3HAV1	sp|Q7Z2W4-2|ZCCHV_HUMAN,sp|Q7Z2W4|ZCCHV_HUMAN,tr|A8K9U6|A8K9U6_HUMAN	uni_human_2016.fasta	101,432.6	99.6%	2	2	2	0.0362%	3.72%
JMP1_SFD	BR1	JMP1_BR1	File Name: JMP1_05_01 (F037270)	Arf-GAP with coiled-coil, ANK repeat and PH domain-containing protein 2 OS=Homo sapiens GN=ACAP2 PE=1 SV=3	sp|Q15057|ACAP2_HUMAN,tr|A0A087X1H5|A0A087X1H5_HUMAN	uni_human_2016.fasta	88,030.1	60.0%	1	1	1	0.0181%	1.03%
JMP1_SFD	BR1	JMP1_BR1	File Name: JMP1_05_01 (F037270)	Isoform 2 of DNA mismatch repair protein Msh2 OS=Homo sapiens GN=MSH2	sp|P43246-2|MSH2_HUMAN,sp|P43246|MSH2_HUMAN	uni_human_2016.fasta	104,745.8	100.0%	5	5	5	0.0906%	5.18%
JMP1_SFD	BR1	JMP1_BR1	File Name: JMP1_05_01 (F037270)	Isoform 2 of Coronin-7 OS=Homo sapiens GN=CORO7	sp|P57737-2|CORO7_HUMAN,sp|P57737-3|CORO7_HUMAN,sp|P57737-4|CORO7_HUMAN,sp|P57737|CORO7_HUMAN,tr|A0A0A6YYL4|A0A0A6YYL4_HUMAN,tr|B4DKU9|B4DKU9_HUMAN	uni_human_2016.fasta	100,605.6	100.0%	3	3	3	0.0544%	3.81%
JMP1_SFD	BR1	JMP1_BR1	File Name: JMP1_05_01 (F037270)	Growth hormone-inducible transmembrane protein OS=Homo sapiens GN=GHITM PE=1 SV=2	sp|Q9H3K2|GHITM_HUMAN,tr|B4DPG9|B4DPG9_HUMAN,tr|B4DSV8|B4DSV8_HUMAN,tr|Q6FIA7|Q6FIA7_HUMAN	uni_human_2016.fasta	37,206.5	81.2%	1	1	1	0.0181%	3.19%
JMP1_SFD	BR1	JMP1_BR1	File Name: JMP1_05_01 (F037270)	ATP-binding cassette sub-family F member 1 (Fragment) OS=Homo sapiens GN=ABCF1 PE=1 SV=1	tr|H0YGW7|H0YGW7_HUMAN	uni_human_2016.fasta	67,663.3	99.2%	1	4	4	0.0725%	2.01%
JMP1_SFD	BR1	JMP1_BR1	File Name: JMP1_05_01 (F037270)	cDNA FLJ75180, highly similar to Homo sapiens mitochondrial isoleucine tRNA synthetase, mRNA OS=Homo sapiens PE=2 SV=1	tr|A8K5W7|A8K5W7_HUMAN	uni_human_2016.fasta	105,942.9	53.5%	1	1	1	0.0181%	1.17%
JMP1_SFD	BR1	JMP1_BR1	File Name: JMP1_05_01 (F037270)	Tax_Id=9606 Gene_Symbol=KRT10 Keratin, type I cytoskeletal 10	IPI:CON_00009865.2|SWISS-PROT:P13645,sp|P13645|K1C10_HUMAN	uni_human_2016.fasta	59,512.4	100.0%	8	9	9	0.163%	14.2%
JMP1_SFD	BR1	JMP1_BR1	File Name: JMP1_05_01 (F037270)	Ubiquitin-40S ribosomal protein S27a OS=Homo sapiens GN=RPS27A PE=1 SV=2	sp|P62979|RS27A_HUMAN,tr|B2RDW1|B2RDW1_HUMAN,tr|Q5RKT7|Q5RKT7_HUMAN	uni_human_2016.fasta	17,965.6	81.2%	1	1	1	0.0181%	7.69%
JMP1_SFD	BR1	JMP1_BR1	File Name: JMP1_05_01 (F037270)	Isoform 2 of Alanine--tRNA ligase, cytoplasmic OS=Homo sapiens GN=AARS	sp|P49588-2|SYAC_HUMAN,sp|P49588|SYAC_HUMAN	uni_human_2016.fasta	106,813.2	100.0%	7	12	13	0.236%	7.96%
JMP1_SFD	BR1	JMP1_BR1	File Name: JMP1_05_01 (F037270)	N-acylneuraminate cytidylyltransferase OS=Homo sapiens GN=CMAS PE=1 SV=2	sp|Q8NFW8|NEUA_HUMAN,tr|Q53GF0|Q53GF0_HUMAN	uni_human_2016.fasta	48,379.6	81.2%	1	1	1	0.0181%	1.38%
JMP1_SFD	BR1	JMP1_BR1	File Name: JMP1_05_01 (F037270)	Isoform 2 of Nuclear mitotic apparatus protein 1 OS=Homo sapiens GN=NUMA1	sp|Q14980-2|NUMA1_HUMAN,sp|Q14980|NUMA1_HUMAN,tr|A0A024R5M9|A0A024R5M9_HUMAN,tr|Q4LE64|Q4LE64_HUMAN	uni_human_2016.fasta	238,259.7	51.4%	1	1	1	0.0181%	0.476%
JMP1_SFD	BR1	JMP1_BR1	File Name: JMP1_05_01 (F037270)	cDNA FLJ45706 fis, clone FEBRA2028457, highly similar to Nucleolin OS=Homo sapiens PE=2 SV=1	tr|Q6ZS99|Q6ZS99_HUMAN	uni_human_2016.fasta	65,963.8	81.2%	1	1	1	0.0181%	1.16%
JMP1_SFD	BR1	JMP1_BR1	File Name: JMP1_05_01 (F037270)	Electron transfer flavoprotein subunit beta OS=Homo sapiens GN=ETFB PE=1 SV=3	sp|P38117|ETFB_HUMAN	uni_human_2016.fasta	27,843.6	81.2%	1	1	1	0.0181%	1.96%
JMP1_SFD	BR1	JMP1_BR1	File Name: JMP1_05_01 (F037270)	Exocyst complex component 4 OS=Homo sapiens GN=EXOC4 PE=1 SV=1	sp|Q96A65|EXOC4_HUMAN,tr|Q6NX51|Q6NX51_HUMAN	uni_human_2016.fasta	110,502.5	100.0%	4	4	4	0.0725%	4.62%
JMP1_SFD	BR1	JMP1_BR1	File Name: JMP1_05_01 (F037270)	HIV Tat-specific factor 1 OS=Homo sapiens GN=HTATSF1 PE=1 SV=1	sp|O43719|HTSF1_HUMAN	uni_human_2016.fasta	85,854.6	97.7%	1	1	1	0.0181%	1.19%
JMP1_SFD	BR1	JMP1_BR1	File Name: JMP1_05_01 (F037270)	Isoform 2 of Eukaryotic translation initiation factor 4 gamma 2 OS=Homo sapiens GN=EIF4G2	sp|P78344-2|IF4G2_HUMAN,sp|P78344|IF4G2_HUMAN	uni_human_2016.fasta	102,366.8	81.2%	1	1	1	0.0181%	1.38%
JMP1_SFD	BR1	JMP1_BR1	File Name: JMP1_05_01 (F037270)	Isoform 2 of Antigen peptide transporter 2 OS=Homo sapiens GN=TAP2	sp|Q03519-2|TAP2_HUMAN,sp|Q03519|TAP2_HUMAN,tr|A0A087WYD6|A0A087WYD6_HUMAN,tr|A0A0G2JLV0|A0A0G2JLV0_HUMAN,tr|A0A140T9S0|A0A140T9S0_HUMAN,tr|B4DS72|B4DS72_HUMAN,tr|E7ENX8|E7ENX8_HUMAN,tr|Q59H06|Q59H06_HUMAN,tr|Q5JNW1|Q5JNW1_HUMAN,tr|Q9UP03|Q9UP03_HUMAN,tr|X5CMH5|X5CMH5_HUMAN	uni_human_2016.fasta	75,665.5	62.1%	1	1	1	0.0181%	1.23%
JMP1_SFD	BR1	JMP1_BR1	File Name: JMP1_05_01 (F037270)	Unconventional myosin-Ig OS=Homo sapiens GN=MYO1G PE=1 SV=2	sp|B0I1T2|MYO1G_HUMAN,tr|Q6ZNK5|Q6ZNK5_HUMAN	uni_human_2016.fasta	116,443.6	96.6%	1	1	1	0.0181%	0.786%
JMP1_SFD	BR1	JMP1_BR1	File Name: JMP1_05_01 (F037270)	Hexokinase-2 OS=Homo sapiens GN=HK2 PE=1 SV=2	sp|P52789|HXK2_HUMAN,tr|A8K2U2|A8K2U2_HUMAN,tr|E9PB90|E9PB90_HUMAN,tr|Q68E10|Q68E10_HUMAN	uni_human_2016.fasta	102,381.3	81.2%	1	1	1	0.0181%	0.872%
JMP1_SFD	BR1	JMP1_BR1	File Name: JMP1_05_01 (F037270)	Isoform 2 of Cytoplasmic dynein 2 heavy chain 1 OS=Homo sapiens GN=DYNC2H1	sp|Q8NCM8-2|DYHC2_HUMAN,sp|Q8NCM8|DYHC2_HUMAN,tr|B0I1S0|B0I1S0_HUMAN	uni_human_2016.fasta	492,629.2	54.8%	1	1	2	0.0362%	0.162%
JMP1_SFD	BR1	JMP1_BR1	File Name: JMP1_05_01 (F037270)	Isoform 2 of Hepatoma-derived growth factor-related protein 2 OS=Homo sapiens GN=HDGFRP2	sp|Q7Z4V5-2|HDGR2_HUMAN,sp|Q7Z4V5-3|HDGR2_HUMAN,sp|Q7Z4V5-4|HDGR2_HUMAN,sp|Q7Z4V5|HDGR2_HUMAN	uni_human_2016.fasta	74,318.3	99.0%	1	1	1	0.0181%	1.79%
JMP1_SFD	BR1	JMP1_BR1	File Name: JMP1_05_01 (F037270)	Isoform 2 of Cell cycle and apoptosis regulator protein 2 OS=Homo sapiens GN=CCAR2	sp|Q8N163-2|CCAR2_HUMAN,sp|Q8N163|CCAR2_HUMAN,tr|B3KTJ9|B3KTJ9_HUMAN	uni_human_2016.fasta	102,903.1	81.2%	1	1	1	0.0181%	0.975%
JMP1_SFD	BR1	JMP1_BR1	File Name: JMP1_05_01 (F037270)	Elongation factor 2 OS=Homo sapiens GN=EEF2 PE=1 SV=4	sp|P13639|EF2_HUMAN	uni_human_2016.fasta	95,340.1	20.5%	0	0	0	0.000%	0.000%
JMP1_SFD	BR1	JMP1_BR1	File Name: JMP1_05_01 (F037270)	Thyroid hormone receptor-associated protein 3 OS=Homo sapiens GN=THRAP3 PE=1 SV=2	sp|Q9Y2W1|TR150_HUMAN	uni_human_2016.fasta	108,668.9	81.2%	1	1	1	0.0181%	1.05%
JMP1_SFD	BR1	JMP1_BR1	File Name: JMP1_05_01 (F037270)	Isoform 3 of L-lactate dehydrogenase A chain OS=Homo sapiens GN=LDHA	sp|P00338-3|LDHA_HUMAN,sp|P00338|LDHA_HUMAN,tr|B4DJI1|B4DJI1_HUMAN,tr|V9HWB9|V9HWB9_HUMAN	uni_human_2016.fasta	36,689.2	19.9%	0	0	0	0.000%	0.000%
JMP1_SFD	BR1	JMP1_BR1	File Name: JMP1_05_01 (F037270)	U4/U6.U5 tri-snRNP-associated protein 1 OS=Homo sapiens GN=SART1 PE=1 SV=1	sp|O43290|SNUT1_HUMAN	uni_human_2016.fasta	90,257.1	99.8%	2	2	2	0.0362%	2.50%
JMP1_SFD	BR1	JMP1_BR1	File Name: JMP1_05_01 (F037270)	Cyclin-I (Fragment) OS=Homo sapiens GN=CCNI PE=1 SV=1	tr|H0YA27|H0YA27_HUMAN	uni_human_2016.fasta	19,845.3	52.1%	1	1	1	0.0181%	3.39%
JMP1_SFD	BR1	JMP1_BR1	File Name: JMP1_05_01 (F037270)	Isoform 2 of Eukaryotic translation initiation factor 3 subunit B OS=Homo sapiens GN=EIF3B	sp|P55884-2|EIF3B_HUMAN,sp|P55884|EIF3B_HUMAN,tr|A0A024R821|A0A024R821_HUMAN,tr|A4D210|A4D210_HUMAN,tr|B4DV79|B4DV79_HUMAN	uni_human_2016.fasta	92,482.8	100.0%	3	3	3	0.0544%	3.44%
JMP1_SFD	BR1	JMP1_BR1	File Name: JMP1_05_01 (F037270)	Putative Polycomb group protein ASXL1 OS=Homo sapiens GN=ASXL1 PE=1 SV=3	sp|Q8IXJ9|ASXL1_HUMAN,tr|B3KVI8|B3KVI8_HUMAN,tr|Q76L82|Q76L82_HUMAN	uni_human_2016.fasta	165,448.3	81.2%	1	1	1	0.0181%	0.909%
JMP1_SFD	BR1	JMP1_BR1	File Name: JMP1_05_01 (F037270)	Isoform ACTN4ISO of Alpha-actinin-4 OS=Homo sapiens GN=ACTN4	sp|O43707-2|ACTN4_HUMAN,sp|O43707|ACTN4_HUMAN,tr|A0A0S2Z3G9|A0A0S2Z3G9_HUMAN,tr|Q96BG6|Q96BG6_HUMAN	uni_human_2016.fasta	104,857.2	97.6%	1	3	3	0.0544%	3.76%
JMP1_SFD	BR1	JMP1_BR1	File Name: JMP1_05_01 (F037270)	Lysozyme C OS=Homo sapiens GN=LYZ PE=1 SV=1	sp|P61626|LYSC_HUMAN,tr|B2R4C5|B2R4C5_HUMAN	uni_human_2016.fasta	16,536.9	38.8%	0	0	0	0.000%	0.000%
JMP1_SFD	BR1	JMP1_BR1	File Name: JMP1_05_01 (F037270)	Isoform 2 of Arf-GAP with coiled-coil, ANK repeat and PH domain-containing protein 3 OS=Homo sapiens GN=ACAP3	sp|Q96P50-1|ACAP3_HUMAN,sp|Q96P50-4|ACAP3_HUMAN,sp|Q96P50|ACAP3_HUMAN,tr|Q8WTZ1|Q8WTZ1_HUMAN	uni_human_2016.fasta	61,395.4	81.2%	1	1	1	0.0181%	1.45%
JMP1_SFD	BR1	JMP1_BR1	File Name: JMP1_05_01 (F037270)	Isoform 2 of Ubiquitin-like modifier-activating enzyme 1 OS=Homo sapiens GN=UBA1	sp|P22314-2|UBA1_HUMAN,sp|P22314|UBA1_HUMAN,tr|A0A024R1A3|A0A024R1A3_HUMAN	uni_human_2016.fasta	117,850.3	100.0%	6	6	6	0.109%	6.29%
JMP1_SFD	BR1	JMP1_BR1	File Name: JMP1_05_01 (F037270)	Isoform 2 of Hemicentin-1 OS=Homo sapiens GN=HMCN1	sp|Q96RW7-2|HMCN1_HUMAN	uni_human_2016.fasta	600,089.1	53.5%	1	1	1	0.0181%	0.109%
JMP1_SFD	BR1	JMP1_BR1	File Name: JMP1_05_01 (F037270)	Vacuolar protein sorting-associated protein 18 homolog OS=Homo sapiens GN=VPS18 PE=1 SV=2	sp|Q9P253|VPS18_HUMAN,tr|A0A024R9R3|A0A024R9R3_HUMAN	uni_human_2016.fasta	110,188.0	99.7%	2	2	2	0.0362%	1.85%
JMP1_SFD	BR1	JMP1_BR1	File Name: JMP1_05_01 (F037270)	Isoform 2 of Pre-mRNA-processing factor 6 OS=Homo sapiens GN=PRPF6	sp|O94906-2|PRP6_HUMAN,sp|O94906|PRP6_HUMAN	uni_human_2016.fasta	106,927.7	100.0%	3	3	3	0.0544%	2.89%
JMP1_SFD	BR1	JMP1_BR1	File Name: JMP1_05_01 (F037270)	Isoform 4 of Nuclear factor NF-kappa-B p100 subunit OS=Homo sapiens GN=NFKB2	sp|Q00653-4|NFKB2_HUMAN,sp|Q00653|NFKB2_HUMAN	uni_human_2016.fasta	96,750.7	100.0%	7	8	8	0.145%	8.01%
JMP1_SFD	BR1	JMP1_BR1	File Name: JMP1_05_01 (F037270)	Neutral alpha-glucosidase AB OS=Homo sapiens GN=GANAB PE=1 SV=3	sp|Q14697|GANAB_HUMAN,tr|B4DJ30|B4DJ30_HUMAN,tr|V9HWJ0|V9HWJ0_HUMAN	uni_human_2016.fasta	106,875.9	100.0%	6	7	8	0.145%	6.36%
JMP1_SFD	BR1	JMP1_BR1	File Name: JMP1_05_01 (F037270)	Keratin, type I cytoskeletal 9 OS=Homo sapiens GN=KRT9 PE=1 SV=3	sp|P35527|K1C9_HUMAN	uni_human_2016.fasta	62,065.9	100.0%	7	7	7	0.127%	14.6%
JMP1_SFD	BR1	JMP1_BR1	File Name: JMP1_05_01 (F037270)	Glycine dehydrogenase (decarboxylating), mitochondrial OS=Homo sapiens GN=GLDC PE=1 SV=2	sp|P23378|GCSP_HUMAN	uni_human_2016.fasta	112,731.9	81.2%	1	1	1	0.0181%	0.588%
JMP1_SFD	BR1	JMP1_BR1	File Name: JMP1_05_01 (F037270)	Isoform 3 of Sodium/potassium-transporting ATPase subunit alpha-1 OS=Homo sapiens GN=ATP1A1	sp|P05023-3|AT1A1_HUMAN,tr|B7Z3V1|B7Z3V1_HUMAN	uni_human_2016.fasta	109,553.6	81.2%	1	1	1	0.0181%	1.31%
JMP1_SFD	BR1	JMP1_BR1	File Name: JMP1_05_01 (F037270)	Isoform 2 of Eukaryotic translation initiation factor 3 subunit C OS=Homo sapiens GN=EIF3C	sp|Q99613-2|EIF3C_HUMAN,sp|Q99613|EIF3C_HUMAN,tr|A0A024QYU9|A0A024QYU9_HUMAN,tr|B4DDN4|B4DDN4_HUMAN,tr|B4DRU0|B4DRU0_HUMAN,tr|B4DVQ5|B4DVQ5_HUMAN,tr|B4DVU3|B4DVU3_HUMAN	uni_human_2016.fasta	105,347.2	100.0%	6	10	10	0.181%	6.98%
JMP1_SFD	BR1	JMP1_BR1	File Name: JMP1_05_01 (F037270)	Isoform 2 of Myosin-9 OS=Homo sapiens GN=MYH9	sp|P35579-2|MYH9_HUMAN,sp|P35579|MYH9_HUMAN,tr|A0A024R1N1|A0A024R1N1_HUMAN	uni_human_2016.fasta	226,537.5	100.0%	4	4	4	0.0725%	3.18%
JMP1_SFD	BR1	JMP1_BR1	File Name: JMP1_05_01 (F037270)	Isoform 2 of Zinc finger protein 598 OS=Homo sapiens GN=ZNF598	sp|Q86UK7-2|ZN598_HUMAN,sp|Q86UK7-3|ZN598_HUMAN,sp|Q86UK7|ZN598_HUMAN	uni_human_2016.fasta	98,637.2	99.9%	2	2	2	0.0362%	2.79%
JMP1_SFD	BR1	JMP1_BR1	File Name: JMP1_05_01 (F037270)	25-hydroxyvitamin D-1 alpha hydroxylase, mitochondrial (Fragment) OS=Homo sapiens GN=CYP27B1 PE=1 SV=1	tr|V9GYP0|V9GYP0_HUMAN	uni_human_2016.fasta	26,108.5	80.2%	1	1	1	0.0181%	2.99%
JMP1_SFD	BR1	JMP1_BR1	File Name: JMP1_05_01 (F037270)	Isoform 2 of ATP-dependent RNA helicase DHX36 OS=Homo sapiens GN=DHX36	sp|Q9H2U1-2|DHX36_HUMAN,sp|Q9H2U1-3|DHX36_HUMAN,sp|Q9H2U1|DHX36_HUMAN,tr|B7Z8P5|B7Z8P5_HUMAN,tr|E7EWK3|E7EWK3_HUMAN	uni_human_2016.fasta	100,145.8	81.2%	1	1	1	0.0181%	1.51%
JMP1_SFD	BR1	JMP1_BR1	File Name: JMP1_05_01 (F037270)	Monofunctional C1-tetrahydrofolate synthase, mitochondrial OS=Homo sapiens GN=MTHFD1L PE=1 SV=1	sp|Q6UB35|C1TM_HUMAN,tr|A0A087WVM4|A0A087WVM4_HUMAN,tr|B2RD24|B2RD24_HUMAN,tr|B7ZM99|B7ZM99_HUMAN	uni_human_2016.fasta	105,791.9	96.1%	1	1	1	0.0181%	0.920%
JMP1_SFD	BR1	JMP1_BR1	File Name: JMP1_05_01 (F037270)	Transcription intermediary factor 1-beta OS=Homo sapiens GN=TRIM28 PE=1 SV=5	sp|Q13263|TIF1B_HUMAN,tr|B2R8R5|B2R8R5_HUMAN	uni_human_2016.fasta	88,549.0	100.0%	7	12	12	0.217%	9.82%
JMP1_SFD	BR1	JMP1_BR1	File Name: JMP1_05_01 (F037270)	Tax_Id=9606 Gene_Symbol=KRT16 Keratin, type I cytoskeletal 16	IPI:CON_00217963.3|SWISS-PROT:P08779,IPI:CON_IPI00217963.3|SWISS-PROT:P08779,sp|P08779|K1C16_HUMAN	uni_human_2016.fasta	51,269.0	81.2%	1	1	1	0.0181%	10.4%
JMP1_SFD	BR1	JMP1_BR1	File Name: JMP1_05_01 (F037270)	Isoform 2 of Splicing factor 3A subunit 1 OS=Homo sapiens GN=SF3A1	sp|Q15459-2|SF3A1_HUMAN,sp|Q15459|SF3A1_HUMAN,tr|A0A024R1K8|A0A024R1K8_HUMAN	uni_human_2016.fasta	81,678.1	100.0%	3	3	3	0.0544%	3.16%
JMP1_SFD	BR1	JMP1_BR1	File Name: JMP1_05_01 (F037270)	Isoform 2 of Rho guanine nucleotide exchange factor 2 OS=Homo sapiens GN=ARHGEF2	sp|Q92974-2|ARHG2_HUMAN,sp|Q92974-3|ARHG2_HUMAN,sp|Q92974|ARHG2_HUMAN,tr|D3DVA5|D3DVA5_HUMAN,tr|V9GYM8|V9GYM8_HUMAN	uni_human_2016.fasta	111,545.9	99.1%	2	2	2	0.0362%	1.62%
JMP1_SFD	BR1	JMP1_BR1	File Name: JMP1_05_01 (F037270)	Isoform Beta of Heat shock protein 105 kDa OS=Homo sapiens GN=HSPH1	sp|Q92598-2|HS105_HUMAN,sp|Q92598-3|HS105_HUMAN,sp|Q92598|HS105_HUMAN,tr|A0A024RDQ0|A0A024RDQ0_HUMAN,tr|A0A024RDS1|A0A024RDS1_HUMAN	uni_human_2016.fasta	96,865.8	100.0%	8	10	11	0.199%	6.76%
JMP1_SFD	BR1	JMP1_BR1	File Name: JMP1_05_01 (F037270)	Isoform 3 of DNA mismatch repair protein Msh6 OS=Homo sapiens GN=MSH6	sp|P52701-3|MSH6_HUMAN,sp|P52701-4|MSH6_HUMAN,sp|P52701|MSH6_HUMAN	uni_human_2016.fasta	152,789.9	46.3%	0	0	0	0.000%	0.000%
JMP1_SFD	BR1	JMP1_BR1	File Name: JMP1_05_01 (F037270)	Speckle targeted PIP5K1A-regulated poly(A) polymerase OS=Homo sapiens GN=TUT1 PE=1 SV=2	sp|Q9H6E5|STPAP_HUMAN,tr|A0A0A8K9B1|A0A0A8K9B1_HUMAN,tr|F8WA97|F8WA97_HUMAN,tr|H3BRB1|H3BRB1_HUMAN,tr|J3KN81|J3KN81_HUMAN	uni_human_2016.fasta	93,846.6	81.2%	1	1	1	0.0181%	1.37%
JMP1_SFD	BR1	JMP1_BR1	File Name: JMP1_05_01 (F037270)	Lysosome-associated membrane glycoprotein 1 OS=Homo sapiens GN=LAMP1 PE=1 SV=3	sp|P11279|LAMP1_HUMAN,tr|A0A024RDY3|A0A024RDY3_HUMAN,tr|B3KRY3|B3KRY3_HUMAN	uni_human_2016.fasta	44,883.1	99.5%	1	1	1	0.0181%	2.16%
JMP1_SFD	BR1	JMP1_BR1	File Name: JMP1_05_01 (F037270)	Alanine--tRNA ligase, mitochondrial OS=Homo sapiens GN=AARS2 PE=1 SV=1	sp|Q5JTZ9|SYAM_HUMAN	uni_human_2016.fasta	107,339.9	99.9%	2	2	2	0.0362%	2.23%
JMP1_SFD	BR1	JMP1_BR1	File Name: JMP1_05_01 (F037270)	Isoform 2 of Heat shock protein HSP 90-alpha OS=Homo sapiens GN=HSP90AA1	sp|P07900-2|HS90A_HUMAN,sp|P07900|HS90A_HUMAN,tr|K9JA46|K9JA46_HUMAN	uni_human_2016.fasta	84,663.2	52.1%	1	1	1	0.0181%	0.703%
JMP1_SFD	BR1	JMP1_BR1	File Name: JMP1_05_01 (F037270)	pre-rRNA processing protein FTSJ3 OS=Homo sapiens GN=FTSJ3 PE=1 SV=2	sp|Q8IY81|SPB1_HUMAN	uni_human_2016.fasta	96,560.5	100.0%	3	3	3	0.0544%	2.83%
JMP1_SFD	BR1	JMP1_BR1	File Name: JMP1_05_01 (F037270)	Isoform 2 of Putative RNA-binding protein 15 OS=Homo sapiens GN=RBM15	sp|Q96T37-2|RBM15_HUMAN,sp|Q96T37-3|RBM15_HUMAN,sp|Q96T37-4|RBM15_HUMAN,sp|Q96T37|RBM15_HUMAN,tr|A0A087WWP4|A0A087WWP4_HUMAN	uni_human_2016.fasta	107,193.0	97.8%	1	1	1	0.0181%	1.25%
JMP1_SFD	BR1	JMP1_BR1	File Name: JMP1_05_01 (F037270)	Isoform 2 of ATP-dependent RNA helicase DDX24 OS=Homo sapiens GN=DDX24	sp|Q9GZR7-2|DDX24_HUMAN,sp|Q9GZR7|DDX24_HUMAN,tr|B4DKV2|B4DKV2_HUMAN,tr|B4DM03|B4DM03_HUMAN,tr|B4E300|B4E300_HUMAN,tr|F5GYL3|F5GYL3_HUMAN,tr|G3V529|G3V529_HUMAN,tr|Q59FS7|Q59FS7_HUMAN	uni_human_2016.fasta	96,334.7	81.2%	1	1	1	0.0181%	2.11%
JMP1_SFD	BR1	JMP1_BR1	File Name: JMP1_05_01 (F037270)	Nucleolar RNA helicase 2 OS=Homo sapiens GN=DDX21 PE=1 SV=5	sp|Q9NR30|DDX21_HUMAN	uni_human_2016.fasta	87,346.0	81.2%	1	1	1	0.0181%	1.15%
JMP1_SFD	BR1	JMP1_BR1	File Name: JMP1_05_01 (F037270)	Isoform Beta-4A of Integrin beta-4 OS=Homo sapiens GN=ITGB4	sp|P16144-2|ITB4_HUMAN,sp|P16144-3|ITB4_HUMAN,sp|P16144-4|ITB4_HUMAN,sp|P16144|ITB4_HUMAN,tr|A0A024R8K7|A0A024R8K7_HUMAN,tr|A0A024R8N2|A0A024R8N2_HUMAN,tr|A0A024R8T0|A0A024R8T0_HUMAN,tr|B7ZLD5|B7ZLD5_HUMAN,tr|B7ZLD8|B7ZLD8_HUMAN	uni_human_2016.fasta	202,166.7	39.6%	0	0	0	0.000%	0.000%
JMP1_SFD	BR1	JMP1_BR1	File Name: JMP1_05_01 (F037270)	Phosphoribosylglycinamide formyltransferase, phosphoribosylglycinamide synthetase, phosphoribosylaminoimidazole synthetase OS=Homo sapiens GN=GART PE=2 SV=1	tr|Q3B7A7|Q3B7A7_HUMAN,tr|Q59HH3|Q59HH3_HUMAN	uni_human_2016.fasta	112,139.8	100.0%	5	5	5	0.0906%	3.66%
JMP1_SFD	BR1	JMP1_BR1	File Name: JMP1_05_01 (F037270)	Isoform 2 of ATP synthase subunit alpha, mitochondrial OS=Homo sapiens GN=ATP5A1	sp|P25705-2|ATPA_HUMAN,sp|P25705|ATPA_HUMAN,tr|V9HW26|V9HW26_HUMAN	uni_human_2016.fasta	59,752.1	27.9%	0	0	0	0.000%	0.000%
JMP1_SFD	BR1	JMP1_BR1	File Name: JMP1_05_01 (F037270)	Signal transducer and activator of transcription OS=Homo sapiens GN=STAT2 PE=3 SV=1	tr|R9QF58|R9QF58_HUMAN	uni_human_2016.fasta	97,798.6	99.9%	2	2	2	0.0362%	4.00%
JMP1_SFD	BR1	JMP1_BR1	File Name: JMP1_05_01 (F037270)	Spectrin beta chain, non-erythrocytic 1 OS=Homo sapiens GN=SPTBN1 PE=1 SV=2	sp|Q01082|SPTB2_HUMAN,tr|A0A087WUZ3|A0A087WUZ3_HUMAN,tr|B2ZZ89|B2ZZ89_HUMAN,tr|K9MS24|K9MS24_HUMAN	uni_human_2016.fasta	274,613.4	66.7%	1	1	1	0.0181%	0.338%
JMP1_SFD	BR1	JMP1_BR1	File Name: JMP1_05_01 (F037270)	TBC1 domain family member 1 (Fragment) OS=Homo sapiens GN=TBC1D1 PE=1 SV=1	tr|H0YA01|H0YA01_HUMAN	uni_human_2016.fasta	20,186.6	28.9%	0	0	0	0.000%	0.000%
JMP1_SFD	BR1	JMP1_BR1	File Name: JMP1_05_01 (F037270)	Isoform 2 of ATP-dependent RNA helicase DDX54 OS=Homo sapiens GN=DDX54	sp|Q8TDD1-2|DDX54_HUMAN,sp|Q8TDD1|DDX54_HUMAN	uni_human_2016.fasta	98,597.9	78.4%	1	1	1	0.0181%	1.25%
JMP1_SFD	BR1	JMP1_BR1	File Name: JMP1_05_01 (F037270)	Isoform 2 of Probable 28S rRNA (cytosine(4447)-C(5))-methyltransferase OS=Homo sapiens GN=NOP2	sp|P46087-2|NOP2_HUMAN,sp|P46087-3|NOP2_HUMAN,sp|P46087-4|NOP2_HUMAN,sp|P46087|NOP2_HUMAN,tr|A0A087WV73|A0A087WV73_HUMAN	uni_human_2016.fasta	89,303.6	100.0%	8	11	11	0.199%	9.41%
JMP1_SFD	BR1	JMP1_BR1	File Name: JMP1_05_01 (F037270)	Pinin OS=Homo sapiens GN=PNN PE=1 SV=4	sp|Q9H307|PININ_HUMAN,tr|A8K964|A8K964_HUMAN	uni_human_2016.fasta	81,613.2	100.0%	3	4	4	0.0725%	4.04%
JMP1_SFD	BR1	JMP1_BR1	File Name: JMP1_05_01 (F037270)	Major vault protein OS=Homo sapiens GN=MVP PE=1 SV=4	sp|Q14764|MVP_HUMAN,tr|B4DDR2|B4DDR2_HUMAN,tr|B4DP93|B4DP93_HUMAN,tr|X5D2M8|X5D2M8_HUMAN,tr|X5D7K9|X5D7K9_HUMAN	uni_human_2016.fasta	99,326.0	100.0%	4	4	4	0.0725%	3.02%
JMP1_SFD	BR1	JMP1_BR1	File Name: JMP1_05_01 (F037270)	Histone H2B type 1-C/E/F/G/I OS=Homo sapiens GN=HIST1H2BC PE=1 SV=4	sp|P62807|H2B1C_HUMAN,sp|Q16778|H2B2E_HUMAN,tr|B2R4S9|B2R4S9_HUMAN,tr|Q0D2M2|Q0D2M2_HUMAN	uni_human_2016.fasta	13,906.6	50.0%	1	1	1	0.0181%	5.56%
JMP1_SFD	BR1	JMP1_BR1	File Name: JMP1_05_01 (F037270)	DNA topoisomerase 1 OS=Homo sapiens GN=TOP1 PE=1 SV=2	sp|P11387|TOP1_HUMAN,tr|B9EG90|B9EG90_HUMAN	uni_human_2016.fasta	90,729.7	52.7%	1	1	1	0.0181%	0.784%
JMP1_SFD	BR1	JMP1_BR1	File Name: JMP1_05_01 (F037270)	Isoform 2 of Alpha-actinin-1 OS=Homo sapiens GN=ACTN1	sp|P12814-2|ACTN1_HUMAN,sp|P12814-3|ACTN1_HUMAN,sp|P12814-4|ACTN1_HUMAN,tr|B4DFY0|B4DFY0_HUMAN,tr|B7Z565|B7Z565_HUMAN,tr|H9KV75|H9KV75_HUMAN	uni_human_2016.fasta	102,713.0	99.9%	2	2	2	0.0362%	2.59%
JMP1_SFD	BR1	JMP1_BR1	File Name: JMP1_05_01 (F037270)	Protein TEX13D OS=Homo sapiens GN=TEX13D PE=1 SV=1	tr|A0A0J9YY54|A0A0J9YY54_HUMAN	uni_human_2016.fasta	78,885.0	28.2%	0	0	0	0.000%	0.000%
JMP1_SFD	BR1	JMP1_BR1	File Name: JMP1_05_01 (F037270)	Signal peptidase complex subunit 2 OS=Homo sapiens GN=SPCS2 PE=1 SV=3	sp|Q15005|SPCS2_HUMAN,tr|A0A087WUC6|A0A087WUC6_HUMAN,tr|B4DDB9|B4DDB9_HUMAN,tr|E9PI68|E9PI68_HUMAN,tr|E9PL01|E9PL01_HUMAN	uni_human_2016.fasta	25,004.2	77.6%	1	1	1	0.0181%	3.98%
JMP1_SFD	BR1	JMP1_BR1	File Name: JMP1_05_01 (F037270)	DNA topoisomerase 2-binding protein 1 OS=Homo sapiens GN=TOPBP1 PE=1 SV=3	sp|Q92547|TOPB1_HUMAN,tr|A0AV47|A0AV47_HUMAN,tr|A7E2X7|A7E2X7_HUMAN	uni_human_2016.fasta	170,679.8	81.2%	1	1	1	0.0181%	0.394%
JMP1_SFD	BR1	JMP1_BR1	File Name: JMP1_05_01 (F037270)	Isoform 3 of Rho guanine nucleotide exchange factor 1 OS=Homo sapiens GN=ARHGEF1	sp|Q92888-3|ARHG1_HUMAN,sp|Q92888-4|ARHG1_HUMAN	uni_human_2016.fasta	104,068.4	64.6%	1	1	1	0.0181%	1.62%
JMP1_SFD	BR1	JMP1_BR1	File Name: JMP1_05_01 (F037270)	Isoform 2 of Nesprin-3 OS=Homo sapiens GN=SYNE3	sp|Q6ZMZ3-2|SYNE3_HUMAN,sp|Q6ZMZ3|SYNE3_HUMAN,tr|G3V533|G3V533_HUMAN	uni_human_2016.fasta	112,219.3	81.2%	1	1	1	0.0181%	0.928%
JMP1_SFD	BR1	JMP1_BR1	File Name: JMP1_05_01 (F037270)	(Bos taurus) Actin, cytoplasmic 1	IPI:CON_00698900.1|SWISS-PROT:P60712,sp|P60709|ACTB_HUMAN,sp|P63261|ACTG_HUMAN,tr|B4DVQ0|B4DVQ0_HUMAN,tr|B4E335|B4E335_HUMAN,tr|B4E3A4|B4E3A4_HUMAN,tr|Q1KLZ0|Q1KLZ0_HUMAN,tr|Q53G76|Q53G76_HUMAN,tr|Q53G99|Q53G99_HUMAN,tr|Q53GK6|Q53GK6_HUMAN,tr|Q8WVW5|Q8WVW5_HUMAN	uni_human_2016.fasta	41,737.8	100.0%	4	4	4	0.0725%	8.00%
JMP1_SFD	BR1	JMP1_BR1	File Name: JMP1_05_01 (F037270)	Protein transport protein Sec24C OS=Homo sapiens GN=SEC24C PE=1 SV=3	sp|P53992|SC24C_HUMAN,tr|A0A024QZM6|A0A024QZM6_HUMAN,tr|B4DSN3|B4DSN3_HUMAN,tr|G5EA31|G5EA31_HUMAN	uni_human_2016.fasta	118,325.2	60.9%	1	1	1	0.0181%	0.914%
JMP1_SFD	BR1	JMP1_BR1	File Name: JMP1_05_01 (F037270)	Heterogeneous nuclear ribonucleoprotein U-like protein 1 OS=Homo sapiens GN=HNRNPUL1 PE=1 SV=1	tr|B7Z4B8|B7Z4B8_HUMAN	uni_human_2016.fasta	86,123.5	41.3%	0	0	0	0.000%	0.000%
JMP1_SFD	BR1	JMP1_BR1	File Name: JMP1_05_01 (F037270)	Isoform 2 of Serrate RNA effector molecule homolog OS=Homo sapiens GN=SRRT	sp|Q9BXP5-2|SRRT_HUMAN,sp|Q9BXP5-3|SRRT_HUMAN,sp|Q9BXP5-4|SRRT_HUMAN,sp|Q9BXP5-5|SRRT_HUMAN,sp|Q9BXP5|SRRT_HUMAN	uni_human_2016.fasta	100,669.7	100.0%	3	3	3	0.0544%	3.78%
JMP1_SFD	BR1	JMP1_BR1	File Name: JMP1_05_01 (F037270)	Tax_Id=9606 Gene_Symbol=KRT6A Keratin, type II cytoskeletal 6A	IPI:CON_00300725.7|SWISS-PROT:P02538,sp|P02538|K2C6A_HUMAN,tr|A0A0S2Z428|A0A0S2Z428_HUMAN,tr|B4DRR0|B4DRR0_HUMAN	uni_human_2016.fasta	60,046.4	99.6%	1	1	1	0.0181%	6.03%
JMP1_SFD	BR1	JMP1_BR1	File Name: JMP1_05_01 (F037270)	Isoform 2 of RAS protein activator like-3 OS=Homo sapiens GN=RASAL3	sp|Q86YV0-2|RASL3_HUMAN,sp|Q86YV0|RASL3_HUMAN,tr|Q9H7J2|Q9H7J2_HUMAN	uni_human_2016.fasta	111,900.4	97.9%	1	1	1	0.0181%	1.27%
JMP1_SFD	BR1	JMP1_BR1	File Name: JMP1_05_01 (F037270)	Trypsin - Sus scrofa (Pig).	IPI:CON_Trypsin|SWISS-PROT:P00761|TRYP_PIG	uni_human_2016.fasta	24,409.3	77.4%	1	1	1	0.0181%	3.46%
JMP1_SFD	BR1	JMP1_BR1	File Name: JMP1_05_01 (F037270)	Isoform 3 of von Willebrand factor A domain-containing protein 8 OS=Homo sapiens GN=VWA8	sp|A3KMH1-3|VWA8_HUMAN,sp|A3KMH1|VWA8_HUMAN	uni_human_2016.fasta	214,829.8	81.2%	1	1	1	0.0181%	0.908%
JMP1_SFD	BR1	JMP1_BR1	File Name: JMP1_05_01 (F037270)	Troponin T, slow skeletal muscle (Fragment) OS=Homo sapiens GN=TNNT1 PE=1 SV=2	tr|K7EKM3|K7EKM3_HUMAN	uni_human_2016.fasta	17,429.6	81.2%	1	1	1	0.0181%	4.76%
JMP1_SFD	BR1	JMP1_BR1	File Name: JMP1_05_01 (F037270)	Isoform 2 of Golgin subfamily B member 1 OS=Homo sapiens GN=GOLGB1	sp|Q14789-2|GOGB1_HUMAN,sp|Q14789-3|GOGB1_HUMAN,sp|Q14789-4|GOGB1_HUMAN,sp|Q14789|GOGB1_HUMAN	uni_human_2016.fasta	376,017.8	81.2%	1	1	1	0.0181%	0.184%
JMP1_SFD	BR1	JMP1_BR1	File Name: JMP1_05_01 (F037270)	La-related protein 7 OS=Homo sapiens GN=LARP7 PE=1 SV=1	sp|Q4G0J3|LARP7_HUMAN	uni_human_2016.fasta	66,900.6	33.9%	0	0	0	0.000%	0.000%
JMP1_SFD	BR1	JMP1_BR1	File Name: JMP1_05_01 (F037270)	Isoform 4 of Squamous cell carcinoma antigen recognized by T-cells 3 OS=Homo sapiens GN=SART3	sp|Q15020-4|SART3_HUMAN,sp|Q15020|SART3_HUMAN	uni_human_2016.fasta	109,936.4	53.8%	1	1	1	0.0181%	0.755%
JMP1_SFD	BR1	JMP1_BR1	File Name: JMP1_05_01 (F037270)	Isoform 2 of Clathrin heavy chain 1 OS=Homo sapiens GN=CLTC	sp|Q00610-2|CLH1_HUMAN,sp|Q00610|CLH1_HUMAN,tr|A0A087WVQ6|A0A087WVQ6_HUMAN	uni_human_2016.fasta	191,618.9	96.1%	1	1	1	0.0181%	0.549%
JMP1_SFD	BR1	JMP1_BR1	File Name: JMP1_06_01 (F037271)	Splicing factor, proline- and glutamine-rich OS=Homo sapiens GN=SFPQ PE=1 SV=2	sp|P23246|SFPQ_HUMAN,tr|Q86VG2|Q86VG2_HUMAN	uni_human_2016.fasta	76,149.5	100.0%	2	3	3	0.0636%	4.81%
JMP1_SFD	BR1	JMP1_BR1	File Name: JMP1_06_01 (F037271)	Puromycin-sensitive aminopeptidase OS=Homo sapiens GN=NPEPPS PE=1 SV=2	sp|P55786|PSA_HUMAN,tr|B7Z4B2|B7Z4B2_HUMAN,tr|B7Z899|B7Z899_HUMAN,tr|E9PLK3|E9PLK3_HUMAN	uni_human_2016.fasta	103,279.1	100.0%	2	2	2	0.0424%	2.61%
JMP1_SFD	BR1	JMP1_BR1	File Name: JMP1_06_01 (F037271)	Transitional endoplasmic reticulum ATPase OS=Homo sapiens GN=VCP PE=1 SV=4	sp|P55072|TERA_HUMAN,tr|V9HW80|V9HW80_HUMAN	uni_human_2016.fasta	89,324.8	100.0%	10	12	13	0.275%	13.8%
JMP1_SFD	BR1	JMP1_BR1	File Name: JMP1_06_01 (F037271)	Isoform 2 of Protein unc-45 homolog A OS=Homo sapiens GN=UNC45A	sp|Q9H3U1-2|UN45A_HUMAN,tr|B4DLE6|B4DLE6_HUMAN	uni_human_2016.fasta	101,677.4	99.0%	2	2	2	0.0424%	2.05%
JMP1_SFD	BR1	JMP1_BR1	File Name: JMP1_06_01 (F037271)	Isoform Short of Ubiquitin carboxyl-terminal hydrolase 5 OS=Homo sapiens GN=USP5	sp|P45974-2|UBP5_HUMAN,sp|P45974|UBP5_HUMAN,tr|A0A140VJZ1|A0A140VJZ1_HUMAN	uni_human_2016.fasta	95,788.1	100.0%	3	5	5	0.106%	5.15%
JMP1_SFD	BR1	JMP1_BR1	File Name: JMP1_06_01 (F037271)	Isoform 2 of Polyamine-modulated factor 1-binding protein 1 OS=Homo sapiens GN=PMFBP1	sp|Q8TBY8-2|PMFBP_HUMAN,sp|Q8TBY8|PMFBP_HUMAN,tr|B2RCA2|B2RCA2_HUMAN,tr|G3V1Q7|G3V1Q7_HUMAN	uni_human_2016.fasta	119,035.6	78.0%	1	2	2	0.0424%	0.695%
JMP1_SFD	BR1	JMP1_BR1	File Name: JMP1_06_01 (F037271)	Isoform 2 of Probable 28S rRNA (cytosine(4447)-C(5))-methyltransferase OS=Homo sapiens GN=NOP2	sp|P46087-2|NOP2_HUMAN,sp|P46087-3|NOP2_HUMAN,sp|P46087-4|NOP2_HUMAN,sp|P46087|NOP2_HUMAN,tr|A0A087WV73|A0A087WV73_HUMAN	uni_human_2016.fasta	89,303.6	99.8%	2	2	2	0.0424%	2.23%
JMP1_SFD	BR1	JMP1_BR1	File Name: JMP1_06_01 (F037271)	Isoform 3 of Exportin-2 OS=Homo sapiens GN=CSE1L	sp|P55060-3|XPO2_HUMAN,sp|P55060-4|XPO2_HUMAN,sp|P55060|XPO2_HUMAN,tr|B4DM31|B4DM31_HUMAN,tr|B4DPS6|B4DPS6_HUMAN,tr|B4DUC5|B4DUC5_HUMAN	uni_human_2016.fasta	110,421.9	100.0%	4	5	6	0.127%	4.55%
JMP1_SFD	BR1	JMP1_BR1	File Name: JMP1_06_01 (F037271)	Dickkopf-related protein 1 OS=Homo sapiens GN=DKK1 PE=1 SV=1	sp|O94907|DKK1_HUMAN,tr|I1W660|I1W660_HUMAN	uni_human_2016.fasta	28,671.1	63.1%	1	1	1	0.0212%	4.14%
JMP1_SFD	BR1	JMP1_BR1	File Name: JMP1_06_01 (F037271)	Isoform 3 of L-lactate dehydrogenase A chain OS=Homo sapiens GN=LDHA	sp|P00338-3|LDHA_HUMAN,sp|P00338|LDHA_HUMAN,tr|B4DJI1|B4DJI1_HUMAN,tr|V9HWB9|V9HWB9_HUMAN	uni_human_2016.fasta	36,689.2	29.4%	0	0	0	0.000%	0.000%
JMP1_SFD	BR1	JMP1_BR1	File Name: JMP1_06_01 (F037271)	Lysozyme C OS=Homo sapiens GN=LYZ PE=1 SV=1	sp|P61626|LYSC_HUMAN,tr|B2R4C5|B2R4C5_HUMAN	uni_human_2016.fasta	16,536.9	46.8%	1	1	1	0.0212%	6.08%
JMP1_SFD	BR1	JMP1_BR1	File Name: JMP1_06_01 (F037271)	HLA class II histocompatibility antigen, DP beta 1 chain OS=Homo sapiens GN=HLA-DPB1 PE=1 SV=1	tr|A0A0G2JII1|A0A0G2JII1_HUMAN,tr|A0A0G2JJV3|A0A0G2JJV3_HUMAN,tr|A0A140T8Z3|A0A140T8Z3_HUMAN	uni_human_2016.fasta	25,766.1	78.0%	1	1	4	0.0848%	2.63%
JMP1_SFD	BR1	JMP1_BR1	File Name: JMP1_06_01 (F037271)	Isoform 2 of Transportin-1 OS=Homo sapiens GN=TNPO1	sp|Q92973-2|TNPO1_HUMAN,sp|Q92973-3|TNPO1_HUMAN,sp|Q92973|TNPO1_HUMAN,tr|A0A024RAM0|A0A024RAM0_HUMAN	uni_human_2016.fasta	102,358.8	100.0%	3	3	3	0.0636%	3.82%
JMP1_SFD	BR1	JMP1_BR1	File Name: JMP1_06_01 (F037271)	Isoform 3 of Kinesin-like protein KIF16B OS=Homo sapiens GN=KIF16B	sp|Q96L93-4|KI16B_HUMAN,sp|Q96L93-5|KI16B_HUMAN,sp|Q96L93-6|KI16B_HUMAN,sp|Q96L93|KI16B_HUMAN,tr|A0A140VK74|A0A140VK74_HUMAN	uni_human_2016.fasta	152,015.9	96.3%	1	1	1	0.0212%	0.622%
JMP1_SFD	BR1	JMP1_BR1	File Name: JMP1_06_01 (F037271)	Heat shock protein HSP 90-beta OS=Homo sapiens GN=HSP90AB1 PE=1 SV=4	sp|P08238|HS90B_HUMAN,tr|A0A024RD80|A0A024RD80_HUMAN	uni_human_2016.fasta	83,267.3	21.6%	0	0	0	0.000%	4.70%
JMP1_SFD	BR1	JMP1_BR1	File Name: JMP1_06_01 (F037271)	Isoform 2 of Integrator complex subunit 7 OS=Homo sapiens GN=INTS7	sp|Q9NVH2-2|INT7_HUMAN,sp|Q9NVH2-3|INT7_HUMAN,sp|Q9NVH2|INT7_HUMAN	uni_human_2016.fasta	106,836.4	99.0%	2	2	2	0.0424%	2.43%
JMP1_SFD	BR1	JMP1_BR1	File Name: JMP1_06_01 (F037271)	Fatty acid synthase OS=Homo sapiens GN=FASN PE=1 SV=3	sp|P49327|FAS_HUMAN,tr|A0A0U1RQF0|A0A0U1RQF0_HUMAN	uni_human_2016.fasta	273,427.1	78.0%	1	1	1	0.0212%	0.438%
JMP1_SFD	BR1	JMP1_BR1	File Name: JMP1_06_01 (F037271)	Isoform B of AP-1 complex subunit beta-1 OS=Homo sapiens GN=AP1B1	sp|Q10567-2|AP1B1_HUMAN,sp|Q10567-3|AP1B1_HUMAN,sp|Q10567-4|AP1B1_HUMAN,sp|Q10567|AP1B1_HUMAN,tr|C9J1E7|C9J1E7_HUMAN	uni_human_2016.fasta	104,639.4	78.0%	1	1	1	0.0212%	0.849%
JMP1_SFD	BR1	JMP1_BR1	File Name: JMP1_06_01 (F037271)	Isoform 2 of 2-oxoglutarate dehydrogenase, mitochondrial OS=Homo sapiens GN=OGDH	sp|Q02218-2|ODO1_HUMAN,sp|Q02218|ODO1_HUMAN,tr|A0A0D9SFS3|A0A0D9SFS3_HUMAN,tr|E9PCR7|E9PCR7_HUMAN,tr|E9PDF2|E9PDF2_HUMAN	uni_human_2016.fasta	115,936.7	78.0%	1	1	1	0.0212%	0.981%
JMP1_SFD	BR1	JMP1_BR1	File Name: JMP1_06_01 (F037271)	N-alpha-acetyltransferase 15, NatA auxiliary subunit OS=Homo sapiens GN=NAA15 PE=1 SV=1	sp|Q9BXJ9|NAA15_HUMAN,tr|A0A0B4J1W3|A0A0B4J1W3_HUMAN,tr|B2RBE5|B2RBE5_HUMAN	uni_human_2016.fasta	101,277.9	100.0%	4	5	5	0.106%	5.31%
JMP1_SFD	BR1	JMP1_BR1	File Name: JMP1_06_01 (F037271)	Tax_Id=9606 Gene_Symbol=KRT14 Keratin, type I cytoskeletal 14	IPI:CON_00384444.5|SWISS-PROT:P02533,sp|P02533|K1C14_HUMAN	uni_human_2016.fasta	51,622.6	99.8%	2	2	2	0.0424%	7.84%
JMP1_SFD	BR1	JMP1_BR1	File Name: JMP1_06_01 (F037271)	Intercellular adhesion molecule 1 OS=Homo sapiens GN=ICAM1 PE=1 SV=2	sp|P05362|ICAM1_HUMAN,tr|B4DNT6|B4DNT6_HUMAN,tr|B4DQW5|B4DQW5_HUMAN,tr|Q5NKV8|Q5NKV8_HUMAN	uni_human_2016.fasta	57,824.5	99.8%	2	2	2	0.0424%	3.38%
JMP1_SFD	BR1	JMP1_BR1	File Name: JMP1_06_01 (F037271)	Isoform 2 of Probable ribonuclease ZC3H12B OS=Homo sapiens GN=ZC3H12B	sp|Q5HYM0-2|ZC12B_HUMAN,sp|Q5HYM0|ZC12B_HUMAN	uni_human_2016.fasta	94,206.2	28.0%	0	0	0	0.000%	0.000%
JMP1_SFD	BR1	JMP1_BR1	File Name: JMP1_06_01 (F037271)	Isoform 2 of Actin filament-associated protein 1-like 1 OS=Homo sapiens GN=AFAP1L1	sp|Q8TED9-2|AF1L1_HUMAN,sp|Q8TED9|AF1L1_HUMAN	uni_human_2016.fasta	86,432.9	78.0%	1	1	1	0.0212%	0.966%
JMP1_SFD	BR1	JMP1_BR1	File Name: JMP1_06_01 (F037271)	Isoform 2 of Nuclear mitotic apparatus protein 1 OS=Homo sapiens GN=NUMA1	sp|Q14980-2|NUMA1_HUMAN,sp|Q14980|NUMA1_HUMAN,tr|A0A024R5M9|A0A024R5M9_HUMAN,tr|Q4LE64|Q4LE64_HUMAN	uni_human_2016.fasta	238,259.7	68.4%	1	1	1	0.0212%	0.571%
JMP1_SFD	BR1	JMP1_BR1	File Name: JMP1_06_01 (F037271)	SUMO-activating enzyme subunit 2 OS=Homo sapiens GN=UBA2 PE=1 SV=2	sp|Q9UBT2|SAE2_HUMAN,tr|B3KMZ6|B3KMZ6_HUMAN	uni_human_2016.fasta	71,225.2	56.8%	1	1	1	0.0212%	0.781%
JMP1_SFD	BR1	JMP1_BR1	File Name: JMP1_06_01 (F037271)	Nucleoprotein TPR OS=Homo sapiens GN=TPR PE=1 SV=3	sp|P12270|TPR_HUMAN	uni_human_2016.fasta	267,289.3	97.3%	1	1	1	0.0212%	0.466%
JMP1_SFD	BR1	JMP1_BR1	File Name: JMP1_06_01 (F037271)	C-1-tetrahydrofolate synthase, cytoplasmic OS=Homo sapiens GN=MTHFD1 PE=1 SV=3	sp|P11586|C1TC_HUMAN,tr|A0A024R652|A0A024R652_HUMAN,tr|B7Z809|B7Z809_HUMAN,tr|F5H2F4|F5H2F4_HUMAN	uni_human_2016.fasta	101,561.5	18.1%	0	0	0	0.000%	0.000%
JMP1_SFD	BR1	JMP1_BR1	File Name: JMP1_06_01 (F037271)	Isoform 2 of Dynamin-2 OS=Homo sapiens GN=DNM2	sp|P50570-2|DYN2_HUMAN,sp|P50570-3|DYN2_HUMAN,sp|P50570-4|DYN2_HUMAN,sp|P50570-5|DYN2_HUMAN,sp|P50570|DYN2_HUMAN	uni_human_2016.fasta	98,067.9	100.0%	5	5	5	0.106%	6.58%
JMP1_SFD	BR1	JMP1_BR1	File Name: JMP1_06_01 (F037271)	Coatomer subunit gamma-1 OS=Homo sapiens GN=COPG1 PE=1 SV=1	sp|Q9Y678|COPG1_HUMAN	uni_human_2016.fasta	97,719.4	99.9%	2	2	2	0.0424%	2.97%
JMP1_SFD	BR1	JMP1_BR1	File Name: JMP1_06_01 (F037271)	Isoform M1 of Pyruvate kinase PKM OS=Homo sapiens GN=PKM	sp|P14618-2|KPYM_HUMAN,tr|A0A024R5Z9|A0A024R5Z9_HUMAN	uni_human_2016.fasta	58,062.6	78.0%	1	2	2	0.0424%	1.69%
JMP1_SFD	BR1	JMP1_BR1	File Name: JMP1_06_01 (F037271)	Heat shock 70 kDa protein 4 OS=Homo sapiens GN=HSPA4 PE=1 SV=4	sp|P34932|HSP74_HUMAN,tr|Q59GF8|Q59GF8_HUMAN,tr|V9HW33|V9HW33_HUMAN	uni_human_2016.fasta	94,331.9	67.5%	1	1	1	0.0212%	2.38%
JMP1_SFD	BR1	JMP1_BR1	File Name: JMP1_06_01 (F037271)	Protocadherin-1 (Fragment) OS=Homo sapiens GN=PCDH1 PE=4 SV=1	tr|H0Y9I5|H0Y9I5_HUMAN	uni_human_2016.fasta	1,993.1	64.5%	1	1	1	0.0212%	29.4%
JMP1_SFD	BR1	JMP1_BR1	File Name: JMP1_06_01 (F037271)	ATP-dependent RNA helicase A OS=Homo sapiens GN=DHX9 PE=1 SV=4	sp|Q08211|DHX9_HUMAN	uni_human_2016.fasta	140,961.5	100.0%	3	3	3	0.0636%	2.44%
JMP1_SFD	BR1	JMP1_BR1	File Name: JMP1_06_01 (F037271)	Protein IMPACT (Fragment) OS=Homo sapiens GN=IMPACT PE=4 SV=1	tr|J3QLU6|J3QLU6_HUMAN	uni_human_2016.fasta	2,160.5	32.6%	0	0	0	0.000%	0.000%
JMP1_SFD	BR1	JMP1_BR1	File Name: JMP1_06_01 (F037271)	Isoform 2 of Gamma-tubulin complex component 3 OS=Homo sapiens GN=TUBGCP3	sp|Q96CW5-2|GCP3_HUMAN,sp|Q96CW5|GCP3_HUMAN,tr|B4DYP7|B4DYP7_HUMAN	uni_human_2016.fasta	103,574.6	99.3%	2	2	2	0.0424%	2.55%
JMP1_SFD	BR1	JMP1_BR1	File Name: JMP1_06_01 (F037271)	Coatomer subunit beta OS=Homo sapiens GN=COPB1 PE=1 SV=3	sp|P53618|COPB_HUMAN,tr|E9PP73|E9PP73_HUMAN	uni_human_2016.fasta	107,146.0	99.9%	3	3	3	0.0636%	2.73%
JMP1_SFD	BR1	JMP1_BR1	File Name: JMP1_06_01 (F037271)	Probable 2-oxoglutarate dehydrogenase E1 component DHKTD1, mitochondrial OS=Homo sapiens GN=DHTKD1 PE=1 SV=2	sp|Q96HY7|DHTK1_HUMAN	uni_human_2016.fasta	103,078.4	99.8%	2	2	2	0.0424%	1.63%
JMP1_SFD	BR1	JMP1_BR1	File Name: JMP1_06_01 (F037271)	DNA replication licensing factor MCM2 OS=Homo sapiens GN=MCM2 PE=1 SV=4	sp|P49736|MCM2_HUMAN,tr|B3KXZ4|B3KXZ4_HUMAN,tr|B7Z8Z6|B7Z8Z6_HUMAN	uni_human_2016.fasta	101,898.1	72.9%	1	1	1	0.0212%	1.44%
JMP1_SFD	BR1	JMP1_BR1	File Name: JMP1_06_01 (F037271)	Isoform 2 of Heat shock protein HSP 90-alpha OS=Homo sapiens GN=HSP90AA1	sp|P07900-2|HS90A_HUMAN,sp|P07900|HS90A_HUMAN,tr|K9JA46|K9JA46_HUMAN	uni_human_2016.fasta	84,663.2	99.9%	3	3	3	0.0636%	3.16%
JMP1_SFD	BR1	JMP1_BR1	File Name: JMP1_06_01 (F037271)	Isoform 2 of 5'-3' exoribonuclease 2 OS=Homo sapiens GN=XRN2	sp|Q9H0D6-2|XRN2_HUMAN,sp|Q9H0D6|XRN2_HUMAN,tr|B3KMC9|B3KMC9_HUMAN,tr|B4DZC3|B4DZC3_HUMAN	uni_human_2016.fasta	108,585.7	78.0%	1	1	1	0.0212%	1.37%
JMP1_SFD	BR1	JMP1_BR1	File Name: JMP1_06_01 (F037271)	Fibrous sheath-interacting protein 2 OS=Homo sapiens GN=FSIP2 PE=2 SV=4	sp|Q5CZC0|FSIP2_HUMAN,tr|J3QTJ6|J3QTJ6_HUMAN	uni_human_2016.fasta	780,622.9	99.4%	2	2	2	0.0424%	0.145%
JMP1_SFD	BR1	JMP1_BR1	File Name: JMP1_06_01 (F037271)	Hexokinase-2 OS=Homo sapiens GN=HK2 PE=1 SV=2	sp|P52789|HXK2_HUMAN,tr|A8K2U2|A8K2U2_HUMAN,tr|E9PB90|E9PB90_HUMAN,tr|Q68E10|Q68E10_HUMAN	uni_human_2016.fasta	102,381.3	97.5%	0	0	0	0.000%	0.545%
JMP1_SFD	BR1	JMP1_BR1	File Name: JMP1_06_01 (F037271)	Tax_Id=9606 Gene_Symbol=KRT5 Keratin, type II cytoskeletal 5	IPI:CON_00009867.3|SWISS-PROT:P13647,sp|P13647|K2C5_HUMAN	uni_human_2016.fasta	62,379.6	74.8%	1	1	1	0.0212%	3.56%
JMP1_SFD	BR1	JMP1_BR1	File Name: JMP1_06_01 (F037271)	Keratin, type II cytoskeletal 2 epidermal OS=Homo sapiens GN=KRT2 PE=1 SV=2	sp|P35908|K22E_HUMAN	uni_human_2016.fasta	65,433.9	100.0%	13	14	14	0.297%	26.9%
JMP1_SFD	BR1	JMP1_BR1	File Name: JMP1_06_01 (F037271)	Isoform PML-5 of Protein PML OS=Homo sapiens GN=PML	sp|P29590-2|PML_HUMAN	uni_human_2016.fasta	67,469.4	99.6%	2	2	2	0.0424%	3.76%
JMP1_SFD	BR1	JMP1_BR1	File Name: JMP1_06_01 (F037271)	Isoform 12 of Titin OS=Homo sapiens GN=TTN	sp|Q8WZ42-12|TITIN_HUMAN,tr|A0A0A0MTS7|A0A0A0MTS7_HUMAN	uni_human_2016.fasta	3,994,212.8	86.9%	0	0	0	0.000%	0.000%
JMP1_SFD	BR1	JMP1_BR1	File Name: JMP1_06_01 (F037271)	Tax_Id=9606 Gene_Symbol=PRSS1 Trypsin-1 precursor	IPI:CON_IPI00011694.1|SWISS-PROT:P07477,sp|P07477|TRY1_HUMAN,tr|A1A508|A1A508_HUMAN,tr|A6XGL3|A6XGL3_HUMAN,tr|E7EQ64|E7EQ64_HUMAN	uni_human_2016.fasta	26,558.1	27.8%	0	0	0	0.000%	3.24%
JMP1_SFD	BR1	JMP1_BR1	File Name: JMP1_06_01 (F037271)	Trypsin - Sus scrofa (Pig).	IPI:CON_Trypsin|SWISS-PROT:P00761|TRYP_PIG	uni_human_2016.fasta	24,409.3	62.7%	1	1	1	0.0212%	3.46%
JMP1_SFD	BR1	JMP1_BR1	File Name: JMP1_06_01 (F037271)	Proteolipid protein 2 OS=Homo sapiens GN=PLP2 PE=1 SV=1	sp|Q04941|PLP2_HUMAN,tr|A0A024QYW3|A0A024QYW3_HUMAN	uni_human_2016.fasta	16,691.4	78.0%	1	1	1	0.0212%	8.55%
JMP1_SFD	BR1	JMP1_BR1	File Name: JMP1_06_01 (F037271)	Isoform 2 of Eukaryotic translation initiation factor 3 subunit A OS=Homo sapiens GN=EIF3A	sp|Q14152-2|EIF3A_HUMAN,sp|Q14152|EIF3A_HUMAN,tr|J9R021|J9R021_HUMAN,tr|Q24JU4|Q24JU4_HUMAN	uni_human_2016.fasta	166,574.9	78.0%	1	1	1	0.0212%	0.593%
JMP1_SFD	BR1	JMP1_BR1	File Name: JMP1_06_01 (F037271)	Isoform 2 of ATP-dependent RNA helicase DDX42 OS=Homo sapiens GN=DDX42	sp|Q86XP3-2|DDX42_HUMAN	uni_human_2016.fasta	90,069.5	96.8%	1	1	1	0.0212%	1.22%
JMP1_SFD	BR1	JMP1_BR1	File Name: JMP1_06_01 (F037271)	Nucleolar complex protein 3 homolog OS=Homo sapiens GN=NOC3L PE=1 SV=1	sp|Q8WTT2|NOC3L_HUMAN	uni_human_2016.fasta	92,552.2	98.8%	1	1	1	0.0212%	0.750%
JMP1_SFD	BR1	JMP1_BR1	File Name: JMP1_06_01 (F037271)	DNA replication licensing factor MCM4 OS=Homo sapiens GN=MCM4 PE=1 SV=5	sp|P33991|MCM4_HUMAN,tr|A0A024R7U6|A0A024R7U6_HUMAN,tr|B3KMX0|B3KMX0_HUMAN	uni_human_2016.fasta	96,560.6	100.0%	6	10	11	0.233%	6.72%
JMP1_SFD	BR1	JMP1_BR1	File Name: JMP1_06_01 (F037271)	Isoform 2 of Zinc finger protein 407 OS=Homo sapiens GN=ZNF407	sp|Q9C0G0-2|ZN407_HUMAN,sp|Q9C0G0|ZN407_HUMAN	uni_human_2016.fasta	247,361.5	36.1%	0	0	0	0.000%	0.000%
JMP1_SFD	BR1	JMP1_BR1	File Name: JMP1_06_01 (F037271)	Isoform 4 of Double-stranded RNA-specific adenosine deaminase OS=Homo sapiens GN=ADAR	sp|P55265-4|DSRAD_HUMAN,sp|P55265-5|DSRAD_HUMAN,sp|P55265|DSRAD_HUMAN,tr|A0A024DAK3|A0A024DAK3_HUMAN	uni_human_2016.fasta	136,070.0	78.0%	1	1	1	0.0212%	0.788%
JMP1_SFD	BR1	JMP1_BR1	File Name: JMP1_06_01 (F037271)	Isoform 2 of Lon protease homolog, mitochondrial OS=Homo sapiens GN=LONP1	sp|P36776-2|LONM_HUMAN,sp|P36776|LONM_HUMAN,tr|B3KXS5|B3KXS5_HUMAN,tr|B4DPX0|B4DPX0_HUMAN,tr|E5KMI6|E5KMI6_HUMAN,tr|K7EJE8|K7EJE8_HUMAN,tr|K7EKE6|K7EKE6_HUMAN,tr|Q2VPA0|Q2VPA0_HUMAN	uni_human_2016.fasta	106,491.3	94.4%	0	0	0	0.000%	0.000%
JMP1_SFD	BR1	JMP1_BR1	File Name: JMP1_06_01 (F037271)	Heterogeneous nuclear ribonucleoprotein U-like protein 2 OS=Homo sapiens GN=HNRNPUL2 PE=1 SV=1	sp|Q1KMD3|HNRL2_HUMAN	uni_human_2016.fasta	85,105.2	100.0%	4	5	5	0.106%	6.02%
JMP1_SFD	BR1	JMP1_BR1	File Name: JMP1_06_01 (F037271)	Isoform 2 of Lymphoid-specific helicase OS=Homo sapiens GN=HELLS	sp|Q9NRZ9-2|HELLS_HUMAN,sp|Q9NRZ9-3|HELLS_HUMAN,sp|Q9NRZ9-4|HELLS_HUMAN,sp|Q9NRZ9-5|HELLS_HUMAN,sp|Q9NRZ9-6|HELLS_HUMAN,sp|Q9NRZ9|HELLS_HUMAN,tr|A0A087WSW7|A0A087WSW7_HUMAN,tr|A0A0B4J1V9|A0A0B4J1V9_HUMAN,tr|F6XU50|F6XU50_HUMAN,tr|Q6I7N8|Q6I7N8_HUMAN	uni_human_2016.fasta	97,078.2	97.7%	1	1	1	0.0212%	1.22%
JMP1_SFD	BR1	JMP1_BR1	File Name: JMP1_06_01 (F037271)	Isoform 2 of Sarcoplasmic/endoplasmic reticulum calcium ATPase 2 OS=Homo sapiens GN=ATP2A2	sp|P16615-2|AT2A2_HUMAN,sp|P16615-3|AT2A2_HUMAN,sp|P16615-4|AT2A2_HUMAN,sp|P16615-5|AT2A2_HUMAN,sp|P16615|AT2A2_HUMAN,tr|A0A0S2Z3L2|A0A0S2Z3L2_HUMAN,tr|H7C5W9|H7C5W9_HUMAN	uni_human_2016.fasta	114,758.8	99.3%	2	2	2	0.0424%	2.11%
JMP1_SFD	BR1	JMP1_BR1	File Name: JMP1_06_01 (F037271)	Interferon-induced GTP-binding protein Mx1 OS=Homo sapiens GN=MX1 PE=1 SV=4	sp|P20591|MX1_HUMAN	uni_human_2016.fasta	75,522.4	78.0%	1	1	1	0.0212%	1.06%
JMP1_SFD	BR1	JMP1_BR1	File Name: JMP1_06_01 (F037271)	DNA replication licensing factor MCM3 OS=Homo sapiens GN=MCM3 PE=1 SV=3	sp|P25205|MCM3_HUMAN,tr|A0A0S2Z4T1|A0A0S2Z4T1_HUMAN,tr|B2R7C5|B2R7C5_HUMAN	uni_human_2016.fasta	90,982.6	100.0%	11	12	14	0.297%	15.0%
JMP1_SFD	BR1	JMP1_BR1	File Name: JMP1_06_01 (F037271)	Isoform Short of Heterogeneous nuclear ribonucleoprotein U OS=Homo sapiens GN=HNRNPU	sp|Q00839-2|HNRPU_HUMAN,tr|B4DLR3|B4DLR3_HUMAN	uni_human_2016.fasta	88,980.3	100.0%	3	3	3	0.0636%	4.71%
JMP1_SFD	BR1	JMP1_BR1	File Name: JMP1_06_01 (F037271)	Krev interaction trapped protein 1 (Fragment) OS=Homo sapiens GN=KRIT1 PE=1 SV=1	tr|C9JJM9|C9JJM9_HUMAN	uni_human_2016.fasta	6,711.1	58.2%	1	1	1	0.0212%	13.8%
JMP1_SFD	BR1	JMP1_BR1	File Name: JMP1_06_01 (F037271)	Importin subunit beta-1 OS=Homo sapiens GN=KPNB1 PE=1 SV=2	sp|Q14974|IMB1_HUMAN,tr|B2RBR9|B2RBR9_HUMAN	uni_human_2016.fasta	97,171.3	100.0%	3	3	3	0.0636%	3.31%
JMP1_SFD	BR1	JMP1_BR1	File Name: JMP1_06_01 (F037271)	Metastasis suppressor protein 1 (Fragment) OS=Homo sapiens GN=MTSS1 PE=1 SV=1	tr|H0YBL3|H0YBL3_HUMAN	uni_human_2016.fasta	20,838.6	78.0%	1	1	1	0.0212%	3.80%
JMP1_SFD	BR1	JMP1_BR1	File Name: JMP1_06_01 (F037271)	Keratin 1 OS=Homo sapiens GN=KRT1 PE=3 SV=1	tr|H6VRG2|H6VRG2_HUMAN	uni_human_2016.fasta	66,067.3	100.0%	10	11	11	0.233%	16.9%
JMP1_SFD	BR1	JMP1_BR1	File Name: JMP1_06_01 (F037271)	Endoplasmic reticulum aminopeptidase 1 delta-Exon-11 isoform OS=Homo sapiens GN=ERAP1 PE=2 SV=1	tr|A0A075BTL2|A0A075BTL2_HUMAN	uni_human_2016.fasta	61,442.5	99.8%	2	2	2	0.0424%	3.65%
JMP1_SFD	BR1	JMP1_BR1	File Name: JMP1_06_01 (F037271)	Isoform 2 of Cold shock domain-containing protein E1 OS=Homo sapiens GN=CSDE1	sp|O75534-2|CSDE1_HUMAN,sp|O75534-3|CSDE1_HUMAN,sp|O75534-4|CSDE1_HUMAN,sp|O75534|CSDE1_HUMAN,tr|A0A024R0E2|A0A024R0E2_HUMAN,tr|A0A024R0K2|A0A024R0K2_HUMAN,tr|E9PLT0|E9PLT0_HUMAN,tr|Q8WU01|Q8WU01_HUMAN,tr|Q9GZV0|Q9GZV0_HUMAN,tr|Q9UG12|Q9UG12_HUMAN,tr|Q9UG93|Q9UG93_HUMAN	uni_human_2016.fasta	88,885.0	78.0%	1	1	1	0.0212%	1.56%
JMP1_SFD	BR1	JMP1_BR1	File Name: JMP1_06_01 (F037271)	E3 ubiquitin-protein ligase UHRF1 OS=Homo sapiens GN=UHRF1 PE=1 SV=1	sp|Q96T88|UHRF1_HUMAN	uni_human_2016.fasta	89,813.8	39.3%	0	0	0	0.000%	0.000%
JMP1_SFD	BR1	JMP1_BR1	File Name: JMP1_06_01 (F037271)	CAD protein OS=Homo sapiens GN=CAD PE=1 SV=3	sp|P27708|PYR1_HUMAN,tr|F8VPD4|F8VPD4_HUMAN	uni_human_2016.fasta	242,982.5	78.0%	1	1	1	0.0212%	0.539%
JMP1_SFD	BR1	JMP1_BR1	File Name: JMP1_06_01 (F037271)	DNA replication licensing factor MCM6 OS=Homo sapiens GN=MCM6 PE=1 SV=1	sp|Q14566|MCM6_HUMAN	uni_human_2016.fasta	92,890.6	100.0%	14	20	21	0.445%	16.4%
JMP1_SFD	BR1	JMP1_BR1	File Name: JMP1_06_01 (F037271)	Succinyl-CoA ligase subunit beta OS=Homo sapiens PE=2 SV=1	tr|B4DRV2|B4DRV2_HUMAN,tr|B7ZAF6|B7ZAF6_HUMAN	uni_human_2016.fasta	43,857.0	22.7%	0	0	0	0.000%	0.000%
JMP1_SFD	BR1	JMP1_BR1	File Name: JMP1_06_01 (F037271)	Growth hormone-inducible transmembrane protein OS=Homo sapiens GN=GHITM PE=1 SV=2	sp|Q9H3K2|GHITM_HUMAN,tr|B4DPG9|B4DPG9_HUMAN,tr|B4DSV8|B4DSV8_HUMAN,tr|Q6FIA7|Q6FIA7_HUMAN	uni_human_2016.fasta	37,206.5	33.8%	0	0	0	0.000%	0.000%
JMP1_SFD	BR1	JMP1_BR1	File Name: JMP1_06_01 (F037271)	Tax_Id=9606 Gene_Symbol=KRT10 Keratin, type I cytoskeletal 10	IPI:CON_00009865.2|SWISS-PROT:P13645,sp|P13645|K1C10_HUMAN	uni_human_2016.fasta	59,512.4	100.0%	12	14	14	0.297%	22.9%
JMP1_SFD	BR1	JMP1_BR1	File Name: JMP1_06_01 (F037271)	Isoform 2 of Methylcrotonoyl-CoA carboxylase beta chain, mitochondrial OS=Homo sapiens GN=MCCC2	sp|Q9HCC0-2|MCCB_HUMAN,sp|Q9HCC0|MCCB_HUMAN,tr|A0A140VK29|A0A140VK29_HUMAN	uni_human_2016.fasta	61,334.7	35.0%	0	0	0	0.000%	0.000%
JMP1_SFD	BR1	JMP1_BR1	File Name: JMP1_06_01 (F037271)	DNA-dependent protein kinase catalytic subunit OS=Homo sapiens GN=PRKDC PE=1 SV=3	sp|P78527|PRKDC_HUMAN	uni_human_2016.fasta	469,095.5	18.0%	0	0	0	0.000%	0.000%
JMP1_SFD	BR1	JMP1_BR1	File Name: JMP1_06_01 (F037271)	Isoform 3 of 26S proteasome non-ATPase regulatory subunit 2 OS=Homo sapiens GN=PSMD2	sp|Q13200-3|PSMD2_HUMAN	uni_human_2016.fasta	85,608.1	99.3%	2	2	2	0.0424%	2.44%
JMP1_SFD	BR1	JMP1_BR1	File Name: JMP1_06_01 (F037271)	cDNA FLJ45706 fis, clone FEBRA2028457, highly similar to Nucleolin OS=Homo sapiens PE=2 SV=1	tr|Q6ZS99|Q6ZS99_HUMAN	uni_human_2016.fasta	65,963.8	100.0%	3	4	4	0.0848%	3.32%
JMP1_SFD	BR1	JMP1_BR1	File Name: JMP1_06_01 (F037271)	Non-POU domain-containing octamer-binding protein OS=Homo sapiens GN=NONO PE=1 SV=4	sp|Q15233|NONO_HUMAN,tr|A0A0S2Z4Z9|A0A0S2Z4Z9_HUMAN	uni_human_2016.fasta	54,231.6	78.0%	1	1	1	0.0212%	1.70%
JMP1_SFD	BR1	JMP1_BR1	File Name: JMP1_06_01 (F037271)	CUB and sushi domain-containing protein 2 OS=Homo sapiens GN=CSMD2 PE=1 SV=2	sp|Q7Z408|CSMD2_HUMAN,tr|A0A087X0K4|A0A087X0K4_HUMAN	uni_human_2016.fasta	380,034.2	44.7%	1	1	1	0.0212%	0.258%
JMP1_SFD	BR1	JMP1_BR1	File Name: JMP1_06_01 (F037271)	Isoform 2 of Eukaryotic translation initiation factor 4 gamma 2 OS=Homo sapiens GN=EIF4G2	sp|P78344-2|IF4G2_HUMAN,sp|P78344|IF4G2_HUMAN	uni_human_2016.fasta	102,366.8	99.5%	2	2	2	0.0424%	2.65%
JMP1_SFD	BR1	JMP1_BR1	File Name: JMP1_06_01 (F037271)	Isoform 2 of Scaffold attachment factor B1 OS=Homo sapiens GN=SAFB	sp|Q15424-2|SAFB1_HUMAN,sp|Q15424-3|SAFB1_HUMAN,sp|Q15424-4|SAFB1_HUMAN,sp|Q15424|SAFB1_HUMAN,tr|B7Z2Z1|B7Z2Z1_HUMAN,tr|B7Z959|B7Z959_HUMAN,tr|B7ZLP5|B7ZLP5_HUMAN	uni_human_2016.fasta	102,642.8	47.2%	1	1	1	0.0212%	1.77%
JMP1_SFD	BR1	JMP1_BR1	File Name: JMP1_06_01 (F037271)	Isoform 2 of Microtubule-associated protein RP/EB family member 3 OS=Homo sapiens GN=MAPRE3	sp|Q9UPY8-2|MARE3_HUMAN,sp|Q9UPY8|MARE3_HUMAN,tr|B2R5W6|B2R5W6_HUMAN	uni_human_2016.fasta	31,982.8	36.8%	0	0	0	0.000%	0.000%
JMP1_SFD	BR1	JMP1_BR1	File Name: JMP1_06_01 (F037271)	Leukosialin OS=Homo sapiens GN=SPN PE=1 SV=1	sp|P16150|LEUK_HUMAN,tr|A0A024R629|A0A024R629_HUMAN,tr|C9JUK7|C9JUK7_HUMAN	uni_human_2016.fasta	40,321.6	78.0%	1	1	1	0.0212%	2.00%
JMP1_SFD	BR1	JMP1_BR1	File Name: JMP1_06_01 (F037271)	Coatomer subunit beta' OS=Homo sapiens GN=COPB2 PE=1 SV=2	sp|P35606|COPB2_HUMAN	uni_human_2016.fasta	102,489.1	100.0%	4	4	4	0.0848%	4.75%
JMP1_SFD	BR1	JMP1_BR1	File Name: JMP1_06_01 (F037271)	Isoform 2 of Hexokinase-1 OS=Homo sapiens GN=HK1	sp|P19367-2|HXK1_HUMAN	uni_human_2016.fasta	102,203.8	100.0%	6	7	7	0.148%	5.57%
JMP1_SFD	BR1	JMP1_BR1	File Name: JMP1_06_01 (F037271)	cDNA FLJ52761, highly similar to Actin, aortic smooth muscle OS=Homo sapiens PE=2 SV=1	tr|B4DUI8|B4DUI8_HUMAN	uni_human_2016.fasta	37,364.1	78.0%	1	1	1	0.0212%	9.34%
JMP1_SFD	BR1	JMP1_BR1	File Name: JMP1_06_01 (F037271)	Probable ATP-dependent RNA helicase DDX23 OS=Homo sapiens GN=DDX23 PE=1 SV=3	sp|Q9BUQ8|DDX23_HUMAN,tr|A0A024R0Z3|A0A024R0Z3_HUMAN,tr|A8KA56|A8KA56_HUMAN,tr|B3KY11|B3KY11_HUMAN	uni_human_2016.fasta	95,586.9	100.0%	5	5	5	0.106%	6.46%
JMP1_SFD	BR1	JMP1_BR1	File Name: JMP1_06_01 (F037271)	Elongation factor 2 OS=Homo sapiens GN=EEF2 PE=1 SV=4	sp|P13639|EF2_HUMAN	uni_human_2016.fasta	95,340.1	100.0%	11	20	25	0.530%	10.6%
JMP1_SFD	BR1	JMP1_BR1	File Name: JMP1_06_01 (F037271)	Isoform 2 of E3 ubiquitin-protein ligase RBBP6 OS=Homo sapiens GN=RBBP6	sp|Q7Z6E9-2|RBBP6_HUMAN,sp|Q7Z6E9|RBBP6_HUMAN	uni_human_2016.fasta	201,569.3	68.1%	1	1	1	0.0212%	0.398%
JMP1_SFD	BR1	JMP1_BR1	File Name: JMP1_06_01 (F037271)	Thyroid hormone receptor-associated protein 3 OS=Homo sapiens GN=THRAP3 PE=1 SV=2	sp|Q9Y2W1|TR150_HUMAN	uni_human_2016.fasta	108,668.9	60.9%	1	1	1	0.0212%	1.05%
JMP1_SFD	BR1	JMP1_BR1	File Name: JMP1_06_01 (F037271)	Cyclin-I (Fragment) OS=Homo sapiens GN=CCNI PE=1 SV=1	tr|H0YA27|H0YA27_HUMAN	uni_human_2016.fasta	19,845.3	53.1%	1	1	1	0.0212%	3.39%
JMP1_SFD	BR1	JMP1_BR1	File Name: JMP1_06_01 (F037271)	Isoform 2 of Eukaryotic translation initiation factor 3 subunit B OS=Homo sapiens GN=EIF3B	sp|P55884-2|EIF3B_HUMAN,sp|P55884|EIF3B_HUMAN,tr|A0A024R821|A0A024R821_HUMAN,tr|A4D210|A4D210_HUMAN,tr|B4DV79|B4DV79_HUMAN	uni_human_2016.fasta	92,482.8	100.0%	5	7	7	0.148%	6.53%
JMP1_SFD	BR1	JMP1_BR1	File Name: JMP1_06_01 (F037271)	Pre-mRNA-splicing factor SYF1 OS=Homo sapiens GN=XAB2 PE=1 SV=2	sp|Q9HCS7|SYF1_HUMAN,tr|Q71SV8|Q71SV8_HUMAN	uni_human_2016.fasta	100,012.1	100.0%	5	5	5	0.106%	5.26%
JMP1_SFD	BR1	JMP1_BR1	File Name: JMP1_06_01 (F037271)	E3 SUMO-protein ligase NSE2 OS=Homo sapiens GN=NSMCE2 PE=1 SV=2	sp|Q96MF7|NSE2_HUMAN,tr|A0A024R9J6|A0A024R9J6_HUMAN,tr|A0A087WTZ8|A0A087WTZ8_HUMAN,tr|E5RFJ1|E5RFJ1_HUMAN,tr|E5RHW9|E5RHW9_HUMAN,tr|E5RIM1|E5RIM1_HUMAN	uni_human_2016.fasta	27,932.6	23.1%	0	0	0	0.000%	0.000%
JMP1_SFD	BR1	JMP1_BR1	File Name: JMP1_06_01 (F037271)	Parathyroid hormone 2 receptor OS=Homo sapiens GN=PTH2R PE=1 SV=1	sp|P49190|PTH2R_HUMAN,tr|B4DFN8|B4DFN8_HUMAN,tr|Q53SF6|Q53SF6_HUMAN	uni_human_2016.fasta	62,236.5	38.2%	0	0	0	0.000%	0.000%
JMP1_SFD	BR1	JMP1_BR1	File Name: JMP1_06_01 (F037271)	Microtubule-actin cross-linking factor 1, isoforms 1/2/3/5 OS=Homo sapiens GN=MACF1 PE=1 SV=4	sp|Q9UPN3|MACF1_HUMAN,tr|H3BPE1|H3BPE1_HUMAN,tr|H3BQK9|H3BQK9_HUMAN	uni_human_2016.fasta	838,314.2	25.3%	0	0	0	0.000%	0.000%
JMP1_SFD	BR1	JMP1_BR1	File Name: JMP1_06_01 (F037271)	cDNA FLJ51896, highly similar to Glia-derived nexin OS=Homo sapiens PE=2 SV=1	tr|B4DMR3|B4DMR3_HUMAN	uni_human_2016.fasta	37,158.3	45.7%	1	1	1	0.0212%	2.40%
JMP1_SFD	BR1	JMP1_BR1	File Name: JMP1_06_01 (F037271)	Isoform 2 of Voltage-dependent P/Q-type calcium channel subunit alpha-1A OS=Homo sapiens GN=CACNA1A	sp|O00555-2|CAC1A_HUMAN,sp|O00555-3|CAC1A_HUMAN,sp|O00555-4|CAC1A_HUMAN,sp|O00555-5|CAC1A_HUMAN,sp|O00555-6|CAC1A_HUMAN,sp|O00555-8|CAC1A_HUMAN,sp|O00555|CAC1A_HUMAN,tr|A0A087WW63|A0A087WW63_HUMAN,tr|B5TYJ1|B5TYJ1_HUMAN,tr|Q9NS89|Q9NS89_HUMAN	uni_human_2016.fasta	282,370.9	36.0%	0	0	0	0.000%	0.000%
JMP1_SFD	BR1	JMP1_BR1	File Name: JMP1_06_01 (F037271)	Isoform 2 of Schlafen family member 13 OS=Homo sapiens GN=SLFN13	sp|Q68D06-2|SLN13_HUMAN,sp|Q68D06|SLN13_HUMAN,sp|Q7Z7L1|SLN11_HUMAN,tr|B3KV92|B3KV92_HUMAN,tr|B3KWY1|B3KWY1_HUMAN,tr|B7ZVY5|B7ZVY5_HUMAN	uni_human_2016.fasta	102,838.3	100.0%	3	3	3	0.0636%	5.01%
JMP1_SFD	BR1	JMP1_BR1	File Name: JMP1_06_01 (F037271)	Isoform 2 of Ubiquitin-like modifier-activating enzyme 1 OS=Homo sapiens GN=UBA1	sp|P22314-2|UBA1_HUMAN,sp|P22314|UBA1_HUMAN,tr|A0A024R1A3|A0A024R1A3_HUMAN	uni_human_2016.fasta	117,850.3	98.5%	1	1	1	0.0212%	1.57%
JMP1_SFD	BR1	JMP1_BR1	File Name: JMP1_06_01 (F037271)	Probable leucine--tRNA ligase, mitochondrial OS=Homo sapiens GN=LARS2 PE=1 SV=2	sp|Q15031|SYLM_HUMAN	uni_human_2016.fasta	101,977.4	99.9%	2	2	2	0.0424%	2.10%
JMP1_SFD	BR1	JMP1_BR1	File Name: JMP1_06_01 (F037271)	Keratin 23 (Histone deacetylase inducible) OS=Homo sapiens GN=KRT23 PE=2 SV=1	tr|Q8TC04|Q8TC04_HUMAN	uni_human_2016.fasta	48,177.9	26.3%	0	0	0	0.000%	0.000%
JMP1_SFD	BR1	JMP1_BR1	File Name: JMP1_06_01 (F037271)	Isoform 2 of Pre-mRNA-processing factor 6 OS=Homo sapiens GN=PRPF6	sp|O94906-2|PRP6_HUMAN,sp|O94906|PRP6_HUMAN	uni_human_2016.fasta	106,927.7	88.3%	0	0	0	0.000%	0.000%
JMP1_SFD	BR1	JMP1_BR1	File Name: JMP1_06_01 (F037271)	Isoform 4 of Nuclear factor NF-kappa-B p100 subunit OS=Homo sapiens GN=NFKB2	sp|Q00653-4|NFKB2_HUMAN,sp|Q00653|NFKB2_HUMAN	uni_human_2016.fasta	96,750.7	99.8%	2	2	2	0.0424%	2.89%
JMP1_SFD	BR1	JMP1_BR1	File Name: JMP1_06_01 (F037271)	Isoform 2 of Utrophin OS=Homo sapiens GN=UTRN	sp|P46939-2|UTRO_HUMAN,sp|P46939|UTRO_HUMAN	uni_human_2016.fasta	394,466.4	76.6%	1	1	1	0.0212%	0.145%
JMP1_SFD	BR1	JMP1_BR1	File Name: JMP1_06_01 (F037271)	Heat shock protein apg-1 OS=Homo sapiens PE=2 SV=1	tr|Q53ZP9|Q53ZP9_HUMAN	uni_human_2016.fasta	94,507.5	100.0%	3	3	3	0.0636%	6.79%
JMP1_SFD	BR1	JMP1_BR1	File Name: JMP1_06_01 (F037271)	Protein sel-1 homolog 1 OS=Homo sapiens GN=SEL1L PE=1 SV=3	sp|Q9UBV2|SE1L1_HUMAN	uni_human_2016.fasta	88,756.5	98.2%	1	1	1	0.0212%	1.26%
JMP1_SFD	BR1	JMP1_BR1	File Name: JMP1_06_01 (F037271)	Neutral alpha-glucosidase AB OS=Homo sapiens GN=GANAB PE=1 SV=3	sp|Q14697|GANAB_HUMAN,tr|B4DJ30|B4DJ30_HUMAN,tr|V9HWJ0|V9HWJ0_HUMAN	uni_human_2016.fasta	106,875.9	98.6%	1	1	1	0.0212%	1.06%
JMP1_SFD	BR1	JMP1_BR1	File Name: JMP1_06_01 (F037271)	Keratin, type I cytoskeletal 9 OS=Homo sapiens GN=KRT9 PE=1 SV=3	sp|P35527|K1C9_HUMAN	uni_human_2016.fasta	62,065.9	100.0%	6	6	6	0.127%	11.4%
JMP1_SFD	BR1	JMP1_BR1	File Name: JMP1_06_01 (F037271)	Pre-rRNA-processing protein TSR1 homolog OS=Homo sapiens GN=TSR1 PE=1 SV=1	sp|Q2NL82|TSR1_HUMAN	uni_human_2016.fasta	91,811.4	78.0%	1	1	1	0.0212%	1.62%
JMP1_SFD	BR1	JMP1_BR1	File Name: JMP1_06_01 (F037271)	Isoform 3 of Sodium/potassium-transporting ATPase subunit alpha-1 OS=Homo sapiens GN=ATP1A1	sp|P05023-3|AT1A1_HUMAN,tr|B7Z3V1|B7Z3V1_HUMAN	uni_human_2016.fasta	109,553.6	100.0%	3	3	4	0.0848%	3.53%
JMP1_SFD	BR1	JMP1_BR1	File Name: JMP1_06_01 (F037271)	Glutamine--fructose-6-phosphate aminotransferase [isomerizing] 1 OS=Homo sapiens GN=GFPT1 PE=1 SV=3	sp|Q06210|GFPT1_HUMAN	uni_human_2016.fasta	78,807.7	59.1%	1	1	1	0.0212%	1.00%
JMP1_SFD	BR1	JMP1_BR1	File Name: JMP1_06_01 (F037271)	Isoform 2 of Myosin-9 OS=Homo sapiens GN=MYH9	sp|P35579-2|MYH9_HUMAN,sp|P35579|MYH9_HUMAN,tr|A0A024R1N1|A0A024R1N1_HUMAN	uni_human_2016.fasta	226,537.5	100.0%	3	3	3	0.0636%	2.46%
JMP1_SFD	BR1	JMP1_BR1	File Name: JMP1_06_01 (F037271)	Endoplasmin OS=Homo sapiens GN=HSP90B1 PE=1 SV=1	sp|P14625|ENPL_HUMAN,tr|Q5CAQ5|Q5CAQ5_HUMAN,tr|V9HWP2|V9HWP2_HUMAN	uni_human_2016.fasta	92,471.7	100.0%	11	19	19	0.403%	12.1%
JMP1_SFD	BR1	JMP1_BR1	File Name: JMP1_06_01 (F037271)	Transcription intermediary factor 1-beta OS=Homo sapiens GN=TRIM28 PE=1 SV=5	sp|Q13263|TIF1B_HUMAN,tr|B2R8R5|B2R8R5_HUMAN	uni_human_2016.fasta	88,549.0	100.0%	3	3	3	0.0636%	6.95%
JMP1_SFD	BR1	JMP1_BR1	File Name: JMP1_06_01 (F037271)	Isoform 2 of Serine/threonine-protein kinase PAK 3 OS=Homo sapiens GN=PAK3	sp|O75914-2|PAK3_HUMAN,sp|O75914-3|PAK3_HUMAN,sp|O75914-4|PAK3_HUMAN,sp|O75914|PAK3_HUMAN,tr|A0A087X294|A0A087X294_HUMAN,tr|B2RCU6|B2RCU6_HUMAN	uni_human_2016.fasta	62,311.1	73.2%	1	1	1	0.0212%	0.919%
JMP1_SFD	BR1	JMP1_BR1	File Name: JMP1_06_01 (F037271)	Isoform Beta of Heat shock protein 105 kDa OS=Homo sapiens GN=HSPH1	sp|Q92598-2|HS105_HUMAN,sp|Q92598-3|HS105_HUMAN,sp|Q92598|HS105_HUMAN,tr|A0A024RDQ0|A0A024RDQ0_HUMAN,tr|A0A024RDS1|A0A024RDS1_HUMAN	uni_human_2016.fasta	96,865.8	100.0%	3	3	3	0.0636%	4.18%
JMP1_SFD	BR1	JMP1_BR1	File Name: JMP1_06_01 (F037271)	Lysosome-associated membrane glycoprotein 1 OS=Homo sapiens GN=LAMP1 PE=1 SV=3	sp|P11279|LAMP1_HUMAN,tr|A0A024RDY3|A0A024RDY3_HUMAN,tr|B3KRY3|B3KRY3_HUMAN	uni_human_2016.fasta	44,883.1	64.2%	1	1	1	0.0212%	1.92%
JMP1_SFD	BR1	JMP1_BR1	File Name: JMP1_06_01 (F037271)	Alanine--tRNA ligase, mitochondrial OS=Homo sapiens GN=AARS2 PE=1 SV=1	sp|Q5JTZ9|SYAM_HUMAN	uni_human_2016.fasta	107,339.9	100.0%	3	3	3	0.0636%	3.55%
JMP1_SFD	BR1	JMP1_BR1	File Name: JMP1_06_01 (F037271)	Isoform 2 of Golgi apparatus protein 1 OS=Homo sapiens GN=GLG1	sp|Q92896-2|GSLG1_HUMAN,sp|Q92896-3|GSLG1_HUMAN,sp|Q92896|GSLG1_HUMAN	uni_human_2016.fasta	134,553.9	49.4%	1	1	1	0.0212%	0.582%
JMP1_SFD	BR1	JMP1_BR1	File Name: JMP1_06_01 (F037271)	Nucleolar RNA helicase 2 OS=Homo sapiens GN=DDX21 PE=1 SV=5	sp|Q9NR30|DDX21_HUMAN	uni_human_2016.fasta	87,346.0	100.0%	8	10	10	0.212%	10.6%
JMP1_SFD	BR1	JMP1_BR1	File Name: JMP1_06_01 (F037271)	Methionine--tRNA ligase, cytoplasmic OS=Homo sapiens GN=MARS PE=1 SV=2	sp|P56192|SYMC_HUMAN,tr|A8K492|A8K492_HUMAN	uni_human_2016.fasta	101,117.5	99.8%	2	2	2	0.0424%	2.11%
JMP1_SFD	BR1	JMP1_BR1	File Name: JMP1_06_01 (F037271)	Cell division cycle 5-like protein OS=Homo sapiens GN=CDC5L PE=1 SV=2	sp|Q99459|CDC5L_HUMAN,tr|B3KY60|B3KY60_HUMAN	uni_human_2016.fasta	92,254.2	100.0%	2	2	2	0.0424%	2.37%
JMP1_SFD	BR1	JMP1_BR1	File Name: JMP1_06_01 (F037271)	Isoform 2 of Transcription activator BRG1 OS=Homo sapiens GN=SMARCA4	sp|P51532-2|SMCA4_HUMAN,sp|P51532-3|SMCA4_HUMAN,sp|P51532-4|SMCA4_HUMAN,sp|P51532-5|SMCA4_HUMAN,sp|P51532|SMCA4_HUMAN,tr|A0A0A0MT49|A0A0A0MT49_HUMAN,tr|A7E2E1|A7E2E1_HUMAN,tr|B9EGQ8|B9EGQ8_HUMAN,tr|Q9HBD4|Q9HBD4_HUMAN	uni_human_2016.fasta	184,649.6	78.0%	1	1	1	0.0212%	0.496%
JMP1_SFD	BR1	JMP1_BR1	File Name: JMP1_06_01 (F037271)	Isoform 2 of Beta-adducin OS=Homo sapiens GN=ADD2	sp|P35612-2|ADDB_HUMAN,sp|P35612-3|ADDB_HUMAN,sp|P35612-4|ADDB_HUMAN,sp|P35612-8|ADDB_HUMAN,sp|P35612-9|ADDB_HUMAN,sp|P35612|ADDB_HUMAN,tr|Q05DK5|Q05DK5_HUMAN	uni_human_2016.fasta	80,854.5	98.2%	1	1	1	0.0212%	1.43%
JMP1_SFD	BR1	JMP1_BR1	File Name: JMP1_06_01 (F037271)	Isoform 2 of ATP-dependent RNA helicase DDX54 OS=Homo sapiens GN=DDX54	sp|Q8TDD1-2|DDX54_HUMAN,sp|Q8TDD1|DDX54_HUMAN	uni_human_2016.fasta	98,597.9	100.0%	4	4	4	0.0848%	4.31%
JMP1_SFD	BR1	JMP1_BR1	File Name: JMP1_06_01 (F037271)	Isoform 2 of 4F2 cell-surface antigen heavy chain OS=Homo sapiens GN=SLC3A2	sp|P08195-2|4F2_HUMAN,tr|B4E2Z3|B4E2Z3_HUMAN	uni_human_2016.fasta	57,947.4	90.9%	0	0	0	0.000%	0.000%
JMP1_SFD	BR1	JMP1_BR1	File Name: JMP1_06_01 (F037271)	Isoform 2 of La-related protein 1 OS=Homo sapiens GN=LARP1	sp|Q6PKG0-3|LARP1_HUMAN,sp|Q6PKG0|LARP1_HUMAN	uni_human_2016.fasta	123,512.6	26.5%	0	0	0	0.000%	0.000%
JMP1_SFD	BR1	JMP1_BR1	File Name: JMP1_06_01 (F037271)	Echinoderm microtubule-associated protein-like 3 OS=Homo sapiens GN=EML3 PE=1 SV=1	sp|Q32P44|EMAL3_HUMAN,tr|B7WPE2|B7WPE2_HUMAN	uni_human_2016.fasta	95,197.1	99.7%	2	2	2	0.0424%	3.24%
JMP1_SFD	BR1	JMP1_BR1	File Name: JMP1_06_01 (F037271)	DNA topoisomerase 1 OS=Homo sapiens GN=TOP1 PE=1 SV=2	sp|P11387|TOP1_HUMAN,tr|B9EG90|B9EG90_HUMAN	uni_human_2016.fasta	90,729.7	98.9%	2	2	2	0.0424%	4.71%
JMP1_SFD	BR1	JMP1_BR1	File Name: JMP1_06_01 (F037271)	Isoform 2 of Myb-binding protein 1A OS=Homo sapiens GN=MYBBP1A	sp|Q9BQG0-2|MBB1A_HUMAN,sp|Q9BQG0|MBB1A_HUMAN,tr|I3L1L3|I3L1L3_HUMAN	uni_human_2016.fasta	148,858.3	46.0%	1	1	1	0.0212%	0.450%
JMP1_SFD	BR1	JMP1_BR1	File Name: JMP1_06_01 (F037271)	Isoform 2 of Alpha-actinin-1 OS=Homo sapiens GN=ACTN1	sp|P12814-2|ACTN1_HUMAN,sp|P12814-3|ACTN1_HUMAN,sp|P12814-4|ACTN1_HUMAN,tr|B4DFY0|B4DFY0_HUMAN,tr|B7Z565|B7Z565_HUMAN,tr|H9KV75|H9KV75_HUMAN	uni_human_2016.fasta	102,713.0	99.8%	2	2	2	0.0424%	1.92%
JMP1_SFD	BR1	JMP1_BR1	File Name: JMP1_06_01 (F037271)	Isoform 2 of Programmed cell death 6-interacting protein OS=Homo sapiens GN=PDCD6IP	sp|Q8WUM4-2|PDC6I_HUMAN,sp|Q8WUM4|PDC6I_HUMAN,tr|Q4W4Y1|Q4W4Y1_HUMAN	uni_human_2016.fasta	96,025.4	100.0%	5	6	6	0.127%	4.93%
JMP1_SFD	BR1	JMP1_BR1	File Name: JMP1_06_01 (F037271)	Isoform 3 of Signal transducer and activator of transcription 6 OS=Homo sapiens GN=STAT6	sp|P42226-3|STAT6_HUMAN,sp|P42226|STAT6_HUMAN,tr|A8K4S9|A8K4S9_HUMAN,tr|B2R680|B2R680_HUMAN,tr|B4DQB3|B4DQB3_HUMAN,tr|B4DR42|B4DR42_HUMAN,tr|B7ZAC1|B7ZAC1_HUMAN,tr|Q9BQD2|Q9BQD2_HUMAN	uni_human_2016.fasta	94,136.9	99.6%	2	2	2	0.0424%	2.17%
JMP1_SFD	BR1	JMP1_BR1	File Name: JMP1_06_01 (F037271)	(Bos taurus) Plasminogen precursor	IPI:CON_00692205.1|SWISS-PROT:P06868	uni_human_2016.fasta	91,215.2	99.6%	2	2	2	0.0424%	2.59%
JMP1_SFD	BR1	JMP1_BR1	File Name: JMP1_06_01 (F037271)	Probable ATP-dependent RNA helicase DDX20 OS=Homo sapiens GN=DDX20 PE=1 SV=2	sp|Q9UHI6|DDX20_HUMAN	uni_human_2016.fasta	92,242.1	100.0%	3	3	3	0.0636%	3.16%
JMP1_SFD	BR1	JMP1_BR1	File Name: JMP1_06_01 (F037271)	(Bos taurus) Actin, cytoplasmic 1	IPI:CON_00698900.1|SWISS-PROT:P60712,sp|P60709|ACTB_HUMAN,sp|P63261|ACTG_HUMAN,tr|B4DVQ0|B4DVQ0_HUMAN,tr|B4E335|B4E335_HUMAN,tr|B4E3A4|B4E3A4_HUMAN,tr|Q1KLZ0|Q1KLZ0_HUMAN,tr|Q53G76|Q53G76_HUMAN,tr|Q53G99|Q53G99_HUMAN,tr|Q53GK6|Q53GK6_HUMAN,tr|Q8WVW5|Q8WVW5_HUMAN	uni_human_2016.fasta	41,737.8	100.0%	5	5	5	0.106%	11.7%
JMP1_SFD	BR1	JMP1_BR1	File Name: JMP1_06_01 (F037271)	Protein transport protein Sec24C OS=Homo sapiens GN=SEC24C PE=1 SV=3	sp|P53992|SC24C_HUMAN,tr|A0A024QZM6|A0A024QZM6_HUMAN,tr|B4DSN3|B4DSN3_HUMAN,tr|G5EA31|G5EA31_HUMAN	uni_human_2016.fasta	118,325.2	78.0%	1	1	1	0.0212%	0.914%
JMP1_SFD	BR1	JMP1_BR1	File Name: JMP1_06_01 (F037271)	Hepatocyte growth factor-regulated tyrosine kinase substrate OS=Homo sapiens GN=HGS PE=1 SV=1	sp|O14964|HGS_HUMAN,tr|A0A0S2Z4Q4|A0A0S2Z4Q4_HUMAN,tr|A0A0S2Z4R4|A0A0S2Z4R4_HUMAN,tr|B4E1E2|B4E1E2_HUMAN	uni_human_2016.fasta	86,191.6	100.0%	3	3	3	0.0636%	4.12%
JMP1_SFD	BR1	JMP1_BR1	File Name: JMP1_06_01 (F037271)	Glycogen phosphorylase, brain form OS=Homo sapiens GN=PYGB PE=1 SV=5	sp|P11216|PYGB_HUMAN	uni_human_2016.fasta	96,698.3	78.0%	1	1	1	0.0212%	1.07%
JMP1_SFD	BR1	JMP1_BR1	File Name: JMP1_06_01 (F037271)	cDNA FLJ59584, highly similar to Mitochondrial-processing peptidase alpha subunit, mitochondrial (EC 3.4.24.64) OS=Homo sapiens PE=2 SV=1	tr|B4DRK5|B4DRK5_HUMAN	uni_human_2016.fasta	28,241.9	69.3%	1	1	1	0.0212%	2.72%
JMP1_SFD	BR1	JMP1_BR1	File Name: JMP1_06_01 (F037271)	Isoform 4 of Squamous cell carcinoma antigen recognized by T-cells 3 OS=Homo sapiens GN=SART3	sp|Q15020-4|SART3_HUMAN,sp|Q15020|SART3_HUMAN	uni_human_2016.fasta	109,936.4	70.4%	1	1	1	0.0212%	0.755%
JMP1_SFD	BR1	JMP1_BR1	File Name: JMP1_06_01 (F037271)	Isoform 2 of Gamma-tubulin complex component 2 OS=Homo sapiens GN=TUBGCP2	sp|Q9BSJ2-3|GCP2_HUMAN,sp|Q9BSJ2-4|GCP2_HUMAN,sp|Q9BSJ2|GCP2_HUMAN,tr|B4DS45|B4DS45_HUMAN,tr|Q53EQ3|Q53EQ3_HUMAN	uni_human_2016.fasta	102,537.6	99.9%	2	2	2	0.0424%	2.33%
JMP1_SFD	BR1	JMP1_BR1	File Name: JMP1_06_01 (F037271)	Isoform B of AP-2 complex subunit alpha-1 OS=Homo sapiens GN=AP2A1	sp|O95782-2|AP2A1_HUMAN,sp|O95782|AP2A1_HUMAN	uni_human_2016.fasta	107,548.7	100.0%	3	3	3	0.0636%	3.04%
JMP1_SFD	BR1	JMP1_BR1	File Name: JMP1_06_01 (F037271)	Isoform 2 of Clathrin heavy chain 1 OS=Homo sapiens GN=CLTC	sp|Q00610-2|CLH1_HUMAN,sp|Q00610|CLH1_HUMAN,tr|A0A087WVQ6|A0A087WVQ6_HUMAN	uni_human_2016.fasta	191,618.9	99.5%	2	2	2	0.0424%	1.10%
JMP1_SFD	BR1	JMP1_BR1	File Name: JMP1_07_01 (F037272)	Isoform 2 of Suppressor of SWI4 1 homolog OS=Homo sapiens GN=PPAN	sp|Q9NQ55-2|SSF1_HUMAN,sp|Q9NQ55-3|SSF1_HUMAN,sp|Q9NQ55|SSF1_HUMAN,tr|A0A0A6YYI3|A0A0A6YYI3_HUMAN,tr|A0A0B4J1V8|A0A0B4J1V8_HUMAN,tr|A8MV53|A8MV53_HUMAN,tr|H7C446|H7C446_HUMAN	uni_human_2016.fasta	53,194.4	86.8%	1	1	1	0.0220%	1.52%
JMP1_SFD	BR1	JMP1_BR1	File Name: JMP1_07_01 (F037272)	Transducin beta-like protein 3 OS=Homo sapiens GN=TBL3 PE=1 SV=2	sp|Q12788|TBL3_HUMAN	uni_human_2016.fasta	89,034.0	100.0%	3	3	3	0.0659%	4.33%
JMP1_SFD	BR1	JMP1_BR1	File Name: JMP1_07_01 (F037272)	Transitional endoplasmic reticulum ATPase OS=Homo sapiens GN=VCP PE=1 SV=4	sp|P55072|TERA_HUMAN,tr|V9HW80|V9HW80_HUMAN	uni_human_2016.fasta	89,324.8	100.0%	3	3	3	0.0659%	4.09%
JMP1_SFD	BR1	JMP1_BR1	File Name: JMP1_07_01 (F037272)	Cullin-3 OS=Homo sapiens GN=CUL3 PE=1 SV=2	sp|Q13618|CUL3_HUMAN,tr|A0A024R475|A0A024R475_HUMAN	uni_human_2016.fasta	88,932.1	99.3%	2	2	2	0.0439%	2.21%
JMP1_SFD	BR1	JMP1_BR1	File Name: JMP1_07_01 (F037272)	MICOS complex subunit MIC60 (Fragment) OS=Homo sapiens GN=IMMT PE=1 SV=1	tr|H7C463|H7C463_HUMAN	uni_human_2016.fasta	68,176.6	100.0%	4	4	4	0.0879%	5.38%
JMP1_SFD	BR1	JMP1_BR1	File Name: JMP1_07_01 (F037272)	Isoform 2 of Polyamine-modulated factor 1-binding protein 1 OS=Homo sapiens GN=PMFBP1	sp|Q8TBY8-2|PMFBP_HUMAN,sp|Q8TBY8|PMFBP_HUMAN,tr|B2RCA2|B2RCA2_HUMAN,tr|G3V1Q7|G3V1Q7_HUMAN	uni_human_2016.fasta	119,035.6	86.8%	1	1	1	0.0220%	0.695%
JMP1_SFD	BR1	JMP1_BR1	File Name: JMP1_07_01 (F037272)	Dickkopf-related protein 1 OS=Homo sapiens GN=DKK1 PE=1 SV=1	sp|O94907|DKK1_HUMAN,tr|I1W660|I1W660_HUMAN	uni_human_2016.fasta	28,671.1	44.4%	0	0	0	0.000%	0.000%
JMP1_SFD	BR1	JMP1_BR1	File Name: JMP1_07_01 (F037272)	Isoform 3 of L-lactate dehydrogenase A chain OS=Homo sapiens GN=LDHA	sp|P00338-3|LDHA_HUMAN,sp|P00338|LDHA_HUMAN,tr|B4DJI1|B4DJI1_HUMAN,tr|V9HWB9|V9HWB9_HUMAN	uni_human_2016.fasta	36,689.2	86.8%	1	1	1	0.0220%	3.32%
JMP1_SFD	BR1	JMP1_BR1	File Name: JMP1_07_01 (F037272)	Forkhead box protein K1 OS=Homo sapiens GN=FOXK1 PE=1 SV=1	sp|P85037|FOXK1_HUMAN	uni_human_2016.fasta	75,456.6	86.8%	1	1	1	0.0220%	1.36%
JMP1_SFD	BR1	JMP1_BR1	File Name: JMP1_07_01 (F037272)	Protein Hook homolog 3 OS=Homo sapiens GN=HOOK3 PE=1 SV=2	sp|Q86VS8|HOOK3_HUMAN	uni_human_2016.fasta	83,128.0	99.2%	2	2	2	0.0439%	4.18%
JMP1_SFD	BR1	JMP1_BR1	File Name: JMP1_07_01 (F037272)	Isoform 2 of Apolipoprotein L3 OS=Homo sapiens GN=APOL3	sp|O95236-2|APOL3_HUMAN,sp|O95236-3|APOL3_HUMAN,sp|O95236|APOL3_HUMAN,tr|A0A024R1G6|A0A024R1G6_HUMAN	uni_human_2016.fasta	44,278.8	55.3%	0	0	0	0.000%	0.000%
JMP1_SFD	BR1	JMP1_BR1	File Name: JMP1_07_01 (F037272)	Bifunctional glutamate/proline--tRNA ligase OS=Homo sapiens GN=EPRS PE=1 SV=5	sp|P07814|SYEP_HUMAN,tr|B4DKX5|B4DKX5_HUMAN,tr|H6WCP5|H6WCP5_HUMAN,tr|Q3KQZ8|Q3KQZ8_HUMAN,tr|V9GYZ6|V9GYZ6_HUMAN	uni_human_2016.fasta	170,593.2	86.8%	1	1	1	0.0220%	0.595%
JMP1_SFD	BR1	JMP1_BR1	File Name: JMP1_07_01 (F037272)	DNA replication licensing factor MCM3 OS=Homo sapiens GN=MCM3 PE=1 SV=3	sp|P25205|MCM3_HUMAN,tr|A0A0S2Z4T1|A0A0S2Z4T1_HUMAN,tr|B2R7C5|B2R7C5_HUMAN	uni_human_2016.fasta	90,982.6	84.8%	1	1	1	0.0220%	1.49%
JMP1_SFD	BR1	JMP1_BR1	File Name: JMP1_07_01 (F037272)	Fatty acid synthase OS=Homo sapiens GN=FASN PE=1 SV=3	sp|P49327|FAS_HUMAN,tr|A0A0U1RQF0|A0A0U1RQF0_HUMAN	uni_human_2016.fasta	273,427.1	86.8%	1	1	1	0.0220%	0.438%
JMP1_SFD	BR1	JMP1_BR1	File Name: JMP1_07_01 (F037272)	Mitotic spindle assembly checkpoint protein MAD1 OS=Homo sapiens GN=MAD1L1 PE=1 SV=2	sp|Q9Y6D9|MD1L1_HUMAN,tr|A4D218|A4D218_HUMAN	uni_human_2016.fasta	83,068.4	99.6%	2	2	2	0.0439%	2.37%
JMP1_SFD	BR1	JMP1_BR1	File Name: JMP1_07_01 (F037272)	Isoform 3 of Aldehyde dehydrogenase family 16 member A1 OS=Homo sapiens GN=ALDH16A1	sp|Q8IZ83-3|A16A1_HUMAN,sp|Q8IZ83|A16A1_HUMAN,tr|B4DQ15|B4DQ15_HUMAN,tr|B4DVV1|B4DVV1_HUMAN,tr|F5H4B6|F5H4B6_HUMAN	uni_human_2016.fasta	85,126.8	100.0%	3	3	3	0.0659%	4.93%
JMP1_SFD	BR1	JMP1_BR1	File Name: JMP1_07_01 (F037272)	Isoform 2 of 2-oxoglutarate dehydrogenase, mitochondrial OS=Homo sapiens GN=OGDH	sp|Q02218-2|ODO1_HUMAN,sp|Q02218|ODO1_HUMAN,tr|A0A0D9SFS3|A0A0D9SFS3_HUMAN,tr|E9PCR7|E9PCR7_HUMAN,tr|E9PDF2|E9PDF2_HUMAN	uni_human_2016.fasta	115,936.7	72.3%	1	1	1	0.0220%	0.687%
JMP1_SFD	BR1	JMP1_BR1	File Name: JMP1_07_01 (F037272)	DNA replication licensing factor MCM5 OS=Homo sapiens GN=MCM5 PE=1 SV=5	sp|P33992|MCM5_HUMAN,tr|A8K521|A8K521_HUMAN,tr|B1AHB0|B1AHB0_HUMAN,tr|B1AHB1|B1AHB1_HUMAN,tr|B4DQ39|B4DQ39_HUMAN	uni_human_2016.fasta	82,288.3	100.0%	6	6	6	0.132%	6.95%
JMP1_SFD	BR1	JMP1_BR1	File Name: JMP1_07_01 (F037272)	Tax_Id=9606 Gene_Symbol=KRT14 Keratin, type I cytoskeletal 14	IPI:CON_00384444.5|SWISS-PROT:P02533,sp|P02533|K1C14_HUMAN	uni_human_2016.fasta	51,622.6	100.0%	4	4	4	0.0879%	13.3%
JMP1_SFD	BR1	JMP1_BR1	File Name: JMP1_07_01 (F037272)	Ran-binding protein 9 OS=Homo sapiens GN=RANBP9 PE=1 SV=1	sp|Q96S59|RANB9_HUMAN,tr|A0A024QZW3|A0A024QZW3_HUMAN	uni_human_2016.fasta	77,847.6	83.9%	1	1	1	0.0220%	1.92%
JMP1_SFD	BR1	JMP1_BR1	File Name: JMP1_07_01 (F037272)	Intercellular adhesion molecule 1 OS=Homo sapiens GN=ICAM1 PE=1 SV=2	sp|P05362|ICAM1_HUMAN,tr|B4DNT6|B4DNT6_HUMAN,tr|B4DQW5|B4DQW5_HUMAN,tr|Q5NKV8|Q5NKV8_HUMAN	uni_human_2016.fasta	57,824.5	99.8%	2	2	2	0.0439%	4.32%
JMP1_SFD	BR1	JMP1_BR1	File Name: JMP1_07_01 (F037272)	Signal transducer and activator of transcription 1-alpha/beta OS=Homo sapiens GN=STAT1 PE=1 SV=2	sp|P42224|STAT1_HUMAN	uni_human_2016.fasta	87,336.9	57.6%	1	1	1	0.0220%	1.07%
JMP1_SFD	BR1	JMP1_BR1	File Name: JMP1_07_01 (F037272)	Isoform 2 of Cytoplasmic dynein 2 heavy chain 1 OS=Homo sapiens GN=DYNC2H1	sp|Q8NCM8-2|DYHC2_HUMAN,sp|Q8NCM8|DYHC2_HUMAN,tr|B0I1S0|B0I1S0_HUMAN	uni_human_2016.fasta	492,629.2	86.8%	1	1	1	0.0220%	0.162%
JMP1_SFD	BR1	JMP1_BR1	File Name: JMP1_07_01 (F037272)	Mannosyl-oligosaccharide glucosidase OS=Homo sapiens GN=MOGS PE=1 SV=5	sp|Q13724|MOGS_HUMAN,tr|Q58F09|Q58F09_HUMAN	uni_human_2016.fasta	91,919.1	100.0%	3	3	3	0.0659%	3.58%
JMP1_SFD	BR1	JMP1_BR1	File Name: JMP1_07_01 (F037272)	Hornerin OS=Homo sapiens GN=HRNR PE=1 SV=2	sp|Q86YZ3|HORN_HUMAN	uni_human_2016.fasta	282,372.7	98.6%	1	1	1	0.0220%	0.491%
JMP1_SFD	BR1	JMP1_BR1	File Name: JMP1_07_01 (F037272)	Non-POU domain-containing octamer-binding protein OS=Homo sapiens GN=NONO PE=1 SV=4	sp|Q15233|NONO_HUMAN,tr|A0A0S2Z4Z9|A0A0S2Z4Z9_HUMAN	uni_human_2016.fasta	54,231.6	86.8%	1	1	1	0.0220%	1.70%
JMP1_SFD	BR1	JMP1_BR1	File Name: JMP1_07_01 (F037272)	Serine protease 33 OS=Homo sapiens GN=PRSS33 PE=1 SV=3	sp|Q8NF86|PRS33_HUMAN,tr|A0A087X0Z6|A0A087X0Z6_HUMAN,tr|I3L3D7|I3L3D7_HUMAN	uni_human_2016.fasta	29,785.8	86.8%	1	1	1	0.0220%	2.50%
JMP1_SFD	BR1	JMP1_BR1	File Name: JMP1_07_01 (F037272)	Isoform 2 of WD repeat-containing protein 24 OS=Homo sapiens GN=WDR24	sp|Q96S15-2|WDR24_HUMAN,sp|Q96S15|WDR24_HUMAN,tr|B4DVM5|B4DVM5_HUMAN	uni_human_2016.fasta	88,205.2	86.8%	1	1	1	0.0220%	1.27%
JMP1_SFD	BR1	JMP1_BR1	File Name: JMP1_07_01 (F037272)	Ras GTPase-activating-like protein IQGAP1 OS=Homo sapiens GN=IQGAP1 PE=1 SV=1	sp|P46940|IQGA1_HUMAN,tr|A0A024RC65|A0A024RC65_HUMAN,tr|A4QPB0|A4QPB0_HUMAN	uni_human_2016.fasta	189,258.6	95.2%	0	0	0	0.000%	0.000%
JMP1_SFD	BR1	JMP1_BR1	File Name: JMP1_07_01 (F037272)	Protein Daple (Fragment) OS=Homo sapiens GN=CCDC88C PE=1 SV=1	tr|H0YJX5|H0YJX5_HUMAN	uni_human_2016.fasta	14,171.5	38.2%	0	0	0	0.000%	0.000%
JMP1_SFD	BR1	JMP1_BR1	File Name: JMP1_07_01 (F037272)	Synaptic vesicular amine transporter OS=Homo sapiens GN=SLC18A2 PE=1 SV=2	sp|Q05940|VMAT2_HUMAN	uni_human_2016.fasta	55,715.4	86.8%	1	1	1	0.0220%	1.75%
JMP1_SFD	BR1	JMP1_BR1	File Name: JMP1_07_01 (F037272)	Protein LOC100996720 OS=Homo sapiens GN=LOC100996720 PE=4 SV=1	tr|A0A0D9SF21|A0A0D9SF21_HUMAN	uni_human_2016.fasta	29,151.6	80.6%	1	1	1	0.0220%	1.87%
JMP1_SFD	BR1	JMP1_BR1	File Name: JMP1_07_01 (F037272)	cDNA FLJ59240, highly similar to Far upstream element-binding protein 1 OS=Homo sapiens PE=2 SV=1	tr|B4DWL1|B4DWL1_HUMAN	uni_human_2016.fasta	69,852.8	74.9%	1	1	1	0.0220%	1.40%
JMP1_SFD	BR1	JMP1_BR1	File Name: JMP1_07_01 (F037272)	A-kinase anchor protein 8 OS=Homo sapiens GN=AKAP8 PE=1 SV=1	sp|O43823|AKAP8_HUMAN	uni_human_2016.fasta	76,109.1	86.8%	1	1	1	0.0220%	1.88%
JMP1_SFD	BR1	JMP1_BR1	File Name: JMP1_07_01 (F037272)	DNA-dependent protein kinase catalytic subunit OS=Homo sapiens GN=PRKDC PE=1 SV=3	sp|P78527|PRKDC_HUMAN	uni_human_2016.fasta	469,095.5	86.8%	1	1	1	0.0220%	0.242%
JMP1_SFD	BR1	JMP1_BR1	File Name: JMP1_07_01 (F037272)	Isoform 2 of Interleukin enhancer-binding factor 3 OS=Homo sapiens GN=ILF3	sp|Q12906-2|ILF3_HUMAN,sp|Q12906-3|ILF3_HUMAN,sp|Q12906-4|ILF3_HUMAN,sp|Q12906-5|ILF3_HUMAN,sp|Q12906-6|ILF3_HUMAN,sp|Q12906-7|ILF3_HUMAN,sp|Q12906|ILF3_HUMAN,tr|A8K590|A8K590_HUMAN,tr|F4ZW64|F4ZW64_HUMAN,tr|F4ZW65|F4ZW65_HUMAN,tr|F4ZW66|F4ZW66_HUMAN	uni_human_2016.fasta	95,338.9	99.9%	3	3	3	0.0659%	3.13%
JMP1_SFD	BR1	JMP1_BR1	File Name: JMP1_07_01 (F037272)	Protocadherin-1 (Fragment) OS=Homo sapiens GN=PCDH1 PE=4 SV=1	tr|H0Y9I5|H0Y9I5_HUMAN	uni_human_2016.fasta	1,993.1	82.9%	1	1	1	0.0220%	29.4%
JMP1_SFD	BR1	JMP1_BR1	File Name: JMP1_07_01 (F037272)	Heat shock protein HSP 90-beta OS=Homo sapiens GN=HSP90AB1 PE=1 SV=4	sp|P08238|HS90B_HUMAN,tr|A0A024RD80|A0A024RD80_HUMAN	uni_human_2016.fasta	83,267.3	100.0%	4	5	10	0.220%	10.2%
JMP1_SFD	BR1	JMP1_BR1	File Name: JMP1_07_01 (F037272)	FACT complex subunit SPT16 OS=Homo sapiens GN=SUPT16H PE=1 SV=1	sp|Q9Y5B9|SP16H_HUMAN	uni_human_2016.fasta	119,917.4	85.4%	1	1	1	0.0220%	0.669%
JMP1_SFD	BR1	JMP1_BR1	File Name: JMP1_07_01 (F037272)	Putative polypeptide N-acetylgalactosaminyltransferase-like protein 3 OS=Homo sapiens GN=WBSCR17 PE=2 SV=2	sp|Q6IS24|GLTL3_HUMAN,tr|A0A087WV18|A0A087WV18_HUMAN,tr|Q2L4S5|Q2L4S5_HUMAN,tr|Q58A53|Q58A53_HUMAN	uni_human_2016.fasta	67,753.2	86.8%	1	1	1	0.0220%	1.00%
JMP1_SFD	BR1	JMP1_BR1	File Name: JMP1_07_01 (F037272)	E3 ubiquitin-protein ligase DTX3L OS=Homo sapiens GN=DTX3L PE=1 SV=1	sp|Q8TDB6|DTX3L_HUMAN	uni_human_2016.fasta	83,556.2	86.8%	1	1	1	0.0220%	1.08%
JMP1_SFD	BR1	JMP1_BR1	File Name: JMP1_07_01 (F037272)	Isoform 2 of tRNA (cytosine(34)-C(5))-methyltransferase OS=Homo sapiens GN=NSUN2	sp|Q08J23-2|NSUN2_HUMAN,sp|Q08J23-3|NSUN2_HUMAN,sp|Q08J23|NSUN2_HUMAN	uni_human_2016.fasta	86,472.8	100.0%	4	4	4	0.0879%	5.74%
JMP1_SFD	BR1	JMP1_BR1	File Name: JMP1_07_01 (F037272)	Translocation protein SEC63 homolog OS=Homo sapiens GN=SEC63 PE=1 SV=2	sp|Q9UGP8|SEC63_HUMAN,tr|A0A0S2Z5M1|A0A0S2Z5M1_HUMAN,tr|B3KQF0|B3KQF0_HUMAN	uni_human_2016.fasta	87,999.4	54.2%	0	0	0	0.000%	0.000%
JMP1_SFD	BR1	JMP1_BR1	File Name: JMP1_07_01 (F037272)	Neuroblastoma breakpoint family member 1 OS=Homo sapiens GN=NBPF1 PE=4 SV=2	tr|S4R2X0|S4R2X0_HUMAN,tr|S4R3K2|S4R3K2_HUMAN	uni_human_2016.fasta	125,717.1	74.9%	1	1	1	0.0220%	0.821%
JMP1_SFD	BR1	JMP1_BR1	File Name: JMP1_07_01 (F037272)	Nuclear pore complex protein Nup88 OS=Homo sapiens GN=NUP88 PE=1 SV=2	sp|Q99567|NUP88_HUMAN,tr|B4DP20|B4DP20_HUMAN,tr|J3KMX1|J3KMX1_HUMAN	uni_human_2016.fasta	83,544.1	86.8%	1	1	1	0.0220%	1.48%
JMP1_SFD	BR1	JMP1_BR1	File Name: JMP1_07_01 (F037272)	Isoform 2 of SH3 domain-binding protein 1 OS=Homo sapiens GN=SH3BP1	sp|Q9Y3L3-2|3BP1_HUMAN,sp|Q9Y3L3|3BP1_HUMAN,tr|B7Z6Y3|B7Z6Y3_HUMAN	uni_human_2016.fasta	75,714.7	91.6%	0	0	0	0.000%	0.000%
JMP1_SFD	BR1	JMP1_BR1	File Name: JMP1_07_01 (F037272)	Isoform 2 of FTS and Hook-interacting protein OS=Homo sapiens GN=FAM160A2	sp|Q8N612-2|F16A2_HUMAN,sp|Q8N612|F16A2_HUMAN	uni_human_2016.fasta	105,570.4	86.8%	1	1	1	0.0220%	0.609%
JMP1_SFD	BR1	JMP1_BR1	File Name: JMP1_07_01 (F037272)	Isoform 2 of Heat shock protein HSP 90-alpha OS=Homo sapiens GN=HSP90AA1	sp|P07900-2|HS90A_HUMAN,sp|P07900|HS90A_HUMAN,tr|K9JA46|K9JA46_HUMAN	uni_human_2016.fasta	84,663.2	100.0%	11	16	25	0.549%	11.6%
JMP1_SFD	BR1	JMP1_BR1	File Name: JMP1_07_01 (F037272)	Intraflagellar transport protein 81 homolog OS=Homo sapiens GN=IFT81 PE=1 SV=1	sp|Q8WYA0|IFT81_HUMAN,tr|A0A024RBJ1|A0A024RBJ1_HUMAN,tr|A8K4S8|A8K4S8_HUMAN,tr|H0YHE2|H0YHE2_HUMAN	uni_human_2016.fasta	79,748.4	68.9%	1	1	1	0.0220%	0.740%
JMP1_SFD	BR1	JMP1_BR1	File Name: JMP1_07_01 (F037272)	Isoform 2 of 5'-3' exoribonuclease 2 OS=Homo sapiens GN=XRN2	sp|Q9H0D6-2|XRN2_HUMAN,sp|Q9H0D6|XRN2_HUMAN,tr|B3KMC9|B3KMC9_HUMAN,tr|B4DZC3|B4DZC3_HUMAN	uni_human_2016.fasta	108,585.7	86.8%	1	1	1	0.0220%	1.37%
JMP1_SFD	BR1	JMP1_BR1	File Name: JMP1_07_01 (F037272)	Nuclear cap-binding protein subunit 1 OS=Homo sapiens GN=NCBP1 PE=1 SV=1	sp|Q09161|NCBP1_HUMAN,tr|A0A024R179|A0A024R179_HUMAN	uni_human_2016.fasta	91,841.1	77.9%	1	1	1	0.0220%	0.886%
JMP1_SFD	BR1	JMP1_BR1	File Name: JMP1_07_01 (F037272)	cDNA FLJ52761, highly similar to Actin, aortic smooth muscle OS=Homo sapiens PE=2 SV=1	tr|B4DUI8|B4DUI8_HUMAN	uni_human_2016.fasta	37,364.1	52.4%	0	0	0	0.000%	3.31%
JMP1_SFD	BR1	JMP1_BR1	File Name: JMP1_07_01 (F037272)	Tax_Id=9606 Gene_Symbol=KRT5 Keratin, type II cytoskeletal 5	IPI:CON_00009867.3|SWISS-PROT:P13647,sp|P13647|K2C5_HUMAN	uni_human_2016.fasta	62,379.6	98.0%	2	2	2	0.0439%	5.08%
JMP1_SFD	BR1	JMP1_BR1	File Name: JMP1_07_01 (F037272)	HLA class II histocompatibility antigen, DP beta 1 chain OS=Homo sapiens GN=HLA-DPB1 PE=1 SV=1	tr|A0A0G2JII1|A0A0G2JII1_HUMAN,tr|A0A0G2JJV3|A0A0G2JJV3_HUMAN,tr|A0A140T8Z3|A0A140T8Z3_HUMAN	uni_human_2016.fasta	25,766.1	86.8%	1	1	3	0.0659%	2.63%
JMP1_SFD	BR1	JMP1_BR1	File Name: JMP1_07_01 (F037272)	Isoform Ex1A-2-3 of AMP deaminase 2 OS=Homo sapiens GN=AMPD2	sp|Q01433-2|AMPD2_HUMAN,sp|Q01433-3|AMPD2_HUMAN,sp|Q01433-4|AMPD2_HUMAN,sp|Q01433-5|AMPD2_HUMAN,sp|Q01433|AMPD2_HUMAN,tr|A0A024R098|A0A024R098_HUMAN,tr|B2RB47|B2RB47_HUMAN,tr|E9PIJ1|E9PIJ1_HUMAN,tr|E9PJF6|E9PJF6_HUMAN,tr|H0Y360|H0Y360_HUMAN,tr|H0YCL9|H0YCL9_HUMAN	uni_human_2016.fasta	100,690.0	86.8%	1	1	1	0.0220%	1.00%
JMP1_SFD	BR1	JMP1_BR1	File Name: JMP1_07_01 (F037272)	Isoform 2 of Ribosome biogenesis protein BOP1 OS=Homo sapiens GN=BOP1	sp|Q14137-2|BOP1_HUMAN,sp|Q14137|BOP1_HUMAN,tr|A8K3R2|A8K3R2_HUMAN,tr|B2RDN4|B2RDN4_HUMAN,tr|B4DEN9|B4DEN9_HUMAN,tr|Q4G0D9|Q4G0D9_HUMAN	uni_human_2016.fasta	83,629.3	99.5%	2	2	2	0.0439%	2.68%
JMP1_SFD	BR1	JMP1_BR1	File Name: JMP1_07_01 (F037272)	Isoform 2 of Pleckstrin homology-like domain family B member 1 OS=Homo sapiens GN=PHLDB1	sp|Q86UU1-2|PHLB1_HUMAN,sp|Q86UU1-3|PHLB1_HUMAN,sp|Q86UU1|PHLB1_HUMAN,tr|A0A024R3F4|A0A024R3F4_HUMAN,tr|A0A024R3H6|A0A024R3H6_HUMAN,tr|Q5W9G0|Q5W9G0_HUMAN,tr|Q96D60|Q96D60_HUMAN	uni_human_2016.fasta	151,165.2	43.4%	0	0	0	0.000%	0.000%
JMP1_SFD	BR1	JMP1_BR1	File Name: JMP1_07_01 (F037272)	Keratin, type II cytoskeletal 2 epidermal OS=Homo sapiens GN=KRT2 PE=1 SV=2	sp|P35908|K22E_HUMAN	uni_human_2016.fasta	65,433.9	100.0%	10	10	10	0.220%	24.7%
JMP1_SFD	BR1	JMP1_BR1	File Name: JMP1_07_01 (F037272)	Isoform PML-5 of Protein PML OS=Homo sapiens GN=PML	sp|P29590-2|PML_HUMAN	uni_human_2016.fasta	67,469.4	97.8%	1	1	1	0.0220%	1.80%
JMP1_SFD	BR1	JMP1_BR1	File Name: JMP1_07_01 (F037272)	Isoform 12 of Titin OS=Homo sapiens GN=TTN	sp|Q8WZ42-12|TITIN_HUMAN,tr|A0A0A0MTS7|A0A0A0MTS7_HUMAN	uni_human_2016.fasta	3,994,212.8	86.8%	1	1	1	0.0220%	0.0139%
JMP1_SFD	BR1	JMP1_BR1	File Name: JMP1_07_01 (F037272)	Isoform 2 of TBC1 domain family member 5 OS=Homo sapiens GN=TBC1D5	sp|Q92609-2|TBCD5_HUMAN,sp|Q92609|TBCD5_HUMAN,tr|A0A024R2H0|A0A024R2H0_HUMAN,tr|A0A024R2J9|A0A024R2J9_HUMAN,tr|B9A6K1|B9A6K1_HUMAN	uni_human_2016.fasta	89,007.1	98.8%	1	1	1	0.0220%	1.35%
JMP1_SFD	BR1	JMP1_BR1	File Name: JMP1_07_01 (F037272)	Isoform 2 of ATP-citrate synthase OS=Homo sapiens GN=ACLY	sp|P53396-2|ACLY_HUMAN,sp|P53396-3|ACLY_HUMAN,tr|A0A024R1Y2|A0A024R1Y2_HUMAN	uni_human_2016.fasta	119,775.6	69.0%	1	1	1	0.0220%	0.733%
JMP1_SFD	BR1	JMP1_BR1	File Name: JMP1_07_01 (F037272)	Vacuolar protein sorting-associated protein 35 OS=Homo sapiens GN=VPS35 PE=1 SV=2	sp|Q96QK1|VPS35_HUMAN	uni_human_2016.fasta	91,710.0	100.0%	3	3	3	0.0659%	5.15%
JMP1_SFD	BR1	JMP1_BR1	File Name: JMP1_07_01 (F037272)	Trypsin - Sus scrofa (Pig).	IPI:CON_Trypsin|SWISS-PROT:P00761|TRYP_PIG	uni_human_2016.fasta	24,409.3	71.8%	1	2	2	0.0439%	3.46%
JMP1_SFD	BR1	JMP1_BR1	File Name: JMP1_07_01 (F037272)	Staphylococcal nuclease domain-containing protein 1 OS=Homo sapiens GN=SND1 PE=1 SV=1	sp|Q7KZF4|SND1_HUMAN,tr|A0A140VK49|A0A140VK49_HUMAN,tr|B4E299|B4E299_HUMAN	uni_human_2016.fasta	101,998.5	98.7%	1	1	1	0.0220%	1.43%
JMP1_SFD	BR1	JMP1_BR1	File Name: JMP1_07_01 (F037272)	Proteolipid protein 2 OS=Homo sapiens GN=PLP2 PE=1 SV=1	sp|Q04941|PLP2_HUMAN,tr|A0A024QYW3|A0A024QYW3_HUMAN	uni_human_2016.fasta	16,691.4	86.8%	1	1	1	0.0220%	8.55%
JMP1_SFD	BR1	JMP1_BR1	File Name: JMP1_07_01 (F037272)	Isoform 2 of Girdin OS=Homo sapiens GN=CCDC88A	sp|Q3V6T2-2|GRDN_HUMAN,sp|Q3V6T2-3|GRDN_HUMAN,sp|Q3V6T2-4|GRDN_HUMAN,sp|Q3V6T2|GRDN_HUMAN,tr|D6W5D1|D6W5D1_HUMAN	uni_human_2016.fasta	216,047.9	48.9%	0	0	0	0.000%	0.000%
JMP1_SFD	BR1	JMP1_BR1	File Name: JMP1_07_01 (F037272)	Isoform 4 of Double-stranded RNA-specific adenosine deaminase OS=Homo sapiens GN=ADAR	sp|P55265-4|DSRAD_HUMAN,sp|P55265-5|DSRAD_HUMAN,sp|P55265|DSRAD_HUMAN,tr|A0A024DAK3|A0A024DAK3_HUMAN	uni_human_2016.fasta	136,070.0	72.4%	1	1	1	0.0220%	0.788%
JMP1_SFD	BR1	JMP1_BR1	File Name: JMP1_07_01 (F037272)	Isoform 2 of Eukaryotic translation initiation factor 3 subunit B OS=Homo sapiens GN=EIF3B	sp|P55884-2|EIF3B_HUMAN,sp|P55884|EIF3B_HUMAN,tr|A0A024R821|A0A024R821_HUMAN,tr|A4D210|A4D210_HUMAN,tr|B4DV79|B4DV79_HUMAN	uni_human_2016.fasta	92,482.8	86.8%	1	1	1	0.0220%	1.60%
JMP1_SFD	BR1	JMP1_BR1	File Name: JMP1_07_01 (F037272)	Isoform 2 of Structural maintenance of chromosomes protein 4 OS=Homo sapiens GN=SMC4	sp|Q9NTJ3-2|SMC4_HUMAN,sp|Q9NTJ3|SMC4_HUMAN,tr|B3KVJ5|B3KVJ5_HUMAN,tr|B3KXX5|B3KXX5_HUMAN,tr|E9PD53|E9PD53_HUMAN	uni_human_2016.fasta	147,187.9	36.8%	0	0	0	0.000%	0.000%
JMP1_SFD	BR1	JMP1_BR1	File Name: JMP1_07_01 (F037272)	ATP-binding cassette sub-family A member 1 OS=Homo sapiens GN=ABCA1 PE=1 SV=3	sp|O95477|ABCA1_HUMAN,tr|B2RUU2|B2RUU2_HUMAN,tr|B7XCW9|B7XCW9_HUMAN	uni_human_2016.fasta	254,308.2	71.1%	1	1	1	0.0220%	0.310%
JMP1_SFD	BR1	JMP1_BR1	File Name: JMP1_07_01 (F037272)	Golgi membrane protein 1 OS=Homo sapiens GN=GOLM1 PE=1 SV=1	sp|Q8NBJ4|GOLM1_HUMAN,tr|B3KNK9|B3KNK9_HUMAN	uni_human_2016.fasta	45,332.6	51.6%	0	0	0	0.000%	0.000%
JMP1_SFD	BR1	JMP1_BR1	File Name: JMP1_07_01 (F037272)	Isoform 2 of Adenomatous polyposis coli protein 2 OS=Homo sapiens GN=APC2	sp|O95996-2|APC2_HUMAN,sp|O95996-3|APC2_HUMAN,sp|O95996|APC2_HUMAN	uni_human_2016.fasta	243,950.6	26.1%	0	0	0	0.000%	0.000%
JMP1_SFD	BR1	JMP1_BR1	File Name: JMP1_07_01 (F037272)	WW domain-binding protein 11 OS=Homo sapiens GN=WBP11 PE=1 SV=1	sp|Q9Y2W2|WBP11_HUMAN,tr|A0A024RAW9|A0A024RAW9_HUMAN,tr|B4DMD3|B4DMD3_HUMAN,tr|B4DY34|B4DY34_HUMAN	uni_human_2016.fasta	69,999.9	86.8%	1	1	1	0.0220%	1.72%
JMP1_SFD	BR1	JMP1_BR1	File Name: JMP1_07_01 (F037272)	Isoform 2 of Cysteine--tRNA ligase, cytoplasmic OS=Homo sapiens GN=CARS	sp|P49589-2|SYCC_HUMAN,sp|P49589|SYCC_HUMAN,tr|A0A024RCG3|A0A024RCG3_HUMAN,tr|A8K067|A8K067_HUMAN,tr|C9JLN0|C9JLN0_HUMAN,tr|E9PRS8|E9PRS8_HUMAN,tr|Q53HG6|Q53HG6_HUMAN	uni_human_2016.fasta	85,475.6	86.8%	1	1	1	0.0220%	1.52%
JMP1_SFD	BR1	JMP1_BR1	File Name: JMP1_07_01 (F037272)	Structural maintenance of chromosomes protein 3 OS=Homo sapiens GN=SMC3 PE=1 SV=2	sp|Q9UQE7|SMC3_HUMAN,tr|B0AZQ4|B0AZQ4_HUMAN,tr|Q86VX4|Q86VX4_HUMAN	uni_human_2016.fasta	141,547.1	86.8%	1	1	1	0.0220%	0.493%
JMP1_SFD	BR1	JMP1_BR1	File Name: JMP1_07_01 (F037272)	Isoform Short of Heterogeneous nuclear ribonucleoprotein U OS=Homo sapiens GN=HNRNPU	sp|Q00839-2|HNRPU_HUMAN,tr|B4DLR3|B4DLR3_HUMAN	uni_human_2016.fasta	88,980.3	86.8%	1	1	1	0.0220%	1.86%
JMP1_SFD	BR1	JMP1_BR1	File Name: JMP1_07_01 (F037272)	Isoform 2 of DnaJ homolog subfamily C member 10 OS=Homo sapiens GN=DNAJC10	sp|Q8IXB1-2|DJC10_HUMAN,sp|Q8IXB1|DJC10_HUMAN	uni_human_2016.fasta	91,082.4	86.8%	1	1	1	0.0220%	1.34%
JMP1_SFD	BR1	JMP1_BR1	File Name: JMP1_07_01 (F037272)	Krev interaction trapped protein 1 (Fragment) OS=Homo sapiens GN=KRIT1 PE=1 SV=1	tr|C9JJM9|C9JJM9_HUMAN	uni_human_2016.fasta	6,711.1	75.0%	1	1	1	0.0220%	13.8%
JMP1_SFD	BR1	JMP1_BR1	File Name: JMP1_07_01 (F037272)	Importin subunit beta-1 OS=Homo sapiens GN=KPNB1 PE=1 SV=2	sp|Q14974|IMB1_HUMAN,tr|B2RBR9|B2RBR9_HUMAN	uni_human_2016.fasta	97,171.3	85.2%	1	1	1	0.0220%	1.03%
JMP1_SFD	BR1	JMP1_BR1	File Name: JMP1_07_01 (F037272)	Isoform 2 of t-SNARE domain-containing protein 1 OS=Homo sapiens GN=TSNARE1	sp|Q96NA8-2|TSNA1_HUMAN,sp|Q96NA8|TSNA1_HUMAN,tr|A0AVG3|A0AVG3_HUMAN,tr|B7ZLB1|B7ZLB1_HUMAN,tr|E5RHT3|E5RHT3_HUMAN,tr|Q6P186|Q6P186_HUMAN	uni_human_2016.fasta	55,949.2	86.8%	1	1	1	0.0220%	1.56%
JMP1_SFD	BR1	JMP1_BR1	File Name: JMP1_07_01 (F037272)	Keratin 1 OS=Homo sapiens GN=KRT1 PE=3 SV=1	tr|H6VRG2|H6VRG2_HUMAN	uni_human_2016.fasta	66,067.3	100.0%	14	14	14	0.308%	22.7%
JMP1_SFD	BR1	JMP1_BR1	File Name: JMP1_07_01 (F037272)	Isoform 2 of Cold shock domain-containing protein E1 OS=Homo sapiens GN=CSDE1	sp|O75534-2|CSDE1_HUMAN,sp|O75534-3|CSDE1_HUMAN,sp|O75534-4|CSDE1_HUMAN,sp|O75534|CSDE1_HUMAN,tr|A0A024R0E2|A0A024R0E2_HUMAN,tr|A0A024R0K2|A0A024R0K2_HUMAN,tr|E9PLT0|E9PLT0_HUMAN,tr|Q8WU01|Q8WU01_HUMAN,tr|Q9GZV0|Q9GZV0_HUMAN,tr|Q9UG12|Q9UG12_HUMAN,tr|Q9UG93|Q9UG93_HUMAN	uni_human_2016.fasta	88,885.0	86.8%	1	1	1	0.0220%	1.56%
JMP1_SFD	BR1	JMP1_BR1	File Name: JMP1_07_01 (F037272)	DNA replication licensing factor MCM6 OS=Homo sapiens GN=MCM6 PE=1 SV=1	sp|Q14566|MCM6_HUMAN	uni_human_2016.fasta	92,890.6	98.9%	1	1	1	0.0220%	1.58%
JMP1_SFD	BR1	JMP1_BR1	File Name: JMP1_07_01 (F037272)	Tax_Id=9606 Gene_Symbol=KRT10 Keratin, type I cytoskeletal 10	IPI:CON_00009865.2|SWISS-PROT:P13645,sp|P13645|K1C10_HUMAN	uni_human_2016.fasta	59,512.4	100.0%	11	11	11	0.242%	19.2%
JMP1_SFD	BR1	JMP1_BR1	File Name: JMP1_07_01 (F037272)	Isoform 3 of Solute carrier organic anion transporter family member 2B1 OS=Homo sapiens GN=SLCO2B1	sp|O94956-3|SO2B1_HUMAN,tr|C7BWB6|C7BWB6_HUMAN,tr|E9PI53|E9PI53_HUMAN,tr|E9PIU9|E9PIU9_HUMAN,tr|E9PN87|E9PN87_HUMAN	uni_human_2016.fasta	74,451.5	85.5%	1	1	1	0.0220%	1.46%
JMP1_SFD	BR1	JMP1_BR1	File Name: JMP1_07_01 (F037272)	Isoform 2 of Alanine--tRNA ligase, cytoplasmic OS=Homo sapiens GN=AARS	sp|P49588-2|SYAC_HUMAN,sp|P49588|SYAC_HUMAN	uni_human_2016.fasta	106,813.2	86.8%	1	1	1	0.0220%	1.11%
JMP1_SFD	BR1	JMP1_BR1	File Name: JMP1_07_01 (F037272)	Isoform 3 of 26S proteasome non-ATPase regulatory subunit 2 OS=Homo sapiens GN=PSMD2	sp|Q13200-3|PSMD2_HUMAN	uni_human_2016.fasta	85,608.1	86.8%	1	1	1	0.0220%	1.54%
JMP1_SFD	BR1	JMP1_BR1	File Name: JMP1_07_01 (F037272)	Keratinocyte proline-rich protein OS=Homo sapiens GN=KPRP PE=1 SV=1	sp|Q5T749|KPRP_HUMAN	uni_human_2016.fasta	64,132.6	60.7%	1	1	1	0.0220%	1.90%
JMP1_SFD	BR1	JMP1_BR1	File Name: JMP1_07_01 (F037272)	Keratin, type II cytoskeletal 1 OS=Homo sapiens GN=KRT1 PE=1 SV=6	sp|P04264|K2C1_HUMAN,tr|H6VRG0|H6VRG0_HUMAN,tr|H6VRG1|H6VRG1_HUMAN	uni_human_2016.fasta	66,040.3	86.8%	1	1	1	0.0220%	24.5%
JMP1_SFD	BR1	JMP1_BR1	File Name: JMP1_07_01 (F037272)	Alternative protein RBM28 OS=Homo sapiens GN=RBM28 PE=4 SV=1	tr|L8ECH6|L8ECH6_HUMAN	uni_human_2016.fasta	6,066.4	30.9%	0	0	0	0.000%	0.000%
JMP1_SFD	BR1	JMP1_BR1	File Name: JMP1_07_01 (F037272)	Isoform 1 of Transcription factor Sp8 OS=Homo sapiens GN=SP8	sp|Q8IXZ3-1|SP8_HUMAN,sp|Q8IXZ3-2|SP8_HUMAN,sp|Q8IXZ3|SP8_HUMAN	uni_human_2016.fasta	48,674.3	86.8%	1	1	1	0.0220%	1.34%
JMP1_SFD	BR1	JMP1_BR1	File Name: JMP1_07_01 (F037272)	Isoform 2 of SRSF protein kinase 2 OS=Homo sapiens GN=SRPK2	sp|P78362-2|SRPK2_HUMAN	uni_human_2016.fasta	79,030.5	98.5%	1	1	1	0.0220%	1.72%
JMP1_SFD	BR1	JMP1_BR1	File Name: JMP1_07_01 (F037272)	Isoform 3 of ER membrane protein complex subunit 4 OS=Homo sapiens GN=EMC4	sp|Q5J8M3-3|EMC4_HUMAN,tr|S4R329|S4R329_HUMAN	uni_human_2016.fasta	15,088.2	86.8%	1	1	1	0.0220%	5.88%
JMP1_SFD	BR1	JMP1_BR1	File Name: JMP1_07_01 (F037272)	Elongation factor 2 OS=Homo sapiens GN=EEF2 PE=1 SV=4	sp|P13639|EF2_HUMAN	uni_human_2016.fasta	95,340.1	100.0%	3	4	4	0.0879%	3.15%
JMP1_SFD	BR1	JMP1_BR1	File Name: JMP1_07_01 (F037272)	Isoform 3 of Sodium/potassium-transporting ATPase subunit alpha-1 OS=Homo sapiens GN=ATP1A1	sp|P05023-3|AT1A1_HUMAN,tr|B7Z3V1|B7Z3V1_HUMAN	uni_human_2016.fasta	109,553.6	99.2%	2	2	2	0.0439%	2.02%
JMP1_SFD	BR1	JMP1_BR1	File Name: JMP1_07_01 (F037272)	Cyclin-I (Fragment) OS=Homo sapiens GN=CCNI PE=1 SV=1	tr|H0YA27|H0YA27_HUMAN	uni_human_2016.fasta	19,845.3	99.1%	2	2	2	0.0439%	3.39%
JMP1_SFD	BR1	JMP1_BR1	File Name: JMP1_07_01 (F037272)	EWSR1/NFATC2 fusion protein OS=Homo sapiens PE=2 SV=1	tr|C3UMV2|C3UMV2_HUMAN,tr|C3UMV3|C3UMV3_HUMAN	uni_human_2016.fasta	93,287.7	86.8%	1	1	1	0.0220%	2.79%
JMP1_SFD	BR1	JMP1_BR1	File Name: JMP1_07_01 (F037272)	ATP-dependent 6-phosphofructokinase, platelet type OS=Homo sapiens GN=PFKP PE=1 SV=2	sp|Q01813|PFKAP_HUMAN	uni_human_2016.fasta	85,597.4	86.8%	1	1	1	0.0220%	2.17%
JMP1_SFD	BR1	JMP1_BR1	File Name: JMP1_07_01 (F037272)	Synaptotagmin-17 OS=Homo sapiens GN=SYT17 PE=1 SV=1	sp|Q9BSW7|SYT17_HUMAN,tr|H3BN78|H3BN78_HUMAN	uni_human_2016.fasta	53,849.9	50.8%	0	0	0	0.000%	0.000%
JMP1_SFD	BR1	JMP1_BR1	File Name: JMP1_07_01 (F037272)	Protein-lysine N-methyltransferase METTL10 OS=Homo sapiens GN=METTL10 PE=1 SV=2	sp|Q5JPI9|MET10_HUMAN,tr|A0A087WVN1|A0A087WVN1_HUMAN,tr|G3V238|G3V238_HUMAN,tr|Q8TC28|Q8TC28_HUMAN	uni_human_2016.fasta	31,830.9	41.3%	0	0	0	0.000%	0.000%
JMP1_SFD	BR1	JMP1_BR1	File Name: JMP1_07_01 (F037272)	Pre-mRNA-splicing factor ATP-dependent RNA helicase DHX15 OS=Homo sapiens GN=DHX15 PE=1 SV=2	sp|O43143|DHX15_HUMAN,tr|B4E0S6|B4E0S6_HUMAN	uni_human_2016.fasta	90,935.2	100.0%	5	5	5	0.110%	5.91%
JMP1_SFD	BR1	JMP1_BR1	File Name: JMP1_07_01 (F037272)	Single-pass membrane and coiled-coil domain-containing protein 3 OS=Homo sapiens GN=SMCO3 PE=1 SV=1	sp|A2RU48|SMCO3_HUMAN	uni_human_2016.fasta	24,877.8	48.1%	0	0	0	0.000%	0.000%
JMP1_SFD	BR1	JMP1_BR1	File Name: JMP1_07_01 (F037272)	Isoform 3 of ARF GTPase-activating protein GIT1 OS=Homo sapiens GN=GIT1	sp|Q9Y2X7-3|GIT1_HUMAN,sp|Q9Y2X7|GIT1_HUMAN,tr|A0A0C4DGN6|A0A0C4DGN6_HUMAN,tr|Q59FC3|Q59FC3_HUMAN	uni_human_2016.fasta	84,342.4	97.8%	1	1	1	0.0220%	1.17%
JMP1_SFD	BR1	JMP1_BR1	File Name: JMP1_07_01 (F037272)	ATP-dependent 6-phosphofructokinase, liver type OS=Homo sapiens GN=PFKL PE=1 SV=6	sp|P17858|PFKAL_HUMAN	uni_human_2016.fasta	85,019.2	86.7%	1	1	1	0.0220%	1.15%
JMP1_SFD	BR1	JMP1_BR1	File Name: JMP1_07_01 (F037272)	Filaggrin-2 OS=Homo sapiens GN=FLG2 PE=1 SV=1	sp|Q5D862|FILA2_HUMAN	uni_human_2016.fasta	248,052.3	86.8%	1	1	1	0.0220%	0.502%
JMP1_SFD	BR1	JMP1_BR1	File Name: JMP1_07_01 (F037272)	Splicing factor, proline- and glutamine-rich OS=Homo sapiens GN=SFPQ PE=1 SV=2	sp|P23246|SFPQ_HUMAN,tr|Q86VG2|Q86VG2_HUMAN	uni_human_2016.fasta	76,149.5	100.0%	5	5	5	0.110%	9.19%
JMP1_SFD	BR1	JMP1_BR1	File Name: JMP1_07_01 (F037272)	Exocyst complex component 3-like protein 4 OS=Homo sapiens GN=EXOC3L4 PE=1 SV=2	sp|Q17RC7|EX3L4_HUMAN	uni_human_2016.fasta	79,896.5	86.8%	1	1	1	0.0220%	1.11%
JMP1_SFD	BR1	JMP1_BR1	File Name: JMP1_07_01 (F037272)	Isoform 2 of Pre-mRNA-processing factor 6 OS=Homo sapiens GN=PRPF6	sp|O94906-2|PRP6_HUMAN,sp|O94906|PRP6_HUMAN	uni_human_2016.fasta	106,927.7	84.6%	1	1	1	0.0220%	0.999%
JMP1_SFD	BR1	JMP1_BR1	File Name: JMP1_07_01 (F037272)	Glutamine--tRNA ligase OS=Homo sapiens GN=QARS PE=1 SV=1	tr|B4DDN1|B4DDN1_HUMAN	uni_human_2016.fasta	71,739.0	99.8%	2	2	2	0.0439%	3.02%
JMP1_SFD	BR1	JMP1_BR1	File Name: JMP1_07_01 (F037272)	Isoform 2 of Neural retina-specific leucine zipper protein OS=Homo sapiens GN=NRL	sp|P54845-2|NRL_HUMAN,sp|P54845|NRL_HUMAN	uni_human_2016.fasta	25,940.8	81.3%	1	1	2	0.0439%	7.14%
JMP1_SFD	BR1	JMP1_BR1	File Name: JMP1_07_01 (F037272)	Protein sel-1 homolog 1 OS=Homo sapiens GN=SEL1L PE=1 SV=3	sp|Q9UBV2|SE1L1_HUMAN	uni_human_2016.fasta	88,756.5	99.7%	2	2	2	0.0439%	2.27%
JMP1_SFD	BR1	JMP1_BR1	File Name: JMP1_07_01 (F037272)	Isoform 2 of AP-1 complex subunit gamma-1 OS=Homo sapiens GN=AP1G1	sp|O43747-2|AP1G1_HUMAN,sp|O43747|AP1G1_HUMAN,tr|A0A140VJE7|A0A140VJE7_HUMAN,tr|B3KXW5|B3KXW5_HUMAN,tr|Q8IY97|Q8IY97_HUMAN	uni_human_2016.fasta	91,354.3	97.8%	1	1	1	0.0220%	0.727%
JMP1_SFD	BR1	JMP1_BR1	File Name: JMP1_07_01 (F037272)	Keratin, type I cytoskeletal 9 OS=Homo sapiens GN=KRT9 PE=1 SV=3	sp|P35527|K1C9_HUMAN	uni_human_2016.fasta	62,065.9	100.0%	7	7	7	0.154%	13.6%
JMP1_SFD	BR1	JMP1_BR1	File Name: JMP1_07_01 (F037272)	Pre-rRNA-processing protein TSR1 homolog OS=Homo sapiens GN=TSR1 PE=1 SV=1	sp|Q2NL82|TSR1_HUMAN	uni_human_2016.fasta	91,811.4	86.8%	1	1	1	0.0220%	1.62%
JMP1_SFD	BR1	JMP1_BR1	File Name: JMP1_07_01 (F037272)	Tight junction protein 2 (Zona occludens 2), isoform CRA_c OS=Homo sapiens GN=TJP2 PE=4 SV=1	tr|A0A024R225|A0A024R225_HUMAN,tr|A0A024R233|A0A024R233_HUMAN,tr|B7Z2R3|B7Z2R3_HUMAN	uni_human_2016.fasta	117,774.9	47.3%	0	0	0	0.000%	0.000%
JMP1_SFD	BR1	JMP1_BR1	File Name: JMP1_07_01 (F037272)	Putative heat shock protein HSP 90-alpha A4 OS=Homo sapiens GN=HSP90AA4P PE=5 SV=1	sp|Q58FG1|HS904_HUMAN	uni_human_2016.fasta	47,713.7	84.1%	1	1	1	0.0220%	4.55%
JMP1_SFD	BR1	JMP1_BR1	File Name: JMP1_07_01 (F037272)	Isoform 2 of Dynamin-like 120 kDa protein, mitochondrial OS=Homo sapiens GN=OPA1	sp|O60313-2|OPA1_HUMAN,sp|O60313|OPA1_HUMAN,tr|E5KLJ5|E5KLJ5_HUMAN,tr|E5KLJ6|E5KLJ6_HUMAN,tr|E5KLJ7|E5KLJ7_HUMAN,tr|E5KLJ9|E5KLJ9_HUMAN,tr|E5KLK0|E5KLK0_HUMAN,tr|E5KLK1|E5KLK1_HUMAN,tr|E5KLK2|E5KLK2_HUMAN,tr|E5KLL9|E5KLL9_HUMAN,tr|E5KLM0|E5KLM0_HUMAN,tr|E5KLM1|E5KLM1_HUMAN,tr|E5KLM2|E5KLM2_HUMAN,tr|Q6PEK6|Q6PEK6_HUMAN	uni_human_2016.fasta	111,633.9	99.6%	2	3	3	0.0659%	1.91%
JMP1_SFD	BR1	JMP1_BR1	File Name: JMP1_07_01 (F037272)	ATP-dependent RNA helicase A OS=Homo sapiens GN=DHX9 PE=1 SV=4	sp|Q08211|DHX9_HUMAN	uni_human_2016.fasta	140,961.5	99.9%	2	2	2	0.0439%	2.20%
JMP1_SFD	BR1	JMP1_BR1	File Name: JMP1_07_01 (F037272)	Far upstream element-binding protein 2 OS=Homo sapiens GN=KHSRP PE=1 SV=4	sp|Q92945|FUBP2_HUMAN,tr|A0A087WTP3|A0A087WTP3_HUMAN	uni_human_2016.fasta	73,115.6	99.9%	2	2	3	0.0659%	4.22%
JMP1_SFD	BR1	JMP1_BR1	File Name: JMP1_07_01 (F037272)	Probable ATP-dependent RNA helicase DHX37 OS=Homo sapiens GN=DHX37 PE=1 SV=1	sp|Q8IY37|DHX37_HUMAN	uni_human_2016.fasta	129,547.6	37.3%	0	0	0	0.000%	0.000%
JMP1_SFD	BR1	JMP1_BR1	File Name: JMP1_07_01 (F037272)	(Bos taurus) Plasminogen precursor	IPI:CON_00692205.1|SWISS-PROT:P06868	uni_human_2016.fasta	91,215.2	99.5%	2	2	2	0.0439%	2.59%
JMP1_SFD	BR1	JMP1_BR1	File Name: JMP1_07_01 (F037272)	Endoplasmin OS=Homo sapiens GN=HSP90B1 PE=1 SV=1	sp|P14625|ENPL_HUMAN,tr|Q5CAQ5|Q5CAQ5_HUMAN,tr|V9HWP2|V9HWP2_HUMAN	uni_human_2016.fasta	92,471.7	100.0%	2	2	2	0.0439%	3.11%
JMP1_SFD	BR1	JMP1_BR1	File Name: JMP1_07_01 (F037272)	Transcription intermediary factor 1-beta OS=Homo sapiens GN=TRIM28 PE=1 SV=5	sp|Q13263|TIF1B_HUMAN,tr|B2R8R5|B2R8R5_HUMAN	uni_human_2016.fasta	88,549.0	99.6%	2	2	2	0.0439%	2.28%
JMP1_SFD	BR1	JMP1_BR1	File Name: JMP1_07_01 (F037272)	Tax_Id=9606 Gene_Symbol=KRT16 Keratin, type I cytoskeletal 16	IPI:CON_00217963.3|SWISS-PROT:P08779,IPI:CON_IPI00217963.3|SWISS-PROT:P08779,sp|P08779|K1C16_HUMAN	uni_human_2016.fasta	51,269.0	99.2%	2	2	2	0.0439%	18.8%
JMP1_SFD	BR1	JMP1_BR1	File Name: JMP1_07_01 (F037272)	Isoform Beta of Heat shock protein 105 kDa OS=Homo sapiens GN=HSPH1	sp|Q92598-2|HS105_HUMAN,sp|Q92598-3|HS105_HUMAN,sp|Q92598|HS105_HUMAN,tr|A0A024RDQ0|A0A024RDQ0_HUMAN,tr|A0A024RDS1|A0A024RDS1_HUMAN	uni_human_2016.fasta	96,865.8	97.7%	2	2	2	0.0439%	1.47%
JMP1_SFD	BR1	JMP1_BR1	File Name: JMP1_07_01 (F037272)	Cytochrome P450 2U1 OS=Homo sapiens GN=CYP2U1 PE=1 SV=1	sp|Q7Z449|CP2U1_HUMAN,tr|A8K1T7|A8K1T7_HUMAN,tr|B4E0A0|B4E0A0_HUMAN,tr|B4E3H5|B4E3H5_HUMAN	uni_human_2016.fasta	61,989.7	30.0%	0	0	0	0.000%	0.000%
JMP1_SFD	BR1	JMP1_BR1	File Name: JMP1_07_01 (F037272)	Isoform 2 of TBC domain-containing protein kinase-like protein OS=Homo sapiens GN=TBCK	sp|Q8TEA7-2|TBCK_HUMAN,sp|Q8TEA7|TBCK_HUMAN,tr|A0A024RDH3|A0A024RDH3_HUMAN	uni_human_2016.fasta	100,684.6	54.1%	0	0	0	0.000%	0.000%
JMP1_SFD	BR1	JMP1_BR1	File Name: JMP1_07_01 (F037272)	Ankyrin repeat and zinc finger domain-containing protein 1 OS=Homo sapiens GN=ANKZF1 PE=1 SV=1	sp|Q9H8Y5|ANKZ1_HUMAN,tr|A0A024R464|A0A024R464_HUMAN,tr|B8ZZS4|B8ZZS4_HUMAN	uni_human_2016.fasta	80,928.1	86.8%	1	1	1	0.0220%	2.07%
JMP1_SFD	BR1	JMP1_BR1	File Name: JMP1_07_01 (F037272)	Isoform 2 of Dynein assembly factor 5, axonemal OS=Homo sapiens GN=DNAAF5	sp|Q86Y56-2|DAAF5_HUMAN,sp|Q86Y56|DAAF5_HUMAN	uni_human_2016.fasta	93,522.4	73.8%	1	1	1	0.0220%	1.07%
JMP1_SFD	BR1	JMP1_BR1	File Name: JMP1_07_01 (F037272)	RNA-binding protein 48 (Fragment) OS=Homo sapiens GN=RBM48 PE=4 SV=7	tr|C9J787|C9J787_HUMAN	uni_human_2016.fasta	10,827.7	86.8%	1	1	1	0.0220%	6.52%
JMP1_SFD	BR1	JMP1_BR1	File Name: JMP1_07_01 (F037272)	Nucleolar RNA helicase 2 OS=Homo sapiens GN=DDX21 PE=1 SV=5	sp|Q9NR30|DDX21_HUMAN	uni_human_2016.fasta	87,346.0	100.0%	3	3	3	0.0659%	4.09%
JMP1_SFD	BR1	JMP1_BR1	File Name: JMP1_07_01 (F037272)	Phosphoribosylglycinamide formyltransferase, phosphoribosylglycinamide synthetase, phosphoribosylaminoimidazole synthetase OS=Homo sapiens GN=GART PE=2 SV=1	tr|Q3B7A7|Q3B7A7_HUMAN,tr|Q59HH3|Q59HH3_HUMAN	uni_human_2016.fasta	112,139.8	99.2%	2	2	2	0.0439%	1.88%
JMP1_SFD	BR1	JMP1_BR1	File Name: JMP1_07_01 (F037272)	Nuclear pore complex protein Nup93 OS=Homo sapiens GN=NUP93 PE=1 SV=2	sp|Q8N1F7|NUP93_HUMAN,tr|A8K897|A8K897_HUMAN,tr|H3BVG0|H3BVG0_HUMAN	uni_human_2016.fasta	93,491.2	99.9%	2	2	2	0.0439%	2.20%
JMP1_SFD	BR1	JMP1_BR1	File Name: JMP1_07_01 (F037272)	Splicing factor 3B subunit 3 OS=Homo sapiens GN=SF3B3 PE=1 SV=4	sp|Q15393|SF3B3_HUMAN,tr|A8K6V3|A8K6V3_HUMAN	uni_human_2016.fasta	135,579.4	25.9%	0	0	0	0.000%	0.000%
JMP1_SFD	BR1	JMP1_BR1	File Name: JMP1_07_01 (F037272)	Little elongation complex subunit 1 (Fragment) OS=Homo sapiens GN=ICE1 PE=1 SV=5	tr|A0A096LPH9|A0A096LPH9_HUMAN	uni_human_2016.fasta	17,187.7	66.6%	1	1	1	0.0220%	6.85%
JMP1_SFD	BR1	JMP1_BR1	File Name: JMP1_07_01 (F037272)	Spectrin beta chain, non-erythrocytic 1 OS=Homo sapiens GN=SPTBN1 PE=1 SV=2	sp|Q01082|SPTB2_HUMAN,tr|A0A087WUZ3|A0A087WUZ3_HUMAN,tr|B2ZZ89|B2ZZ89_HUMAN,tr|K9MS24|K9MS24_HUMAN	uni_human_2016.fasta	274,613.4	53.1%	0	0	0	0.000%	0.000%
JMP1_SFD	BR1	JMP1_BR1	File Name: JMP1_07_01 (F037272)	Isoform 2 of 4F2 cell-surface antigen heavy chain OS=Homo sapiens GN=SLC3A2	sp|P08195-2|4F2_HUMAN,tr|B4E2Z3|B4E2Z3_HUMAN	uni_human_2016.fasta	57,947.4	67.2%	1	1	1	0.0220%	1.89%
JMP1_SFD	BR1	JMP1_BR1	File Name: JMP1_07_01 (F037272)	Isoform 2 of Ubiquitin-like modifier-activating enzyme 1 OS=Homo sapiens GN=UBA1	sp|P22314-2|UBA1_HUMAN,sp|P22314|UBA1_HUMAN,tr|A0A024R1A3|A0A024R1A3_HUMAN	uni_human_2016.fasta	117,850.3	66.1%	1	1	1	0.0220%	0.688%
JMP1_SFD	BR1	JMP1_BR1	File Name: JMP1_07_01 (F037272)	Isoform 1 of Kinesin-like protein KIF2A OS=Homo sapiens GN=KIF2A	sp|O00139-1|KIF2A_HUMAN,sp|O00139-2|KIF2A_HUMAN,sp|O00139-4|KIF2A_HUMAN,sp|O00139-5|KIF2A_HUMAN,sp|O00139|KIF2A_HUMAN,tr|B0AZS5|B0AZS5_HUMAN	uni_human_2016.fasta	79,955.6	86.8%	1	1	1	0.0220%	1.91%
JMP1_SFD	BR1	JMP1_BR1	File Name: JMP1_07_01 (F037272)	Isoform 2 of Programmed cell death 6-interacting protein OS=Homo sapiens GN=PDCD6IP	sp|Q8WUM4-2|PDC6I_HUMAN,sp|Q8WUM4|PDC6I_HUMAN,tr|Q4W4Y1|Q4W4Y1_HUMAN	uni_human_2016.fasta	96,025.4	86.8%	1	1	1	0.0220%	1.49%
JMP1_SFD	BR1	JMP1_BR1	File Name: JMP1_07_01 (F037272)	Signal peptidase complex subunit 2 OS=Homo sapiens GN=SPCS2 PE=1 SV=3	sp|Q15005|SPCS2_HUMAN,tr|A0A087WUC6|A0A087WUC6_HUMAN,tr|B4DDB9|B4DDB9_HUMAN,tr|E9PI68|E9PI68_HUMAN,tr|E9PL01|E9PL01_HUMAN	uni_human_2016.fasta	25,004.2	49.5%	0	0	0	0.000%	0.000%
JMP1_SFD	BR1	JMP1_BR1	File Name: JMP1_07_01 (F037272)	(Bos taurus) Actin, cytoplasmic 1	IPI:CON_00698900.1|SWISS-PROT:P60712,sp|P60709|ACTB_HUMAN,sp|P63261|ACTG_HUMAN,tr|B4DVQ0|B4DVQ0_HUMAN,tr|B4E335|B4E335_HUMAN,tr|B4E3A4|B4E3A4_HUMAN,tr|Q1KLZ0|Q1KLZ0_HUMAN,tr|Q53G76|Q53G76_HUMAN,tr|Q53G99|Q53G99_HUMAN,tr|Q53GK6|Q53GK6_HUMAN,tr|Q8WVW5|Q8WVW5_HUMAN	uni_human_2016.fasta	41,737.8	99.8%	2	2	2	0.0439%	5.60%
JMP1_SFD	BR1	JMP1_BR1	File Name: JMP1_07_01 (F037272)	Protein transport protein Sec24C OS=Homo sapiens GN=SEC24C PE=1 SV=3	sp|P53992|SC24C_HUMAN,tr|A0A024QZM6|A0A024QZM6_HUMAN,tr|B4DSN3|B4DSN3_HUMAN,tr|G5EA31|G5EA31_HUMAN	uni_human_2016.fasta	118,325.2	86.8%	1	1	1	0.0220%	0.914%
JMP1_SFD	BR1	JMP1_BR1	File Name: JMP1_07_01 (F037272)	Isoform 3 of Exportin-2 OS=Homo sapiens GN=CSE1L	sp|P55060-3|XPO2_HUMAN,sp|P55060-4|XPO2_HUMAN,sp|P55060|XPO2_HUMAN,tr|B4DM31|B4DM31_HUMAN,tr|B4DPS6|B4DPS6_HUMAN,tr|B4DUC5|B4DUC5_HUMAN	uni_human_2016.fasta	110,421.9	46.8%	0	0	0	0.000%	0.000%
JMP1_SFD	BR1	JMP1_BR1	File Name: JMP1_07_01 (F037272)	ATP-dependent RNA helicase DDX1 OS=Homo sapiens GN=DDX1 PE=1 SV=2	sp|Q92499|DDX1_HUMAN,tr|A0A087X2G1|A0A087X2G1_HUMAN,tr|A3RJH1|A3RJH1_HUMAN,tr|B4DP70|B4DP70_HUMAN,tr|F1T0B3|F1T0B3_HUMAN	uni_human_2016.fasta	82,433.2	100.0%	3	3	3	0.0659%	4.73%
JMP1_SFD	BR1	JMP1_BR1	File Name: JMP1_07_01 (F037272)	Isoform 3 of E3 UFM1-protein ligase 1 OS=Homo sapiens GN=UFL1	sp|O94874-3|UFL1_HUMAN,sp|O94874|UFL1_HUMAN	uni_human_2016.fasta	89,598.0	86.8%	1	1	1	0.0220%	1.77%
JMP1_SFD	BR1	JMP1_BR1	File Name: JMP1_07_01 (F037272)	Nuclear pore complex protein Nup160 (Fragment) OS=Homo sapiens GN=NUP160 PE=1 SV=2	tr|E9PR16|E9PR16_HUMAN	uni_human_2016.fasta	127,443.6	29.3%	0	0	0	0.000%	0.000%
JMP1_SFD	BR1	JMP1_BR1	File Name: JMP1_07_01 (F037272)	Heterogeneous nuclear ribonucleoprotein U-like protein 1 OS=Homo sapiens GN=HNRNPUL1 PE=1 SV=1	tr|B7Z4B8|B7Z4B8_HUMAN	uni_human_2016.fasta	86,123.5	100.0%	3	3	3	0.0659%	4.04%
JMP1_SFD	BR1	JMP1_BR1	File Name: JMP1_07_01 (F037272)	Isoform 2 of Tax1-binding protein 1 OS=Homo sapiens GN=TAX1BP1	sp|Q86VP1-2|TAXB1_HUMAN,sp|Q86VP1-4|TAXB1_HUMAN,sp|Q86VP1|TAXB1_HUMAN,tr|B4DSG5|B4DSG5_HUMAN,tr|B4DVF9|B4DVF9_HUMAN,tr|B8ZZD4|B8ZZD4_HUMAN	uni_human_2016.fasta	90,876.9	77.8%	1	1	1	0.0220%	0.803%
JMP1_SFD	BR1	JMP1_BR1	File Name: JMP1_07_01 (F037272)	NADH-ubiquinone oxidoreductase chain 2 OS=Homo sapiens GN=ND2 PE=3 SV=1	tr|A0A059RRF2|A0A059RRF2_HUMAN,tr|A0A096WCP8|A0A096WCP8_HUMAN,tr|A0A097QCX3|A0A097QCX3_HUMAN	uni_human_2016.fasta	38,962.2	67.2%	1	1	1	0.0220%	3.46%
JMP1_SFD	BR1	JMP1_BR1	File Name: JMP1_07_01 (F037272)	Isoform 2 of Tropomyosin alpha-3 chain OS=Homo sapiens GN=TPM3	sp|P06753-2|TPM3_HUMAN,sp|P06753-5|TPM3_HUMAN,tr|A0A087WWU8|A0A087WWU8_HUMAN,tr|A0A0S2Z4G4|A0A0S2Z4G4_HUMAN,tr|A0A0S2Z4I4|A0A0S2Z4I4_HUMAN,tr|B2RDE1|B2RDE1_HUMAN,tr|Q5HYB6|Q5HYB6_HUMAN	uni_human_2016.fasta	29,033.3	63.1%	1	1	1	0.0220%	2.42%
JMP1_SFD	BR1	JMP1_BR1	File Name: JMP1_07_01 (F037272)	Tax_Id=9606 Gene_Symbol=KRT6A Keratin, type II cytoskeletal 6A	IPI:CON_00300725.7|SWISS-PROT:P02538,sp|P02538|K2C6A_HUMAN,tr|A0A0S2Z428|A0A0S2Z428_HUMAN,tr|B4DRR0|B4DRR0_HUMAN	uni_human_2016.fasta	60,046.4	99.1%	2	2	2	0.0439%	9.40%
JMP1_SFD	BR1	JMP1_BR1	File Name: JMP1_07_01 (F037272)	Gephyrin (Fragment) OS=Homo sapiens GN=GPHN PE=1 SV=1	tr|H0YJ30|H0YJ30_HUMAN	uni_human_2016.fasta	30,112.9	99.7%	2	2	2	0.0439%	7.50%
JMP1_SFD	BR1	JMP1_BR1	File Name: JMP1_07_01 (F037272)	Isoform 2 of Clathrin heavy chain 1 OS=Homo sapiens GN=CLTC	sp|Q00610-2|CLH1_HUMAN,sp|Q00610|CLH1_HUMAN,tr|A0A087WVQ6|A0A087WVQ6_HUMAN	uni_human_2016.fasta	191,618.9	51.5%	0	0	0	0.000%	0.000%
JMP1_SFD	BR1	JMP1_BR1	File Name: JMP1_08_01 (F037273)	Putative uncharacterized protein DKFZp686M08189 OS=Homo sapiens GN=DKFZp686M08189 PE=2 SV=1	tr|Q6MZX9|Q6MZX9_HUMAN,tr|Q6ZVX0|Q6ZVX0_HUMAN	uni_human_2016.fasta	52,233.9	82.3%	1	1	1	0.0196%	2.28%
JMP1_SFD	BR1	JMP1_BR1	File Name: JMP1_08_01 (F037273)	Matrin-3 OS=Homo sapiens GN=MATR3 PE=1 SV=2	sp|P43243|MATR3_HUMAN,tr|A0A0R4J2E8|A0A0R4J2E8_HUMAN,tr|A8MXP9|A8MXP9_HUMAN,tr|D6REM6|D6REM6_HUMAN	uni_human_2016.fasta	94,626.7	98.9%	2	2	2	0.0392%	2.36%
JMP1_SFD	BR1	JMP1_BR1	File Name: JMP1_08_01 (F037273)	Transitional endoplasmic reticulum ATPase OS=Homo sapiens GN=VCP PE=1 SV=4	sp|P55072|TERA_HUMAN,tr|V9HW80|V9HW80_HUMAN	uni_human_2016.fasta	89,324.8	98.3%	1	1	1	0.0196%	1.61%
JMP1_SFD	BR1	JMP1_BR1	File Name: JMP1_08_01 (F037273)	Peptidylprolyl isomerase domain and WD repeat-containing protein 1 OS=Homo sapiens GN=PPWD1 PE=1 SV=1	sp|Q96BP3|PPWD1_HUMAN,tr|D6RA12|D6RA12_HUMAN,tr|D6RB19|D6RB19_HUMAN,tr|D6RDA4|D6RDA4_HUMAN,tr|D6RHV0|D6RHV0_HUMAN	uni_human_2016.fasta	73,575.2	50.4%	1	1	1	0.0196%	1.70%
JMP1_SFD	BR1	JMP1_BR1	File Name: JMP1_08_01 (F037273)	cDNA FLJ55563, highly similar to Homo sapiens G1 to S phase transition 2 (GSPT2), mRNA OS=Homo sapiens PE=2 SV=1	tr|B4DQM6|B4DQM6_HUMAN	uni_human_2016.fasta	60,418.7	99.6%	2	2	2	0.0392%	3.85%
JMP1_SFD	BR1	JMP1_BR1	File Name: JMP1_08_01 (F037273)	Aconitate hydratase, mitochondrial OS=Homo sapiens GN=ACO2 PE=1 SV=2	sp|Q99798|ACON_HUMAN,tr|A0A0K0K1H7|A0A0K0K1H7_HUMAN,tr|A2A274|A2A274_HUMAN,tr|B2RBW5|B2RBW5_HUMAN,tr|B4DZ08|B4DZ08_HUMAN	uni_human_2016.fasta	85,428.0	100.0%	7	8	8	0.157%	9.74%
JMP1_SFD	BR1	JMP1_BR1	File Name: JMP1_08_01 (F037273)	Isoform 2 of Probable 28S rRNA (cytosine(4447)-C(5))-methyltransferase OS=Homo sapiens GN=NOP2	sp|P46087-2|NOP2_HUMAN,sp|P46087-3|NOP2_HUMAN,sp|P46087-4|NOP2_HUMAN,sp|P46087|NOP2_HUMAN,tr|A0A087WV73|A0A087WV73_HUMAN	uni_human_2016.fasta	89,303.6	100.0%	2	2	2	0.0392%	2.23%
JMP1_SFD	BR1	JMP1_BR1	File Name: JMP1_08_01 (F037273)	G protein-binding protein CRFG variant (Fragment) OS=Homo sapiens PE=2 SV=1	tr|Q53GS0|Q53GS0_HUMAN	uni_human_2016.fasta	73,891.2	100.0%	3	3	3	0.0588%	3.94%
JMP1_SFD	BR1	JMP1_BR1	File Name: JMP1_08_01 (F037273)	Isoform 4 of Phosphatidylinositol 3-kinase regulatory subunit alpha OS=Homo sapiens GN=PIK3R1	sp|P27986-4|P85A_HUMAN,sp|P27986|P85A_HUMAN	uni_human_2016.fasta	83,601.5	100.0%	3	3	3	0.0588%	3.96%
JMP1_SFD	BR1	JMP1_BR1	File Name: JMP1_08_01 (F037273)	DNA repair protein XRCC1 OS=Homo sapiens GN=XRCC1 PE=1 SV=2	sp|P18887|XRCC1_HUMAN,tr|A0A024R0S8|A0A024R0S8_HUMAN,tr|B4DEB2|B4DEB2_HUMAN,tr|F5H8D7|F5H8D7_HUMAN,tr|Q59HH7|Q59HH7_HUMAN	uni_human_2016.fasta	69,476.7	100.0%	3	3	3	0.0588%	4.11%
JMP1_SFD	BR1	JMP1_BR1	File Name: JMP1_08_01 (F037273)	Isoform 3 of Exportin-2 OS=Homo sapiens GN=CSE1L	sp|P55060-3|XPO2_HUMAN,sp|P55060-4|XPO2_HUMAN,sp|P55060|XPO2_HUMAN,tr|B4DM31|B4DM31_HUMAN,tr|B4DPS6|B4DPS6_HUMAN,tr|B4DUC5|B4DUC5_HUMAN	uni_human_2016.fasta	110,421.9	32.9%	0	0	0	0.000%	0.000%
JMP1_SFD	BR1	JMP1_BR1	File Name: JMP1_08_01 (F037273)	Isoform 3 of L-lactate dehydrogenase A chain OS=Homo sapiens GN=LDHA	sp|P00338-3|LDHA_HUMAN,sp|P00338|LDHA_HUMAN,tr|B4DJI1|B4DJI1_HUMAN,tr|V9HWB9|V9HWB9_HUMAN	uni_human_2016.fasta	36,689.2	82.3%	1	1	1	0.0196%	3.32%
JMP1_SFD	BR1	JMP1_BR1	File Name: JMP1_08_01 (F037273)	cDNA FLJ58216, highly similar to Zinc finger protein 539 OS=Homo sapiens PE=2 SV=1	tr|B4E0L9|B4E0L9_HUMAN,tr|F5H2M4|F5H2M4_HUMAN	uni_human_2016.fasta	67,309.8	41.7%	0	0	0	0.000%	0.000%
JMP1_SFD	BR1	JMP1_BR1	File Name: JMP1_08_01 (F037273)	Uncharacterized protein C2orf72 OS=Homo sapiens GN=C2orf72 PE=1 SV=2	sp|A6NCS6|CB072_HUMAN	uni_human_2016.fasta	30,480.6	82.3%	1	1	1	0.0196%	5.42%
JMP1_SFD	BR1	JMP1_BR1	File Name: JMP1_08_01 (F037273)	Isoform Short of Delta-1-pyrroline-5-carboxylate synthase OS=Homo sapiens GN=ALDH18A1	sp|P54886-2|P5CS_HUMAN,sp|P54886|P5CS_HUMAN	uni_human_2016.fasta	87,302.9	100.0%	4	4	4	0.0784%	5.04%
JMP1_SFD	BR1	JMP1_BR1	File Name: JMP1_08_01 (F037273)	Bromodomain adjacent to zinc finger domain protein 2B (Fragment) OS=Homo sapiens GN=BAZ2B PE=4 SV=1	tr|H7BXK5|H7BXK5_HUMAN	uni_human_2016.fasta	24,813.9	27.4%	0	0	0	0.000%	0.000%
JMP1_SFD	BR1	JMP1_BR1	File Name: JMP1_08_01 (F037273)	Neurolysin, mitochondrial OS=Homo sapiens GN=NLN PE=1 SV=1	sp|Q9BYT8|NEUL_HUMAN,tr|A8K9T8|A8K9T8_HUMAN,tr|B3KU23|B3KU23_HUMAN,tr|Q9BQD0|Q9BQD0_HUMAN	uni_human_2016.fasta	80,654.3	66.1%	1	1	1	0.0196%	1.28%
JMP1_SFD	BR1	JMP1_BR1	File Name: JMP1_08_01 (F037273)	cDNA FLJ58078, highly similar to Tyrosine-protein phosphatase non-receptortype 23 (EC 3.1.3.48) OS=Homo sapiens PE=2 SV=1	tr|B4DST5|B4DST5_HUMAN	uni_human_2016.fasta	164,568.0	55.9%	1	1	1	0.0196%	0.464%
JMP1_SFD	BR1	JMP1_BR1	File Name: JMP1_08_01 (F037273)	Ribosomal protein L27a OS=Homo sapiens GN=RPL27A PE=2 SV=1	tr|Q6NZ52|Q6NZ52_HUMAN	uni_human_2016.fasta	16,478.4	79.4%	1	1	1	0.0196%	3.38%
JMP1_SFD	BR1	JMP1_BR1	File Name: JMP1_08_01 (F037273)	Isoform 3 of Kinesin-like protein KIF16B OS=Homo sapiens GN=KIF16B	sp|Q96L93-4|KI16B_HUMAN,sp|Q96L93-5|KI16B_HUMAN,sp|Q96L93-6|KI16B_HUMAN,sp|Q96L93|KI16B_HUMAN,tr|A0A140VK74|A0A140VK74_HUMAN	uni_human_2016.fasta	152,015.9	21.8%	0	0	0	0.000%	0.000%
JMP1_SFD	BR1	JMP1_BR1	File Name: JMP1_08_01 (F037273)	cDNA FLJ59240, highly similar to Far upstream element-binding protein 1 OS=Homo sapiens PE=2 SV=1	tr|B4DWL1|B4DWL1_HUMAN	uni_human_2016.fasta	69,852.8	100.0%	5	6	7	0.137%	9.50%
JMP1_SFD	BR1	JMP1_BR1	File Name: JMP1_08_01 (F037273)	Isoform 2 of Apolipoprotein L3 OS=Homo sapiens GN=APOL3	sp|O95236-2|APOL3_HUMAN,sp|O95236-3|APOL3_HUMAN,sp|O95236|APOL3_HUMAN,tr|A0A024R1G6|A0A024R1G6_HUMAN	uni_human_2016.fasta	44,278.8	82.3%	1	1	1	0.0196%	2.11%
JMP1_SFD	BR1	JMP1_BR1	File Name: JMP1_08_01 (F037273)	EWSR1/NFATC2 fusion protein OS=Homo sapiens PE=2 SV=1	tr|C3UMV2|C3UMV2_HUMAN,tr|C3UMV3|C3UMV3_HUMAN	uni_human_2016.fasta	93,269.7	82.3%	1	1	1	0.0196%	2.79%
JMP1_SFD	BR1	JMP1_BR1	File Name: JMP1_08_01 (F037273)	DNA replication licensing factor MCM3 OS=Homo sapiens GN=MCM3 PE=1 SV=3	sp|P25205|MCM3_HUMAN,tr|A0A0S2Z4T1|A0A0S2Z4T1_HUMAN,tr|B2R7C5|B2R7C5_HUMAN	uni_human_2016.fasta	90,982.6	100.0%	3	3	3	0.0588%	3.47%
JMP1_SFD	BR1	JMP1_BR1	File Name: JMP1_08_01 (F037273)	Isoform 2 of Interleukin enhancer-binding factor 3 OS=Homo sapiens GN=ILF3	sp|Q12906-2|ILF3_HUMAN,sp|Q12906-3|ILF3_HUMAN,sp|Q12906-4|ILF3_HUMAN,sp|Q12906-5|ILF3_HUMAN,sp|Q12906-6|ILF3_HUMAN,sp|Q12906-7|ILF3_HUMAN,sp|Q12906|ILF3_HUMAN,tr|A8K590|A8K590_HUMAN,tr|F4ZW64|F4ZW64_HUMAN,tr|F4ZW65|F4ZW65_HUMAN,tr|F4ZW66|F4ZW66_HUMAN	uni_human_2016.fasta	95,338.9	34.6%	0	0	0	0.000%	0.000%
JMP1_SFD	BR1	JMP1_BR1	File Name: JMP1_08_01 (F037273)	Isoform 2 of Heterogeneous nuclear ribonucleoprotein M OS=Homo sapiens GN=HNRNPM	sp|P52272-2|HNRPM_HUMAN,sp|P52272|HNRPM_HUMAN,tr|A0A087X0X3|A0A087X0X3_HUMAN	uni_human_2016.fasta	77,517.3	100.0%	23	29	32	0.628%	30.8%
JMP1_SFD	BR1	JMP1_BR1	File Name: JMP1_08_01 (F037273)	Glycyl-tRNA synthetase OS=Homo sapiens GN=GARS PE=4 SV=1	tr|A0A090N8G0|A0A090N8G0_HUMAN	uni_human_2016.fasta	77,532.0	100.0%	3	5	5	0.0981%	4.82%
JMP1_SFD	BR1	JMP1_BR1	File Name: JMP1_08_01 (F037273)	Isoform B of Eukaryotic translation initiation factor 4 gamma 1 OS=Homo sapiens GN=EIF4G1	sp|Q04637-3|IF4G1_HUMAN,sp|Q04637-4|IF4G1_HUMAN,sp|Q04637-5|IF4G1_HUMAN,sp|Q04637-6|IF4G1_HUMAN,sp|Q04637-9|IF4G1_HUMAN,sp|Q04637|IF4G1_HUMAN,tr|B2RU06|B2RU06_HUMAN,tr|B2RU10|B2RU10_HUMAN,tr|B4DGF1|B4DGF1_HUMAN,tr|B4DSI9|B4DSI9_HUMAN,tr|Q4LE58|Q4LE58_HUMAN	uni_human_2016.fasta	175,494.2	57.3%	1	1	1	0.0196%	0.449%
JMP1_SFD	BR1	JMP1_BR1	File Name: JMP1_08_01 (F037273)	Isoform 2 of WD repeat-containing protein 91 OS=Homo sapiens GN=WDR91	sp|A4D1P6-2|WDR91_HUMAN,sp|A4D1P6-3|WDR91_HUMAN,sp|A4D1P6|WDR91_HUMAN,tr|C9J1X0|C9J1X0_HUMAN	uni_human_2016.fasta	83,345.6	82.3%	1	1	1	0.0196%	1.89%
JMP1_SFD	BR1	JMP1_BR1	File Name: JMP1_08_01 (F037273)	Isoform 3 of Aldehyde dehydrogenase family 16 member A1 OS=Homo sapiens GN=ALDH16A1	sp|Q8IZ83-3|A16A1_HUMAN,sp|Q8IZ83|A16A1_HUMAN,tr|B4DQ15|B4DQ15_HUMAN,tr|B4DVV1|B4DVV1_HUMAN,tr|F5H4B6|F5H4B6_HUMAN	uni_human_2016.fasta	85,126.8	82.3%	1	1	1	0.0196%	1.33%
JMP1_SFD	BR1	JMP1_BR1	File Name: JMP1_08_01 (F037273)	Isoform 2 of 2-oxoglutarate dehydrogenase, mitochondrial OS=Homo sapiens GN=OGDH	sp|Q02218-2|ODO1_HUMAN,sp|Q02218|ODO1_HUMAN,tr|A0A0D9SFS3|A0A0D9SFS3_HUMAN,tr|E9PCR7|E9PCR7_HUMAN,tr|E9PDF2|E9PDF2_HUMAN	uni_human_2016.fasta	115,936.7	26.3%	1	1	1	0.0196%	0.785%
JMP1_SFD	BR1	JMP1_BR1	File Name: JMP1_08_01 (F037273)	DNA replication licensing factor MCM5 OS=Homo sapiens GN=MCM5 PE=1 SV=5	sp|P33992|MCM5_HUMAN,tr|A8K521|A8K521_HUMAN,tr|B1AHB0|B1AHB0_HUMAN,tr|B1AHB1|B1AHB1_HUMAN,tr|B4DQ39|B4DQ39_HUMAN	uni_human_2016.fasta	82,288.3	100.0%	9	9	9	0.177%	8.72%
JMP1_SFD	BR1	JMP1_BR1	File Name: JMP1_08_01 (F037273)	Tax_Id=9606 Gene_Symbol=KRT14 Keratin, type I cytoskeletal 14	IPI:CON_00384444.5|SWISS-PROT:P02533,sp|P02533|K1C14_HUMAN	uni_human_2016.fasta	51,622.6	99.9%	2	2	2	0.0392%	9.53%
JMP1_SFD	BR1	JMP1_BR1	File Name: JMP1_08_01 (F037273)	Polyribonucleotide nucleotidyltransferase 1, mitochondrial OS=Homo sapiens GN=PNPT1 PE=1 SV=2	sp|Q8TCS8|PNPT1_HUMAN	uni_human_2016.fasta	85,952.1	100.0%	5	7	7	0.137%	7.66%
JMP1_SFD	BR1	JMP1_BR1	File Name: JMP1_08_01 (F037273)	Isoform 2 of Splicing factor 1 OS=Homo sapiens GN=SF1	sp|Q15637-2|SF01_HUMAN,sp|Q15637-3|SF01_HUMAN,sp|Q15637-4|SF01_HUMAN,sp|Q15637-6|SF01_HUMAN,sp|Q15637|SF01_HUMAN,tr|A0A024R566|A0A024R566_HUMAN,tr|A0A024R572|A0A024R572_HUMAN,tr|A0A024R588|A0A024R588_HUMAN,tr|A0A024R5D9|A0A024R5D9_HUMAN,tr|B4DJU4|B4DJU4_HUMAN,tr|B4DSE4|B4DSE4_HUMAN,tr|F8WEV5|F8WEV5_HUMAN,tr|Q14820|Q14820_HUMAN	uni_human_2016.fasta	68,330.5	82.3%	1	2	2	0.0392%	2.51%
JMP1_SFD	BR1	JMP1_BR1	File Name: JMP1_08_01 (F037273)	Isoform 2 of Fermitin family homolog 3 OS=Homo sapiens GN=FERMT3	sp|Q86UX7-2|URP2_HUMAN	uni_human_2016.fasta	75,432.2	82.3%	1	1	1	0.0196%	2.41%
JMP1_SFD	BR1	JMP1_BR1	File Name: JMP1_08_01 (F037273)	Isoform 2 of Glucosidase 2 subunit beta OS=Homo sapiens GN=PRKCSH	sp|P14314-2|GLU2B_HUMAN,sp|P14314|GLU2B_HUMAN,tr|A0A024R7F1|A0A024R7F1_HUMAN,tr|B4DJQ5|B4DJQ5_HUMAN,tr|K7ELL7|K7ELL7_HUMAN	uni_human_2016.fasta	59,425.8	99.8%	2	3	3	0.0588%	3.62%
JMP1_SFD	BR1	JMP1_BR1	File Name: JMP1_08_01 (F037273)	N-acetylglutamate synthase, mitochondrial OS=Homo sapiens GN=NAGS PE=1 SV=1	sp|Q8N159|NAGS_HUMAN	uni_human_2016.fasta	58,157.1	72.8%	1	1	1	0.0196%	1.87%
JMP1_SFD	BR1	JMP1_BR1	File Name: JMP1_08_01 (F037273)	Intercellular adhesion molecule 1 OS=Homo sapiens GN=ICAM1 PE=1 SV=2	sp|P05362|ICAM1_HUMAN,tr|B4DNT6|B4DNT6_HUMAN,tr|B4DQW5|B4DQW5_HUMAN,tr|Q5NKV8|Q5NKV8_HUMAN	uni_human_2016.fasta	57,824.5	82.3%	1	1	1	0.0196%	1.69%
JMP1_SFD	BR1	JMP1_BR1	File Name: JMP1_08_01 (F037273)	Signal transducer and activator of transcription 1-alpha/beta OS=Homo sapiens GN=STAT1 PE=1 SV=2	sp|P42224|STAT1_HUMAN	uni_human_2016.fasta	87,336.9	71.6%	1	1	1	0.0196%	1.07%
JMP1_SFD	BR1	JMP1_BR1	File Name: JMP1_08_01 (F037273)	Kinesin-like protein OS=Homo sapiens PE=2 SV=1	tr|B4DMA8|B4DMA8_HUMAN	uni_human_2016.fasta	60,513.3	82.3%	1	1	1	0.0196%	2.55%
JMP1_SFD	BR1	JMP1_BR1	File Name: JMP1_08_01 (F037273)	Isoform 2 of ATP-binding cassette sub-family F member 3 OS=Homo sapiens GN=ABCF3	sp|Q9NUQ8-2|ABCF3_HUMAN,sp|Q9NUQ8|ABCF3_HUMAN,tr|A0A0S2Z5L1|A0A0S2Z5L1_HUMAN,tr|B4DRU9|B4DRU9_HUMAN	uni_human_2016.fasta	79,746.7	99.9%	3	3	3	0.0588%	3.41%
JMP1_SFD	BR1	JMP1_BR1	File Name: JMP1_08_01 (F037273)	Isoform 2 of Cytoplasmic dynein 2 heavy chain 1 OS=Homo sapiens GN=DYNC2H1	sp|Q8NCM8-2|DYHC2_HUMAN,sp|Q8NCM8|DYHC2_HUMAN,tr|B0I1S0|B0I1S0_HUMAN	uni_human_2016.fasta	492,629.2	70.0%	1	1	1	0.0196%	0.162%
JMP1_SFD	BR1	JMP1_BR1	File Name: JMP1_08_01 (F037273)	Probable ATP-dependent RNA helicase DDX31 OS=Homo sapiens GN=DDX31 PE=1 SV=2	tr|F8WAJ0|F8WAJ0_HUMAN	uni_human_2016.fasta	83,517.5	82.3%	1	1	1	0.0196%	1.61%
JMP1_SFD	BR1	JMP1_BR1	File Name: JMP1_08_01 (F037273)	Protein Red OS=Homo sapiens GN=IK PE=1 SV=3	sp|Q13123|RED_HUMAN,tr|B2R5Y4|B2R5Y4_HUMAN,tr|Q95HA6|Q95HA6_HUMAN	uni_human_2016.fasta	65,605.1	77.6%	0	0	0	0.000%	0.000%
JMP1_SFD	BR1	JMP1_BR1	File Name: JMP1_08_01 (F037273)	Isoform 2 of Threonine--tRNA ligase, cytoplasmic OS=Homo sapiens GN=TARS	sp|P26639-2|SYTC_HUMAN,sp|P26639|SYTC_HUMAN,tr|Q53GX7|Q53GX7_HUMAN	uni_human_2016.fasta	83,437.8	100.0%	5	5	5	0.0981%	6.75%
JMP1_SFD	BR1	JMP1_BR1	File Name: JMP1_08_01 (F037273)	Isoform 2 of Threonine--tRNA ligase, mitochondrial OS=Homo sapiens GN=TARS2	sp|Q9BW92-2|SYTM_HUMAN,sp|Q9BW92|SYTM_HUMAN,tr|F6S7Q7|F6S7Q7_HUMAN,tr|Q6ST48|Q6ST48_HUMAN,tr|U3KQG0|U3KQG0_HUMAN	uni_human_2016.fasta	81,037.5	82.3%	1	1	1	0.0196%	2.04%
JMP1_SFD	BR1	JMP1_BR1	File Name: JMP1_08_01 (F037273)	Isoform 2 of SUN domain-containing protein 2 OS=Homo sapiens GN=SUN2	sp|Q9UH99-2|SUN2_HUMAN,sp|Q9UH99-3|SUN2_HUMAN,sp|Q9UH99|SUN2_HUMAN,tr|A0A024R1P7|A0A024R1P7_HUMAN,tr|A8K129|A8K129_HUMAN,tr|B4DIU6|B4DIU6_HUMAN,tr|B4E2A6|B4E2A6_HUMAN,tr|Q6NT72|Q6NT72_HUMAN	uni_human_2016.fasta	80,312.2	70.4%	1	1	1	0.0196%	1.08%
JMP1_SFD	BR1	JMP1_BR1	File Name: JMP1_08_01 (F037273)	Transferrin receptor (P90, CD71), isoform CRA_c OS=Homo sapiens GN=TFRC PE=1 SV=1	tr|G3V0E5|G3V0E5_HUMAN	uni_human_2016.fasta	75,966.3	82.3%	1	1	1	0.0196%	2.06%
JMP1_SFD	BR1	JMP1_BR1	File Name: JMP1_08_01 (F037273)	Isoform 2 of NADH-ubiquinone oxidoreductase 75 kDa subunit, mitochondrial OS=Homo sapiens GN=NDUFS1	sp|P28331-2|NDUS1_HUMAN	uni_human_2016.fasta	80,998.4	100.0%	3	3	3	0.0588%	5.26%
JMP1_SFD	BR1	JMP1_BR1	File Name: JMP1_08_01 (F037273)	SUMO-activating enzyme subunit 2 OS=Homo sapiens GN=UBA2 PE=1 SV=2	sp|Q9UBT2|SAE2_HUMAN,tr|B3KMZ6|B3KMZ6_HUMAN	uni_human_2016.fasta	71,225.2	99.9%	2	2	2	0.0392%	3.12%
JMP1_SFD	BR1	JMP1_BR1	File Name: JMP1_08_01 (F037273)	Isoform 2 of Long-chain-fatty-acid--CoA ligase 1 OS=Homo sapiens GN=ACSL1	sp|P33121-2|ACSL1_HUMAN,sp|P33121-3|ACSL1_HUMAN,sp|P33121|ACSL1_HUMAN,tr|A8K9T3|A8K9T3_HUMAN,tr|B4E0R0|B4E0R0_HUMAN,tr|E7EPM6|E7EPM6_HUMAN	uni_human_2016.fasta	77,945.1	100.0%	3	3	3	0.0588%	4.80%
JMP1_SFD	BR1	JMP1_BR1	File Name: JMP1_08_01 (F037273)	Fatty acid synthase OS=Homo sapiens GN=FASN PE=1 SV=3	sp|P49327|FAS_HUMAN,tr|A0A0U1RQF0|A0A0U1RQF0_HUMAN	uni_human_2016.fasta	273,427.1	75.0%	1	1	1	0.0196%	0.438%
JMP1_SFD	BR1	JMP1_BR1	File Name: JMP1_08_01 (F037273)	FAS-associated factor 1 OS=Homo sapiens GN=FAF1 PE=1 SV=2	sp|Q9UNN5|FAF1_HUMAN,tr|A8K9X5|A8K9X5_HUMAN,tr|B3KT28|B3KT28_HUMAN	uni_human_2016.fasta	73,955.2	82.3%	1	1	1	0.0196%	1.69%
JMP1_SFD	BR1	JMP1_BR1	File Name: JMP1_08_01 (F037273)	Isoform M1 of Pyruvate kinase PKM OS=Homo sapiens GN=PKM	sp|P14618-2|KPYM_HUMAN,tr|A0A024R5Z9|A0A024R5Z9_HUMAN	uni_human_2016.fasta	58,062.6	100.0%	3	4	4	0.0784%	5.65%
JMP1_SFD	BR1	JMP1_BR1	File Name: JMP1_08_01 (F037273)	DNA-dependent protein kinase catalytic subunit OS=Homo sapiens GN=PRKDC PE=1 SV=3	sp|P78527|PRKDC_HUMAN	uni_human_2016.fasta	469,095.5	95.6%	1	1	1	0.0196%	0.242%
JMP1_SFD	BR1	JMP1_BR1	File Name: JMP1_08_01 (F037273)	Protocadherin-1 (Fragment) OS=Homo sapiens GN=PCDH1 PE=4 SV=1	tr|H0Y9I5|H0Y9I5_HUMAN	uni_human_2016.fasta	1,993.1	82.3%	1	1	1	0.0196%	29.4%
JMP1_SFD	BR1	JMP1_BR1	File Name: JMP1_08_01 (F037273)	Heat shock protein HSP 90-beta OS=Homo sapiens GN=HSP90AB1 PE=1 SV=4	sp|P08238|HS90B_HUMAN,tr|A0A024RD80|A0A024RD80_HUMAN	uni_human_2016.fasta	83,267.3	69.3%	1	1	1	0.0196%	5.66%
JMP1_SFD	BR1	JMP1_BR1	File Name: JMP1_08_01 (F037273)	Beta-adrenergic receptor kinase 1 OS=Homo sapiens GN=ADRBK1 PE=1 SV=2	sp|P25098|ARBK1_HUMAN,tr|A0A0S2Z392|A0A0S2Z392_HUMAN,tr|A0A0S2Z3I6|A0A0S2Z3I6_HUMAN,tr|Q59F73|Q59F73_HUMAN	uni_human_2016.fasta	79,576.3	97.7%	1	1	1	0.0196%	0.871%
JMP1_SFD	BR1	JMP1_BR1	File Name: JMP1_08_01 (F037273)	Arginine and glutamate-rich protein 1 OS=Homo sapiens GN=ARGLU1 PE=1 SV=1	sp|Q9NWB6|ARGL1_HUMAN,tr|A0A024RDW4|A0A024RDW4_HUMAN,tr|X6R9F1|X6R9F1_HUMAN	uni_human_2016.fasta	33,217.2	49.3%	1	1	1	0.0196%	2.56%
JMP1_SFD	BR1	JMP1_BR1	File Name: JMP1_08_01 (F037273)	FACT complex subunit SPT16 OS=Homo sapiens GN=SUPT16H PE=1 SV=1	sp|Q9Y5B9|SP16H_HUMAN	uni_human_2016.fasta	119,917.4	31.2%	0	0	0	0.000%	0.000%
JMP1_SFD	BR1	JMP1_BR1	File Name: JMP1_08_01 (F037273)	Isoform 2 of Heat shock protein 75 kDa, mitochondrial OS=Homo sapiens GN=TRAP1	sp|Q12931-2|TRAP1_HUMAN,sp|Q12931|TRAP1_HUMAN,tr|A0A140VJY2|A0A140VJY2_HUMAN,tr|Q53FS6|Q53FS6_HUMAN,tr|Q53G55|Q53G55_HUMAN,tr|Q9BV61|Q9BV61_HUMAN	uni_human_2016.fasta	80,112.9	98.8%	1	1	1	0.0196%	3.69%
JMP1_SFD	BR1	JMP1_BR1	File Name: JMP1_08_01 (F037273)	cDNA FLJ55704, highly similar to Transcriptional repressor p66 alpha OS=Homo sapiens PE=2 SV=1	tr|B4DKZ7|B4DKZ7_HUMAN	uni_human_2016.fasta	46,806.8	98.2%	1	1	1	0.0196%	1.83%
JMP1_SFD	BR1	JMP1_BR1	File Name: JMP1_08_01 (F037273)	Isoform 3 of Acyl-CoA dehydrogenase family member 11 OS=Homo sapiens GN=ACAD11	sp|Q709F0-3|ACD11_HUMAN,sp|Q709F0|ACD11_HUMAN,tr|Q08AE9|Q08AE9_HUMAN	uni_human_2016.fasta	87,285.6	82.3%	1	1	1	0.0196%	1.82%
JMP1_SFD	BR1	JMP1_BR1	File Name: JMP1_08_01 (F037273)	PC4 and SFRS1-interacting protein OS=Homo sapiens GN=PSIP1 PE=1 SV=1	sp|O75475|PSIP1_HUMAN	uni_human_2016.fasta	60,103.9	100.0%	3	3	3	0.0588%	4.72%
JMP1_SFD	BR1	JMP1_BR1	File Name: JMP1_08_01 (F037273)	cDNA FLJ55916, highly similar to General transcription factor II-I OS=Homo sapiens PE=2 SV=1	tr|B4DH52|B4DH52_HUMAN	uni_human_2016.fasta	111,917.4	66.6%	1	1	1	0.0196%	0.906%
JMP1_SFD	BR1	JMP1_BR1	File Name: JMP1_08_01 (F037273)	Tubulin--tyrosine ligase-like protein 12 OS=Homo sapiens GN=TTLL12 PE=1 SV=2	sp|Q14166|TTL12_HUMAN,tr|A0A024R4U3|A0A024R4U3_HUMAN	uni_human_2016.fasta	74,403.7	99.7%	2	2	2	0.0392%	3.42%
JMP1_SFD	BR1	JMP1_BR1	File Name: JMP1_08_01 (F037273)	Lamina-associated polypeptide 2, isoform alpha OS=Homo sapiens GN=TMPO PE=1 SV=2	sp|P42166|LAP2A_HUMAN	uni_human_2016.fasta	75,493.8	100.0%	6	7	7	0.137%	9.51%
JMP1_SFD	BR1	JMP1_BR1	File Name: JMP1_08_01 (F037273)	Cullin-4A OS=Homo sapiens GN=CUL4A PE=1 SV=3	sp|Q13619|CUL4A_HUMAN	uni_human_2016.fasta	87,683.7	82.3%	1	1	1	0.0196%	1.19%
JMP1_SFD	BR1	JMP1_BR1	File Name: JMP1_08_01 (F037273)	Isoform 2 of FTS and Hook-interacting protein OS=Homo sapiens GN=FAM160A2	sp|Q8N612-2|F16A2_HUMAN,sp|Q8N612|F16A2_HUMAN	uni_human_2016.fasta	105,570.4	82.3%	1	1	1	0.0196%	0.609%
JMP1_SFD	BR1	JMP1_BR1	File Name: JMP1_08_01 (F037273)	Isoform 2 of Heat shock protein HSP 90-alpha OS=Homo sapiens GN=HSP90AA1	sp|P07900-2|HS90A_HUMAN,sp|P07900|HS90A_HUMAN,tr|K9JA46|K9JA46_HUMAN	uni_human_2016.fasta	84,663.2	100.0%	4	4	4	0.0784%	4.45%
JMP1_SFD	BR1	JMP1_BR1	File Name: JMP1_08_01 (F037273)	Isoform 2 of Heterogeneous nuclear ribonucleoprotein Q OS=Homo sapiens GN=SYNCRIP	sp|O60506-2|HNRPQ_HUMAN,sp|O60506-3|HNRPQ_HUMAN,sp|O60506-4|HNRPQ_HUMAN,sp|O60506|HNRPQ_HUMAN,tr|B2R8Z8|B2R8Z8_HUMAN,tr|B7Z645|B7Z645_HUMAN,tr|Q05CK9|Q05CK9_HUMAN,tr|Q59GL1|Q59GL1_HUMAN	uni_human_2016.fasta	69,603.5	81.2%	1	1	1	0.0196%	3.91%
JMP1_SFD	BR1	JMP1_BR1	File Name: JMP1_08_01 (F037273)	Isoform 5 of Methyltransferase-like protein 13 OS=Homo sapiens GN=METTL13	sp|Q8N6R0-2|MET13_HUMAN,sp|Q8N6R0-3|MET13_HUMAN,sp|Q8N6R0-4|MET13_HUMAN,sp|Q8N6R0|MET13_HUMAN,tr|B3KNI0|B3KNI0_HUMAN,tr|B3KNM8|B3KNM8_HUMAN,tr|B4E2X3|B4E2X3_HUMAN,tr|C4B4C6|C4B4C6_HUMAN	uni_human_2016.fasta	78,768.7	99.8%	2	2	2	0.0392%	3.79%
JMP1_SFD	BR1	JMP1_BR1	File Name: JMP1_08_01 (F037273)	Alanine aminotransferase 1 OS=Homo sapiens GN=GPT PE=1 SV=3	sp|P24298|ALAT1_HUMAN	uni_human_2016.fasta	54,637.1	82.3%	1	1	2	0.0392%	1.01%
JMP1_SFD	BR1	JMP1_BR1	File Name: JMP1_08_01 (F037273)	Isoform 2 of 5'-3' exoribonuclease 2 OS=Homo sapiens GN=XRN2	sp|Q9H0D6-2|XRN2_HUMAN,sp|Q9H0D6|XRN2_HUMAN,tr|B3KMC9|B3KMC9_HUMAN,tr|B4DZC3|B4DZC3_HUMAN	uni_human_2016.fasta	108,585.7	82.3%	1	1	1	0.0196%	1.37%
JMP1_SFD	BR1	JMP1_BR1	File Name: JMP1_08_01 (F037273)	Translation initiation factor eIF-2B subunit epsilon OS=Homo sapiens GN=EIF2B5 PE=1 SV=3	sp|Q13144|EI2BE_HUMAN	uni_human_2016.fasta	80,380.1	100.0%	5	6	6	0.118%	5.55%
JMP1_SFD	BR1	JMP1_BR1	File Name: JMP1_08_01 (F037273)	Isoform 2 of tRNA (cytosine(34)-C(5))-methyltransferase OS=Homo sapiens GN=NSUN2	sp|Q08J23-2|NSUN2_HUMAN,sp|Q08J23-3|NSUN2_HUMAN,sp|Q08J23|NSUN2_HUMAN	uni_human_2016.fasta	86,472.8	82.3%	1	1	1	0.0196%	1.37%
JMP1_SFD	BR1	JMP1_BR1	File Name: JMP1_08_01 (F037273)	Tax_Id=9606 Gene_Symbol=KRT5 Keratin, type II cytoskeletal 5	IPI:CON_00009867.3|SWISS-PROT:P13647,sp|P13647|K2C5_HUMAN	uni_human_2016.fasta	62,379.6	82.3%	2	2	2	0.0392%	8.14%
JMP1_SFD	BR1	JMP1_BR1	File Name: JMP1_08_01 (F037273)	HLA class II histocompatibility antigen, DP beta 1 chain OS=Homo sapiens GN=HLA-DPB1 PE=1 SV=1	tr|A0A0G2JII1|A0A0G2JII1_HUMAN,tr|A0A0G2JJV3|A0A0G2JJV3_HUMAN,tr|A0A140T8Z3|A0A140T8Z3_HUMAN	uni_human_2016.fasta	25,766.1	82.3%	1	1	3	0.0588%	2.63%
JMP1_SFD	BR1	JMP1_BR1	File Name: JMP1_08_01 (F037273)	Plastin-2 OS=Homo sapiens GN=LCP1 PE=1 SV=6	sp|P13796|PLSL_HUMAN,tr|A0A024RDT4|A0A024RDT4_HUMAN,tr|Q53FI1|Q53FI1_HUMAN,tr|V9HWJ7|V9HWJ7_HUMAN	uni_human_2016.fasta	70,291.2	43.1%	0	0	0	0.000%	0.000%
JMP1_SFD	BR1	JMP1_BR1	File Name: JMP1_08_01 (F037273)	Polyadenylate-binding protein 1 OS=Homo sapiens GN=PABPC1 PE=1 SV=2	sp|P11940|PABP1_HUMAN,tr|A0A024R9C1|A0A024R9C1_HUMAN,tr|E7EQV3|E7EQV3_HUMAN	uni_human_2016.fasta	70,671.3	82.3%	1	2	2	0.0392%	1.10%
JMP1_SFD	BR1	JMP1_BR1	File Name: JMP1_08_01 (F037273)	Dihydropyrimidinase-like 2 variant (Fragment) OS=Homo sapiens PE=2 SV=1	tr|Q59GB4|Q59GB4_HUMAN	uni_human_2016.fasta	68,184.0	82.3%	1	1	1	0.0196%	1.59%
JMP1_SFD	BR1	JMP1_BR1	File Name: JMP1_08_01 (F037273)	Peroxisomal multifunctional enzyme type 2 OS=Homo sapiens GN=HSD17B4 PE=1 SV=3	sp|P51659|DHB4_HUMAN,tr|A0A0S2Z4J1|A0A0S2Z4J1_HUMAN,tr|B2R659|B2R659_HUMAN	uni_human_2016.fasta	79,688.5	100.0%	3	3	4	0.0784%	4.35%
JMP1_SFD	BR1	JMP1_BR1	File Name: JMP1_08_01 (F037273)	Keratin, type II cytoskeletal 2 epidermal OS=Homo sapiens GN=KRT2 PE=1 SV=2	sp|P35908|K22E_HUMAN	uni_human_2016.fasta	65,433.9	100.0%	12	13	13	0.255%	26.9%
JMP1_SFD	BR1	JMP1_BR1	File Name: JMP1_08_01 (F037273)	Isoform 2 of 4F2 cell-surface antigen heavy chain OS=Homo sapiens GN=SLC3A2	sp|P08195-2|4F2_HUMAN,tr|B4E2Z3|B4E2Z3_HUMAN	uni_human_2016.fasta	57,947.4	99.6%	2	2	2	0.0392%	3.21%
JMP1_SFD	BR1	JMP1_BR1	File Name: JMP1_08_01 (F037273)	Isoform PML-5 of Protein PML OS=Homo sapiens GN=PML	sp|P29590-2|PML_HUMAN	uni_human_2016.fasta	67,469.4	100.0%	6	6	6	0.118%	10.1%
JMP1_SFD	BR1	JMP1_BR1	File Name: JMP1_08_01 (F037273)	Isoform 12 of Titin OS=Homo sapiens GN=TTN	sp|Q8WZ42-12|TITIN_HUMAN,tr|A0A0A0MTS7|A0A0A0MTS7_HUMAN	uni_human_2016.fasta	3,994,212.8	100.0%	2	2	2	0.0392%	0.0306%
JMP1_SFD	BR1	JMP1_BR1	File Name: JMP1_08_01 (F037273)	Isoform 2 of Bifunctional UDP-N-acetylglucosamine 2-epimerase/N-acetylmannosamine kinase OS=Homo sapiens GN=GNE	sp|Q9Y223-2|GLCNE_HUMAN,sp|Q9Y223-3|GLCNE_HUMAN,sp|Q9Y223-4|GLCNE_HUMAN,sp|Q9Y223-5|GLCNE_HUMAN,sp|Q9Y223|GLCNE_HUMAN,tr|Q6QNY5|Q6QNY5_HUMAN,tr|Q6QNY6|Q6QNY6_HUMAN,tr|Q6QNY7|Q6QNY7_HUMAN	uni_human_2016.fasta	79,276.2	82.3%	1	1	1	0.0196%	1.33%
JMP1_SFD	BR1	JMP1_BR1	File Name: JMP1_08_01 (F037273)	Isoform 2 of Probable ATP-dependent RNA helicase DDX5 OS=Homo sapiens GN=DDX5	sp|P17844-2|DDX5_HUMAN,sp|P17844|DDX5_HUMAN,tr|B4DN41|B4DN41_HUMAN,tr|B5BUE6|B5BUE6_HUMAN	uni_human_2016.fasta	69,149.7	100.0%	3	3	3	0.0588%	6.54%
JMP1_SFD	BR1	JMP1_BR1	File Name: JMP1_08_01 (F037273)	Isoform 2 of Heterogeneous nuclear ribonucleoprotein R OS=Homo sapiens GN=HNRNPR	sp|O43390-2|HNRPR_HUMAN,sp|O43390-4|HNRPR_HUMAN,sp|O43390|HNRPR_HUMAN,tr|B2R7W4|B2R7W4_HUMAN,tr|Q0VGD6|Q0VGD6_HUMAN,tr|Q6MZS5|Q6MZS5_HUMAN	uni_human_2016.fasta	70,943.9	99.8%	2	2	2	0.0392%	3.62%
JMP1_SFD	BR1	JMP1_BR1	File Name: JMP1_08_01 (F037273)	TFIIH basal transcription factor complex helicase XPD subunit OS=Homo sapiens GN=ERCC2 PE=1 SV=1	sp|P18074|ERCC2_HUMAN,tr|E7EVE9|E7EVE9_HUMAN,tr|Q2TB79|Q2TB79_HUMAN	uni_human_2016.fasta	86,912.0	82.3%	1	1	1	0.0196%	1.05%
JMP1_SFD	BR1	JMP1_BR1	File Name: JMP1_08_01 (F037273)	Tax_Id=9606 Gene_Symbol=PRSS1 Trypsin-1 precursor	IPI:CON_IPI00011694.1|SWISS-PROT:P07477,sp|P07477|TRY1_HUMAN,tr|A1A508|A1A508_HUMAN,tr|A6XGL3|A6XGL3_HUMAN,tr|E7EQ64|E7EQ64_HUMAN	uni_human_2016.fasta	26,558.1	53.2%	1	1	1	0.0196%	7.29%
JMP1_SFD	BR1	JMP1_BR1	File Name: JMP1_08_01 (F037273)	FACT complex subunit SSRP1 OS=Homo sapiens GN=SSRP1 PE=1 SV=1	sp|Q08945|SSRP1_HUMAN,tr|A0A024R4Z6|A0A024R4Z6_HUMAN	uni_human_2016.fasta	81,077.6	99.8%	2	3	3	0.0588%	2.40%
JMP1_SFD	BR1	JMP1_BR1	File Name: JMP1_08_01 (F037273)	eIF-2-alpha kinase activator GCN1 OS=Homo sapiens GN=GCN1 PE=1 SV=6	sp|Q92616|GCN1_HUMAN,tr|E1NZA1|E1NZA1_HUMAN	uni_human_2016.fasta	292,764.4	74.6%	1	1	1	0.0196%	0.449%
JMP1_SFD	BR1	JMP1_BR1	File Name: JMP1_08_01 (F037273)	Trypsin - Sus scrofa (Pig).	IPI:CON_Trypsin|SWISS-PROT:P00761|TRYP_PIG	uni_human_2016.fasta	24,409.3	72.1%	1	2	3	0.0588%	3.46%
JMP1_SFD	BR1	JMP1_BR1	File Name: JMP1_08_01 (F037273)	Isoform 3 of WD repeat-containing protein 48 OS=Homo sapiens GN=WDR48	sp|Q8TAF3-3|WDR48_HUMAN,sp|Q8TAF3-4|WDR48_HUMAN,sp|Q8TAF3|WDR48_HUMAN,tr|A0A024R2L1|A0A024R2L1_HUMAN	uni_human_2016.fasta	76,211.4	82.3%	1	1	1	0.0196%	2.25%
JMP1_SFD	BR1	JMP1_BR1	File Name: JMP1_08_01 (F037273)	Eukaryotic translation initiation factor 5B OS=Homo sapiens GN=EIF5B PE=1 SV=4	sp|O60841|IF2P_HUMAN,tr|A0A087WUT6|A0A087WUT6_HUMAN,tr|Q8N5A0|Q8N5A0_HUMAN	uni_human_2016.fasta	138,831.5	78.8%	1	1	1	0.0196%	0.656%
JMP1_SFD	BR1	JMP1_BR1	File Name: JMP1_08_01 (F037273)	Isoform 5 of Radixin OS=Homo sapiens GN=RDX	sp|P35241-5|RADI_HUMAN,sp|P35241|RADI_HUMAN,tr|B0YJ88|B0YJ88_HUMAN	uni_human_2016.fasta	68,565.5	82.3%	1	1	1	0.0196%	5.30%
JMP1_SFD	BR1	JMP1_BR1	File Name: JMP1_08_01 (F037273)	Isoform 2 of Eukaryotic translation initiation factor 3 subunit A OS=Homo sapiens GN=EIF3A	sp|Q14152-2|EIF3A_HUMAN,sp|Q14152|EIF3A_HUMAN,tr|J9R021|J9R021_HUMAN,tr|Q24JU4|Q24JU4_HUMAN	uni_human_2016.fasta	166,574.9	48.9%	1	1	1	0.0196%	0.593%
JMP1_SFD	BR1	JMP1_BR1	File Name: JMP1_08_01 (F037273)	Thyroid hormone receptor-associated protein 3 OS=Homo sapiens GN=THRAP3 PE=1 SV=2	sp|Q9Y2W1|TR150_HUMAN	uni_human_2016.fasta	108,668.9	25.5%	0	0	0	0.000%	0.000%
JMP1_SFD	BR1	JMP1_BR1	File Name: JMP1_08_01 (F037273)	Isoform 2 of A-kinase anchor protein 8-like OS=Homo sapiens GN=AKAP8L	sp|Q9ULX6-2|AKP8L_HUMAN,sp|Q9ULX6|AKP8L_HUMAN,tr|A0A140VKH3|A0A140VKH3_HUMAN	uni_human_2016.fasta	71,649.8	51.3%	1	1	1	0.0196%	1.88%
JMP1_SFD	BR1	JMP1_BR1	File Name: JMP1_08_01 (F037273)	Carnitine O-palmitoyltransferase 1, liver isoform OS=Homo sapiens GN=CPT1A PE=1 SV=2	sp|P50416|CPT1A_HUMAN,tr|A0A024R5F4|A0A024R5F4_HUMAN,tr|B2RAQ8|B2RAQ8_HUMAN	uni_human_2016.fasta	88,370.1	82.3%	1	1	1	0.0196%	1.55%
JMP1_SFD	BR1	JMP1_BR1	File Name: JMP1_08_01 (F037273)	Ezrin OS=Homo sapiens GN=EZR PE=1 SV=4	sp|P15311|EZRI_HUMAN,tr|B2R6J2|B2R6J2_HUMAN,tr|Q6NUR7|Q6NUR7_HUMAN,tr|V9HW42|V9HW42_HUMAN	uni_human_2016.fasta	69,414.7	100.0%	3	5	5	0.0981%	8.02%
JMP1_SFD	BR1	JMP1_BR1	File Name: JMP1_08_01 (F037273)	Isoform 2 of Glycogen [starch] synthase, muscle OS=Homo sapiens GN=GYS1	sp|P13807-2|GYS1_HUMAN,sp|P13807|GYS1_HUMAN,tr|A8K6K7|A8K6K7_HUMAN,tr|B7Z255|B7Z255_HUMAN,tr|B7Z6I6|B7Z6I6_HUMAN,tr|B7Z806|B7Z806_HUMAN,tr|Q53ER0|Q53ER0_HUMAN	uni_human_2016.fasta	83,787.1	82.3%	1	1	1	0.0196%	1.04%
JMP1_SFD	BR1	JMP1_BR1	File Name: JMP1_08_01 (F037273)	Isoform 2 of Transmembrane protein 245 OS=Homo sapiens GN=TMEM245	sp|Q9H330-2|TM245_HUMAN,sp|Q9H330-4|TM245_HUMAN,sp|Q9H330|TM245_HUMAN	uni_human_2016.fasta	100,949.3	82.3%	1	1	1	0.0196%	1.48%
JMP1_SFD	BR1	JMP1_BR1	File Name: JMP1_08_01 (F037273)	Isoform 2 of Procollagen-lysine,2-oxoglutarate 5-dioxygenase 1 OS=Homo sapiens GN=PLOD1	sp|Q02809-2|PLOD1_HUMAN,sp|Q02809|PLOD1_HUMAN,tr|A0A024R4H0|A0A024R4H0_HUMAN,tr|B2R5M9|B2R5M9_HUMAN,tr|B4DGN8|B4DGN8_HUMAN	uni_human_2016.fasta	83,552.5	99.3%	2	2	2	0.0392%	2.84%
JMP1_SFD	BR1	JMP1_BR1	File Name: JMP1_08_01 (F037273)	Isoform 2 of Alanine--tRNA ligase, cytoplasmic OS=Homo sapiens GN=AARS	sp|P49588-2|SYAC_HUMAN,sp|P49588|SYAC_HUMAN	uni_human_2016.fasta	106,813.2	82.3%	1	1	1	0.0196%	1.11%
JMP1_SFD	BR1	JMP1_BR1	File Name: JMP1_08_01 (F037273)	Isoform 2 of Signal recognition particle subunit SRP72 OS=Homo sapiens GN=SRP72	sp|O76094-2|SRP72_HUMAN,sp|O76094|SRP72_HUMAN,tr|A0PJJ5|A0PJJ5_HUMAN,tr|Q0D2M6|Q0D2M6_HUMAN,tr|Q71V07|Q71V07_HUMAN,tr|Q86X80|Q86X80_HUMAN,tr|V9HWK0|V9HWK0_HUMAN	uni_human_2016.fasta	74,608.3	99.8%	2	2	2	0.0392%	3.11%
JMP1_SFD	BR1	JMP1_BR1	File Name: JMP1_08_01 (F037273)	Nucleolar complex protein 3 homolog OS=Homo sapiens GN=NOC3L PE=1 SV=1	sp|Q8WTT2|NOC3L_HUMAN	uni_human_2016.fasta	92,552.2	34.6%	0	0	0	0.000%	0.000%
JMP1_SFD	BR1	JMP1_BR1	File Name: JMP1_08_01 (F037273)	Bridging integrator 2 (Fragment) OS=Homo sapiens GN=BIN2 PE=1 SV=1	tr|A0A0A0MT10|A0A0A0MT10_HUMAN	uni_human_2016.fasta	59,855.8	82.3%	1	1	1	0.0196%	2.00%
JMP1_SFD	BR1	JMP1_BR1	File Name: JMP1_08_01 (F037273)	Isoform 2 of Peptidyl-prolyl cis-trans isomerase NIMA-interacting 4 OS=Homo sapiens GN=PIN4	sp|Q9Y237-2|PIN4_HUMAN,sp|Q9Y237-3|PIN4_HUMAN,sp|Q9Y237|PIN4_HUMAN,tr|H0Y4T6|H0Y4T6_HUMAN,tr|H0Y8P6|H0Y8P6_HUMAN,tr|J3KMW3|J3KMW3_HUMAN	uni_human_2016.fasta	13,810.1	66.8%	1	1	1	0.0196%	5.13%
JMP1_SFD	BR1	JMP1_BR1	File Name: JMP1_08_01 (F037273)	Procollagen-lysine,2-oxoglutarate 5-dioxygenase 3 OS=Homo sapiens GN=PLOD3 PE=1 SV=1	sp|O60568|PLOD3_HUMAN,tr|B3KQQ3|B3KQQ3_HUMAN	uni_human_2016.fasta	84,786.8	82.3%	1	1	1	0.0196%	1.36%
JMP1_SFD	BR1	JMP1_BR1	File Name: JMP1_08_01 (F037273)	Engulfment and cell motility protein 1 OS=Homo sapiens GN=ELMO1 PE=1 SV=2	sp|Q92556|ELMO1_HUMAN,tr|A4D1X5|A4D1X5_HUMAN,tr|C9IZR8|C9IZR8_HUMAN,tr|C9JIW2|C9JIW2_HUMAN	uni_human_2016.fasta	83,833.2	82.3%	1	1	1	0.0196%	2.06%
JMP1_SFD	BR1	JMP1_BR1	File Name: JMP1_08_01 (F037273)	Splicing factor 3B subunit 3 OS=Homo sapiens GN=SF3B3 PE=1 SV=4	sp|Q15393|SF3B3_HUMAN,tr|A8K6V3|A8K6V3_HUMAN	uni_human_2016.fasta	135,579.4	67.5%	1	1	1	0.0196%	0.986%
JMP1_SFD	BR1	JMP1_BR1	File Name: JMP1_08_01 (F037273)	Isoform 2 of DnaJ homolog subfamily C member 2 OS=Homo sapiens GN=DNAJC2	sp|Q99543-2|DNJC2_HUMAN,sp|Q99543|DNJC2_HUMAN,tr|H7C3L7|H7C3L7_HUMAN	uni_human_2016.fasta	71,997.9	82.3%	1	1	1	0.0196%	2.11%
JMP1_SFD	BR1	JMP1_BR1	File Name: JMP1_08_01 (F037273)	Isoform 4 of Tyrosine-protein kinase HCK OS=Homo sapiens GN=HCK	sp|P08631-4|HCK_HUMAN,sp|P08631|HCK_HUMAN	uni_human_2016.fasta	59,601.3	66.9%	1	1	1	0.0196%	0.952%
JMP1_SFD	BR1	JMP1_BR1	File Name: JMP1_08_01 (F037273)	Interferon-induced GTP-binding protein Mx1 OS=Homo sapiens GN=MX1 PE=1 SV=4	sp|P20591|MX1_HUMAN	uni_human_2016.fasta	75,522.4	100.0%	4	6	6	0.118%	4.53%
JMP1_SFD	BR1	JMP1_BR1	File Name: JMP1_08_01 (F037273)	DNA replication licensing factor MCM4 OS=Homo sapiens GN=MCM4 PE=1 SV=5	sp|P33991|MCM4_HUMAN,tr|A0A024R7U6|A0A024R7U6_HUMAN,tr|B3KMX0|B3KMX0_HUMAN	uni_human_2016.fasta	96,560.6	49.2%	1	1	1	0.0196%	1.04%
JMP1_SFD	BR1	JMP1_BR1	File Name: JMP1_08_01 (F037273)	Structural maintenance of chromosomes protein 3 OS=Homo sapiens GN=SMC3 PE=1 SV=2	sp|Q9UQE7|SMC3_HUMAN,tr|B0AZQ4|B0AZQ4_HUMAN,tr|Q86VX4|Q86VX4_HUMAN	uni_human_2016.fasta	141,547.1	33.0%	0	0	0	0.000%	0.000%
JMP1_SFD	BR1	JMP1_BR1	File Name: JMP1_08_01 (F037273)	Isoform Short of Heterogeneous nuclear ribonucleoprotein U OS=Homo sapiens GN=HNRNPU	sp|Q00839-2|HNRPU_HUMAN,tr|B4DLR3|B4DLR3_HUMAN	uni_human_2016.fasta	88,980.3	99.9%	2	2	2	0.0392%	2.85%
JMP1_SFD	BR1	JMP1_BR1	File Name: JMP1_08_01 (F037273)	RUN and FYVE domain-containing protein 1 OS=Homo sapiens GN=RUFY1 PE=1 SV=2	sp|Q96T51|RUFY1_HUMAN	uni_human_2016.fasta	79,819.3	98.3%	1	1	1	0.0196%	2.26%
JMP1_SFD	BR1	JMP1_BR1	File Name: JMP1_08_01 (F037273)	ADAMTS-like protein 1 OS=Homo sapiens GN=ADAMTSL1 PE=1 SV=4	sp|Q8N6G6|ATL1_HUMAN	uni_human_2016.fasta	193,405.3	82.3%	1	1	1	0.0196%	0.341%
JMP1_SFD	BR1	JMP1_BR1	File Name: JMP1_08_01 (F037273)	Krev interaction trapped protein 1 (Fragment) OS=Homo sapiens GN=KRIT1 PE=1 SV=1	tr|C9JJM9|C9JJM9_HUMAN	uni_human_2016.fasta	6,711.1	82.3%	1	1	1	0.0196%	13.8%
JMP1_SFD	BR1	JMP1_BR1	File Name: JMP1_08_01 (F037273)	Phosphorylase b kinase regulatory subunit alpha, liver isoform OS=Homo sapiens GN=PHKA2 PE=1 SV=1	sp|P46019|KPB2_HUMAN	uni_human_2016.fasta	138,411.0	82.3%	1	1	1	0.0196%	0.567%
JMP1_SFD	BR1	JMP1_BR1	File Name: JMP1_08_01 (F037273)	Metastasis suppressor protein 1 (Fragment) OS=Homo sapiens GN=MTSS1 PE=1 SV=1	tr|H0YBL3|H0YBL3_HUMAN	uni_human_2016.fasta	20,838.6	82.3%	1	1	1	0.0196%	3.80%
JMP1_SFD	BR1	JMP1_BR1	File Name: JMP1_08_01 (F037273)	Desmoplakin OS=Homo sapiens GN=DSP PE=1 SV=3	sp|P15924|DESP_HUMAN	uni_human_2016.fasta	331,781.4	74.0%	1	1	1	0.0196%	0.209%
JMP1_SFD	BR1	JMP1_BR1	File Name: JMP1_08_01 (F037273)	Keratin 1 OS=Homo sapiens GN=KRT1 PE=3 SV=1	tr|H6VRG2|H6VRG2_HUMAN	uni_human_2016.fasta	66,067.3	100.0%	15	18	21	0.412%	26.7%
JMP1_SFD	BR1	JMP1_BR1	File Name: JMP1_08_01 (F037273)	Arginine/serine-rich protein PNISR OS=Homo sapiens GN=PNISR PE=1 SV=2	sp|Q8TF01|PNISR_HUMAN	uni_human_2016.fasta	92,578.3	82.3%	1	1	1	0.0196%	0.994%
JMP1_SFD	BR1	JMP1_BR1	File Name: JMP1_08_01 (F037273)	Cleavage stimulation factor subunit 3 OS=Homo sapiens GN=CSTF3 PE=1 SV=1	sp|Q12996|CSTF3_HUMAN	uni_human_2016.fasta	82,924.2	99.8%	2	2	2	0.0392%	2.93%
JMP1_SFD	BR1	JMP1_BR1	File Name: JMP1_08_01 (F037273)	Isoform 2 of Zinc finger CCCH-type antiviral protein 1 OS=Homo sapiens GN=ZC3HAV1	sp|Q7Z2W4-2|ZCCHV_HUMAN,sp|Q7Z2W4|ZCCHV_HUMAN,tr|A8K9U6|A8K9U6_HUMAN	uni_human_2016.fasta	101,432.6	100.0%	3	3	3	0.0588%	6.01%
JMP1_SFD	BR1	JMP1_BR1	File Name: JMP1_08_01 (F037273)	Arf-GAP with coiled-coil, ANK repeat and PH domain-containing protein 2 OS=Homo sapiens GN=ACAP2 PE=1 SV=3	sp|Q15057|ACAP2_HUMAN,tr|A0A087X1H5|A0A087X1H5_HUMAN	uni_human_2016.fasta	88,030.1	72.1%	1	1	2	0.0392%	1.03%
JMP1_SFD	BR1	JMP1_BR1	File Name: JMP1_08_01 (F037273)	Protein transport protein Sec23B OS=Homo sapiens GN=SEC23B PE=1 SV=2	sp|Q15437|SC23B_HUMAN,tr|B4DJW8|B4DJW8_HUMAN,tr|B4DRA5|B4DRA5_HUMAN	uni_human_2016.fasta	86,481.1	100.0%	3	3	3	0.0588%	3.65%
JMP1_SFD	BR1	JMP1_BR1	File Name: JMP1_08_01 (F037273)	CAD protein OS=Homo sapiens GN=CAD PE=1 SV=3	sp|P27708|PYR1_HUMAN,tr|F8VPD4|F8VPD4_HUMAN	uni_human_2016.fasta	242,982.5	82.3%	1	1	1	0.0196%	0.539%
JMP1_SFD	BR1	JMP1_BR1	File Name: JMP1_08_01 (F037273)	DNA replication licensing factor MCM6 OS=Homo sapiens GN=MCM6 PE=1 SV=1	sp|Q14566|MCM6_HUMAN	uni_human_2016.fasta	92,890.6	45.4%	0	0	0	0.000%	0.000%
JMP1_SFD	BR1	JMP1_BR1	File Name: JMP1_08_01 (F037273)	Growth hormone-inducible transmembrane protein OS=Homo sapiens GN=GHITM PE=1 SV=2	sp|Q9H3K2|GHITM_HUMAN,tr|B4DPG9|B4DPG9_HUMAN,tr|B4DSV8|B4DSV8_HUMAN,tr|Q6FIA7|Q6FIA7_HUMAN	uni_human_2016.fasta	37,206.5	48.3%	0	0	0	0.000%	0.000%
JMP1_SFD	BR1	JMP1_BR1	File Name: JMP1_08_01 (F037273)	Metastasis-associated protein MTA2 OS=Homo sapiens GN=MTA2 PE=1 SV=1	sp|O94776|MTA2_HUMAN,tr|A0A024R534|A0A024R534_HUMAN	uni_human_2016.fasta	75,025.1	100.0%	5	5	5	0.0981%	7.63%
JMP1_SFD	BR1	JMP1_BR1	File Name: JMP1_08_01 (F037273)	Tax_Id=9606 Gene_Symbol=KRT10 Keratin, type I cytoskeletal 10	IPI:CON_00009865.2|SWISS-PROT:P13645,sp|P13645|K1C10_HUMAN	uni_human_2016.fasta	59,512.4	100.0%	13	14	16	0.314%	22.4%
JMP1_SFD	BR1	JMP1_BR1	File Name: JMP1_08_01 (F037273)	Ran GTPase-activating protein 1 OS=Homo sapiens GN=RANGAP1 PE=1 SV=1	sp|P46060|RAGP1_HUMAN,tr|A0A024R1U0|A0A024R1U0_HUMAN,tr|B4DY16|B4DY16_HUMAN	uni_human_2016.fasta	63,543.3	82.3%	1	1	1	0.0196%	2.04%
JMP1_SFD	BR1	JMP1_BR1	File Name: JMP1_08_01 (F037273)	Cilia- and flagella-associated protein 46 OS=Homo sapiens GN=CFAP46 PE=2 SV=3	sp|Q8IYW2|CFA46_HUMAN	uni_human_2016.fasta	303,503.3	81.2%	1	1	1	0.0196%	0.258%
JMP1_SFD	BR1	JMP1_BR1	File Name: JMP1_08_01 (F037273)	Protein transport protein Sec24C OS=Homo sapiens GN=SEC24C PE=1 SV=3	sp|P53992|SC24C_HUMAN,tr|A0A024QZM6|A0A024QZM6_HUMAN,tr|B4DSN3|B4DSN3_HUMAN,tr|G5EA31|G5EA31_HUMAN	uni_human_2016.fasta	118,325.2	82.3%	1	1	1	0.0196%	0.914%
JMP1_SFD	BR1	JMP1_BR1	File Name: JMP1_08_01 (F037273)	N-acylneuraminate cytidylyltransferase OS=Homo sapiens GN=CMAS PE=1 SV=2	sp|Q8NFW8|NEUA_HUMAN,tr|Q53GF0|Q53GF0_HUMAN	uni_human_2016.fasta	48,379.6	82.3%	1	1	1	0.0196%	1.38%
JMP1_SFD	BR1	JMP1_BR1	File Name: JMP1_08_01 (F037273)	Isoform 2 of Liprin-alpha-1 OS=Homo sapiens GN=PPFIA1	sp|Q13136-2|LIPA1_HUMAN	uni_human_2016.fasta	133,973.3	49.9%	1	1	1	0.0196%	0.506%
JMP1_SFD	BR1	JMP1_BR1	File Name: JMP1_08_01 (F037273)	Glutamine-dependent NAD(+) synthetase (Fragment) OS=Homo sapiens GN=NADSYN1 PE=1 SV=1	tr|E9PNF5|E9PNF5_HUMAN	uni_human_2016.fasta	16,147.3	99.0%	2	2	2	0.0392%	14.8%
JMP1_SFD	BR1	JMP1_BR1	File Name: JMP1_08_01 (F037273)	Isoform 3 of 26S proteasome non-ATPase regulatory subunit 2 OS=Homo sapiens GN=PSMD2	sp|Q13200-3|PSMD2_HUMAN	uni_human_2016.fasta	85,608.1	24.8%	0	0	0	0.000%	0.000%
JMP1_SFD	BR1	JMP1_BR1	File Name: JMP1_08_01 (F037273)	Isoform 2 of Eukaryotic translation initiation factor 4B OS=Homo sapiens GN=EIF4B	sp|P23588-2|IF4B_HUMAN,sp|P23588|IF4B_HUMAN,tr|B4DEP6|B4DEP6_HUMAN,tr|B4DRM3|B4DRM3_HUMAN,tr|E7EX17|E7EX17_HUMAN	uni_human_2016.fasta	69,153.9	100.0%	4	7	7	0.137%	9.09%
JMP1_SFD	BR1	JMP1_BR1	File Name: JMP1_08_01 (F037273)	cDNA FLJ45706 fis, clone FEBRA2028457, highly similar to Nucleolin OS=Homo sapiens PE=2 SV=1	tr|Q6ZS99|Q6ZS99_HUMAN	uni_human_2016.fasta	65,963.8	99.1%	2	2	2	0.0392%	1.66%
JMP1_SFD	BR1	JMP1_BR1	File Name: JMP1_08_01 (F037273)	Isoform 4 of Dynamin-1-like protein OS=Homo sapiens GN=DNM1L	sp|O00429-2|DNM1L_HUMAN,sp|O00429-3|DNM1L_HUMAN,sp|O00429-4|DNM1L_HUMAN,sp|O00429-5|DNM1L_HUMAN,sp|O00429-6|DNM1L_HUMAN,sp|O00429-8|DNM1L_HUMAN,sp|O00429|DNM1L_HUMAN,tr|B4DYR6|B4DYR6_HUMAN,tr|D3DUW5|D3DUW5_HUMAN,tr|D3DUW6|D3DUW6_HUMAN,tr|D3DUW7|D3DUW7_HUMAN,tr|G8JLD5|G8JLD5_HUMAN	uni_human_2016.fasta	81,879.2	99.9%	2	2	2	0.0392%	1.93%
JMP1_SFD	BR1	JMP1_BR1	File Name: JMP1_08_01 (F037273)	Keratin, type II cytoskeletal 1 OS=Homo sapiens GN=KRT1 PE=1 SV=6	sp|P04264|K2C1_HUMAN,tr|H6VRG0|H6VRG0_HUMAN,tr|H6VRG1|H6VRG1_HUMAN	uni_human_2016.fasta	66,040.3	82.3%	1	1	1	0.0196%	28.6%
JMP1_SFD	BR1	JMP1_BR1	File Name: JMP1_08_01 (F037273)	ETS-related transcription factor Elf-1 OS=Homo sapiens GN=DKFZp686H0575 PE=1 SV=1	tr|Q6MZZ4|Q6MZZ4_HUMAN	uni_human_2016.fasta	38,994.3	82.3%	1	1	1	0.0196%	4.16%
JMP1_SFD	BR1	JMP1_BR1	File Name: JMP1_08_01 (F037273)	Isoform 2 of Pyruvate dehydrogenase E1 component subunit alpha, somatic form, mitochondrial OS=Homo sapiens GN=PDHA1	sp|P08559-2|ODPA_HUMAN,sp|P08559-3|ODPA_HUMAN,sp|P08559-4|ODPA_HUMAN,sp|P08559|ODPA_HUMAN,tr|A0A024RBX9|A0A024RBX9_HUMAN,tr|Q53GE3|Q53GE3_HUMAN	uni_human_2016.fasta	43,296.5	43.7%	0	0	0	0.000%	0.000%
JMP1_SFD	BR1	JMP1_BR1	File Name: JMP1_08_01 (F037273)	Isoform 2 of Scaffold attachment factor B1 OS=Homo sapiens GN=SAFB	sp|Q15424-2|SAFB1_HUMAN,sp|Q15424-3|SAFB1_HUMAN,sp|Q15424-4|SAFB1_HUMAN,sp|Q15424|SAFB1_HUMAN,tr|B7Z2Z1|B7Z2Z1_HUMAN,tr|B7Z959|B7Z959_HUMAN,tr|B7ZLP5|B7ZLP5_HUMAN	uni_human_2016.fasta	102,642.8	68.2%	1	1	1	0.0196%	0.590%
JMP1_SFD	BR1	JMP1_BR1	File Name: JMP1_08_01 (F037273)	Isoform Gamma of Scavenger receptor cysteine-rich domain-containing protein SCART1 OS=Homo sapiens	sp|Q4G0T1-2|SRCRM_HUMAN,sp|Q4G0T1-3|SRCRM_HUMAN,sp|Q4G0T1|SRCRM_HUMAN	uni_human_2016.fasta	108,607.1	82.3%	1	1	1	0.0196%	3.02%
JMP1_SFD	BR1	JMP1_BR1	File Name: JMP1_08_01 (F037273)	E3 ubiquitin-protein ligase TRIM56 OS=Homo sapiens GN=TRIM56 PE=1 SV=3	sp|Q9BRZ2|TRI56_HUMAN	uni_human_2016.fasta	81,487.2	99.7%	2	2	2	0.0392%	2.78%
JMP1_SFD	BR1	JMP1_BR1	File Name: JMP1_08_01 (F037273)	Isoform 2 of Polyamine-modulated factor 1-binding protein 1 OS=Homo sapiens GN=PMFBP1	sp|Q8TBY8-2|PMFBP_HUMAN,sp|Q8TBY8|PMFBP_HUMAN,tr|B2RCA2|B2RCA2_HUMAN,tr|G3V1Q7|G3V1Q7_HUMAN	uni_human_2016.fasta	119,035.6	71.0%	1	1	1	0.0196%	0.695%
JMP1_SFD	BR1	JMP1_BR1	File Name: JMP1_08_01 (F037273)	Putative uncharacterized protein DKFZp779F115 (Fragment) OS=Homo sapiens GN=DKFZp779F115 PE=2 SV=1	tr|Q7Z658|Q7Z658_HUMAN	uni_human_2016.fasta	27,055.4	82.3%	1	1	1	0.0196%	3.97%
JMP1_SFD	BR1	JMP1_BR1	File Name: JMP1_08_01 (F037273)	Telomeric repeat binding factor (NIMA-interacting) 1, isoform CRA_a OS=Homo sapiens GN=TERF1 PE=4 SV=1	tr|A0A024R7X1|A0A024R7X1_HUMAN,tr|A0A024R7X2|A0A024R7X2_HUMAN	uni_human_2016.fasta	52,408.4	80.4%	1	1	1	0.0196%	1.47%
JMP1_SFD	BR1	JMP1_BR1	File Name: JMP1_08_01 (F037273)	Elongation factor 2 OS=Homo sapiens GN=EEF2 PE=1 SV=4	sp|P13639|EF2_HUMAN	uni_human_2016.fasta	95,340.1	100.0%	3	4	4	0.0784%	2.45%
JMP1_SFD	BR1	JMP1_BR1	File Name: JMP1_08_01 (F037273)	Transmembrane channel-like protein 8 OS=Homo sapiens GN=TMC8 PE=1 SV=1	sp|Q8IU68|TMC8_HUMAN,tr|A0A024R8N8|A0A024R8N8_HUMAN,tr|A5D8Y4|A5D8Y4_HUMAN,tr|B4E0S0|B4E0S0_HUMAN,tr|K7EJ72|K7EJ72_HUMAN	uni_human_2016.fasta	81,643.7	62.8%	1	1	1	0.0196%	0.964%
JMP1_SFD	BR1	JMP1_BR1	File Name: JMP1_08_01 (F037273)	Stress-70 protein, mitochondrial (Fragment) OS=Homo sapiens GN=HSPA9 PE=1 SV=1	tr|H0YBG6|H0YBG6_HUMAN	uni_human_2016.fasta	18,275.5	80.0%	1	1	1	0.0196%	7.36%
JMP1_SFD	BR1	JMP1_BR1	File Name: JMP1_08_01 (F037273)	Heat shock cognate 71 kDa protein OS=Homo sapiens GN=HSPA8 PE=1 SV=1	sp|P11142|HSP7C_HUMAN,tr|B3KTV0|B3KTV0_HUMAN,tr|Q53GZ6|Q53GZ6_HUMAN,tr|V9HW22|V9HW22_HUMAN	uni_human_2016.fasta	70,899.8	100.0%	5	8	8	0.157%	9.13%
JMP1_SFD	BR1	JMP1_BR1	File Name: JMP1_08_01 (F037273)	DNA replication licensing factor MCM7 OS=Homo sapiens GN=MCM7 PE=1 SV=4	sp|P33993|MCM7_HUMAN,tr|A0A0S2Z4A5|A0A0S2Z4A5_HUMAN,tr|B2RBA6|B2RBA6_HUMAN,tr|B4DDF5|B4DDF5_HUMAN,tr|C6EMX8|C6EMX8_HUMAN	uni_human_2016.fasta	81,309.0	100.0%	6	9	9	0.177%	10.8%
JMP1_SFD	BR1	JMP1_BR1	File Name: JMP1_08_01 (F037273)	Cyclin-I (Fragment) OS=Homo sapiens GN=CCNI PE=1 SV=1	tr|H0YA27|H0YA27_HUMAN	uni_human_2016.fasta	19,845.3	61.3%	1	1	1	0.0196%	3.39%
JMP1_SFD	BR1	JMP1_BR1	File Name: JMP1_08_01 (F037273)	Isoform 2 of Eukaryotic translation initiation factor 3 subunit B OS=Homo sapiens GN=EIF3B	sp|P55884-2|EIF3B_HUMAN,sp|P55884|EIF3B_HUMAN,tr|A0A024R821|A0A024R821_HUMAN,tr|A4D210|A4D210_HUMAN,tr|B4DV79|B4DV79_HUMAN	uni_human_2016.fasta	92,482.8	98.8%	1	1	1	0.0196%	1.60%
JMP1_SFD	BR1	JMP1_BR1	File Name: JMP1_08_01 (F037273)	Far upstream element-binding protein 1 OS=Homo sapiens GN=FUBP1 PE=1 SV=3	sp|Q96AE4|FUBP1_HUMAN,tr|B4DT31|B4DT31_HUMAN,tr|B4E0X8|B4E0X8_HUMAN	uni_human_2016.fasta	67,560.6	82.3%	1	1	1	0.0196%	13.2%
JMP1_SFD	BR1	JMP1_BR1	File Name: JMP1_08_01 (F037273)	Isoform SRP55-3 of Serine/arginine-rich splicing factor 6 OS=Homo sapiens GN=SRSF6	sp|Q13247-3|SRSF6_HUMAN,sp|Q13247|SRSF6_HUMAN,tr|A8K588|A8K588_HUMAN,tr|Q59GY3|Q59GY3_HUMAN	uni_human_2016.fasta	39,588.4	99.8%	2	2	2	0.0392%	4.78%
JMP1_SFD	BR1	JMP1_BR1	File Name: JMP1_08_01 (F037273)	Isoform 3 of Ribosomal protein S6 kinase alpha-1 OS=Homo sapiens GN=RPS6KA1	sp|Q15418-3|KS6A1_HUMAN	uni_human_2016.fasta	72,699.8	99.8%	2	2	2	0.0392%	3.11%
JMP1_SFD	BR1	JMP1_BR1	File Name: JMP1_08_01 (F037273)	Isoform 1 of Rho guanine nucleotide exchange factor 7 OS=Homo sapiens GN=ARHGEF7	sp|Q14155-1|ARHG7_HUMAN,sp|Q14155-6|ARHG7_HUMAN,tr|A0A024RDY9|A0A024RDY9_HUMAN,tr|B1ALK7|B1ALK7_HUMAN	uni_human_2016.fasta	73,141.5	82.3%	1	1	1	0.0196%	1.70%
JMP1_SFD	BR1	JMP1_BR1	File Name: JMP1_08_01 (F037273)	Pre-mRNA-splicing factor ATP-dependent RNA helicase DHX15 OS=Homo sapiens GN=DHX15 PE=1 SV=2	sp|O43143|DHX15_HUMAN,tr|B4E0S6|B4E0S6_HUMAN	uni_human_2016.fasta	90,935.2	76.1%	1	1	1	0.0196%	1.26%
JMP1_SFD	BR1	JMP1_BR1	File Name: JMP1_08_01 (F037273)	Stress-70 protein, mitochondrial OS=Homo sapiens GN=HSPA9 PE=1 SV=2	sp|P38646|GRP75_HUMAN,tr|B7Z4V2|B7Z4V2_HUMAN,tr|V9HW84|V9HW84_HUMAN	uni_human_2016.fasta	73,681.3	100.0%	3	4	4	0.0784%	5.74%
JMP1_SFD	BR1	JMP1_BR1	File Name: JMP1_08_01 (F037273)	Isoform 5 of Sphingomyelin phosphodiesterase 4 OS=Homo sapiens GN=SMPD4	sp|Q9NXE4-5|NSMA3_HUMAN	uni_human_2016.fasta	44,224.2	82.3%	1	1	1	0.0196%	1.76%
JMP1_SFD	BR1	JMP1_BR1	File Name: JMP1_08_01 (F037273)	Sulfide:quinone oxidoreductase, mitochondrial (Fragment) OS=Homo sapiens GN=SQRDL PE=4 SV=1	tr|H3BMS6|H3BMS6_HUMAN	uni_human_2016.fasta	20,054.4	24.1%	0	0	0	0.000%	0.000%
JMP1_SFD	BR1	JMP1_BR1	File Name: JMP1_08_01 (F037273)	ATP-dependent 6-phosphofructokinase, liver type OS=Homo sapiens GN=PFKL PE=1 SV=6	sp|P17858|PFKAL_HUMAN	uni_human_2016.fasta	85,019.2	100.0%	10	11	11	0.216%	12.8%
JMP1_SFD	BR1	JMP1_BR1	File Name: JMP1_08_01 (F037273)	Isoform 3 of Lanosterol synthase OS=Homo sapiens GN=LSS	sp|P48449-3|ERG7_HUMAN,sp|P48449|ERG7_HUMAN,tr|B2R694|B2R694_HUMAN	uni_human_2016.fasta	83,310.0	100.0%	5	5	5	0.0981%	7.49%
JMP1_SFD	BR1	JMP1_BR1	File Name: JMP1_08_01 (F037273)	Isoform 2 of Voltage-dependent P/Q-type calcium channel subunit alpha-1A OS=Homo sapiens GN=CACNA1A	sp|O00555-2|CAC1A_HUMAN,sp|O00555-3|CAC1A_HUMAN,sp|O00555-4|CAC1A_HUMAN,sp|O00555-5|CAC1A_HUMAN,sp|O00555-6|CAC1A_HUMAN,sp|O00555-8|CAC1A_HUMAN,sp|O00555|CAC1A_HUMAN,tr|A0A087WW63|A0A087WW63_HUMAN,tr|B5TYJ1|B5TYJ1_HUMAN,tr|Q9NS89|Q9NS89_HUMAN	uni_human_2016.fasta	282,370.9	79.6%	1	1	1	0.0196%	0.885%
JMP1_SFD	BR1	JMP1_BR1	File Name: JMP1_08_01 (F037273)	Lysozyme C OS=Homo sapiens GN=LYZ PE=1 SV=1	sp|P61626|LYSC_HUMAN,tr|B2R4C5|B2R4C5_HUMAN	uni_human_2016.fasta	16,536.9	70.0%	1	1	1	0.0196%	6.08%
JMP1_SFD	BR1	JMP1_BR1	File Name: JMP1_08_01 (F037273)	Filaggrin-2 OS=Homo sapiens GN=FLG2 PE=1 SV=1	sp|Q5D862|FILA2_HUMAN	uni_human_2016.fasta	248,052.3	20.1%	0	0	0	0.000%	0.000%
JMP1_SFD	BR1	JMP1_BR1	File Name: JMP1_08_01 (F037273)	Isoform 2 of Tyrosine-protein kinase Fyn OS=Homo sapiens GN=FYN	sp|P06241-2|FYN_HUMAN,tr|B3KPS6|B3KPS6_HUMAN	uni_human_2016.fasta	60,142.6	82.3%	1	1	1	0.0196%	1.31%
JMP1_SFD	BR1	JMP1_BR1	File Name: JMP1_08_01 (F037273)	Isoform 2 of Hemicentin-1 OS=Homo sapiens GN=HMCN1	sp|Q96RW7-2|HMCN1_HUMAN	uni_human_2016.fasta	600,089.1	82.3%	1	1	1	0.0196%	0.109%
JMP1_SFD	BR1	JMP1_BR1	File Name: JMP1_08_01 (F037273)	Glutamine--tRNA ligase OS=Homo sapiens GN=QARS PE=1 SV=1	tr|B4DDN1|B4DDN1_HUMAN	uni_human_2016.fasta	71,739.0	20.4%	0	0	0	0.000%	0.000%
JMP1_SFD	BR1	JMP1_BR1	File Name: JMP1_08_01 (F037273)	(Bos taurus) Transferrin	IPI:CON_00788576.1|TREMBL:Q0IIK2,IPI:CON_SEROTRANS|SWISS-PROT:Q29443	uni_human_2016.fasta	77,739.8	99.9%	2	2	2	0.0392%	3.55%
JMP1_SFD	BR1	JMP1_BR1	File Name: JMP1_08_01 (F037273)	Serine/arginine-rich splicing factor 4 OS=Homo sapiens GN=SRSF4 PE=1 SV=2	sp|Q08170|SRSF4_HUMAN,tr|A8K644|A8K644_HUMAN	uni_human_2016.fasta	56,680.0	99.8%	2	2	2	0.0392%	6.48%
JMP1_SFD	BR1	JMP1_BR1	File Name: JMP1_08_01 (F037273)	Spartin OS=Homo sapiens GN=SPG20 PE=1 SV=1	sp|Q8N0X7|SPG20_HUMAN,tr|A0A024RDV9|A0A024RDV9_HUMAN,tr|A8K6Q9|A8K6Q9_HUMAN,tr|B3KML8|B3KML8_HUMAN,tr|B4DXT5|B4DXT5_HUMAN	uni_human_2016.fasta	72,832.5	82.3%	1	1	1	0.0196%	1.80%
JMP1_SFD	BR1	JMP1_BR1	File Name: JMP1_08_01 (F037273)	Keratin, type I cytoskeletal 9 OS=Homo sapiens GN=KRT9 PE=1 SV=3	sp|P35527|K1C9_HUMAN	uni_human_2016.fasta	62,065.9	100.0%	10	11	12	0.235%	18.5%
JMP1_SFD	BR1	JMP1_BR1	File Name: JMP1_08_01 (F037273)	cDNA FLJ53282, highly similar to Dipeptidyl-peptidase 3 (EC 3.4.14.4) OS=Homo sapiens PE=2 SV=1	tr|B4E357|B4E357_HUMAN,tr|E9PQ14|E9PQ14_HUMAN	uni_human_2016.fasta	71,079.9	99.8%	2	2	2	0.0392%	3.78%
JMP1_SFD	BR1	JMP1_BR1	File Name: JMP1_08_01 (F037273)	Endoplasmin OS=Homo sapiens GN=HSP90B1 PE=1 SV=1	sp|P14625|ENPL_HUMAN,tr|Q5CAQ5|Q5CAQ5_HUMAN,tr|V9HWP2|V9HWP2_HUMAN	uni_human_2016.fasta	92,471.7	99.9%	2	3	3	0.0588%	2.12%
JMP1_SFD	BR1	JMP1_BR1	File Name: JMP1_08_01 (F037273)	Isoform 2 of Zinc finger protein 292 OS=Homo sapiens GN=ZNF292	sp|O60281-2|ZN292_HUMAN,sp|O60281|ZN292_HUMAN,tr|J3KNV1|J3KNV1_HUMAN	uni_human_2016.fasta	304,813.5	82.3%	1	1	1	0.0196%	0.194%
JMP1_SFD	BR1	JMP1_BR1	File Name: JMP1_08_01 (F037273)	Arf-GAP with coiled-coil, ANK repeat and PH domain-containing protein 1 OS=Homo sapiens GN=ACAP1 PE=1 SV=1	sp|Q15027|ACAP1_HUMAN,tr|I3L0K9|I3L0K9_HUMAN,tr|I3L268|I3L268_HUMAN	uni_human_2016.fasta	81,537.0	82.3%	1	1	1	0.0196%	1.62%
JMP1_SFD	BR1	JMP1_BR1	File Name: JMP1_08_01 (F037273)	Pre-rRNA-processing protein TSR1 homolog OS=Homo sapiens GN=TSR1 PE=1 SV=1	sp|Q2NL82|TSR1_HUMAN	uni_human_2016.fasta	91,811.4	29.5%	0	0	0	0.000%	0.000%
JMP1_SFD	BR1	JMP1_BR1	File Name: JMP1_08_01 (F037273)	DNA fragmentation factor subunit beta (Fragment) OS=Homo sapiens GN=DFFB PE=1 SV=1	tr|J3KT26|J3KT26_HUMAN	uni_human_2016.fasta	9,402.2	82.3%	1	1	1	0.0196%	7.69%
JMP1_SFD	BR1	JMP1_BR1	File Name: JMP1_08_01 (F037273)	Glutamine--fructose-6-phosphate aminotransferase [isomerizing] 1 OS=Homo sapiens GN=GFPT1 PE=1 SV=3	sp|Q06210|GFPT1_HUMAN	uni_human_2016.fasta	78,807.7	99.9%	3	3	3	0.0588%	4.29%
JMP1_SFD	BR1	JMP1_BR1	File Name: JMP1_08_01 (F037273)	Isoform 2 of Nucleolar protein 10 OS=Homo sapiens GN=NOL10	sp|Q9BSC4-2|NOL10_HUMAN,sp|Q9BSC4-4|NOL10_HUMAN,sp|Q9BSC4|NOL10_HUMAN,tr|B4DS83|B4DS83_HUMAN	uni_human_2016.fasta	80,304.5	99.6%	2	2	2	0.0392%	2.35%
JMP1_SFD	BR1	JMP1_BR1	File Name: JMP1_08_01 (F037273)	Isoform 2 of Elongation factor 1-alpha 1 OS=Homo sapiens GN=EEF1A1	sp|P68104-2|EF1A1_HUMAN,sp|P68104|EF1A1_HUMAN,sp|Q5VTE0|EF1A3_HUMAN,tr|A0A087WVQ9|A0A087WVQ9_HUMAN,tr|A8K9C4|A8K9C4_HUMAN,tr|B4DNE0|B4DNE0_HUMAN,tr|B4E2C5|B4E2C5_HUMAN,tr|Q14222|Q14222_HUMAN,tr|Q504Z0|Q504Z0_HUMAN,tr|Q53G85|Q53G85_HUMAN,tr|Q53G89|Q53G89_HUMAN,tr|Q53GA1|Q53GA1_HUMAN,tr|Q53GE9|Q53GE9_HUMAN,tr|Q53HM9|Q53HM9_HUMAN,tr|Q53HQ7|Q53HQ7_HUMAN,tr|Q53HR1|Q53HR1_HUMAN,tr|Q53HR5|Q53HR5_HUMAN,tr|Q6IPN6|Q6IPN6_HUMAN,tr|Q6IPS9|Q6IPS9_HUMAN,tr|Q6IPT9|Q6IPT9_HUMAN,tr|Q6P082|Q6P082_HUMAN,tr|Q6P4C9|Q6P4C9_HUMAN,tr|Q8IUB0|Q8IUB0_HUMAN,tr|Q8TBL1|Q8TBL1_HUMAN,tr|Q96C29|Q96C29_HUMAN,tr|Q96CD8|Q96CD8_HUMAN,tr|Q96RE1|Q96RE1_HUMAN,tr|Q9NZS6|Q9NZS6_HUMAN	uni_human_2016.fasta	50,141.2	23.5%	0	0	0	0.000%	0.000%
JMP1_SFD	BR1	JMP1_BR1	File Name: JMP1_08_01 (F037273)	Isoform 2 of Xaa-Pro aminopeptidase 1 OS=Homo sapiens GN=XPNPEP1	sp|Q9NQW7-2|XPP1_HUMAN,sp|Q9NQW7-3|XPP1_HUMAN,sp|Q9NQW7-4|XPP1_HUMAN,sp|Q9NQW7|XPP1_HUMAN,tr|B3KSI7|B3KSI7_HUMAN,tr|Q5T6H7|Q5T6H7_HUMAN	uni_human_2016.fasta	69,919.2	82.1%	1	1	1	0.0196%	1.50%
JMP1_SFD	BR1	JMP1_BR1	File Name: JMP1_08_01 (F037273)	Alpha-taxilin OS=Homo sapiens GN=TXLNA PE=1 SV=3	sp|P40222|TXLNA_HUMAN	uni_human_2016.fasta	61,891.2	99.8%	2	2	2	0.0392%	5.13%
JMP1_SFD	BR1	JMP1_BR1	File Name: JMP1_08_01 (F037273)	Threonine synthase-like 1 OS=Homo sapiens GN=THNSL1 PE=1 SV=2	sp|Q8IYQ7|THNS1_HUMAN,tr|Q8N9J5|Q8N9J5_HUMAN	uni_human_2016.fasta	83,072.0	99.3%	2	2	2	0.0392%	2.69%
JMP1_SFD	BR1	JMP1_BR1	File Name: JMP1_08_01 (F037273)	Isoform 2 of Myosin-9 OS=Homo sapiens GN=MYH9	sp|P35579-2|MYH9_HUMAN,sp|P35579|MYH9_HUMAN,tr|A0A024R1N1|A0A024R1N1_HUMAN	uni_human_2016.fasta	159,869.3	99.0%	2	2	2	0.0392%	1.66%
JMP1_SFD	BR1	JMP1_BR1	File Name: JMP1_08_01 (F037273)	ATP-dependent RNA helicase A OS=Homo sapiens GN=DHX9 PE=1 SV=4	sp|Q08211|DHX9_HUMAN	uni_human_2016.fasta	140,961.5	98.3%	1	1	1	0.0196%	0.945%
JMP1_SFD	BR1	JMP1_BR1	File Name: JMP1_08_01 (F037273)	Far upstream element-binding protein 2 OS=Homo sapiens GN=KHSRP PE=1 SV=4	sp|Q92945|FUBP2_HUMAN,tr|A0A087WTP3|A0A087WTP3_HUMAN	uni_human_2016.fasta	73,115.6	99.5%	2	2	2	0.0392%	4.22%
JMP1_SFD	BR1	JMP1_BR1	File Name: JMP1_08_01 (F037273)	Acylamino-acid-releasing enzyme OS=Homo sapiens GN=APEH PE=1 SV=4	sp|P13798|ACPH_HUMAN,tr|A0A024R2U9|A0A024R2U9_HUMAN,tr|C9JIF9|C9JIF9_HUMAN	uni_human_2016.fasta	81,224.1	100.0%	3	3	3	0.0588%	4.10%
JMP1_SFD	BR1	JMP1_BR1	File Name: JMP1_08_01 (F037273)	25-hydroxyvitamin D-1 alpha hydroxylase, mitochondrial (Fragment) OS=Homo sapiens GN=CYP27B1 PE=1 SV=1	tr|V9GYP0|V9GYP0_HUMAN	uni_human_2016.fasta	26,108.5	80.9%	1	1	1	0.0196%	2.99%
JMP1_SFD	BR1	JMP1_BR1	File Name: JMP1_08_01 (F037273)	Pentatricopeptide repeat domain-containing protein 3, mitochondrial OS=Homo sapiens GN=PTCD3 PE=1 SV=3	sp|Q96EY7|PTCD3_HUMAN,tr|B2RDU4|B2RDU4_HUMAN	uni_human_2016.fasta	78,552.6	82.3%	1	1	1	0.0196%	1.16%
JMP1_SFD	BR1	JMP1_BR1	File Name: JMP1_08_01 (F037273)	Isoform 2 of Crooked neck-like protein 1 OS=Homo sapiens GN=CRNKL1	sp|Q9BZJ0-2|CRNL1_HUMAN,tr|Q8IXG0|Q8IXG0_HUMAN	uni_human_2016.fasta	83,151.2	99.9%	1	1	1	0.0196%	1.75%
JMP1_SFD	BR1	JMP1_BR1	File Name: JMP1_08_01 (F037273)	WD repeat-containing protein 43 OS=Homo sapiens GN=WDR43 PE=1 SV=3	sp|Q15061|WDR43_HUMAN	uni_human_2016.fasta	74,890.8	100.0%	3	5	5	0.0981%	3.84%
JMP1_SFD	BR1	JMP1_BR1	File Name: JMP1_08_01 (F037273)	Transcription intermediary factor 1-beta OS=Homo sapiens GN=TRIM28 PE=1 SV=5	sp|Q13263|TIF1B_HUMAN,tr|B2R8R5|B2R8R5_HUMAN	uni_human_2016.fasta	88,549.0	100.0%	2	2	2	0.0392%	3.23%
JMP1_SFD	BR1	JMP1_BR1	File Name: JMP1_08_01 (F037273)	Prelamin-A/C OS=Homo sapiens GN=LMNA PE=1 SV=1	sp|P02545|LMNA_HUMAN	uni_human_2016.fasta	74,140.7	100.0%	6	6	6	0.118%	11.1%
JMP1_SFD	BR1	JMP1_BR1	File Name: JMP1_08_01 (F037273)	Isoform 2 of 26S proteasome non-ATPase regulatory subunit 11 OS=Homo sapiens GN=PSMD11	sp|O00231-2|PSD11_HUMAN,sp|O00231|PSD11_HUMAN,tr|B4DTS5|B4DTS5_HUMAN	uni_human_2016.fasta	47,466.3	82.3%	1	1	1	0.0196%	1.42%
JMP1_SFD	BR1	JMP1_BR1	File Name: JMP1_08_01 (F037273)	LETM1 and EF-hand domain-containing protein 1, mitochondrial OS=Homo sapiens GN=LETM1 PE=1 SV=1	sp|O95202|LETM1_HUMAN	uni_human_2016.fasta	83,355.9	99.9%	2	3	3	0.0588%	3.25%
JMP1_SFD	BR1	JMP1_BR1	File Name: JMP1_08_01 (F037273)	Isoform Beta of Heat shock protein 105 kDa OS=Homo sapiens GN=HSPH1	sp|Q92598-2|HS105_HUMAN,sp|Q92598-3|HS105_HUMAN,sp|Q92598|HS105_HUMAN,tr|A0A024RDQ0|A0A024RDQ0_HUMAN,tr|A0A024RDS1|A0A024RDS1_HUMAN	uni_human_2016.fasta	96,865.8	93.0%	1	1	1	0.0196%	1.72%
JMP1_SFD	BR1	JMP1_BR1	File Name: JMP1_08_01 (F037273)	Multiple epidermal growth factor-like domains protein 6 (Fragment) OS=Homo sapiens GN=MEGF6 PE=1 SV=1	tr|H7C5N9|H7C5N9_HUMAN	uni_human_2016.fasta	25,496.6	70.8%	1	1	1	0.0196%	3.63%
JMP1_SFD	BR1	JMP1_BR1	File Name: JMP1_08_01 (F037273)	Isoform 2 of TBC domain-containing protein kinase-like protein OS=Homo sapiens GN=TBCK	sp|Q8TEA7-2|TBCK_HUMAN,sp|Q8TEA7|TBCK_HUMAN,tr|A0A024RDH3|A0A024RDH3_HUMAN	uni_human_2016.fasta	100,684.6	50.8%	1	1	1	0.0196%	0.820%
JMP1_SFD	BR1	JMP1_BR1	File Name: JMP1_08_01 (F037273)	NADPH--cytochrome P450 reductase OS=Homo sapiens GN=POR PE=1 SV=2	sp|P16435|NCPR_HUMAN,tr|A8K3B4|A8K3B4_HUMAN,tr|B4DJI8|B4DJI8_HUMAN,tr|H0Y4R2|H0Y4R2_HUMAN,tr|Q59ED7|Q59ED7_HUMAN,tr|Q63HL4|Q63HL4_HUMAN	uni_human_2016.fasta	76,690.9	99.8%	2	3	3	0.0588%	2.36%
JMP1_SFD	BR1	JMP1_BR1	File Name: JMP1_08_01 (F037273)	Isoform 2 of Dermcidin OS=Homo sapiens GN=DCD	sp|P81605-2|DCD_HUMAN,sp|P81605|DCD_HUMAN	uni_human_2016.fasta	11,284.1	82.3%	1	1	1	0.0196%	9.09%
JMP1_SFD	BR1	JMP1_BR1	File Name: JMP1_08_01 (F037273)	Calpain-1 catalytic subunit OS=Homo sapiens GN=CAPN1 PE=1 SV=1	sp|P07384|CAN1_HUMAN,tr|A0A024R580|A0A024R580_HUMAN,tr|A0A024R5A3|A0A024R5A3_HUMAN,tr|B2RDI5|B2RDI5_HUMAN,tr|B4DWH5|B4DWH5_HUMAN	uni_human_2016.fasta	81,892.6	54.2%	1	1	1	0.0196%	1.12%
JMP1_SFD	BR1	JMP1_BR1	File Name: JMP1_08_01 (F037273)	Moesin OS=Homo sapiens GN=MSN PE=1 SV=3	sp|P26038|MOES_HUMAN,tr|V9HWC0|V9HWC0_HUMAN	uni_human_2016.fasta	67,821.8	100.0%	4	4	4	0.0784%	6.76%
JMP1_SFD	BR1	JMP1_BR1	File Name: JMP1_08_01 (F037273)	Thimet oligopeptidase OS=Homo sapiens GN=THOP1 PE=1 SV=2	sp|P52888|THOP1_HUMAN,tr|Q96CV8|Q96CV8_HUMAN	uni_human_2016.fasta	78,840.6	99.9%	2	2	2	0.0392%	2.61%
JMP1_SFD	BR1	JMP1_BR1	File Name: JMP1_08_01 (F037273)	Nucleolar RNA helicase 2 OS=Homo sapiens GN=DDX21 PE=1 SV=5	sp|Q9NR30|DDX21_HUMAN	uni_human_2016.fasta	87,346.0	100.0%	3	3	3	0.0588%	3.58%
JMP1_SFD	BR1	JMP1_BR1	File Name: JMP1_08_01 (F037273)	Symplekin OS=Homo sapiens GN=SYMPK PE=1 SV=2	sp|Q92797|SYMPK_HUMAN,tr|A0A024R0R6|A0A024R0R6_HUMAN,tr|A0A087WUE9|A0A087WUE9_HUMAN,tr|B7Z6F7|B7Z6F7_HUMAN,tr|Q4LE61|Q4LE61_HUMAN	uni_human_2016.fasta	141,153.5	30.4%	0	0	0	0.000%	0.000%
JMP1_SFD	BR1	JMP1_BR1	File Name: JMP1_08_01 (F037273)	MICOS complex subunit MIC60 (Fragment) OS=Homo sapiens GN=IMMT PE=1 SV=1	tr|H7C463|H7C463_HUMAN	uni_human_2016.fasta	68,176.6	71.0%	1	1	1	0.0196%	1.47%
JMP1_SFD	BR1	JMP1_BR1	File Name: JMP1_08_01 (F037273)	Isoform 2 of VPS10 domain-containing receptor SorCS1 OS=Homo sapiens GN=SORCS1	sp|Q8WY21-2|SORC1_HUMAN,sp|Q8WY21-3|SORC1_HUMAN,sp|Q8WY21-4|SORC1_HUMAN,sp|Q8WY21|SORC1_HUMAN,tr|A8K182|A8K182_HUMAN,tr|B3KWN9|B3KWN9_HUMAN,tr|E6Y3F9|E6Y3F9_HUMAN,tr|E6Y3G0|E6Y3G0_HUMAN	uni_human_2016.fasta	129,636.7	34.5%	0	0	0	0.000%	0.000%
JMP1_SFD	BR1	JMP1_BR1	File Name: JMP1_08_01 (F037273)	Isoform 3 of ATP-dependent 6-phosphofructokinase, muscle type OS=Homo sapiens GN=PFKM	sp|P08237-3|PFKAM_HUMAN,sp|P08237|PFKAM_HUMAN,tr|A0A024R0Y5|A0A024R0Y5_HUMAN	uni_human_2016.fasta	85,183.5	100.0%	6	6	6	0.118%	10.7%
JMP1_SFD	BR1	JMP1_BR1	File Name: JMP1_08_01 (F037273)	Isoform 2 of Protein THEMIS2 OS=Homo sapiens GN=THEMIS2	sp|Q5TEJ8-2|THMS2_HUMAN,sp|Q5TEJ8-3|THMS2_HUMAN,sp|Q5TEJ8-4|THMS2_HUMAN,sp|Q5TEJ8-5|THMS2_HUMAN,sp|Q5TEJ8-6|THMS2_HUMAN,sp|Q5TEJ8|THMS2_HUMAN,tr|Q5TEK2|Q5TEK2_HUMAN,tr|X6RK39|X6RK39_HUMAN	uni_human_2016.fasta	72,048.9	82.3%	1	1	1	0.0196%	3.46%
JMP1_SFD	BR1	JMP1_BR1	File Name: JMP1_08_01 (F037273)	Isoform 2 of Transcription activator BRG1 OS=Homo sapiens GN=SMARCA4	sp|P51532-2|SMCA4_HUMAN,sp|P51532-3|SMCA4_HUMAN,sp|P51532-4|SMCA4_HUMAN,sp|P51532-5|SMCA4_HUMAN,sp|P51532|SMCA4_HUMAN,tr|A0A0A0MT49|A0A0A0MT49_HUMAN,tr|A7E2E1|A7E2E1_HUMAN,tr|B9EGQ8|B9EGQ8_HUMAN,tr|Q9HBD4|Q9HBD4_HUMAN	uni_human_2016.fasta	184,649.6	73.0%	1	1	1	0.0196%	0.496%
JMP1_SFD	BR1	JMP1_BR1	File Name: JMP1_08_01 (F037273)	Protein LYRIC OS=Homo sapiens GN=MTDH PE=1 SV=2	sp|Q86UE4|LYRIC_HUMAN,tr|A0A024R9D2|A0A024R9D2_HUMAN,tr|E5RJU9|E5RJU9_HUMAN	uni_human_2016.fasta	63,838.4	82.3%	1	1	1	0.0196%	1.89%
JMP1_SFD	BR1	JMP1_BR1	File Name: JMP1_08_01 (F037273)	Spectrin beta chain, non-erythrocytic 1 OS=Homo sapiens GN=SPTBN1 PE=1 SV=2	sp|Q01082|SPTB2_HUMAN,tr|A0A087WUZ3|A0A087WUZ3_HUMAN,tr|B2ZZ89|B2ZZ89_HUMAN,tr|K9MS24|K9MS24_HUMAN	uni_human_2016.fasta	274,613.4	82.3%	1	1	1	0.0196%	0.338%
JMP1_SFD	BR1	JMP1_BR1	File Name: JMP1_08_01 (F037273)	Isoform 2 of Probable ATP-dependent RNA helicase DDX17 OS=Homo sapiens GN=DDX17	sp|Q92841-1|DDX17_HUMAN,sp|Q92841-2|DDX17_HUMAN,sp|Q92841-3|DDX17_HUMAN,sp|Q92841|DDX17_HUMAN,tr|H3BLZ8|H3BLZ8_HUMAN,tr|Q59F66|Q59F66_HUMAN	uni_human_2016.fasta	80,274.0	100.0%	5	6	6	0.118%	15.1%
JMP1_SFD	BR1	JMP1_BR1	File Name: JMP1_08_01 (F037273)	Isoform 2 of ATP-citrate synthase OS=Homo sapiens GN=ACLY	sp|P53396-2|ACLY_HUMAN,sp|P53396-3|ACLY_HUMAN,tr|A0A024R1Y2|A0A024R1Y2_HUMAN	uni_human_2016.fasta	119,775.6	82.3%	1	1	1	0.0196%	1.28%
JMP1_SFD	BR1	JMP1_BR1	File Name: JMP1_08_01 (F037273)	Isoform 2 of Ubiquitin-like modifier-activating enzyme 1 OS=Homo sapiens GN=UBA1	sp|P22314-2|UBA1_HUMAN,sp|P22314|UBA1_HUMAN,tr|A0A024R1A3|A0A024R1A3_HUMAN	uni_human_2016.fasta	117,850.3	99.8%	2	2	2	0.0392%	2.16%
JMP1_SFD	BR1	JMP1_BR1	File Name: JMP1_08_01 (F037273)	Long-chain-fatty-acid--CoA ligase 3 OS=Homo sapiens GN=ACSL3 PE=1 SV=3	sp|O95573|ACSL3_HUMAN,tr|A0A024R497|A0A024R497_HUMAN,tr|B2RBE0|B2RBE0_HUMAN,tr|B3KMA6|B3KMA6_HUMAN,tr|B3KN05|B3KN05_HUMAN	uni_human_2016.fasta	80,423.1	82.3%	1	1	1	0.0196%	1.11%
JMP1_SFD	BR1	JMP1_BR1	File Name: JMP1_08_01 (F037273)	Signal peptidase complex subunit 2 OS=Homo sapiens GN=SPCS2 PE=1 SV=3	sp|Q15005|SPCS2_HUMAN,tr|A0A087WUC6|A0A087WUC6_HUMAN,tr|B4DDB9|B4DDB9_HUMAN,tr|E9PI68|E9PI68_HUMAN,tr|E9PL01|E9PL01_HUMAN	uni_human_2016.fasta	25,004.2	38.3%	0	0	0	0.000%	0.000%
JMP1_SFD	BR1	JMP1_BR1	File Name: JMP1_08_01 (F037273)	Succinyl-CoA ligase subunit beta OS=Homo sapiens PE=2 SV=1	tr|B4DRV2|B4DRV2_HUMAN,tr|B7ZAF6|B7ZAF6_HUMAN	uni_human_2016.fasta	43,857.0	82.3%	1	1	1	0.0196%	1.73%
JMP1_SFD	BR1	JMP1_BR1	File Name: JMP1_08_01 (F037273)	Intraflagellar transport protein 81 homolog OS=Homo sapiens GN=IFT81 PE=1 SV=1	sp|Q8WYA0|IFT81_HUMAN,tr|A0A024RBJ1|A0A024RBJ1_HUMAN,tr|A8K4S8|A8K4S8_HUMAN,tr|H0YHE2|H0YHE2_HUMAN	uni_human_2016.fasta	79,748.4	58.8%	1	1	1	0.0196%	0.740%
JMP1_SFD	BR1	JMP1_BR1	File Name: JMP1_08_01 (F037273)	AFG3-like protein 2 OS=Homo sapiens GN=AFG3L2 PE=1 SV=2	sp|Q9Y4W6|AFG32_HUMAN,tr|D3DUJ0|D3DUJ0_HUMAN,tr|Q8TA92|Q8TA92_HUMAN	uni_human_2016.fasta	90,197.7	100.0%	3	3	3	0.0588%	3.89%
JMP1_SFD	BR1	JMP1_BR1	File Name: JMP1_08_01 (F037273)	cDNA FLJ50575, highly similar to U4/U6 small nuclear ribonucleoprotein Prp3 OS=Homo sapiens PE=2 SV=1	tr|B4DM28|B4DM28_HUMAN	uni_human_2016.fasta	72,105.6	99.9%	3	4	4	0.0784%	3.63%
JMP1_SFD	BR1	JMP1_BR1	File Name: JMP1_08_01 (F037273)	(Bos taurus) Plasminogen precursor	IPI:CON_00692205.1|SWISS-PROT:P06868	uni_human_2016.fasta	91,215.2	38.3%	0	0	0	0.000%	0.000%
JMP1_SFD	BR1	JMP1_BR1	File Name: JMP1_08_01 (F037273)	(Bos taurus) Actin, cytoplasmic 1	IPI:CON_00698900.1|SWISS-PROT:P60712,sp|P60709|ACTB_HUMAN,sp|P63261|ACTG_HUMAN,tr|B4DVQ0|B4DVQ0_HUMAN,tr|B4E335|B4E335_HUMAN,tr|B4E3A4|B4E3A4_HUMAN,tr|Q1KLZ0|Q1KLZ0_HUMAN,tr|Q53G76|Q53G76_HUMAN,tr|Q53G99|Q53G99_HUMAN,tr|Q53GK6|Q53GK6_HUMAN,tr|Q8WVW5|Q8WVW5_HUMAN	uni_human_2016.fasta	41,737.8	100.0%	3	3	3	0.0588%	6.93%
JMP1_SFD	BR1	JMP1_BR1	File Name: JMP1_08_01 (F037273)	GTP-binding protein 1 OS=Homo sapiens GN=GTPBP1 PE=1 SV=3	sp|O00178|GTPB1_HUMAN,tr|A0A024R1S5|A0A024R1S5_HUMAN,tr|B2RDW9|B2RDW9_HUMAN,tr|F5H257|F5H257_HUMAN,tr|F5H716|F5H716_HUMAN	uni_human_2016.fasta	72,454.5	82.3%	1	1	1	0.0196%	1.49%
JMP1_SFD	BR1	JMP1_BR1	File Name: JMP1_08_01 (F037273)	Dihydropyrimidinase-related protein 2 OS=Homo sapiens GN=DPYSL2 PE=1 SV=1	sp|Q16555|DPYL2_HUMAN,tr|Q53ET2|Q53ET2_HUMAN	uni_human_2016.fasta	62,294.0	44.0%	0	0	0	0.000%	0.000%
JMP1_SFD	BR1	JMP1_BR1	File Name: JMP1_08_01 (F037273)	ATP-dependent RNA helicase DDX1 OS=Homo sapiens GN=DDX1 PE=1 SV=2	sp|Q92499|DDX1_HUMAN,tr|A0A087X2G1|A0A087X2G1_HUMAN,tr|A3RJH1|A3RJH1_HUMAN,tr|B4DP70|B4DP70_HUMAN,tr|F1T0B3|F1T0B3_HUMAN	uni_human_2016.fasta	82,433.2	99.8%	1	1	1	0.0196%	1.49%
JMP1_SFD	BR1	JMP1_BR1	File Name: JMP1_08_01 (F037273)	Armadillo repeat-containing protein 8 (Fragment) OS=Homo sapiens GN=ARMC8 PE=1 SV=1	tr|H7C5B7|H7C5B7_HUMAN	uni_human_2016.fasta	12,532.7	28.4%	0	0	0	0.000%	0.000%
JMP1_SFD	BR1	JMP1_BR1	File Name: JMP1_08_01 (F037273)	Protein disulfide-isomerase A4 OS=Homo sapiens GN=PDIA4 PE=1 SV=2	sp|P13667|PDIA4_HUMAN,tr|A0A090N8Y2|A0A090N8Y2_HUMAN	uni_human_2016.fasta	72,934.0	100.0%	4	6	7	0.137%	5.43%
JMP1_SFD	BR1	JMP1_BR1	File Name: JMP1_08_01 (F037273)	ATP-dependent 6-phosphofructokinase, platelet type OS=Homo sapiens GN=PFKP PE=1 SV=2	sp|Q01813|PFKAP_HUMAN	uni_human_2016.fasta	85,597.4	100.0%	3	4	4	0.0784%	6.38%
JMP1_SFD	BR1	JMP1_BR1	File Name: JMP1_08_01 (F037273)	Isoform 2 of Protein transport protein Sec23A OS=Homo sapiens GN=SEC23A	sp|Q15436-2|SC23A_HUMAN,sp|Q15436|SC23A_HUMAN,tr|B4DF60|B4DF60_HUMAN,tr|B4DSQ5|B4DSQ5_HUMAN,tr|F5H365|F5H365_HUMAN	uni_human_2016.fasta	86,162.6	99.7%	2	2	2	0.0392%	5.15%
JMP1_SFD	BR1	JMP1_BR1	File Name: JMP1_08_01 (F037273)	Annexin (Fragment) OS=Homo sapiens GN=ANXA6 PE=2 SV=1	tr|A0A0S2Z377|A0A0S2Z377_HUMAN	uni_human_2016.fasta	75,280.8	100.0%	6	7	7	0.137%	9.15%
JMP1_SFD	BR1	JMP1_BR1	File Name: JMP1_08_01 (F037273)	FYVE, RhoGEF and PH domain-containing protein 1 OS=Homo sapiens GN=FGD1 PE=1 SV=2	sp|P98174|FGD1_HUMAN,tr|A0A024R9Y5|A0A024R9Y5_HUMAN,tr|B4DS99|B4DS99_HUMAN	uni_human_2016.fasta	106,561.9	38.8%	0	0	0	0.000%	0.000%
JMP1_SFD	BR1	JMP1_BR1	File Name: JMP1_08_01 (F037273)	Laminin subunit alpha-2 OS=Homo sapiens GN=LAMA2 PE=1 SV=4	sp|P24043|LAMA2_HUMAN,tr|A0A087WX80|A0A087WX80_HUMAN,tr|A0A087WYF1|A0A087WYF1_HUMAN,tr|Q59H37|Q59H37_HUMAN	uni_human_2016.fasta	343,904.8	82.3%	1	1	1	0.0196%	0.192%
JMP1_SFD	BR1	JMP1_BR1	File Name: JMP1_08_01 (F037273)	78 kDa glucose-regulated protein OS=Homo sapiens GN=HSPA5 PE=1 SV=2	sp|P11021|GRP78_HUMAN,tr|V9HWB4|V9HWB4_HUMAN	uni_human_2016.fasta	72,334.7	100.0%	3	7	7	0.137%	6.57%
JMP1_SFD	BR1	JMP1_BR1	File Name: JMP1_08_01 (F037273)	40S ribosomal protein S5 OS=Homo sapiens GN=RPS5 PE=1 SV=1	tr|M0R0R2|M0R0R2_HUMAN	uni_human_2016.fasta	25,333.8	22.1%	0	0	0	0.000%	0.000%
JMP1_SFD	BR1	JMP1_BR1	File Name: JMP1_08_01 (F037273)	Tax_Id=9606 Gene_Symbol=KRT6A Keratin, type II cytoskeletal 6A	IPI:CON_00300725.7|SWISS-PROT:P02538,sp|P02538|K2C6A_HUMAN,tr|A0A0S2Z428|A0A0S2Z428_HUMAN,tr|B4DRR0|B4DRR0_HUMAN	uni_human_2016.fasta	60,046.4	97.2%	1	1	1	0.0196%	6.56%
JMP1_SFD	BR1	JMP1_BR1	File Name: JMP1_08_01 (F037273)	Isoform 2 of Elongation factor G, mitochondrial OS=Homo sapiens GN=GFM1	sp|Q96RP9-2|EFGM_HUMAN	uni_human_2016.fasta	85,871.4	98.0%	1	1	1	0.0196%	1.04%
JMP1_SFD	BR1	JMP1_BR1	File Name: JMP1_08_01 (F037273)	Nuclear pore complex-interacting protein (Fragment) OS=Homo sapiens GN=NPIP PE=2 SV=1	tr|A0A067ZXP5|A0A067ZXP5_HUMAN	uni_human_2016.fasta	26,311.5	82.3%	1	1	1	0.0196%	4.02%
JMP1_SFD	BR1	JMP1_BR1	File Name: JMP1_08_01 (F037273)	Isoform Alpha of LIM domain and actin-binding protein 1 OS=Homo sapiens GN=LIMA1	sp|Q9UHB6-2|LIMA1_HUMAN,sp|Q9UHB6-5|LIMA1_HUMAN,tr|F8VQE1|F8VQE1_HUMAN	uni_human_2016.fasta	67,119.7	99.4%	2	3	3	0.0588%	2.67%
JMP1_SFD	BR1	JMP1_BR1	File Name: JMP1_08_01 (F037273)	Isoform 2 of Ectonucleoside triphosphate diphosphohydrolase 1 OS=Homo sapiens GN=ENTPD1	sp|P49961-2|ENTP1_HUMAN,sp|P49961-3|ENTP1_HUMAN,sp|P49961-5|ENTP1_HUMAN,sp|P49961-6|ENTP1_HUMAN,sp|P49961|ENTP1_HUMAN	uni_human_2016.fasta	57,965.8	70.5%	1	1	1	0.0196%	3.29%
JMP1_SFD	BR1	JMP1_BR1	File Name: JMP1_08_01 (F037273)	X-ray repair cross-complementing protein 5 OS=Homo sapiens GN=XRCC5 PE=1 SV=3	sp|P13010|XRCC5_HUMAN,tr|Q53T09|Q53T09_HUMAN	uni_human_2016.fasta	82,707.1	100.0%	4	6	6	0.118%	4.51%
JMP1_SFD	BR1	JMP1_BR1	File Name: JMP1_08_01 (F037273)	Interferon-induced GTP-binding protein Mx2 OS=Homo sapiens GN=MX2 PE=1 SV=1	sp|P20592|MX2_HUMAN	uni_human_2016.fasta	82,090.9	100.0%	3	3	3	0.0588%	4.90%
JMP1_SFD	BR1	JMP1_BR1	File Name: JMP1_08_01 (F037273)	Cleft lip and palate transmembrane protein 1 OS=Homo sapiens GN=CLPTM1 PE=1 SV=1	sp|O96005|CLPT1_HUMAN,tr|A0A0S2Z3H2|A0A0S2Z3H2_HUMAN,tr|A0A0S2Z3H6|A0A0S2Z3H6_HUMAN,tr|K7EQQ1|K7EQQ1_HUMAN	uni_human_2016.fasta	76,098.3	82.3%	1	1	1	0.0196%	1.49%
JMP1_SFD	BR1	JMP1_BR1	File Name: JMP1_08_01 (F037273)	Anaphase-promoting complex subunit 5 OS=Homo sapiens GN=ANAPC5 PE=1 SV=2	sp|Q9UJX4|APC5_HUMAN,tr|F5H0F9|F5H0F9_HUMAN,tr|F5H3S5|F5H3S5_HUMAN	uni_human_2016.fasta	85,079.3	82.3%	1	1	1	0.0196%	1.46%
JMP1_SFD	BR1	JMP1_BR1	File Name: JMP1_08_01 (F037273)	Isoform 2 of Eukaryotic peptide chain release factor GTP-binding subunit ERF3A OS=Homo sapiens GN=GSPT1	sp|P15170-2|ERF3A_HUMAN,sp|P15170-3|ERF3A_HUMAN	uni_human_2016.fasta	68,601.0	82.3%	1	1	1	0.0196%	4.72%
JMP1_SFD	BR1	JMP1_BR1	File Name: JMP1_08_01 (F037273)	Isoform 4 of Squamous cell carcinoma antigen recognized by T-cells 3 OS=Homo sapiens GN=SART3	sp|Q15020-4|SART3_HUMAN,sp|Q15020|SART3_HUMAN	uni_human_2016.fasta	109,936.4	82.3%	1	1	1	0.0196%	0.755%
JMP1_SFD	BR1	JMP1_BR1	File Name: JMP1_08_01 (F037273)	Isoform Short of Metastasis-associated protein MTA1 OS=Homo sapiens GN=MTA1	sp|Q13330-2|MTA1_HUMAN,sp|Q13330-3|MTA1_HUMAN,sp|Q13330|MTA1_HUMAN,sp|Q9BTC8-2|MTA3_HUMAN,sp|Q9BTC8|MTA3_HUMAN,tr|A0A024R6P5|A0A024R6P5_HUMAN,tr|D6W5A2|D6W5A2_HUMAN,tr|E7EQY4|E7EQY4_HUMAN,tr|E7ESY4|E7ESY4_HUMAN,tr|E7EV10|E7EV10_HUMAN,tr|E9PCS8|E9PCS8_HUMAN,tr|H0Y4T7|H0Y4T7_HUMAN,tr|Q53RX8|Q53RX8_HUMAN,tr|Q59FW1|Q59FW1_HUMAN,tr|Q86TR6|Q86TR6_HUMAN	uni_human_2016.fasta	80,788.4	82.3%	1	1	1	0.0196%	4.42%
JMP1_SFD	BR1	JMP1_BR1	File Name: JMP1_08_01 (F037273)	Isoform 2 of Kinase D-interacting substrate of 220 kDa OS=Homo sapiens GN=KIDINS220	sp|Q9ULH0-2|KDIS_HUMAN,sp|Q9ULH0-4|KDIS_HUMAN,sp|Q9ULH0|KDIS_HUMAN	uni_human_2016.fasta	196,548.2	34.5%	0	0	0	0.000%	0.000%
JMP1_SFD	BR1	JMP1_BR1	File Name: JMP1_08_01 (F037273)	Isoform 2 of Cullin-2 OS=Homo sapiens GN=CUL2	sp|Q13617-2|CUL2_HUMAN,sp|Q13617|CUL2_HUMAN,tr|A0A0A0MTN0|A0A0A0MTN0_HUMAN,tr|A0A140VKB1|A0A140VKB1_HUMAN	uni_human_2016.fasta	86,985.4	82.3%	1	1	1	0.0196%	1.57%
JMP1_SFD	BR1	JMP1_BR1	File Name: JMP1_08_01 (F037273)	Talin-1 OS=Homo sapiens GN=TLN1 PE=1 SV=3	sp|Q9Y490|TLN1_HUMAN	uni_human_2016.fasta	269,765.1	82.3%	1	1	1	0.0196%	0.394%
JMP1_SFD	BR1	JMP1_BR1	File Name: JMP1_09_01 (F037274)	Transitional endoplasmic reticulum ATPase OS=Homo sapiens GN=VCP PE=1 SV=4	sp|P55072|TERA_HUMAN,tr|V9HW80|V9HW80_HUMAN	uni_human_2016.fasta	89,324.8	60.9%	1	1	1	0.0239%	1.61%
JMP1_SFD	BR1	JMP1_BR1	File Name: JMP1_09_01 (F037274)	ATPase family AAA domain-containing protein 3A (Fragment) OS=Homo sapiens GN=ATAD3A PE=1 SV=1	tr|H0Y2W2|H0Y2W2_HUMAN	uni_human_2016.fasta	64,356.1	99.9%	2	2	2	0.0477%	3.32%
JMP1_SFD	BR1	JMP1_BR1	File Name: JMP1_09_01 (F037274)	Sec1 family domain-containing protein 1 OS=Homo sapiens GN=SCFD1 PE=1 SV=4	sp|Q8WVM8|SCFD1_HUMAN,tr|Q53GW1|Q53GW1_HUMAN	uni_human_2016.fasta	72,382.3	80.9%	1	1	1	0.0239%	1.25%
JMP1_SFD	BR1	JMP1_BR1	File Name: JMP1_09_01 (F037274)	DBIRD complex subunit ZNF326 OS=Homo sapiens GN=ZNF326 PE=1 SV=2	sp|Q5BKZ1|ZN326_HUMAN	uni_human_2016.fasta	65,653.5	100.0%	3	3	3	0.0716%	5.84%
JMP1_SFD	BR1	JMP1_BR1	File Name: JMP1_09_01 (F037274)	Peptidylprolyl isomerase domain and WD repeat-containing protein 1 OS=Homo sapiens GN=PPWD1 PE=1 SV=1	sp|Q96BP3|PPWD1_HUMAN,tr|D6RA12|D6RA12_HUMAN,tr|D6RB19|D6RB19_HUMAN,tr|D6RDA4|D6RDA4_HUMAN,tr|D6RHV0|D6RHV0_HUMAN	uni_human_2016.fasta	73,575.2	24.7%	0	0	0	0.000%	0.000%
JMP1_SFD	BR1	JMP1_BR1	File Name: JMP1_09_01 (F037274)	Isoform 2 of Probable 28S rRNA (cytosine(4447)-C(5))-methyltransferase OS=Homo sapiens GN=NOP2	sp|P46087-2|NOP2_HUMAN,sp|P46087-3|NOP2_HUMAN,sp|P46087-4|NOP2_HUMAN,sp|P46087|NOP2_HUMAN,tr|A0A087WV73|A0A087WV73_HUMAN	uni_human_2016.fasta	89,303.6	61.7%	1	1	1	0.0239%	1.11%
JMP1_SFD	BR1	JMP1_BR1	File Name: JMP1_09_01 (F037274)	Isoform 3 of Exportin-2 OS=Homo sapiens GN=CSE1L	sp|P55060-3|XPO2_HUMAN,sp|P55060-4|XPO2_HUMAN,sp|P55060|XPO2_HUMAN,tr|B4DM31|B4DM31_HUMAN,tr|B4DPS6|B4DPS6_HUMAN,tr|B4DUC5|B4DUC5_HUMAN	uni_human_2016.fasta	110,421.9	45.2%	0	0	0	0.000%	0.000%
JMP1_SFD	BR1	JMP1_BR1	File Name: JMP1_09_01 (F037274)	Isoform 2 of Spectrin beta chain, non-erythrocytic 2 OS=Homo sapiens GN=SPTBN2	sp|O15020-2|SPTN2_HUMAN,sp|O15020|SPTN2_HUMAN	uni_human_2016.fasta	271,325.9	30.2%	0	0	0	0.000%	0.000%
JMP1_SFD	BR1	JMP1_BR1	File Name: JMP1_09_01 (F037274)	Importin-5 (Fragment) OS=Homo sapiens GN=IPO5 PE=1 SV=1	tr|H0Y8C6|H0Y8C6_HUMAN	uni_human_2016.fasta	123,861.6	80.9%	1	1	1	0.0239%	1.36%
JMP1_SFD	BR1	JMP1_BR1	File Name: JMP1_09_01 (F037274)	HLA class II histocompatibility antigen, DP beta 1 chain OS=Homo sapiens GN=HLA-DPB1 PE=1 SV=1	tr|A0A0G2JII1|A0A0G2JII1_HUMAN,tr|A0A0G2JJV3|A0A0G2JJV3_HUMAN,tr|A0A140T8Z3|A0A140T8Z3_HUMAN	uni_human_2016.fasta	25,766.1	80.9%	1	1	3	0.0716%	2.63%
JMP1_SFD	BR1	JMP1_BR1	File Name: JMP1_09_01 (F037274)	Isoform 3 of Kinesin-like protein KIF16B OS=Homo sapiens GN=KIF16B	sp|Q96L93-4|KI16B_HUMAN,sp|Q96L93-5|KI16B_HUMAN,sp|Q96L93-6|KI16B_HUMAN,sp|Q96L93|KI16B_HUMAN,tr|A0A140VK74|A0A140VK74_HUMAN	uni_human_2016.fasta	152,015.9	29.4%	0	0	0	0.000%	0.000%
JMP1_SFD	BR1	JMP1_BR1	File Name: JMP1_09_01 (F037274)	Troponin T, slow skeletal muscle (Fragment) OS=Homo sapiens GN=TNNT1 PE=1 SV=2	tr|K7EKM3|K7EKM3_HUMAN	uni_human_2016.fasta	17,429.6	22.3%	0	0	0	0.000%	0.000%
JMP1_SFD	BR1	JMP1_BR1	File Name: JMP1_09_01 (F037274)	cDNA FLJ59240, highly similar to Far upstream element-binding protein 1 OS=Homo sapiens PE=2 SV=1	tr|B4DWL1|B4DWL1_HUMAN	uni_human_2016.fasta	69,852.8	99.8%	2	2	2	0.0477%	3.58%
JMP1_SFD	BR1	JMP1_BR1	File Name: JMP1_09_01 (F037274)	Isoform 2 of X-ray repair cross-complementing protein 6 OS=Homo sapiens GN=XRCC6	sp|P12956-2|XRCC6_HUMAN,sp|P12956|XRCC6_HUMAN,tr|A0A024R1N4|A0A024R1N4_HUMAN,tr|B1AHC9|B1AHC9_HUMAN,tr|B2RDN9|B2RDN9_HUMAN,tr|B4DE32|B4DE32_HUMAN	uni_human_2016.fasta	69,846.4	100.0%	3	4	4	0.0954%	5.28%
JMP1_SFD	BR1	JMP1_BR1	File Name: JMP1_09_01 (F037274)	Isoform 2 of Heterogeneous nuclear ribonucleoprotein M OS=Homo sapiens GN=HNRNPM	sp|P52272-2|HNRPM_HUMAN,sp|P52272|HNRPM_HUMAN,tr|A0A087X0X3|A0A087X0X3_HUMAN	uni_human_2016.fasta	77,517.3	100.0%	17	18	18	0.429%	20.4%
JMP1_SFD	BR1	JMP1_BR1	File Name: JMP1_09_01 (F037274)	Signal recognition particle receptor subunit alpha OS=Homo sapiens GN=SRPRA PE=1 SV=2	sp|P08240|SRPRA_HUMAN,tr|Q6IAX9|Q6IAX9_HUMAN	uni_human_2016.fasta	69,812.8	99.8%	2	2	2	0.0477%	2.35%
JMP1_SFD	BR1	JMP1_BR1	File Name: JMP1_09_01 (F037274)	Isoform 2 of ATP-dependent RNA helicase DDX3Y OS=Homo sapiens GN=DDX3Y	sp|O15523-2|DDX3Y_HUMAN,sp|O15523|DDX3Y_HUMAN,tr|A0A024R9A4|A0A024R9A4_HUMAN	uni_human_2016.fasta	73,155.8	80.9%	1	1	1	0.0239%	12.5%
JMP1_SFD	BR1	JMP1_BR1	File Name: JMP1_09_01 (F037274)	Isoform 2 of Splicing factor 1 OS=Homo sapiens GN=SF1	sp|Q15637-2|SF01_HUMAN,sp|Q15637-3|SF01_HUMAN,sp|Q15637-4|SF01_HUMAN,sp|Q15637-6|SF01_HUMAN,sp|Q15637|SF01_HUMAN,tr|A0A024R566|A0A024R566_HUMAN,tr|A0A024R572|A0A024R572_HUMAN,tr|A0A024R588|A0A024R588_HUMAN,tr|A0A024R5D9|A0A024R5D9_HUMAN,tr|B4DJU4|B4DJU4_HUMAN,tr|B4DSE4|B4DSE4_HUMAN,tr|F8WEV5|F8WEV5_HUMAN,tr|Q14820|Q14820_HUMAN	uni_human_2016.fasta	68,330.5	80.9%	1	1	1	0.0239%	2.51%
JMP1_SFD	BR1	JMP1_BR1	File Name: JMP1_09_01 (F037274)	Isoform 2 of Calpain-9 OS=Homo sapiens GN=CAPN9	sp|O14815-2|CAN9_HUMAN,sp|O14815|CAN9_HUMAN,tr|B2R942|B2R942_HUMAN	uni_human_2016.fasta	79,099.7	68.1%	1	1	1	0.0239%	1.20%
JMP1_SFD	BR1	JMP1_BR1	File Name: JMP1_09_01 (F037274)	Isoform 2 of Fermitin family homolog 3 OS=Homo sapiens GN=FERMT3	sp|Q86UX7-2|URP2_HUMAN	uni_human_2016.fasta	75,432.2	99.8%	2	2	2	0.0477%	3.77%
JMP1_SFD	BR1	JMP1_BR1	File Name: JMP1_09_01 (F037274)	Interferon-induced GTP-binding protein Mx1 OS=Homo sapiens GN=MX1 PE=1 SV=4	sp|P20591|MX1_HUMAN	uni_human_2016.fasta	75,522.4	98.4%	1	1	1	0.0239%	1.06%
JMP1_SFD	BR1	JMP1_BR1	File Name: JMP1_09_01 (F037274)	Hypoxia up-regulated protein 1 OS=Homo sapiens GN=HYOU1 PE=1 SV=1	sp|Q9Y4L1|HYOU1_HUMAN,tr|A0A087X054|A0A087X054_HUMAN,tr|B3KXH0|B3KXH0_HUMAN,tr|B7Z2N4|B7Z2N4_HUMAN	uni_human_2016.fasta	111,336.8	80.9%	1	1	1	0.0239%	0.701%
JMP1_SFD	BR1	JMP1_BR1	File Name: JMP1_09_01 (F037274)	Isoform 2 of Ran-binding protein 10 OS=Homo sapiens GN=RANBP10	sp|Q6VN20-2|RBP10_HUMAN,sp|Q6VN20-3|RBP10_HUMAN,sp|Q6VN20|RBP10_HUMAN,tr|A0A0D9SEU5|A0A0D9SEU5_HUMAN,tr|B3KP49|B3KP49_HUMAN,tr|R4GMX8|R4GMX8_HUMAN	uni_human_2016.fasta	67,256.8	80.9%	1	1	1	0.0239%	1.88%
JMP1_SFD	BR1	JMP1_BR1	File Name: JMP1_09_01 (F037274)	1,4-alpha-glucan-branching enzyme OS=Homo sapiens GN=GBE1 PE=1 SV=3	sp|Q04446|GLGB_HUMAN,tr|B4DUF1|B4DUF1_HUMAN,tr|E9PGM4|E9PGM4_HUMAN,tr|Q59ET0|Q59ET0_HUMAN	uni_human_2016.fasta	80,477.1	96.8%	1	1	1	0.0239%	1.28%
JMP1_SFD	BR1	JMP1_BR1	File Name: JMP1_09_01 (F037274)	AT-rich interactive domain-containing protein 3A OS=Homo sapiens GN=ARID3A PE=1 SV=2	sp|Q99856|ARI3A_HUMAN	uni_human_2016.fasta	62,889.7	99.8%	2	2	2	0.0477%	3.20%
JMP1_SFD	BR1	JMP1_BR1	File Name: JMP1_09_01 (F037274)	SUMO-activating enzyme subunit 2 OS=Homo sapiens GN=UBA2 PE=1 SV=2	sp|Q9UBT2|SAE2_HUMAN,tr|B3KMZ6|B3KMZ6_HUMAN	uni_human_2016.fasta	71,225.2	39.3%	0	0	0	0.000%	0.000%
JMP1_SFD	BR1	JMP1_BR1	File Name: JMP1_09_01 (F037274)	Interferon-induced GTP-binding protein Mx2 OS=Homo sapiens GN=MX2 PE=1 SV=1	sp|P20592|MX2_HUMAN	uni_human_2016.fasta	82,090.9	100.0%	4	4	4	0.0954%	5.73%
JMP1_SFD	BR1	JMP1_BR1	File Name: JMP1_09_01 (F037274)	Isoform M1 of Pyruvate kinase PKM OS=Homo sapiens GN=PKM	sp|P14618-2|KPYM_HUMAN,tr|A0A024R5Z9|A0A024R5Z9_HUMAN	uni_human_2016.fasta	58,062.6	100.0%	3	3	3	0.0716%	5.65%
JMP1_SFD	BR1	JMP1_BR1	File Name: JMP1_09_01 (F037274)	Ubiquitin carboxyl-terminal hydrolase 6 OS=Homo sapiens GN=USP6 PE=1 SV=2	sp|P35125|UBP6_HUMAN	uni_human_2016.fasta	158,662.0	80.3%	1	1	1	0.0239%	0.427%
JMP1_SFD	BR1	JMP1_BR1	File Name: JMP1_09_01 (F037274)	E3 ubiquitin-protein ligase TRIM32 OS=Homo sapiens GN=TRIM32 PE=1 SV=2	sp|Q13049|TRI32_HUMAN,tr|A0A024R843|A0A024R843_HUMAN	uni_human_2016.fasta	71,988.7	99.8%	2	2	2	0.0477%	2.76%
JMP1_SFD	BR1	JMP1_BR1	File Name: JMP1_09_01 (F037274)	cDNA FLJ77935, highly similar to Homo sapiens guanylate binding protein family, member 6 (GBP6), mRNA OS=Homo sapiens PE=2 SV=1	tr|A8K2N8|A8K2N8_HUMAN,tr|B0AZP3|B0AZP3_HUMAN,tr|B4DRS8|B4DRS8_HUMAN,tr|B4DRX0|B4DRX0_HUMAN	uni_human_2016.fasta	58,174.3	99.0%	2	2	2	0.0477%	3.32%
JMP1_SFD	BR1	JMP1_BR1	File Name: JMP1_09_01 (F037274)	Heat shock protein HSP 90-beta OS=Homo sapiens GN=HSP90AB1 PE=1 SV=4	sp|P08238|HS90B_HUMAN,tr|A0A024RD80|A0A024RD80_HUMAN	uni_human_2016.fasta	83,267.3	99.6%	2	2	2	0.0477%	5.25%
JMP1_SFD	BR1	JMP1_BR1	File Name: JMP1_09_01 (F037274)	Isoform 2 of Mini-chromosome maintenance complex-binding protein OS=Homo sapiens GN=MCMBP	sp|Q9BTE3-2|MCMBP_HUMAN,sp|Q9BTE3|MCMBP_HUMAN,tr|A0A0S2Z5P5|A0A0S2Z5P5_HUMAN	uni_human_2016.fasta	72,981.3	99.9%	2	2	2	0.0477%	3.75%
JMP1_SFD	BR1	JMP1_BR1	File Name: JMP1_09_01 (F037274)	Isoform 2 of Heat shock protein 75 kDa, mitochondrial OS=Homo sapiens GN=TRAP1	sp|Q12931-2|TRAP1_HUMAN,sp|Q12931|TRAP1_HUMAN,tr|A0A140VJY2|A0A140VJY2_HUMAN,tr|Q53FS6|Q53FS6_HUMAN,tr|Q53G55|Q53G55_HUMAN,tr|Q9BV61|Q9BV61_HUMAN	uni_human_2016.fasta	80,112.9	100.0%	9	17	18	0.429%	17.8%
JMP1_SFD	BR1	JMP1_BR1	File Name: JMP1_09_01 (F037274)	cDNA FLJ53422, highly similar to TATA-binding protein-associated factor 2N OS=Homo sapiens PE=2 SV=1	tr|B4E312|B4E312_HUMAN	uni_human_2016.fasta	40,079.8	100.0%	3	3	3	0.0716%	6.84%
JMP1_SFD	BR1	JMP1_BR1	File Name: JMP1_09_01 (F037274)	mRNA-decapping enzyme 1B OS=Homo sapiens GN=DCP1B PE=1 SV=2	sp|Q8IZD4|DCP1B_HUMAN,tr|B4DVJ6|B4DVJ6_HUMAN,tr|F5H4R4|F5H4R4_HUMAN	uni_human_2016.fasta	67,723.9	80.9%	1	1	1	0.0239%	2.11%
JMP1_SFD	BR1	JMP1_BR1	File Name: JMP1_09_01 (F037274)	cDNA FLJ55704, highly similar to Transcriptional repressor p66 alpha OS=Homo sapiens PE=2 SV=1	tr|B4DKZ7|B4DKZ7_HUMAN	uni_human_2016.fasta	46,806.8	80.9%	1	1	1	0.0239%	2.52%
JMP1_SFD	BR1	JMP1_BR1	File Name: JMP1_09_01 (F037274)	Tubulin--tyrosine ligase-like protein 12 OS=Homo sapiens GN=TTLL12 PE=1 SV=2	sp|Q14166|TTL12_HUMAN,tr|A0A024R4U3|A0A024R4U3_HUMAN	uni_human_2016.fasta	74,403.7	99.6%	2	2	2	0.0477%	3.42%
JMP1_SFD	BR1	JMP1_BR1	File Name: JMP1_09_01 (F037274)	Isoform 2 of Heat shock protein HSP 90-alpha OS=Homo sapiens GN=HSP90AA1	sp|P07900-2|HS90A_HUMAN,sp|P07900|HS90A_HUMAN,tr|K9JA46|K9JA46_HUMAN	uni_human_2016.fasta	84,663.2	100.0%	4	5	6	0.143%	4.45%
JMP1_SFD	BR1	JMP1_BR1	File Name: JMP1_09_01 (F037274)	Alanine aminotransferase 1 OS=Homo sapiens GN=GPT PE=1 SV=3	sp|P24298|ALAT1_HUMAN	uni_human_2016.fasta	54,637.1	65.9%	1	1	1	0.0239%	1.01%
JMP1_SFD	BR1	JMP1_BR1	File Name: JMP1_09_01 (F037274)	Mannosyl-oligosaccharide 1,2-alpha-mannosidase IB OS=Homo sapiens GN=MAN1A2 PE=1 SV=1	sp|O60476|MA1A2_HUMAN	uni_human_2016.fasta	73,006.9	80.9%	1	1	1	0.0239%	1.56%
JMP1_SFD	BR1	JMP1_BR1	File Name: JMP1_09_01 (F037274)	Formin-binding protein 1 (Fragment) OS=Homo sapiens GN=FNBP1 PE=1 SV=2	tr|H0Y7W6|H0Y7W6_HUMAN	uni_human_2016.fasta	65,347.9	100.0%	3	3	3	0.0716%	4.93%
JMP1_SFD	BR1	JMP1_BR1	File Name: JMP1_09_01 (F037274)	Isoform 2 of ATP-dependent RNA helicase DDX3X OS=Homo sapiens GN=DDX3X	sp|O00571-2|DDX3X_HUMAN,sp|O00571|DDX3X_HUMAN,tr|A0A0D9SF53|A0A0D9SF53_HUMAN,tr|A0A0D9SFB3|A0A0D9SFB3_HUMAN,tr|A0A0D9SG12|A0A0D9SG12_HUMAN,tr|B5BTY4|B5BTY4_HUMAN,tr|Q59GX6|Q59GX6_HUMAN	uni_human_2016.fasta	73,245.8	100.0%	7	9	9	0.215%	13.2%
JMP1_SFD	BR1	JMP1_BR1	File Name: JMP1_09_01 (F037274)	RNA-binding protein 25 OS=Homo sapiens GN=RBM25 PE=1 SV=3	sp|P49756|RBM25_HUMAN	uni_human_2016.fasta	100,189.1	49.5%	1	1	1	0.0239%	0.830%
JMP1_SFD	BR1	JMP1_BR1	File Name: JMP1_09_01 (F037274)	Polyadenylate-binding protein 1 OS=Homo sapiens GN=PABPC1 PE=1 SV=2	sp|P11940|PABP1_HUMAN,tr|A0A024R9C1|A0A024R9C1_HUMAN,tr|E7EQV3|E7EQV3_HUMAN	uni_human_2016.fasta	70,671.3	100.0%	12	14	14	0.334%	19.8%
JMP1_SFD	BR1	JMP1_BR1	File Name: JMP1_09_01 (F037274)	Pumilio homolog 3 OS=Homo sapiens GN=PUM3 PE=1 SV=3	sp|Q15397|PUM3_HUMAN	uni_human_2016.fasta	73,587.0	97.3%	1	1	1	0.0239%	1.08%
JMP1_SFD	BR1	JMP1_BR1	File Name: JMP1_09_01 (F037274)	Keratin, type II cytoskeletal 2 epidermal OS=Homo sapiens GN=KRT2 PE=1 SV=2	sp|P35908|K22E_HUMAN	uni_human_2016.fasta	65,433.9	99.8%	2	2	2	0.0477%	5.48%
JMP1_SFD	BR1	JMP1_BR1	File Name: JMP1_09_01 (F037274)	Isoform PML-5 of Protein PML OS=Homo sapiens GN=PML	sp|P29590-2|PML_HUMAN	uni_human_2016.fasta	67,469.4	99.8%	2	2	2	0.0477%	3.11%
JMP1_SFD	BR1	JMP1_BR1	File Name: JMP1_09_01 (F037274)	Isoform 12 of Titin OS=Homo sapiens GN=TTN	sp|Q8WZ42-12|TITIN_HUMAN,tr|A0A0A0MTS7|A0A0A0MTS7_HUMAN	uni_human_2016.fasta	3,994,212.8	99.9%	2	2	2	0.0477%	0.0306%
JMP1_SFD	BR1	JMP1_BR1	File Name: JMP1_09_01 (F037274)	Splicing factor 3B subunit 1 OS=Homo sapiens GN=SF3B1 PE=1 SV=3	sp|O75533|SF3B1_HUMAN	uni_human_2016.fasta	145,835.3	27.1%	0	0	0	0.000%	0.000%
JMP1_SFD	BR1	JMP1_BR1	File Name: JMP1_09_01 (F037274)	Isoform 2 of Probable ATP-dependent RNA helicase DDX5 OS=Homo sapiens GN=DDX5	sp|P17844-2|DDX5_HUMAN,sp|P17844|DDX5_HUMAN,tr|B4DN41|B4DN41_HUMAN,tr|B5BUE6|B5BUE6_HUMAN	uni_human_2016.fasta	69,149.7	100.0%	3	3	3	0.0716%	6.54%
JMP1_SFD	BR1	JMP1_BR1	File Name: JMP1_09_01 (F037274)	Acetoacetyl-CoA synthetase OS=Homo sapiens GN=AACS PE=1 SV=1	sp|Q86V21|AACS_HUMAN,tr|A0A024RBV2|A0A024RBV2_HUMAN	uni_human_2016.fasta	75,145.0	80.9%	1	1	1	0.0239%	1.19%
JMP1_SFD	BR1	JMP1_BR1	File Name: JMP1_09_01 (F037274)	Isoform 2 of Heterogeneous nuclear ribonucleoprotein R OS=Homo sapiens GN=HNRNPR	sp|O43390-2|HNRPR_HUMAN,sp|O43390-4|HNRPR_HUMAN,sp|O43390|HNRPR_HUMAN,tr|B2R7W4|B2R7W4_HUMAN,tr|Q0VGD6|Q0VGD6_HUMAN,tr|Q6MZS5|Q6MZS5_HUMAN	uni_human_2016.fasta	70,943.9	80.8%	1	1	1	0.0239%	1.73%
JMP1_SFD	BR1	JMP1_BR1	File Name: JMP1_09_01 (F037274)	TFIIH basal transcription factor complex helicase XPD subunit OS=Homo sapiens GN=ERCC2 PE=1 SV=1	sp|P18074|ERCC2_HUMAN,tr|E7EVE9|E7EVE9_HUMAN,tr|Q2TB79|Q2TB79_HUMAN	uni_human_2016.fasta	86,912.0	57.1%	1	2	2	0.0477%	0.789%
JMP1_SFD	BR1	JMP1_BR1	File Name: JMP1_09_01 (F037274)	Isoform 2 of F-box/WD repeat-containing protein 8 OS=Homo sapiens GN=FBXW8	sp|Q8N3Y1-2|FBXW8_HUMAN,sp|Q8N3Y1|FBXW8_HUMAN,tr|A0A024RBM5|A0A024RBM5_HUMAN,tr|A8K0Q6|A8K0Q6_HUMAN	uni_human_2016.fasta	67,393.7	80.9%	1	1	1	0.0239%	1.13%
JMP1_SFD	BR1	JMP1_BR1	File Name: JMP1_09_01 (F037274)	Deubiquitinating protein VCIP135 OS=Homo sapiens GN=VCPIP1 PE=1 SV=2	sp|Q96JH7|VCIP1_HUMAN	uni_human_2016.fasta	134,322.0	25.8%	0	0	0	0.000%	0.000%
JMP1_SFD	BR1	JMP1_BR1	File Name: JMP1_09_01 (F037274)	Ezrin OS=Homo sapiens GN=EZR PE=1 SV=4	sp|P15311|EZRI_HUMAN,tr|B2R6J2|B2R6J2_HUMAN,tr|Q6NUR7|Q6NUR7_HUMAN,tr|V9HW42|V9HW42_HUMAN	uni_human_2016.fasta	69,414.7	100.0%	5	7	7	0.167%	11.6%
JMP1_SFD	BR1	JMP1_BR1	File Name: JMP1_09_01 (F037274)	Protein-methionine sulfoxide oxidase MICAL3 OS=Homo sapiens GN=MICAL3 PE=1 SV=2	sp|Q7RTP6|MICA3_HUMAN	uni_human_2016.fasta	224,299.4	23.4%	0	0	0	0.000%	0.000%
JMP1_SFD	BR1	JMP1_BR1	File Name: JMP1_09_01 (F037274)	Chromodomain-helicase-DNA-binding protein 1 (Fragment) OS=Homo sapiens GN=CHD1 PE=1 SV=1	tr|A0A087WVF4|A0A087WVF4_HUMAN	uni_human_2016.fasta	31,611.3	80.9%	1	1	1	0.0239%	2.21%
JMP1_SFD	BR1	JMP1_BR1	File Name: JMP1_09_01 (F037274)	DNA replication licensing factor MCM4 OS=Homo sapiens GN=MCM4 PE=1 SV=5	sp|P33991|MCM4_HUMAN,tr|A0A024R7U6|A0A024R7U6_HUMAN,tr|B3KMX0|B3KMX0_HUMAN	uni_human_2016.fasta	96,560.6	29.1%	0	0	0	0.000%	0.000%
JMP1_SFD	BR1	JMP1_BR1	File Name: JMP1_09_01 (F037274)	Arginine--tRNA ligase, cytoplasmic OS=Homo sapiens GN=RARS PE=1 SV=2	sp|P54136|SYRC_HUMAN	uni_human_2016.fasta	75,382.0	100.0%	6	6	6	0.143%	8.03%
JMP1_SFD	BR1	JMP1_BR1	File Name: JMP1_09_01 (F037274)	Isoform 2 of Protein NEDD1 OS=Homo sapiens GN=NEDD1	sp|Q8NHV4-2|NEDD1_HUMAN,sp|Q8NHV4-3|NEDD1_HUMAN,sp|Q8NHV4|NEDD1_HUMAN,tr|A0A024RBE5|A0A024RBE5_HUMAN,tr|A8K1Z3|A8K1Z3_HUMAN,tr|Q05CT8|Q05CT8_HUMAN	uni_human_2016.fasta	71,967.2	80.9%	1	1	1	0.0239%	3.15%
JMP1_SFD	BR1	JMP1_BR1	File Name: JMP1_09_01 (F037274)	Tumor necrosis factor alpha-induced protein 2 OS=Homo sapiens GN=TNFAIP2 PE=2 SV=2	sp|Q03169|TNAP2_HUMAN	uni_human_2016.fasta	72,663.2	80.9%	1	1	1	0.0239%	1.38%
JMP1_SFD	BR1	JMP1_BR1	File Name: JMP1_09_01 (F037274)	Lamin-B2 OS=Homo sapiens GN=LMNB2 PE=1 SV=4	sp|Q03252|LMNB2_HUMAN,tr|J9JID7|J9JID7_HUMAN	uni_human_2016.fasta	69,949.4	100.0%	4	4	4	0.0954%	10.6%
JMP1_SFD	BR1	JMP1_BR1	File Name: JMP1_09_01 (F037274)	cDNA FLJ56443, highly similar to Putative ATP-dependent RNA helicase DHX33 (EC 3.6.1.-) OS=Homo sapiens PE=2 SV=1	tr|B4DIS6|B4DIS6_HUMAN	uni_human_2016.fasta	85,212.2	80.9%	1	1	1	0.0239%	0.914%
JMP1_SFD	BR1	JMP1_BR1	File Name: JMP1_09_01 (F037274)	Isoform 2 of Ectonucleoside triphosphate diphosphohydrolase 1 OS=Homo sapiens GN=ENTPD1	sp|P49961-2|ENTP1_HUMAN,sp|P49961-3|ENTP1_HUMAN,sp|P49961-5|ENTP1_HUMAN,sp|P49961-6|ENTP1_HUMAN,sp|P49961|ENTP1_HUMAN	uni_human_2016.fasta	57,965.8	98.8%	1	2	2	0.0477%	3.29%
JMP1_SFD	BR1	JMP1_BR1	File Name: JMP1_09_01 (F037274)	Isoform 3 of Cdc42-interacting protein 4 OS=Homo sapiens GN=TRIP10	sp|Q15642-3|CIP4_HUMAN,tr|W4VSQ9|W4VSQ9_HUMAN	uni_human_2016.fasta	67,603.4	99.5%	1	1	1	0.0239%	3.04%
JMP1_SFD	BR1	JMP1_BR1	File Name: JMP1_09_01 (F037274)	Isoform 2 of Glucosidase 2 subunit beta OS=Homo sapiens GN=PRKCSH	sp|P14314-2|GLU2B_HUMAN,sp|P14314|GLU2B_HUMAN,tr|A0A024R7F1|A0A024R7F1_HUMAN,tr|B4DJQ5|B4DJQ5_HUMAN,tr|K7ELL7|K7ELL7_HUMAN	uni_human_2016.fasta	59,425.8	99.0%	1	1	1	0.0239%	2.10%
JMP1_SFD	BR1	JMP1_BR1	File Name: JMP1_09_01 (F037274)	Isoform 4 of Deoxynucleoside triphosphate triphosphohydrolase SAMHD1 OS=Homo sapiens GN=SAMHD1	sp|Q9Y3Z3-4|SAMH1_HUMAN,sp|Q9Y3Z3|SAMH1_HUMAN	uni_human_2016.fasta	72,202.7	97.6%	2	2	2	0.0477%	3.05%
JMP1_SFD	BR1	JMP1_BR1	File Name: JMP1_09_01 (F037274)	Isoform 5 of Protein arginine N-methyltransferase 5 OS=Homo sapiens GN=PRMT5	sp|O14744-5|ANM5_HUMAN,sp|O14744|ANM5_HUMAN,tr|B2RDD7|B2RDD7_HUMAN	uni_human_2016.fasta	72,685.1	100.0%	3	4	4	0.0954%	5.23%
JMP1_SFD	BR1	JMP1_BR1	File Name: JMP1_09_01 (F037274)	Mitochondrial import receptor subunit TOM70 OS=Homo sapiens GN=TOMM70 PE=1 SV=1	sp|O94826|TOM70_HUMAN	uni_human_2016.fasta	67,457.2	80.9%	1	2	2	0.0477%	1.32%
JMP1_SFD	BR1	JMP1_BR1	File Name: JMP1_09_01 (F037274)	Protein phosphatase 1G OS=Homo sapiens GN=PPM1G PE=1 SV=1	sp|O15355|PPM1G_HUMAN,tr|B2R665|B2R665_HUMAN,tr|Q6IAU5|Q6IAU5_HUMAN	uni_human_2016.fasta	59,271.9	100.0%	3	4	4	0.0954%	6.41%
JMP1_SFD	BR1	JMP1_BR1	File Name: JMP1_09_01 (F037274)	Isoform 2 of PDZ and LIM domain protein 7 OS=Homo sapiens GN=PDLIM7	sp|Q9NR12-2|PDLI7_HUMAN,sp|Q9NR12|PDLI7_HUMAN	uni_human_2016.fasta	49,844.4	80.9%	1	1	1	0.0239%	1.42%
JMP1_SFD	BR1	JMP1_BR1	File Name: JMP1_09_01 (F037274)	Arf-GAP with coiled-coil, ANK repeat and PH domain-containing protein 2 OS=Homo sapiens GN=ACAP2 PE=1 SV=3	sp|Q15057|ACAP2_HUMAN,tr|A0A087X1H5|A0A087X1H5_HUMAN	uni_human_2016.fasta	88,030.1	55.5%	1	1	2	0.0477%	1.03%
JMP1_SFD	BR1	JMP1_BR1	File Name: JMP1_09_01 (F037274)	Zinc finger protein 26 OS=Homo sapiens GN=ZNF26 PE=1 SV=3	sp|P17031|ZNF26_HUMAN,tr|A8K5C8|A8K5C8_HUMAN,tr|F5H6R4|F5H6R4_HUMAN,tr|Q658Q3|Q658Q3_HUMAN,tr|V9HW07|V9HW07_HUMAN	uni_human_2016.fasta	61,282.1	80.9%	1	1	1	0.0239%	0.938%
JMP1_SFD	BR1	JMP1_BR1	File Name: JMP1_09_01 (F037274)	DNA replication licensing factor MCM6 OS=Homo sapiens GN=MCM6 PE=1 SV=1	sp|Q14566|MCM6_HUMAN	uni_human_2016.fasta	92,890.6	99.0%	1	1	1	0.0239%	1.58%
JMP1_SFD	BR1	JMP1_BR1	File Name: JMP1_09_01 (F037274)	Isoform 2 of Calcium-binding mitochondrial carrier protein Aralar1 OS=Homo sapiens GN=SLC25A12	sp|O75746-2|CMC1_HUMAN,sp|O75746|CMC1_HUMAN,tr|B3KMV8|B3KMV8_HUMAN	uni_human_2016.fasta	74,764.0	80.9%	1	1	1	0.0239%	3.50%
JMP1_SFD	BR1	JMP1_BR1	File Name: JMP1_09_01 (F037274)	cDNA FLJ75180, highly similar to Homo sapiens mitochondrial isoleucine tRNA synthetase, mRNA OS=Homo sapiens PE=2 SV=1	tr|A8K5W7|A8K5W7_HUMAN	uni_human_2016.fasta	105,942.9	70.7%	1	1	1	0.0239%	0.532%
JMP1_SFD	BR1	JMP1_BR1	File Name: JMP1_09_01 (F037274)	Tax_Id=9606 Gene_Symbol=KRT10 Keratin, type I cytoskeletal 10	IPI:CON_00009865.2|SWISS-PROT:P13645,sp|P13645|K1C10_HUMAN	uni_human_2016.fasta	59,512.4	100.0%	5	5	5	0.119%	9.11%
JMP1_SFD	BR1	JMP1_BR1	File Name: JMP1_09_01 (F037274)	Isoform 1 of Peroxisome proliferator-activated receptor gamma OS=Homo sapiens GN=PPARG	sp|P37231-2|PPARG_HUMAN,sp|P37231|PPARG_HUMAN,tr|B6ZGS2|B6ZGS2_HUMAN,tr|D2KUA6|D2KUA6_HUMAN,tr|E9PFV2|E9PFV2_HUMAN,tr|Q53EW1|Q53EW1_HUMAN,tr|Q86WD1|Q86WD1_HUMAN	uni_human_2016.fasta	57,622.7	19.5%	0	0	0	0.000%	0.000%
JMP1_SFD	BR1	JMP1_BR1	File Name: JMP1_09_01 (F037274)	Isoform 2 of Septin-9 OS=Homo sapiens GN=SEPT9	sp|Q9UHD8-2|SEPT9_HUMAN,sp|Q9UHD8-5|SEPT9_HUMAN,sp|Q9UHD8-7|SEPT9_HUMAN,sp|Q9UHD8|SEPT9_HUMAN,tr|A0A0S2Z5A5|A0A0S2Z5A5_HUMAN	uni_human_2016.fasta	63,666.2	100.0%	3	3	3	0.0716%	8.10%
JMP1_SFD	BR1	JMP1_BR1	File Name: JMP1_09_01 (F037274)	Keratin 1 OS=Homo sapiens GN=KRT1 PE=3 SV=1	tr|H6VRG2|H6VRG2_HUMAN	uni_human_2016.fasta	66,067.3	100.0%	6	6	6	0.143%	8.23%
[truncated: 3,206,151 more chars]
