# Supplementary material for: Interruption of p53-MDM2 Interaction by Nutlin-3a in Human Lymphoma Cell Models Initiates a Cell-Dependent Global Effect on Transcriptome and Proteome Level
Source: Cancers (Basel). 2023 Jul 31;15(15):3903. doi: 10.3390/cancers15153903 (PMC10417430; doi:10.3390/cancers15153903)
Supplement: Supplementary file 1 [file cancers-15-03903-s001.zip › Table_S8_Protein Report for MDAV_SFD.xls]

MDAV_SFD, Protein report created on 03/13/2018
Experiment: MDAV_SFD
	Peak List Generator: Proteome Discoverer
		Version: 1.3
		Charge States Calculated: True
		Deisotoped: False
		Textual Annotation: unknown
	Database Set: 83 Databases
		Database Name: Mascot5_uni_human_2016_All entries
			Version: unknown
			Taxonomy: All Entries
			Number of Proteins: 37297
		Database Name: Mascot5_uni_human_2016_All entries
			Version: unknown
			Taxonomy: All Entries
			Number of Proteins: 37491
		Database Name: Mascot5_uni_human_2016_All entries
			Version: unknown
			Taxonomy: All Entries
			Number of Proteins: 38091
		Database Name: Mascot5_uni_human_2016_All entries
			Version: unknown
			Taxonomy: All Entries
			Number of Proteins: 38562
		Database Name: Mascot5_uni_human_2016_All entries
			Version: unknown
			Taxonomy: All Entries
			Number of Proteins: 39148
		Database Name: Mascot5_uni_human_2016_All entries
			Version: unknown
			Taxonomy: All Entries
			Number of Proteins: 39686
		Database Name: Mascot5_uni_human_2016_All entries
			Version: unknown
			Taxonomy: All Entries
			Number of Proteins: 40100
		Database Name: Mascot5_uni_human_2016_All entries
			Version: unknown
			Taxonomy: All Entries
			Number of Proteins: 40713
		Database Name: Mascot5_uni_human_2016_All entries
			Version: unknown
			Taxonomy: All Entries
			Number of Proteins: 40793
		Database Name: Mascot5_uni_human_2016_All entries
			Version: unknown
			Taxonomy: All Entries
			Number of Proteins: 41386
		Database Name: Mascot5_uni_human_2016_All entries
			Version: unknown
			Taxonomy: All Entries
			Number of Proteins: 41737
		Database Name: Mascot5_uni_human_2016_All entries
			Version: unknown
			Taxonomy: All Entries
			Number of Proteins: 41824
		Database Name: Mascot5_uni_human_2016_All entries
			Version: unknown
			Taxonomy: All Entries
			Number of Proteins: 43012
		Database Name: Mascot5_uni_human_2016_All entries
			Version: unknown
			Taxonomy: All Entries
			Number of Proteins: 43078
		Database Name: Mascot5_uni_human_2016_All entries
			Version: unknown
			Taxonomy: All Entries
			Number of Proteins: 43313
		Database Name: Mascot5_uni_human_2016_All entries
			Version: unknown
			Taxonomy: All Entries
			Number of Proteins: 43561
		Database Name: Mascot5_uni_human_2016_All entries
			Version: unknown
			Taxonomy: All Entries
			Number of Proteins: 43637
		Database Name: Mascot5_uni_human_2016_All entries
			Version: unknown
			Taxonomy: All Entries
			Number of Proteins: 43787
		Database Name: Mascot5_uni_human_2016_All entries
			Version: unknown
			Taxonomy: All Entries
			Number of Proteins: 43907
		Database Name: Mascot5_uni_human_2016_All entries
			Version: unknown
			Taxonomy: All Entries
			Number of Proteins: 44207
		Database Name: Mascot5_uni_human_2016_All entries
			Version: unknown
			Taxonomy: All Entries
			Number of Proteins: 44579
		Database Name: Mascot5_uni_human_2016_All entries
			Version: unknown
			Taxonomy: All Entries
			Number of Proteins: 44747
		Database Name: Mascot5_uni_human_2016_All entries
			Version: unknown
			Taxonomy: All Entries
			Number of Proteins: 45125
		Database Name: Mascot5_uni_human_2016_All entries
			Version: unknown
			Taxonomy: All Entries
			Number of Proteins: 45491
		Database Name: Mascot5_uni_human_2016_All entries
			Version: unknown
			Taxonomy: All Entries
			Number of Proteins: 45634
		Database Name: Mascot5_uni_human_2016_All entries
			Version: unknown
			Taxonomy: All Entries
			Number of Proteins: 45923
		Database Name: Mascot5_uni_human_2016_All entries
			Version: unknown
			Taxonomy: All Entries
			Number of Proteins: 46104
		Database Name: Mascot5_uni_human_2016_All entries
			Version: unknown
			Taxonomy: All Entries
			Number of Proteins: 46252
		Database Name: Mascot5_uni_human_2016_All entries
			Version: unknown
			Taxonomy: All Entries
			Number of Proteins: 46366
		Database Name: Mascot5_uni_human_2016_All entries
			Version: unknown
			Taxonomy: All Entries
			Number of Proteins: 46528
		Database Name: Mascot5_uni_human_2016_All entries
			Version: unknown
			Taxonomy: All Entries
			Number of Proteins: 46602
		Database Name: Mascot5_uni_human_2016_All entries
			Version: unknown
			Taxonomy: All Entries
			Number of Proteins: 46629
		Database Name: Mascot5_uni_human_2016_All entries
			Version: unknown
			Taxonomy: All Entries
			Number of Proteins: 46681
		Database Name: Mascot5_uni_human_2016_All entries
			Version: unknown
			Taxonomy: All Entries
			Number of Proteins: 46795
		Database Name: Mascot5_uni_human_2016_All entries
			Version: unknown
			Taxonomy: All Entries
			Number of Proteins: 46836
		Database Name: Mascot5_uni_human_2016_All entries
			Version: unknown
			Taxonomy: All Entries
			Number of Proteins: 46867
		Database Name: Mascot5_uni_human_2016_All entries
			Version: unknown
			Taxonomy: All Entries
			Number of Proteins: 46918
		Database Name: Mascot5_uni_human_2016_All entries
			Version: unknown
			Taxonomy: All Entries
			Number of Proteins: 46979
		Database Name: Mascot5_uni_human_2016_All entries
			Version: unknown
			Taxonomy: All Entries
			Number of Proteins: 47094
		Database Name: Mascot5_uni_human_2016_All entries
			Version: unknown
			Taxonomy: All Entries
			Number of Proteins: 47164
		Database Name: Mascot5_uni_human_2016_All entries
			Version: unknown
			Taxonomy: All Entries
			Number of Proteins: 47352
		Database Name: Mascot5_uni_human_2016_All entries
			Version: unknown
			Taxonomy: All Entries
			Number of Proteins: 47431
		Database Name: Mascot5_uni_human_2016_All entries
			Version: unknown
			Taxonomy: All Entries
			Number of Proteins: 47531
		Database Name: Mascot5_uni_human_2016_All entries
			Version: unknown
			Taxonomy: All Entries
			Number of Proteins: 47614
		Database Name: Mascot5_uni_human_2016_All entries
			Version: unknown
			Taxonomy: All Entries
			Number of Proteins: 47785
		Database Name: Mascot5_uni_human_2016_All entries
			Version: unknown
			Taxonomy: All Entries
			Number of Proteins: 47889
		Database Name: Mascot5_uni_human_2016_All entries
			Version: unknown
			Taxonomy: All Entries
			Number of Proteins: 47917
		Database Name: Mascot5_uni_human_2016_All entries
			Version: unknown
			Taxonomy: All Entries
			Number of Proteins: 48133
		Database Name: Mascot5_uni_human_2016_All entries
			Version: unknown
			Taxonomy: All Entries
			Number of Proteins: 48238
		Database Name: Mascot5_uni_human_2016_All entries
			Version: unknown
			Taxonomy: All Entries
			Number of Proteins: 48348
		Database Name: Mascot5_uni_human_2016_All entries
			Version: unknown
			Taxonomy: All Entries
			Number of Proteins: 48417
		Database Name: Mascot5_uni_human_2016_All entries
			Version: unknown
			Taxonomy: All Entries
			Number of Proteins: 48446
		Database Name: Mascot5_uni_human_2016_All entries
			Version: unknown
			Taxonomy: All Entries
			Number of Proteins: 48465
		Database Name: Mascot5_uni_human_2016_All entries
			Version: unknown
			Taxonomy: All Entries
			Number of Proteins: 48507
		Database Name: Mascot5_uni_human_2016_All entries
			Version: unknown
			Taxonomy: All Entries
			Number of Proteins: 48598
		Database Name: Mascot5_uni_human_2016_All entries
			Version: unknown
			Taxonomy: All Entries
			Number of Proteins: 48685
		Database Name: Mascot5_uni_human_2016_All entries
			Version: unknown
			Taxonomy: All Entries
			Number of Proteins: 48828
		Database Name: Mascot5_uni_human_2016_All entries
			Version: unknown
			Taxonomy: All Entries
			Number of Proteins: 48865
		Database Name: Mascot5_uni_human_2016_All entries
			Version: unknown
			Taxonomy: All Entries
			Number of Proteins: 49349
		Database Name: Mascot5_uni_human_2016_All entries
			Version: unknown
			Taxonomy: All Entries
			Number of Proteins: 49415
		Database Name: Mascot5_uni_human_2016_All entries
			Version: unknown
			Taxonomy: All Entries
			Number of Proteins: 49514
		Database Name: Mascot5_uni_human_2016_All entries
			Version: unknown
			Taxonomy: All Entries
			Number of Proteins: 50723
		Database Name: Mascot5_uni_human_2016_All entries
			Version: unknown
			Taxonomy: All Entries
			Number of Proteins: 50897
		Database Name: Mascot5_uni_human_2016_All entries
			Version: unknown
			Taxonomy: All Entries
			Number of Proteins: 51702
		Database Name: Mascot5_uni_human_2016_All entries
			Version: unknown
			Taxonomy: All Entries
			Number of Proteins: 51956
		Database Name: Mascot5_uni_human_2016_All entries
			Version: unknown
			Taxonomy: All Entries
			Number of Proteins: 52029
		Database Name: Mascot5_uni_human_2016_All entries
			Version: unknown
			Taxonomy: All Entries
			Number of Proteins: 52166
		Database Name: Mascot5_uni_human_2016_All entries
			Version: unknown
			Taxonomy: All Entries
			Number of Proteins: 52322
		Database Name: Mascot5_uni_human_2016_All entries
			Version: unknown
			Taxonomy: All Entries
			Number of Proteins: 52550
		Database Name: Mascot5_uni_human_2016_All entries
			Version: unknown
			Taxonomy: All Entries
			Number of Proteins: 52635
		Database Name: Mascot5_uni_human_2016_All entries
			Version: unknown
			Taxonomy: All Entries
			Number of Proteins: 52725
		Database Name: Mascot5_uni_human_2016_All entries
			Version: unknown
			Taxonomy: All Entries
			Number of Proteins: 52805
		Database Name: Mascot5_uni_human_2016_All entries
			Version: unknown
			Taxonomy: All Entries
			Number of Proteins: 52964
		Database Name: Mascot5_uni_human_2016_All entries
			Version: unknown
			Taxonomy: All Entries
			Number of Proteins: 53012
		Database Name: Mascot5_uni_human_2016_All entries
			Version: unknown
			Taxonomy: All Entries
			Number of Proteins: 53191
		Database Name: Mascot5_uni_human_2016_All entries
			Version: unknown
			Taxonomy: All Entries
			Number of Proteins: 53540
		Database Name: Mascot5_uni_human_2016_All entries
			Version: unknown
			Taxonomy: All Entries
			Number of Proteins: 53591
		Database Name: Mascot5_uni_human_2016_All entries
			Version: unknown
			Taxonomy: All Entries
			Number of Proteins: 53724
		Database Name: Mascot5_uni_human_2016_All entries
			Version: unknown
			Taxonomy: All Entries
			Number of Proteins: 54015
		Database Name: Mascot5_uni_human_2016_All entries
			Version: unknown
			Taxonomy: All Entries
			Number of Proteins: 54399
		Database Name: Mascot5_uni_human_2016_All entries
			Version: unknown
			Taxonomy: All Entries
			Number of Proteins: 54752
		Database Name: Mascot5_uni_human_2016_All entries
			Version: unknown
			Taxonomy: All Entries
			Number of Proteins: 54773
		Database Name: the uni_human_2016 database
			Version: unknown
			Taxonomy: All Entries
			Number of Proteins: 176659
		Does database contain common contaminants?: Yes
	Search Engine Set: 2 Search Engines
		Search Engine: Mascot
			Version: 1.3.0.339
			Samples: MDAV_01_01, MDAV_02_01, MDAV_03_01, MDAV_04_01, MDAV_05_01, MDAV_06_01, MDAV_07_01, MDAV_08_01, MDAV_09_01, MDAV_10_01, MDAV_11_01, MDAV_12_01, MDAV_13_01, MDAV_14_01, MDAV_15_01, MDAV_16_01, MDAV_17_01, MDAV_18_01, MDAV_19_01, MDAV_20_01, MDAV_21_01, MDAV_22_01, MDAV_23_01, MDAV_24_01, MDAV_25_01, MDAV_26_01, MDAV_27_01, MDAV_28_01, MDAV_29_01, MDAV_30_01, MDAV_01_02, MDAV_02_02, MDAV_03_02, MDAV_04_02, MDAV_05_02, MDAV_06_02, MDAV_07_02, MDAV_08_02, MDAV_09_02, MDAV_10_02, MDAV_11_02, MDAV_12_02, MDAV_13_02, MDAV_14_02, MDAV_15_02, MDAV_16_02, MDAV_17_02, MDAV_18_02, MDAV_19_02, MDAV_20_02, MDAV_21_02, MDAV_22_02, MDAV_23_02, MDAV_24_02, MDAV_25_02, MDAV_26_02, MDAV_27_02, MDAV_28_02, MDAV_29_02, MDAV_30_02, MDAV_01_03, MDAV_02_03, MDAV_03_03, MDAV_04_03, MDAV_05_03, MDAV_06_03, MDAV_07_03, MDAV_08_03, MDAV_09_03, MDAV_10_03, MDAV_11_03, MDAV_12_03, MDAV_13_03, MDAV_14_03, MDAV_15_03, MDAV_16_03, MDAV_17_03, MDAV_18_03, MDAV_19_03, MDAV_20_03, MDAV_21_03, MDAV_22_03, MDAV_24_03, MDAV_25_03, MDAV_26_03, MDAV_27_03, MDAV_28_03, MDAV_29_03, MDAV_30_03
			Fragment Tolerance: 1.00 Da (Monoisotopic)
			Parent Tolerance: 30 PPM (Monoisotopic)
			Fixed Modifications: +57 on C (Carbamidomethyl)
			Variable Modifications: +16 on M (Oxidation), +42 on n (Acetyl), +105 on Kn (ICPL), +111 on Kn (ICPL:13C(6))
			Database: Mascot5_uni_human_2016_All entries (unknown version, 37297 entries) (MDAV_01_01), Mascot5_uni_human_2016_All entries (unknown version, 37491 entries) (MDAV_02_01), Mascot5_uni_human_2016_All entries (unknown version, 38091 entries) (MDAV_03_01), Mascot5_uni_human_2016_All entries (unknown version, 38562 entries) (MDAV_04_01), Mascot5_uni_human_2016_All entries (unknown version, 39148 entries) (MDAV_05_01), Mascot5_uni_human_2016_All entries (unknown version, 39686 entries) (MDAV_06_01), Mascot5_uni_human_2016_All entries (unknown version, 40100 entries) (MDAV_07_01), Mascot5_uni_human_2016_All entries (unknown version, 40713 entries) (MDAV_08_01), Mascot5_uni_human_2016_All entries (unknown version, 40793 entries) (MDAV_09_01), Mascot5_uni_human_2016_All entries (unknown version, 41386 entries) (MDAV_10_01), Mascot5_uni_human_2016_All entries (unknown version, 41737 entries) (MDAV_11_01), Mascot5_uni_human_2016_All entries (unknown version, 41824 entries) (MDAV_12_01), Mascot5_uni_human_2016_All entries (unknown version, 43012 entries) (MDAV_13_01), Mascot5_uni_human_2016_All entries (unknown version, 43078 entries) (MDAV_14_01), Mascot5_uni_human_2016_All entries (unknown version, 43313 entries) (MDAV_15_01), Mascot5_uni_human_2016_All entries (unknown version, 43561 entries) (MDAV_16_01), Mascot5_uni_human_2016_All entries (unknown version, 43637 entries) (MDAV_17_01), Mascot5_uni_human_2016_All entries (unknown version, 43787 entries) (MDAV_18_01), Mascot5_uni_human_2016_All entries (unknown version, 43907 entries) (MDAV_19_01), Mascot5_uni_human_2016_All entries (unknown version, 44207 entries) (MDAV_20_01), Mascot5_uni_human_2016_All entries (unknown version, 44579 entries) (MDAV_21_01), Mascot5_uni_human_2016_All entries (unknown version, 44747 entries) (MDAV_22_01), Mascot5_uni_human_2016_All entries (unknown version, 45125 entries) (MDAV_23_01), Mascot5_uni_human_2016_All entries (unknown version, 45491 entries) (MDAV_24_01), Mascot5_uni_human_2016_All entries (unknown version, 45634 entries) (MDAV_25_01), Mascot5_uni_human_2016_All entries (unknown version, 45923 entries) (MDAV_26_01), Mascot5_uni_human_2016_All entries (unknown version, 46104 entries) (MDAV_27_01), Mascot5_uni_human_2016_All entries (unknown version, 46252 entries) (MDAV_28_01), Mascot5_uni_human_2016_All entries (unknown version, 46366 entries) (MDAV_29_01), Mascot5_uni_human_2016_All entries (unknown version, 46528 entries) (MDAV_30_01), Mascot5_uni_human_2016_All entries (unknown version, 46602 entries) (MDAV_01_02), Mascot5_uni_human_2016_All entries (unknown version, 46629 entries) (MDAV_02_02), Mascot5_uni_human_2016_All entries (unknown version, 46681 entries) (MDAV_03_02), Mascot5_uni_human_2016_All entries (unknown version, 46795 entries) (MDAV_04_02), Mascot5_uni_human_2016_All entries (unknown version, 46836 entries) (MDAV_05_02), Mascot5_uni_human_2016_All entries (unknown version, 46867 entries) (MDAV_06_02, MDAV_07_02), Mascot5_uni_human_2016_All entries (unknown version, 46918 entries) (MDAV_08_02), Mascot5_uni_human_2016_All entries (unknown version, 46979 entries) (MDAV_09_02), Mascot5_uni_human_2016_All entries (unknown version, 47094 entries) (MDAV_10_02, MDAV_11_02), Mascot5_uni_human_2016_All entries (unknown version, 47164 entries) (MDAV_12_02, MDAV_13_02), Mascot5_uni_human_2016_All entries (unknown version, 47352 entries) (MDAV_14_02, MDAV_15_02), Mascot5_uni_human_2016_All entries (unknown version, 47431 entries) (MDAV_16_02), Mascot5_uni_human_2016_All entries (unknown version, 47531 entries) (MDAV_17_02), Mascot5_uni_human_2016_All entries (unknown version, 47614 entries) (MDAV_18_02, MDAV_19_02), Mascot5_uni_human_2016_All entries (unknown version, 47785 entries) (MDAV_20_02), Mascot5_uni_human_2016_All entries (unknown version, 47889 entries) (MDAV_21_02), Mascot5_uni_human_2016_All entries (unknown version, 47917 entries) (MDAV_22_02), Mascot5_uni_human_2016_All entries (unknown version, 48133 entries) (MDAV_23_02), Mascot5_uni_human_2016_All entries (unknown version, 48238 entries) (MDAV_24_02, MDAV_25_02), Mascot5_uni_human_2016_All entries (unknown version, 48348 entries) (MDAV_26_02), Mascot5_uni_human_2016_All entries (unknown version, 48417 entries) (MDAV_27_02), Mascot5_uni_human_2016_All entries (unknown version, 48446 entries) (MDAV_28_02), Mascot5_uni_human_2016_All entries (unknown version, 48465 entries) (MDAV_29_02), Mascot5_uni_human_2016_All entries (unknown version, 48507 entries) (MDAV_30_02), Mascot5_uni_human_2016_All entries (unknown version, 48598 entries) (MDAV_01_03), Mascot5_uni_human_2016_All entries (unknown version, 48685 entries) (MDAV_02_03), Mascot5_uni_human_2016_All entries (unknown version, 48828 entries) (MDAV_03_03), Mascot5_uni_human_2016_All entries (unknown version, 48865 entries) (MDAV_04_03), Mascot5_uni_human_2016_All entries (unknown version, 49349 entries) (MDAV_05_03), Mascot5_uni_human_2016_All entries (unknown version, 49415 entries) (MDAV_06_03), Mascot5_uni_human_2016_All entries (unknown version, 49514 entries) (MDAV_07_03), Mascot5_uni_human_2016_All entries (unknown version, 50723 entries) (MDAV_08_03), Mascot5_uni_human_2016_All entries (unknown version, 50897 entries) (MDAV_09_03, MDAV_10_03), Mascot5_uni_human_2016_All entries (unknown version, 51702 entries) (MDAV_11_03), Mascot5_uni_human_2016_All entries (unknown version, 51956 entries) (MDAV_12_03), Mascot5_uni_human_2016_All entries (unknown version, 52029 entries) (MDAV_13_03), Mascot5_uni_human_2016_All entries (unknown version, 52166 entries) (MDAV_14_03), Mascot5_uni_human_2016_All entries (unknown version, 52322 entries) (MDAV_15_03), Mascot5_uni_human_2016_All entries (unknown version, 52550 entries) (MDAV_16_03), Mascot5_uni_human_2016_All entries (unknown version, 52635 entries) (MDAV_17_03), Mascot5_uni_human_2016_All entries (unknown version, 52725 entries) (MDAV_18_03), Mascot5_uni_human_2016_All entries (unknown version, 52805 entries) (MDAV_19_03), Mascot5_uni_human_2016_All entries (unknown version, 52964 entries) (MDAV_20_03), Mascot5_uni_human_2016_All entries (unknown version, 53012 entries) (MDAV_21_03), Mascot5_uni_human_2016_All entries (unknown version, 53191 entries) (MDAV_22_03), Mascot5_uni_human_2016_All entries (unknown version, 53540 entries) (MDAV_24_03), Mascot5_uni_human_2016_All entries (unknown version, 53591 entries) (MDAV_25_03), Mascot5_uni_human_2016_All entries (unknown version, 53724 entries) (MDAV_26_03), Mascot5_uni_human_2016_All entries (unknown version, 54015 entries) (MDAV_27_03), Mascot5_uni_human_2016_All entries (unknown version, 54399 entries) (MDAV_28_03), Mascot5_uni_human_2016_All entries (unknown version, 54752 entries) (MDAV_29_03), Mascot5_uni_human_2016_All entries (unknown version, 54773 entries) (MDAV_30_03)
			Digestion Enzyme: Trypsin (MDAV_01_01), Trypsin (MDAV_02_01), Trypsin (MDAV_03_01), Trypsin (MDAV_04_01), Trypsin (MDAV_05_01), Trypsin (MDAV_06_01), Trypsin (MDAV_07_01), Trypsin (MDAV_08_01), Trypsin (MDAV_09_01), Trypsin (MDAV_10_01), Trypsin (MDAV_11_01), Trypsin (MDAV_12_01), Trypsin (MDAV_13_01), Trypsin (MDAV_14_01), Trypsin (MDAV_15_01), Trypsin (MDAV_16_01), Trypsin (MDAV_17_01), Trypsin (MDAV_18_01), Trypsin (MDAV_19_01), Trypsin (MDAV_20_01), Trypsin (MDAV_21_01), Trypsin (MDAV_22_01), Trypsin (MDAV_23_01), Trypsin (MDAV_24_01), Trypsin (MDAV_25_01), Trypsin (MDAV_26_01), Trypsin (MDAV_27_01), Trypsin (MDAV_28_01), Trypsin (MDAV_29_01), Trypsin (MDAV_30_01), Trypsin (MDAV_01_02), Trypsin (MDAV_02_02), Trypsin (MDAV_03_02), Trypsin (MDAV_04_02), Trypsin (MDAV_05_02), Trypsin (MDAV_06_02, MDAV_07_02), Trypsin (MDAV_08_02), Trypsin (MDAV_09_02), Trypsin (MDAV_10_02, MDAV_11_02), Trypsin (MDAV_12_02, MDAV_13_02), Trypsin (MDAV_14_02, MDAV_15_02), Trypsin (MDAV_16_02), Trypsin (MDAV_17_02), Trypsin (MDAV_18_02, MDAV_19_02), Trypsin (MDAV_20_02), Trypsin (MDAV_21_02), Trypsin (MDAV_22_02), Trypsin (MDAV_23_02), Trypsin (MDAV_24_02, MDAV_25_02), Trypsin (MDAV_26_02), Trypsin (MDAV_27_02), Trypsin (MDAV_28_02), Trypsin (MDAV_29_02), Trypsin (MDAV_30_02), Trypsin (MDAV_01_03), Trypsin (MDAV_02_03), Trypsin (MDAV_03_03), Trypsin (MDAV_04_03), Trypsin (MDAV_05_03), Trypsin (MDAV_06_03), Trypsin (MDAV_07_03), Trypsin (MDAV_08_03), Trypsin (MDAV_09_03, MDAV_10_03), Trypsin (MDAV_11_03), Trypsin (MDAV_12_03), Trypsin (MDAV_13_03), Trypsin (MDAV_14_03), Trypsin (MDAV_15_03), Trypsin (MDAV_16_03), Trypsin (MDAV_17_03), Trypsin (MDAV_18_03), Trypsin (MDAV_19_03), Trypsin (MDAV_20_03), Trypsin (MDAV_21_03), Trypsin (MDAV_22_03), Trypsin (MDAV_24_03), Trypsin (MDAV_25_03), Trypsin (MDAV_26_03), Trypsin (MDAV_27_03), Trypsin (MDAV_28_03), Trypsin (MDAV_29_03), Trypsin (MDAV_30_03)
			Max Missed Cleavages: 4 (MDAV_01_01), 4 (MDAV_02_01), 4 (MDAV_03_01), 4 (MDAV_04_01), 4 (MDAV_05_01), 4 (MDAV_06_01), 4 (MDAV_07_01), 4 (MDAV_08_01), 4 (MDAV_09_01), 4 (MDAV_10_01), 4 (MDAV_11_01), 4 (MDAV_12_01), 4 (MDAV_13_01), 4 (MDAV_14_01), 4 (MDAV_15_01), 4 (MDAV_16_01), 4 (MDAV_17_01), 4 (MDAV_18_01), 4 (MDAV_19_01), 4 (MDAV_20_01), 4 (MDAV_21_01), 4 (MDAV_22_01), 4 (MDAV_23_01), 4 (MDAV_24_01), 4 (MDAV_25_01), 4 (MDAV_26_01), 4 (MDAV_27_01), 4 (MDAV_28_01), 4 (MDAV_29_01), 4 (MDAV_30_01), 4 (MDAV_01_02), 4 (MDAV_02_02), 4 (MDAV_03_02), 4 (MDAV_04_02), 4 (MDAV_05_02), 4 (MDAV_06_02, MDAV_07_02), 4 (MDAV_08_02), 4 (MDAV_09_02), 4 (MDAV_10_02, MDAV_11_02), 4 (MDAV_12_02, MDAV_13_02), 4 (MDAV_14_02, MDAV_15_02), 4 (MDAV_16_02), 4 (MDAV_17_02), 4 (MDAV_18_02, MDAV_19_02), 4 (MDAV_20_02), 4 (MDAV_21_02), 4 (MDAV_22_02), 4 (MDAV_23_02), 4 (MDAV_24_02, MDAV_25_02), 4 (MDAV_26_02), 4 (MDAV_27_02), 4 (MDAV_28_02), 4 (MDAV_29_02), 4 (MDAV_30_02), 4 (MDAV_01_03), 4 (MDAV_02_03), 4 (MDAV_03_03), 4 (MDAV_04_03), 4 (MDAV_05_03), 4 (MDAV_06_03), 4 (MDAV_07_03), 4 (MDAV_08_03), 4 (MDAV_09_03, MDAV_10_03), 4 (MDAV_11_03), 4 (MDAV_12_03), 4 (MDAV_13_03), 4 (MDAV_14_03), 4 (MDAV_15_03), 4 (MDAV_16_03), 4 (MDAV_17_03), 4 (MDAV_18_03), 4 (MDAV_19_03), 4 (MDAV_20_03), 4 (MDAV_21_03), 4 (MDAV_22_03), 4 (MDAV_24_03), 4 (MDAV_25_03), 4 (MDAV_26_03), 4 (MDAV_27_03), 4 (MDAV_28_03), 4 (MDAV_29_03), 4 (MDAV_30_03)
		Search Engine: Mascot
			Version: 2.3.02
			Samples: File Name: MDAV_01_01 (F037100), File Name: MDAV_02_01 (F037101), File Name: MDAV_03_01 (F037102), File Name: MDAV_04_01 (F037103), File Name: MDAV_05_01 (F037104), File Name: MDAV_06_01 (F037105), File Name: MDAV_07_01 (F037106), File Name: MDAV_08_01 (F037107), File Name: MDAV_09_01 (F037108), File Name: MDAV_10_01 (F037109), File Name: MDAV_11_01 (F037110), File Name: MDAV_12_01 (F037111), File Name: MDAV_13_01 (F037112), File Name: MDAV_14_01 (F037113), File Name: MDAV_15_01 (F037114), File Name: MDAV_16_01 (F037115), File Name: MDAV_17_01 (F037116), File Name: MDAV_18_01 (F037117), File Name: MDAV_19_01 (F037118), File Name: MDAV_20_01 (F037119), File Name: MDAV_21_01 (F037120), File Name: MDAV_22_01 (F037121), File Name: MDAV_23_01 (F037122), File Name: MDAV_24_01 (F037123), File Name: MDAV_25_01 (F037124), File Name: MDAV_26_01 (F037125), File Name: MDAV_27_01 (F037126), File Name: MDAV_28_01 (F037127), File Name: MDAV_29_01 (F037128), File Name: MDAV_30_01 (F037129), File Name: MDAV_01_02 (F037130), File Name: MDAV_02_02 (F037131), File Name: MDAV_03_02 (F037132), File Name: MDAV_04_02 (F037133), File Name: MDAV_05_02 (F037134), File Name: MDAV_06_02 (F037135), File Name: MDAV_07_02 (F037136), File Name: MDAV_08_02 (F037137), File Name: MDAV_09_02 (F037138), File Name: MDAV_10_02 (F037139), File Name: MDAV_11_02 (F037140), File Name: MDAV_12_02 (F037141), File Name: MDAV_13_02 (F037142), File Name: MDAV_14_02 (F037143), File Name: MDAV_15_02 (F037144), File Name: MDAV_16_02 (F037145), File Name: MDAV_17_02 (F037146), File Name: MDAV_18_02 (F037147), File Name: MDAV_19_02 (F037148), File Name: MDAV_20_02 (F037149), File Name: MDAV_21_02 (F037150), File Name: MDAV_22_02 (F037151), File Name: MDAV_23_02 (F037152), File Name: MDAV_24_02 (F037153), File Name: MDAV_25_02 (F037154), File Name: MDAV_26_02 (F037155), File Name: MDAV_27_02 (F037156), File Name: MDAV_28_02 (F037157), File Name: MDAV_29_02 (F037158), File Name: MDAV_30_02 (F037159), File Name: MDAV_01_03 (F037160), File Name: MDAV_02_03 (F037161), File Name: MDAV_03_03 (F037162), File Name: MDAV_04_03 (F037163), File Name: MDAV_05_03 (F037164), File Name: MDAV_06_03 (F037165), File Name: MDAV_07_03 (F037166), File Name: MDAV_08_03 (F037167), File Name: MDAV_09_03 (F037168), File Name: MDAV_10_03 (F037169), File Name: MDAV_11_03 (F037170), File Name: MDAV_12_03 (F037171), File Name: MDAV_13_03 (F037172), File Name: MDAV_14_03 (F037173), File Name: MDAV_15_03 (F037174), File Name: MDAV_16_03 (F037175), File Name: MDAV_17_03 (F037176), File Name: MDAV_18_03 (F037177), File Name: MDAV_19_03 (F037178), File Name: MDAV_20_03 (F037179), File Name: MDAV_21_03 (F037180), File Name: MDAV_22_03 (F037181), File Name: MDAV_24_03 (F037182), File Name: MDAV_25_03 (F037183), File Name: MDAV_26_03 (F037184), File Name: MDAV_27_03 (F037185), File Name: MDAV_28_03 (F037186), File Name: MDAV_29_03 (F037187), File Name: MDAV_30_03 (F037188)
			Fragment Tolerance: 1.00 Da (Monoisotopic)
			Parent Tolerance: 30 PPM (Monoisotopic)
			Fixed Modifications: +57 on C (Carbamidomethyl)
			Variable Modifications: +16 on M (Oxidation), +42 on n (Acetyl), +105 on Kn (ICPL), +111 on Kn (ICPL:13C(6))
			Database: the uni_human_2016 database (unknown version, 176659 entries)
			Digestion Enzyme: Trypsin
			Max Missed Cleavages: 4
	Scaffold Version: Scaffold_3.6.4
		Peptide Thresholds: 80.0% minimum 
		Protein Thresholds: 80.0% minimum and 1 peptides minimum

Experiment name	Biological sample category	Biological sample name	MS/MS sample name	Protein name	Protein accession numbers	Database sources	Protein molecular weight (Da)	Protein identification probability	Number of unique peptides	Number of unique spectra	Number of total spectra	Percentage of total spectra	Percentage sequence coverage
MDAV_SFD	BR1	MDAV_BR1	File Name: MDAV_01_01 (F037100)	ADP-sugar pyrophosphatase OS=Homo sapiens GN=NUDT5 PE=1 SV=1	sp|Q9UKK9|NUDT5_HUMAN,tr|A6NCQ0|A6NCQ0_HUMAN,tr|A6NFX8|A6NFX8_HUMAN,tr|A6NJU6|A6NJU6_HUMAN,tr|C9JYY9|C9JYY9_HUMAN	uni_human_2016.fasta	24,327.8	87.7%	1	1	1	0.0330%	6.39%
MDAV_SFD	BR1	MDAV_BR1	File Name: MDAV_01_01 (F037100)	Uncharacterized protein C12orf71 OS=Homo sapiens GN=C12orf71 PE=4 SV=3	sp|A8MTZ7|CL071_HUMAN	uni_human_2016.fasta	30,355.5	91.5%	1	1	1	0.0330%	5.95%
MDAV_SFD	BR1	MDAV_BR1	File Name: MDAV_01_01 (F037100)	Dual specificity protein phosphatase 8 OS=Homo sapiens GN=DUSP8 PE=1 SV=2	sp|Q13202|DUS8_HUMAN	uni_human_2016.fasta	65,829.0	49.6%	0	0	0	0.000%	0.000%
MDAV_SFD	BR1	MDAV_BR1	File Name: MDAV_01_01 (F037100)	Keratin 1 OS=Homo sapiens GN=KRT1 PE=3 SV=1	tr|H6VRG2|H6VRG2_HUMAN	uni_human_2016.fasta	66,067.3	99.9%	2	2	2	0.0659%	2.80%
MDAV_SFD	BR1	MDAV_BR1	File Name: MDAV_01_01 (F037100)	Endoplasmin (Fragment) OS=Homo sapiens GN=HSP90B1 PE=1 SV=1	tr|H0YIV0|H0YIV0_HUMAN	uni_human_2016.fasta	17,044.1	64.8%	0	0	0	0.000%	0.000%
MDAV_SFD	BR1	MDAV_BR1	File Name: MDAV_01_01 (F037100)	Xylosyltransferase 1 OS=Homo sapiens GN=XYLT1 PE=1 SV=1	sp|Q86Y38|XYLT1_HUMAN	uni_human_2016.fasta	107,571.0	59.6%	0	0	0	0.000%	0.000%
MDAV_SFD	BR1	MDAV_BR1	File Name: MDAV_01_01 (F037100)	Isoform Sp100-A of Nuclear autoantigen Sp-100 OS=Homo sapiens GN=SP100	sp|P23497-2|SP100_HUMAN,sp|P23497-3|SP100_HUMAN,sp|P23497-4|SP100_HUMAN,sp|P23497-5|SP100_HUMAN,sp|P23497-6|SP100_HUMAN,sp|P23497|SP100_HUMAN,tr|B4E2B9|B4E2B9_HUMAN,tr|C9JBL0|C9JBL0_HUMAN,tr|E9PHV6|E9PHV6_HUMAN,tr|Q4ZG64|Q4ZG64_HUMAN	uni_human_2016.fasta	100,418.8	82.8%	1	1	1	0.0330%	2.29%
MDAV_SFD	BR1	MDAV_BR1	File Name: MDAV_01_01 (F037100)	Isoform 2 of E3 ubiquitin-protein ligase HUWE1 OS=Homo sapiens GN=HUWE1	sp|Q7Z6Z7-2|HUWE1_HUMAN,sp|Q7Z6Z7-3|HUWE1_HUMAN,sp|Q7Z6Z7|HUWE1_HUMAN,tr|A0A024R9U8|A0A024R9U8_HUMAN,tr|A0A024R9W5|A0A024R9W5_HUMAN,tr|A0A024R9Y3|A0A024R9Y3_HUMAN	uni_human_2016.fasta	481,892.1	94.2%	1	1	1	0.0330%	0.275%
MDAV_SFD	BR1	MDAV_BR1	File Name: MDAV_01_01 (F037100)	Bestrophin-4 OS=Homo sapiens GN=BEST4 PE=2 SV=1	sp|Q8NFU0|BEST4_HUMAN	uni_human_2016.fasta	53,498.9	94.2%	1	1	1	0.0330%	2.96%
MDAV_SFD	BR1	MDAV_BR1	File Name: MDAV_01_01 (F037100)	Keratin, type II cytoskeletal 2 epidermal OS=Homo sapiens GN=KRT2 PE=1 SV=2	sp|P35908|K22E_HUMAN	uni_human_2016.fasta	65,433.9	100.0%	5	5	5	0.165%	10.5%
MDAV_SFD	BR1	MDAV_BR1	File Name: MDAV_01_01 (F037100)	Protein transactivated by hepatitis B virus E antigen OS=Homo sapiens PE=2 SV=1	tr|Q6TDT1|Q6TDT1_HUMAN	uni_human_2016.fasta	11,802.5	67.6%	0	0	0	0.000%	0.000%
MDAV_SFD	BR1	MDAV_BR1	File Name: MDAV_01_01 (F037100)	COP9 signalosome complex subunit 5 OS=Homo sapiens GN=COPS5 PE=1 SV=4	sp|Q92905|CSN5_HUMAN,tr|A0A024R7W9|A0A024R7W9_HUMAN	uni_human_2016.fasta	37,579.9	65.0%	0	0	0	0.000%	0.000%
MDAV_SFD	BR1	MDAV_BR1	File Name: MDAV_01_01 (F037100)	Neutral alpha-glucosidase AB OS=Homo sapiens GN=GANAB PE=1 SV=3	sp|Q14697|GANAB_HUMAN,tr|B4DIW2|B4DIW2_HUMAN,tr|B4DJ30|B4DJ30_HUMAN,tr|B4DSM6|B4DSM6_HUMAN,tr|F5H6X6|F5H6X6_HUMAN,tr|V9HWJ0|V9HWJ0_HUMAN	uni_human_2016.fasta	106,875.9	59.4%	0	0	0	0.000%	0.000%
MDAV_SFD	BR1	MDAV_BR1	File Name: MDAV_01_01 (F037100)	Isoform 2 of DNA-dependent protein kinase catalytic subunit OS=Homo sapiens GN=PRKDC	sp|P78527-2|PRKDC_HUMAN,sp|P78527|PRKDC_HUMAN	uni_human_2016.fasta	469,095.5	100.0%	3	3	3	0.0989%	0.610%
MDAV_SFD	BR1	MDAV_BR1	File Name: MDAV_01_01 (F037100)	Isoform 2 of Transformation/transcription domain-associated protein OS=Homo sapiens GN=TRRAP	sp|Q9Y4A5-2|TRRAP_HUMAN,sp|Q9Y4A5|TRRAP_HUMAN,tr|F2Z2U4|F2Z2U4_HUMAN,tr|H0Y4W2|H0Y4W2_HUMAN,tr|Q59FH1|Q59FH1_HUMAN	uni_human_2016.fasta	437,600.2	94.2%	1	1	1	0.0330%	0.209%
MDAV_SFD	BR1	MDAV_BR1	File Name: MDAV_01_01 (F037100)	Isoform 2 of Disks large-associated protein 2 OS=Homo sapiens GN=DLGAP2	sp|Q9P1A6-2|DLGP2_HUMAN,sp|Q9P1A6-3|DLGP2_HUMAN,sp|Q9P1A6|DLGP2_HUMAN,tr|A0A0G2JLW6|A0A0G2JLW6_HUMAN,tr|A0A0G2JPE0|A0A0G2JPE0_HUMAN,tr|H0YBY6|H0YBY6_HUMAN	uni_human_2016.fasta	117,621.3	65.2%	0	0	0	0.000%	0.000%
MDAV_SFD	BR1	MDAV_BR1	File Name: MDAV_01_01 (F037100)	Isoform 2 of Protein Wnt-5a OS=Homo sapiens GN=WNT5A	sp|P41221-2|WNT5A_HUMAN,tr|A0A024R316|A0A024R316_HUMAN,tr|C9J8I8|C9J8I8_HUMAN	uni_human_2016.fasta	40,886.2	81.9%	1	1	1	0.0330%	2.47%
MDAV_SFD	BR1	MDAV_BR1	File Name: MDAV_01_01 (F037100)	Isoform 2 of Histone acetyltransferase KAT2A OS=Homo sapiens GN=KAT2A	sp|Q92830-2|KAT2A_HUMAN	uni_human_2016.fasta	48,923.3	83.4%	1	1	1	0.0330%	5.39%
MDAV_SFD	BR1	MDAV_BR1	File Name: MDAV_01_01 (F037100)	Isoform 5 of Forkhead box protein P1 OS=Homo sapiens GN=FOXP1	sp|Q9H334-5|FOXP1_HUMAN,sp|Q9H334-6|FOXP1_HUMAN,sp|Q9H334-7|FOXP1_HUMAN,sp|Q9H334-8|FOXP1_HUMAN,sp|Q9H334|FOXP1_HUMAN,tr|A0A087WVT2|A0A087WVT2_HUMAN,tr|A0A087X299|A0A087X299_HUMAN,tr|A3KMG1|A3KMG1_HUMAN,tr|C9J0F0|C9J0F0_HUMAN,tr|G5E965|G5E965_HUMAN,tr|Q548T7|Q548T7_HUMAN,tr|Q8TEA2|Q8TEA2_HUMAN	uni_human_2016.fasta	75,314.8	94.2%	1	1	1	0.0330%	8.77%
MDAV_SFD	BR1	MDAV_BR1	File Name: MDAV_01_01 (F037100)	RING finger protein 10 (Fragment) OS=Homo sapiens GN=RNF10 PE=1 SV=1	tr|F5H5P6|F5H5P6_HUMAN	uni_human_2016.fasta	13,984.9	64.4%	0	0	0	0.000%	0.000%
MDAV_SFD	BR1	MDAV_BR1	File Name: MDAV_01_01 (F037100)	Ubiquitin-40S ribosomal protein S27a OS=Homo sapiens GN=RPS27A PE=1 SV=2	sp|P62979|RS27A_HUMAN,tr|B2RDW1|B2RDW1_HUMAN,tr|J3QTR3|J3QTR3_HUMAN,tr|Q5RKT7|Q5RKT7_HUMAN	uni_human_2016.fasta	17,965.6	93.8%	1	1	1	0.0330%	10.3%
MDAV_SFD	BR1	MDAV_BR1	File Name: MDAV_01_01 (F037100)	HLA class I histocompatibility antigen, A-3 alpha chain (Fragment) OS=Homo sapiens GN=HLA-A PE=1 SV=1	tr|A0A140T933|A0A140T933_HUMAN,tr|A0A140T9I0|A0A140T9I0_HUMAN,tr|A0A140T9X5|A0A140T9X5_HUMAN	uni_human_2016.fasta	41,428.5	93.2%	1	1	1	0.0330%	4.68%
MDAV_SFD	BR1	MDAV_BR1	File Name: MDAV_01_01 (F037100)	Isoform 2 of Cell surface glycoprotein CD200 receptor 2 OS=Homo sapiens GN=CD200R1L	sp|Q6Q8B3-2|MO2R2_HUMAN,sp|Q6Q8B3|MO2R2_HUMAN,tr|A0A087WT28|A0A087WT28_HUMAN,tr|A0A0A0MT53|A0A0A0MT53_HUMAN	uni_human_2016.fasta	27,953.0	86.1%	1	1	1	0.0330%	3.60%
MDAV_SFD	BR1	MDAV_BR1	File Name: MDAV_01_01 (F037100)	cDNA FLJ60424, highly similar to Junction plakoglobin OS=Homo sapiens PE=2 SV=1	tr|B4DE59|B4DE59_HUMAN	uni_human_2016.fasta	62,617.1	94.2%	1	1	1	0.0330%	2.13%
MDAV_SFD	BR1	MDAV_BR1	File Name: MDAV_01_01 (F037100)	Protein CHURC1-FNTB (Fragment) OS=Homo sapiens GN=CHURC1-FNTB PE=4 SV=1	tr|H0YIM3|H0YIM3_HUMAN	uni_human_2016.fasta	12,014.7	52.3%	0	0	0	0.000%	0.000%
MDAV_SFD	BR1	MDAV_BR1	File Name: MDAV_01_01 (F037100)	cDNA FLJ52052, highly similar to 24-dehydrocholesterol reductase (EC 1.3.1.-) OS=Homo sapiens PE=2 SV=1	tr|B7Z919|B7Z919_HUMAN	uni_human_2016.fasta	34,535.4	68.3%	0	0	0	0.000%	0.000%
MDAV_SFD	BR1	MDAV_BR1	File Name: MDAV_01_01 (F037100)	Pulmonary surfactant-associated protein B (Fragment) OS=Homo sapiens GN=SFTPB PE=1 SV=1	tr|U3KQT2|U3KQT2_HUMAN	uni_human_2016.fasta	10,149.0	58.4%	0	0	0	0.000%	0.000%
MDAV_SFD	BR1	MDAV_BR1	File Name: MDAV_01_01 (F037100)	Isoform 2 of Zinc finger protein 462 OS=Homo sapiens GN=ZNF462	sp|Q96JM2-2|ZN462_HUMAN,sp|Q96JM2-3|ZN462_HUMAN,sp|Q96JM2|ZN462_HUMAN,tr|B4DXJ8|B4DXJ8_HUMAN,tr|H3BLX4|H3BLX4_HUMAN,tr|Q63HJ5|Q63HJ5_HUMAN,tr|Q68CP0|Q68CP0_HUMAN	uni_human_2016.fasta	284,685.0	51.2%	0	0	0	0.000%	0.000%
MDAV_SFD	BR1	MDAV_BR1	File Name: MDAV_01_01 (F037100)	Zinc finger protein 703 OS=Homo sapiens GN=ZNF703 PE=1 SV=1	sp|Q9H7S9|ZN703_HUMAN	uni_human_2016.fasta	58,223.1	54.3%	0	0	0	0.000%	0.000%
MDAV_SFD	BR1	MDAV_BR1	File Name: MDAV_01_01 (F037100)	Tax_Id=9606 Gene_Symbol=KRT5 Keratin, type II cytoskeletal 5	IPI:CON_00009867.3|SWISS-PROT:P13647,sp|P13647|K2C5_HUMAN	uni_human_2016.fasta	62,379.6	92.8%	1	1	1	0.0330%	4.07%
MDAV_SFD	BR1	MDAV_BR1	File Name: MDAV_01_01 (F037100)	Isoform 2 of Hepatoma-derived growth factor-related protein 2 OS=Homo sapiens GN=HDGFRP2	sp|Q7Z4V5-2|HDGR2_HUMAN,sp|Q7Z4V5-3|HDGR2_HUMAN,sp|Q7Z4V5-4|HDGR2_HUMAN,sp|Q7Z4V5|HDGR2_HUMAN	uni_human_2016.fasta	74,318.3	76.1%	0	0	0	0.000%	0.000%
MDAV_SFD	BR1	MDAV_BR1	File Name: MDAV_01_01 (F037100)	cDNA FLJ10524 fis, clone NT2RP2000880, highly similar to Eukaryotic translation initiation factor 5B OS=Homo sapiens PE=2 SV=1	tr|B3KM86|B3KM86_HUMAN	uni_human_2016.fasta	71,495.0	63.9%	0	0	0	0.000%	0.000%
MDAV_SFD	BR1	MDAV_BR1	File Name: MDAV_01_01 (F037100)	N-alpha-acetyltransferase 30 (Fragment) OS=Homo sapiens GN=NAA30 PE=1 SV=1	tr|J3KNC2|J3KNC2_HUMAN	uni_human_2016.fasta	18,995.6	75.0%	0	0	0	0.000%	0.000%
MDAV_SFD	BR1	MDAV_BR1	File Name: MDAV_01_01 (F037100)	Potassium voltage-gated channel subfamily H member 5 OS=Homo sapiens GN=KCNH5 PE=1 SV=3	sp|Q8NCM2|KCNH5_HUMAN	uni_human_2016.fasta	111,879.3	76.3%	0	0	0	0.000%	0.000%
MDAV_SFD	BR1	MDAV_BR1	File Name: MDAV_01_01 (F037100)	Trypsin - Sus scrofa (Pig).	IPI:CON_Trypsin|SWISS-PROT:P00761|TRYP_PIG	uni_human_2016.fasta	24,409.3	99.2%	2	2	2	0.0659%	13.0%
MDAV_SFD	BR1	MDAV_BR1	File Name: MDAV_01_01 (F037100)	Isoform 2 of DNA repair protein complementing XP-C cells OS=Homo sapiens GN=XPC	sp|Q01831-2|XPC_HUMAN,sp|Q01831|XPC_HUMAN,tr|A0A024R2M8|A0A024R2M8_HUMAN,tr|A8K146|A8K146_HUMAN,tr|D9I4E1|D9I4E1_HUMAN,tr|X5DRB1|X5DRB1_HUMAN	uni_human_2016.fasta	105,955.0	51.5%	0	0	0	0.000%	0.000%
MDAV_SFD	BR1	MDAV_BR1	File Name: MDAV_01_01 (F037100)	Isoform 2 of Ankyrin repeat domain-containing protein 50 OS=Homo sapiens GN=ANKRD50	sp|Q9ULJ7-2|ANR50_HUMAN,sp|Q9ULJ7|ANR50_HUMAN,tr|Q8TB46|Q8TB46_HUMAN	uni_human_2016.fasta	155,859.4	70.6%	0	0	0	0.000%	0.000%
MDAV_SFD	BR1	MDAV_BR1	File Name: MDAV_01_01 (F037100)	Isoform 2 of Sodium channel protein type 9 subunit alpha OS=Homo sapiens GN=SCN9A	sp|Q15858-2|SCN9A_HUMAN,sp|Q15858-3|SCN9A_HUMAN,sp|Q15858-4|SCN9A_HUMAN,sp|Q15858|SCN9A_HUMAN	uni_human_2016.fasta	226,382.4	87.2%	1	1	1	0.0330%	0.755%
MDAV_SFD	BR1	MDAV_BR1	File Name: MDAV_01_01 (F037100)	Protein TRAJ12 (Fragment) OS=Homo sapiens GN=TRAJ12 PE=4 SV=1	tr|A0A075B6U8|A0A075B6U8_HUMAN	uni_human_2016.fasta	2,251.7	72.3%	0	0	0	0.000%	0.000%
MDAV_SFD	BR1	MDAV_BR1	File Name: MDAV_01_01 (F037100)	ELAV-like protein OS=Homo sapiens PE=2 SV=1	tr|B7Z5E0|B7Z5E0_HUMAN	uni_human_2016.fasta	36,848.1	69.6%	0	0	0	0.000%	0.000%
MDAV_SFD	BR1	MDAV_BR1	File Name: MDAV_01_01 (F037100)	Isoform 2 of Serine/threonine-protein kinase WNK3 OS=Homo sapiens GN=WNK3	sp|Q9BYP7-2|WNK3_HUMAN,sp|Q9BYP7-3|WNK3_HUMAN,sp|Q9BYP7-4|WNK3_HUMAN,sp|Q9BYP7|WNK3_HUMAN,tr|A0A087WYK2|A0A087WYK2_HUMAN,tr|B1AQN8|B1AQN8_HUMAN	uni_human_2016.fasta	198,414.2	59.3%	0	0	0	0.000%	0.000%
MDAV_SFD	BR1	MDAV_BR1	File Name: MDAV_01_01 (F037100)	Zinc finger protein 548 (Fragment) OS=Homo sapiens GN=ZNF548 PE=4 SV=1	tr|M0QX17|M0QX17_HUMAN,tr|M0R041|M0R041_HUMAN,tr|M0R354|M0R354_HUMAN	uni_human_2016.fasta	6,555.3	84.9%	1	1	1	0.0330%	17.5%
MDAV_SFD	BR1	MDAV_BR1	File Name: MDAV_01_01 (F037100)	Exonuclease mut-7 homolog, isoform 5 (Fragment) OS=Homo sapiens GN=EXD3 PE=4 SV=1	tr|H0YD51|H0YD51_HUMAN	uni_human_2016.fasta	4,168.5	65.4%	0	0	0	0.000%	0.000%
MDAV_SFD	BR1	MDAV_BR1	File Name: MDAV_01_01 (F037100)	Nipped-B-like protein OS=Homo sapiens GN=NIPBL PE=1 SV=2	sp|Q6KC79|NIPBL_HUMAN,tr|Q6IEH8|Q6IEH8_HUMAN	uni_human_2016.fasta	316,055.3	89.5%	1	1	1	0.0330%	0.464%
MDAV_SFD	BR1	MDAV_BR1	File Name: MDAV_01_01 (F037100)	Cytoplasmic dynein 1 heavy chain 1 OS=Homo sapiens GN=DYNC1H1 PE=1 SV=5	sp|Q14204|DYHC1_HUMAN	uni_human_2016.fasta	532,405.6	78.0%	1	1	1	0.0330%	0.194%
MDAV_SFD	BR1	MDAV_BR1	File Name: MDAV_01_01 (F037100)	Keratin, type I cytoskeletal 9 OS=Homo sapiens GN=KRT9 PE=1 SV=3	sp|P35527|K1C9_HUMAN	uni_human_2016.fasta	62,065.9	99.8%	2	2	2	0.0659%	6.58%
MDAV_SFD	BR1	MDAV_BR1	File Name: MDAV_01_01 (F037100)	Isoform 2 of Zinc transporter ZIP13 OS=Homo sapiens GN=SLC39A13	sp|Q96H72-2|S39AD_HUMAN,sp|Q96H72|S39AD_HUMAN,tr|E9PNE7|E9PNE7_HUMAN,tr|E9PNN7|E9PNN7_HUMAN,tr|E9PRH4|E9PRH4_HUMAN,tr|E9PSA8|E9PSA8_HUMAN,tr|G3V1B2|G3V1B2_HUMAN,tr|K4DIA9|K4DIA9_HUMAN,tr|K4DIB5|K4DIB5_HUMAN	uni_human_2016.fasta	39,012.1	51.3%	0	0	0	0.000%	0.000%
MDAV_SFD	BR1	MDAV_BR1	File Name: MDAV_01_01 (F037100)	Protein TRAJ43 (Fragment) OS=Homo sapiens GN=TRAJ43 PE=4 SV=1	tr|A0A075B6V1|A0A075B6V1_HUMAN	uni_human_2016.fasta	2,002.2	65.6%	0	0	0	0.000%	0.000%
MDAV_SFD	BR1	MDAV_BR1	File Name: MDAV_01_01 (F037100)	Activity-dependent neuroprotector homeobox protein OS=Homo sapiens GN=ADNP PE=1 SV=1	sp|Q9H2P0|ADNP_HUMAN,tr|B2RBM8|B2RBM8_HUMAN,tr|Q6DHZ8|Q6DHZ8_HUMAN	uni_human_2016.fasta	123,564.3	85.3%	1	1	1	0.0330%	0.907%
MDAV_SFD	BR1	MDAV_BR1	File Name: MDAV_01_01 (F037100)	14-3-3 protein epsilon (Fragment) OS=Homo sapiens GN=YWHAE PE=1 SV=1	tr|K7EIT4|K7EIT4_HUMAN	uni_human_2016.fasta	12,703.1	66.7%	0	0	0	0.000%	0.000%
MDAV_SFD	BR1	MDAV_BR1	File Name: MDAV_01_01 (F037100)	Isoform Short of E3 SUMO-protein ligase EGR2 OS=Homo sapiens GN=EGR2	sp|P11161-2|EGR2_HUMAN	uni_human_2016.fasta	44,970.8	94.2%	1	1	1	0.0330%	4.23%
MDAV_SFD	BR1	MDAV_BR1	File Name: MDAV_01_01 (F037100)	cDNA FLJ10273 fis, clone HEMBB1001137, highly similar to SEC23-interacting protein OS=Homo sapiens PE=2 SV=1	tr|B3KM47|B3KM47_HUMAN	uni_human_2016.fasta	111,116.9	83.3%	1	1	1	0.0330%	0.800%
MDAV_SFD	BR1	MDAV_BR1	File Name: MDAV_01_01 (F037100)	Citrate synthase OS=Homo sapiens GN=CS PE=1 SV=1	tr|A0A0C4DGI3|A0A0C4DGI3_HUMAN,tr|B7Z1E1|B7Z1E1_HUMAN,tr|F8VPA1|F8VPA1_HUMAN,tr|F8VPF9|F8VPF9_HUMAN	uni_human_2016.fasta	16,147.2	78.6%	1	1	1	0.0330%	1.75%
MDAV_SFD	BR1	MDAV_BR1	File Name: MDAV_01_01 (F037100)	ADP/ATP translocase 2 OS=Homo sapiens GN=SLC25A5 PE=1 SV=7	sp|P05141|ADT2_HUMAN	uni_human_2016.fasta	32,853.5	90.8%	1	1	1	0.0330%	2.68%
MDAV_SFD	BR1	MDAV_BR1	File Name: MDAV_01_01 (F037100)	Heterogeneous nuclear ribonucleoprotein H (Fragment) OS=Homo sapiens GN=HNRNPH1 PE=1 SV=1	tr|H0YBW2|H0YBW2_HUMAN	uni_human_2016.fasta	4,551.8	62.8%	0	0	0	0.000%	0.000%
MDAV_SFD	BR1	MDAV_BR1	File Name: MDAV_01_01 (F037100)	Isoform 2 of Sorting nexin-13 OS=Homo sapiens GN=SNX13	sp|Q9Y5W8-2|SNX13_HUMAN,sp|Q9Y5W8|SNX13_HUMAN,tr|A0A024R9Z9|A0A024R9Z9_HUMAN,tr|A0A024RA48|A0A024RA48_HUMAN,tr|A0A087WUZ7|A0A087WUZ7_HUMAN,tr|B3KN60|B3KN60_HUMAN,tr|B4DGG2|B4DGG2_HUMAN,tr|Q86XC4|Q86XC4_HUMAN	uni_human_2016.fasta	112,193.7	49.8%	0	0	0	0.000%	0.000%
MDAV_SFD	BR1	MDAV_BR1	File Name: MDAV_01_01 (F037100)	Calmodulin-like protein 5 OS=Homo sapiens GN=CALML5 PE=1 SV=2	sp|Q9NZT1|CALL5_HUMAN,tr|Q53H37|Q53H37_HUMAN	uni_human_2016.fasta	15,892.9	92.4%	1	1	1	0.0330%	9.59%
MDAV_SFD	BR1	MDAV_BR1	File Name: MDAV_01_01 (F037100)	cDNA FLJ37915 fis, clone CTONG1000093, highly similar to Homo sapiens armadillo repeat containing 2 (ARMC2), mRNA OS=Homo sapiens PE=2 SV=1	tr|B3KT98|B3KT98_HUMAN	uni_human_2016.fasta	96,824.7	61.1%	0	0	0	0.000%	0.000%
MDAV_SFD	BR1	MDAV_BR1	File Name: MDAV_01_01 (F037100)	Putative protein T-ENOL OS=Homo sapiens GN=T-ENOL PE=4 SV=1	sp|P0DO92|ENOL_HUMAN	uni_human_2016.fasta	9,002.4	53.3%	0	0	0	0.000%	0.000%
MDAV_SFD	BR1	MDAV_BR1	File Name: MDAV_01_01 (F037100)	Isoform 2 of APOBEC1 complementation factor OS=Homo sapiens GN=A1CF	sp|Q9NQ94-2|A1CF_HUMAN,sp|Q9NQ94-6|A1CF_HUMAN,sp|Q9NQ94|A1CF_HUMAN,tr|A0A024QZJ5|A0A024QZJ5_HUMAN,tr|A0A024QZM7|A0A024QZM7_HUMAN,tr|Q5T0W7|Q5T0W7_HUMAN,tr|Q7Z2U9|Q7Z2U9_HUMAN	uni_human_2016.fasta	65,203.9	85.7%	1	1	1	0.0330%	1.71%
MDAV_SFD	BR1	MDAV_BR1	File Name: MDAV_01_01 (F037100)	Serine/threonine-protein kinase 38 OS=Homo sapiens GN=STK38 PE=1 SV=1	sp|Q15208|STK38_HUMAN,tr|A0A024RD18|A0A024RD18_HUMAN,tr|B2R6F9|B2R6F9_HUMAN	uni_human_2016.fasta	54,192.2	90.6%	1	1	1	0.0330%	3.66%
MDAV_SFD	BR1	MDAV_BR1	File Name: MDAV_01_01 (F037100)	Isoform 2 of Microtubule-associated protein 9 OS=Homo sapiens GN=MAP9	sp|Q49MG5-2|MAP9_HUMAN,sp|Q49MG5|MAP9_HUMAN,tr|A0A0C4DG83|A0A0C4DG83_HUMAN,tr|A2VCS9|A2VCS9_HUMAN,tr|A2VCT0|A2VCT0_HUMAN,tr|B4DVG9|B4DVG9_HUMAN,tr|B9EJB6|B9EJB6_HUMAN,tr|E7ETZ8|E7ETZ8_HUMAN,tr|Q05CN5|Q05CN5_HUMAN	uni_human_2016.fasta	74,237.2	59.4%	0	0	0	0.000%	0.000%
MDAV_SFD	BR1	MDAV_BR1	File Name: MDAV_01_01 (F037100)	Tax_Id=9606 Gene_Symbol=KRT16 Keratin, type I cytoskeletal 16	IPI:CON_00217963.3|SWISS-PROT:P08779,IPI:CON_IPI00217963.3|SWISS-PROT:P08779,sp|P08779|K1C16_HUMAN	uni_human_2016.fasta	51,269.0	94.2%	1	1	1	0.0330%	4.23%
MDAV_SFD	BR1	MDAV_BR1	File Name: MDAV_01_01 (F037100)	MAP kinase-activated protein kinase 5 OS=Homo sapiens GN=MAPKAPK5 PE=4 SV=1	tr|R4GN93|R4GN93_HUMAN	uni_human_2016.fasta	5,894.2	58.1%	0	0	0	0.000%	0.000%
MDAV_SFD	BR1	MDAV_BR1	File Name: MDAV_01_01 (F037100)	cDNA FLJ50270 OS=Homo sapiens PE=2 SV=1	tr|B7Z7B6|B7Z7B6_HUMAN	uni_human_2016.fasta	63,956.2	62.8%	0	0	0	0.000%	0.000%
MDAV_SFD	BR1	MDAV_BR1	File Name: MDAV_01_01 (F037100)	Tax_Id=9606 Gene_Symbol=KRT10 Keratin, type I cytoskeletal 10	IPI:CON_00009865.2|SWISS-PROT:P13645,sp|P13645|K1C10_HUMAN	uni_human_2016.fasta	59,512.4	99.1%	2	2	2	0.0659%	2.87%
MDAV_SFD	BR1	MDAV_BR1	File Name: MDAV_01_01 (F037100)	Isoform 2 of DAZ-associated protein 1 OS=Homo sapiens GN=DAZAP1	sp|Q96EP5-2|DAZP1_HUMAN,sp|Q96EP5|DAZP1_HUMAN,tr|A0A0S2Z569|A0A0S2Z569_HUMAN,tr|K7EK33|K7EK33_HUMAN,tr|K7EQ02|K7EQ02_HUMAN,tr|K7EQ55|K7EQ55_HUMAN,tr|Q5IRN2|Q5IRN2_HUMAN	uni_human_2016.fasta	43,383.0	66.4%	0	0	0	0.000%	0.000%
MDAV_SFD	BR1	MDAV_BR1	File Name: MDAV_01_01 (F037100)	Isoform 2 of CXXC-type zinc finger protein 1 OS=Homo sapiens GN=CXXC1	sp|Q9P0U4-2|CXXC1_HUMAN,sp|Q9P0U4|CXXC1_HUMAN,tr|K7EQ21|K7EQ21_HUMAN	uni_human_2016.fasta	75,712.1	88.0%	1	1	1	0.0330%	2.58%
MDAV_SFD	BR1	MDAV_BR1	File Name: MDAV_01_01 (F037100)	A-kinase anchor protein 12 OS=Homo sapiens GN=AKAP12 PE=1 SV=4	sp|Q02952|AKA12_HUMAN	uni_human_2016.fasta	191,473.8	81.6%	1	1	1	0.0330%	0.505%
MDAV_SFD	BR1	MDAV_BR1	File Name: MDAV_01_01 (F037100)	Ubiquitin carboxyl-terminal hydrolase 35 OS=Homo sapiens GN=USP35 PE=1 SV=3	sp|Q9P2H5|UBP35_HUMAN	uni_human_2016.fasta	113,406.5	73.0%	0	0	0	0.000%	0.000%
MDAV_SFD	BR1	MDAV_BR1	File Name: MDAV_01_01 (F037100)	60S ribosomal protein L10a OS=Homo sapiens GN=RPL10A PE=1 SV=2	sp|P62906|RL10A_HUMAN	uni_human_2016.fasta	24,832.0	69.5%	0	0	0	0.000%	0.000%
MDAV_SFD	BR1	MDAV_BR1	File Name: MDAV_01_01 (F037100)	E3 ubiquitin-protein ligase ARIH1 (Fragment) OS=Homo sapiens GN=ARIH1 PE=4 SV=1	tr|H3BUS0|H3BUS0_HUMAN	uni_human_2016.fasta	4,914.4	94.2%	1	1	1	0.0330%	14.9%
MDAV_SFD	BR1	MDAV_BR1	File Name: MDAV_01_01 (F037100)	Desmoglein-1 OS=Homo sapiens GN=DSG1 PE=1 SV=2	sp|Q02413|DSG1_HUMAN	uni_human_2016.fasta	113,748.9	93.4%	1	1	1	0.0330%	0.953%
MDAV_SFD	BR1	MDAV_BR1	File Name: MDAV_01_01 (F037100)	DnaJ homolog subfamily B member 14 (Fragment) OS=Homo sapiens GN=DNAJB14 PE=1 SV=1	tr|H7C494|H7C494_HUMAN	uni_human_2016.fasta	5,241.4	73.9%	0	0	0	0.000%	0.000%
MDAV_SFD	BR1	MDAV_BR1	File Name: MDAV_01_01 (F037100)	Myosin-reactive immunoglobulin heavy chain variable region (Fragment) OS=Homo sapiens PE=2 SV=1	tr|Q9UL84|Q9UL84_HUMAN	uni_human_2016.fasta	13,579.2	91.5%	1	1	1	0.0330%	9.02%
MDAV_SFD	BR1	MDAV_BR1	File Name: MDAV_01_01 (F037100)	Proheparin-binding EGF-like growth factor OS=Homo sapiens GN=HBEGF PE=1 SV=1	sp|Q99075|HBEGF_HUMAN,tr|Q53H93|Q53H93_HUMAN	uni_human_2016.fasta	23,067.4	90.9%	1	1	1	0.0330%	4.33%
MDAV_SFD	BR1	MDAV_BR1	File Name: MDAV_01_01 (F037100)	Isoform 2 of E3 ubiquitin-protein ligase RNF213 OS=Homo sapiens GN=RNF213	sp|Q63HN8-4|RN213_HUMAN,sp|Q63HN8|RN213_HUMAN,tr|A0A0A0MTC1|A0A0A0MTC1_HUMAN,tr|A0A0A0MTR7|A0A0A0MTR7_HUMAN	uni_human_2016.fasta	591,406.6	89.7%	1	1	1	0.0330%	0.152%
MDAV_SFD	BR1	MDAV_BR1	File Name: MDAV_01_01 (F037100)	PDZ and LIM domain protein 5 (Fragment) OS=Homo sapiens GN=PDLIM5 PE=1 SV=1	tr|H0YBI4|H0YBI4_HUMAN	uni_human_2016.fasta	21,768.1	78.4%	1	1	1	0.0330%	3.06%
MDAV_SFD	BR1	MDAV_BR1	File Name: MDAV_01_01 (F037100)	Metallothionein 1H-like protein 1 OS=Homo sapiens GN=MT1HL1 PE=3 SV=1	sp|P0DM35|M1BL1_HUMAN	uni_human_2016.fasta	6,093.9	59.7%	0	0	0	0.000%	0.000%
MDAV_SFD	BR1	MDAV_BR1	File Name: MDAV_01_01 (F037100)	Bobby sox homolog (Drosophila), isoform CRA_a OS=Homo sapiens GN=BBX PE=4 SV=1	tr|D3DN56|D3DN56_HUMAN	uni_human_2016.fasta	67,780.1	71.1%	0	0	0	0.000%	0.000%
MDAV_SFD	BR1	MDAV_BR1	File Name: MDAV_01_01 (F037100)	60 kDa heat shock protein, mitochondrial OS=Homo sapiens GN=HSPD1 PE=1 SV=2	sp|P10809|CH60_HUMAN,tr|A0A024R3X4|A0A024R3X4_HUMAN,tr|B7Z4F6|B7Z4F6_HUMAN,tr|B7Z597|B7Z597_HUMAN,tr|B7Z5E7|B7Z5E7_HUMAN	uni_human_2016.fasta	61,055.7	79.7%	1	1	1	0.0330%	3.84%
MDAV_SFD	BR1	MDAV_BR1	File Name: MDAV_01_01 (F037100)	Isoform 2 of RAS protein activator like-3 OS=Homo sapiens GN=RASAL3	sp|Q86YV0-2|RASL3_HUMAN,sp|Q86YV0|RASL3_HUMAN	uni_human_2016.fasta	111,900.4	86.4%	1	1	1	0.0330%	0.954%
MDAV_SFD	BR1	MDAV_BR1	File Name: MDAV_01_01 (F037100)	Chromosome 9 open reading frame 19, isoform CRA_a (Fragment) OS=Homo sapiens GN=C9orf19 PE=4 SV=1	tr|D3DRP5|D3DRP5_HUMAN	uni_human_2016.fasta	37,783.9	62.2%	0	0	0	0.000%	0.000%
MDAV_SFD	BR1	MDAV_BR1	File Name: MDAV_01_01 (F037100)	Very-long-chain (3R)-3-hydroxyacyl-CoA dehydratase 1 (Fragment) OS=Homo sapiens GN=HACD1 PE=1 SV=1	tr|J3KS69|J3KS69_HUMAN	uni_human_2016.fasta	19,719.2	88.6%	1	1	1	0.0330%	14.4%
MDAV_SFD	BR1	MDAV_BR1	File Name: MDAV_02_01 (F037101)	Alternative protein ITGA9 OS=Homo sapiens GN=ITGA9 PE=4 SV=1	tr|L8E7C7|L8E7C7_HUMAN	uni_human_2016.fasta	5,247.0	61.3%	0	0	0	0.000%	0.000%
MDAV_SFD	BR1	MDAV_BR1	File Name: MDAV_02_01 (F037101)	Transcriptional regulator ATRX (Fragment) OS=Homo sapiens GN=ATRX PE=1 SV=1	tr|A0A096LNN3|A0A096LNN3_HUMAN	uni_human_2016.fasta	59,389.0	66.9%	0	0	0	0.000%	0.000%
MDAV_SFD	BR1	MDAV_BR1	File Name: MDAV_02_01 (F037101)	Isoform 2 of M-phase phosphoprotein 8 OS=Homo sapiens GN=MPHOSPH8	sp|Q99549-2|MPP8_HUMAN,sp|Q99549|MPP8_HUMAN	uni_human_2016.fasta	97,185.2	56.2%	0	0	0	0.000%	0.000%
MDAV_SFD	BR1	MDAV_BR1	File Name: MDAV_02_01 (F037101)	Chromodomain-helicase-DNA-binding protein 7 (Fragment) OS=Homo sapiens GN=CHD7 PE=4 SV=1	tr|H0YD01|H0YD01_HUMAN	uni_human_2016.fasta	2,093.0	79.1%	1	1	1	0.0330%	42.1%
MDAV_SFD	BR1	MDAV_BR1	File Name: MDAV_02_01 (F037101)	Nucleoprotein TPR OS=Homo sapiens GN=TPR PE=1 SV=3	sp|P12270|TPR_HUMAN	uni_human_2016.fasta	267,289.3	90.7%	1	1	1	0.0330%	0.508%
MDAV_SFD	BR1	MDAV_BR1	File Name: MDAV_02_01 (F037101)	Phosphoglucomutase-1 OS=Homo sapiens GN=PGM1 PE=1 SV=3	sp|P36871|PGM1_HUMAN,tr|B4DFP1|B4DFP1_HUMAN	uni_human_2016.fasta	61,451.1	91.7%	1	1	1	0.0330%	1.60%
MDAV_SFD	BR1	MDAV_BR1	File Name: MDAV_02_01 (F037101)	TTL/TEL fusion protein TTL-B2 OS=Homo sapiens GN=TTL/TEL fusion PE=2 SV=1	tr|Q8NEU1|Q8NEU1_HUMAN,tr|Q8NEU2|Q8NEU2_HUMAN	uni_human_2016.fasta	4,362.0	82.5%	1	1	1	0.0330%	33.3%
MDAV_SFD	BR1	MDAV_BR1	File Name: MDAV_02_01 (F037101)	Adenylate cyclase type 8 (Fragment) OS=Homo sapiens GN=ADCY8 PE=1 SV=1	tr|E5RFR2|E5RFR2_HUMAN	uni_human_2016.fasta	28,952.1	85.8%	1	1	1	0.0330%	7.54%
MDAV_SFD	BR1	MDAV_BR1	File Name: MDAV_02_01 (F037101)	Alpha-ketoglutarate-dependent dioxygenase alkB homolog 6 (Fragment) OS=Homo sapiens GN=ALKBH6 PE=1 SV=1	tr|H0YD66|H0YD66_HUMAN	uni_human_2016.fasta	5,410.9	57.6%	0	0	0	0.000%	0.000%
MDAV_SFD	BR1	MDAV_BR1	File Name: MDAV_02_01 (F037101)	Neuroligin-1 (Fragment) OS=Homo sapiens GN=NLGN1 PE=1 SV=1	tr|C9J4D3|C9J4D3_HUMAN,tr|D2X2H5|D2X2H5_HUMAN	uni_human_2016.fasta	96,369.3	87.0%	1	1	1	0.0330%	4.90%
MDAV_SFD	BR1	MDAV_BR1	File Name: MDAV_02_01 (F037101)	Isoform 2 of Filamin-A OS=Homo sapiens GN=FLNA	sp|P21333-2|FLNA_HUMAN,sp|P21333|FLNA_HUMAN,tr|Q5HY54|Q5HY54_HUMAN	uni_human_2016.fasta	280,729.4	98.5%	1	1	1	0.0330%	0.606%
MDAV_SFD	BR1	MDAV_BR1	File Name: MDAV_02_01 (F037101)	Transcriptional regulator ATRX (Fragment) OS=Homo sapiens GN=ATRX PE=1 SV=1	tr|A0A096LNR8|A0A096LNR8_HUMAN	uni_human_2016.fasta	8,053.8	97.5%	1	1	1	0.0330%	10.6%
MDAV_SFD	BR1	MDAV_BR1	File Name: MDAV_02_01 (F037101)	Isoform 2 of Zinc finger protein 586 OS=Homo sapiens GN=ZNF586	sp|Q9NXT0-2|ZN586_HUMAN	uni_human_2016.fasta	22,779.3	88.4%	1	1	1	0.0330%	9.05%
MDAV_SFD	BR1	MDAV_BR1	File Name: MDAV_02_01 (F037101)	Isoform 2 of Spectrin alpha chain, non-erythrocytic 1 OS=Homo sapiens GN=SPTAN1	sp|Q13813-2|SPTN1_HUMAN,sp|Q13813-3|SPTN1_HUMAN,sp|Q13813|SPTN1_HUMAN,tr|A0A024R889|A0A024R889_HUMAN,tr|A0A0D9SF54|A0A0D9SF54_HUMAN,tr|A0A0D9SGF6|A0A0D9SGF6_HUMAN	uni_human_2016.fasta	284,542.7	99.6%	2	2	2	0.0660%	0.767%
MDAV_SFD	BR1	MDAV_BR1	File Name: MDAV_02_01 (F037101)	Isoform Ik2 of DNA-binding protein Ikaros OS=Homo sapiens GN=IKZF1	sp|Q13422-2|IKZF1_HUMAN,sp|Q13422-7|IKZF1_HUMAN,sp|Q13422-8|IKZF1_HUMAN,sp|Q13422|IKZF1_HUMAN	uni_human_2016.fasta	57,528.0	82.2%	1	1	1	0.0330%	3.47%
MDAV_SFD	BR1	MDAV_BR1	File Name: MDAV_02_01 (F037101)	Keratin, type II cytoskeletal 2 epidermal OS=Homo sapiens GN=KRT2 PE=1 SV=2	sp|P35908|K22E_HUMAN	uni_human_2016.fasta	65,433.9	99.8%	2	2	2	0.0660%	6.73%
MDAV_SFD	BR1	MDAV_BR1	File Name: MDAV_02_01 (F037101)	Matrix metalloproteinase-25 OS=Homo sapiens GN=MMP25 PE=1 SV=1	sp|Q9NPA2|MMP25_HUMAN	uni_human_2016.fasta	62,555.4	67.9%	0	0	0	0.000%	0.000%
MDAV_SFD	BR1	MDAV_BR1	File Name: MDAV_02_01 (F037101)	Isoform 2 of Calcium-binding mitochondrial carrier protein SCaMC-1 OS=Homo sapiens GN=SLC25A24	sp|Q6NUK1-2|SCMC1_HUMAN,sp|Q6NUK1|SCMC1_HUMAN,tr|B4E290|B4E290_HUMAN,tr|B7ZB41|B7ZB41_HUMAN,tr|J3KN42|J3KN42_HUMAN	uni_human_2016.fasta	53,356.6	81.4%	1	1	1	0.0330%	1.97%
MDAV_SFD	BR1	MDAV_BR1	File Name: MDAV_02_01 (F037101)	cDNA FLJ32944 fis, clone TESTI2007864, highly similar to Zinc finger protein 232 OS=Homo sapiens PE=2 SV=1	tr|B3KQ61|B3KQ61_HUMAN	uni_human_2016.fasta	19,458.1	55.6%	0	0	0	0.000%	0.000%
MDAV_SFD	BR1	MDAV_BR1	File Name: MDAV_02_01 (F037101)	Polycomb protein EED OS=Homo sapiens GN=EED PE=1 SV=1	tr|E9PMU3|E9PMU3_HUMAN	uni_human_2016.fasta	12,449.6	76.4%	0	0	0	0.000%	0.000%
MDAV_SFD	BR1	MDAV_BR1	File Name: MDAV_02_01 (F037101)	V-type proton ATPase subunit S1 OS=Homo sapiens GN=ATP6AP1 PE=1 SV=2	sp|Q15904|VAS1_HUMAN,tr|A6NLC6|A6NLC6_HUMAN,tr|A6QRJ1|A6QRJ1_HUMAN,tr|F2Z3L8|F2Z3L8_HUMAN	uni_human_2016.fasta	52,027.2	68.0%	0	0	0	0.000%	0.000%
MDAV_SFD	BR1	MDAV_BR1	File Name: MDAV_02_01 (F037101)	Isoform Short of E3 SUMO-protein ligase EGR2 OS=Homo sapiens GN=EGR2	sp|P11161-2|EGR2_HUMAN	uni_human_2016.fasta	44,970.8	89.2%	1	1	1	0.0330%	3.99%
MDAV_SFD	BR1	MDAV_BR1	File Name: MDAV_02_01 (F037101)	Isoform 2 of Hyaluronan mediated motility receptor OS=Homo sapiens GN=HMMR	sp|O75330-2|HMMR_HUMAN,sp|O75330-3|HMMR_HUMAN,sp|O75330-4|HMMR_HUMAN,sp|O75330|HMMR_HUMAN,tr|B4DZK6|B4DZK6_HUMAN	uni_human_2016.fasta	84,103.5	59.9%	0	0	0	0.000%	0.000%
MDAV_SFD	BR1	MDAV_BR1	File Name: MDAV_02_01 (F037101)	AP-3 complex subunit mu-2 (Fragment) OS=Homo sapiens GN=AP3M2 PE=1 SV=1	tr|H0YAY4|H0YAY4_HUMAN	uni_human_2016.fasta	10,720.3	88.7%	1	1	1	0.0330%	7.22%
MDAV_SFD	BR1	MDAV_BR1	File Name: MDAV_02_01 (F037101)	Isoform 2 of WD repeat-containing protein 87 OS=Homo sapiens GN=WDR87	sp|Q6ZQQ6-2|WDR87_HUMAN,sp|Q6ZQQ6|WDR87_HUMAN,tr|E7ESW6|E7ESW6_HUMAN	uni_human_2016.fasta	333,188.8	69.5%	0	0	0	0.000%	0.000%
MDAV_SFD	BR1	MDAV_BR1	File Name: MDAV_02_01 (F037101)	ADP/ATP translocase 2 OS=Homo sapiens GN=SLC25A5 PE=1 SV=7	sp|P05141|ADT2_HUMAN	uni_human_2016.fasta	32,853.5	83.6%	1	1	1	0.0330%	2.68%
MDAV_SFD	BR1	MDAV_BR1	File Name: MDAV_02_01 (F037101)	SH3 and multiple ankyrin repeat domains protein 2 (Fragment) OS=Homo sapiens GN=SHANK2 PE=1 SV=1	tr|H0Y7S5|H0Y7S5_HUMAN	uni_human_2016.fasta	27,946.7	96.2%	1	1	1	0.0330%	8.17%
MDAV_SFD	BR1	MDAV_BR1	File Name: MDAV_02_01 (F037101)	Isoform 2 of Cytoskeleton-associated protein 5 OS=Homo sapiens GN=CKAP5	sp|Q14008-2|CKAP5_HUMAN,sp|Q14008-3|CKAP5_HUMAN,sp|Q14008|CKAP5_HUMAN	uni_human_2016.fasta	225,501.7	88.4%	0	0	0	0.000%	0.000%
MDAV_SFD	BR1	MDAV_BR1	File Name: MDAV_02_01 (F037101)	Alternative protein UBR4 OS=Homo sapiens GN=UBR4 PE=4 SV=1	tr|L0R6T5|L0R6T5_HUMAN	uni_human_2016.fasta	10,801.8	62.2%	0	0	0	0.000%	0.000%
MDAV_SFD	BR1	MDAV_BR1	File Name: MDAV_02_01 (F037101)	Tax_Id=9606 Gene_Symbol=KRT5 Keratin, type II cytoskeletal 5	IPI:CON_00009867.3|SWISS-PROT:P13647,sp|P13647|K2C5_HUMAN	uni_human_2016.fasta	62,379.6	98.0%	1	1	1	0.0330%	1.86%
MDAV_SFD	BR1	MDAV_BR1	File Name: MDAV_02_01 (F037101)	CAD protein OS=Homo sapiens GN=CAD PE=1 SV=3	sp|P27708|PYR1_HUMAN,tr|F8VPD4|F8VPD4_HUMAN,tr|Q53SY7|Q53SY7_HUMAN	uni_human_2016.fasta	242,982.5	99.4%	2	2	2	0.0660%	1.08%
MDAV_SFD	BR1	MDAV_BR1	File Name: MDAV_02_01 (F037101)	Protein SON (Fragment) OS=Homo sapiens GN=SON PE=1 SV=1	tr|H7C1M2|H7C1M2_HUMAN	uni_human_2016.fasta	160,022.0	88.6%	1	1	1	0.0330%	1.17%
MDAV_SFD	BR1	MDAV_BR1	File Name: MDAV_02_01 (F037101)	Nuclear pore complex protein Nup205 (Fragment) OS=Homo sapiens GN=NUP205 PE=4 SV=1	tr|U3KQH5|U3KQH5_HUMAN	uni_human_2016.fasta	4,682.5	83.2%	1	1	1	0.0330%	26.2%
MDAV_SFD	BR1	MDAV_BR1	File Name: MDAV_02_01 (F037101)	Nodal homolog OS=Homo sapiens GN=NODAL PE=1 SV=2	sp|Q96S42|NODAL_HUMAN,tr|H7C0E4|H7C0E4_HUMAN	uni_human_2016.fasta	39,561.5	82.4%	1	1	1	0.0330%	2.88%
MDAV_SFD	BR1	MDAV_BR1	File Name: MDAV_02_01 (F037101)	Isoform 2 of Syntaxin-7 OS=Homo sapiens GN=STX7	sp|O15400-2|STX7_HUMAN	uni_human_2016.fasta	27,400.2	60.6%	0	0	0	0.000%	0.000%
MDAV_SFD	BR1	MDAV_BR1	File Name: MDAV_02_01 (F037101)	E3 ubiquitin-protein ligase ARIH1 (Fragment) OS=Homo sapiens GN=ARIH1 PE=4 SV=1	tr|H3BUS0|H3BUS0_HUMAN	uni_human_2016.fasta	4,914.4	84.1%	1	1	1	0.0330%	14.9%
MDAV_SFD	BR1	MDAV_BR1	File Name: MDAV_02_01 (F037101)	Isoform 5 of Immunoglobulin-like and fibronectin type III domain-containing protein 1 OS=Homo sapiens GN=IGFN1	sp|Q86VF2-5|IGFN1_HUMAN	uni_human_2016.fasta	383,805.6	63.0%	0	0	0	0.000%	0.000%
MDAV_SFD	BR1	MDAV_BR1	File Name: MDAV_02_01 (F037101)	Isoform 2 of Utrophin OS=Homo sapiens GN=UTRN	sp|P46939-2|UTRO_HUMAN	uni_human_2016.fasta	394,969.2	61.6%	0	0	0	0.000%	0.000%
MDAV_SFD	BR1	MDAV_BR1	File Name: MDAV_02_01 (F037101)	A-kinase anchor protein 12 OS=Homo sapiens GN=AKAP12 PE=1 SV=4	sp|Q02952|AKA12_HUMAN	uni_human_2016.fasta	191,473.8	51.8%	0	0	0	0.000%	0.000%
MDAV_SFD	BR1	MDAV_BR1	File Name: MDAV_02_01 (F037101)	HSPC074 (Fragment) OS=Homo sapiens PE=2 SV=1	tr|Q9P0G2|Q9P0G2_HUMAN	uni_human_2016.fasta	10,120.0	90.0%	1	1	1	0.0330%	8.70%
MDAV_SFD	BR1	MDAV_BR1	File Name: MDAV_02_01 (F037101)	Alternative protein POLDIP2 OS=Homo sapiens GN=POLDIP2 PE=4 SV=1	tr|L8EAT8|L8EAT8_HUMAN	uni_human_2016.fasta	6,445.0	69.5%	0	0	0	0.000%	0.000%
MDAV_SFD	BR1	MDAV_BR1	File Name: MDAV_02_01 (F037101)	Isoform 2 of Disks large homolog 5 OS=Homo sapiens GN=DLG5	sp|Q8TDM6-2|DLG5_HUMAN,sp|Q8TDM6-4|DLG5_HUMAN,sp|Q8TDM6|DLG5_HUMAN	uni_human_2016.fasta	213,870.5	86.0%	1	1	1	0.0330%	0.950%
MDAV_SFD	BR1	MDAV_BR1	File Name: MDAV_02_01 (F037101)	Alternative protein KCNS3 OS=Homo sapiens GN=KCNS3 PE=4 SV=1	tr|L8E8W4|L8E8W4_HUMAN	uni_human_2016.fasta	4,871.7	92.2%	1	1	1	0.0330%	20.5%
MDAV_SFD	BR1	MDAV_BR1	File Name: MDAV_02_01 (F037101)	60 kDa heat shock protein, mitochondrial OS=Homo sapiens GN=HSPD1 PE=1 SV=2	sp|P10809|CH60_HUMAN,tr|A0A024R3X4|A0A024R3X4_HUMAN,tr|B7Z4F6|B7Z4F6_HUMAN,tr|B7Z597|B7Z597_HUMAN,tr|B7Z5E7|B7Z5E7_HUMAN	uni_human_2016.fasta	61,055.7	79.7%	1	1	1	0.0330%	3.84%
MDAV_SFD	BR1	MDAV_BR1	File Name: MDAV_02_01 (F037101)	Isoform 2 of Nuclear mitotic apparatus protein 1 OS=Homo sapiens GN=NUMA1	sp|Q14980-2|NUMA1_HUMAN,sp|Q14980-3|NUMA1_HUMAN,sp|Q14980-4|NUMA1_HUMAN,sp|Q14980|NUMA1_HUMAN,tr|A0A024R5G4|A0A024R5G4_HUMAN,tr|A0A024R5M9|A0A024R5M9_HUMAN,tr|A0A087WY61|A0A087WY61_HUMAN,tr|Q4LE64|Q4LE64_HUMAN	uni_human_2016.fasta	238,259.7	99.2%	2	2	2	0.0660%	1.000%
MDAV_SFD	BR1	MDAV_BR1	File Name: MDAV_02_01 (F037101)	Splicing factor U2AF 35 kDa subunit-like protein OS=Homo sapiens GN=U2AF1L5 PE=3 SV=1	sp|P0DN76|U2AF5_HUMAN,sp|Q01081-2|U2AF1_HUMAN,sp|Q01081-4|U2AF1_HUMAN,sp|Q01081|U2AF1_HUMAN,tr|B5BU08|B5BU08_HUMAN,tr|Q7Z780|Q7Z780_HUMAN	uni_human_2016.fasta	27,872.2	72.8%	0	0	0	0.000%	0.000%
MDAV_SFD	BR1	MDAV_BR1	File Name: MDAV_02_01 (F037101)	Keratin, type I cytoskeletal 9 OS=Homo sapiens GN=KRT9 PE=1 SV=3	sp|P35527|K1C9_HUMAN	uni_human_2016.fasta	62,065.9	100.0%	4	4	5	0.165%	7.87%
MDAV_SFD	BR1	MDAV_BR1	File Name: MDAV_02_01 (F037101)	PH and SEC7 domain-containing protein 3 (Fragment) OS=Homo sapiens GN=PSD3 PE=1 SV=1	tr|E5RIH3|E5RIH3_HUMAN	uni_human_2016.fasta	15,389.2	69.2%	0	0	0	0.000%	0.000%
MDAV_SFD	BR1	MDAV_BR1	File Name: MDAV_02_01 (F037101)	Coiled-coil domain-containing protein 91 (Fragment) OS=Homo sapiens GN=CCDC91 PE=1 SV=1	tr|H0YGB4|H0YGB4_HUMAN	uni_human_2016.fasta	14,453.5	86.5%	1	1	1	0.0330%	6.56%
MDAV_SFD	BR1	MDAV_BR1	File Name: MDAV_02_01 (F037101)	Probable rRNA-processing protein EBP2 OS=Homo sapiens GN=EBNA1BP2 PE=1 SV=2	sp|Q99848|EBP2_HUMAN,tr|H7C2Q8|H7C2Q8_HUMAN,tr|Q6IB29|Q6IB29_HUMAN	uni_human_2016.fasta	34,852.9	64.1%	0	0	0	0.000%	0.000%
MDAV_SFD	BR1	MDAV_BR1	File Name: MDAV_02_01 (F037101)	cDNA FLJ54780, highly similar to HLA class I histocompatibility antigen, alpha chain F OS=Homo sapiens PE=2 SV=1	tr|B7Z760|B7Z760_HUMAN	uni_human_2016.fasta	29,242.8	74.1%	0	0	0	0.000%	0.000%
MDAV_SFD	BR1	MDAV_BR1	File Name: MDAV_02_01 (F037101)	Thyroglobulin (Fragment) OS=Homo sapiens GN=TG PE=4 SV=1	tr|H0YBC5|H0YBC5_HUMAN	uni_human_2016.fasta	6,758.1	51.9%	0	0	0	0.000%	0.000%
MDAV_SFD	BR1	MDAV_BR1	File Name: MDAV_02_01 (F037101)	Isoform 2 of E3 ubiquitin-protein ligase RNF213 OS=Homo sapiens GN=RNF213	sp|Q63HN8-4|RN213_HUMAN,sp|Q63HN8|RN213_HUMAN,tr|A0A0A0MTC1|A0A0A0MTC1_HUMAN,tr|A0A0A0MTR7|A0A0A0MTR7_HUMAN	uni_human_2016.fasta	591,406.6	65.5%	0	0	0	0.000%	0.000%
MDAV_SFD	BR1	MDAV_BR1	File Name: MDAV_02_01 (F037101)	Protein phosphatase 1 regulatory subunit 12B OS=Homo sapiens GN=PPP1R12B PE=1 SV=2	sp|O60237|MYPT2_HUMAN,tr|A0A0A0MS24|A0A0A0MS24_HUMAN	uni_human_2016.fasta	110,405.7	58.5%	0	0	0	0.000%	0.000%
MDAV_SFD	BR1	MDAV_BR1	File Name: MDAV_02_01 (F037101)	Tyrosine-protein kinase OS=Homo sapiens PE=2 SV=1	tr|A8K4G3|A8K4G3_HUMAN	uni_human_2016.fasta	57,445.1	61.8%	0	0	0	0.000%	0.000%
MDAV_SFD	BR1	MDAV_BR1	File Name: MDAV_02_01 (F037101)	Oncoprotein-induced transcript 3 protein OS=Homo sapiens GN=OIT3 PE=1 SV=2	sp|Q8WWZ8|OIT3_HUMAN	uni_human_2016.fasta	60,020.4	89.4%	1	1	1	0.0330%	1.65%
MDAV_SFD	BR1	MDAV_BR1	File Name: MDAV_02_01 (F037101)	Alternative protein LY75 OS=Homo sapiens GN=LY75 PE=4 SV=1	tr|L8E7D1|L8E7D1_HUMAN	uni_human_2016.fasta	5,341.4	67.8%	0	0	0	0.000%	0.000%
MDAV_SFD	BR1	MDAV_BR1	File Name: MDAV_02_01 (F037101)	Splicing factor 45 OS=Homo sapiens GN=RBM17 PE=1 SV=1	sp|Q96I25|SPF45_HUMAN,tr|Q5W009|Q5W009_HUMAN	uni_human_2016.fasta	44,962.1	79.4%	1	1	1	0.0330%	4.49%
MDAV_SFD	BR1	MDAV_BR1	File Name: MDAV_02_01 (F037101)	cDNA FLJ58596, highly similar to Eukaryotic initiation factor 4A-I (EC 3.6.1.-) OS=Homo sapiens PE=2 SV=1	tr|B4DNH2|B4DNH2_HUMAN	uni_human_2016.fasta	26,778.7	60.0%	0	0	0	0.000%	0.000%
MDAV_SFD	BR1	MDAV_BR1	File Name: MDAV_02_01 (F037101)	Alternative protein RBM28 OS=Homo sapiens GN=RBM28 PE=4 SV=1	tr|L8ECH6|L8ECH6_HUMAN	uni_human_2016.fasta	6,066.4	50.9%	0	0	0	0.000%	0.000%
MDAV_SFD	BR1	MDAV_BR1	File Name: MDAV_02_01 (F037101)	Serine protease inhibitor Kazal-type 5 OS=Homo sapiens GN=SPINK5 PE=1 SV=2	sp|Q9NQ38|ISK5_HUMAN	uni_human_2016.fasta	120,715.7	62.7%	0	0	0	0.000%	0.000%
MDAV_SFD	BR1	MDAV_BR1	File Name: MDAV_02_01 (F037101)	Tax_Id=9606 Gene_Symbol=KRT16 Keratin, type I cytoskeletal 16	IPI:CON_00217963.3|SWISS-PROT:P08779,IPI:CON_IPI00217963.3|SWISS-PROT:P08779,sp|P08779|K1C16_HUMAN	uni_human_2016.fasta	51,269.0	94.3%	1	1	1	0.0330%	3.81%
MDAV_SFD	BR1	MDAV_BR1	File Name: MDAV_02_01 (F037101)	tRNA-splicing endonuclease subunit Sen54 (Fragment) OS=Homo sapiens GN=TSEN54 PE=1 SV=1	tr|J9JIH8|J9JIH8_HUMAN	uni_human_2016.fasta	28,956.4	63.7%	0	0	0	0.000%	0.000%
MDAV_SFD	BR1	MDAV_BR1	File Name: MDAV_02_01 (F037101)	Ubiquitously transcribed tetratricopeptide repeat protein Y-linked transcript variant 269 OS=Homo sapiens GN=UTY PE=2 SV=1	tr|F4MHD9|F4MHD9_HUMAN	uni_human_2016.fasta	126,253.4	81.4%	1	1	1	0.0330%	0.789%
MDAV_SFD	BR1	MDAV_BR1	File Name: MDAV_02_01 (F037101)	Probable JmjC domain-containing histone demethylation protein 2C (Fragment) OS=Homo sapiens GN=JMJD1C PE=1 SV=1	tr|H7BXU7|H7BXU7_HUMAN	uni_human_2016.fasta	105,369.2	72.8%	0	0	0	0.000%	0.000%
MDAV_SFD	BR1	MDAV_BR1	File Name: MDAV_02_01 (F037101)	HSF5 protein (Fragment) OS=Homo sapiens GN=HSF5 PE=2 SV=1	tr|A0AUM3|A0AUM3_HUMAN	uni_human_2016.fasta	53,820.1	91.2%	1	1	1	0.0330%	3.84%
MDAV_SFD	BR1	MDAV_BR1	File Name: MDAV_02_01 (F037101)	EF-hand calcium-binding domain-containing protein 14 OS=Homo sapiens GN=EFCAB14 PE=2 SV=1	sp|O75071|EFC14_HUMAN,tr|B3KMB2|B3KMB2_HUMAN,tr|B7Z3D1|B7Z3D1_HUMAN,tr|B7Z444|B7Z444_HUMAN	uni_human_2016.fasta	55,032.8	60.2%	0	0	0	0.000%	0.000%
MDAV_SFD	BR1	MDAV_BR1	File Name: MDAV_02_01 (F037101)	Calcium homeostasis modulator protein 1 OS=Homo sapiens GN=CALHM1 PE=1 SV=2	sp|Q8IU99|CAHM1_HUMAN	uni_human_2016.fasta	38,264.6	80.3%	1	1	1	0.0330%	2.60%
MDAV_SFD	BR1	MDAV_BR1	File Name: MDAV_02_01 (F037101)	MHC class I antigen (Fragment) OS=Homo sapiens GN=HLA-A PE=3 SV=1	tr|A9QUT7|A9QUT7_HUMAN	uni_human_2016.fasta	31,499.5	94.3%	1	1	1	0.0330%	5.13%
MDAV_SFD	BR1	MDAV_BR1	File Name: MDAV_02_01 (F037101)	Isoform 12 of Titin OS=Homo sapiens GN=TTN	sp|Q8WZ42-12|TITIN_HUMAN,tr|A0A0A0MTS7|A0A0A0MTS7_HUMAN	uni_human_2016.fasta	3,994,212.8	49.0%	0	0	0	0.000%	0.000%
MDAV_SFD	BR1	MDAV_BR1	File Name: MDAV_02_01 (F037101)	Torsin-1A-interacting protein 1 (Fragment) OS=Homo sapiens GN=TOR1AIP1 PE=4 SV=1	tr|H0YDJ8|H0YDJ8_HUMAN	uni_human_2016.fasta	6,444.7	56.6%	0	0	0	0.000%	0.000%
MDAV_SFD	BR1	MDAV_BR1	File Name: MDAV_02_01 (F037101)	Cytoplasmic polyadenylation element-binding protein 1 OS=Homo sapiens GN=CPEB1 PE=4 SV=1	tr|A0A087WUQ9|A0A087WUQ9_HUMAN,tr|A0A0J9YX15|A0A0J9YX15_HUMAN	uni_human_2016.fasta	14,884.3	86.4%	1	1	1	0.0330%	7.25%
MDAV_SFD	BR1	MDAV_BR1	File Name: MDAV_02_01 (F037101)	Isoform 7 of Protein transport protein Sec31A OS=Homo sapiens GN=SEC31A	sp|O94979-7|SC31A_HUMAN,tr|H7BXG7|H7BXG7_HUMAN	uni_human_2016.fasta	105,754.1	70.1%	0	0	0	0.000%	0.000%
MDAV_SFD	BR1	MDAV_BR1	File Name: MDAV_02_01 (F037101)	Parkin coregulated gene protein (Fragment) OS=Homo sapiens GN=PACRG PE=1 SV=1	tr|H0YGE0|H0YGE0_HUMAN	uni_human_2016.fasta	14,460.4	57.3%	0	0	0	0.000%	0.000%
MDAV_SFD	BR1	MDAV_BR1	File Name: MDAV_02_01 (F037101)	Insulin gene enhancer protein ISL-1 OS=Homo sapiens GN=ISL1 PE=1 SV=1	sp|P61371|ISL1_HUMAN,tr|A8K3X7|A8K3X7_HUMAN,tr|D6RBJ1|D6RBJ1_HUMAN	uni_human_2016.fasta	39,035.6	56.2%	0	0	0	0.000%	0.000%
MDAV_SFD	BR1	MDAV_BR1	File Name: MDAV_02_01 (F037101)	GLIS family zinc finger 3 transcript variant TS1 OS=Homo sapiens GN=GLIS3 PE=2 SV=1	tr|Q1PHK4|Q1PHK4_HUMAN	uni_human_2016.fasta	48,152.5	86.3%	1	1	1	0.0330%	2.28%
MDAV_SFD	BR1	MDAV_BR1	File Name: MDAV_02_01 (F037101)	Isoform 3 of Exportin-2 OS=Homo sapiens GN=CSE1L	sp|P55060-3|XPO2_HUMAN,sp|P55060-4|XPO2_HUMAN,sp|P55060|XPO2_HUMAN,tr|B4DM31|B4DM31_HUMAN,tr|B4DPS6|B4DPS6_HUMAN,tr|B4DUC5|B4DUC5_HUMAN	uni_human_2016.fasta	110,421.9	94.3%	1	1	1	0.0330%	1.06%
MDAV_SFD	BR1	MDAV_BR1	File Name: MDAV_02_01 (F037101)	Alternative protein PAQR8 OS=Homo sapiens GN=PAQR8 PE=4 SV=1	tr|L8EBD2|L8EBD2_HUMAN	uni_human_2016.fasta	5,980.3	62.1%	0	0	0	0.000%	0.000%
MDAV_SFD	BR1	MDAV_BR1	File Name: MDAV_02_01 (F037101)	Methyl-CpG-binding domain protein 1 (Fragment) OS=Homo sapiens GN=MBD1 PE=1 SV=1	tr|K7EMA9|K7EMA9_HUMAN	uni_human_2016.fasta	28,266.0	82.3%	1	1	1	0.0330%	5.86%
MDAV_SFD	BR1	MDAV_BR1	File Name: MDAV_02_01 (F037101)	Anoctamin OS=Homo sapiens PE=2 SV=1	tr|Q9NW72|Q9NW72_HUMAN	uni_human_2016.fasta	68,929.8	60.3%	0	0	0	0.000%	0.000%
MDAV_SFD	BR1	MDAV_BR1	File Name: MDAV_02_01 (F037101)	Endogenous retrovirus group K member 16 Rec protein OS=Homo sapiens GN=ERVK-16 PE=1 SV=1	sp|P61578|REC16_HUMAN	uni_human_2016.fasta	11,807.8	68.7%	0	0	0	0.000%	0.000%
MDAV_SFD	BR1	MDAV_BR1	File Name: MDAV_02_01 (F037101)	Replication factor C subunit 2 (Fragment) OS=Homo sapiens GN=RFC2 PE=1 SV=1	tr|H7C5A0|H7C5A0_HUMAN	uni_human_2016.fasta	9,405.1	82.1%	1	1	1	0.0330%	24.1%
MDAV_SFD	BR1	MDAV_BR1	File Name: MDAV_02_01 (F037101)	Isoform 2 of DNA-dependent protein kinase catalytic subunit OS=Homo sapiens GN=PRKDC	sp|P78527-2|PRKDC_HUMAN,sp|P78527|PRKDC_HUMAN	uni_human_2016.fasta	469,095.5	93.6%	1	1	1	0.0330%	0.415%
MDAV_SFD	BR1	MDAV_BR1	File Name: MDAV_02_01 (F037101)	Zinc finger protein 841 (Fragment) OS=Homo sapiens GN=ZNF841 PE=1 SV=1	tr|M0R0F3|M0R0F3_HUMAN	uni_human_2016.fasta	58,917.5	82.4%	1	1	1	0.0330%	1.56%
MDAV_SFD	BR1	MDAV_BR1	File Name: MDAV_02_01 (F037101)	Ubiquitously transcribed tetratricopeptide repeat protein Y-linked transcript variant 35 OS=Homo sapiens GN=UTY PE=2 SV=2	tr|F4MH28|F4MH28_HUMAN	uni_human_2016.fasta	133,495.8	90.4%	1	1	1	0.0330%	0.746%
MDAV_SFD	BR1	MDAV_BR1	File Name: MDAV_02_01 (F037101)	Bile acid receptor (Fragment) OS=Homo sapiens GN=NR1H4 PE=4 SV=1	tr|H0YHD5|H0YHD5_HUMAN	uni_human_2016.fasta	3,922.9	81.6%	1	1	1	0.0330%	44.1%
MDAV_SFD	BR1	MDAV_BR1	File Name: MDAV_02_01 (F037101)	Calcium-activated potassium channel subunit alpha-1 (Fragment) OS=Homo sapiens GN=KCNMA1 PE=1 SV=1	tr|H0Y379|H0Y379_HUMAN	uni_human_2016.fasta	132,850.1	89.2%	1	1	1	0.0330%	1.35%
MDAV_SFD	BR1	MDAV_BR1	File Name: MDAV_02_01 (F037101)	Werner syndrome ATP-dependent helicase OS=Homo sapiens GN=WRN PE=1 SV=2	sp|Q14191|WRN_HUMAN	uni_human_2016.fasta	162,466.0	71.2%	0	0	0	0.000%	0.000%
MDAV_SFD	BR1	MDAV_BR1	File Name: MDAV_02_01 (F037101)	Isoform 4 of Nuclear protein MDM1 OS=Homo sapiens GN=MDM1	sp|Q8TC05-4|MDM1_HUMAN,sp|Q8TC05|MDM1_HUMAN	uni_human_2016.fasta	80,735.8	78.9%	1	1	1	0.0330%	1.77%
MDAV_SFD	BR1	MDAV_BR1	File Name: MDAV_02_01 (F037101)	Fatty acid synthase OS=Homo sapiens GN=FASN PE=1 SV=3	sp|P49327|FAS_HUMAN,tr|A0A0U1RQF0|A0A0U1RQF0_HUMAN	uni_human_2016.fasta	273,427.1	94.3%	1	1	1	0.0330%	0.358%
MDAV_SFD	BR1	MDAV_BR1	File Name: MDAV_02_01 (F037101)	14-3-3 tau splice variant OS=Homo sapiens PE=1 SV=1	tr|Q3YBA8|Q3YBA8_HUMAN	uni_human_2016.fasta	7,786.1	86.8%	1	1	1	0.0330%	17.6%
MDAV_SFD	BR1	MDAV_BR1	File Name: MDAV_02_01 (F037101)	Isoform SV5 of Cyclin-dependent kinase 11B OS=Homo sapiens GN=CDK11B	sp|P21127-6|CD11B_HUMAN,sp|P21127-9|CD11B_HUMAN,tr|J3QR29|J3QR29_HUMAN,tr|Q5QPR4|Q5QPR4_HUMAN	uni_human_2016.fasta	86,064.1	64.0%	0	0	0	0.000%	0.000%
MDAV_SFD	BR1	MDAV_BR1	File Name: MDAV_02_01 (F037101)	Cell surface glycoprotein (Fragment) OS=Homo sapiens GN=P3.58 PE=2 SV=1	tr|Q15462|Q15462_HUMAN	uni_human_2016.fasta	16,811.4	52.0%	0	0	0	0.000%	0.000%
MDAV_SFD	BR1	MDAV_BR1	File Name: MDAV_02_01 (F037101)	Non-syndromic hearing impairment protein 5 (Fragment) OS=Homo sapiens GN=DFNA5 PE=1 SV=1	tr|H7C147|H7C147_HUMAN	uni_human_2016.fasta	20,901.7	82.7%	1	1	1	0.0330%	7.29%
MDAV_SFD	BR1	MDAV_BR1	File Name: MDAV_02_01 (F037101)	Isoform 3 of Histone-lysine N-methyltransferase 2C OS=Homo sapiens GN=KMT2C	sp|Q8NEZ4-3|KMT2C_HUMAN,sp|Q8NEZ4|KMT2C_HUMAN	uni_human_2016.fasta	541,359.9	56.7%	0	0	0	0.000%	0.000%
MDAV_SFD	BR1	MDAV_BR1	File Name: MDAV_02_01 (F037101)	Keratin 1 OS=Homo sapiens GN=KRT1 PE=3 SV=1	tr|H6VRG2|H6VRG2_HUMAN	uni_human_2016.fasta	66,067.3	100.0%	3	3	3	0.0990%	4.50%
MDAV_SFD	BR1	MDAV_BR1	File Name: MDAV_02_01 (F037101)	cDNA FLJ14532 fis, clone NT2RM2000402, weakly similar to ENDOSOMAL P24A PROTEIN OS=Homo sapiens PE=2 SV=1	tr|Q96K55|Q96K55_HUMAN	uni_human_2016.fasta	37,270.5	64.8%	0	0	0	0.000%	0.000%
MDAV_SFD	BR1	MDAV_BR1	File Name: MDAV_02_01 (F037101)	Isoform 2 of Ribosome biogenesis protein BOP1 OS=Homo sapiens GN=BOP1	sp|Q14137-2|BOP1_HUMAN,tr|B4DEN9|B4DEN9_HUMAN	uni_human_2016.fasta	71,930.1	93.0%	1	1	1	0.0330%	3.31%
MDAV_SFD	BR1	MDAV_BR1	File Name: MDAV_02_01 (F037101)	Tax_Id=9606 Gene_Symbol=KRT10 Keratin, type I cytoskeletal 10	IPI:CON_00009865.2|SWISS-PROT:P13645,sp|P13645|K1C10_HUMAN	uni_human_2016.fasta	59,512.4	99.8%	2	2	2	0.0660%	2.87%
MDAV_SFD	BR1	MDAV_BR1	File Name: MDAV_02_01 (F037101)	cDNA FLJ58465, highly similar to RNA-binding region-containing protein 2 OS=Homo sapiens PE=2 SV=1	tr|B4E1M7|B4E1M7_HUMAN	uni_human_2016.fasta	58,407.3	77.9%	1	1	1	0.0330%	2.30%
MDAV_SFD	BR1	MDAV_BR1	File Name: MDAV_02_01 (F037101)	Latent-transforming growth factor beta-binding protein 2 OS=Homo sapiens GN=LTBP2 PE=1 SV=3	sp|Q14767|LTBP2_HUMAN,tr|G3V3X5|G3V3X5_HUMAN,tr|G3V511|G3V511_HUMAN,tr|Q59EE6|Q59EE6_HUMAN,tr|Q6AZ94|Q6AZ94_HUMAN	uni_human_2016.fasta	195,043.4	86.7%	1	1	1	0.0330%	0.439%
MDAV_SFD	BR1	MDAV_BR1	File Name: MDAV_02_01 (F037101)	Ubiquitin carboxyl-terminal hydrolase 35 OS=Homo sapiens GN=USP35 PE=1 SV=3	sp|Q9P2H5|UBP35_HUMAN	uni_human_2016.fasta	113,406.5	68.7%	0	0	0	0.000%	0.000%
MDAV_SFD	BR1	MDAV_BR1	File Name: MDAV_02_01 (F037101)	Heterogeneous nuclear ribonucleoprotein H (Fragment) OS=Homo sapiens GN=HNRNPH1 PE=1 SV=1	tr|H0YBW2|H0YBW2_HUMAN	uni_human_2016.fasta	4,551.8	92.4%	0	0	0	0.000%	0.000%
MDAV_SFD	BR1	MDAV_BR1	File Name: MDAV_02_01 (F037101)	Nipped-B-like protein OS=Homo sapiens GN=NIPBL PE=1 SV=2	sp|Q6KC79|NIPBL_HUMAN,tr|Q6IEH8|Q6IEH8_HUMAN	uni_human_2016.fasta	316,055.3	72.3%	0	0	0	0.000%	0.000%
MDAV_SFD	BR1	MDAV_BR1	File Name: MDAV_02_01 (F037101)	Isoform 2 of Tyrosine-protein kinase BAZ1B OS=Homo sapiens GN=BAZ1B	sp|Q9UIG0-2|BAZ1B_HUMAN,sp|Q9UIG0|BAZ1B_HUMAN	uni_human_2016.fasta	170,907.0	63.6%	0	0	0	0.000%	0.000%
MDAV_SFD	BR1	MDAV_BR1	File Name: MDAV_02_01 (F037101)	Protein S (Alpha), isoform CRA_b OS=Homo sapiens GN=PROS1 PE=1 SV=1	tr|G5E9F8|G5E9F8_HUMAN	uni_human_2016.fasta	60,357.3	78.5%	1	1	1	0.0330%	4.04%
MDAV_SFD	BR1	MDAV_BR1	File Name: MDAV_02_01 (F037101)	PDZ and LIM domain protein 5 (Fragment) OS=Homo sapiens GN=PDLIM5 PE=1 SV=1	tr|H0YBI4|H0YBI4_HUMAN	uni_human_2016.fasta	21,768.1	69.5%	0	0	0	0.000%	0.000%
MDAV_SFD	BR1	MDAV_BR1	File Name: MDAV_02_01 (F037101)	Isoform 2 of CXXC-type zinc finger protein 1 OS=Homo sapiens GN=CXXC1	sp|Q9P0U4-2|CXXC1_HUMAN,sp|Q9P0U4|CXXC1_HUMAN,tr|K7EQ21|K7EQ21_HUMAN	uni_human_2016.fasta	75,712.1	53.9%	0	0	0	0.000%	0.000%
MDAV_SFD	BR1	MDAV_BR1	File Name: MDAV_02_01 (F037101)	E3 ubiquitin-protein ligase PDZRN3 OS=Homo sapiens GN=PDZRN3 PE=1 SV=2	sp|Q9UPQ7|PZRN3_HUMAN,tr|B2RWP2|B2RWP2_HUMAN	uni_human_2016.fasta	119,599.2	68.6%	0	0	0	0.000%	0.000%
MDAV_SFD	BR1	MDAV_BR1	File Name: MDAV_02_01 (F037101)	Ankyrin-2 (Fragment) OS=Homo sapiens GN=ANK2 PE=4 SV=1	tr|H0Y8X8|H0Y8X8_HUMAN	uni_human_2016.fasta	9,015.1	79.8%	1	1	1	0.0330%	23.5%
MDAV_SFD	BR1	MDAV_BR1	File Name: MDAV_02_01 (F037101)	Centrosomal protein of 128 kDa (Fragment) OS=Homo sapiens GN=CEP128 PE=1 SV=1	tr|H0YJH2|H0YJH2_HUMAN	uni_human_2016.fasta	18,417.3	94.3%	1	1	1	0.0330%	5.62%
MDAV_SFD	BR1	MDAV_BR1	File Name: MDAV_02_01 (F037101)	Isoform 2 of Probable ubiquitin carboxyl-terminal hydrolase FAF-X OS=Homo sapiens GN=USP9X	sp|Q93008-1|USP9X_HUMAN,sp|Q93008|USP9X_HUMAN,tr|D3DWB6|D3DWB6_HUMAN	uni_human_2016.fasta	292,284.2	55.6%	0	0	0	0.000%	0.000%
MDAV_SFD	BR1	MDAV_BR1	File Name: MDAV_02_01 (F037101)	Alternative protein MAP3K1 OS=Homo sapiens GN=MAP3K1 PE=4 SV=1	tr|L8ECC8|L8ECC8_HUMAN	uni_human_2016.fasta	7,242.3	87.8%	1	1	1	0.0330%	19.7%
MDAV_SFD	BR1	MDAV_BR1	File Name: MDAV_02_01 (F037101)	Keratinocyte proline-rich protein OS=Homo sapiens GN=KPRP PE=1 SV=1	sp|Q5T749|KPRP_HUMAN	uni_human_2016.fasta	64,132.6	77.4%	1	1	1	0.0330%	1.04%
MDAV_SFD	BR1	MDAV_BR1	File Name: MDAV_02_01 (F037101)	Olfactory receptor 2G6 OS=Homo sapiens GN=OR2G6 PE=2 SV=1	sp|Q5TZ20|OR2G6_HUMAN,tr|A0A126GW53|A0A126GW53_HUMAN	uni_human_2016.fasta	34,891.7	84.2%	1	1	1	0.0330%	3.16%
MDAV_SFD	BR1	MDAV_BR1	File Name: MDAV_02_01 (F037101)	cDNA FLJ53372, highly similar to Sperm-associated antigen 16 protein OS=Homo sapiens PE=2 SV=1	tr|B4DYB5|B4DYB5_HUMAN	uni_human_2016.fasta	61,177.4	85.7%	1	1	1	0.0330%	1.12%
MDAV_SFD	BR1	MDAV_BR1	File Name: MDAV_02_01 (F037101)	RNA-binding motif protein, X chromosome OS=Homo sapiens GN=RBMX PE=1 SV=1	tr|H3BUY5|H3BUY5_HUMAN	uni_human_2016.fasta	28,746.9	69.3%	0	0	0	0.000%	0.000%
MDAV_SFD	BR1	MDAV_BR1	File Name: MDAV_02_01 (F037101)	Isoform 2 of Liprin-alpha-1 OS=Homo sapiens GN=PPFIA1	sp|Q13136-2|LIPA1_HUMAN	uni_human_2016.fasta	133,973.3	53.5%	0	0	0	0.000%	0.000%
MDAV_SFD	BR1	MDAV_BR1	File Name: MDAV_02_01 (F037101)	Kinesin-like protein KIF26A OS=Homo sapiens GN=KIF26A PE=2 SV=3	sp|Q9ULI4|KI26A_HUMAN,tr|B0I1R4|B0I1R4_HUMAN,tr|C9JFF0|C9JFF0_HUMAN	uni_human_2016.fasta	194,588.4	80.0%	1	1	1	0.0330%	1.06%
MDAV_SFD	BR1	MDAV_BR1	File Name: MDAV_02_01 (F037101)	Phosphatidylinositol transfer protein alpha isoform (Fragment) OS=Homo sapiens GN=PITPNA PE=1 SV=1	tr|I3L4H1|I3L4H1_HUMAN	uni_human_2016.fasta	24,751.4	91.7%	1	1	1	0.0330%	8.61%
MDAV_SFD	BR1	MDAV_BR1	File Name: MDAV_02_01 (F037101)	Peptidyl-prolyl cis-trans isomerase FKBP3 OS=Homo sapiens GN=FKBP3 PE=1 SV=1	sp|Q00688|FKBP3_HUMAN,tr|Q53GD8|Q53GD8_HUMAN	uni_human_2016.fasta	25,177.4	88.7%	1	1	1	0.0330%	6.70%
MDAV_SFD	BR1	MDAV_BR1	File Name: MDAV_02_01 (F037101)	Bromodomain-containing protein 2 (Fragment) OS=Homo sapiens GN=BRD2 PE=1 SV=1	tr|A0A140T9E9|A0A140T9E9_HUMAN,tr|H0Y6K2|H0Y6K2_HUMAN	uni_human_2016.fasta	88,402.5	52.6%	0	0	0	0.000%	0.000%
MDAV_SFD	BR1	MDAV_BR1	File Name: MDAV_02_01 (F037101)	U4/U6 small nuclear ribonucleoprotein Prp31 OS=Homo sapiens GN=PRPF31 PE=1 SV=2	sp|Q8WWY3|PRP31_HUMAN,tr|E7EVX8|E7EVX8_HUMAN,tr|F1T0A5|F1T0A5_HUMAN	uni_human_2016.fasta	55,457.4	53.0%	0	0	0	0.000%	0.000%
MDAV_SFD	BR1	MDAV_BR1	File Name: MDAV_02_01 (F037101)	Probable ATP-dependent RNA helicase DDX46 (Fragment) OS=Homo sapiens GN=DDX46 PE=4 SV=1	tr|H0YAD5|H0YAD5_HUMAN	uni_human_2016.fasta	3,255.0	79.7%	1	1	1	0.0330%	58.6%
MDAV_SFD	BR1	MDAV_BR1	File Name: MDAV_02_01 (F037101)	Isoform 2 of Myosin-9 OS=Homo sapiens GN=MYH9	sp|P35579-2|MYH9_HUMAN,sp|P35579|MYH9_HUMAN,tr|A0A024R1N1|A0A024R1N1_HUMAN	uni_human_2016.fasta	226,537.5	92.9%	0	0	0	0.000%	0.000%
MDAV_SFD	BR1	MDAV_BR1	File Name: MDAV_02_01 (F037101)	RUN and FYVE domain-containing protein 1 (Fragment) OS=Homo sapiens GN=RUFY1 PE=1 SV=1	tr|J3KPP6|J3KPP6_HUMAN	uni_human_2016.fasta	35,551.2	88.1%	1	1	1	0.0330%	5.56%
MDAV_SFD	BR1	MDAV_BR1	File Name: MDAV_03_01 (F037102)	Selenocysteine lyase (Fragment) OS=Homo sapiens GN=SCLY PE=1 SV=7	tr|H7C4A1|H7C4A1_HUMAN	uni_human_2016.fasta	21,269.8	69.8%	0	0	0	0.000%	0.000%
MDAV_SFD	BR1	MDAV_BR1	File Name: MDAV_03_01 (F037102)	Putative uncharacterized protein CACNB4 (Fragment) OS=Homo sapiens GN=CACNB4 PE=4 SV=1	tr|Q580I4|Q580I4_HUMAN	uni_human_2016.fasta	30,166.4	93.8%	1	1	1	0.0380%	3.37%
MDAV_SFD	BR1	MDAV_BR1	File Name: MDAV_03_01 (F037102)	Alternative protein CASQ2 OS=Homo sapiens GN=CASQ2 PE=4 SV=1	tr|L8EC86|L8EC86_HUMAN	uni_human_2016.fasta	11,576.2	97.0%	2	2	2	0.0760%	14.7%
MDAV_SFD	BR1	MDAV_BR1	File Name: MDAV_03_01 (F037102)	Cadherin-11 (Fragment) OS=Homo sapiens GN=CDH11 PE=1 SV=1	tr|A0A087X227|A0A087X227_HUMAN	uni_human_2016.fasta	6,658.1	89.5%	1	1	1	0.0380%	25.8%
MDAV_SFD	BR1	MDAV_BR1	File Name: MDAV_03_01 (F037102)	Alternative protein PAQR8 OS=Homo sapiens GN=PAQR8 PE=4 SV=1	tr|L8EBD2|L8EBD2_HUMAN	uni_human_2016.fasta	5,980.3	86.1%	0	0	0	0.000%	0.000%
MDAV_SFD	BR1	MDAV_BR1	File Name: MDAV_03_01 (F037102)	tRNA dimethylallyltransferase, mitochondrial (Fragment) OS=Homo sapiens GN=TRIT1 PE=1 SV=1	tr|S4R2X1|S4R2X1_HUMAN	uni_human_2016.fasta	15,223.7	54.4%	0	0	0	0.000%	0.000%
MDAV_SFD	BR1	MDAV_BR1	File Name: MDAV_03_01 (F037102)	Mitogen-activated protein kinase kinase kinase 8 OS=Homo sapiens GN=MAP3K8 PE=1 SV=2	sp|P41279|M3K8_HUMAN,tr|B2R8A5|B2R8A5_HUMAN,tr|Q6FG25|Q6FG25_HUMAN	uni_human_2016.fasta	52,926.4	64.2%	0	0	0	0.000%	0.000%
MDAV_SFD	BR1	MDAV_BR1	File Name: MDAV_03_01 (F037102)	Nuclear pore membrane glycoprotein 210 OS=Homo sapiens GN=NUP210 PE=1 SV=3	sp|Q8TEM1|PO210_HUMAN	uni_human_2016.fasta	205,109.8	89.8%	1	1	1	0.0380%	0.477%
MDAV_SFD	BR1	MDAV_BR1	File Name: MDAV_03_01 (F037102)	cDNA FLJ37915 fis, clone CTONG1000093, highly similar to Homo sapiens armadillo repeat containing 2 (ARMC2), mRNA OS=Homo sapiens PE=2 SV=1	tr|B3KT98|B3KT98_HUMAN	uni_human_2016.fasta	96,824.7	55.8%	0	0	0	0.000%	0.000%
MDAV_SFD	BR1	MDAV_BR1	File Name: MDAV_03_01 (F037102)	Putative olfactory receptor 3A4 OS=Homo sapiens GN=OR3A4P PE=5 SV=4	sp|P47883|OR3A4_HUMAN,tr|A0A126GWD7|A0A126GWD7_HUMAN	uni_human_2016.fasta	37,195.3	59.7%	0	0	0	0.000%	0.000%
MDAV_SFD	BR1	MDAV_BR1	File Name: MDAV_03_01 (F037102)	Fibrillin-1 OS=Homo sapiens GN=FBN1 PE=1 SV=3	sp|P35555|FBN1_HUMAN	uni_human_2016.fasta	312,226.0	62.2%	0	0	0	0.000%	0.000%
MDAV_SFD	BR1	MDAV_BR1	File Name: MDAV_03_01 (F037102)	C1orf51 protein (Fragment) OS=Homo sapiens GN=C1orf51 PE=2 SV=1	tr|Q8WVX4|Q8WVX4_HUMAN	uni_human_2016.fasta	36,563.1	83.3%	1	1	1	0.0380%	2.95%
MDAV_SFD	BR1	MDAV_BR1	File Name: MDAV_03_01 (F037102)	Alternative protein NCL OS=Homo sapiens GN=NCL PE=4 SV=1	tr|L8EAF1|L8EAF1_HUMAN	uni_human_2016.fasta	10,122.5	67.9%	0	0	0	0.000%	0.000%
MDAV_SFD	BR1	MDAV_BR1	File Name: MDAV_03_01 (F037102)	cGMP-dependent 3',5'-cyclic phosphodiesterase (Fragment) OS=Homo sapiens GN=PDE2A PE=1 SV=1	tr|F5GXX2|F5GXX2_HUMAN	uni_human_2016.fasta	20,504.2	77.4%	1	1	1	0.0380%	3.93%
MDAV_SFD	BR1	MDAV_BR1	File Name: MDAV_03_01 (F037102)	Bifunctional glutamate/proline--tRNA ligase OS=Homo sapiens GN=EPRS PE=1 SV=5	sp|P07814|SYEP_HUMAN,tr|B4DKX5|B4DKX5_HUMAN,tr|H6WCP5|H6WCP5_HUMAN,tr|Q3KQZ8|Q3KQZ8_HUMAN,tr|V9GYZ6|V9GYZ6_HUMAN	uni_human_2016.fasta	170,593.2	93.8%	1	1	1	0.0380%	0.595%
MDAV_SFD	BR1	MDAV_BR1	File Name: MDAV_03_01 (F037102)	Fatty acid synthase OS=Homo sapiens GN=FASN PE=1 SV=3	sp|P49327|FAS_HUMAN,tr|A0A0U1RQF0|A0A0U1RQF0_HUMAN	uni_human_2016.fasta	273,427.1	99.8%	2	2	2	0.0760%	0.717%
MDAV_SFD	BR1	MDAV_BR1	File Name: MDAV_03_01 (F037102)	Tripartite motif-containing protein 29 (Fragment) OS=Homo sapiens GN=TRIM29 PE=1 SV=1	tr|H0YD78|H0YD78_HUMAN	uni_human_2016.fasta	13,354.9	63.4%	0	0	0	0.000%	0.000%
MDAV_SFD	BR1	MDAV_BR1	File Name: MDAV_03_01 (F037102)	Non-syndromic hearing impairment protein 5 (Fragment) OS=Homo sapiens GN=DFNA5 PE=1 SV=1	tr|H7C147|H7C147_HUMAN	uni_human_2016.fasta	20,901.7	84.4%	1	1	1	0.0380%	7.29%
MDAV_SFD	BR1	MDAV_BR1	File Name: MDAV_03_01 (F037102)	Golgi integral membrane protein 4 OS=Homo sapiens GN=GOLIM4 PE=1 SV=1	sp|O00461|GOLI4_HUMAN,tr|F8W785|F8W785_HUMAN	uni_human_2016.fasta	81,877.5	81.7%	1	1	1	0.0380%	1.29%
MDAV_SFD	BR1	MDAV_BR1	File Name: MDAV_03_01 (F037102)	Pyruvate carboxylase, mitochondrial OS=Homo sapiens GN=PC PE=1 SV=1	tr|E9PS68|E9PS68_HUMAN	uni_human_2016.fasta	32,731.2	62.4%	0	0	0	0.000%	0.000%
MDAV_SFD	BR1	MDAV_BR1	File Name: MDAV_03_01 (F037102)	Phosphoribosylformylglycinamidine synthase OS=Homo sapiens GN=PFAS PE=1 SV=4	sp|O15067|PUR4_HUMAN,tr|A8K8N7|A8K8N7_HUMAN,tr|A8K9T9|A8K9T9_HUMAN	uni_human_2016.fasta	144,733.8	93.8%	1	1	1	0.0380%	0.822%
MDAV_SFD	BR1	MDAV_BR1	File Name: MDAV_03_01 (F037102)	Isoform 2 of HAUS augmin-like complex subunit 8 OS=Homo sapiens GN=HAUS8	sp|Q9BT25-2|HAUS8_HUMAN	uni_human_2016.fasta	38,465.6	79.9%	1	1	1	0.0380%	2.01%
MDAV_SFD	BR1	MDAV_BR1	File Name: MDAV_03_01 (F037102)	Cullin-4B OS=Homo sapiens GN=CUL4B PE=1 SV=4	sp|Q13620|CUL4B_HUMAN	uni_human_2016.fasta	103,986.6	89.5%	0	0	0	0.000%	0.000%
MDAV_SFD	BR1	MDAV_BR1	File Name: MDAV_03_01 (F037102)	TPR and ankyrin repeat-containing protein 1 OS=Homo sapiens GN=TRANK1 PE=2 SV=4	sp|O15050|TRNK1_HUMAN	uni_human_2016.fasta	336,227.5	54.9%	0	0	0	0.000%	0.000%
MDAV_SFD	BR1	MDAV_BR1	File Name: MDAV_03_01 (F037102)	Protein TRAJ12 (Fragment) OS=Homo sapiens GN=TRAJ12 PE=4 SV=1	tr|A0A075B6U8|A0A075B6U8_HUMAN	uni_human_2016.fasta	2,251.7	92.4%	1	1	1	0.0380%	35.0%
MDAV_SFD	BR1	MDAV_BR1	File Name: MDAV_03_01 (F037102)	Ubiquitously transcribed tetratricopeptide repeat protein Y-linked transcript variant 13 OS=Homo sapiens GN=UTY PE=2 SV=1	tr|F4MH34|F4MH34_HUMAN	uni_human_2016.fasta	111,002.4	81.7%	1	1	1	0.0380%	0.886%
MDAV_SFD	BR1	MDAV_BR1	File Name: MDAV_03_01 (F037102)	Nucleoprotein TPR OS=Homo sapiens GN=TPR PE=1 SV=3	sp|P12270|TPR_HUMAN	uni_human_2016.fasta	267,289.3	93.8%	1	1	1	0.0380%	0.508%
MDAV_SFD	BR1	MDAV_BR1	File Name: MDAV_03_01 (F037102)	Synapsin-3 OS=Homo sapiens GN=SYN3 PE=1 SV=2	sp|O14994|SYN3_HUMAN,tr|A0A024R1I8|A0A024R1I8_HUMAN,tr|Q17R54|Q17R54_HUMAN,tr|Q59EX7|Q59EX7_HUMAN	uni_human_2016.fasta	63,303.2	81.7%	1	1	1	0.0380%	2.07%
MDAV_SFD	BR1	MDAV_BR1	File Name: MDAV_03_01 (F037102)	Protein TRAJ38 (Fragment) OS=Homo sapiens GN=TRAJ38 PE=4 SV=1	tr|A0A075B6W7|A0A075B6W7_HUMAN	uni_human_2016.fasta	2,206.5	59.2%	0	0	0	0.000%	0.000%
MDAV_SFD	BR1	MDAV_BR1	File Name: MDAV_03_01 (F037102)	Valine--tRNA ligase (Fragment) OS=Homo sapiens GN=VARS PE=1 SV=1	tr|A0A140T936|A0A140T936_HUMAN	uni_human_2016.fasta	131,942.5	93.8%	1	1	1	0.0380%	0.592%
MDAV_SFD	BR1	MDAV_BR1	File Name: MDAV_03_01 (F037102)	Histone-lysine N-methyltransferase EHMT1 (Fragment) OS=Homo sapiens GN=EHMT1 PE=1 SV=3	tr|A0A0D9SEQ1|A0A0D9SEQ1_HUMAN	uni_human_2016.fasta	46,526.3	65.6%	0	0	0	0.000%	0.000%
MDAV_SFD	BR1	MDAV_BR1	File Name: MDAV_03_01 (F037102)	Isoform 2 of mRNA cap guanine-N7 methyltransferase OS=Homo sapiens GN=RNMT	sp|O43148-2|MCES_HUMAN,sp|O43148|MCES_HUMAN,tr|A8K946|A8K946_HUMAN,tr|K7EPP5|K7EPP5_HUMAN,tr|Q05D80|Q05D80_HUMAN,tr|Q05DQ2|Q05DQ2_HUMAN	uni_human_2016.fasta	54,845.6	81.7%	1	1	1	0.0380%	3.97%
MDAV_SFD	BR1	MDAV_BR1	File Name: MDAV_03_01 (F037102)	Spermatogenesis-associated protein 2 OS=Homo sapiens GN=SPATA2 PE=1 SV=2	sp|Q9UM82|SPAT2_HUMAN,tr|B3KN08|B3KN08_HUMAN	uni_human_2016.fasta	58,428.9	79.4%	1	1	1	0.0380%	1.92%
MDAV_SFD	BR1	MDAV_BR1	File Name: MDAV_03_01 (F037102)	Leucine-rich repeat flightless-interacting protein 2 OS=Homo sapiens GN=LRRFIP2 PE=1 SV=1	sp|Q9Y608|LRRF2_HUMAN,tr|A0A024R2K4|A0A024R2K4_HUMAN	uni_human_2016.fasta	82,174.5	71.9%	0	0	0	0.000%	0.000%
MDAV_SFD	BR1	MDAV_BR1	File Name: MDAV_03_01 (F037102)	Ubiquitin carboxyl-terminal hydrolase 33 (Fragment) OS=Homo sapiens GN=USP33 PE=1 SV=1	tr|H0YD08|H0YD08_HUMAN	uni_human_2016.fasta	16,155.5	59.1%	0	0	0	0.000%	0.000%
MDAV_SFD	BR1	MDAV_BR1	File Name: MDAV_03_01 (F037102)	Metallothionein 1H-like protein 1 OS=Homo sapiens GN=MT1HL1 PE=3 SV=1	sp|P0DM35|M1BL1_HUMAN	uni_human_2016.fasta	6,093.9	59.7%	0	0	0	0.000%	0.000%
MDAV_SFD	BR1	MDAV_BR1	File Name: MDAV_03_01 (F037102)	Collectin-12 OS=Homo sapiens GN=COLEC12 PE=1 SV=3	sp|Q5KU26|COL12_HUMAN	uni_human_2016.fasta	81,516.9	91.1%	1	1	1	0.0380%	1.35%
MDAV_SFD	BR1	MDAV_BR1	File Name: MDAV_03_01 (F037102)	Isoform 4 of Nesprin-1 OS=Homo sapiens GN=SYNE1	sp|Q8NF91-4|SYNE1_HUMAN,sp|Q8NF91|SYNE1_HUMAN,tr|A0A0C4DG40|A0A0C4DG40_HUMAN	uni_human_2016.fasta	1,011,100.6	62.6%	0	0	0	0.000%	0.000%
MDAV_SFD	BR1	MDAV_BR1	File Name: MDAV_03_01 (F037102)	Isoform 2 of Protein FAM13B OS=Homo sapiens GN=FAM13B	sp|Q9NYF5-2|FA13B_HUMAN,sp|Q9NYF5-3|FA13B_HUMAN,sp|Q9NYF5|FA13B_HUMAN,tr|B2RAJ9|B2RAJ9_HUMAN	uni_human_2016.fasta	104,545.0	81.7%	1	1	1	0.0380%	2.03%
MDAV_SFD	BR1	MDAV_BR1	File Name: MDAV_03_01 (F037102)	Dual specificity protein phosphatase 8 OS=Homo sapiens GN=DUSP8 PE=1 SV=2	sp|Q13202|DUS8_HUMAN	uni_human_2016.fasta	65,829.0	50.2%	0	0	0	0.000%	0.000%
MDAV_SFD	BR1	MDAV_BR1	File Name: MDAV_03_01 (F037102)	cDNA FLJ54270 OS=Homo sapiens PE=2 SV=1	tr|B4DN11|B4DN11_HUMAN,tr|E9PFZ1|E9PFZ1_HUMAN	uni_human_2016.fasta	16,111.6	64.2%	0	0	0	0.000%	0.000%
MDAV_SFD	BR1	MDAV_BR1	File Name: MDAV_03_01 (F037102)	Isoform 2 of DNA-directed RNA polymerase III subunit RPC2 OS=Homo sapiens GN=POLR3B	sp|Q9NW08-2|RPC2_HUMAN,sp|Q9NW08|RPC2_HUMAN,tr|B3KQY9|B3KQY9_HUMAN,tr|B3KRQ8|B3KRQ8_HUMAN,tr|Q7Z3R8|Q7Z3R8_HUMAN	uni_human_2016.fasta	127,788.8	80.0%	1	1	1	0.0380%	1.02%
MDAV_SFD	BR1	MDAV_BR1	File Name: MDAV_03_01 (F037102)	Band 4.1-like protein 1 (Fragment) OS=Homo sapiens GN=EPB41L1 PE=1 SV=1	tr|H7C2K6|H7C2K6_HUMAN	uni_human_2016.fasta	29,162.9	61.8%	0	0	0	0.000%	0.000%
MDAV_SFD	BR1	MDAV_BR1	File Name: MDAV_03_01 (F037102)	Isoform 2 of Regulator of microtubule dynamics protein 2 OS=Homo sapiens GN=RMDN2	sp|Q96LZ7-2|RMD2_HUMAN,tr|A0A0A0MSD2|A0A0A0MSD2_HUMAN,tr|A0A0C4DFM4|A0A0C4DFM4_HUMAN	uni_human_2016.fasta	65,172.3	56.9%	0	0	0	0.000%	0.000%
MDAV_SFD	BR1	MDAV_BR1	File Name: MDAV_03_01 (F037102)	14-3-3 protein epsilon (Fragment) OS=Homo sapiens GN=YWHAE PE=1 SV=1	tr|K7EIT4|K7EIT4_HUMAN	uni_human_2016.fasta	12,703.1	71.1%	0	0	0	0.000%	0.000%
MDAV_SFD	BR1	MDAV_BR1	File Name: MDAV_03_01 (F037102)	Trypsin - Sus scrofa (Pig).	IPI:CON_Trypsin|SWISS-PROT:P00761|TRYP_PIG	uni_human_2016.fasta	24,409.3	99.8%	2	2	2	0.0760%	7.79%
MDAV_SFD	BR1	MDAV_BR1	File Name: MDAV_03_01 (F037102)	NADH-ubiquinone oxidoreductase chain 4 OS=Homo sapiens GN=ND4 PE=3 SV=1	tr|A0A096WW63|A0A096WW63_HUMAN	uni_human_2016.fasta	51,597.4	61.3%	0	0	0	0.000%	0.000%
MDAV_SFD	BR1	MDAV_BR1	File Name: MDAV_03_01 (F037102)	Tax_Id=9606 Gene_Symbol=KRT5 Keratin, type II cytoskeletal 5	IPI:CON_00009867.3|SWISS-PROT:P13647,sp|P13647|K2C5_HUMAN	uni_human_2016.fasta	62,379.6	93.8%	1	1	1	0.0380%	2.88%
MDAV_SFD	BR1	MDAV_BR1	File Name: MDAV_03_01 (F037102)	Alternative protein UBR4 OS=Homo sapiens GN=UBR4 PE=4 SV=1	tr|L0R6T5|L0R6T5_HUMAN	uni_human_2016.fasta	10,801.8	59.5%	0	0	0	0.000%	0.000%
MDAV_SFD	BR1	MDAV_BR1	File Name: MDAV_03_01 (F037102)	Isoform 2 of P2X purinoceptor 5 OS=Homo sapiens GN=P2RX5	sp|Q93086-1|P2RX5_HUMAN,sp|Q93086-2|P2RX5_HUMAN,sp|Q93086-4|P2RX5_HUMAN,sp|Q93086-5|P2RX5_HUMAN,sp|Q93086|P2RX5_HUMAN,tr|K7EQ78|K7EQ78_HUMAN	uni_human_2016.fasta	47,205.6	81.7%	1	1	1	0.0380%	1.66%
MDAV_SFD	BR1	MDAV_BR1	File Name: MDAV_03_01 (F037102)	Serine/threonine-protein kinase MRCK alpha (Fragment) OS=Homo sapiens GN=CDC42BPA PE=1 SV=1	tr|H0Y6R0|H0Y6R0_HUMAN	uni_human_2016.fasta	61,823.9	64.2%	0	0	0	0.000%	0.000%
MDAV_SFD	BR1	MDAV_BR1	File Name: MDAV_03_01 (F037102)	Zinc finger protein 548 (Fragment) OS=Homo sapiens GN=ZNF548 PE=4 SV=1	tr|M0QX17|M0QX17_HUMAN,tr|M0R041|M0R041_HUMAN,tr|M0R354|M0R354_HUMAN	uni_human_2016.fasta	6,555.3	84.3%	1	1	1	0.0380%	17.5%
MDAV_SFD	BR1	MDAV_BR1	File Name: MDAV_03_01 (F037102)	Isoform RMO1 of Ras-associated and pleckstrin homology domains-containing protein 1 OS=Homo sapiens GN=RAPH1	sp|Q70E73-2|RAPH1_HUMAN,sp|Q70E73-3|RAPH1_HUMAN,sp|Q70E73-4|RAPH1_HUMAN,sp|Q70E73-5|RAPH1_HUMAN,sp|Q70E73-6|RAPH1_HUMAN,sp|Q70E73-7|RAPH1_HUMAN,sp|Q70E73-8|RAPH1_HUMAN,sp|Q70E73-9|RAPH1_HUMAN,sp|Q70E73|RAPH1_HUMAN,tr|C9J164|C9J164_HUMAN,tr|C9K0J5|C9K0J5_HUMAN	uni_human_2016.fasta	135,256.8	66.1%	0	0	0	0.000%	0.000%
MDAV_SFD	BR1	MDAV_BR1	File Name: MDAV_03_01 (F037102)	cDNA FLJ32944 fis, clone TESTI2007864, highly similar to Zinc finger protein 232 OS=Homo sapiens PE=2 SV=1	tr|B3KQ61|B3KQ61_HUMAN	uni_human_2016.fasta	19,458.1	75.3%	0	0	0	0.000%	0.000%
MDAV_SFD	BR1	MDAV_BR1	File Name: MDAV_03_01 (F037102)	Keratin, type II cytoskeletal 2 epidermal OS=Homo sapiens GN=KRT2 PE=1 SV=2	sp|P35908|K22E_HUMAN	uni_human_2016.fasta	65,433.9	100.0%	2	2	2	0.0760%	4.38%
MDAV_SFD	BR1	MDAV_BR1	File Name: MDAV_03_01 (F037102)	Isoform 4 of Polyamine-modulated factor 1-binding protein 1 OS=Homo sapiens GN=PMFBP1	sp|Q8TBY8-4|PMFBP_HUMAN	uni_human_2016.fasta	102,502.1	93.8%	1	1	1	0.0380%	1.47%
MDAV_SFD	BR1	MDAV_BR1	File Name: MDAV_03_01 (F037102)	Splicing factor 3B subunit 1 OS=Homo sapiens GN=SF3B1 PE=1 SV=3	sp|O75533|SF3B1_HUMAN	uni_human_2016.fasta	145,835.3	75.4%	0	0	0	0.000%	0.000%
MDAV_SFD	BR1	MDAV_BR1	File Name: MDAV_03_01 (F037102)	Isoform 4 of Nuclear protein MDM1 OS=Homo sapiens GN=MDM1	sp|Q8TC05-4|MDM1_HUMAN,sp|Q8TC05|MDM1_HUMAN	uni_human_2016.fasta	80,735.8	92.6%	1	1	1	0.0380%	1.77%
MDAV_SFD	BR1	MDAV_BR1	File Name: MDAV_03_01 (F037102)	Dipeptidyl peptidase 2 (Fragment) OS=Homo sapiens GN=DPP7 PE=1 SV=1	tr|R4GMU5|R4GMU5_HUMAN	uni_human_2016.fasta	6,337.6	76.7%	1	1	1	0.0380%	19.7%
MDAV_SFD	BR1	MDAV_BR1	File Name: MDAV_03_01 (F037102)	eIF-2-alpha kinase activator GCN1 OS=Homo sapiens GN=GCN1 PE=1 SV=6	sp|Q92616|GCN1_HUMAN,tr|A0A024RBS1|A0A024RBS1_HUMAN,tr|E1NZA1|E1NZA1_HUMAN	uni_human_2016.fasta	292,764.4	76.5%	1	1	1	0.0380%	0.300%
MDAV_SFD	BR1	MDAV_BR1	File Name: MDAV_03_01 (F037102)	Isoleucine--tRNA ligase, cytoplasmic OS=Homo sapiens GN=IARS PE=1 SV=2	sp|P41252|SYIC_HUMAN,tr|A0A0A0MSX9|A0A0A0MSX9_HUMAN,tr|J3KR24|J3KR24_HUMAN,tr|Q59G75|Q59G75_HUMAN,tr|Q6P0M4|Q6P0M4_HUMAN,tr|Q7Z355|Q7Z355_HUMAN,tr|Q7Z3U5|Q7Z3U5_HUMAN	uni_human_2016.fasta	144,501.8	93.8%	1	1	1	0.0380%	0.713%
MDAV_SFD	BR1	MDAV_BR1	File Name: MDAV_03_01 (F037102)	RNA adenosine deaminase OS=Homo sapiens GN=RED1 PE=2 SV=1	tr|Q86XN4|Q86XN4_HUMAN	uni_human_2016.fasta	78,064.6	75.8%	1	1	1	0.0380%	2.25%
MDAV_SFD	BR1	MDAV_BR1	File Name: MDAV_03_01 (F037102)	Ubiquitin carboxyl-terminal hydrolase 35 OS=Homo sapiens GN=USP35 PE=1 SV=3	sp|Q9P2H5|UBP35_HUMAN	uni_human_2016.fasta	113,406.5	46.1%	0	0	0	0.000%	0.000%
MDAV_SFD	BR1	MDAV_BR1	File Name: MDAV_03_01 (F037102)	Isoform 2 of Eukaryotic translation initiation factor 3 subunit A OS=Homo sapiens GN=EIF3A	sp|Q14152-2|EIF3A_HUMAN,sp|Q14152|EIF3A_HUMAN,tr|J9R021|J9R021_HUMAN,tr|Q24JU4|Q24JU4_HUMAN	uni_human_2016.fasta	166,574.9	99.9%	3	3	3	0.114%	1.71%
MDAV_SFD	BR1	MDAV_BR1	File Name: MDAV_03_01 (F037102)	Phospholipid-transporting ATPase OS=Homo sapiens PE=2 SV=1	tr|Q6ZSP3|Q6ZSP3_HUMAN	uni_human_2016.fasta	133,575.4	81.7%	1	1	1	0.0380%	0.758%
MDAV_SFD	BR1	MDAV_BR1	File Name: MDAV_03_01 (F037102)	Isoform 2 of Filamin-A OS=Homo sapiens GN=FLNA	sp|P21333-2|FLNA_HUMAN,sp|P21333|FLNA_HUMAN,tr|Q5HY54|Q5HY54_HUMAN	uni_human_2016.fasta	280,729.4	93.8%	1	1	1	0.0380%	0.606%
MDAV_SFD	BR1	MDAV_BR1	File Name: MDAV_03_01 (F037102)	Isoform 3 of Zinc finger FYVE domain-containing protein 1 OS=Homo sapiens GN=ZFYVE1	sp|Q9HBF4-3|ZFYV1_HUMAN,sp|Q9HBF4|ZFYV1_HUMAN,tr|G3V5N8|G3V5N8_HUMAN	uni_human_2016.fasta	87,174.6	58.8%	0	0	0	0.000%	0.000%
MDAV_SFD	BR1	MDAV_BR1	File Name: MDAV_03_01 (F037102)	Mitochondrial heat shock 60kD protein 1 variant 1 OS=Homo sapiens GN=HSPD1 PE=2 SV=1	tr|B3GQS7|B3GQS7_HUMAN	uni_human_2016.fasta	60,681.3	68.5%	0	0	0	0.000%	0.000%
MDAV_SFD	BR1	MDAV_BR1	File Name: MDAV_03_01 (F037102)	Chromodomain helicase DNA binding protein 2 OS=Homo sapiens GN=CHD2 PE=2 SV=1	tr|Q8N677|Q8N677_HUMAN	uni_human_2016.fasta	56,854.7	80.1%	1	1	1	0.0380%	2.99%
MDAV_SFD	BR1	MDAV_BR1	File Name: MDAV_03_01 (F037102)	Zinc finger SWIM domain-containing protein 8 (Fragment) OS=Homo sapiens GN=ZSWIM8 PE=1 SV=1	tr|H7C453|H7C453_HUMAN	uni_human_2016.fasta	118,655.8	48.9%	0	0	0	0.000%	0.000%
MDAV_SFD	BR1	MDAV_BR1	File Name: MDAV_03_01 (F037102)	Olfactory receptor OS=Homo sapiens GN=hCG_39951 PE=3 SV=1	tr|Q8NGY4|Q8NGY4_HUMAN	uni_human_2016.fasta	35,214.3	93.8%	1	1	2	0.0760%	2.24%
MDAV_SFD	BR1	MDAV_BR1	File Name: MDAV_03_01 (F037102)	Isoform 2 of E3 ubiquitin-protein ligase TRIP12 OS=Homo sapiens GN=TRIP12	sp|Q14669-2|TRIPC_HUMAN,sp|Q14669-3|TRIPC_HUMAN,sp|Q14669-4|TRIPC_HUMAN,sp|Q14669|TRIPC_HUMAN	uni_human_2016.fasta	220,438.1	93.8%	1	1	1	0.0380%	0.691%
MDAV_SFD	BR1	MDAV_BR1	File Name: MDAV_03_01 (F037102)	Ribosome biogenesis protein BMS1 homolog OS=Homo sapiens GN=BMS1 PE=1 SV=1	sp|Q14692|BMS1_HUMAN	uni_human_2016.fasta	145,812.2	63.3%	0	0	0	0.000%	0.000%
MDAV_SFD	BR1	MDAV_BR1	File Name: MDAV_03_01 (F037102)	Alternative protein RBM28 OS=Homo sapiens GN=RBM28 PE=4 SV=1	tr|L8ECH6|L8ECH6_HUMAN	uni_human_2016.fasta	6,066.4	76.7%	1	1	1	0.0380%	27.7%
MDAV_SFD	BR1	MDAV_BR1	File Name: MDAV_03_01 (F037102)	Synaptotagmin-14 (Fragment) OS=Homo sapiens GN=SYT14 PE=4 SV=1	tr|A0A0A0MTK4|A0A0A0MTK4_HUMAN	uni_human_2016.fasta	56,665.3	81.7%	1	1	1	0.0380%	4.17%
MDAV_SFD	BR1	MDAV_BR1	File Name: MDAV_03_01 (F037102)	Isoform 2 of Plexin-B1 OS=Homo sapiens GN=PLXNB1	sp|O43157-2|PLXB1_HUMAN,sp|O43157|PLXB1_HUMAN,tr|B3KRL1|B3KRL1_HUMAN,tr|B3KS20|B3KS20_HUMAN,tr|B4DKZ3|B4DKZ3_HUMAN	uni_human_2016.fasta	232,295.0	81.3%	1	1	1	0.0380%	0.461%
MDAV_SFD	BR1	MDAV_BR1	File Name: MDAV_03_01 (F037102)	Serine/threonine-protein phosphatase OS=Homo sapiens PE=2 SV=1	tr|B4DLP6|B4DLP6_HUMAN	uni_human_2016.fasta	54,886.6	53.5%	0	0	0	0.000%	0.000%
MDAV_SFD	BR1	MDAV_BR1	File Name: MDAV_03_01 (F037102)	THO complex subunit 4 OS=Homo sapiens GN=ALYREF PE=1 SV=1	tr|E9PB61|E9PB61_HUMAN	uni_human_2016.fasta	27,558.5	76.0%	1	1	1	0.0380%	3.79%
MDAV_SFD	BR1	MDAV_BR1	File Name: MDAV_03_01 (F037102)	Speedy protein A (Fragment) OS=Homo sapiens GN=SPDYA PE=4 SV=1	tr|H7C0J1|H7C0J1_HUMAN	uni_human_2016.fasta	7,046.2	57.3%	0	0	0	0.000%	0.000%
MDAV_SFD	BR1	MDAV_BR1	File Name: MDAV_03_01 (F037102)	60S ribosomal protein L10 OS=Homo sapiens GN=RPL10 PE=1 SV=4	sp|P27635|RL10_HUMAN,sp|Q96L21|RL10L_HUMAN,tr|X1WI28|X1WI28_HUMAN,tr|X5D2T3|X5D2T3_HUMAN	uni_human_2016.fasta	24,519.2	69.1%	0	0	0	0.000%	0.000%
MDAV_SFD	BR1	MDAV_BR1	File Name: MDAV_03_01 (F037102)	Cellular tumor antigen p53 (Fragment) OS=Homo sapiens GN=TP53 PE=3 SV=1	tr|A4GW97|A4GW97_HUMAN	uni_human_2016.fasta	9,038.3	76.2%	1	1	1	0.0380%	27.5%
MDAV_SFD	BR1	MDAV_BR1	File Name: MDAV_03_01 (F037102)	T-lymphoma invasion and metastasis-inducing protein 2 (Fragment) OS=Homo sapiens GN=TIAM2 PE=4 SV=1	tr|H7C5V6|H7C5V6_HUMAN	uni_human_2016.fasta	17,954.1	78.4%	1	1	1	0.0380%	11.5%
MDAV_SFD	BR1	MDAV_BR1	File Name: MDAV_03_01 (F037102)	Isoform 2 of ATPase WRNIP1 OS=Homo sapiens GN=WRNIP1	sp|Q96S55-2|WRIP1_HUMAN,sp|Q96S55|WRIP1_HUMAN,tr|B3KT25|B3KT25_HUMAN	uni_human_2016.fasta	72,134.2	62.6%	0	0	0	0.000%	0.000%
MDAV_SFD	BR1	MDAV_BR1	File Name: MDAV_03_01 (F037102)	Transcriptional regulator ATRX (Fragment) OS=Homo sapiens GN=ATRX PE=1 SV=1	tr|A0A096LNL6|A0A096LNL6_HUMAN	uni_human_2016.fasta	22,335.0	80.2%	1	1	1	0.0380%	5.05%
MDAV_SFD	BR1	MDAV_BR1	File Name: MDAV_03_01 (F037102)	Isoform 3 of Protein phosphatase Slingshot homolog 3 OS=Homo sapiens GN=SSH3	sp|Q8TE77-3|SSH3_HUMAN,sp|Q8TE77|SSH3_HUMAN,tr|A0A024R5J4|A0A024R5J4_HUMAN	uni_human_2016.fasta	72,994.5	82.7%	1	1	1	0.0380%	1.56%
MDAV_SFD	BR1	MDAV_BR1	File Name: MDAV_03_01 (F037102)	Keratin 1 OS=Homo sapiens GN=KRT1 PE=3 SV=1	tr|H6VRG2|H6VRG2_HUMAN	uni_human_2016.fasta	66,067.3	100.0%	4	4	4	0.152%	6.99%
MDAV_SFD	BR1	MDAV_BR1	File Name: MDAV_03_01 (F037102)	Isoform 2 of Protein-L-isoaspartate O-methyltransferase domain-containing protein 1 OS=Homo sapiens GN=PCMTD1	sp|Q96MG8-2|PCMD1_HUMAN,sp|Q96MG8|PCMD1_HUMAN,tr|A0A024R7U8|A0A024R7U8_HUMAN,tr|F5H1M8|F5H1M8_HUMAN	uni_human_2016.fasta	40,676.8	67.0%	0	0	0	0.000%	0.000%
MDAV_SFD	BR1	MDAV_BR1	File Name: MDAV_03_01 (F037102)	Isoform 2 of Homeobox protein cut-like 1 OS=Homo sapiens GN=CUX1	sp|P39880-2|CUX1_HUMAN,sp|P39880-3|CUX1_HUMAN,sp|P39880-4|CUX1_HUMAN,sp|P39880-5|CUX1_HUMAN,sp|P39880-6|CUX1_HUMAN,sp|P39880|CUX1_HUMAN	uni_human_2016.fasta	164,190.1	58.5%	0	0	0	0.000%	0.000%
MDAV_SFD	BR1	MDAV_BR1	File Name: MDAV_03_01 (F037102)	UDP-glucose:glycoprotein glucosyltransferase 1 OS=Homo sapiens GN=UGGT1 PE=1 SV=1	tr|F8WCE6|F8WCE6_HUMAN,tr|F8WCI2|F8WCI2_HUMAN	uni_human_2016.fasta	5,825.1	81.5%	1	1	1	0.0380%	22.4%
MDAV_SFD	BR1	MDAV_BR1	File Name: MDAV_03_01 (F037102)	Endoplasmin (Fragment) OS=Homo sapiens GN=HSP90B1 PE=1 SV=1	tr|H0YIV0|H0YIV0_HUMAN	uni_human_2016.fasta	17,044.1	81.7%	1	1	1	0.0380%	7.48%
MDAV_SFD	BR1	MDAV_BR1	File Name: MDAV_03_01 (F037102)	Tax_Id=9606 Gene_Symbol=KRT10 Keratin, type I cytoskeletal 10	IPI:CON_00009865.2|SWISS-PROT:P13645,sp|P13645|K1C10_HUMAN	uni_human_2016.fasta	59,512.4	98.8%	1	1	1	0.0380%	1.69%
MDAV_SFD	BR1	MDAV_BR1	File Name: MDAV_03_01 (F037102)	Histone H1.5 OS=Homo sapiens GN=HIST1H1B PE=1 SV=3	sp|P16401|H15_HUMAN	uni_human_2016.fasta	22,581.7	57.2%	0	0	0	0.000%	0.000%
MDAV_SFD	BR1	MDAV_BR1	File Name: MDAV_03_01 (F037102)	EF-hand calcium-binding domain-containing protein 14 OS=Homo sapiens GN=EFCAB14 PE=2 SV=1	sp|O75071|EFC14_HUMAN,tr|B3KMB2|B3KMB2_HUMAN,tr|B7Z3D1|B7Z3D1_HUMAN,tr|B7Z444|B7Z444_HUMAN	uni_human_2016.fasta	55,032.8	54.5%	0	0	0	0.000%	0.000%
MDAV_SFD	BR1	MDAV_BR1	File Name: MDAV_03_01 (F037102)	Cortactin-binding protein 2 OS=Homo sapiens GN=CTTNBP2 PE=1 SV=1	sp|Q8WZ74|CTTB2_HUMAN,tr|F8WB16|F8WB16_HUMAN,tr|Q20BG7|Q20BG7_HUMAN,tr|Q20BG9|Q20BG9_HUMAN,tr|Q20BI7|Q20BI7_HUMAN,tr|Q2I096|Q2I096_HUMAN,tr|Q2I0A6|Q2I0A6_HUMAN	uni_human_2016.fasta	181,053.1	85.4%	1	1	1	0.0380%	0.661%
MDAV_SFD	BR1	MDAV_BR1	File Name: MDAV_03_01 (F037102)	Isoform 2 of DNA-dependent protein kinase catalytic subunit OS=Homo sapiens GN=PRKDC	sp|P78527-2|PRKDC_HUMAN,sp|P78527|PRKDC_HUMAN	uni_human_2016.fasta	469,095.5	98.3%	1	1	1	0.0380%	0.195%
MDAV_SFD	BR1	MDAV_BR1	File Name: MDAV_03_01 (F037102)	Bcl-2/adenovirus E1B 19 kDa-interacting protein 2-like protein OS=Homo sapiens GN=BNIPL PE=1 SV=1	sp|Q7Z465|BNIPL_HUMAN	uni_human_2016.fasta	39,713.5	69.2%	0	0	0	0.000%	0.000%
MDAV_SFD	BR1	MDAV_BR1	File Name: MDAV_03_01 (F037102)	Isoform 2 of Ventricular zone-expressed PH domain-containing protein homolog 1 OS=Homo sapiens GN=VEPH1	sp|Q14D04-2|MELT_HUMAN,sp|Q14D04|MELT_HUMAN	uni_human_2016.fasta	94,748.9	46.8%	0	0	0	0.000%	0.000%
MDAV_SFD	BR1	MDAV_BR1	File Name: MDAV_03_01 (F037102)	MRG/MORF4L-binding protein OS=Homo sapiens GN=MRGBP PE=1 SV=1	sp|Q9NV56|MRGBP_HUMAN	uni_human_2016.fasta	22,416.8	81.6%	1	1	1	0.0380%	6.86%
MDAV_SFD	BR1	MDAV_BR1	File Name: MDAV_03_01 (F037102)	Splicing factor, arginine/serine-rich 19 OS=Homo sapiens GN=SCAF1 PE=1 SV=3	sp|Q9H7N4|SFR19_HUMAN,tr|A0A024QZH6|A0A024QZH6_HUMAN	uni_human_2016.fasta	139,272.9	56.8%	0	0	0	0.000%	0.000%
MDAV_SFD	BR1	MDAV_BR1	File Name: MDAV_03_01 (F037102)	cDNA FLJ10524 fis, clone NT2RP2000880, highly similar to Eukaryotic translation initiation factor 5B OS=Homo sapiens PE=2 SV=1	tr|B3KM86|B3KM86_HUMAN	uni_human_2016.fasta	71,495.0	81.7%	1	1	1	0.0380%	2.37%
MDAV_SFD	BR1	MDAV_BR1	File Name: MDAV_03_01 (F037102)	Cytochrome c oxidase subunit 1 OS=Homo sapiens GN=COX1 PE=3 SV=1	tr|A0A0K1HQ03|A0A0K1HQ03_HUMAN	uni_human_2016.fasta	57,046.9	81.3%	1	1	1	0.0380%	6.43%
MDAV_SFD	BR1	MDAV_BR1	File Name: MDAV_03_01 (F037102)	Poly(A) polymerase alpha (Fragment) OS=Homo sapiens GN=PAPOLA PE=4 SV=1	tr|H0YJZ9|H0YJZ9_HUMAN	uni_human_2016.fasta	7,794.4	81.7%	1	1	1	0.0380%	23.3%
MDAV_SFD	BR1	MDAV_BR1	File Name: MDAV_03_01 (F037102)	Isoform 2 of Nuclear mitotic apparatus protein 1 OS=Homo sapiens GN=NUMA1	sp|Q14980-2|NUMA1_HUMAN,sp|Q14980-3|NUMA1_HUMAN,sp|Q14980-4|NUMA1_HUMAN,sp|Q14980|NUMA1_HUMAN,tr|A0A024R5G4|A0A024R5G4_HUMAN,tr|A0A024R5M9|A0A024R5M9_HUMAN,tr|A0A087WY61|A0A087WY61_HUMAN,tr|Q4LE64|Q4LE64_HUMAN	uni_human_2016.fasta	238,259.7	99.8%	2	2	2	0.0760%	1.05%
MDAV_SFD	BR1	MDAV_BR1	File Name: MDAV_03_01 (F037102)	Isoform 2 of Zinc finger protein 558 OS=Homo sapiens GN=ZNF558	sp|Q96NG5-2|ZN558_HUMAN	uni_human_2016.fasta	37,970.7	77.7%	1	1	1	0.0380%	4.23%
MDAV_SFD	BR1	MDAV_BR1	File Name: MDAV_03_01 (F037102)	cDNA FLJ16830 fis, clone UTERU3022536, highly similar to Chromodomain helicase-DNA-binding protein 4 (EC 3.6.1.-) OS=Homo sapiens PE=2 SV=1	tr|B3KY63|B3KY63_HUMAN	uni_human_2016.fasta	215,288.5	93.8%	1	1	1	0.0380%	0.636%
MDAV_SFD	BR1	MDAV_BR1	File Name: MDAV_03_01 (F037102)	Protein TRAJ44 (Fragment) OS=Homo sapiens GN=TRAJ44 PE=4 SV=1	tr|A0A075B6X8|A0A075B6X8_HUMAN	uni_human_2016.fasta	2,177.4	52.0%	0	0	0	0.000%	0.000%
MDAV_SFD	BR1	MDAV_BR1	File Name: MDAV_03_01 (F037102)	Testin (Fragment) OS=Homo sapiens GN=TES PE=1 SV=1	tr|H7BYK1|H7BYK1_HUMAN	uni_human_2016.fasta	21,989.4	58.0%	0	0	0	0.000%	0.000%
MDAV_SFD	BR1	MDAV_BR1	File Name: MDAV_03_01 (F037102)	Unconventional myosin-Ig OS=Homo sapiens GN=MYO1G PE=1 SV=2	sp|B0I1T2|MYO1G_HUMAN,tr|Q6ZNK5|Q6ZNK5_HUMAN	uni_human_2016.fasta	92,819.2	49.7%	0	0	0	0.000%	0.000%
MDAV_SFD	BR1	MDAV_BR1	File Name: MDAV_03_01 (F037102)	Leukosialin OS=Homo sapiens GN=SPN PE=1 SV=1	sp|P16150|LEUK_HUMAN,tr|A0A024R629|A0A024R629_HUMAN,tr|C9JUK7|C9JUK7_HUMAN	uni_human_2016.fasta	40,321.6	93.8%	1	1	1	0.0380%	2.00%
MDAV_SFD	BR1	MDAV_BR1	File Name: MDAV_03_01 (F037102)	Heterogeneous nuclear ribonucleoprotein H (Fragment) OS=Homo sapiens GN=HNRNPH1 PE=1 SV=1	tr|H0YBW2|H0YBW2_HUMAN	uni_human_2016.fasta	4,551.8	80.2%	1	1	1	0.0380%	43.8%
MDAV_SFD	BR1	MDAV_BR1	File Name: MDAV_03_01 (F037102)	Kinesin light chain 1 (Fragment) OS=Homo sapiens GN=KLC1 PE=1 SV=1	tr|H0YJL0|H0YJL0_HUMAN	uni_human_2016.fasta	16,825.0	58.3%	0	0	0	0.000%	0.000%
MDAV_SFD	BR1	MDAV_BR1	File Name: MDAV_03_01 (F037102)	Isoform 2 of Very long-chain specific acyl-CoA dehydrogenase, mitochondrial OS=Homo sapiens GN=ACADVL	sp|P49748-2|ACADV_HUMAN,sp|P49748|ACADV_HUMAN,tr|B4DYY0|B4DYY0_HUMAN,tr|J3QKU9|J3QKU9_HUMAN,tr|J9JID6|J9JID6_HUMAN,tr|K7EJW8|K7EJW8_HUMAN,tr|K7EQP4|K7EQP4_HUMAN,tr|Q53HR2|Q53HR2_HUMAN	uni_human_2016.fasta	70,391.6	81.7%	1	1	1	0.0380%	1.90%
MDAV_SFD	BR1	MDAV_BR1	File Name: MDAV_03_01 (F037102)	Antigen peptide transporter 1 OS=Homo sapiens GN=TAP1 PE=1 SV=2	sp|Q03518|TAP1_HUMAN,tr|A0A0S2Z5A6|A0A0S2Z5A6_HUMAN,tr|A0A140T9T7|A0A140T9T7_HUMAN,tr|B2R9F3|B2R9F3_HUMAN,tr|Q6QWC0|Q6QWC0_HUMAN,tr|Q6QWC1|Q6QWC1_HUMAN,tr|X5CKB3|X5CKB3_HUMAN	uni_human_2016.fasta	87,219.4	93.8%	1	1	1	0.0380%	1.73%
MDAV_SFD	BR1	MDAV_BR1	File Name: MDAV_03_01 (F037102)	Isoform 2 of Zona pellucida-binding protein 1 OS=Homo sapiens GN=ZPBP	sp|Q9BS86-2|ZPBP1_HUMAN,sp|Q9BS86|ZPBP1_HUMAN	uni_human_2016.fasta	40,142.4	81.7%	1	1	1	0.0380%	6.57%
MDAV_SFD	BR1	MDAV_BR1	File Name: MDAV_03_01 (F037102)	Isoform 3 of Ribosomal protein S6 kinase alpha-5 OS=Homo sapiens GN=RPS6KA5	sp|O75582-3|KS6A5_HUMAN	uni_human_2016.fasta	81,782.7	60.8%	0	0	0	0.000%	0.000%
MDAV_SFD	BR1	MDAV_BR1	File Name: MDAV_03_01 (F037102)	MHC class I antigen (Fragment) OS=Homo sapiens GN=HLA-C PE=3 SV=1	tr|F2X626|F2X626_HUMAN	uni_human_2016.fasta	21,178.8	91.1%	1	1	1	0.0380%	5.52%
MDAV_SFD	BR1	MDAV_BR1	File Name: MDAV_03_01 (F037102)	cDNA FLJ53741, moderately similar to Dihydropyrimidine dehydrogenase OS=Homo sapiens PE=2 SV=1	tr|B4DML1|B4DML1_HUMAN	uni_human_2016.fasta	16,854.7	81.7%	1	1	1	0.0380%	10.9%
MDAV_SFD	BR1	MDAV_BR1	File Name: MDAV_03_01 (F037102)	TAR DNA-binding protein 43 (Fragment) OS=Homo sapiens GN=TARDBP PE=1 SV=1	tr|A0A087WV68|A0A087WV68_HUMAN	uni_human_2016.fasta	24,088.3	63.2%	0	0	0	0.000%	0.000%
MDAV_SFD	BR1	MDAV_BR1	File Name: MDAV_03_01 (F037102)	Isoform Beta-cell-type of Voltage-dependent L-type calcium channel subunit alpha-1D OS=Homo sapiens GN=CACNA1D	sp|Q01668-2|CAC1D_HUMAN,sp|Q01668-3|CAC1D_HUMAN,sp|Q01668-4|CAC1D_HUMAN,sp|Q01668|CAC1D_HUMAN	uni_human_2016.fasta	245,147.4	61.9%	0	0	0	0.000%	0.000%
MDAV_SFD	BR1	MDAV_BR1	File Name: MDAV_03_01 (F037102)	Potassium voltage-gated channel subfamily H member 5 OS=Homo sapiens GN=KCNH5 PE=1 SV=3	sp|Q8NCM2|KCNH5_HUMAN	uni_human_2016.fasta	111,879.3	93.8%	1	1	1	0.0380%	1.42%
MDAV_SFD	BR1	MDAV_BR1	File Name: MDAV_03_01 (F037102)	Thyroglobulin (Fragment) OS=Homo sapiens GN=TG PE=4 SV=1	tr|H0YBC5|H0YBC5_HUMAN	uni_human_2016.fasta	6,758.1	74.5%	0	0	0	0.000%	0.000%
MDAV_SFD	BR1	MDAV_BR1	File Name: MDAV_03_01 (F037102)	Alternative protein NCAM1 OS=Homo sapiens GN=NCAM1 PE=4 SV=1	tr|L8EBH1|L8EBH1_HUMAN	uni_human_2016.fasta	6,198.3	64.2%	0	0	0	0.000%	0.000%
MDAV_SFD	BR1	MDAV_BR1	File Name: MDAV_03_01 (F037102)	Dickkopf-related protein 2 OS=Homo sapiens GN=DKK2 PE=2 SV=1	sp|Q9UBU2|DKK2_HUMAN,tr|D6RCC2|D6RCC2_HUMAN,tr|D6RGF1|D6RGF1_HUMAN,tr|Q9H3R7|Q9H3R7_HUMAN	uni_human_2016.fasta	28,446.6	81.7%	1	1	1	0.0380%	3.47%
MDAV_SFD	BR1	MDAV_BR1	File Name: MDAV_03_01 (F037102)	Protein GPR108 (Fragment) OS=Homo sapiens GN=GPR108 PE=1 SV=1	tr|M0R3H4|M0R3H4_HUMAN	uni_human_2016.fasta	21,976.4	73.1%	0	0	0	0.000%	0.000%
MDAV_SFD	BR1	MDAV_BR1	File Name: MDAV_03_01 (F037102)	WD repeat-containing protein 60 OS=Homo sapiens GN=WDR60 PE=1 SV=3	sp|Q8WVS4|WDR60_HUMAN,tr|A0A140VK66|A0A140VK66_HUMAN,tr|H7C022|H7C022_HUMAN,tr|Q6AI63|Q6AI63_HUMAN	uni_human_2016.fasta	122,572.4	71.6%	0	0	0	0.000%	0.000%
MDAV_SFD	BR1	MDAV_BR1	File Name: MDAV_03_01 (F037102)	Insulin gene enhancer protein ISL-1 OS=Homo sapiens GN=ISL1 PE=1 SV=1	sp|P61371|ISL1_HUMAN,tr|A8K3X7|A8K3X7_HUMAN,tr|D6RBJ1|D6RBJ1_HUMAN	uni_human_2016.fasta	39,035.6	71.1%	0	0	0	0.000%	0.000%
MDAV_SFD	BR1	MDAV_BR1	File Name: MDAV_03_01 (F037102)	Zinc finger and BTB domain-containing protein 7A OS=Homo sapiens GN=ZBTB7A PE=1 SV=1	sp|O95365|ZBT7A_HUMAN	uni_human_2016.fasta	61,439.5	81.3%	1	1	1	0.0380%	2.23%
MDAV_SFD	BR1	MDAV_BR1	File Name: MDAV_03_01 (F037102)	Isoform 2 of DNA (cytosine-5)-methyltransferase 3A OS=Homo sapiens GN=DNMT3A	sp|Q9Y6K1-2|DNM3A_HUMAN	uni_human_2016.fasta	81,612.9	49.9%	0	0	0	0.000%	0.000%
MDAV_SFD	BR1	MDAV_BR1	File Name: MDAV_03_01 (F037102)	Isoform 2 of E3 ubiquitin-protein ligase HUWE1 OS=Homo sapiens GN=HUWE1	sp|Q7Z6Z7-2|HUWE1_HUMAN,sp|Q7Z6Z7-3|HUWE1_HUMAN,sp|Q7Z6Z7|HUWE1_HUMAN,tr|A0A024R9U8|A0A024R9U8_HUMAN,tr|A0A024R9W5|A0A024R9W5_HUMAN,tr|A0A024R9Y3|A0A024R9Y3_HUMAN	uni_human_2016.fasta	481,892.1	45.1%	0	0	0	0.000%	0.000%
MDAV_SFD	BR1	MDAV_BR1	File Name: MDAV_03_01 (F037102)	CCR4-NOT transcription complex subunit 2 (Fragment) OS=Homo sapiens GN=CNOT2 PE=1 SV=1	tr|A0A087X050|A0A087X050_HUMAN	uni_human_2016.fasta	16,356.5	77.5%	1	1	1	0.0380%	11.8%
MDAV_SFD	BR1	MDAV_BR1	File Name: MDAV_03_01 (F037102)	Rho-associated protein kinase 2 OS=Homo sapiens GN=ROCK2 PE=1 SV=4	sp|O75116|ROCK2_HUMAN,tr|B4DRJ9|B4DRJ9_HUMAN,tr|E9PF63|E9PF63_HUMAN	uni_human_2016.fasta	160,905.8	55.5%	0	0	0	0.000%	0.000%
MDAV_SFD	BR1	MDAV_BR1	File Name: MDAV_03_01 (F037102)	Isoform 2 of Calbindin OS=Homo sapiens GN=CALB1	sp|P05937-2|CALB1_HUMAN,sp|P05937|CALB1_HUMAN,tr|B7Z380|B7Z380_HUMAN,tr|E5RG14|E5RG14_HUMAN,tr|E5RIZ8|E5RIZ8_HUMAN	uni_human_2016.fasta	30,027.1	85.9%	1	1	1	0.0380%	4.90%
MDAV_SFD	BR1	MDAV_BR1	File Name: MDAV_03_01 (F037102)	Keratin, type I cytoskeletal 9 OS=Homo sapiens GN=KRT9 PE=1 SV=3	sp|P35527|K1C9_HUMAN	uni_human_2016.fasta	62,065.9	100.0%	3	3	4	0.152%	4.01%
MDAV_SFD	BR1	MDAV_BR1	File Name: MDAV_03_01 (F037102)	Centromere protein F OS=Homo sapiens GN=CENPF PE=1 SV=2	sp|P49454|CENPF_HUMAN	uni_human_2016.fasta	367,764.3	80.1%	1	1	1	0.0380%	0.249%
MDAV_SFD	BR1	MDAV_BR1	File Name: MDAV_03_01 (F037102)	Isoform 2 of Spectrin alpha chain, non-erythrocytic 1 OS=Homo sapiens GN=SPTAN1	sp|Q13813-2|SPTN1_HUMAN,sp|Q13813-3|SPTN1_HUMAN,sp|Q13813|SPTN1_HUMAN,tr|A0A024R889|A0A024R889_HUMAN,tr|A0A0D9SF54|A0A0D9SF54_HUMAN,tr|A0A0D9SGF6|A0A0D9SGF6_HUMAN	uni_human_2016.fasta	284,542.7	99.8%	2	2	2	0.0760%	0.807%
MDAV_SFD	BR1	MDAV_BR1	File Name: MDAV_03_01 (F037102)	Isoform Beta-4A of Integrin beta-4 OS=Homo sapiens GN=ITGB4	sp|P16144-2|ITB4_HUMAN,sp|P16144-3|ITB4_HUMAN,sp|P16144-4|ITB4_HUMAN,sp|P16144|ITB4_HUMAN,tr|A0A024R8K7|A0A024R8K7_HUMAN,tr|A0A024R8N2|A0A024R8N2_HUMAN,tr|A0A024R8T0|A0A024R8T0_HUMAN,tr|B7ZLD5|B7ZLD5_HUMAN,tr|B7ZLD8|B7ZLD8_HUMAN,tr|Q59H46|Q59H46_HUMAN	uni_human_2016.fasta	202,166.7	62.7%	0	0	0	0.000%	0.000%
MDAV_SFD	BR1	MDAV_BR1	File Name: MDAV_03_01 (F037102)	Ubiquitously transcribed tetratricopeptide repeat protein Y-linked transcript variant 232 OS=Homo sapiens GN=UTY PE=2 SV=1	tr|F4MH84|F4MH84_HUMAN	uni_human_2016.fasta	24,002.0	59.9%	0	0	0	0.000%	0.000%
MDAV_SFD	BR1	MDAV_BR1	File Name: MDAV_03_01 (F037102)	Isoform 2 of NHS-like protein 1 OS=Homo sapiens GN=NHSL1	sp|Q5SYE7-2|NHSL1_HUMAN	uni_human_2016.fasta	170,476.9	52.5%	0	0	0	0.000%	0.000%
MDAV_SFD	BR1	MDAV_BR1	File Name: MDAV_03_01 (F037102)	Protein PBDC1 OS=Homo sapiens GN=PBDC1 PE=1 SV=2	tr|A6NDF3|A6NDF3_HUMAN	uni_human_2016.fasta	26,644.9	63.5%	0	0	0	0.000%	0.000%
MDAV_SFD	BR1	MDAV_BR1	File Name: MDAV_03_01 (F037102)	Myotubularin-related protein 6 OS=Homo sapiens GN=MTMR6 PE=1 SV=3	sp|Q9Y217|MTMR6_HUMAN	uni_human_2016.fasta	71,969.6	59.4%	0	0	0	0.000%	0.000%
MDAV_SFD	BR1	MDAV_BR1	File Name: MDAV_03_01 (F037102)	Isoform 2 of Myosin-9 OS=Homo sapiens GN=MYH9	sp|P35579-2|MYH9_HUMAN,sp|P35579|MYH9_HUMAN,tr|A0A024R1N1|A0A024R1N1_HUMAN	uni_human_2016.fasta	226,537.5	99.8%	2	2	2	0.0760%	1.52%
MDAV_SFD	BR1	MDAV_BR1	File Name: MDAV_03_01 (F037102)	ATP-dependent RNA helicase A OS=Homo sapiens GN=DHX9 PE=1 SV=4	sp|Q08211|DHX9_HUMAN	uni_human_2016.fasta	140,961.5	100.0%	5	5	5	0.190%	3.07%
MDAV_SFD	BR1	MDAV_BR1	File Name: MDAV_03_01 (F037102)	Isoform 5 of Multidrug resistance-associated protein 5 OS=Homo sapiens GN=ABCC5	sp|O15440-5|MRP5_HUMAN,sp|O15440|MRP5_HUMAN,tr|F8WCY8|F8WCY8_HUMAN,tr|Q59FK6|Q59FK6_HUMAN,tr|Q59GK6|Q59GK6_HUMAN	uni_human_2016.fasta	160,665.8	64.7%	0	0	0	0.000%	0.000%
MDAV_SFD	BR1	MDAV_BR1	File Name: MDAV_03_01 (F037102)	Tax_Id=9606 Gene_Symbol=KRT4 keratin 4	IPI:CON_IPI00290078.5|SWISS-PROT:P19013	uni_human_2016.fasta	63,912.2	93.8%	1	1	1	0.0380%	1.52%
MDAV_SFD	BR1	MDAV_BR1	File Name: MDAV_03_01 (F037102)	Protein S (Alpha), isoform CRA_b OS=Homo sapiens GN=PROS1 PE=1 SV=1	tr|G5E9F8|G5E9F8_HUMAN	uni_human_2016.fasta	60,357.3	81.7%	1	1	1	0.0380%	1.28%
MDAV_SFD	BR1	MDAV_BR1	File Name: MDAV_03_01 (F037102)	PRAME family member 19 OS=Homo sapiens GN=PRAMEF19 PE=3 SV=2	sp|Q5SWL8|PRA19_HUMAN	uni_human_2016.fasta	55,209.3	81.7%	1	1	1	0.0380%	2.09%
MDAV_SFD	BR1	MDAV_BR1	File Name: MDAV_03_01 (F037102)	Tax_Id=9606 Gene_Symbol=KRT16 Keratin, type I cytoskeletal 16	IPI:CON_00217963.3|SWISS-PROT:P08779,IPI:CON_IPI00217963.3|SWISS-PROT:P08779,sp|P08779|K1C16_HUMAN	uni_human_2016.fasta	51,269.0	93.8%	1	1	1	0.0380%	1.90%
MDAV_SFD	BR1	MDAV_BR1	File Name: MDAV_03_01 (F037102)	Amphiphysin I variant CT4 (Fragment) OS=Homo sapiens GN=AMPH PE=2 SV=1	tr|Q8NFL6|Q8NFL6_HUMAN,tr|Q8NFL7|Q8NFL7_HUMAN	uni_human_2016.fasta	64,569.4	81.7%	1	1	1	0.0380%	2.87%
MDAV_SFD	BR1	MDAV_BR1	File Name: MDAV_03_01 (F037102)	Intron-binding protein aquarius OS=Homo sapiens GN=AQR PE=1 SV=4	sp|O60306|AQR_HUMAN,tr|A0A024R9L1|A0A024R9L1_HUMAN,tr|A8K6F0|A8K6F0_HUMAN,tr|B0AZM4|B0AZM4_HUMAN,tr|H0YH15|H0YH15_HUMAN	uni_human_2016.fasta	171,299.7	63.7%	0	0	0	0.000%	0.000%
MDAV_SFD	BR1	MDAV_BR1	File Name: MDAV_03_01 (F037102)	Isoform 2 of Zinc finger protein 565 OS=Homo sapiens GN=ZNF565	sp|Q8N9K5-2|ZN565_HUMAN,sp|Q8N9K5|ZN565_HUMAN	uni_human_2016.fasta	62,444.0	79.9%	1	1	1	0.0380%	2.81%
MDAV_SFD	BR1	MDAV_BR1	File Name: MDAV_03_01 (F037102)	YLPM1 protein OS=Homo sapiens GN=YLPM1 PE=2 SV=1	tr|Q6PJ41|Q6PJ41_HUMAN	uni_human_2016.fasta	3,555.6	81.7%	1	1	1	0.0380%	38.7%
MDAV_SFD	BR1	MDAV_BR1	File Name: MDAV_03_01 (F037102)	Isoform p135 of Dynactin subunit 1 OS=Homo sapiens GN=DCTN1	sp|Q14203-2|DCTN1_HUMAN,sp|Q14203-3|DCTN1_HUMAN,sp|Q14203-4|DCTN1_HUMAN,sp|Q14203-5|DCTN1_HUMAN,sp|Q14203-6|DCTN1_HUMAN,sp|Q14203|DCTN1_HUMAN,tr|E7EX90|E7EX90_HUMAN,tr|H8Y0Y3|H8Y0Y3_HUMAN,tr|O95654|O95654_HUMAN,tr|Q59F36|Q59F36_HUMAN,tr|Q6AWB1|Q6AWB1_HUMAN,tr|Q6AWB3|Q6AWB3_HUMAN,tr|Q6MZZ3|Q6MZZ3_HUMAN	uni_human_2016.fasta	141,697.6	93.8%	1	1	1	0.0380%	1.05%
MDAV_SFD	BR1	MDAV_BR1	File Name: MDAV_03_01 (F037102)	Interleukin 4 delta 2 (Fragment) OS=Homo sapiens GN=IL4 PE=2 SV=1	tr|Q9UPB9|Q9UPB9_HUMAN	uni_human_2016.fasta	13,226.6	85.1%	1	1	1	0.0380%	11.4%
MDAV_SFD	BR1	MDAV_BR1	File Name: MDAV_03_01 (F037102)	3-AS protein (Fragment) OS=Homo sapiens PE=2 SV=1	tr|A8WCD8|A8WCD8_HUMAN	uni_human_2016.fasta	20,511.2	69.5%	0	0	0	0.000%	0.000%
MDAV_SFD	BR1	MDAV_BR1	File Name: MDAV_03_01 (F037102)	Ras GTPase-activating-like protein IQGAP1 OS=Homo sapiens GN=IQGAP1 PE=1 SV=1	sp|P46940|IQGA1_HUMAN,tr|A0A024RC65|A0A024RC65_HUMAN,tr|A0A0J9YXZ5|A0A0J9YXZ5_HUMAN,tr|A4QPB0|A4QPB0_HUMAN	uni_human_2016.fasta	189,258.6	99.7%	1	1	1	0.0380%	0.543%
MDAV_SFD	BR1	MDAV_BR1	File Name: MDAV_03_01 (F037102)	Isoform 2 of Transcription activator BRG1 OS=Homo sapiens GN=SMARCA4	sp|P51532-2|SMCA4_HUMAN,sp|P51532-3|SMCA4_HUMAN,sp|P51532-4|SMCA4_HUMAN,sp|P51532-5|SMCA4_HUMAN,sp|P51532|SMCA4_HUMAN,tr|A7E2E1|A7E2E1_HUMAN,tr|B9EGQ8|B9EGQ8_HUMAN,tr|Q9HBD4|Q9HBD4_HUMAN	uni_human_2016.fasta	184,649.6	93.8%	1	1	1	0.0380%	0.496%
MDAV_SFD	BR1	MDAV_BR1	File Name: MDAV_03_01 (F037102)	Isoform Short of Spectrin beta chain, non-erythrocytic 1 OS=Homo sapiens GN=SPTBN1	sp|Q01082-2|SPTB2_HUMAN,sp|Q01082-3|SPTB2_HUMAN,sp|Q01082|SPTB2_HUMAN,tr|A0A087WUZ3|A0A087WUZ3_HUMAN,tr|B2ZZ89|B2ZZ89_HUMAN,tr|D6W5C0|D6W5C0_HUMAN,tr|K9MS24|K9MS24_HUMAN	uni_human_2016.fasta	274,613.4	99.7%	2	2	2	0.0760%	0.784%
MDAV_SFD	BR1	MDAV_BR1	File Name: MDAV_03_01 (F037102)	TBC1 domain family member 1 (Fragment) OS=Homo sapiens GN=TBC1D1 PE=1 SV=1	tr|H0YA01|H0YA01_HUMAN	uni_human_2016.fasta	20,186.6	76.3%	1	1	1	0.0380%	4.52%
MDAV_SFD	BR1	MDAV_BR1	File Name: MDAV_03_01 (F037102)	Histone H1.2 OS=Homo sapiens GN=HIST1H1C PE=1 SV=2	sp|P16403|H12_HUMAN	uni_human_2016.fasta	21,365.8	61.8%	0	0	0	0.000%	0.000%
MDAV_SFD	BR1	MDAV_BR1	File Name: MDAV_03_01 (F037102)	Isoform 2 of Coatomer subunit alpha OS=Homo sapiens GN=COPA	sp|P53621-2|COPA_HUMAN,sp|P53621|COPA_HUMAN	uni_human_2016.fasta	138,349.3	71.4%	0	0	0	0.000%	0.000%
MDAV_SFD	BR1	MDAV_BR1	File Name: MDAV_03_01 (F037102)	Programmed cell death protein 10 OS=Homo sapiens GN=PDCD10 PE=1 SV=1	sp|Q9BUL8|PDC10_HUMAN,tr|C9J5C3|C9J5C3_HUMAN,tr|C9J6F3|C9J6F3_HUMAN,tr|C9J932|C9J932_HUMAN,tr|C9JND6|C9JND6_HUMAN,tr|C9JSA3|C9JSA3_HUMAN,tr|F8WDF3|F8WDF3_HUMAN	uni_human_2016.fasta	24,702.5	75.5%	0	0	0	0.000%	0.000%
MDAV_SFD	BR1	MDAV_BR1	File Name: MDAV_03_01 (F037102)	Isoform 2 of Zinc finger FYVE domain-containing protein 9 OS=Homo sapiens GN=ZFYVE9	sp|O95405-2|ZFYV9_HUMAN,sp|O95405|ZFYV9_HUMAN,tr|Q59GI4|Q59GI4_HUMAN	uni_human_2016.fasta	156,403.1	81.7%	1	1	1	0.0380%	1.83%
MDAV_SFD	BR1	MDAV_BR1	File Name: MDAV_03_01 (F037102)	Heterogeneous nuclear ribonucleoprotein H3 OS=Homo sapiens GN=HNRNPH3 PE=1 SV=2	sp|P31942|HNRH3_HUMAN,tr|Q53F48|Q53F48_HUMAN	uni_human_2016.fasta	36,927.6	81.7%	1	1	1	0.0380%	6.36%
MDAV_SFD	BR1	MDAV_BR1	File Name: MDAV_03_01 (F037102)	CAD protein OS=Homo sapiens GN=CAD PE=1 SV=3	sp|P27708|PYR1_HUMAN,tr|F8VPD4|F8VPD4_HUMAN,tr|Q53SY7|Q53SY7_HUMAN	uni_human_2016.fasta	242,982.5	98.8%	2	2	2	0.0760%	0.809%
MDAV_SFD	BR1	MDAV_BR1	File Name: MDAV_03_01 (F037102)	Alternative protein SEL1L OS=Homo sapiens GN=SEL1L PE=4 SV=1	tr|L8E9A3|L8E9A3_HUMAN	uni_human_2016.fasta	5,366.6	57.0%	0	0	0	0.000%	0.000%
MDAV_SFD	BR1	MDAV_BR1	File Name: MDAV_03_01 (F037102)	Septin-5 OS=Homo sapiens GN=SEPT5 PE=1 SV=1	sp|Q99719|SEPT5_HUMAN,tr|B4DJ62|B4DJ62_HUMAN,tr|G3XAH0|G3XAH0_HUMAN,tr|Q59GE1|Q59GE1_HUMAN,tr|Q7KYV2|Q7KYV2_HUMAN,tr|Q99648|Q99648_HUMAN,tr|X5DNA9|X5DNA9_HUMAN,tr|X5DQL7|X5DQL7_HUMAN	uni_human_2016.fasta	42,777.5	91.0%	1	1	1	0.0380%	2.17%
MDAV_SFD	BR1	MDAV_BR1	File Name: MDAV_03_01 (F037102)	Calcium-activated potassium channel subunit alpha-1 (Fragment) OS=Homo sapiens GN=KCNMA1 PE=1 SV=1	tr|H0Y379|H0Y379_HUMAN	uni_human_2016.fasta	132,850.1	93.8%	1	1	1	0.0380%	1.35%
MDAV_SFD	BR1	MDAV_BR1	File Name: MDAV_03_01 (F037102)	Neuroblastoma breakpoint family member 1 OS=Homo sapiens GN=NBPF1 PE=4 SV=1	tr|S4R2X0|S4R2X0_HUMAN,tr|S4R3K2|S4R3K2_HUMAN	uni_human_2016.fasta	125,717.1	74.8%	0	0	0	0.000%	0.000%
MDAV_SFD	BR1	MDAV_BR1	File Name: MDAV_03_01 (F037102)	(clone S19) gene from CpG-enriched DNA (Fragment) OS=Homo sapiens PE=4 SV=1	tr|Q14073|Q14073_HUMAN	uni_human_2016.fasta	8,409.7	79.6%	1	1	1	0.0380%	10.1%
MDAV_SFD	BR1	MDAV_BR1	File Name: MDAV_03_01 (F037102)	Leucine-rich PPR motif-containing protein, mitochondrial OS=Homo sapiens GN=LRPPRC PE=1 SV=3	sp|P42704|LPPRC_HUMAN	uni_human_2016.fasta	157,912.2	93.8%	1	1	1	0.0380%	0.502%
MDAV_SFD	BR1	MDAV_BR1	File Name: MDAV_03_01 (F037102)	Poly (ADP-ribose) glycohydrolase OS=Homo sapiens GN=PARG PE=2 SV=1	tr|Q0MQR4|Q0MQR4_HUMAN	uni_human_2016.fasta	110,972.1	52.6%	0	0	0	0.000%	0.000%
MDAV_SFD	BR1	MDAV_BR1	File Name: MDAV_03_01 (F037102)	Lysosomal-trafficking regulator OS=Homo sapiens GN=LYST PE=1 SV=3	sp|Q99698|LYST_HUMAN	uni_human_2016.fasta	429,140.9	81.7%	1	1	1	0.0380%	0.395%
MDAV_SFD	BR1	MDAV_BR1	File Name: MDAV_03_01 (F037102)	TELO2-interacting protein 1 homolog OS=Homo sapiens GN=TTI1 PE=1 SV=3	sp|O43156|TTI1_HUMAN,tr|Q3B768|Q3B768_HUMAN	uni_human_2016.fasta	122,071.9	76.2%	1	1	1	0.0380%	0.735%
MDAV_SFD	BR1	MDAV_BR1	File Name: MDAV_03_01 (F037102)	Centrosomal protein of 128 kDa (Fragment) OS=Homo sapiens GN=CEP128 PE=1 SV=1	tr|H0YJH2|H0YJH2_HUMAN	uni_human_2016.fasta	18,417.3	93.8%	1	1	1	0.0380%	5.62%
MDAV_SFD	BR1	MDAV_BR1	File Name: MDAV_03_01 (F037102)	Alternative protein LIN9 OS=Homo sapiens GN=LIN9 PE=4 SV=1	tr|L8E9Q2|L8E9Q2_HUMAN	uni_human_2016.fasta	4,778.7	67.0%	0	0	0	0.000%	0.000%
MDAV_SFD	BR1	MDAV_BR1	File Name: MDAV_03_01 (F037102)	Three prime repair exonuclease 2 OS=Homo sapiens GN=TREX2 PE=1 SV=1	sp|Q9BQ50|TREX2_HUMAN	uni_human_2016.fasta	30,621.8	75.7%	0	0	0	0.000%	0.000%
MDAV_SFD	BR1	MDAV_BR1	File Name: MDAV_03_01 (F037102)	Metallothionein OS=Homo sapiens PE=2 SV=1	tr|Q8TE66|Q8TE66_HUMAN	uni_human_2016.fasta	6,117.7	46.0%	0	0	0	0.000%	0.000%
MDAV_SFD	BR1	MDAV_BR1	File Name: MDAV_03_01 (F037102)	Serine protease inhibitor Kazal-type 5 OS=Homo sapiens GN=SPINK5 PE=1 SV=2	sp|Q9NQ38|ISK5_HUMAN	uni_human_2016.fasta	120,715.7	75.5%	0	0	0	0.000%	0.000%
MDAV_SFD	BR1	MDAV_BR1	File Name: MDAV_03_01 (F037102)	Isoform 2 of 60S ribosomal protein L7-like 1 OS=Homo sapiens GN=RPL7L1	sp|Q6DKI1-2|RL7L_HUMAN,sp|Q6DKI1|RL7L_HUMAN,tr|A0A024RD36|A0A024RD36_HUMAN,tr|B7Z4G0|B7Z4G0_HUMAN,tr|R4GMU7|R4GMU7_HUMAN	uni_human_2016.fasta	28,662.1	59.6%	0	0	0	0.000%	0.000%
MDAV_SFD	BR1	MDAV_BR1	File Name: MDAV_03_01 (F037102)	Isoform 2 of Unconventional myosin-Ic OS=Homo sapiens GN=MYO1C	sp|O00159-2|MYO1C_HUMAN,sp|O00159-3|MYO1C_HUMAN,sp|O00159|MYO1C_HUMAN,tr|B7Z3E5|B7Z3E5_HUMAN,tr|F5H6E2|F5H6E2_HUMAN	uni_human_2016.fasta	117,910.6	80.3%	1	1	1	0.0380%	1.65%
MDAV_SFD	BR1	MDAV_BR1	File Name: MDAV_03_01 (F037102)	Tax_Id=9606 Gene_Symbol=KRT6A Keratin, type II cytoskeletal 6A	IPI:CON_00300725.7|SWISS-PROT:P02538,sp|P02538|K2C6A_HUMAN,tr|A0A0S2Z428|A0A0S2Z428_HUMAN,tr|B4DRR0|B4DRR0_HUMAN	uni_human_2016.fasta	60,046.4	93.8%	1	1	1	0.0380%	6.03%
MDAV_SFD	BR1	MDAV_BR1	File Name: MDAV_03_01 (F037102)	Protein RRP5 homolog OS=Homo sapiens GN=PDCD11 PE=1 SV=3	sp|Q14690|RRP5_HUMAN	uni_human_2016.fasta	208,702.8	93.8%	1	1	1	0.0380%	0.534%
MDAV_SFD	BR1	MDAV_BR1	File Name: MDAV_03_01 (F037102)	Isoform 2 of Cyclin-dependent kinase 1 OS=Homo sapiens GN=CDK1	sp|P06493-2|CDK1_HUMAN,sp|P06493|CDK1_HUMAN,tr|A0A024QZJ8|A0A024QZJ8_HUMAN,tr|A0A024QZP7|A0A024QZP7_HUMAN,tr|A0A087WZZ9|A0A087WZZ9_HUMAN,tr|E5RIU6|E5RIU6_HUMAN,tr|I6L9I5|I6L9I5_HUMAN,tr|Q5H9N4|Q5H9N4_HUMAN	uni_human_2016.fasta	34,097.3	77.2%	1	1	1	0.0380%	2.50%
MDAV_SFD	BR1	MDAV_BR1	File Name: MDAV_03_01 (F037102)	RING finger protein 10 (Fragment) OS=Homo sapiens GN=RNF10 PE=1 SV=1	tr|F5H5P6|F5H5P6_HUMAN	uni_human_2016.fasta	13,984.9	87.0%	1	1	1	0.0380%	8.06%
MDAV_SFD	BR1	MDAV_BR1	File Name: MDAV_03_01 (F037102)	PP13187 OS=Homo sapiens PE=2 SV=1	tr|Q71RC4|Q71RC4_HUMAN,tr|Q8N849|Q8N849_HUMAN	uni_human_2016.fasta	13,580.4	60.9%	0	0	0	0.000%	0.000%
MDAV_SFD	BR1	MDAV_BR1	File Name: MDAV_03_01 (F037102)	Isoform 2 of DNA (cytosine-5)-methyltransferase 1 OS=Homo sapiens GN=DNMT1	sp|P26358-2|DNMT1_HUMAN,sp|P26358|DNMT1_HUMAN	uni_human_2016.fasta	183,169.2	85.7%	1	1	1	0.0380%	0.490%
MDAV_SFD	BR1	MDAV_BR1	File Name: MDAV_03_01 (F037102)	Isoform 2 of Golgi apparatus protein 1 OS=Homo sapiens GN=GLG1	sp|Q92896-2|GSLG1_HUMAN,sp|Q92896-3|GSLG1_HUMAN,sp|Q92896|GSLG1_HUMAN,tr|Q6ZMF1|Q6ZMF1_HUMAN	uni_human_2016.fasta	134,553.9	93.8%	1	1	1	0.0380%	0.831%
MDAV_SFD	BR1	MDAV_BR1	File Name: MDAV_03_01 (F037102)	Protein cramped-like OS=Homo sapiens GN=CRAMP1 PE=1 SV=3	sp|Q96RY5|CRML_HUMAN	uni_human_2016.fasta	134,721.3	64.5%	0	0	0	0.000%	0.000%
MDAV_SFD	BR1	MDAV_BR1	File Name: MDAV_03_01 (F037102)	Talin-1 OS=Homo sapiens GN=TLN1 PE=1 SV=3	sp|Q9Y490|TLN1_HUMAN	uni_human_2016.fasta	269,765.1	97.9%	1	1	1	0.0380%	0.394%
MDAV_SFD	BR1	MDAV_BR1	File Name: MDAV_03_01 (F037102)	Isoform 2 of Clathrin heavy chain 1 OS=Homo sapiens GN=CLTC	sp|Q00610-2|CLH1_HUMAN,sp|Q00610|CLH1_HUMAN,tr|A0A087WVQ6|A0A087WVQ6_HUMAN	uni_human_2016.fasta	191,618.9	99.9%	3	3	3	0.114%	1.77%
MDAV_SFD	BR1	MDAV_BR1	File Name: MDAV_04_01 (F037103)	Ankyrin-3 (Fragment) OS=Homo sapiens GN=ANK3 PE=1 SV=5	tr|A0A087WZ26|A0A087WZ26_HUMAN	uni_human_2016.fasta	22,341.1	86.1%	0	0	0	0.000%	0.000%
MDAV_SFD	BR1	MDAV_BR1	File Name: MDAV_04_01 (F037103)	RNA cytidine acetyltransferase OS=Homo sapiens GN=NAT10 PE=1 SV=2	sp|Q9H0A0|NAT10_HUMAN	uni_human_2016.fasta	115,734.3	79.9%	1	1	1	0.0366%	0.878%
MDAV_SFD	BR1	MDAV_BR1	File Name: MDAV_04_01 (F037103)	Alternative protein CASQ2 OS=Homo sapiens GN=CASQ2 PE=4 SV=1	tr|L8EC86|L8EC86_HUMAN	uni_human_2016.fasta	11,576.2	52.7%	0	0	0	0.000%	0.000%
MDAV_SFD	BR1	MDAV_BR1	File Name: MDAV_04_01 (F037103)	Uncharacterized protein (Fragment) OS=Homo sapiens PE=4 SV=1	tr|H0YGN5|H0YGN5_HUMAN	uni_human_2016.fasta	17,789.3	65.7%	0	0	0	0.000%	0.000%
MDAV_SFD	BR1	MDAV_BR1	File Name: MDAV_04_01 (F037103)	Glycoprotein receptor gp330/megalin OS=Homo sapiens PE=2 SV=1	tr|Q7Z5C1|Q7Z5C1_HUMAN	uni_human_2016.fasta	521,966.2	78.3%	1	1	1	0.0366%	0.301%
MDAV_SFD	BR1	MDAV_BR1	File Name: MDAV_04_01 (F037103)	Hypoxia up-regulated 1, isoform CRA_a OS=Homo sapiens GN=HYOU1 PE=3 SV=1	tr|A0A024R3G0|A0A024R3G0_HUMAN	uni_human_2016.fasta	48,985.2	94.3%	1	1	1	0.0366%	2.08%
MDAV_SFD	BR1	MDAV_BR1	File Name: MDAV_04_01 (F037103)	Isoform 3 of Caspase-4 OS=Homo sapiens GN=CASP4	sp|P49662-3|CASP4_HUMAN,sp|P49662-4|CASP4_HUMAN,sp|P49662-5|CASP4_HUMAN,sp|P49662|CASP4_HUMAN,tr|E9PMT1|E9PMT1_HUMAN	uni_human_2016.fasta	43,263.1	70.9%	0	0	0	0.000%	0.000%
MDAV_SFD	BR1	MDAV_BR1	File Name: MDAV_04_01 (F037103)	Isoform 2 of Kinesin-like protein KIF6 OS=Homo sapiens GN=KIF6	sp|Q6ZMV9-2|KIF6_HUMAN,sp|Q6ZMV9|KIF6_HUMAN,tr|B7ZKX5|B7ZKX5_HUMAN,tr|F6VGH2|F6VGH2_HUMAN,tr|Q17RI8|Q17RI8_HUMAN,tr|Q4KMP8|Q4KMP8_HUMAN	uni_human_2016.fasta	92,572.5	94.3%	1	1	1	0.0366%	5.28%
MDAV_SFD	BR1	MDAV_BR1	File Name: MDAV_04_01 (F037103)	cGMP-dependent 3',5'-cyclic phosphodiesterase (Fragment) OS=Homo sapiens GN=PDE2A PE=1 SV=1	tr|F5GXX2|F5GXX2_HUMAN	uni_human_2016.fasta	20,504.2	88.0%	0	0	0	0.000%	0.000%
MDAV_SFD	BR1	MDAV_BR1	File Name: MDAV_04_01 (F037103)	Probable ATP-dependent RNA helicase DDX10 OS=Homo sapiens GN=DDX10 PE=1 SV=2	sp|Q13206|DDX10_HUMAN,tr|B4DKX3|B4DKX3_HUMAN,tr|E9PIF2|E9PIF2_HUMAN,tr|Q59EC7|Q59EC7_HUMAN	uni_human_2016.fasta	100,891.3	49.1%	0	0	0	0.000%	0.000%
MDAV_SFD	BR1	MDAV_BR1	File Name: MDAV_04_01 (F037103)	Tudor domain-containing protein 15 OS=Homo sapiens GN=TDRD15 PE=2 SV=1	sp|B5MCY1|TDR15_HUMAN	uni_human_2016.fasta	221,729.3	58.9%	0	0	0	0.000%	0.000%
MDAV_SFD	BR1	MDAV_BR1	File Name: MDAV_04_01 (F037103)	Acid phosphatase type 7 (Fragment) OS=Homo sapiens GN=ACP7 PE=4 SV=1	tr|M0QYV2|M0QYV2_HUMAN	uni_human_2016.fasta	26,835.8	51.7%	0	0	0	0.000%	0.000%
MDAV_SFD	BR1	MDAV_BR1	File Name: MDAV_04_01 (F037103)	Ankyrin repeat domain-containing protein 30A OS=Homo sapiens GN=ANKRD30A PE=2 SV=3	sp|Q9BXX3|AN30A_HUMAN,tr|Q5W026|Q5W026_HUMAN,tr|R4GNA2|R4GNA2_HUMAN	uni_human_2016.fasta	158,837.2	84.3%	1	1	1	0.0366%	0.787%
MDAV_SFD	BR1	MDAV_BR1	File Name: MDAV_04_01 (F037103)	Myotubularin-related protein 6 OS=Homo sapiens GN=MTMR6 PE=1 SV=3	sp|Q9Y217|MTMR6_HUMAN	uni_human_2016.fasta	71,969.6	58.2%	0	0	0	0.000%	0.000%
MDAV_SFD	BR1	MDAV_BR1	File Name: MDAV_04_01 (F037103)	Isoform 2 of E3 SUMO-protein ligase ZNF451 OS=Homo sapiens GN=ZNF451	sp|Q9Y4E5-2|ZN451_HUMAN,sp|Q9Y4E5|ZN451_HUMAN,tr|E9PH99|E9PH99_HUMAN,tr|Q4KMR5|Q4KMR5_HUMAN	uni_human_2016.fasta	121,485.4	55.8%	0	0	0	0.000%	0.000%
MDAV_SFD	BR1	MDAV_BR1	File Name: MDAV_04_01 (F037103)	Isoform 3 of Kinesin-like protein KIF1B OS=Homo sapiens GN=KIF1B	sp|O60333-3|KIF1B_HUMAN	uni_human_2016.fasta	130,366.0	85.9%	1	1	1	0.0366%	0.954%
MDAV_SFD	BR1	MDAV_BR1	File Name: MDAV_04_01 (F037103)	Otolin-1 OS=Homo sapiens GN=OTOL1 PE=3 SV=1	sp|A6NHN0|OTOL1_HUMAN	uni_human_2016.fasta	49,423.5	72.4%	0	0	0	0.000%	0.000%
MDAV_SFD	BR1	MDAV_BR1	File Name: MDAV_04_01 (F037103)	RNA binding motif (Fragment) OS=Homo sapiens GN=RBM PE=4 SV=3	tr|Q13384|Q13384_HUMAN	uni_human_2016.fasta	4,587.3	62.4%	0	0	0	0.000%	0.000%
MDAV_SFD	BR1	MDAV_BR1	File Name: MDAV_04_01 (F037103)	Isoform 5 of Forkhead box protein P1 OS=Homo sapiens GN=FOXP1	sp|Q9H334-5|FOXP1_HUMAN,sp|Q9H334-6|FOXP1_HUMAN,sp|Q9H334-7|FOXP1_HUMAN,sp|Q9H334-8|FOXP1_HUMAN,sp|Q9H334|FOXP1_HUMAN,tr|A0A087WVT2|A0A087WVT2_HUMAN,tr|A0A087X299|A0A087X299_HUMAN,tr|A3KMG1|A3KMG1_HUMAN,tr|C9J0F0|C9J0F0_HUMAN,tr|G5E965|G5E965_HUMAN,tr|Q548T7|Q548T7_HUMAN,tr|Q8TEA2|Q8TEA2_HUMAN	uni_human_2016.fasta	75,215.6	94.3%	1	1	1	0.0366%	8.77%
MDAV_SFD	BR1	MDAV_BR1	File Name: MDAV_04_01 (F037103)	Nuclear autoantigenic sperm protein (Fragment) OS=Homo sapiens GN=NASP PE=1 SV=1	tr|H0YF33|H0YF33_HUMAN	uni_human_2016.fasta	31,788.1	50.4%	0	0	0	0.000%	0.000%
MDAV_SFD	BR1	MDAV_BR1	File Name: MDAV_04_01 (F037103)	HCG2005638, isoform CRA_c OS=Homo sapiens GN=hCG_2005638 PE=2 SV=1	tr|B4DP52|B4DP52_HUMAN	uni_human_2016.fasta	40,578.2	55.2%	0	0	0	0.000%	0.000%
MDAV_SFD	BR1	MDAV_BR1	File Name: MDAV_04_01 (F037103)	Protein phosphatase 1 regulatory subunit 35 OS=Homo sapiens GN=PPP1R35 PE=1 SV=1	sp|Q8TAP8|PPR35_HUMAN	uni_human_2016.fasta	27,953.5	59.6%	0	0	0	0.000%	0.000%
MDAV_SFD	BR1	MDAV_BR1	File Name: MDAV_04_01 (F037103)	Guanine nucleotide-binding protein G(I)/G(S)/G(O) subunit gamma-8 OS=Homo sapiens GN=GNG8 PE=1 SV=1	sp|Q9UK08|GBG8_HUMAN	uni_human_2016.fasta	7,841.3	62.0%	0	0	0	0.000%	0.000%
MDAV_SFD	BR1	MDAV_BR1	File Name: MDAV_04_01 (F037103)	Rap guanine nucleotide exchange factor 2 (Fragment) OS=Homo sapiens GN=RAPGEF2 PE=1 SV=7	tr|H0Y8H7|H0Y8H7_HUMAN	uni_human_2016.fasta	28,692.2	83.0%	1	1	1	0.0366%	3.01%
MDAV_SFD	BR1	MDAV_BR1	File Name: MDAV_04_01 (F037103)	Histone H1x OS=Homo sapiens GN=H1FX PE=1 SV=1	sp|Q92522|H1X_HUMAN	uni_human_2016.fasta	22,487.9	54.1%	0	0	0	0.000%	0.000%
MDAV_SFD	BR1	MDAV_BR1	File Name: MDAV_04_01 (F037103)	Olfactory receptor 2G6 OS=Homo sapiens GN=OR2G6 PE=2 SV=1	sp|Q5TZ20|OR2G6_HUMAN,tr|A0A126GW53|A0A126GW53_HUMAN	uni_human_2016.fasta	34,891.7	63.9%	0	0	0	0.000%	0.000%
MDAV_SFD	BR1	MDAV_BR1	File Name: MDAV_04_01 (F037103)	CLIP-associating protein 2 OS=Homo sapiens GN=CLASP2 PE=1 SV=2	sp|O75122|CLAP2_HUMAN,tr|E3W994|E3W994_HUMAN,tr|J3KR49|J3KR49_HUMAN	uni_human_2016.fasta	141,136.5	57.0%	0	0	0	0.000%	0.000%
MDAV_SFD	BR1	MDAV_BR1	File Name: MDAV_04_01 (F037103)	Ras GTPase-activating-like protein IQGAP1 OS=Homo sapiens GN=IQGAP1 PE=1 SV=1	sp|P46940|IQGA1_HUMAN,tr|A0A024RC65|A0A024RC65_HUMAN,tr|A0A0J9YXZ5|A0A0J9YXZ5_HUMAN,tr|A4QPB0|A4QPB0_HUMAN	uni_human_2016.fasta	189,258.6	91.3%	1	1	1	0.0366%	0.483%
MDAV_SFD	BR1	MDAV_BR1	File Name: MDAV_04_01 (F037103)	Protein Daple (Fragment) OS=Homo sapiens GN=CCDC88C PE=1 SV=1	tr|H0YJX5|H0YJX5_HUMAN	uni_human_2016.fasta	14,171.5	96.0%	0	0	0	0.000%	0.000%
MDAV_SFD	BR1	MDAV_BR1	File Name: MDAV_04_01 (F037103)	Valine--tRNA ligase (Fragment) OS=Homo sapiens GN=VARS PE=1 SV=1	tr|A0A140T936|A0A140T936_HUMAN	uni_human_2016.fasta	131,942.5	99.1%	2	2	2	0.0732%	1.27%
MDAV_SFD	BR1	MDAV_BR1	File Name: MDAV_04_01 (F037103)	Chromodomain-helicase-DNA-binding protein 2 (Fragment) OS=Homo sapiens GN=CHD2 PE=1 SV=1	tr|A0A0D9SET4|A0A0D9SET4_HUMAN	uni_human_2016.fasta	3,919.1	88.3%	1	1	1	0.0366%	26.5%
MDAV_SFD	BR1	MDAV_BR1	File Name: MDAV_04_01 (F037103)	Alternative protein EYS OS=Homo sapiens GN=EYS PE=4 SV=1	tr|L8E9T9|L8E9T9_HUMAN	uni_human_2016.fasta	6,155.8	50.2%	0	0	0	0.000%	0.000%
MDAV_SFD	BR1	MDAV_BR1	File Name: MDAV_04_01 (F037103)	Katanin p60 ATPase-containing subunit A-like 2 (Fragment) OS=Homo sapiens GN=KATNAL2 PE=1 SV=1	tr|K7EIJ8|K7EIJ8_HUMAN	uni_human_2016.fasta	38,121.8	67.3%	0	0	0	0.000%	0.000%
MDAV_SFD	BR1	MDAV_BR1	File Name: MDAV_04_01 (F037103)	Isoform 2 of DEP domain-containing mTOR-interacting protein OS=Homo sapiens GN=DEPTOR	sp|Q8TB45-2|DPTOR_HUMAN,sp|Q8TB45|DPTOR_HUMAN	uni_human_2016.fasta	46,293.7	69.7%	0	0	0	0.000%	0.000%
MDAV_SFD	BR1	MDAV_BR1	File Name: MDAV_04_01 (F037103)	Polycystic kidney disease-associated protein OS=Homo sapiens GN=PKD1 PE=4 SV=1	tr|Q15142|Q15142_HUMAN	uni_human_2016.fasta	392,177.4	82.0%	1	1	1	0.0366%	0.220%
MDAV_SFD	BR1	MDAV_BR1	File Name: MDAV_04_01 (F037103)	Isoform 1B of Desmocollin-1 OS=Homo sapiens GN=DSC1	sp|Q08554-2|DSC1_HUMAN,sp|Q08554|DSC1_HUMAN,tr|Q9HB00|Q9HB00_HUMAN	uni_human_2016.fasta	99,988.1	79.5%	1	1	1	0.0366%	1.79%
MDAV_SFD	BR1	MDAV_BR1	File Name: MDAV_04_01 (F037103)	Mitogen-activated protein kinase kinase kinase 8 OS=Homo sapiens GN=MAP3K8 PE=1 SV=2	sp|P41279|M3K8_HUMAN,tr|B2R8A5|B2R8A5_HUMAN,tr|Q6FG25|Q6FG25_HUMAN	uni_human_2016.fasta	52,926.4	87.7%	1	1	1	0.0366%	2.14%
MDAV_SFD	BR1	MDAV_BR1	File Name: MDAV_04_01 (F037103)	Cysteine-rich protein 2 (Fragment) OS=Homo sapiens GN=CRIP2 PE=1 SV=1	tr|H0YFA4|H0YFA4_HUMAN	uni_human_2016.fasta	20,711.0	88.6%	1	1	1	0.0366%	4.69%
MDAV_SFD	BR1	MDAV_BR1	File Name: MDAV_04_01 (F037103)	Disks large-associated protein 3 OS=Homo sapiens GN=DLGAP3 PE=1 SV=3	sp|O95886|DLGP3_HUMAN	uni_human_2016.fasta	106,041.8	64.7%	0	0	0	0.000%	0.000%
MDAV_SFD	BR1	MDAV_BR1	File Name: MDAV_04_01 (F037103)	Transcriptional regulator ATRX (Fragment) OS=Homo sapiens GN=ATRX PE=1 SV=1	tr|A0A096LNR8|A0A096LNR8_HUMAN	uni_human_2016.fasta	8,053.8	71.6%	0	0	0	0.000%	0.000%
MDAV_SFD	BR1	MDAV_BR1	File Name: MDAV_04_01 (F037103)	Isoform 2 of FTS and Hook-interacting protein OS=Homo sapiens GN=FAM160A2	sp|Q8N612-2|F16A2_HUMAN,sp|Q8N612|F16A2_HUMAN,tr|A8K6N7|A8K6N7_HUMAN,tr|B3KPL0|B3KPL0_HUMAN,tr|E9PJK5|E9PJK5_HUMAN	uni_human_2016.fasta	105,570.4	80.3%	1	1	1	0.0366%	0.913%
MDAV_SFD	BR1	MDAV_BR1	File Name: MDAV_04_01 (F037103)	Troponin I, fast skeletal muscle OS=Homo sapiens GN=TNNI2 PE=1 SV=2	sp|P48788|TNNI2_HUMAN	uni_human_2016.fasta	21,339.0	59.8%	0	0	0	0.000%	0.000%
MDAV_SFD	BR1	MDAV_BR1	File Name: MDAV_04_01 (F037103)	Adhesion G protein-coupled receptor F4 OS=Homo sapiens GN=ADGRF4 PE=3 SV=1	tr|A0A0C4DFV3|A0A0C4DFV3_HUMAN	uni_human_2016.fasta	83,832.6	55.3%	0	0	0	0.000%	0.000%
MDAV_SFD	BR1	MDAV_BR1	File Name: MDAV_04_01 (F037103)	Zinc finger protein 761 OS=Homo sapiens GN=ZNF761 PE=1 SV=1	tr|A0A087WXT7|A0A087WXT7_HUMAN	uni_human_2016.fasta	87,716.4	65.3%	0	0	0	0.000%	0.000%
MDAV_SFD	BR1	MDAV_BR1	File Name: MDAV_04_01 (F037103)	Charged multivesicular body protein 2a OS=Homo sapiens GN=CHMP2A PE=1 SV=1	sp|O43633|CHM2A_HUMAN,tr|A0A024R4S0|A0A024R4S0_HUMAN,tr|M0R1L7|M0R1L7_HUMAN	uni_human_2016.fasta	25,105.0	49.1%	0	0	0	0.000%	0.000%
MDAV_SFD	BR1	MDAV_BR1	File Name: MDAV_04_01 (F037103)	Isoform 4 of Selenide, water dikinase 1 OS=Homo sapiens GN=SEPHS1	sp|P49903-4|SPS1_HUMAN	uni_human_2016.fasta	35,619.8	80.5%	1	1	1	0.0366%	6.17%
MDAV_SFD	BR1	MDAV_BR1	File Name: MDAV_04_01 (F037103)	EPS15 protein OS=Homo sapiens PE=2 SV=1	tr|Q7Z5V0|Q7Z5V0_HUMAN	uni_human_2016.fasta	83,674.9	74.2%	0	0	0	0.000%	0.000%
MDAV_SFD	BR1	MDAV_BR1	File Name: MDAV_04_01 (F037103)	Chromodomain-helicase-DNA-binding protein 7 (Fragment) OS=Homo sapiens GN=CHD7 PE=4 SV=1	tr|H0YD01|H0YD01_HUMAN	uni_human_2016.fasta	2,093.0	65.8%	0	0	0	0.000%	0.000%
MDAV_SFD	BR1	MDAV_BR1	File Name: MDAV_04_01 (F037103)	V-type proton ATPase subunit S1 OS=Homo sapiens GN=ATP6AP1 PE=1 SV=2	sp|Q15904|VAS1_HUMAN,tr|A6NLC6|A6NLC6_HUMAN,tr|A6QRJ1|A6QRJ1_HUMAN,tr|F2Z3L8|F2Z3L8_HUMAN	uni_human_2016.fasta	52,027.2	62.8%	0	0	0	0.000%	0.000%
MDAV_SFD	BR1	MDAV_BR1	File Name: MDAV_04_01 (F037103)	Isoform 2 of Protein FAM214A OS=Homo sapiens GN=FAM214A	sp|Q32MH5-2|F214A_HUMAN,sp|Q32MH5-3|F214A_HUMAN,sp|Q32MH5|F214A_HUMAN,tr|H0Y3Q9|H0Y3Q9_HUMAN	uni_human_2016.fasta	121,672.2	48.9%	0	0	0	0.000%	0.000%
MDAV_SFD	BR1	MDAV_BR1	File Name: MDAV_04_01 (F037103)	Dual-specificity protein phosphatase 15 (Fragment) OS=Homo sapiens GN=DUSP15 PE=4 SV=1	tr|Q5QP64|Q5QP64_HUMAN	uni_human_2016.fasta	8,109.7	53.2%	0	0	0	0.000%	0.000%
MDAV_SFD	BR1	MDAV_BR1	File Name: MDAV_04_01 (F037103)	Isoform 3 of Patatin-like phospholipase domain-containing protein 7 OS=Homo sapiens GN=PNPLA7	sp|Q6ZV29-3|PLPL7_HUMAN,sp|Q6ZV29-4|PLPL7_HUMAN,sp|Q6ZV29-5|PLPL7_HUMAN,sp|Q6ZV29|PLPL7_HUMAN	uni_human_2016.fasta	145,735.2	50.5%	0	0	0	0.000%	0.000%
MDAV_SFD	BR1	MDAV_BR1	File Name: MDAV_04_01 (F037103)	Isoform 4 of Sodium/potassium-transporting ATPase subunit alpha-1 OS=Homo sapiens GN=ATP1A1	sp|P05023-4|AT1A1_HUMAN,sp|P05023|AT1A1_HUMAN	uni_human_2016.fasta	112,899.5	53.2%	0	0	0	0.000%	0.000%
MDAV_SFD	BR1	MDAV_BR1	File Name: MDAV_04_01 (F037103)	Coiled-coil domain-containing protein 28A OS=Homo sapiens GN=CCDC28A PE=1 SV=1	sp|Q8IWP9|CC28A_HUMAN	uni_human_2016.fasta	30,367.0	71.9%	0	0	0	0.000%	0.000%
MDAV_SFD	BR1	MDAV_BR1	File Name: MDAV_04_01 (F037103)	Keratin, type II cytoskeletal 2 epidermal OS=Homo sapiens GN=KRT2 PE=1 SV=2	sp|P35908|K22E_HUMAN	uni_human_2016.fasta	65,433.9	100.0%	4	4	4	0.146%	9.86%
MDAV_SFD	BR1	MDAV_BR1	File Name: MDAV_04_01 (F037103)	Isoform 2 of Uncharacterized protein C6orf106 OS=Homo sapiens GN=C6orf106	sp|Q9H6K1-2|CF106_HUMAN,sp|Q9H6K1|CF106_HUMAN,tr|A0A024RCW2|A0A024RCW2_HUMAN	uni_human_2016.fasta	32,871.2	65.6%	0	0	0	0.000%	0.000%
MDAV_SFD	BR1	MDAV_BR1	File Name: MDAV_04_01 (F037103)	Tax_Id=9606 Gene_Symbol=KRT12 Keratin, type I cytoskeletal 12	IPI:CON_IPI00015309.1|SWISS-PROT:Q99456,sp|Q99456|K1C12_HUMAN	uni_human_2016.fasta	53,513.0	86.0%	1	1	1	0.0366%	1.82%
MDAV_SFD	BR1	MDAV_BR1	File Name: MDAV_04_01 (F037103)	Mediator of RNA polymerase II transcription subunit 1 OS=Homo sapiens GN=MED1 PE=1 SV=4	sp|Q15648|MED1_HUMAN	uni_human_2016.fasta	168,481.7	78.2%	1	1	1	0.0366%	0.633%
MDAV_SFD	BR1	MDAV_BR1	File Name: MDAV_04_01 (F037103)	Trypsin - Sus scrofa (Pig).	IPI:CON_Trypsin|SWISS-PROT:P00761|TRYP_PIG	uni_human_2016.fasta	24,409.3	94.3%	1	1	1	0.0366%	3.46%
MDAV_SFD	BR1	MDAV_BR1	File Name: MDAV_04_01 (F037103)	Isoform 2 of Eukaryotic translation initiation factor 3 subunit A OS=Homo sapiens GN=EIF3A	sp|Q14152-2|EIF3A_HUMAN,sp|Q14152|EIF3A_HUMAN,tr|J9R021|J9R021_HUMAN,tr|Q24JU4|Q24JU4_HUMAN	uni_human_2016.fasta	166,574.9	88.4%	1	1	1	0.0366%	0.593%
MDAV_SFD	BR1	MDAV_BR1	File Name: MDAV_04_01 (F037103)	Isoform 2 of Adhesion G protein-coupled receptor B2 OS=Homo sapiens GN=ADGRB2	sp|O60241-2|AGRB2_HUMAN,sp|O60241-4|AGRB2_HUMAN,sp|O60241|AGRB2_HUMAN	uni_human_2016.fasta	172,655.9	55.7%	0	0	0	0.000%	0.000%
MDAV_SFD	BR1	MDAV_BR1	File Name: MDAV_04_01 (F037103)	Nucleolar protein 4, isoform CRA_c OS=Homo sapiens GN=NOL4 PE=2 SV=1	tr|B3KRF4|B3KRF4_HUMAN	uni_human_2016.fasta	45,826.4	48.3%	0	0	0	0.000%	0.000%
MDAV_SFD	BR1	MDAV_BR1	File Name: MDAV_04_01 (F037103)	Myosin-reactive immunoglobulin heavy chain variable region (Fragment) OS=Homo sapiens PE=2 SV=1	tr|Q9UL84|Q9UL84_HUMAN	uni_human_2016.fasta	13,579.2	92.0%	1	1	1	0.0366%	9.02%
MDAV_SFD	BR1	MDAV_BR1	File Name: MDAV_04_01 (F037103)	Isoform 2 of Endoribonuclease Dicer OS=Homo sapiens GN=DICER1	sp|Q9UPY3-2|DICER_HUMAN	uni_human_2016.fasta	208,454.5	83.8%	1	1	1	0.0366%	0.656%
MDAV_SFD	BR1	MDAV_BR1	File Name: MDAV_04_01 (F037103)	Isoform 3 of Dystrophin OS=Homo sapiens GN=DMD	sp|P11532-4|DMD_HUMAN	uni_human_2016.fasta	425,639.6	56.8%	0	0	0	0.000%	0.000%
MDAV_SFD	BR1	MDAV_BR1	File Name: MDAV_04_01 (F037103)	Isoform 2 of Microtubule-associated tumor suppressor 1 OS=Homo sapiens GN=MTUS1	sp|Q9ULD2-2|MTUS1_HUMAN,sp|Q9ULD2|MTUS1_HUMAN	uni_human_2016.fasta	141,398.6	56.7%	0	0	0	0.000%	0.000%
MDAV_SFD	BR1	MDAV_BR1	File Name: MDAV_04_01 (F037103)	Retinitis pigmentosa 1-like 1 protein OS=Homo sapiens GN=RP1L1 PE=1 SV=4	sp|Q8IWN7|RP1L1_HUMAN,tr|A6NKC6|A6NKC6_HUMAN	uni_human_2016.fasta	261,195.8	77.3%	1	1	1	0.0366%	0.645%
MDAV_SFD	BR1	MDAV_BR1	File Name: MDAV_04_01 (F037103)	Isoform 2 of Utrophin OS=Homo sapiens GN=UTRN	sp|P46939-2|UTRO_HUMAN	uni_human_2016.fasta	394,969.2	57.2%	0	0	0	0.000%	0.000%
MDAV_SFD	BR1	MDAV_BR1	File Name: MDAV_04_01 (F037103)	Isoform 2 of E3 ubiquitin-protein ligase TRIP12 OS=Homo sapiens GN=TRIP12	sp|Q14669-2|TRIPC_HUMAN,sp|Q14669-3|TRIPC_HUMAN,sp|Q14669-4|TRIPC_HUMAN,sp|Q14669|TRIPC_HUMAN	uni_human_2016.fasta	220,438.1	92.8%	1	1	1	0.0366%	0.691%
MDAV_SFD	BR1	MDAV_BR1	File Name: MDAV_04_01 (F037103)	Isoform 2 of Leukotriene B4 receptor 2 OS=Homo sapiens GN=LTB4R2	sp|Q9NPC1-2|LT4R2_HUMAN,sp|Q9NPC1|LT4R2_HUMAN,tr|B4E292|B4E292_HUMAN	uni_human_2016.fasta	41,525.8	82.1%	1	1	1	0.0366%	3.63%
MDAV_SFD	BR1	MDAV_BR1	File Name: MDAV_04_01 (F037103)	Bifunctional glutamate/proline--tRNA ligase OS=Homo sapiens GN=EPRS PE=1 SV=5	sp|P07814|SYEP_HUMAN,tr|B4DKX5|B4DKX5_HUMAN,tr|H6WCP5|H6WCP5_HUMAN,tr|Q3KQZ8|Q3KQZ8_HUMAN,tr|V9GYZ6|V9GYZ6_HUMAN	uni_human_2016.fasta	170,593.2	94.3%	1	1	1	0.0366%	0.595%
MDAV_SFD	BR1	MDAV_BR1	File Name: MDAV_04_01 (F037103)	Isoform 2 of Transformation/transcription domain-associated protein OS=Homo sapiens GN=TRRAP	sp|Q9Y4A5-2|TRRAP_HUMAN,sp|Q9Y4A5|TRRAP_HUMAN,tr|F2Z2U4|F2Z2U4_HUMAN,tr|H0Y4W2|H0Y4W2_HUMAN,tr|Q59FH1|Q59FH1_HUMAN	uni_human_2016.fasta	437,600.2	92.8%	1	1	1	0.0366%	0.209%
MDAV_SFD	BR1	MDAV_BR1	File Name: MDAV_04_01 (F037103)	Zinc finger protein 225 OS=Homo sapiens GN=ZNF225 PE=2 SV=2	sp|Q9UK10|ZN225_HUMAN,tr|B4DXS5|B4DXS5_HUMAN	uni_human_2016.fasta	82,470.8	62.0%	0	0	0	0.000%	0.000%
MDAV_SFD	BR1	MDAV_BR1	File Name: MDAV_04_01 (F037103)	Transcription initiation factor TFIID subunit 1 (Fragment) OS=Homo sapiens GN=TAF1 PE=1 SV=1	tr|H0Y9L7|H0Y9L7_HUMAN	uni_human_2016.fasta	32,535.6	51.1%	0	0	0	0.000%	0.000%
MDAV_SFD	BR1	MDAV_BR1	File Name: MDAV_04_01 (F037103)	Isoform 2 of Sarcoplasmic/endoplasmic reticulum calcium ATPase 2 OS=Homo sapiens GN=ATP2A2	sp|P16615-2|AT2A2_HUMAN,sp|P16615-3|AT2A2_HUMAN,sp|P16615-4|AT2A2_HUMAN,sp|P16615-5|AT2A2_HUMAN,sp|P16615|AT2A2_HUMAN,tr|A0A0S2Z3L2|A0A0S2Z3L2_HUMAN,tr|H7C5W9|H7C5W9_HUMAN	uni_human_2016.fasta	114,758.8	83.4%	1	1	1	0.0366%	1.00%
MDAV_SFD	BR1	MDAV_BR1	File Name: MDAV_04_01 (F037103)	CASP8-associated protein 2 OS=Homo sapiens GN=CASP8AP2 PE=1 SV=1	sp|Q9UKL3|C8AP2_HUMAN,tr|A0A087WTW5|A0A087WTW5_HUMAN,tr|A7E2C0|A7E2C0_HUMAN	uni_human_2016.fasta	222,659.8	71.3%	0	0	0	0.000%	0.000%
MDAV_SFD	BR1	MDAV_BR1	File Name: MDAV_04_01 (F037103)	Protein Asterix (Fragment) OS=Homo sapiens GN=WDR83OS PE=1 SV=1	tr|M0R1D5|M0R1D5_HUMAN	uni_human_2016.fasta	9,706.6	55.4%	0	0	0	0.000%	0.000%
MDAV_SFD	BR1	MDAV_BR1	File Name: MDAV_04_01 (F037103)	Transcriptional regulator ATRX (Fragment) OS=Homo sapiens GN=ATRX PE=1 SV=1	tr|A0A096LNL6|A0A096LNL6_HUMAN	uni_human_2016.fasta	22,335.0	53.4%	0	0	0	0.000%	0.000%
MDAV_SFD	BR1	MDAV_BR1	File Name: MDAV_04_01 (F037103)	Isoform 2 of Enolase 4 OS=Homo sapiens GN=ENO4	sp|A6NNW6-2|ENO4_HUMAN,sp|A6NNW6|ENO4_HUMAN,tr|A0A087WZY6|A0A087WZY6_HUMAN,tr|J3KNX1|J3KNX1_HUMAN	uni_human_2016.fasta	68,822.8	71.6%	0	0	0	0.000%	0.000%
MDAV_SFD	BR1	MDAV_BR1	File Name: MDAV_04_01 (F037103)	Keratin 1 OS=Homo sapiens GN=KRT1 PE=3 SV=1	tr|H6VRG2|H6VRG2_HUMAN	uni_human_2016.fasta	66,067.3	100.0%	4	4	4	0.146%	5.59%
MDAV_SFD	BR1	MDAV_BR1	File Name: MDAV_04_01 (F037103)	Isoform 2 of Vesicle-associated membrane protein-associated protein A OS=Homo sapiens GN=VAPA	sp|Q9P0L0-2|VAPA_HUMAN,sp|Q9P0L0|VAPA_HUMAN	uni_human_2016.fasta	27,893.9	68.5%	0	0	0	0.000%	0.000%
MDAV_SFD	BR1	MDAV_BR1	File Name: MDAV_04_01 (F037103)	Alternative protein ALKBH2 OS=Homo sapiens GN=ALKBH2 PE=4 SV=1	tr|L8E7L5|L8E7L5_HUMAN	uni_human_2016.fasta	6,426.5	49.5%	0	0	0	0.000%	0.000%
MDAV_SFD	BR1	MDAV_BR1	File Name: MDAV_04_01 (F037103)	Isoform 2 of Podocan-like protein 1 OS=Homo sapiens GN=PODNL1	sp|Q6PEZ8-2|PONL1_HUMAN,sp|Q6PEZ8-3|PONL1_HUMAN,sp|Q6PEZ8|PONL1_HUMAN,tr|A8K3W6|A8K3W6_HUMAN,tr|B7Z3M0|B7Z3M0_HUMAN,tr|K7EJ07|K7EJ07_HUMAN,tr|K7ER84|K7ER84_HUMAN,tr|K7ERE6|K7ERE6_HUMAN	uni_human_2016.fasta	56,541.4	82.3%	1	1	1	0.0366%	1.43%
MDAV_SFD	BR1	MDAV_BR1	File Name: MDAV_04_01 (F037103)	Isoform 2 of Exocyst complex component 4 OS=Homo sapiens GN=EXOC4	sp|Q96A65-2|EXOC4_HUMAN,sp|Q96A65|EXOC4_HUMAN,tr|Q6NX51|Q6NX51_HUMAN,tr|Q8TAR2|Q8TAR2_HUMAN	uni_human_2016.fasta	110,502.5	81.9%	1	1	1	0.0366%	2.54%
MDAV_SFD	BR1	MDAV_BR1	File Name: MDAV_04_01 (F037103)	Pre-mRNA-splicing factor CWC22 homolog OS=Homo sapiens GN=CWC22 PE=1 SV=3	sp|Q9HCG8|CWC22_HUMAN,tr|B7WP74|B7WP74_HUMAN	uni_human_2016.fasta	105,470.2	51.3%	0	0	0	0.000%	0.000%
MDAV_SFD	BR1	MDAV_BR1	File Name: MDAV_04_01 (F037103)	Tax_Id=9606 Gene_Symbol=KRT10 Keratin, type I cytoskeletal 10	IPI:CON_00009865.2|SWISS-PROT:P13645,sp|P13645|K1C10_HUMAN	uni_human_2016.fasta	59,512.4	97.5%	0	0	0	0.000%	0.000%
MDAV_SFD	BR1	MDAV_BR1	File Name: MDAV_04_01 (F037103)	Vasopressin V1a receptor OS=Homo sapiens GN=AVPR1A PE=1 SV=1	sp|P37288|V1AR_HUMAN,tr|F8VW98|F8VW98_HUMAN,tr|Q3S2J4|Q3S2J4_HUMAN,tr|X5D2B0|X5D2B0_HUMAN,tr|X5D789|X5D789_HUMAN	uni_human_2016.fasta	46,799.6	97.8%	1	1	1	0.0366%	2.63%
MDAV_SFD	BR1	MDAV_BR1	File Name: MDAV_04_01 (F037103)	Isoform 2 of Alanine--tRNA ligase, cytoplasmic OS=Homo sapiens GN=AARS	sp|P49588-2|SYAC_HUMAN,sp|P49588|SYAC_HUMAN	uni_human_2016.fasta	106,813.2	92.2%	1	1	1	0.0366%	0.605%
MDAV_SFD	BR1	MDAV_BR1	File Name: MDAV_04_01 (F037103)	Isoform 10 of Tumor protein p73 OS=Homo sapiens GN=TP73	sp|O15350-11|P73_HUMAN	uni_human_2016.fasta	62,033.9	58.8%	0	0	0	0.000%	0.000%
MDAV_SFD	BR1	MDAV_BR1	File Name: MDAV_04_01 (F037103)	Isoform 2 of Regulator of nonsense transcripts 1 OS=Homo sapiens GN=UPF1	sp|Q92900-2|RENT1_HUMAN,sp|Q92900|RENT1_HUMAN,tr|A0A024R7L5|A0A024R7L5_HUMAN,tr|A0A024R7L8|A0A024R7L8_HUMAN	uni_human_2016.fasta	124,346.9	86.2%	1	1	1	0.0366%	0.537%
MDAV_SFD	BR1	MDAV_BR1	File Name: MDAV_04_01 (F037103)	Isoform 2 of Transmembrane and coiled-coil domains protein 2 OS=Homo sapiens GN=TMCC2	sp|O75069-2|TMCC2_HUMAN,sp|O75069|TMCC2_HUMAN,tr|A0A0C4DFR1|A0A0C4DFR1_HUMAN,tr|A6NJC0|A6NJC0_HUMAN,tr|B2RAX5|B2RAX5_HUMAN,tr|B3KTM7|B3KTM7_HUMAN,tr|G5E963|G5E963_HUMAN,tr|Q8IW47|Q8IW47_HUMAN	uni_human_2016.fasta	77,450.1	79.9%	1	1	1	0.0366%	1.11%
MDAV_SFD	BR1	MDAV_BR1	File Name: MDAV_04_01 (F037103)	Isoform 2 of Nuclear mitotic apparatus protein 1 OS=Homo sapiens GN=NUMA1	sp|Q14980-2|NUMA1_HUMAN,sp|Q14980-3|NUMA1_HUMAN,sp|Q14980-4|NUMA1_HUMAN,sp|Q14980|NUMA1_HUMAN,tr|A0A024R5G4|A0A024R5G4_HUMAN,tr|A0A024R5M9|A0A024R5M9_HUMAN,tr|A0A087WY61|A0A087WY61_HUMAN,tr|Q4LE64|Q4LE64_HUMAN	uni_human_2016.fasta	238,259.7	97.8%	2	2	2	0.0732%	0.904%
MDAV_SFD	BR1	MDAV_BR1	File Name: MDAV_04_01 (F037103)	cDNA FLJ45706 fis, clone FEBRA2028457, highly similar to Nucleolin OS=Homo sapiens PE=2 SV=1	tr|Q6ZS99|Q6ZS99_HUMAN	uni_human_2016.fasta	65,963.8	48.9%	0	0	0	0.000%	0.000%
MDAV_SFD	BR1	MDAV_BR1	File Name: MDAV_04_01 (F037103)	Isoform 2 of Ribonucleoprotein PTB-binding 1 OS=Homo sapiens GN=RAVER1	sp|Q8IY67-2|RAVR1_HUMAN,tr|A0A087WZ13|A0A087WZ13_HUMAN,tr|E9PAU2|E9PAU2_HUMAN	uni_human_2016.fasta	77,862.9	51.2%	0	0	0	0.000%	0.000%
MDAV_SFD	BR1	MDAV_BR1	File Name: MDAV_04_01 (F037103)	Alternative protein CSF2RB OS=Homo sapiens GN=CSF2RB PE=4 SV=1	tr|L0R5A1|L0R5A1_HUMAN	uni_human_2016.fasta	11,645.2	60.8%	0	0	0	0.000%	0.000%
MDAV_SFD	BR1	MDAV_BR1	File Name: MDAV_04_01 (F037103)	RING1 and YY1-binding protein OS=Homo sapiens GN=RYBP PE=1 SV=2	sp|Q8N488|RYBP_HUMAN	uni_human_2016.fasta	24,821.5	61.9%	0	0	0	0.000%	0.000%
MDAV_SFD	BR1	MDAV_BR1	File Name: MDAV_04_01 (F037103)	Isoform 3 of OTU domain-containing protein 4 OS=Homo sapiens GN=OTUD4	sp|Q01804-3|OTUD4_HUMAN,sp|Q01804-5|OTUD4_HUMAN,sp|Q01804|OTUD4_HUMAN	uni_human_2016.fasta	124,044.7	81.3%	1	1	1	0.0366%	0.953%
MDAV_SFD	BR1	MDAV_BR1	File Name: MDAV_04_01 (F037103)	Polyadenylate-binding protein 4 (Fragment) OS=Homo sapiens GN=PABPC4 PE=1 SV=1	tr|H0YEQ8|H0YEQ8_HUMAN	uni_human_2016.fasta	12,588.7	53.6%	0	0	0	0.000%	0.000%
MDAV_SFD	BR1	MDAV_BR1	File Name: MDAV_04_01 (F037103)	Alternative protein RBM28 OS=Homo sapiens GN=RBM28 PE=4 SV=1	tr|L8ECH6|L8ECH6_HUMAN	uni_human_2016.fasta	6,066.4	54.2%	0	0	0	0.000%	0.000%
MDAV_SFD	BR1	MDAV_BR1	File Name: MDAV_04_01 (F037103)	Isoform 2 of Antigen peptide transporter 2 OS=Homo sapiens GN=TAP2	sp|Q03519-2|TAP2_HUMAN,sp|Q03519|TAP2_HUMAN,tr|A0A087WYD6|A0A087WYD6_HUMAN,tr|A0A0G2JLV0|A0A0G2JLV0_HUMAN,tr|A0A140T9S0|A0A140T9S0_HUMAN,tr|B4DS72|B4DS72_HUMAN,tr|E7ENX8|E7ENX8_HUMAN,tr|Q59H06|Q59H06_HUMAN,tr|Q5JNW1|Q5JNW1_HUMAN,tr|Q9H4M2|Q9H4M2_HUMAN,tr|Q9UMW6|Q9UMW6_HUMAN,tr|Q9UP03|Q9UP03_HUMAN,tr|Q9UQ60|Q9UQ60_HUMAN,tr|X5CMH5|X5CMH5_HUMAN	uni_human_2016.fasta	75,665.5	65.3%	0	0	0	0.000%	0.000%
MDAV_SFD	BR1	MDAV_BR1	File Name: MDAV_04_01 (F037103)	Isoform 11 of Sorbin and SH3 domain-containing protein 2 OS=Homo sapiens GN=SORBS2	sp|O94875-11|SRBS2_HUMAN,tr|C9J372|C9J372_HUMAN,tr|C9J4Z9|C9J4Z9_HUMAN,tr|C9J9D3|C9J9D3_HUMAN,tr|C9JG84|C9JG84_HUMAN,tr|C9JLD6|C9JLD6_HUMAN,tr|C9JN77|C9JN77_HUMAN,tr|C9JWC3|C9JWC3_HUMAN,tr|C9JZ60|C9JZ60_HUMAN	uni_human_2016.fasta	134,596.5	81.3%	1	1	1	0.0366%	0.833%
MDAV_SFD	BR1	MDAV_BR1	File Name: MDAV_04_01 (F037103)	Unconventional myosin-Ig OS=Homo sapiens GN=MYO1G PE=1 SV=2	sp|B0I1T2|MYO1G_HUMAN,tr|Q6ZNK5|Q6ZNK5_HUMAN	uni_human_2016.fasta	116,443.6	94.3%	1	1	1	0.0366%	0.786%
MDAV_SFD	BR1	MDAV_BR1	File Name: MDAV_04_01 (F037103)	Isoform Ik4 of DNA-binding protein Ikaros OS=Homo sapiens GN=IKZF1	sp|Q13422-4|IKZF1_HUMAN	uni_human_2016.fasta	43,092.9	60.9%	0	0	0	0.000%	0.000%
MDAV_SFD	BR1	MDAV_BR1	File Name: MDAV_04_01 (F037103)	Isoform B of SWI/SNF-related matrix-associated actin-dependent regulator of chromatin subfamily B member 1 OS=Homo sapiens GN=SMARCB1	sp|Q12824-2|SNF5_HUMAN,sp|Q12824|SNF5_HUMAN,tr|A0A0G2JSE9|A0A0G2JSE9_HUMAN,tr|B4DRT1|B4DRT1_HUMAN,tr|B4E117|B4E117_HUMAN,tr|B5MCL5|B5MCL5_HUMAN,tr|C9JTA6|C9JTA6_HUMAN,tr|G5E975|G5E975_HUMAN,tr|Q9H836|Q9H836_HUMAN	uni_human_2016.fasta	44,142.6	64.4%	0	0	0	0.000%	0.000%
MDAV_SFD	BR1	MDAV_BR1	File Name: MDAV_04_01 (F037103)	Disintegrin and metalloproteinase domain-containing protein 19 OS=Homo sapiens GN=ADAM19 PE=1 SV=3	sp|Q9H013|ADA19_HUMAN	uni_human_2016.fasta	104,996.9	59.2%	0	0	0	0.000%	0.000%
MDAV_SFD	BR1	MDAV_BR1	File Name: MDAV_04_01 (F037103)	Heterogeneous nuclear ribonucleoprotein H (Fragment) OS=Homo sapiens GN=HNRNPH1 PE=1 SV=1	tr|H0YBW2|H0YBW2_HUMAN	uni_human_2016.fasta	4,551.8	48.3%	0	0	0	0.000%	0.000%
MDAV_SFD	BR1	MDAV_BR1	File Name: MDAV_04_01 (F037103)	Chromosome 6 open reading frame 163, isoform CRA_a OS=Homo sapiens GN=C6orf163 PE=4 SV=1	tr|E1P506|E1P506_HUMAN	uni_human_2016.fasta	23,738.3	51.1%	0	0	0	0.000%	0.000%
MDAV_SFD	BR1	MDAV_BR1	File Name: MDAV_04_01 (F037103)	Death-inducer obliterator 1 OS=Homo sapiens GN=DIDO1 PE=1 SV=5	sp|Q9BTC0|DIDO1_HUMAN	uni_human_2016.fasta	243,873.9	78.4%	1	1	1	0.0366%	0.938%
MDAV_SFD	BR1	MDAV_BR1	File Name: MDAV_04_01 (F037103)	cDNA FLJ59718 OS=Homo sapiens PE=2 SV=1	tr|B4DM14|B4DM14_HUMAN	uni_human_2016.fasta	51,496.1	94.3%	1	1	1	0.0366%	2.90%
MDAV_SFD	BR1	MDAV_BR1	File Name: MDAV_04_01 (F037103)	cDNA FLJ50941 OS=Homo sapiens PE=2 SV=1	tr|B7Z8N8|B7Z8N8_HUMAN	uni_human_2016.fasta	28,132.0	78.6%	1	1	1	0.0366%	5.53%
MDAV_SFD	BR1	MDAV_BR1	File Name: MDAV_04_01 (F037103)	Isoform 5 of Zinc finger protein 385B OS=Homo sapiens GN=ZNF385B	sp|Q569K4-5|Z385B_HUMAN	uni_human_2016.fasta	45,476.6	53.5%	0	0	0	0.000%	0.000%
MDAV_SFD	BR1	MDAV_BR1	File Name: MDAV_04_01 (F037103)	Alpha-ketoglutarate-dependent dioxygenase alkB homolog 6 (Fragment) OS=Homo sapiens GN=ALKBH6 PE=1 SV=1	tr|H0YD66|H0YD66_HUMAN	uni_human_2016.fasta	5,410.9	91.9%	1	1	1	0.0366%	20.0%
MDAV_SFD	BR1	MDAV_BR1	File Name: MDAV_04_01 (F037103)	Isoform Beta-cell-type of Voltage-dependent L-type calcium channel subunit alpha-1D OS=Homo sapiens GN=CACNA1D	sp|Q01668-2|CAC1D_HUMAN,sp|Q01668-3|CAC1D_HUMAN,sp|Q01668-4|CAC1D_HUMAN,sp|Q01668|CAC1D_HUMAN	uni_human_2016.fasta	245,147.4	67.8%	0	0	0	0.000%	0.000%
MDAV_SFD	BR1	MDAV_BR1	File Name: MDAV_04_01 (F037103)	Isoform 2 of Ankyrin repeat domain-containing protein 50 OS=Homo sapiens GN=ANKRD50	sp|Q9ULJ7-2|ANR50_HUMAN,sp|Q9ULJ7|ANR50_HUMAN,tr|Q8TB46|Q8TB46_HUMAN	uni_human_2016.fasta	155,859.4	93.7%	1	1	1	0.0366%	0.720%
MDAV_SFD	BR1	MDAV_BR1	File Name: MDAV_04_01 (F037103)	Isoform 2 of DNA repair protein complementing XP-C cells OS=Homo sapiens GN=XPC	sp|Q01831-2|XPC_HUMAN,sp|Q01831|XPC_HUMAN,tr|A0A024R2M8|A0A024R2M8_HUMAN,tr|A8K146|A8K146_HUMAN,tr|D9I4E1|D9I4E1_HUMAN,tr|X5DRB1|X5DRB1_HUMAN	uni_human_2016.fasta	105,955.0	76.1%	0	0	0	0.000%	0.000%
MDAV_SFD	BR1	MDAV_BR1	File Name: MDAV_04_01 (F037103)	Microtubule-actin cross-linking factor 1, isoforms 1/2/3/5 OS=Homo sapiens GN=MACF1 PE=1 SV=1	tr|H3BPE1|H3BPE1_HUMAN,tr|H3BQK9|H3BQK9_HUMAN	uni_human_2016.fasta	861,084.8	75.4%	0	0	0	0.000%	0.000%
MDAV_SFD	BR1	MDAV_BR1	File Name: MDAV_04_01 (F037103)	WD repeat-containing protein 60 OS=Homo sapiens GN=WDR60 PE=1 SV=3	sp|Q8WVS4|WDR60_HUMAN,tr|A0A140VK66|A0A140VK66_HUMAN,tr|H7C022|H7C022_HUMAN,tr|Q6AI63|Q6AI63_HUMAN	uni_human_2016.fasta	122,572.4	64.0%	0	0	0	0.000%	0.000%
MDAV_SFD	BR1	MDAV_BR1	File Name: MDAV_04_01 (F037103)	ATP-dependent DNA helicase Q1 OS=Homo sapiens GN=RECQL PE=1 SV=3	sp|P46063|RECQ1_HUMAN,tr|A0A024RAV2|A0A024RAV2_HUMAN	uni_human_2016.fasta	73,458.9	52.6%	0	0	0	0.000%	0.000%
MDAV_SFD	BR1	MDAV_BR1	File Name: MDAV_04_01 (F037103)	Isoform 3 of Coiled-coil domain-containing protein 66 OS=Homo sapiens GN=CCDC66	sp|A2RUB6-3|CCD66_HUMAN,sp|A2RUB6|CCD66_HUMAN,tr|C9JYB8|C9JYB8_HUMAN	uni_human_2016.fasta	109,414.0	87.7%	1	1	1	0.0366%	0.875%
MDAV_SFD	BR1	MDAV_BR1	File Name: MDAV_04_01 (F037103)	Isoform 2 of Ubiquitin conjugation factor E4 A OS=Homo sapiens GN=UBE4A	sp|Q14139-2|UBE4A_HUMAN,sp|Q14139|UBE4A_HUMAN,tr|B4DK32|B4DK32_HUMAN,tr|B7Z7P0|B7Z7P0_HUMAN	uni_human_2016.fasta	122,565.9	89.9%	1	1	1	0.0366%	1.30%
MDAV_SFD	BR1	MDAV_BR1	File Name: MDAV_04_01 (F037103)	Isoform 4 of Nuclear factor NF-kappa-B p100 subunit OS=Homo sapiens GN=NFKB2	sp|Q00653-4|NFKB2_HUMAN,sp|Q00653|NFKB2_HUMAN	uni_human_2016.fasta	96,750.7	94.3%	1	1	1	0.0366%	1.56%
MDAV_SFD	BR1	MDAV_BR1	File Name: MDAV_04_01 (F037103)	Keratin, type I cytoskeletal 9 OS=Homo sapiens GN=KRT9 PE=1 SV=3	sp|P35527|K1C9_HUMAN	uni_human_2016.fasta	62,065.9	100.0%	3	3	3	0.110%	4.33%
MDAV_SFD	BR1	MDAV_BR1	File Name: MDAV_04_01 (F037103)	Isoform 2 of Host cell factor 1 OS=Homo sapiens GN=HCFC1	sp|P51610-2|HCFC1_HUMAN,sp|P51610-3|HCFC1_HUMAN,sp|P51610-4|HCFC1_HUMAN,sp|P51610|HCFC1_HUMAN,tr|A6NEM2|A6NEM2_HUMAN,tr|Q05C05|Q05C05_HUMAN	uni_human_2016.fasta	208,724.5	86.8%	1	1	1	0.0366%	0.356%
MDAV_SFD	BR1	MDAV_BR1	File Name: MDAV_04_01 (F037103)	Exocyst complex component 8 OS=Homo sapiens GN=EXOC8 PE=1 SV=2	sp|Q8IYI6|EXOC8_HUMAN	uni_human_2016.fasta	81,800.2	53.4%	0	0	0	0.000%	0.000%
MDAV_SFD	BR1	MDAV_BR1	File Name: MDAV_04_01 (F037103)	HCG2014768, isoform CRA_a OS=Homo sapiens GN=hCG_2014768 PE=4 SV=1	tr|A0A024R1R8|A0A024R1R8_HUMAN	uni_human_2016.fasta	7,091.7	70.6%	0	0	0	0.000%	0.000%
MDAV_SFD	BR1	MDAV_BR1	File Name: MDAV_04_01 (F037103)	Heat shock protein HSP 90-beta OS=Homo sapiens GN=HSP90AB1 PE=1 SV=4	sp|P08238|HS90B_HUMAN,tr|A0A024RD80|A0A024RD80_HUMAN,tr|B4DGL0|B4DGL0_HUMAN,tr|B4DMA2|B4DMA2_HUMAN	uni_human_2016.fasta	83,267.3	60.3%	0	0	0	0.000%	0.000%
MDAV_SFD	BR1	MDAV_BR1	File Name: MDAV_04_01 (F037103)	WDR13 OS=Homo sapiens GN=WDR13 PE=2 SV=1	tr|Q06DW9|Q06DW9_HUMAN	uni_human_2016.fasta	39,656.3	66.7%	0	0	0	0.000%	0.000%
MDAV_SFD	BR1	MDAV_BR1	File Name: MDAV_04_01 (F037103)	Isoform 2 of Deoxycytidylate deaminase OS=Homo sapiens GN=DCTD	sp|P32321-2|DCTD_HUMAN	uni_human_2016.fasta	21,014.4	60.8%	0	0	0	0.000%	0.000%
MDAV_SFD	BR1	MDAV_BR1	File Name: MDAV_04_01 (F037103)	INO80 complex subunit E OS=Homo sapiens GN=INO80E PE=1 SV=1	tr|I3NI13|I3NI13_HUMAN	uni_human_2016.fasta	19,410.4	54.7%	0	0	0	0.000%	0.000%
MDAV_SFD	BR1	MDAV_BR1	File Name: MDAV_04_01 (F037103)	Isoform 2 of Myosin-9 OS=Homo sapiens GN=MYH9	sp|P35579-2|MYH9_HUMAN,sp|P35579|MYH9_HUMAN,tr|A0A024R1N1|A0A024R1N1_HUMAN	uni_human_2016.fasta	226,537.5	97.7%	1	1	1	0.0366%	0.507%
MDAV_SFD	BR1	MDAV_BR1	File Name: MDAV_04_01 (F037103)	ATP-dependent RNA helicase A OS=Homo sapiens GN=DHX9 PE=1 SV=4	sp|Q08211|DHX9_HUMAN	uni_human_2016.fasta	140,961.5	99.8%	2	2	2	0.0732%	1.26%
MDAV_SFD	BR1	MDAV_BR1	File Name: MDAV_04_01 (F037103)	Glypican-5 (Fragment) OS=Homo sapiens GN=GPC5 PE=4 SV=1	tr|A0A087WX13|A0A087WX13_HUMAN	uni_human_2016.fasta	5,373.0	49.8%	0	0	0	0.000%	0.000%
MDAV_SFD	BR1	MDAV_BR1	File Name: MDAV_04_01 (F037103)	Tax_Id=9606 Gene_Symbol=KRT16 Keratin, type I cytoskeletal 16	IPI:CON_00217963.3|SWISS-PROT:P08779,IPI:CON_IPI00217963.3|SWISS-PROT:P08779,sp|P08779|K1C16_HUMAN	uni_human_2016.fasta	51,269.0	92.7%	1	1	1	0.0366%	1.90%
MDAV_SFD	BR1	MDAV_BR1	File Name: MDAV_04_01 (F037103)	Isoform 2 of Transmembrane channel-like protein 7 OS=Homo sapiens GN=TMC7	sp|Q7Z402-2|TMC7_HUMAN,sp|Q7Z402|TMC7_HUMAN,tr|B3KSZ3|B3KSZ3_HUMAN,tr|H3BNW8|H3BNW8_HUMAN	uni_human_2016.fasta	83,506.8	72.1%	0	0	0	0.000%	0.000%
MDAV_SFD	BR1	MDAV_BR1	File Name: MDAV_04_01 (F037103)	Isoform 2 of Slit homolog 2 protein OS=Homo sapiens GN=SLIT2	sp|O94813-2|SLIT2_HUMAN,sp|O94813-3|SLIT2_HUMAN,sp|O94813|SLIT2_HUMAN,tr|A0A087WYV5|A0A087WYV5_HUMAN,tr|B3KNE2|B3KNE2_HUMAN,tr|X6R3P0|X6R3P0_HUMAN	uni_human_2016.fasta	169,873.0	79.8%	1	1	1	0.0366%	0.852%
MDAV_SFD	BR1	MDAV_BR1	File Name: MDAV_04_01 (F037103)	Isoform 4 of DNA mismatch repair protein Msh6 OS=Homo sapiens GN=MSH6	sp|P52701-4|MSH6_HUMAN	uni_human_2016.fasta	119,800.1	63.5%	0	0	0	0.000%	0.000%
MDAV_SFD	BR1	MDAV_BR1	File Name: MDAV_04_01 (F037103)	Isoform 2 of Rho guanine nucleotide exchange factor 2 OS=Homo sapiens GN=ARHGEF2	sp|Q92974-2|ARHG2_HUMAN,sp|Q92974-3|ARHG2_HUMAN,sp|Q92974|ARHG2_HUMAN,tr|D3DVA5|D3DVA5_HUMAN,tr|V9GYM8|V9GYM8_HUMAN	uni_human_2016.fasta	111,545.9	76.1%	0	0	0	0.000%	0.000%
MDAV_SFD	BR1	MDAV_BR1	File Name: MDAV_04_01 (F037103)	Isoform 2 of Histone deacetylase complex subunit SAP30L OS=Homo sapiens GN=SAP30L	sp|Q9HAJ7-2|SP30L_HUMAN,sp|Q9HAJ7-3|SP30L_HUMAN,sp|Q9HAJ7|SP30L_HUMAN	uni_human_2016.fasta	20,877.0	89.7%	1	1	1	0.0366%	5.84%
MDAV_SFD	BR1	MDAV_BR1	File Name: MDAV_04_01 (F037103)	Protection of telomeres protein 1 (Fragment) OS=Homo sapiens GN=POT1 PE=1 SV=1	tr|H7C4C7|H7C4C7_HUMAN	uni_human_2016.fasta	15,527.9	87.2%	1	1	1	0.0366%	6.52%
MDAV_SFD	BR1	MDAV_BR1	File Name: MDAV_04_01 (F037103)	Protein ENL OS=Homo sapiens GN=MLLT1 PE=1 SV=2	sp|Q03111|ENL_HUMAN	uni_human_2016.fasta	62,057.1	79.6%	1	1	1	0.0366%	1.79%
MDAV_SFD	BR1	MDAV_BR1	File Name: MDAV_04_01 (F037103)	Isoform 2 of Zinc finger protein 565 OS=Homo sapiens GN=ZNF565	sp|Q8N9K5-2|ZN565_HUMAN,sp|Q8N9K5|ZN565_HUMAN	uni_human_2016.fasta	62,444.0	71.2%	0	0	0	0.000%	0.000%
MDAV_SFD	BR1	MDAV_BR1	File Name: MDAV_04_01 (F037103)	Secretory carrier-associated membrane protein 1 (Fragment) OS=Homo sapiens GN=SCAMP1 PE=1 SV=1	tr|A0A087WU14|A0A087WU14_HUMAN	uni_human_2016.fasta	23,023.0	82.0%	1	1	1	0.0366%	3.88%
MDAV_SFD	BR1	MDAV_BR1	File Name: MDAV_04_01 (F037103)	Low affinity immunoglobulin gamma Fc region receptor III-B (Fragment) OS=Homo sapiens GN=FCGR3B PE=1 SV=1	tr|H0Y4U3|H0Y4U3_HUMAN	uni_human_2016.fasta	28,358.6	55.1%	0	0	0	0.000%	0.000%
MDAV_SFD	BR1	MDAV_BR1	File Name: MDAV_04_01 (F037103)	pre-rRNA processing protein FTSJ3 OS=Homo sapiens GN=FTSJ3 PE=1 SV=2	sp|Q8IY81|SPB1_HUMAN	uni_human_2016.fasta	96,560.5	98.8%	2	2	2	0.0732%	1.89%
MDAV_SFD	BR1	MDAV_BR1	File Name: MDAV_04_01 (F037103)	cDNA FLJ32326 fis, clone PROST2004332, highly similar to Brain-specific angiogenesis inhibitor1-associated protein 2 OS=Homo sapiens PE=2 SV=1	tr|B3KPV9|B3KPV9_HUMAN	uni_human_2016.fasta	56,312.6	91.6%	1	1	1	0.0366%	1.92%
MDAV_SFD	BR1	MDAV_BR1	File Name: MDAV_04_01 (F037103)	Zinc finger CCCH domain-containing protein 13 (Fragment) OS=Homo sapiens GN=ZC3H13 PE=1 SV=1	tr|A0A087WX14|A0A087WX14_HUMAN	uni_human_2016.fasta	13,402.2	56.2%	0	0	0	0.000%	0.000%
MDAV_SFD	BR1	MDAV_BR1	File Name: MDAV_04_01 (F037103)	Isoform 2 of Cytotoxic and regulatory T-cell molecule OS=Homo sapiens GN=CRTAM	sp|O95727-2|CRTAM_HUMAN,sp|O95727|CRTAM_HUMAN,tr|B4DE52|B4DE52_HUMAN	uni_human_2016.fasta	44,641.2	70.7%	0	0	0	0.000%	0.000%
MDAV_SFD	BR1	MDAV_BR1	File Name: MDAV_04_01 (F037103)	Isoform 3 of Diacylglycerol kinase zeta OS=Homo sapiens GN=DGKZ	sp|Q13574-3|DGKZ_HUMAN,tr|Q6ZT25|Q6ZT25_HUMAN	uni_human_2016.fasta	106,030.3	58.2%	0	0	0	0.000%	0.000%
MDAV_SFD	BR1	MDAV_BR1	File Name: MDAV_04_01 (F037103)	Trifunctional purine biosynthetic protein adenosine-3 OS=Homo sapiens GN=GART PE=1 SV=1	sp|P22102|PUR2_HUMAN,tr|Q3B7A7|Q3B7A7_HUMAN,tr|Q59HH3|Q59HH3_HUMAN	uni_human_2016.fasta	107,768.4	100.0%	3	3	3	0.110%	2.57%
MDAV_SFD	BR1	MDAV_BR1	File Name: MDAV_04_01 (F037103)	TPR and ankyrin repeat-containing protein 1 OS=Homo sapiens GN=TRANK1 PE=2 SV=4	sp|O15050|TRNK1_HUMAN	uni_human_2016.fasta	336,227.5	96.1%	1	1	1	0.0366%	0.376%
MDAV_SFD	BR1	MDAV_BR1	File Name: MDAV_04_01 (F037103)	Isoform 2 of Enhancer of mRNA-decapping protein 4 OS=Homo sapiens GN=EDC4	sp|Q6P2E9-2|EDC4_HUMAN,sp|Q6P2E9|EDC4_HUMAN	uni_human_2016.fasta	151,662.2	94.3%	1	1	1	0.0366%	1.08%
MDAV_SFD	BR1	MDAV_BR1	File Name: MDAV_04_01 (F037103)	Werner syndrome ATP-dependent helicase OS=Homo sapiens GN=WRN PE=1 SV=2	sp|Q14191|WRN_HUMAN	uni_human_2016.fasta	162,466.0	82.3%	1	1	1	0.0366%	0.489%
MDAV_SFD	BR1	MDAV_BR1	File Name: MDAV_04_01 (F037103)	Prostaglandin F2-alpha receptor OS=Homo sapiens GN=PTGFR PE=4 SV=1	tr|F2Z2Z6|F2Z2Z6_HUMAN	uni_human_2016.fasta	33,546.3	62.0%	0	0	0	0.000%	0.000%
MDAV_SFD	BR1	MDAV_BR1	File Name: MDAV_04_01 (F037103)	HEJ1 OS=Homo sapiens PE=2 SV=1	tr|Q96RF1|Q96RF1_HUMAN	uni_human_2016.fasta	7,298.4	91.7%	1	1	1	0.0366%	15.6%
MDAV_SFD	BR1	MDAV_BR1	File Name: MDAV_04_01 (F037103)	Keratin-associated protein 5-5 OS=Homo sapiens GN=KRTAP5-5 PE=2 SV=2	sp|Q701N2|KRA55_HUMAN	uni_human_2016.fasta	21,405.7	69.9%	0	0	0	0.000%	0.000%
MDAV_SFD	BR1	MDAV_BR1	File Name: MDAV_04_01 (F037103)	Splicing factor 3B subunit 2 OS=Homo sapiens GN=SF3B2 PE=1 SV=2	sp|Q13435|SF3B2_HUMAN,tr|A0A087WZZ5|A0A087WZZ5_HUMAN,tr|E9PPJ0|E9PPJ0_HUMAN	uni_human_2016.fasta	97,587.4	97.7%	1	1	1	0.0366%	2.01%
MDAV_SFD	BR1	MDAV_BR1	File Name: MDAV_04_01 (F037103)	Non-receptor tyrosine-protein kinase TYK2 (Fragment) OS=Homo sapiens GN=TYK2 PE=1 SV=1	tr|H0YCT7|H0YCT7_HUMAN	uni_human_2016.fasta	8,959.6	48.1%	0	0	0	0.000%	0.000%
MDAV_SFD	BR1	MDAV_BR1	File Name: MDAV_04_01 (F037103)	Putative UPF0607 protein ENSP00000383144 OS=Homo sapiens PE=3 SV=2	sp|A8MX80|YM017_HUMAN,sp|Q8N9G6|YJ012_HUMAN	uni_human_2016.fasta	37,462.6	61.2%	0	0	0	0.000%	0.000%
MDAV_SFD	BR1	MDAV_BR1	File Name: MDAV_04_01 (F037103)	cDNA FLJ54017, highly similar to IWS1 homolog OS=Homo sapiens PE=2 SV=1	tr|B4DL52|B4DL52_HUMAN	uni_human_2016.fasta	86,700.0	64.9%	0	0	0	0.000%	0.000%
MDAV_SFD	BR1	MDAV_BR1	File Name: MDAV_04_01 (F037103)	Methylated-DNA--protein-cysteine methyltransferase OS=Homo sapiens GN=MGMT PE=1 SV=1	sp|P16455|MGMT_HUMAN,tr|A0A059PXT9|A0A059PXT9_HUMAN,tr|Q6LDD1|Q6LDD1_HUMAN	uni_human_2016.fasta	21,645.9	81.5%	1	1	1	0.0366%	4.35%
MDAV_SFD	BR1	MDAV_BR1	File Name: MDAV_04_01 (F037103)	Nipped-B-like protein OS=Homo sapiens GN=NIPBL PE=1 SV=2	sp|Q6KC79|NIPBL_HUMAN,tr|Q6IEH8|Q6IEH8_HUMAN	uni_human_2016.fasta	316,055.3	88.5%	1	1	1	0.0366%	0.464%
MDAV_SFD	BR1	MDAV_BR1	File Name: MDAV_04_01 (F037103)	A-kinase anchor protein 17A OS=Homo sapiens GN=AKAP17A PE=1 SV=2	sp|Q02040|AK17A_HUMAN	uni_human_2016.fasta	80,737.3	85.6%	1	1	1	0.0366%	1.15%
MDAV_SFD	BR1	MDAV_BR1	File Name: MDAV_04_01 (F037103)	Tyrosine-protein phosphatase non-receptor type 11 (Fragment) OS=Homo sapiens GN=PTPN11 PE=1 SV=1	tr|H0YF12|H0YF12_HUMAN	uni_human_2016.fasta	12,337.8	70.3%	0	0	0	0.000%	0.000%
MDAV_SFD	BR1	MDAV_BR1	File Name: MDAV_04_01 (F037103)	Leucine-rich PPR motif-containing protein, mitochondrial OS=Homo sapiens GN=LRPPRC PE=1 SV=3	sp|P42704|LPPRC_HUMAN	uni_human_2016.fasta	157,912.2	98.1%	1	1	1	0.0366%	0.502%
MDAV_SFD	BR1	MDAV_BR1	File Name: MDAV_04_01 (F037103)	Isoform 2 of Pre-mRNA-processing factor 6 OS=Homo sapiens GN=PRPF6	sp|O94906-2|PRP6_HUMAN,sp|O94906|PRP6_HUMAN	uni_human_2016.fasta	106,927.7	94.3%	1	1	1	0.0366%	0.999%
MDAV_SFD	BR1	MDAV_BR1	File Name: MDAV_04_01 (F037103)	Thrombospondin-4 OS=Homo sapiens GN=THBS4 PE=1 SV=2	sp|P35443|TSP4_HUMAN,tr|B7Z832|B7Z832_HUMAN,tr|E7ES19|E7ES19_HUMAN	uni_human_2016.fasta	105,869.2	89.1%	1	1	1	0.0366%	0.728%
MDAV_SFD	BR1	MDAV_BR1	File Name: MDAV_04_01 (F037103)	Protein Churchill (Fragment) OS=Homo sapiens GN=CHURC1 PE=4 SV=1	tr|H0YHA3|H0YHA3_HUMAN	uni_human_2016.fasta	14,423.3	88.7%	0	0	0	0.000%	0.000%
MDAV_SFD	BR1	MDAV_BR1	File Name: MDAV_04_01 (F037103)	Uncharacterized protein (Fragment) OS=Homo sapiens PE=4 SV=1	tr|A0A087WWL8|A0A087WWL8_HUMAN	uni_human_2016.fasta	14,395.6	47.7%	0	0	0	0.000%	0.000%
MDAV_SFD	BR1	MDAV_BR1	File Name: MDAV_04_01 (F037103)	Cytochrome b-c1 complex subunit 2, mitochondrial (Fragment) OS=Homo sapiens GN=UQCRC2 PE=1 SV=1	tr|A0A087WVZ4|A0A087WVZ4_HUMAN	uni_human_2016.fasta	7,650.9	79.1%	1	1	1	0.0366%	11.4%
MDAV_SFD	BR1	MDAV_BR1	File Name: MDAV_04_01 (F037103)	cDNA PSEC0195 fis, clone HEMBA1001322, highly similar to ALPHA-ADAPTIN C OS=Homo sapiens PE=2 SV=1	tr|Q8N2F8|Q8N2F8_HUMAN	uni_human_2016.fasta	51,219.8	89.4%	1	1	1	0.0366%	3.21%
MDAV_SFD	BR1	MDAV_BR1	File Name: MDAV_04_01 (F037103)	Kinesin light chain 1K OS=Homo sapiens GN=KNS2 PE=2 SV=1	tr|Q7RTQ1|Q7RTQ1_HUMAN,tr|Q7RTQ2|Q7RTQ2_HUMAN,tr|Q7RTQ8|Q7RTQ8_HUMAN	uni_human_2016.fasta	68,764.0	58.0%	0	0	0	0.000%	0.000%
MDAV_SFD	BR1	MDAV_BR1	File Name: MDAV_04_01 (F037103)	Transmembrane protease serine 4 (Fragment) OS=Homo sapiens GN=TMPRSS4 PE=1 SV=1	tr|H0YBM5|H0YBM5_HUMAN	uni_human_2016.fasta	16,391.0	80.1%	0	0	0	0.000%	0.000%
MDAV_SFD	BR1	MDAV_BR1	File Name: MDAV_04_01 (F037103)	Putative uncharacterized protein OS=Homo sapiens PE=2 SV=1	tr|B4DDL1|B4DDL1_HUMAN	uni_human_2016.fasta	39,562.6	78.6%	1	1	1	0.0366%	1.99%
MDAV_SFD	BR1	MDAV_BR1	File Name: MDAV_04_01 (F037103)	Ran-binding protein 17 (Fragment) OS=Homo sapiens GN=RANBP17 PE=4 SV=1	tr|H0YAS2|H0YAS2_HUMAN	uni_human_2016.fasta	5,547.7	49.6%	0	0	0	0.000%	0.000%
MDAV_SFD	BR1	MDAV_BR1	File Name: MDAV_04_01 (F037103)	Isoform 2 of Sorting nexin-13 OS=Homo sapiens GN=SNX13	sp|Q9Y5W8-2|SNX13_HUMAN,sp|Q9Y5W8|SNX13_HUMAN,tr|A0A024R9Z9|A0A024R9Z9_HUMAN,tr|A0A024RA48|A0A024RA48_HUMAN,tr|A0A087WUZ7|A0A087WUZ7_HUMAN,tr|B3KN60|B3KN60_HUMAN,tr|B4DGG2|B4DGG2_HUMAN,tr|Q86XC4|Q86XC4_HUMAN	uni_human_2016.fasta	112,193.7	91.4%	0	0	0	0.000%	0.000%
MDAV_SFD	BR1	MDAV_BR1	File Name: MDAV_04_01 (F037103)	Hypoxia-inducible factor prolyl hydroxylase 2 OS=Homo sapiens GN=EGLN1 PE=4 SV=1	tr|R4RYY7|R4RYY7_HUMAN,tr|R4RZ18|R4RZ18_HUMAN,tr|R4SCF3|R4SCF3_HUMAN	uni_human_2016.fasta	46,001.3	62.2%	0	0	0	0.000%	0.000%
MDAV_SFD	BR1	MDAV_BR1	File Name: MDAV_04_01 (F037103)	Protein SON (Fragment) OS=Homo sapiens GN=SON PE=1 SV=1	tr|H7C1M2|H7C1M2_HUMAN	uni_human_2016.fasta	160,022.0	50.6%	0	0	0	0.000%	0.000%
MDAV_SFD	BR1	MDAV_BR1	File Name: MDAV_04_01 (F037103)	Isoform 2 of Ras GTPase-activating protein nGAP OS=Homo sapiens GN=RASAL2	sp|Q9UJF2-2|NGAP_HUMAN,sp|Q9UJF2|NGAP_HUMAN,tr|A8K2P3|A8K2P3_HUMAN	uni_human_2016.fasta	128,560.6	48.9%	0	0	0	0.000%	0.000%
MDAV_SFD	BR1	MDAV_BR1	File Name: MDAV_04_01 (F037103)	P53 binding protein OS=Homo sapiens GN=MDM2 PE=2 SV=1	tr|Q9H4C4|Q9H4C4_HUMAN	uni_human_2016.fasta	16,799.5	72.1%	0	0	0	0.000%	0.000%
MDAV_SFD	BR1	MDAV_BR1	File Name: MDAV_04_01 (F037103)	Serine/threonine/tyrosine-interacting-like protein 1 (Fragment) OS=Homo sapiens GN=STYXL1 PE=1 SV=1	tr|H0Y6C4|H0Y6C4_HUMAN,tr|H7C1Y2|H7C1Y2_HUMAN	uni_human_2016.fasta	7,481.3	72.0%	0	0	0	0.000%	0.000%
MDAV_SFD	BR1	MDAV_BR1	File Name: MDAV_04_01 (F037103)	Isoform 2 of Clathrin heavy chain 1 OS=Homo sapiens GN=CLTC	sp|Q00610-2|CLH1_HUMAN,sp|Q00610|CLH1_HUMAN,tr|A0A087WVQ6|A0A087WVQ6_HUMAN	uni_human_2016.fasta	191,618.9	92.2%	0	0	0	0.000%	0.000%
MDAV_SFD	BR1	MDAV_BR1	File Name: MDAV_05_01 (F037104)	Isoform 2 of Glyceraldehyde-3-phosphate dehydrogenase OS=Homo sapiens GN=GAPDH	sp|P04406-2|G3P_HUMAN	uni_human_2016.fasta	31,548.0	87.6%	1	1	1	0.0320%	4.78%
MDAV_SFD	BR1	MDAV_BR1	File Name: MDAV_05_01 (F037104)	Isoform 2 of Sushi, nidogen and EGF-like domain-containing protein 1 OS=Homo sapiens GN=SNED1	sp|Q8TER0-3|SNED1_HUMAN,sp|Q8TER0-4|SNED1_HUMAN,sp|Q8TER0-5|SNED1_HUMAN,sp|Q8TER0|SNED1_HUMAN	uni_human_2016.fasta	152,199.0	57.2%	0	0	0	0.000%	0.000%
MDAV_SFD	BR1	MDAV_BR1	File Name: MDAV_05_01 (F037104)	Isoform 2 of Probable 28S rRNA (cytosine(4447)-C(5))-methyltransferase OS=Homo sapiens GN=NOP2	sp|P46087-2|NOP2_HUMAN,sp|P46087-3|NOP2_HUMAN,sp|P46087-4|NOP2_HUMAN,sp|P46087|NOP2_HUMAN,tr|A0A087WV73|A0A087WV73_HUMAN	uni_human_2016.fasta	89,303.6	100.0%	3	3	3	0.0959%	4.08%
MDAV_SFD	BR1	MDAV_BR1	File Name: MDAV_05_01 (F037104)	Pre-mRNA-splicing factor SLU7 OS=Homo sapiens GN=SLU7 PE=1 SV=2	sp|O95391|SLU7_HUMAN,tr|B2RBA0|B2RBA0_HUMAN	uni_human_2016.fasta	68,388.0	82.9%	1	1	1	0.0320%	1.88%
MDAV_SFD	BR1	MDAV_BR1	File Name: MDAV_05_01 (F037104)	Tax_Id=9606 Gene_Symbol=KRT16 Keratin, type I cytoskeletal 16	IPI:CON_00217963.3|SWISS-PROT:P08779,IPI:CON_IPI00217963.3|SWISS-PROT:P08779,sp|P08779|K1C16_HUMAN	uni_human_2016.fasta	51,269.0	100.0%	5	5	5	0.160%	11.2%
MDAV_SFD	BR1	MDAV_BR1	File Name: MDAV_05_01 (F037104)	Keratin 1 OS=Homo sapiens GN=KRT1 PE=3 SV=1	tr|H6VRG2|H6VRG2_HUMAN	uni_human_2016.fasta	66,067.3	100.0%	13	13	13	0.416%	25.5%
MDAV_SFD	BR1	MDAV_BR1	File Name: MDAV_05_01 (F037104)	DNA replication licensing factor MCM4 OS=Homo sapiens GN=MCM4 PE=1 SV=5	sp|P33991|MCM4_HUMAN,tr|A0A024R7U6|A0A024R7U6_HUMAN,tr|B3KMX0|B3KMX0_HUMAN,tr|B4DLA6|B4DLA6_HUMAN	uni_human_2016.fasta	96,560.6	99.2%	2	2	2	0.0639%	1.97%
MDAV_SFD	BR1	MDAV_BR1	File Name: MDAV_05_01 (F037104)	Ubiquitin carboxyl-terminal hydrolase 33 (Fragment) OS=Homo sapiens GN=USP33 PE=1 SV=1	tr|H0YD08|H0YD08_HUMAN	uni_human_2016.fasta	16,155.5	45.6%	0	0	0	0.000%	0.000%
MDAV_SFD	BR1	MDAV_BR1	File Name: MDAV_05_01 (F037104)	Isoform 7 of Protein ZGRF1 OS=Homo sapiens GN=ZGRF1	sp|Q86YA3-7|ZGRF1_HUMAN	uni_human_2016.fasta	63,337.7	83.0%	1	1	1	0.0320%	1.60%
MDAV_SFD	BR1	MDAV_BR1	File Name: MDAV_05_01 (F037104)	Matrin-3 OS=Homo sapiens GN=MATR3 PE=1 SV=2	sp|P43243|MATR3_HUMAN,tr|A8MXP9|A8MXP9_HUMAN,tr|D6REM6|D6REM6_HUMAN,tr|Q68D11|Q68D11_HUMAN	uni_human_2016.fasta	94,626.7	100.0%	4	5	5	0.160%	4.84%
MDAV_SFD	BR1	MDAV_BR1	File Name: MDAV_05_01 (F037104)	Isoform Beta of Heat shock protein 105 kDa OS=Homo sapiens GN=HSPH1	sp|Q92598-2|HS105_HUMAN,sp|Q92598-3|HS105_HUMAN,sp|Q92598|HS105_HUMAN,tr|A0A024RDQ0|A0A024RDQ0_HUMAN,tr|A0A024RDS1|A0A024RDS1_HUMAN,tr|R4GN69|R4GN69_HUMAN	uni_human_2016.fasta	96,865.8	87.6%	1	1	1	0.0320%	1.72%
MDAV_SFD	BR1	MDAV_BR1	File Name: MDAV_05_01 (F037104)	5-azacytidine-induced protein 2 OS=Homo sapiens GN=AZI2 PE=1 SV=1	sp|Q9H6S1|AZI2_HUMAN	uni_human_2016.fasta	44,935.9	29.9%	0	0	0	0.000%	0.000%
MDAV_SFD	BR1	MDAV_BR1	File Name: MDAV_05_01 (F037104)	Keratin, type II cytoskeletal 2 epidermal OS=Homo sapiens GN=KRT2 PE=1 SV=2	sp|P35908|K22E_HUMAN	uni_human_2016.fasta	65,433.9	100.0%	8	8	8	0.256%	19.6%
MDAV_SFD	BR1	MDAV_BR1	File Name: MDAV_05_01 (F037104)	cDNA FLJ51417, highly similar to Serine/threonine-protein kinase PRP4 homolog (EC 2.7.11.1) OS=Homo sapiens PE=2 SV=1	tr|B4DZQ5|B4DZQ5_HUMAN	uni_human_2016.fasta	115,436.2	50.2%	0	0	0	0.000%	0.000%
MDAV_SFD	BR1	MDAV_BR1	File Name: MDAV_05_01 (F037104)	Neutral alpha-glucosidase AB OS=Homo sapiens GN=GANAB PE=1 SV=3	sp|Q14697|GANAB_HUMAN,tr|B4DIW2|B4DIW2_HUMAN,tr|B4DJ30|B4DJ30_HUMAN,tr|B4DSM6|B4DSM6_HUMAN,tr|F5H6X6|F5H6X6_HUMAN,tr|V9HWJ0|V9HWJ0_HUMAN	uni_human_2016.fasta	106,875.9	100.0%	3	3	3	0.0959%	3.92%
MDAV_SFD	BR1	MDAV_BR1	File Name: MDAV_05_01 (F037104)	Isoform 3 of LIM and calponin homology domains-containing protein 1 OS=Homo sapiens GN=LIMCH1	sp|Q9UPQ0-3|LIMC1_HUMAN,tr|G5EA03|G5EA03_HUMAN	uni_human_2016.fasta	164,441.0	36.9%	0	0	0	0.000%	0.000%
MDAV_SFD	BR1	MDAV_BR1	File Name: MDAV_05_01 (F037104)	Isoform 2 of WD repeat-containing protein 87 OS=Homo sapiens GN=WDR87	sp|Q6ZQQ6-2|WDR87_HUMAN,sp|Q6ZQQ6|WDR87_HUMAN,tr|E7ESW6|E7ESW6_HUMAN	uni_human_2016.fasta	333,188.8	33.5%	0	0	0	0.000%	0.000%
MDAV_SFD	BR1	MDAV_BR1	File Name: MDAV_05_01 (F037104)	Heat shock 70 kDa protein 4 OS=Homo sapiens GN=HSPA4 PE=1 SV=4	sp|P34932|HSP74_HUMAN,tr|A0A087WTS8|A0A087WTS8_HUMAN,tr|A0A087WYC1|A0A087WYC1_HUMAN,tr|O14992|O14992_HUMAN,tr|Q59GF8|Q59GF8_HUMAN,tr|V9HW33|V9HW33_HUMAN	uni_human_2016.fasta	94,331.9	99.8%	2	2	2	0.0639%	3.45%
MDAV_SFD	BR1	MDAV_BR1	File Name: MDAV_05_01 (F037104)	Rho GTPase-activating protein 35 OS=Homo sapiens GN=ARHGAP35 PE=1 SV=3	sp|Q9NRY4|RHG35_HUMAN,tr|A2RRE5|A2RRE5_HUMAN	uni_human_2016.fasta	170,518.9	75.1%	1	1	1	0.0320%	0.734%
MDAV_SFD	BR1	MDAV_BR1	File Name: MDAV_05_01 (F037104)	Isoform 2 of General vesicular transport factor p115 OS=Homo sapiens GN=USO1	sp|O60763-2|USO1_HUMAN,sp|O60763|USO1_HUMAN,tr|A0A024RDG1|A0A024RDG1_HUMAN	uni_human_2016.fasta	107,897.6	87.6%	1	1	1	0.0320%	0.925%
MDAV_SFD	BR1	MDAV_BR1	File Name: MDAV_05_01 (F037104)	Isoform ACTN4ISO of Alpha-actinin-4 OS=Homo sapiens GN=ACTN4	sp|O43707-2|ACTN4_HUMAN,sp|O43707-3|ACTN4_HUMAN,sp|O43707|ACTN4_HUMAN,sp|P12814-2|ACTN1_HUMAN,sp|P12814-3|ACTN1_HUMAN,sp|P12814-4|ACTN1_HUMAN,sp|P12814|ACTN1_HUMAN,tr|A0A024R694|A0A024R694_HUMAN,tr|A0A0S2Z3C0|A0A0S2Z3C0_HUMAN,tr|A0A0S2Z3G9|A0A0S2Z3G9_HUMAN,tr|A0A0S2Z3X3|A0A0S2Z3X3_HUMAN,tr|A1L0V1|A1L0V1_HUMAN,tr|B3KUX9|B3KUX9_HUMAN,tr|B4DFY0|B4DFY0_HUMAN,tr|B7Z2W3|B7Z2W3_HUMAN,tr|B7Z565|B7Z565_HUMAN,tr|F5GXS2|F5GXS2_HUMAN,tr|H0YJ11|H0YJ11_HUMAN,tr|H0YJW3|H0YJW3_HUMAN,tr|H7C144|H7C144_HUMAN,tr|H7C5W8|H7C5W8_HUMAN,tr|H9KV75|H9KV75_HUMAN,tr|Q5ZEZ4|Q5ZEZ4_HUMAN,tr|Q96BG6|Q96BG6_HUMAN	uni_human_2016.fasta	103,061.1	87.6%	1	1	1	0.0320%	1.73%
MDAV_SFD	BR1	MDAV_BR1	File Name: MDAV_05_01 (F037104)	FYVE and coiled-coil domain-containing protein 1 (Fragment) OS=Homo sapiens GN=FYCO1 PE=1 SV=1	tr|H7BZ74|H7BZ74_HUMAN	uni_human_2016.fasta	28,826.2	30.4%	0	0	0	0.000%	0.000%
MDAV_SFD	BR1	MDAV_BR1	File Name: MDAV_05_01 (F037104)	THO complex subunit 4 OS=Homo sapiens GN=ALYREF PE=1 SV=1	tr|E9PB61|E9PB61_HUMAN	uni_human_2016.fasta	27,558.5	41.7%	0	0	0	0.000%	0.000%
MDAV_SFD	BR1	MDAV_BR1	File Name: MDAV_05_01 (F037104)	Isoform 3 of Regulation of nuclear pre-mRNA domain-containing protein 2 OS=Homo sapiens GN=RPRD2	sp|Q5VT52-3|RPRD2_HUMAN,sp|Q5VT52|RPRD2_HUMAN	uni_human_2016.fasta	156,023.0	77.7%	1	1	1	0.0320%	0.767%
MDAV_SFD	BR1	MDAV_BR1	File Name: MDAV_05_01 (F037104)	Isoform 2 of Coronin-7 OS=Homo sapiens GN=CORO7	sp|P57737-2|CORO7_HUMAN,sp|P57737-3|CORO7_HUMAN,sp|P57737-4|CORO7_HUMAN,sp|P57737|CORO7_HUMAN,tr|A0A0A6YYL4|A0A0A6YYL4_HUMAN	uni_human_2016.fasta	100,605.6	100.0%	2	2	2	0.0639%	2.74%
MDAV_SFD	BR1	MDAV_BR1	File Name: MDAV_05_01 (F037104)	Heat shock protein apg-1 OS=Homo sapiens PE=2 SV=1	tr|Q53ZP9|Q53ZP9_HUMAN	uni_human_2016.fasta	94,507.5	87.6%	1	1	1	0.0320%	1.31%
MDAV_SFD	BR1	MDAV_BR1	File Name: MDAV_05_01 (F037104)	Splicing factor, proline- and glutamine-rich OS=Homo sapiens GN=SFPQ PE=1 SV=2	sp|P23246|SFPQ_HUMAN,tr|Q86VG2|Q86VG2_HUMAN,tr|Q9BSV4|Q9BSV4_HUMAN	uni_human_2016.fasta	76,149.5	30.3%	0	0	0	0.000%	0.000%
MDAV_SFD	BR1	MDAV_BR1	File Name: MDAV_05_01 (F037104)	Putative uncharacterized protein FLJ36925 OS=Homo sapiens PE=5 SV=1	sp|Q8N9L7|YV006_HUMAN	uni_human_2016.fasta	13,535.3	82.8%	1	1	1	0.0320%	6.67%
MDAV_SFD	BR1	MDAV_BR1	File Name: MDAV_05_01 (F037104)	Pulmonary surfactant-associated protein B (Fragment) OS=Homo sapiens GN=SFTPB PE=1 SV=1	tr|U3KQT2|U3KQT2_HUMAN	uni_human_2016.fasta	10,149.0	42.1%	0	0	0	0.000%	0.000%
MDAV_SFD	BR1	MDAV_BR1	File Name: MDAV_05_01 (F037104)	Isoform 4 of Nuclear protein MDM1 OS=Homo sapiens GN=MDM1	sp|Q8TC05-4|MDM1_HUMAN,sp|Q8TC05|MDM1_HUMAN	uni_human_2016.fasta	80,735.8	60.4%	1	1	1	0.0320%	1.77%
MDAV_SFD	BR1	MDAV_BR1	File Name: MDAV_05_01 (F037104)	Elongation factor 2 OS=Homo sapiens GN=EEF2 PE=1 SV=4	sp|P13639|EF2_HUMAN	uni_human_2016.fasta	95,340.1	86.5%	1	1	1	0.0320%	1.05%
MDAV_SFD	BR1	MDAV_BR1	File Name: MDAV_05_01 (F037104)	Tax_Id=9606 Gene_Symbol=KRT5 Keratin, type II cytoskeletal 5	IPI:CON_00009867.3|SWISS-PROT:P13647,sp|P13647|K2C5_HUMAN	uni_human_2016.fasta	62,379.6	100.0%	4	4	4	0.128%	8.14%
MDAV_SFD	BR1	MDAV_BR1	File Name: MDAV_05_01 (F037104)	CDNA FLJ25492 fis, clone CBR01389 OS=Homo sapiens PE=2 SV=1	tr|Q8N7I9|Q8N7I9_HUMAN	uni_human_2016.fasta	13,910.8	33.1%	0	0	0	0.000%	0.000%
MDAV_SFD	BR1	MDAV_BR1	File Name: MDAV_05_01 (F037104)	Tax_Id=9606 Gene_Symbol=KRT14 Keratin, type I cytoskeletal 14	IPI:CON_00384444.5|SWISS-PROT:P02533,sp|P02533|K1C14_HUMAN	uni_human_2016.fasta	51,622.6	100.0%	3	3	3	0.0959%	16.5%
MDAV_SFD	BR1	MDAV_BR1	File Name: MDAV_05_01 (F037104)	Staphylococcal nuclease domain-containing protein 1 OS=Homo sapiens GN=SND1 PE=1 SV=1	sp|Q7KZF4|SND1_HUMAN,tr|A0A140VK49|A0A140VK49_HUMAN,tr|B4E299|B4E299_HUMAN	uni_human_2016.fasta	101,998.5	100.0%	6	6	6	0.192%	7.25%
MDAV_SFD	BR1	MDAV_BR1	File Name: MDAV_05_01 (F037104)	Isoform 2 of WD repeat-containing protein 91 OS=Homo sapiens GN=WDR91	sp|A4D1P6-2|WDR91_HUMAN	uni_human_2016.fasta	71,352.8	63.8%	1	1	1	0.0320%	0.943%
MDAV_SFD	BR1	MDAV_BR1	File Name: MDAV_05_01 (F037104)	Trypsin - Sus scrofa (Pig).	IPI:CON_Trypsin|SWISS-PROT:P00761|TRYP_PIG	uni_human_2016.fasta	24,409.3	87.6%	1	1	1	0.0320%	8.66%
MDAV_SFD	BR1	MDAV_BR1	File Name: MDAV_05_01 (F037104)	Isoform 2 of Transcription intermediary factor 1-beta OS=Homo sapiens GN=TRIM28	sp|Q13263-2|TIF1B_HUMAN,sp|Q13263|TIF1B_HUMAN,tr|B2R8R5|B2R8R5_HUMAN	uni_human_2016.fasta	88,549.0	87.6%	1	1	1	0.0320%	4.12%
MDAV_SFD	BR1	MDAV_BR1	File Name: MDAV_05_01 (F037104)	Transcription initiation factor TFIID subunit 1 (Fragment) OS=Homo sapiens GN=TAF1 PE=1 SV=1	tr|H0Y9L7|H0Y9L7_HUMAN	uni_human_2016.fasta	32,535.6	52.6%	0	0	0	0.000%	0.000%
MDAV_SFD	BR1	MDAV_BR1	File Name: MDAV_05_01 (F037104)	WD repeat-containing protein 60 OS=Homo sapiens GN=WDR60 PE=1 SV=3	sp|Q8WVS4|WDR60_HUMAN,tr|A0A140VK66|A0A140VK66_HUMAN,tr|H7C022|H7C022_HUMAN,tr|Q6AI63|Q6AI63_HUMAN	uni_human_2016.fasta	122,572.4	43.0%	0	0	0	0.000%	0.000%
MDAV_SFD	BR1	MDAV_BR1	File Name: MDAV_05_01 (F037104)	Heterogeneous nuclear ribonucleoprotein D0 (Fragment) OS=Homo sapiens GN=HNRNPD PE=1 SV=1	tr|H0YA96|H0YA96_HUMAN	uni_human_2016.fasta	23,922.9	87.6%	1	1	1	0.0320%	2.86%
MDAV_SFD	BR1	MDAV_BR1	File Name: MDAV_05_01 (F037104)	Isoform 2 of Putative RNA-binding protein 15 OS=Homo sapiens GN=RBM15	sp|Q96T37-2|RBM15_HUMAN,sp|Q96T37-3|RBM15_HUMAN,sp|Q96T37-4|RBM15_HUMAN,sp|Q96T37|RBM15_HUMAN,tr|A0A087WWP4|A0A087WWP4_HUMAN	uni_human_2016.fasta	107,193.0	87.6%	1	1	1	0.0320%	1.25%
MDAV_SFD	BR1	MDAV_BR1	File Name: MDAV_05_01 (F037104)	Isoform 2 of Coatomer subunit beta' OS=Homo sapiens GN=COPB2	sp|P35606-2|COPB2_HUMAN,sp|P35606|COPB2_HUMAN	uni_human_2016.fasta	102,489.1	99.8%	2	2	2	0.0639%	2.05%
MDAV_SFD	BR1	MDAV_BR1	File Name: MDAV_05_01 (F037104)	C-1-tetrahydrofolate synthase, cytoplasmic OS=Homo sapiens GN=MTHFD1 PE=1 SV=3	sp|P11586|C1TC_HUMAN,tr|A0A024R652|A0A024R652_HUMAN	uni_human_2016.fasta	101,561.5	99.8%	2	2	2	0.0639%	2.25%
MDAV_SFD	BR1	MDAV_BR1	File Name: MDAV_05_01 (F037104)	Alternative protein LIN9 OS=Homo sapiens GN=LIN9 PE=4 SV=1	tr|L8E9Q2|L8E9Q2_HUMAN	uni_human_2016.fasta	4,778.7	28.0%	0	0	0	0.000%	0.000%
MDAV_SFD	BR1	MDAV_BR1	File Name: MDAV_05_01 (F037104)	Cell division cycle 5-like protein OS=Homo sapiens GN=CDC5L PE=1 SV=2	sp|Q99459|CDC5L_HUMAN,tr|B3KY60|B3KY60_HUMAN,tr|B4DSH1|B4DSH1_HUMAN	uni_human_2016.fasta	92,254.2	87.6%	1	1	1	0.0320%	2.00%
MDAV_SFD	BR1	MDAV_BR1	File Name: MDAV_05_01 (F037104)	Isoform 4 of Nesprin-1 OS=Homo sapiens GN=SYNE1	sp|Q8NF91-4|SYNE1_HUMAN,sp|Q8NF91|SYNE1_HUMAN,tr|A0A0C4DG40|A0A0C4DG40_HUMAN	uni_human_2016.fasta	1,011,100.6	55.5%	0	0	0	0.000%	0.000%
MDAV_SFD	BR1	MDAV_BR1	File Name: MDAV_05_01 (F037104)	Keratin, type I cytoskeletal 9 OS=Homo sapiens GN=KRT9 PE=1 SV=3	sp|P35527|K1C9_HUMAN	uni_human_2016.fasta	62,065.9	100.0%	8	8	8	0.256%	18.5%
MDAV_SFD	BR1	MDAV_BR1	File Name: MDAV_05_01 (F037104)	POTE ankyrin domain family member D OS=Homo sapiens GN=POTED PE=2 SV=2	sp|Q86YR6|POTED_HUMAN,tr|A0A087X1W7|A0A087X1W7_HUMAN	uni_human_2016.fasta	66,395.1	57.9%	0	0	0	0.000%	0.000%
MDAV_SFD	BR1	MDAV_BR1	File Name: MDAV_05_01 (F037104)	Isoform B of AP-2 complex subunit alpha-1 OS=Homo sapiens GN=AP2A1	sp|O95782-2|AP2A1_HUMAN,sp|O95782|AP2A1_HUMAN	uni_human_2016.fasta	107,548.7	99.8%	2	2	2	0.0639%	2.20%
MDAV_SFD	BR1	MDAV_BR1	File Name: MDAV_05_01 (F037104)	ATP-dependent RNA helicase A OS=Homo sapiens GN=DHX9 PE=1 SV=4	sp|Q08211|DHX9_HUMAN	uni_human_2016.fasta	140,961.5	87.6%	1	1	1	0.0320%	1.26%
MDAV_SFD	BR1	MDAV_BR1	File Name: MDAV_05_01 (F037104)	Isoform 4 of Nuclear factor NF-kappa-B p100 subunit OS=Homo sapiens GN=NFKB2	sp|Q00653-4|NFKB2_HUMAN,sp|Q00653|NFKB2_HUMAN	uni_human_2016.fasta	96,750.7	99.8%	2	2	2	0.0639%	2.45%
MDAV_SFD	BR1	MDAV_BR1	File Name: MDAV_05_01 (F037104)	Isoform 2 of Programmed cell death 6-interacting protein OS=Homo sapiens GN=PDCD6IP	sp|Q8WUM4-2|PDC6I_HUMAN,sp|Q8WUM4|PDC6I_HUMAN,tr|Q4W4Y1|Q4W4Y1_HUMAN	uni_human_2016.fasta	96,025.4	87.6%	1	1	1	0.0320%	1.49%
MDAV_SFD	BR1	MDAV_BR1	File Name: MDAV_05_01 (F037104)	Parkin coregulated gene protein (Fragment) OS=Homo sapiens GN=PACRG PE=1 SV=1	tr|H0YGE0|H0YGE0_HUMAN	uni_human_2016.fasta	14,460.4	36.1%	0	0	0	0.000%	0.000%
MDAV_SFD	BR1	MDAV_BR1	File Name: MDAV_05_01 (F037104)	Alternative protein EYS OS=Homo sapiens GN=EYS PE=4 SV=1	tr|L8E9T9|L8E9T9_HUMAN	uni_human_2016.fasta	6,155.8	32.0%	0	0	0	0.000%	0.000%
MDAV_SFD	BR1	MDAV_BR1	File Name: MDAV_05_01 (F037104)	Splicing factor 3B subunit 3 OS=Homo sapiens GN=SF3B3 PE=1 SV=4	sp|Q15393|SF3B3_HUMAN,tr|A8K6V3|A8K6V3_HUMAN	uni_human_2016.fasta	135,579.4	87.6%	1	1	1	0.0320%	1.15%
MDAV_SFD	BR1	MDAV_BR1	File Name: MDAV_05_01 (F037104)	Isoform 2 of Spermatogenesis-associated protein 5 OS=Homo sapiens GN=SPATA5	sp|Q8NB90-2|SPAT5_HUMAN,sp|Q8NB90|SPAT5_HUMAN	uni_human_2016.fasta	97,908.5	87.6%	1	1	1	0.0320%	1.52%
MDAV_SFD	BR1	MDAV_BR1	File Name: MDAV_05_01 (F037104)	Tax_Id=9606 Gene_Symbol=KRT6A Keratin, type II cytoskeletal 6A	IPI:CON_00300725.7|SWISS-PROT:P02538,sp|P02538|K2C6A_HUMAN,tr|A0A0S2Z428|A0A0S2Z428_HUMAN,tr|B4DRR0|B4DRR0_HUMAN	uni_human_2016.fasta	60,046.4	97.9%	1	1	1	0.0320%	4.79%
MDAV_SFD	BR1	MDAV_BR1	File Name: MDAV_05_01 (F037104)	Isoform 2 of Ribonuclease 3 OS=Homo sapiens GN=DROSHA	sp|Q9NRR4-2|RNC_HUMAN,sp|Q9NRR4-3|RNC_HUMAN,sp|Q9NRR4-4|RNC_HUMAN,sp|Q9NRR4|RNC_HUMAN,tr|A0A024RE13|A0A024RE13_HUMAN	uni_human_2016.fasta	159,319.8	41.4%	0	0	0	0.000%	0.000%
MDAV_SFD	BR1	MDAV_BR1	File Name: MDAV_05_01 (F037104)	Isoform 2 of Eukaryotic translation initiation factor 3 subunit B OS=Homo sapiens GN=EIF3B	sp|P55884-2|EIF3B_HUMAN,sp|P55884|EIF3B_HUMAN,tr|A0A024R821|A0A024R821_HUMAN,tr|A4D210|A4D210_HUMAN,tr|B4DV79|B4DV79_HUMAN	uni_human_2016.fasta	92,482.8	100.0%	4	4	4	0.128%	5.27%
MDAV_SFD	BR1	MDAV_BR1	File Name: MDAV_05_01 (F037104)	Alcohol dehydrogenase 1 - Saccharomyces cerevisiae (Baker's yeast).	IPI:CON_ADH|SWISS-PROT:P00330	uni_human_2016.fasta	36,822.6	79.4%	1	1	1	0.0320%	3.45%
MDAV_SFD	BR1	MDAV_BR1	File Name: MDAV_05_01 (F037104)	Isoform 2 of Microtubule-associated tumor suppressor 1 OS=Homo sapiens GN=MTUS1	sp|Q9ULD2-2|MTUS1_HUMAN,sp|Q9ULD2|MTUS1_HUMAN	uni_human_2016.fasta	141,398.6	41.8%	0	0	0	0.000%	0.000%
MDAV_SFD	BR1	MDAV_BR1	File Name: MDAV_05_01 (F037104)	Heterogeneous nuclear ribonucleoprotein U OS=Homo sapiens GN=HNRNPU PE=1 SV=6	sp|Q00839|HNRPU_HUMAN,tr|B3KX72|B3KX72_HUMAN,tr|Q96BA7|Q96BA7_HUMAN	uni_human_2016.fasta	90,585.2	87.6%	1	2	2	0.0639%	1.82%
MDAV_SFD	BR1	MDAV_BR1	File Name: MDAV_05_01 (F037104)	Isoform PML-11 of Protein PML OS=Homo sapiens GN=PML	sp|P29590-11|PML_HUMAN,sp|P29590|PML_HUMAN	uni_human_2016.fasta	97,550.9	99.1%	2	2	2	0.0639%	2.40%
MDAV_SFD	BR1	MDAV_BR1	File Name: MDAV_05_01 (F037104)	Isoform 2 of Eukaryotic translation initiation factor 3 subunit A OS=Homo sapiens GN=EIF3A	sp|Q14152-2|EIF3A_HUMAN,sp|Q14152|EIF3A_HUMAN,tr|J9R021|J9R021_HUMAN,tr|Q24JU4|Q24JU4_HUMAN	uni_human_2016.fasta	166,574.9	99.8%	2	2	2	0.0639%	1.63%
MDAV_SFD	BR1	MDAV_BR1	File Name: MDAV_05_01 (F037104)	Homeobox protein Hox-B3 OS=Homo sapiens GN=HOXB3 PE=1 SV=1	tr|F8VXG0|F8VXG0_HUMAN	uni_human_2016.fasta	30,871.8	33.9%	0	0	0	0.000%	0.000%
MDAV_SFD	BR1	MDAV_BR1	File Name: MDAV_05_01 (F037104)	Tax_Id=9606 Gene_Symbol=KRT10 Keratin, type I cytoskeletal 10	IPI:CON_00009865.2|SWISS-PROT:P13645,sp|P13645|K1C10_HUMAN	uni_human_2016.fasta	59,512.4	100.0%	7	7	7	0.224%	14.7%
MDAV_SFD	BR1	MDAV_BR1	File Name: MDAV_05_01 (F037104)	Isoform 2 of Heat shock protein HSP 90-alpha OS=Homo sapiens GN=HSP90AA1	sp|P07900-2|HS90A_HUMAN,sp|P07900|HS90A_HUMAN,tr|K9JA46|K9JA46_HUMAN	uni_human_2016.fasta	84,663.2	87.6%	1	1	1	0.0320%	1.64%
MDAV_SFD	BR1	MDAV_BR1	File Name: MDAV_05_01 (F037104)	Isoform 3 of Exportin-2 OS=Homo sapiens GN=CSE1L	sp|P55060-3|XPO2_HUMAN,sp|P55060-4|XPO2_HUMAN,sp|P55060|XPO2_HUMAN,tr|B4DM31|B4DM31_HUMAN,tr|B4DPS6|B4DPS6_HUMAN,tr|B4DUC5|B4DUC5_HUMAN	uni_human_2016.fasta	110,421.9	99.9%	2	2	2	0.0639%	2.75%
MDAV_SFD	BR1	MDAV_BR1	File Name: MDAV_05_01 (F037104)	Isoform 2 of Dermcidin OS=Homo sapiens GN=DCD	sp|P81605-2|DCD_HUMAN,sp|P81605|DCD_HUMAN	uni_human_2016.fasta	11,284.1	87.6%	1	1	1	0.0320%	9.09%
MDAV_SFD	BR1	MDAV_BR1	File Name: MDAV_05_01 (F037104)	SH3 and cysteine-rich domain-containing protein 2 OS=Homo sapiens GN=STAC2 PE=1 SV=1	sp|Q6ZMT1|STAC2_HUMAN,tr|D0IN09|D0IN09_HUMAN,tr|J3QKZ0|J3QKZ0_HUMAN	uni_human_2016.fasta	45,009.1	58.3%	0	0	0	0.000%	0.000%
MDAV_SFD	BR1	MDAV_BR1	File Name: MDAV_05_01 (F037104)	Isoform 2 of Myosin-9 OS=Homo sapiens GN=MYH9	sp|P35579-2|MYH9_HUMAN,sp|P35579|MYH9_HUMAN,tr|A0A024R1N1|A0A024R1N1_HUMAN	uni_human_2016.fasta	226,537.5	87.6%	1	1	1	0.0320%	0.724%
MDAV_SFD	BR1	MDAV_BR1	File Name: MDAV_05_01 (F037104)	Isoform 2 of Alanine--tRNA ligase, cytoplasmic OS=Homo sapiens GN=AARS	sp|P49588-2|SYAC_HUMAN,sp|P49588|SYAC_HUMAN	uni_human_2016.fasta	106,813.2	98.2%	1	1	1	0.0320%	1.21%
MDAV_SFD	BR1	MDAV_BR1	File Name: MDAV_05_01 (F037104)	Isoform 2 of Ubiquitin-like modifier-activating enzyme 1 OS=Homo sapiens GN=UBA1	sp|P22314-2|UBA1_HUMAN,sp|P22314|UBA1_HUMAN,tr|A0A024R1A3|A0A024R1A3_HUMAN	uni_human_2016.fasta	117,850.3	65.8%	1	1	1	0.0320%	1.08%
MDAV_SFD	BR1	MDAV_BR1	File Name: MDAV_05_01 (F037104)	Isoform 2 of DNA mismatch repair protein Msh2 OS=Homo sapiens GN=MSH2	sp|P43246-2|MSH2_HUMAN,sp|P43246|MSH2_HUMAN,tr|A0A087X078|A0A087X078_HUMAN,tr|A0A087X1E7|A0A087X1E7_HUMAN,tr|B4DN49|B4DN49_HUMAN,tr|E9PHA6|E9PHA6_HUMAN,tr|Q53FK0|Q53FK0_HUMAN,tr|Q53GS1|Q53GS1_HUMAN,tr|Q53RU4|Q53RU4_HUMAN,tr|V9H015|V9H015_HUMAN,tr|V9H019|V9H019_HUMAN,tr|V9H023|V9H023_HUMAN,tr|V9H062|V9H062_HUMAN,tr|V9H068|V9H068_HUMAN,tr|V9H0B2|V9H0B2_HUMAN,tr|V9H0D5|V9H0D5_HUMAN	uni_human_2016.fasta	104,745.8	87.6%	1	1	1	0.0320%	1.38%
MDAV_SFD	BR1	MDAV_BR1	File Name: MDAV_05_01 (F037104)	Isoform 2 of Lon protease homolog, mitochondrial OS=Homo sapiens GN=LONP1	sp|P36776-2|LONM_HUMAN,sp|P36776|LONM_HUMAN,tr|B3KU28|B3KU28_HUMAN,tr|B3KXS5|B3KXS5_HUMAN,tr|B4DPX0|B4DPX0_HUMAN,tr|E5KMI6|E5KMI6_HUMAN,tr|K7EJE8|K7EJE8_HUMAN,tr|K7EKE6|K7EKE6_HUMAN,tr|Q2VPA0|Q2VPA0_HUMAN	uni_human_2016.fasta	106,491.3	87.6%	1	1	2	0.0639%	1.34%
MDAV_SFD	BR1	MDAV_BR1	File Name: MDAV_05_01 (F037104)	Isoform 2 of Nucleolar RNA helicase 2 OS=Homo sapiens GN=DDX21	sp|Q9NR30-2|DDX21_HUMAN,sp|Q9NR30|DDX21_HUMAN	uni_human_2016.fasta	87,346.0	99.7%	2	2	2	0.0639%	3.22%
MDAV_SFD	BR1	MDAV_BR1	File Name: MDAV_05_01 (F037104)	Centrosomal protein of 128 kDa (Fragment) OS=Homo sapiens GN=CEP128 PE=1 SV=1	tr|H0YJH2|H0YJH2_HUMAN	uni_human_2016.fasta	18,417.3	82.7%	1	1	1	0.0320%	5.62%
MDAV_SFD	BR1	MDAV_BR1	File Name: MDAV_06_01 (F037105)	Oncoprotein-induced transcript 3 protein OS=Homo sapiens GN=OIT3 PE=1 SV=2	sp|Q8WWZ8|OIT3_HUMAN	uni_human_2016.fasta	60,020.4	75.6%	1	1	1	0.0304%	1.65%
MDAV_SFD	BR1	MDAV_BR1	File Name: MDAV_06_01 (F037105)	Splicing factor, proline- and glutamine-rich OS=Homo sapiens GN=SFPQ PE=1 SV=2	sp|P23246|SFPQ_HUMAN,tr|Q86VG2|Q86VG2_HUMAN,tr|Q9BSV4|Q9BSV4_HUMAN	uni_human_2016.fasta	76,149.5	99.1%	2	2	2	0.0608%	3.68%
MDAV_SFD	BR1	MDAV_BR1	File Name: MDAV_06_01 (F037105)	Phosphatidylinositol 4-phosphate 3-kinase C2 domain-containing subunit gamma (Fragment) OS=Homo sapiens GN=PIK3C2G PE=4 SV=1	tr|A0A087WV31|A0A087WV31_HUMAN	uni_human_2016.fasta	21,206.5	85.1%	1	1	1	0.0304%	3.21%
MDAV_SFD	BR1	MDAV_BR1	File Name: MDAV_06_01 (F037105)	Isoform 2 of Uncharacterized protein C8orf59 OS=Homo sapiens GN=C8orf59	sp|Q8N0T1-2|CH059_HUMAN,sp|Q8N0T1|CH059_HUMAN,tr|A0A024R838|A0A024R838_HUMAN,tr|A0A087WWE7|A0A087WWE7_HUMAN,tr|E5RGR5|E5RGR5_HUMAN	uni_human_2016.fasta	11,456.7	84.0%	1	1	1	0.0304%	16.3%
MDAV_SFD	BR1	MDAV_BR1	File Name: MDAV_06_01 (F037105)	Dynein regulatory complex subunit 7 (Fragment) OS=Homo sapiens GN=DRC7 PE=1 SV=1	tr|H3BRN2|H3BRN2_HUMAN	uni_human_2016.fasta	50,966.9	77.1%	1	1	1	0.0304%	1.87%
MDAV_SFD	BR1	MDAV_BR1	File Name: MDAV_06_01 (F037105)	Isoform 2 of Coiled-coil domain-containing protein 171 OS=Homo sapiens GN=CCDC171	sp|Q6TFL3-3|CC171_HUMAN,sp|Q6TFL3-4|CC171_HUMAN,sp|Q6TFL3|CC171_HUMAN	uni_human_2016.fasta	152,814.2	75.1%	1	1	1	0.0304%	0.570%
MDAV_SFD	BR1	MDAV_BR1	File Name: MDAV_06_01 (F037105)	Staphylococcal nuclease domain-containing protein 1 OS=Homo sapiens GN=SND1 PE=1 SV=1	sp|Q7KZF4|SND1_HUMAN,tr|A0A140VK49|A0A140VK49_HUMAN,tr|B4E299|B4E299_HUMAN	uni_human_2016.fasta	101,998.5	44.9%	0	0	0	0.000%	0.000%
MDAV_SFD	BR1	MDAV_BR1	File Name: MDAV_06_01 (F037105)	Isoform 2 of Inhibitor of Bruton tyrosine kinase OS=Homo sapiens GN=IBTK	sp|Q9P2D0-2|IBTK_HUMAN,sp|Q9P2D0|IBTK_HUMAN,tr|B7ZLD4|B7ZLD4_HUMAN,tr|B7ZLE0|B7ZLE0_HUMAN,tr|E7EPI0|E7EPI0_HUMAN,tr|E9PDR5|E9PDR5_HUMAN	uni_human_2016.fasta	150,530.2	38.9%	0	0	0	0.000%	0.000%
MDAV_SFD	BR1	MDAV_BR1	File Name: MDAV_06_01 (F037105)	Isoform 2 of Filamin-A OS=Homo sapiens GN=FLNA	sp|P21333-2|FLNA_HUMAN,sp|P21333|FLNA_HUMAN,tr|Q5HY54|Q5HY54_HUMAN	uni_human_2016.fasta	280,729.4	41.0%	0	0	0	0.000%	0.000%
MDAV_SFD	BR1	MDAV_BR1	File Name: MDAV_06_01 (F037105)	Isoform 2 of Programmed cell death 6-interacting protein OS=Homo sapiens GN=PDCD6IP	sp|Q8WUM4-2|PDC6I_HUMAN,sp|Q8WUM4|PDC6I_HUMAN,tr|Q4W4Y1|Q4W4Y1_HUMAN	uni_human_2016.fasta	96,025.4	92.1%	1	1	1	0.0304%	1.49%
MDAV_SFD	BR1	MDAV_BR1	File Name: MDAV_06_01 (F037105)	Uncharacterized protein (Fragment) OS=Homo sapiens PE=4 SV=1	tr|H7C5I2|H7C5I2_HUMAN	uni_human_2016.fasta	6,276.5	44.3%	0	0	0	0.000%	0.000%
MDAV_SFD	BR1	MDAV_BR1	File Name: MDAV_06_01 (F037105)	RUN and FYVE domain-containing protein 1 (Fragment) OS=Homo sapiens GN=RUFY1 PE=1 SV=1	tr|J3KPP6|J3KPP6_HUMAN	uni_human_2016.fasta	35,551.2	54.2%	0	0	0	0.000%	0.000%
MDAV_SFD	BR1	MDAV_BR1	File Name: MDAV_06_01 (F037105)	Interleukin 4 delta 2 (Fragment) OS=Homo sapiens GN=IL4 PE=2 SV=1	tr|Q9UPB9|Q9UPB9_HUMAN	uni_human_2016.fasta	13,226.6	82.0%	1	1	1	0.0304%	11.4%
MDAV_SFD	BR1	MDAV_BR1	File Name: MDAV_06_01 (F037105)	U71 OS=Homo sapiens GN=U71 PE=4 SV=1	tr|A0A126LB14|A0A126LB14_HUMAN	uni_human_2016.fasta	8,887.5	38.5%	0	0	0	0.000%	0.000%
MDAV_SFD	BR1	MDAV_BR1	File Name: MDAV_06_01 (F037105)	Isoform 2 of Solute carrier family 28 member 3 OS=Homo sapiens GN=SLC28A3	sp|Q9HAS3-2|S28A3_HUMAN	uni_human_2016.fasta	69,029.4	38.1%	0	0	0	0.000%	0.000%
MDAV_SFD	BR1	MDAV_BR1	File Name: MDAV_06_01 (F037105)	Keratin, type II cytoskeletal 2 epidermal OS=Homo sapiens GN=KRT2 PE=1 SV=2	sp|P35908|K22E_HUMAN	uni_human_2016.fasta	65,433.9	100.0%	9	9	9	0.274%	19.1%
MDAV_SFD	BR1	MDAV_BR1	File Name: MDAV_06_01 (F037105)	Toll-like receptor 5 OS=Homo sapiens GN=TLR5 PE=4 SV=1	tr|B9VJ68|B9VJ68_HUMAN,tr|B9VJ69|B9VJ69_HUMAN	uni_human_2016.fasta	97,742.0	42.3%	0	0	0	0.000%	0.000%
MDAV_SFD	BR1	MDAV_BR1	File Name: MDAV_06_01 (F037105)	Synaptotagmin-14 (Fragment) OS=Homo sapiens GN=SYT14 PE=4 SV=1	tr|A0A0A0MTK4|A0A0A0MTK4_HUMAN	uni_human_2016.fasta	56,665.3	67.5%	0	0	0	0.000%	0.000%
MDAV_SFD	BR1	MDAV_BR1	File Name: MDAV_06_01 (F037105)	Coiled-coil domain-containing protein 22 OS=Homo sapiens GN=CCDC22 PE=1 SV=1	sp|O60826|CCD22_HUMAN,tr|A0A024QZ03|A0A024QZ03_HUMAN,tr|B4DLA4|B4DLA4_HUMAN,tr|B4DPB6|B4DPB6_HUMAN,tr|B7ZAR0|B7ZAR0_HUMAN	uni_human_2016.fasta	70,756.7	85.7%	1	1	1	0.0304%	0.957%
MDAV_SFD	BR1	MDAV_BR1	File Name: MDAV_06_01 (F037105)	Isoform 2 of REST corepressor 3 OS=Homo sapiens GN=RCOR3	sp|Q9P2K3-2|RCOR3_HUMAN,sp|Q9P2K3-3|RCOR3_HUMAN,sp|Q9P2K3-4|RCOR3_HUMAN,tr|B4DV59|B4DV59_HUMAN	uni_human_2016.fasta	61,215.0	46.8%	0	0	0	0.000%	0.000%
MDAV_SFD	BR1	MDAV_BR1	File Name: MDAV_06_01 (F037105)	Isoform 2 of Nuclear pore complex protein Nup98-Nup96 OS=Homo sapiens GN=NUP98	sp|P52948-2|NUP98_HUMAN,sp|P52948-5|NUP98_HUMAN,sp|P52948-6|NUP98_HUMAN,sp|P52948|NUP98_HUMAN	uni_human_2016.fasta	197,583.5	92.1%	1	1	1	0.0304%	0.521%
MDAV_SFD	BR1	MDAV_BR1	File Name: MDAV_06_01 (F037105)	Isoform Efs2 of Embryonal Fyn-associated substrate OS=Homo sapiens GN=EFS	sp|O43281-2|EFS_HUMAN,sp|O43281-3|EFS_HUMAN,sp|O43281|EFS_HUMAN	uni_human_2016.fasta	58,815.9	92.1%	1	1	1	0.0304%	1.92%
MDAV_SFD	BR1	MDAV_BR1	File Name: MDAV_06_01 (F037105)	Tax_Id=9606 Gene_Symbol=KRT5 Keratin, type II cytoskeletal 5	IPI:CON_00009867.3|SWISS-PROT:P13647,sp|P13647|K2C5_HUMAN	uni_human_2016.fasta	62,379.6	100.0%	5	5	5	0.152%	8.64%
MDAV_SFD	BR1	MDAV_BR1	File Name: MDAV_06_01 (F037105)	Isoform 4 of Sodium/potassium-transporting ATPase subunit alpha-1 OS=Homo sapiens GN=ATP1A1	sp|P05023-4|AT1A1_HUMAN,sp|P05023|AT1A1_HUMAN	uni_human_2016.fasta	112,899.5	100.0%	3	3	3	0.0912%	3.23%
MDAV_SFD	BR1	MDAV_BR1	File Name: MDAV_06_01 (F037105)	Heterogeneous nuclear ribonucleoprotein U OS=Homo sapiens GN=HNRNPU PE=1 SV=6	sp|Q00839|HNRPU_HUMAN,tr|B3KX72|B3KX72_HUMAN,tr|Q96BA7|Q96BA7_HUMAN	uni_human_2016.fasta	90,585.2	92.1%	1	2	2	0.0608%	1.82%
MDAV_SFD	BR1	MDAV_BR1	File Name: MDAV_06_01 (F037105)	Pre-mRNA-splicing factor SYF1 OS=Homo sapiens GN=XAB2 PE=1 SV=2	sp|Q9HCS7|SYF1_HUMAN,tr|Q68CN2|Q68CN2_HUMAN,tr|Q71SV8|Q71SV8_HUMAN	uni_human_2016.fasta	100,012.1	98.4%	1	1	1	0.0304%	0.936%
MDAV_SFD	BR1	MDAV_BR1	File Name: MDAV_06_01 (F037105)	Isoform 2 of WD repeat-containing protein 88 OS=Homo sapiens GN=WDR88	sp|Q6ZMY6-2|WDR88_HUMAN,sp|Q6ZMY6|WDR88_HUMAN	uni_human_2016.fasta	52,621.4	63.2%	0	0	0	0.000%	0.000%
MDAV_SFD	BR1	MDAV_BR1	File Name: MDAV_06_01 (F037105)	Isoform 3 of DNA topoisomerase 2-alpha OS=Homo sapiens GN=TOP2A	sp|P11388-3|TOP2A_HUMAN	uni_human_2016.fasta	178,718.7	72.8%	1	1	1	0.0304%	0.702%
MDAV_SFD	BR1	MDAV_BR1	File Name: MDAV_06_01 (F037105)	Reticulon-4 receptor-like 1 OS=Homo sapiens GN=RTN4RL1 PE=1 SV=1	sp|Q86UN2|R4RL1_HUMAN	uni_human_2016.fasta	49,066.5	85.4%	1	1	1	0.0304%	2.27%
MDAV_SFD	BR1	MDAV_BR1	File Name: MDAV_06_01 (F037105)	Isoform 2 of Proto-oncogene vav OS=Homo sapiens GN=VAV1	sp|P15498-2|VAV_HUMAN,sp|P15498|VAV_HUMAN,tr|A0A0A0MR07|A0A0A0MR07_HUMAN,tr|B2R8B5|B2R8B5_HUMAN,tr|F5H5P4|F5H5P4_HUMAN,tr|Q96D37|Q96D37_HUMAN	uni_human_2016.fasta	98,317.2	92.1%	1	1	1	0.0304%	1.23%
MDAV_SFD	BR1	MDAV_BR1	File Name: MDAV_06_01 (F037105)	Isoform 3 of Exportin-2 OS=Homo sapiens GN=CSE1L	sp|P55060-3|XPO2_HUMAN,sp|P55060-4|XPO2_HUMAN,sp|P55060|XPO2_HUMAN,tr|B4DM31|B4DM31_HUMAN,tr|B4DPS6|B4DPS6_HUMAN,tr|B4DUC5|B4DUC5_HUMAN	uni_human_2016.fasta	110,421.9	99.8%	2	2	2	0.0608%	1.90%
MDAV_SFD	BR1	MDAV_BR1	File Name: MDAV_06_01 (F037105)	Keratin, type II cytoskeletal 1 OS=Homo sapiens GN=KRT1 PE=1 SV=6	sp|P04264|K2C1_HUMAN,tr|H6VRG0|H6VRG0_HUMAN,tr|H6VRG1|H6VRG1_HUMAN,tr|H6VRG3|H6VRG3_HUMAN	uni_human_2016.fasta	66,040.3	92.1%	1	1	1	0.0304%	19.4%
MDAV_SFD	BR1	MDAV_BR1	File Name: MDAV_06_01 (F037105)	Alternative protein NCAM1 OS=Homo sapiens GN=NCAM1 PE=4 SV=1	tr|L8EBH1|L8EBH1_HUMAN	uni_human_2016.fasta	6,198.3	45.0%	0	0	0	0.000%	0.000%
MDAV_SFD	BR1	MDAV_BR1	File Name: MDAV_06_01 (F037105)	Interleukin enhancer-binding factor 3 (Fragment) OS=Homo sapiens GN=ILF3 PE=1 SV=1	tr|K7EKY0|K7EKY0_HUMAN	uni_human_2016.fasta	17,021.6	82.0%	1	1	1	0.0304%	5.06%
MDAV_SFD	BR1	MDAV_BR1	File Name: MDAV_06_01 (F037105)	DNA replication licensing factor MCM2 OS=Homo sapiens GN=MCM2 PE=1 SV=4	sp|P49736|MCM2_HUMAN,tr|B3KXZ4|B3KXZ4_HUMAN,tr|B7Z8Z6|B7Z8Z6_HUMAN	uni_human_2016.fasta	101,898.1	92.1%	1	1	1	0.0304%	1.44%
MDAV_SFD	BR1	MDAV_BR1	File Name: MDAV_06_01 (F037105)	Isoform 2 of Eukaryotic translation initiation factor 3 subunit B OS=Homo sapiens GN=EIF3B	sp|P55884-2|EIF3B_HUMAN,sp|P55884|EIF3B_HUMAN,tr|A0A024R821|A0A024R821_HUMAN,tr|A4D210|A4D210_HUMAN,tr|B4DV79|B4DV79_HUMAN	uni_human_2016.fasta	92,482.8	80.8%	1	1	1	0.0304%	1.03%
MDAV_SFD	BR1	MDAV_BR1	File Name: MDAV_06_01 (F037105)	Neurosecretory protein VGF OS=Homo sapiens GN=VGF PE=1 SV=2	sp|O15240|VGF_HUMAN	uni_human_2016.fasta	67,257.9	44.1%	0	0	0	0.000%	0.000%
MDAV_SFD	BR1	MDAV_BR1	File Name: MDAV_06_01 (F037105)	Putative uncharacterized protein pp9003 OS=Homo sapiens GN=pp9003 PE=2 SV=1	tr|Q8WYT0|Q8WYT0_HUMAN	uni_human_2016.fasta	45,834.4	43.9%	0	0	0	0.000%	0.000%
MDAV_SFD	BR1	MDAV_BR1	File Name: MDAV_06_01 (F037105)	Keratin, type I cytoskeletal 9 OS=Homo sapiens GN=KRT9 PE=1 SV=3	sp|P35527|K1C9_HUMAN	uni_human_2016.fasta	62,065.9	100.0%	5	5	5	0.152%	11.2%
MDAV_SFD	BR1	MDAV_BR1	File Name: MDAV_06_01 (F037105)	E3 ubiquitin-protein ligase HUWE1 (Fragment) OS=Homo sapiens GN=HUWE1 PE=1 SV=1	tr|A0A087X1S3|A0A087X1S3_HUMAN	uni_human_2016.fasta	24,055.6	42.5%	0	0	0	0.000%	0.000%
MDAV_SFD	BR1	MDAV_BR1	File Name: MDAV_06_01 (F037105)	Isoform 2 of Coatomer subunit beta' OS=Homo sapiens GN=COPB2	sp|P35606-2|COPB2_HUMAN,sp|P35606|COPB2_HUMAN	uni_human_2016.fasta	102,489.1	100.0%	3	3	3	0.0912%	3.31%
MDAV_SFD	BR1	MDAV_BR1	File Name: MDAV_06_01 (F037105)	DNA replication licensing factor MCM4 OS=Homo sapiens GN=MCM4 PE=1 SV=5	sp|P33991|MCM4_HUMAN,tr|A0A024R7U6|A0A024R7U6_HUMAN,tr|B3KMX0|B3KMX0_HUMAN,tr|B4DLA6|B4DLA6_HUMAN	uni_human_2016.fasta	96,560.6	61.6%	0	0	0	0.000%	0.000%
MDAV_SFD	BR1	MDAV_BR1	File Name: MDAV_06_01 (F037105)	Importin subunit beta-1 OS=Homo sapiens GN=KPNB1 PE=1 SV=2	sp|Q14974|IMB1_HUMAN,tr|B2RBR9|B2RBR9_HUMAN	uni_human_2016.fasta	97,171.3	99.9%	3	3	3	0.0912%	3.42%
MDAV_SFD	BR1	MDAV_BR1	File Name: MDAV_06_01 (F037105)	Chordin-like protein 2 (Fragment) OS=Homo sapiens GN=CHRDL2 PE=1 SV=1	tr|H0YDT1|H0YDT1_HUMAN	uni_human_2016.fasta	19,221.6	92.1%	1	1	1	0.0304%	5.08%
MDAV_SFD	BR1	MDAV_BR1	File Name: MDAV_06_01 (F037105)	Isoform 4 of Double-stranded RNA-specific adenosine deaminase OS=Homo sapiens GN=ADAR	sp|P55265-4|DSRAD_HUMAN,sp|P55265-5|DSRAD_HUMAN,sp|P55265|DSRAD_HUMAN,tr|A0A024DAK3|A0A024DAK3_HUMAN,tr|B7Z8Y3|B7Z8Y3_HUMAN,tr|Q59EC0|Q59EC0_HUMAN	uni_human_2016.fasta	136,070.0	97.8%	1	1	1	0.0304%	1.18%
MDAV_SFD	BR1	MDAV_BR1	File Name: MDAV_06_01 (F037105)	26S proteasome non-ATPase regulatory subunit 2 OS=Homo sapiens GN=PSMD2 PE=1 SV=3	sp|Q13200|PSMD2_HUMAN,tr|Q9NSM5|Q9NSM5_HUMAN	uni_human_2016.fasta	100,202.2	92.1%	1	1	1	0.0304%	1.32%
MDAV_SFD	BR1	MDAV_BR1	File Name: MDAV_06_01 (F037105)	Cyclin-dependent kinase 16 OS=Homo sapiens GN=CDK16 PE=1 SV=1	sp|Q00536|CDK16_HUMAN,tr|A0A140VK97|A0A140VK97_HUMAN,tr|B7Z461|B7Z461_HUMAN,tr|E5RGN0|E5RGN0_HUMAN,tr|E5RIU4|E5RIU4_HUMAN,tr|E5RIY8|E5RIY8_HUMAN,tr|E5RJM2|E5RJM2_HUMAN,tr|E5RJQ8|E5RJQ8_HUMAN	uni_human_2016.fasta	55,718.9	75.6%	1	1	1	0.0304%	2.02%
MDAV_SFD	BR1	MDAV_BR1	File Name: MDAV_06_01 (F037105)	Isoform 2 of Nucleolar RNA helicase 2 OS=Homo sapiens GN=DDX21	sp|Q9NR30-2|DDX21_HUMAN,sp|Q9NR30|DDX21_HUMAN	uni_human_2016.fasta	87,346.0	92.1%	1	1	1	0.0304%	1.26%
MDAV_SFD	BR1	MDAV_BR1	File Name: MDAV_06_01 (F037105)	Isoform 2 of 4F2 cell-surface antigen heavy chain OS=Homo sapiens GN=SLC3A2	sp|P08195-2|4F2_HUMAN,tr|B4E2Z3|B4E2Z3_HUMAN	uni_human_2016.fasta	57,947.4	64.0%	0	0	0	0.000%	0.000%
MDAV_SFD	BR1	MDAV_BR1	File Name: MDAV_06_01 (F037105)	Elongation factor 2 OS=Homo sapiens GN=EEF2 PE=1 SV=4	sp|P13639|EF2_HUMAN	uni_human_2016.fasta	95,340.1	100.0%	3	4	4	0.122%	3.73%
MDAV_SFD	BR1	MDAV_BR1	File Name: MDAV_06_01 (F037105)	Isoform 4 of Polyamine-modulated factor 1-binding protein 1 OS=Homo sapiens GN=PMFBP1	sp|Q8TBY8-4|PMFBP_HUMAN	uni_human_2016.fasta	102,502.1	47.1%	0	0	0	0.000%	0.000%
MDAV_SFD	BR1	MDAV_BR1	File Name: MDAV_06_01 (F037105)	Selenocysteine lyase (Fragment) OS=Homo sapiens GN=SCLY PE=1 SV=7	tr|H7C4A1|H7C4A1_HUMAN	uni_human_2016.fasta	21,269.8	40.8%	0	0	0	0.000%	0.000%
MDAV_SFD	BR1	MDAV_BR1	File Name: MDAV_06_01 (F037105)	Isoform 2 of Heat shock protein HSP 90-alpha OS=Homo sapiens GN=HSP90AA1	sp|P07900-2|HS90A_HUMAN,sp|P07900|HS90A_HUMAN,tr|K9JA46|K9JA46_HUMAN	uni_human_2016.fasta	84,663.2	92.1%	1	1	1	0.0304%	1.64%
MDAV_SFD	BR1	MDAV_BR1	File Name: MDAV_06_01 (F037105)	Trypsin - Sus scrofa (Pig).	IPI:CON_Trypsin|SWISS-PROT:P00761|TRYP_PIG	uni_human_2016.fasta	24,409.3	99.8%	2	2	3	0.0912%	12.1%
MDAV_SFD	BR1	MDAV_BR1	File Name: MDAV_06_01 (F037105)	Chromodomain-helicase-DNA-binding protein 5 (Fragment) OS=Homo sapiens GN=CHD5 PE=4 SV=1	tr|K7ESA5|K7ESA5_HUMAN	uni_human_2016.fasta	13,189.4	48.8%	0	0	0	0.000%	0.000%
MDAV_SFD	BR1	MDAV_BR1	File Name: MDAV_06_01 (F037105)	Alternative protein ASPN OS=Homo sapiens GN=ASPN PE=4 SV=1	tr|L0R6D0|L0R6D0_HUMAN	uni_human_2016.fasta	6,477.2	54.7%	0	0	0	0.000%	0.000%
MDAV_SFD	BR1	MDAV_BR1	File Name: MDAV_06_01 (F037105)	Very-long-chain (3R)-3-hydroxyacyl-CoA dehydratase 1 (Fragment) OS=Homo sapiens GN=HACD1 PE=1 SV=1	tr|J3KS69|J3KS69_HUMAN	uni_human_2016.fasta	19,719.2	38.2%	0	0	0	0.000%	0.000%
MDAV_SFD	BR1	MDAV_BR1	File Name: MDAV_06_01 (F037105)	Gamma-aminobutyric acid receptor subunit theta OS=Homo sapiens GN=GABRQ PE=2 SV=2	sp|Q9UN88|GBRT_HUMAN	uni_human_2016.fasta	72,022.8	50.1%	0	0	0	0.000%	0.000%
MDAV_SFD	BR1	MDAV_BR1	File Name: MDAV_06_01 (F037105)	Isoform 12 of Titin OS=Homo sapiens GN=TTN	sp|Q8WZ42-12|TITIN_HUMAN,tr|A0A0A0MTS7|A0A0A0MTS7_HUMAN	uni_human_2016.fasta	3,994,212.8	47.5%	0	0	0	0.000%	0.000%
MDAV_SFD	BR1	MDAV_BR1	File Name: MDAV_06_01 (F037105)	Putative uncharacterized protein DKFZp686O0665 OS=Homo sapiens GN=DKFZp686O0665 PE=2 SV=1	tr|Q7Z334|Q7Z334_HUMAN	uni_human_2016.fasta	27,117.9	53.3%	0	0	0	0.000%	0.000%
MDAV_SFD	BR1	MDAV_BR1	File Name: MDAV_06_01 (F037105)	Chromodomain-helicase-DNA-binding protein 2 (Fragment) OS=Homo sapiens GN=CHD2 PE=1 SV=1	tr|A0A0D9SET4|A0A0D9SET4_HUMAN	uni_human_2016.fasta	3,919.1	52.2%	0	0	0	0.000%	0.000%
MDAV_SFD	BR1	MDAV_BR1	File Name: MDAV_06_01 (F037105)	Isoform 2 of Rho guanine nucleotide exchange factor 2 OS=Homo sapiens GN=ARHGEF2	sp|Q92974-2|ARHG2_HUMAN,sp|Q92974-3|ARHG2_HUMAN,sp|Q92974|ARHG2_HUMAN,tr|D3DVA5|D3DVA5_HUMAN,tr|V9GYM8|V9GYM8_HUMAN	uni_human_2016.fasta	111,545.9	92.1%	1	1	1	0.0304%	0.914%
MDAV_SFD	BR1	MDAV_BR1	File Name: MDAV_06_01 (F037105)	Protein kinase A regulatory subunit type I/alpha-retinoic acid receptor alpha fusion protein isoform b OS=Homo sapiens GN=PRKAR1A/RARA fusion PE=2 SV=1	tr|A6YCE2|A6YCE2_HUMAN	uni_human_2016.fasta	8,132.7	70.3%	0	0	0	0.000%	0.000%
MDAV_SFD	BR1	MDAV_BR1	File Name: MDAV_06_01 (F037105)	Protein FAM133B (Fragment) OS=Homo sapiens GN=FAM133B PE=1 SV=1	tr|H0YH72|H0YH72_HUMAN	uni_human_2016.fasta	13,460.6	44.6%	0	0	0	0.000%	0.000%
MDAV_SFD	BR1	MDAV_BR1	File Name: MDAV_06_01 (F037105)	Heterogeneous nuclear ribonucleoprotein H (Fragment) OS=Homo sapiens GN=HNRNPH1 PE=1 SV=1	tr|H0YBW2|H0YBW2_HUMAN	uni_human_2016.fasta	4,551.8	86.8%	1	1	1	0.0304%	43.8%
MDAV_SFD	BR1	MDAV_BR1	File Name: MDAV_06_01 (F037105)	Tax_Id=9606 Gene_Symbol=KRT6A Keratin, type II cytoskeletal 6A	IPI:CON_00300725.7|SWISS-PROT:P02538,sp|P02538|K2C6A_HUMAN,tr|A0A0S2Z428|A0A0S2Z428_HUMAN,tr|B4DRR0|B4DRR0_HUMAN	uni_human_2016.fasta	60,046.4	92.1%	1	1	1	0.0304%	5.14%
MDAV_SFD	BR1	MDAV_BR1	File Name: MDAV_06_01 (F037105)	Prostate-specific transglutaminase 4 OS=Homo sapiens GN=TGM4 PE=4 SV=1	tr|B4YUQ2|B4YUQ2_HUMAN	uni_human_2016.fasta	77,022.5	81.2%	1	1	1	0.0304%	2.05%
MDAV_SFD	BR1	MDAV_BR1	File Name: MDAV_06_01 (F037105)	NARG1 protein (Fragment) OS=Homo sapiens GN=NARG1 PE=2 SV=1	tr|Q58F05|Q58F05_HUMAN	uni_human_2016.fasta	72,390.4	99.8%	2	2	2	0.0608%	3.09%
MDAV_SFD	BR1	MDAV_BR1	File Name: MDAV_06_01 (F037105)	Testis-expressed sequence 15 protein OS=Homo sapiens GN=TEX15 PE=2 SV=2	sp|Q9BXT5|TEX15_HUMAN,tr|B2RU27|B2RU27_HUMAN,tr|D3DSV6|D3DSV6_HUMAN	uni_human_2016.fasta	315,340.2	45.8%	0	0	0	0.000%	0.000%
MDAV_SFD	BR1	MDAV_BR1	File Name: MDAV_06_01 (F037105)	Isoform 2 of Cyclic AMP-responsive element-binding protein 3-like protein 1 OS=Homo sapiens GN=CREB3L1	sp|Q96BA8-2|CR3L1_HUMAN,sp|Q96BA8|CR3L1_HUMAN,tr|B2RA75|B2RA75_HUMAN	uni_human_2016.fasta	57,007.0	89.1%	1	1	1	0.0304%	2.09%
MDAV_SFD	BR1	MDAV_BR1	File Name: MDAV_06_01 (F037105)	Calcium-activated potassium channel subunit alpha-1 (Fragment) OS=Homo sapiens GN=KCNMA1 PE=1 SV=1	tr|H0Y379|H0Y379_HUMAN	uni_human_2016.fasta	132,850.1	71.8%	1	1	1	0.0304%	1.35%
MDAV_SFD	BR1	MDAV_BR1	File Name: MDAV_06_01 (F037105)	Isoform 4 of Nuclear protein MDM1 OS=Homo sapiens GN=MDM1	sp|Q8TC05-4|MDM1_HUMAN,sp|Q8TC05|MDM1_HUMAN	uni_human_2016.fasta	80,735.8	79.9%	1	1	1	0.0304%	1.77%
MDAV_SFD	BR1	MDAV_BR1	File Name: MDAV_06_01 (F037105)	Lymphocyte cytosolic protein 2 OS=Homo sapiens GN=LCP2 PE=1 SV=1	sp|Q13094|LCP2_HUMAN,tr|A0A0D9SGG1|A0A0D9SGG1_HUMAN,tr|B4DT07|B4DT07_HUMAN,tr|C7C5T4|C7C5T4_HUMAN	uni_human_2016.fasta	60,190.5	75.4%	1	1	1	0.0304%	1.50%
MDAV_SFD	BR1	MDAV_BR1	File Name: MDAV_06_01 (F037105)	Zinc finger protein 800 OS=Homo sapiens GN=ZNF800 PE=1 SV=1	sp|Q2TB10|ZN800_HUMAN,tr|B7Z4V7|B7Z4V7_HUMAN	uni_human_2016.fasta	75,236.8	56.8%	0	0	0	0.000%	0.000%
MDAV_SFD	BR1	MDAV_BR1	File Name: MDAV_06_01 (F037105)	Isoform 4 of Myotubularin-related protein 5 OS=Homo sapiens GN=SBF1	sp|O95248-4|MTMR5_HUMAN,sp|O95248|MTMR5_HUMAN,tr|A0A024R4Z9|A0A024R4Z9_HUMAN,tr|G5E933|G5E933_HUMAN	uni_human_2016.fasta	208,314.7	54.4%	0	0	0	0.000%	0.000%
MDAV_SFD	BR1	MDAV_BR1	File Name: MDAV_06_01 (F037105)	Choline transporter-like protein 1 OS=Homo sapiens GN=SLC44A1 PE=1 SV=1	sp|Q8WWI5|CTL1_HUMAN,tr|A0A024R151|A0A024R151_HUMAN	uni_human_2016.fasta	73,304.6	44.6%	0	0	0	0.000%	0.000%
MDAV_SFD	BR1	MDAV_BR1	File Name: MDAV_06_01 (F037105)	Nuclear pore complex protein Nup133 OS=Homo sapiens GN=NUP133 PE=1 SV=2	sp|Q8WUM0|NU133_HUMAN	uni_human_2016.fasta	128,984.0	48.2%	0	0	0	0.000%	0.000%
MDAV_SFD	BR1	MDAV_BR1	File Name: MDAV_06_01 (F037105)	Cartilage intermediate layer protein 2 OS=Homo sapiens GN=CILP2 PE=2 SV=2	sp|Q8IUL8|CILP2_HUMAN,tr|B2RAJ0|B2RAJ0_HUMAN,tr|K7EPJ4|K7EPJ4_HUMAN	uni_human_2016.fasta	126,290.9	41.2%	0	0	0	0.000%	0.000%
MDAV_SFD	BR1	MDAV_BR1	File Name: MDAV_06_01 (F037105)	Dystrophia myotonica WD repeat-containing protein OS=Homo sapiens GN=DMWD PE=1 SV=3	sp|Q09019|DMWD_HUMAN,tr|G5E9A7|G5E9A7_HUMAN	uni_human_2016.fasta	70,439.0	53.0%	0	0	0	0.000%	0.000%
MDAV_SFD	BR1	MDAV_BR1	File Name: MDAV_06_01 (F037105)	Isoform 4 of Inhibitor of nuclear factor kappa-B kinase-interacting protein OS=Homo sapiens GN=IKBIP	sp|Q70UQ0-4|IKIP_HUMAN	uni_human_2016.fasta	43,084.8	80.4%	1	1	1	0.0304%	4.51%
MDAV_SFD	BR1	MDAV_BR1	File Name: MDAV_06_01 (F037105)	Coatomer subunit gamma-1 OS=Homo sapiens GN=COPG1 PE=1 SV=1	sp|Q9Y678|COPG1_HUMAN	uni_human_2016.fasta	97,719.4	80.0%	1	1	1	0.0304%	1.14%
MDAV_SFD	BR1	MDAV_BR1	File Name: MDAV_06_01 (F037105)	Protein sel-1 homolog 1 OS=Homo sapiens GN=SEL1L PE=1 SV=3	sp|Q9UBV2|SE1L1_HUMAN	uni_human_2016.fasta	88,756.5	92.1%	1	1	1	0.0304%	1.26%
MDAV_SFD	BR1	MDAV_BR1	File Name: MDAV_06_01 (F037105)	Transitional endoplasmic reticulum ATPase OS=Homo sapiens GN=VCP PE=1 SV=4	sp|P55072|TERA_HUMAN	uni_human_2016.fasta	89,324.8	99.8%	2	2	2	0.0608%	2.98%
MDAV_SFD	BR1	MDAV_BR1	File Name: MDAV_06_01 (F037105)	DNA replication licensing factor MCM3 OS=Homo sapiens GN=MCM3 PE=1 SV=3	sp|P25205|MCM3_HUMAN,tr|A0A0S2Z4T1|A0A0S2Z4T1_HUMAN,tr|B2R7C5|B2R7C5_HUMAN,tr|Q53HJ4|Q53HJ4_HUMAN	uni_human_2016.fasta	90,982.6	100.0%	4	4	4	0.122%	5.94%
MDAV_SFD	BR1	MDAV_BR1	File Name: MDAV_06_01 (F037105)	Keratin 1 OS=Homo sapiens GN=KRT1 PE=3 SV=1	tr|H6VRG2|H6VRG2_HUMAN	uni_human_2016.fasta	66,067.3	100.0%	10	10	10	0.304%	17.5%
MDAV_SFD	BR1	MDAV_BR1	File Name: MDAV_06_01 (F037105)	Isoform TRPM6b of Transient receptor potential cation channel subfamily M member 6 OS=Homo sapiens GN=TRPM6	sp|Q9BX84-2|TRPM6_HUMAN	uni_human_2016.fasta	231,044.7	68.5%	0	0	0	0.000%	0.000%
MDAV_SFD	BR1	MDAV_BR1	File Name: MDAV_06_01 (F037105)	60S ribosomal protein L22 OS=Homo sapiens GN=RPL22 PE=1 SV=2	sp|P35268|RL22_HUMAN	uni_human_2016.fasta	14,787.3	54.2%	0	0	0	0.000%	0.000%
MDAV_SFD	BR1	MDAV_BR1	File Name: MDAV_06_01 (F037105)	Tax_Id=9606 Gene_Symbol=KRT10 Keratin, type I cytoskeletal 10	IPI:CON_00009865.2|SWISS-PROT:P13645,sp|P13645|K1C10_HUMAN	uni_human_2016.fasta	59,512.4	100.0%	7	7	7	0.213%	13.3%
MDAV_SFD	BR1	MDAV_BR1	File Name: MDAV_06_01 (F037105)	DNA replication licensing factor MCM6 OS=Homo sapiens GN=MCM6 PE=1 SV=1	sp|Q14566|MCM6_HUMAN,tr|Q4ZG57|Q4ZG57_HUMAN	uni_human_2016.fasta	92,890.6	92.1%	1	1	1	0.0304%	1.58%
MDAV_SFD	BR1	MDAV_BR1	File Name: MDAV_06_01 (F037105)	Isoform 1 of Transportin-3 OS=Homo sapiens GN=TNPO3	sp|Q9Y5L0-1|TNPO3_HUMAN,sp|Q9Y5L0-3|TNPO3_HUMAN,sp|Q9Y5L0-5|TNPO3_HUMAN,sp|Q9Y5L0|TNPO3_HUMAN,tr|A0A024R794|A0A024R794_HUMAN,tr|B2R6H7|B2R6H7_HUMAN,tr|B3KM69|B3KM69_HUMAN,tr|B3KMX1|B3KMX1_HUMAN,tr|C9J7E5|C9J7E5_HUMAN,tr|E9PFH4|E9PFH4_HUMAN	uni_human_2016.fasta	104,204.3	82.9%	1	1	1	0.0304%	0.731%
MDAV_SFD	BR1	MDAV_BR1	File Name: MDAV_06_01 (F037105)	Pre-rRNA-processing protein TSR1 homolog OS=Homo sapiens GN=TSR1 PE=1 SV=1	sp|Q2NL82|TSR1_HUMAN	uni_human_2016.fasta	91,811.4	92.1%	1	1	1	0.0304%	1.37%
MDAV_SFD	BR1	MDAV_BR1	File Name: MDAV_06_01 (F037105)	Calsequestrin OS=Homo sapiens PE=2 SV=1	tr|B4DUM8|B4DUM8_HUMAN	uni_human_2016.fasta	36,212.0	50.5%	0	0	0	0.000%	0.000%
MDAV_SFD	BR1	MDAV_BR1	File Name: MDAV_06_01 (F037105)	Serine/threonine-protein phosphatase OS=Homo sapiens PE=2 SV=1	tr|B4DLP6|B4DLP6_HUMAN	uni_human_2016.fasta	54,886.6	53.1%	0	0	0	0.000%	0.000%
MDAV_SFD	BR1	MDAV_BR1	File Name: MDAV_06_01 (F037105)	Protein tyrosine phosphatase, non-receptor type 13 isoform 2 variant (Fragment) OS=Homo sapiens PE=2 SV=1	tr|Q59H55|Q59H55_HUMAN	uni_human_2016.fasta	271,423.7	52.1%	0	0	0	0.000%	0.000%
MDAV_SFD	BR1	MDAV_BR1	File Name: MDAV_06_01 (F037105)	Keratin 23 (Histone deacetylase inducible) OS=Homo sapiens GN=KRT23 PE=2 SV=1	tr|Q8TC04|Q8TC04_HUMAN	uni_human_2016.fasta	48,177.9	92.1%	1	1	1	0.0304%	2.13%
MDAV_SFD	BR1	MDAV_BR1	File Name: MDAV_06_01 (F037105)	Tax_Id=9606 Gene_Symbol=KRT14 Keratin, type I cytoskeletal 14	IPI:CON_00384444.5|SWISS-PROT:P02533,sp|P02533|K1C14_HUMAN	uni_human_2016.fasta	51,622.6	92.1%	1	1	1	0.0304%	4.66%
MDAV_SFD	BR1	MDAV_BR1	File Name: MDAV_06_01 (F037105)	Endoplasmin OS=Homo sapiens GN=HSP90B1 PE=1 SV=1	sp|P14625|ENPL_HUMAN,tr|Q5CAQ5|Q5CAQ5_HUMAN,tr|V9HWP2|V9HWP2_HUMAN	uni_human_2016.fasta	92,471.7	98.9%	1	1	1	0.0304%	1.99%
MDAV_SFD	BR1	MDAV_BR1	File Name: MDAV_06_01 (F037105)	Isoform 2 of Cyclic nucleotide-gated cation channel beta-3 OS=Homo sapiens GN=CNGB3	sp|Q9NQW8-2|CNGB3_HUMAN,sp|Q9NQW8|CNGB3_HUMAN,tr|B9EK43|B9EK43_HUMAN,tr|H0YAZ4|H0YAZ4_HUMAN	uni_human_2016.fasta	92,170.2	41.6%	0	0	0	0.000%	0.000%
MDAV_SFD	BR1	MDAV_BR1	File Name: MDAV_06_01 (F037105)	BCL6 corepressor-cyclin B3 fusion protein OS=Homo sapiens PE=2 SV=1	tr|H9A532|H9A532_HUMAN	uni_human_2016.fasta	337,727.9	63.7%	0	0	0	0.000%	0.000%
MDAV_SFD	BR1	MDAV_BR1	File Name: MDAV_06_01 (F037105)	SAFB-like transcription modulator OS=Homo sapiens GN=SLTM PE=1 SV=2	sp|Q9NWH9|SLTM_HUMAN,tr|A0A024R5X3|A0A024R5X3_HUMAN	uni_human_2016.fasta	117,151.1	49.0%	0	0	0	0.000%	0.000%
MDAV_SFD	BR1	MDAV_BR1	File Name: MDAV_06_01 (F037105)	Telomerase-binding protein EST1A OS=Homo sapiens GN=SMG6 PE=1 SV=2	sp|Q86US8|EST1A_HUMAN	uni_human_2016.fasta	160,466.5	39.5%	0	0	0	0.000%	0.000%
MDAV_SFD	BR1	MDAV_BR1	File Name: MDAV_06_01 (F037105)	Charged multivesicular body protein 4b OS=Homo sapiens GN=CHMP4B PE=1 SV=1	sp|Q9H444|CHM4B_HUMAN	uni_human_2016.fasta	24,951.2	46.4%	0	0	0	0.000%	0.000%
MDAV_SFD	BR1	MDAV_BR1	File Name: MDAV_06_01 (F037105)	Elongation factor Tu, mitochondrial OS=Homo sapiens GN=TUFM PE=1 SV=2	sp|P49411|EFTU_HUMAN	uni_human_2016.fasta	49,542.4	43.1%	0	0	0	0.000%	0.000%
MDAV_SFD	BR1	MDAV_BR1	File Name: MDAV_06_01 (F037105)	cGMP-dependent 3',5'-cyclic phosphodiesterase (Fragment) OS=Homo sapiens GN=PDE2A PE=1 SV=1	tr|F5GXX2|F5GXX2_HUMAN	uni_human_2016.fasta	20,504.2	53.5%	0	0	0	0.000%	0.000%
MDAV_SFD	BR1	MDAV_BR1	File Name: MDAV_06_01 (F037105)	Isoform 2 of Ras guanyl-releasing protein 3 OS=Homo sapiens GN=RASGRP3	sp|Q8IV61-2|GRP3_HUMAN,sp|Q8IV61|GRP3_HUMAN,tr|A0A0A6YYA9|A0A0A6YYA9_HUMAN,tr|A8KAB8|A8KAB8_HUMAN	uni_human_2016.fasta	78,333.5	84.9%	1	1	1	0.0304%	1.16%
MDAV_SFD	BR1	MDAV_BR1	File Name: MDAV_06_01 (F037105)	Isoform 2 of Histone deacetylase complex subunit SAP130 OS=Homo sapiens GN=SAP130	sp|Q9H0E3-2|SP130_HUMAN,sp|Q9H0E3-3|SP130_HUMAN,sp|Q9H0E3|SP130_HUMAN,tr|B3KRT9|B3KRT9_HUMAN,tr|H7BXF5|H7BXF5_HUMAN	uni_human_2016.fasta	110,322.5	39.4%	0	0	0	0.000%	0.000%
MDAV_SFD	BR1	MDAV_BR1	File Name: MDAV_06_01 (F037105)	Endoplasmic reticulum aminopeptidase 1 (Fragment) OS=Homo sapiens GN=ERAP1 PE=2 SV=1	tr|A0A0A7E6K0|A0A0A7E6K0_HUMAN	uni_human_2016.fasta	107,048.5	92.1%	1	1	1	0.0304%	1.38%
MDAV_SFD	BR1	MDAV_BR1	File Name: MDAV_06_01 (F037105)	Puromycin-sensitive aminopeptidase-like protein OS=Homo sapiens GN=NPEPPSL1 PE=2 SV=3	sp|A6NEC2|PSAL_HUMAN,sp|P55786|PSA_HUMAN,tr|B3KTP2|B3KTP2_HUMAN,tr|B3KU93|B3KU93_HUMAN,tr|B7Z4B2|B7Z4B2_HUMAN,tr|B7Z6T6|B7Z6T6_HUMAN,tr|B7Z899|B7Z899_HUMAN,tr|E9PLK3|E9PLK3_HUMAN	uni_human_2016.fasta	36,942.8	92.1%	1	1	1	0.0304%	2.30%
MDAV_SFD	BR1	MDAV_BR1	File Name: MDAV_06_01 (F037105)	Isoform 2 of Myosin-9 OS=Homo sapiens GN=MYH9	sp|P35579-2|MYH9_HUMAN,sp|P35579|MYH9_HUMAN,tr|A0A024R1N1|A0A024R1N1_HUMAN	uni_human_2016.fasta	226,537.5	100.0%	3	3	3	0.0912%	2.82%
MDAV_SFD	BR1	MDAV_BR1	File Name: MDAV_06_01 (F037105)	Zinc finger protein 518B OS=Homo sapiens GN=ZNF518B PE=2 SV=2	sp|Q9C0D4|Z518B_HUMAN	uni_human_2016.fasta	119,531.7	38.3%	0	0	0	0.000%	0.000%
MDAV_SFD	BR1	MDAV_BR1	File Name: MDAV_07_01 (F037106)	Lipocalin-1 OS=Homo sapiens GN=LCN1 PE=1 SV=1	sp|P31025|LCN1_HUMAN,tr|A0A024R8D7|A0A024R8D7_HUMAN	uni_human_2016.fasta	19,250.4	99.8%	2	2	2	0.0620%	12.5%
MDAV_SFD	BR1	MDAV_BR1	File Name: MDAV_07_01 (F037106)	Keratin 1 OS=Homo sapiens GN=KRT1 PE=3 SV=1	tr|H6VRG2|H6VRG2_HUMAN	uni_human_2016.fasta	66,067.3	100.0%	21	22	23	0.713%	38.7%
MDAV_SFD	BR1	MDAV_BR1	File Name: MDAV_07_01 (F037106)	Keratin 23 (Histone deacetylase inducible) OS=Homo sapiens GN=KRT23 PE=2 SV=1	tr|Q8TC04|Q8TC04_HUMAN	uni_human_2016.fasta	48,177.9	30.5%	0	0	0	0.000%	0.000%
MDAV_SFD	BR1	MDAV_BR1	File Name: MDAV_07_01 (F037106)	Far upstream element-binding protein 2 OS=Homo sapiens GN=KHSRP PE=1 SV=4	sp|Q92945|FUBP2_HUMAN,tr|A0A087WTP3|A0A087WTP3_HUMAN	uni_human_2016.fasta	73,115.6	84.3%	1	1	1	0.0310%	1.55%
MDAV_SFD	BR1	MDAV_BR1	File Name: MDAV_07_01 (F037106)	Isoform 3 of Cytochrome b reductase 1 OS=Homo sapiens GN=CYBRD1	sp|Q53TN4-3|CYBR1_HUMAN,sp|Q53TN4|CYBR1_HUMAN	uni_human_2016.fasta	31,642.4	30.5%	0	0	0	0.000%	0.000%
MDAV_SFD	BR1	MDAV_BR1	File Name: MDAV_07_01 (F037106)	Keratin, type II cytoskeletal 2 epidermal OS=Homo sapiens GN=KRT2 PE=1 SV=2	sp|P35908|K22E_HUMAN	uni_human_2016.fasta	65,433.9	100.0%	12	12	12	0.372%	29.6%
MDAV_SFD	BR1	MDAV_BR1	File Name: MDAV_07_01 (F037106)	ATP-dependent RNA helicase A OS=Homo sapiens GN=DHX9 PE=1 SV=4	sp|Q08211|DHX9_HUMAN	uni_human_2016.fasta	140,961.5	84.3%	1	1	1	0.0310%	0.945%
MDAV_SFD	BR1	MDAV_BR1	File Name: MDAV_07_01 (F037106)	Charged multivesicular body protein 2a OS=Homo sapiens GN=CHMP2A PE=1 SV=1	sp|O43633|CHM2A_HUMAN,tr|A0A024R4S0|A0A024R4S0_HUMAN,tr|M0R1L7|M0R1L7_HUMAN	uni_human_2016.fasta	25,105.0	69.5%	1	1	1	0.0310%	4.05%
MDAV_SFD	BR1	MDAV_BR1	File Name: MDAV_07_01 (F037106)	Transcriptional regulator ATRX (Fragment) OS=Homo sapiens GN=ATRX PE=1 SV=1	tr|A0A096LNL6|A0A096LNL6_HUMAN	uni_human_2016.fasta	22,335.0	65.9%	1	1	1	0.0310%	5.05%
MDAV_SFD	BR1	MDAV_BR1	File Name: MDAV_07_01 (F037106)	NADH-ubiquinone oxidoreductase chain 4 OS=Homo sapiens GN=ND4 PE=3 SV=1	tr|F2WE72|F2WE72_HUMAN,tr|F2WFC5|F2WFC5_HUMAN	uni_human_2016.fasta	51,583.3	37.1%	0	0	0	0.000%	0.000%
MDAV_SFD	BR1	MDAV_BR1	File Name: MDAV_07_01 (F037106)	Isoform 2 of tRNA (cytosine(34)-C(5))-methyltransferase OS=Homo sapiens GN=NSUN2	sp|Q08J23-2|NSUN2_HUMAN,sp|Q08J23-3|NSUN2_HUMAN,sp|Q08J23|NSUN2_HUMAN	uni_human_2016.fasta	86,472.8	84.3%	1	1	1	0.0310%	1.37%
MDAV_SFD	BR1	MDAV_BR1	File Name: MDAV_07_01 (F037106)	Transitional endoplasmic reticulum ATPase OS=Homo sapiens GN=VCP PE=1 SV=4	sp|P55072|TERA_HUMAN	uni_human_2016.fasta	89,324.8	66.4%	1	1	1	0.0310%	1.49%
MDAV_SFD	BR1	MDAV_BR1	File Name: MDAV_07_01 (F037106)	Alpha-ketoglutarate-dependent dioxygenase alkB homolog 6 (Fragment) OS=Homo sapiens GN=ALKBH6 PE=1 SV=1	tr|H0YD66|H0YD66_HUMAN	uni_human_2016.fasta	5,410.9	60.9%	1	1	1	0.0310%	20.0%
MDAV_SFD	BR1	MDAV_BR1	File Name: MDAV_07_01 (F037106)	Splicing factor, proline- and glutamine-rich OS=Homo sapiens GN=SFPQ PE=1 SV=2	sp|P23246|SFPQ_HUMAN,tr|Q86VG2|Q86VG2_HUMAN,tr|Q9BSV4|Q9BSV4_HUMAN	uni_human_2016.fasta	76,149.5	98.3%	1	1	1	0.0310%	1.56%
MDAV_SFD	BR1	MDAV_BR1	File Name: MDAV_07_01 (F037106)	Isoform 3 of Coiled-coil domain-containing protein 66 OS=Homo sapiens GN=CCDC66	sp|A2RUB6-3|CCD66_HUMAN,sp|A2RUB6|CCD66_HUMAN,tr|C9JYB8|C9JYB8_HUMAN	uni_human_2016.fasta	109,414.0	38.9%	0	0	0	0.000%	0.000%
MDAV_SFD	BR1	MDAV_BR1	File Name: MDAV_07_01 (F037106)	Double-strand-break repair protein rad21 homolog OS=Homo sapiens GN=RAD21 PE=1 SV=2	sp|O60216|RAD21_HUMAN,tr|A0A024R9J0|A0A024R9J0_HUMAN	uni_human_2016.fasta	71,691.6	84.3%	1	1	1	0.0310%	2.06%
MDAV_SFD	BR1	MDAV_BR1	File Name: MDAV_07_01 (F037106)	cDNA FLJ53631, highly similar to Intercellular adhesion molecule 1 OS=Homo sapiens PE=2 SV=1	tr|B4DNT6|B4DNT6_HUMAN	uni_human_2016.fasta	48,441.3	84.3%	1	1	1	0.0310%	2.04%
MDAV_SFD	BR1	MDAV_BR1	File Name: MDAV_07_01 (F037106)	Elongation factor 2 OS=Homo sapiens GN=EEF2 PE=1 SV=4	sp|P13639|EF2_HUMAN	uni_human_2016.fasta	95,340.1	84.3%	1	1	1	0.0310%	1.05%
MDAV_SFD	BR1	MDAV_BR1	File Name: MDAV_07_01 (F037106)	Tax_Id=9606 Gene_Symbol=KRT5 Keratin, type II cytoskeletal 5	IPI:CON_00009867.3|SWISS-PROT:P13647,sp|P13647|K2C5_HUMAN	uni_human_2016.fasta	62,379.6	100.0%	8	8	8	0.248%	18.6%
MDAV_SFD	BR1	MDAV_BR1	File Name: MDAV_07_01 (F037106)	Biorientation of chromosomes in cell division protein 1-like 1 OS=Homo sapiens GN=BOD1L1 PE=1 SV=2	sp|Q8NFC6|BD1L1_HUMAN	uni_human_2016.fasta	330,459.7	35.4%	0	0	0	0.000%	0.000%
MDAV_SFD	BR1	MDAV_BR1	File Name: MDAV_07_01 (F037106)	Putative uncharacterized protein OS=Homo sapiens PE=2 SV=1	tr|B4DDL1|B4DDL1_HUMAN	uni_human_2016.fasta	39,562.6	84.3%	1	1	1	0.0310%	2.56%
MDAV_SFD	BR1	MDAV_BR1	File Name: MDAV_07_01 (F037106)	Tax_Id=9606 Gene_Symbol=KRT14 Keratin, type I cytoskeletal 14	IPI:CON_00384444.5|SWISS-PROT:P02533,sp|P02533|K1C14_HUMAN	uni_human_2016.fasta	51,622.6	99.8%	2	2	2	0.0620%	10.2%
MDAV_SFD	BR1	MDAV_BR1	File Name: MDAV_07_01 (F037106)	Isoform 2 of WD repeat-containing protein 87 OS=Homo sapiens GN=WDR87	sp|Q6ZQQ6-2|WDR87_HUMAN,sp|Q6ZQQ6|WDR87_HUMAN,tr|E7ESW6|E7ESW6_HUMAN	uni_human_2016.fasta	333,188.8	38.9%	0	0	0	0.000%	0.000%
MDAV_SFD	BR1	MDAV_BR1	File Name: MDAV_07_01 (F037106)	Potassium voltage-gated channel subfamily H member 5 OS=Homo sapiens GN=KCNH5 PE=1 SV=3	sp|Q8NCM2|KCNH5_HUMAN	uni_human_2016.fasta	111,879.3	41.8%	0	0	0	0.000%	0.000%
MDAV_SFD	BR1	MDAV_BR1	File Name: MDAV_07_01 (F037106)	Trypsin - Sus scrofa (Pig).	IPI:CON_Trypsin|SWISS-PROT:P00761|TRYP_PIG	uni_human_2016.fasta	24,409.3	99.8%	2	2	2	0.0620%	13.0%
MDAV_SFD	BR1	MDAV_BR1	File Name: MDAV_07_01 (F037106)	Isoform 2 of Transcription intermediary factor 1-beta OS=Homo sapiens GN=TRIM28	sp|Q13263-2|TIF1B_HUMAN,sp|Q13263|TIF1B_HUMAN,tr|B2R8R5|B2R8R5_HUMAN	uni_human_2016.fasta	88,549.0	98.3%	1	1	1	0.0310%	1.46%
MDAV_SFD	BR1	MDAV_BR1	File Name: MDAV_07_01 (F037106)	WD repeat-containing protein 60 OS=Homo sapiens GN=WDR60 PE=1 SV=3	sp|Q8WVS4|WDR60_HUMAN,tr|A0A140VK66|A0A140VK66_HUMAN,tr|H7C022|H7C022_HUMAN,tr|Q6AI63|Q6AI63_HUMAN	uni_human_2016.fasta	122,572.4	30.4%	0	0	0	0.000%	0.000%
MDAV_SFD	BR1	MDAV_BR1	File Name: MDAV_07_01 (F037106)	Isoform 2 of Gephyrin OS=Homo sapiens GN=GPHN	sp|Q9NQX3-2|GEPH_HUMAN,sp|Q9NQX3|GEPH_HUMAN,tr|B7Z2B5|B7Z2B5_HUMAN,tr|B7Z374|B7Z374_HUMAN,tr|B7Z4J7|B7Z4J7_HUMAN,tr|F5H039|F5H039_HUMAN	uni_human_2016.fasta	79,749.6	99.8%	2	2	2	0.0620%	3.38%
MDAV_SFD	BR1	MDAV_BR1	File Name: MDAV_07_01 (F037106)	Isoform 2 of Serpin B3 OS=Homo sapiens GN=SERPINB3	sp|P29508-2|SPB3_HUMAN,sp|P29508|SPB3_HUMAN,sp|P48594|SPB4_HUMAN,tr|C9JZ65|C9JZ65_HUMAN,tr|Q5K633|Q5K633_HUMAN,tr|Q5K634|Q5K634_HUMAN,tr|Q5K684|Q5K684_HUMAN,tr|Q86W03|Q86W03_HUMAN,tr|Q86W05|Q86W05_HUMAN,tr|Q9BYF7|Q9BYF7_HUMAN,tr|Q9BYH9|Q9BYH9_HUMAN	uni_human_2016.fasta	44,565.9	84.3%	1	1	1	0.0310%	2.96%
MDAV_SFD	BR1	MDAV_BR1	File Name: MDAV_07_01 (F037106)	MSTP146 OS=Homo sapiens GN=MST146 PE=2 SV=1	tr|Q7Z4C4|Q7Z4C4_HUMAN	uni_human_2016.fasta	15,141.3	58.5%	1	1	1	0.0310%	5.97%
MDAV_SFD	BR1	MDAV_BR1	File Name: MDAV_07_01 (F037106)	Keratin, type I cytoskeletal 9 OS=Homo sapiens GN=KRT9 PE=1 SV=3	sp|P35527|K1C9_HUMAN	uni_human_2016.fasta	62,065.9	100.0%	9	9	9	0.279%	18.6%
MDAV_SFD	BR1	MDAV_BR1	File Name: MDAV_07_01 (F037106)	Heat shock protein HSP 90-beta OS=Homo sapiens GN=HSP90AB1 PE=1 SV=4	sp|P08238|HS90B_HUMAN,tr|A0A024RD80|A0A024RD80_HUMAN,tr|B4DGL0|B4DGL0_HUMAN,tr|B4DMA2|B4DMA2_HUMAN	uni_human_2016.fasta	83,267.3	99.9%	3	3	3	0.0930%	8.56%
MDAV_SFD	BR1	MDAV_BR1	File Name: MDAV_07_01 (F037106)	POTE ankyrin domain family member E OS=Homo sapiens GN=POTEE PE=1 SV=3	sp|Q6S8J3|POTEE_HUMAN	uni_human_2016.fasta	121,366.2	84.3%	1	1	1	0.0310%	0.930%
MDAV_SFD	BR1	MDAV_BR1	File Name: MDAV_07_01 (F037106)	Isoform 2 of Glyceraldehyde-3-phosphate dehydrogenase OS=Homo sapiens GN=GAPDH	sp|P04406-2|G3P_HUMAN	uni_human_2016.fasta	31,548.0	49.4%	0	0	0	0.000%	0.000%
MDAV_SFD	BR1	MDAV_BR1	File Name: MDAV_07_01 (F037106)	Serine/arginine-rich splicing factor 4 OS=Homo sapiens GN=SRSF4 PE=1 SV=2	sp|Q08170|SRSF4_HUMAN,tr|A8K644|A8K644_HUMAN,tr|Q59EF5|Q59EF5_HUMAN	uni_human_2016.fasta	56,680.0	33.0%	0	0	0	0.000%	0.000%
MDAV_SFD	BR1	MDAV_BR1	File Name: MDAV_07_01 (F037106)	Tax_Id=9606 Gene_Symbol=KRT6A Keratin, type II cytoskeletal 6A	IPI:CON_00300725.7|SWISS-PROT:P02538,sp|P02538|K2C6A_HUMAN,tr|A0A0S2Z428|A0A0S2Z428_HUMAN,tr|B4DRR0|B4DRR0_HUMAN	uni_human_2016.fasta	60,046.4	99.3%	2	2	2	0.0620%	10.3%
MDAV_SFD	BR1	MDAV_BR1	File Name: MDAV_07_01 (F037106)	Interleukin 4 delta 2 (Fragment) OS=Homo sapiens GN=IL4 PE=2 SV=1	tr|Q9UPB9|Q9UPB9_HUMAN	uni_human_2016.fasta	13,226.6	75.7%	1	1	1	0.0310%	11.4%
MDAV_SFD	BR1	MDAV_BR1	File Name: MDAV_07_01 (F037106)	Calmodulin-like protein 5 OS=Homo sapiens GN=CALML5 PE=1 SV=2	sp|Q9NZT1|CALL5_HUMAN,tr|Q53H37|Q53H37_HUMAN	uni_human_2016.fasta	15,892.9	84.3%	1	1	1	0.0310%	9.59%
MDAV_SFD	BR1	MDAV_BR1	File Name: MDAV_07_01 (F037106)	Isoform 2 of Dermcidin OS=Homo sapiens GN=DCD	sp|P81605-2|DCD_HUMAN,sp|P81605|DCD_HUMAN	uni_human_2016.fasta	11,284.1	31.1%	0	0	0	0.000%	0.000%
MDAV_SFD	BR1	MDAV_BR1	File Name: MDAV_07_01 (F037106)	Heterogeneous nuclear ribonucleoprotein U OS=Homo sapiens GN=HNRNPU PE=1 SV=6	sp|Q00839|HNRPU_HUMAN,tr|B3KX72|B3KX72_HUMAN,tr|Q96BA7|Q96BA7_HUMAN	uni_human_2016.fasta	90,585.2	84.3%	1	1	1	0.0310%	1.82%
MDAV_SFD	BR1	MDAV_BR1	File Name: MDAV_07_01 (F037106)	Pre-mRNA-splicing factor ATP-dependent RNA helicase DHX15 OS=Homo sapiens GN=DHX15 PE=1 SV=2	sp|O43143|DHX15_HUMAN,tr|B4E0S6|B4E0S6_HUMAN	uni_human_2016.fasta	90,935.2	84.3%	1	1	1	0.0310%	1.13%
MDAV_SFD	BR1	MDAV_BR1	File Name: MDAV_07_01 (F037106)	Isoform 2 of tRNA dimethylallyltransferase, mitochondrial OS=Homo sapiens GN=TRIT1	sp|Q9H3H1-2|MOD5_HUMAN,sp|Q9H3H1-3|MOD5_HUMAN	uni_human_2016.fasta	37,435.9	60.6%	1	1	1	0.0310%	2.76%
MDAV_SFD	BR1	MDAV_BR1	File Name: MDAV_07_01 (F037106)	60S ribosomal protein L22 OS=Homo sapiens GN=RPL22 PE=1 SV=2	sp|P35268|RL22_HUMAN	uni_human_2016.fasta	14,787.3	34.8%	0	0	0	0.000%	0.000%
MDAV_SFD	BR1	MDAV_BR1	File Name: MDAV_07_01 (F037106)	Tax_Id=9606 Gene_Symbol=KRT16 Keratin, type I cytoskeletal 16	IPI:CON_00217963.3|SWISS-PROT:P08779,IPI:CON_IPI00217963.3|SWISS-PROT:P08779,sp|P08779|K1C16_HUMAN	uni_human_2016.fasta	51,269.0	100.0%	6	6	6	0.186%	18.2%
MDAV_SFD	BR1	MDAV_BR1	File Name: MDAV_07_01 (F037106)	Keratin, type II cytoskeletal 6B OS=Homo sapiens GN=KRT6B PE=1 SV=5	sp|P04259|K2C6B_HUMAN	uni_human_2016.fasta	60,068.6	84.3%	1	1	1	0.0310%	9.22%
MDAV_SFD	BR1	MDAV_BR1	File Name: MDAV_07_01 (F037106)	Tax_Id=9606 Gene_Symbol=KRT10 Keratin, type I cytoskeletal 10	IPI:CON_00009865.2|SWISS-PROT:P13645,sp|P13645|K1C10_HUMAN	uni_human_2016.fasta	59,512.4	100.0%	12	12	12	0.372%	21.4%
MDAV_SFD	BR1	MDAV_BR1	File Name: MDAV_07_01 (F037106)	Isoform 2 of Heat shock protein HSP 90-alpha OS=Homo sapiens GN=HSP90AA1	sp|P07900-2|HS90A_HUMAN,sp|P07900|HS90A_HUMAN,tr|K9JA46|K9JA46_HUMAN	uni_human_2016.fasta	84,663.2	100.0%	3	5	5	0.155%	4.22%
MDAV_SFD	BR1	MDAV_BR1	File Name: MDAV_07_01 (F037106)	Pre-mRNA-splicing factor SLU7 OS=Homo sapiens GN=SLU7 PE=1 SV=2	sp|O95391|SLU7_HUMAN,tr|B2RBA0|B2RBA0_HUMAN	uni_human_2016.fasta	68,388.0	76.0%	1	1	1	0.0310%	1.88%
MDAV_SFD	BR1	MDAV_BR1	File Name: MDAV_07_01 (F037106)	Nuclear pore complex protein Nup93 OS=Homo sapiens GN=NUP93 PE=1 SV=2	sp|Q8N1F7|NUP93_HUMAN,tr|A8K897|A8K897_HUMAN,tr|H3BVG0|H3BVG0_HUMAN	uni_human_2016.fasta	93,491.2	84.3%	1	1	1	0.0310%	1.34%
MDAV_SFD	BR1	MDAV_BR1	File Name: MDAV_07_01 (F037106)	Isoform 2 of Nucleolar RNA helicase 2 OS=Homo sapiens GN=DDX21	sp|Q9NR30-2|DDX21_HUMAN,sp|Q9NR30|DDX21_HUMAN	uni_human_2016.fasta	79,658.0	56.3%	1	1	1	0.0310%	1.54%
MDAV_SFD	BR1	MDAV_BR1	File Name: MDAV_08_01 (F037107)	Splicing factor, proline- and glutamine-rich OS=Homo sapiens GN=SFPQ PE=1 SV=2	sp|P23246|SFPQ_HUMAN,tr|Q86VG2|Q86VG2_HUMAN,tr|Q9BSV4|Q9BSV4_HUMAN	uni_human_2016.fasta	76,149.5	36.4%	0	0	0	0.000%	0.000%
MDAV_SFD	BR1	MDAV_BR1	File Name: MDAV_08_01 (F037107)	Phosphatidylinositol 4-phosphate 3-kinase C2 domain-containing subunit gamma (Fragment) OS=Homo sapiens GN=PIK3C2G PE=4 SV=1	tr|A0A087WV31|A0A087WV31_HUMAN	uni_human_2016.fasta	21,206.5	53.7%	0	0	0	0.000%	0.000%
MDAV_SFD	BR1	MDAV_BR1	File Name: MDAV_08_01 (F037107)	Isoform 2 of Crooked neck-like protein 1 OS=Homo sapiens GN=CRNKL1	sp|Q9BZJ0-2|CRNL1_HUMAN,tr|Q8IXG0|Q8IXG0_HUMAN	uni_human_2016.fasta	83,151.2	90.9%	1	1	1	0.0311%	1.75%
MDAV_SFD	BR1	MDAV_BR1	File Name: MDAV_08_01 (F037107)	Isoform 2 of Heat shock 70 kDa protein 1A OS=Homo sapiens GN=HSPA1A	sp|P0DMV8-2|HS71A_HUMAN,sp|P0DMV8|HS71A_HUMAN,sp|P0DMV9|HS71B_HUMAN,sp|P17066|HSP76_HUMAN,tr|A0A0G2JIW1|A0A0G2JIW1_HUMAN,tr|A8K5I0|A8K5I0_HUMAN,tr|B2R6X5|B2R6X5_HUMAN,tr|B3KSM6|B3KSM6_HUMAN,tr|B4DFN9|B4DFN9_HUMAN,tr|B4DI39|B4DI39_HUMAN,tr|B4DWK5|B4DWK5_HUMAN,tr|Q53FC7|Q53FC7_HUMAN,tr|Q59EJ3|Q59EJ3_HUMAN	uni_human_2016.fasta	70,054.0	90.9%	1	1	1	0.0311%	4.10%
MDAV_SFD	BR1	MDAV_BR1	File Name: MDAV_08_01 (F037107)	Isoform 2 of Protein BEX3 OS=Homo sapiens GN=NGFRAP1	sp|Q00994-2|BEX3_HUMAN,sp|Q00994|BEX3_HUMAN	uni_human_2016.fasta	12,958.7	73.5%	1	1	1	0.0311%	20.8%
MDAV_SFD	BR1	MDAV_BR1	File Name: MDAV_08_01 (F037107)	WD repeat-containing protein 60 OS=Homo sapiens GN=WDR60 PE=1 SV=3	sp|Q8WVS4|WDR60_HUMAN,tr|A0A140VK66|A0A140VK66_HUMAN,tr|H7C022|H7C022_HUMAN,tr|Q6AI63|Q6AI63_HUMAN	uni_human_2016.fasta	122,572.4	48.4%	0	0	0	0.000%	0.000%
MDAV_SFD	BR1	MDAV_BR1	File Name: MDAV_08_01 (F037107)	TATA-box-binding protein (Fragment) OS=Homo sapiens GN=TBP PE=1 SV=1	tr|H0Y6D8|H0Y6D8_HUMAN	uni_human_2016.fasta	11,613.3	89.2%	1	1	1	0.0311%	9.90%
MDAV_SFD	BR1	MDAV_BR1	File Name: MDAV_08_01 (F037107)	Isoform 2 of Eukaryotic translation initiation factor 3 subunit A OS=Homo sapiens GN=EIF3A	sp|Q14152-2|EIF3A_HUMAN,sp|Q14152|EIF3A_HUMAN,tr|J9R021|J9R021_HUMAN,tr|Q24JU4|Q24JU4_HUMAN	uni_human_2016.fasta	166,574.9	90.9%	1	1	1	0.0311%	0.668%
MDAV_SFD	BR1	MDAV_BR1	File Name: MDAV_08_01 (F037107)	Elongation factor G, mitochondrial OS=Homo sapiens GN=GFM1 PE=1 SV=1	tr|F8WAU4|F8WAU4_HUMAN	uni_human_2016.fasta	50,913.0	68.4%	1	1	1	0.0311%	1.99%
MDAV_SFD	BR1	MDAV_BR1	File Name: MDAV_08_01 (F037107)	Pre-mRNA-splicing factor ATP-dependent RNA helicase DHX15 OS=Homo sapiens GN=DHX15 PE=1 SV=2	sp|O43143|DHX15_HUMAN,tr|B4E0S6|B4E0S6_HUMAN	uni_human_2016.fasta	90,935.2	98.8%	2	2	2	0.0621%	2.01%
MDAV_SFD	BR1	MDAV_BR1	File Name: MDAV_08_01 (F037107)	Keratin, type II cytoskeletal 2 epidermal OS=Homo sapiens GN=KRT2 PE=1 SV=2	sp|P35908|K22E_HUMAN	uni_human_2016.fasta	65,433.9	100.0%	5	5	5	0.155%	13.6%
MDAV_SFD	BR1	MDAV_BR1	File Name: MDAV_08_01 (F037107)	(Bos taurus) Actin, cytoplasmic 1	IPI:CON_00698900.1|SWISS-PROT:P60712,sp|P60709|ACTB_HUMAN,sp|P63261|ACTG_HUMAN,tr|B4DVQ0|B4DVQ0_HUMAN,tr|B4DW52|B4DW52_HUMAN,tr|B4E335|B4E335_HUMAN,tr|B4E3A4|B4E3A4_HUMAN,tr|I3L1U9|I3L1U9_HUMAN,tr|I3L3I0|I3L3I0_HUMAN,tr|I3L4N8|I3L4N8_HUMAN,tr|Q1KLZ0|Q1KLZ0_HUMAN,tr|Q53G76|Q53G76_HUMAN,tr|Q53G99|Q53G99_HUMAN,tr|Q53GK6|Q53GK6_HUMAN,tr|Q8WVW5|Q8WVW5_HUMAN	uni_human_2016.fasta	41,737.8	81.1%	1	1	1	0.0311%	2.67%
MDAV_SFD	BR1	MDAV_BR1	File Name: MDAV_08_01 (F037107)	Isoform 3 of Alpha-S1-casein OS=Homo sapiens GN=CSN1S1	sp|P47710-3|CASA1_HUMAN	uni_human_2016.fasta	20,739.6	37.9%	0	0	0	0.000%	0.000%
MDAV_SFD	BR1	MDAV_BR1	File Name: MDAV_08_01 (F037107)	ATP-dependent 6-phosphofructokinase, liver type OS=Homo sapiens GN=PFKL PE=1 SV=6	sp|P17858|PFKAL_HUMAN	uni_human_2016.fasta	85,019.2	90.9%	1	1	1	0.0311%	1.15%
MDAV_SFD	BR1	MDAV_BR1	File Name: MDAV_08_01 (F037107)	Polypyrimidine tract binding protein 1, isoform CRA_b OS=Homo sapiens GN=PTBP1 PE=1 SV=4	tr|A6NLN1|A6NLN1_HUMAN	uni_human_2016.fasta	56,511.8	52.2%	0	0	0	0.000%	0.000%
MDAV_SFD	BR1	MDAV_BR1	File Name: MDAV_08_01 (F037107)	Isoform 2 of Heterogeneous nuclear ribonucleoprotein Q OS=Homo sapiens GN=SYNCRIP	sp|O60506-2|HNRPQ_HUMAN,sp|O60506-3|HNRPQ_HUMAN,sp|O60506-4|HNRPQ_HUMAN,sp|O60506|HNRPQ_HUMAN,tr|B2R8Z8|B2R8Z8_HUMAN,tr|B7Z645|B7Z645_HUMAN,tr|Q05CK9|Q05CK9_HUMAN,tr|Q59GL1|Q59GL1_HUMAN	uni_human_2016.fasta	69,603.5	90.9%	1	1	1	0.0311%	2.04%
MDAV_SFD	BR1	MDAV_BR1	File Name: MDAV_08_01 (F037107)	CLIP-associating protein 2 (Fragment) OS=Homo sapiens GN=CLASP2 PE=1 SV=1	tr|H7C4X8|H7C4X8_HUMAN	uni_human_2016.fasta	20,995.4	66.2%	0	0	0	0.000%	0.000%
MDAV_SFD	BR1	MDAV_BR1	File Name: MDAV_08_01 (F037107)	Pre-mRNA-splicing factor ATP-dependent RNA helicase PRP16 OS=Homo sapiens GN=DHX38 PE=1 SV=2	sp|Q92620|PRP16_HUMAN,tr|A8K6G9|A8K6G9_HUMAN,tr|B4DET0|B4DET0_HUMAN	uni_human_2016.fasta	140,505.5	89.4%	1	1	1	0.0311%	0.733%
MDAV_SFD	BR1	MDAV_BR1	File Name: MDAV_08_01 (F037107)	Isoform 2 of Transcription intermediary factor 1-beta OS=Homo sapiens GN=TRIM28	sp|Q13263-2|TIF1B_HUMAN,sp|Q13263|TIF1B_HUMAN,tr|B2R8R5|B2R8R5_HUMAN	uni_human_2016.fasta	88,549.0	80.3%	1	1	1	0.0311%	1.46%
MDAV_SFD	BR1	MDAV_BR1	File Name: MDAV_08_01 (F037107)	Thimet oligopeptidase OS=Homo sapiens GN=THOP1 PE=1 SV=2	sp|P52888|THOP1_HUMAN,tr|B4DU96|B4DU96_HUMAN,tr|K7EP46|K7EP46_HUMAN,tr|Q96CV8|Q96CV8_HUMAN,tr|Q9BW75|Q9BW75_HUMAN	uni_human_2016.fasta	78,840.6	88.7%	1	1	1	0.0311%	1.45%
MDAV_SFD	BR1	MDAV_BR1	File Name: MDAV_08_01 (F037107)	Polyribonucleotide nucleotidyltransferase 1, mitochondrial OS=Homo sapiens GN=PNPT1 PE=1 SV=2	sp|Q8TCS8|PNPT1_HUMAN	uni_human_2016.fasta	85,952.1	99.8%	2	2	2	0.0621%	2.94%
MDAV_SFD	BR1	MDAV_BR1	File Name: MDAV_08_01 (F037107)	Tax_Id=9606 Gene_Symbol=KRT5 Keratin, type II cytoskeletal 5	IPI:CON_00009867.3|SWISS-PROT:P13647,sp|P13647|K2C5_HUMAN	uni_human_2016.fasta	62,379.6	100.0%	5	5	5	0.155%	9.15%
MDAV_SFD	BR1	MDAV_BR1	File Name: MDAV_08_01 (F037107)	Heterogeneous nuclear ribonucleoprotein U OS=Homo sapiens GN=HNRNPU PE=1 SV=6	sp|Q00839|HNRPU_HUMAN,tr|B3KX72|B3KX72_HUMAN,tr|Q96BA7|Q96BA7_HUMAN	uni_human_2016.fasta	90,585.2	90.9%	1	1	1	0.0311%	1.82%
MDAV_SFD	BR1	MDAV_BR1	File Name: MDAV_08_01 (F037107)	cDNA FLJ39640 fis, clone SMINT2003386, highly similar to DNA REPLICATION LICENSING FACTOR MCM7 OS=Homo sapiens PE=2 SV=1	tr|B3KUD7|B3KUD7_HUMAN	uni_human_2016.fasta	68,589.2	99.8%	2	2	2	0.0621%	4.08%
MDAV_SFD	BR1	MDAV_BR1	File Name: MDAV_08_01 (F037107)	MICOS complex subunit MIC60 (Fragment) OS=Homo sapiens GN=IMMT PE=1 SV=1	tr|H7C463|H7C463_HUMAN	uni_human_2016.fasta	68,176.6	99.8%	2	2	2	0.0621%	4.24%
MDAV_SFD	BR1	MDAV_BR1	File Name: MDAV_08_01 (F037107)	Far upstream element-binding protein 2 OS=Homo sapiens GN=KHSRP PE=1 SV=4	sp|Q92945|FUBP2_HUMAN,tr|A0A087WTP3|A0A087WTP3_HUMAN	uni_human_2016.fasta	73,115.6	90.9%	1	1	1	0.0311%	1.55%
MDAV_SFD	BR1	MDAV_BR1	File Name: MDAV_08_01 (F037107)	DNA endonuclease RBBP8 (Fragment) OS=Homo sapiens GN=RBBP8 PE=1 SV=1	tr|J3QL00|J3QL00_HUMAN	uni_human_2016.fasta	18,575.8	38.9%	0	0	0	0.000%	0.000%
MDAV_SFD	BR1	MDAV_BR1	File Name: MDAV_08_01 (F037107)	ATP-dependent RNA helicase DDX51 OS=Homo sapiens GN=DDX51 PE=1 SV=3	sp|Q8N8A6|DDX51_HUMAN,tr|F1T0L5|F1T0L5_HUMAN	uni_human_2016.fasta	72,457.4	75.7%	1	1	1	0.0311%	2.40%
MDAV_SFD	BR1	MDAV_BR1	File Name: MDAV_08_01 (F037107)	Isoform B of Phosphate carrier protein, mitochondrial OS=Homo sapiens GN=SLC25A3	sp|Q00325-2|MPCP_HUMAN,sp|Q00325|MPCP_HUMAN,tr|A0A024RBE8|A0A024RBE8_HUMAN,tr|A0A024RBH9|A0A024RBH9_HUMAN,tr|B2RE88|B2RE88_HUMAN,tr|F8VVM2|F8VVM2_HUMAN,tr|Q53HC3|Q53HC3_HUMAN,tr|Q8NCF7|Q8NCF7_HUMAN	uni_human_2016.fasta	40,095.9	52.2%	0	0	0	0.000%	0.000%
MDAV_SFD	BR1	MDAV_BR1	File Name: MDAV_08_01 (F037107)	Isoform 3 of Exportin-2 OS=Homo sapiens GN=CSE1L	sp|P55060-3|XPO2_HUMAN,sp|P55060-4|XPO2_HUMAN,sp|P55060|XPO2_HUMAN,tr|B4DM31|B4DM31_HUMAN	uni_human_2016.fasta	110,421.9	60.8%	0	0	0	0.000%	0.000%
MDAV_SFD	BR1	MDAV_BR1	File Name: MDAV_08_01 (F037107)	Keratin, type II cytoskeletal 1 OS=Homo sapiens GN=KRT1 PE=1 SV=6	sp|P04264|K2C1_HUMAN,tr|H6VRG0|H6VRG0_HUMAN,tr|H6VRG1|H6VRG1_HUMAN,tr|H6VRG3|H6VRG3_HUMAN	uni_human_2016.fasta	66,040.3	90.9%	1	1	1	0.0311%	35.2%
MDAV_SFD	BR1	MDAV_BR1	File Name: MDAV_08_01 (F037107)	Alternative protein NCAM1 OS=Homo sapiens GN=NCAM1 PE=4 SV=1	tr|L8EBH1|L8EBH1_HUMAN	uni_human_2016.fasta	6,198.3	40.5%	0	0	0	0.000%	0.000%
MDAV_SFD	BR1	MDAV_BR1	File Name: MDAV_08_01 (F037107)	Isoform 2 of Annexin A6 OS=Homo sapiens GN=ANXA6	sp|P08133-2|ANXA6_HUMAN	uni_human_2016.fasta	72,427.5	90.9%	1	1	1	0.0311%	1.72%
MDAV_SFD	BR1	MDAV_BR1	File Name: MDAV_08_01 (F037107)	Aconitate hydratase, mitochondrial OS=Homo sapiens GN=ACO2 PE=1 SV=2	sp|Q99798|ACON_HUMAN,tr|A0A0K0K1H7|A0A0K0K1H7_HUMAN,tr|A2A274|A2A274_HUMAN,tr|B2RBW5|B2RBW5_HUMAN,tr|B4DEC3|B4DEC3_HUMAN,tr|B4DJW1|B4DJW1_HUMAN,tr|B4DLY4|B4DLY4_HUMAN,tr|B4DW08|B4DW08_HUMAN,tr|B4DZ08|B4DZ08_HUMAN,tr|O75944|O75944_HUMAN,tr|Q71UF1|Q71UF1_HUMAN	uni_human_2016.fasta	75,951.5	90.9%	1	1	1	0.0311%	1.92%
MDAV_SFD	BR1	MDAV_BR1	File Name: MDAV_08_01 (F037107)	26S protease regulatory subunit 10B (Fragment) OS=Homo sapiens GN=PSMC6 PE=1 SV=1	tr|H0YJX2|H0YJX2_HUMAN	uni_human_2016.fasta	7,751.2	42.1%	0	0	0	0.000%	0.000%
MDAV_SFD	BR1	MDAV_BR1	File Name: MDAV_08_01 (F037107)	Putative ATP-dependent RNA helicase DHX33 OS=Homo sapiens GN=DHX33 PE=1 SV=2	sp|Q9H6R0|DHX33_HUMAN,tr|B4DIS6|B4DIS6_HUMAN,tr|I3L1L6|I3L1L6_HUMAN	uni_human_2016.fasta	78,875.8	90.9%	1	1	1	0.0311%	1.41%
MDAV_SFD	BR1	MDAV_BR1	File Name: MDAV_08_01 (F037107)	Contactin-4 OS=Homo sapiens GN=CNTN4 PE=1 SV=1	sp|Q8IWV2|CNTN4_HUMAN,tr|B3KUN6|B3KUN6_HUMAN	uni_human_2016.fasta	113,454.4	54.2%	0	0	0	0.000%	0.000%
MDAV_SFD	BR1	MDAV_BR1	File Name: MDAV_08_01 (F037107)	Tax_Id=9606 Gene_Symbol=KRT12 Keratin, type I cytoskeletal 12	IPI:CON_IPI00015309.1|SWISS-PROT:Q99456,sp|Q99456|K1C12_HUMAN	uni_human_2016.fasta	53,513.0	36.4%	0	0	0	0.000%	1.42%
MDAV_SFD	BR1	MDAV_BR1	File Name: MDAV_08_01 (F037107)	Isoform 2 of Threonine--tRNA ligase, cytoplasmic OS=Homo sapiens GN=TARS	sp|P26639-2|SYTC_HUMAN,sp|P26639|SYTC_HUMAN,tr|B2RDX5|B2RDX5_HUMAN,tr|Q53GX7|Q53GX7_HUMAN	uni_human_2016.fasta	83,437.8	100.0%	3	3	3	0.0932%	4.50%
MDAV_SFD	BR1	MDAV_BR1	File Name: MDAV_08_01 (F037107)	Keratin, type I cytoskeletal 9 OS=Homo sapiens GN=KRT9 PE=1 SV=3	sp|P35527|K1C9_HUMAN	uni_human_2016.fasta	62,065.9	100.0%	10	11	11	0.342%	21.8%
MDAV_SFD	BR1	MDAV_BR1	File Name: MDAV_08_01 (F037107)	Collagen alpha-2(XI) chain OS=Homo sapiens GN=COL11A2 PE=1 SV=1	tr|A0A0C4DFS1|A0A0C4DFS1_HUMAN,tr|A0A0G2JL35|A0A0G2JL35_HUMAN,tr|A0A140T9I7|A0A140T9I7_HUMAN,tr|A0A140T9N1|A0A140T9N1_HUMAN,tr|A0A140TA43|A0A140TA43_HUMAN,tr|A0A140TA54|A0A140TA54_HUMAN,tr|H0YIS1|H0YIS1_HUMAN,tr|Q4VXY6|Q4VXY6_HUMAN	uni_human_2016.fasta	159,878.7	40.6%	0	0	0	0.000%	0.000%
MDAV_SFD	BR1	MDAV_BR1	File Name: MDAV_08_01 (F037107)	Proheparin-binding EGF-like growth factor OS=Homo sapiens GN=HBEGF PE=1 SV=1	sp|Q99075|HBEGF_HUMAN,tr|Q53H93|Q53H93_HUMAN	uni_human_2016.fasta	23,067.4	53.8%	0	0	0	0.000%	0.000%
MDAV_SFD	BR1	MDAV_BR1	File Name: MDAV_08_01 (F037107)	SAM and SH3 domain-containing protein 3 OS=Homo sapiens GN=SASH3 PE=1 SV=2	sp|O75995|SASH3_HUMAN,tr|B2RBY7|B2RBY7_HUMAN	uni_human_2016.fasta	41,596.5	88.2%	1	1	1	0.0311%	6.58%
MDAV_SFD	BR1	MDAV_BR1	File Name: MDAV_08_01 (F037107)	Zinc finger protein 532 OS=Homo sapiens GN=ZNF532 PE=1 SV=2	sp|Q9HCE3|ZN532_HUMAN,tr|A0A024R283|A0A024R283_HUMAN,tr|B3KXW2|B3KXW2_HUMAN,tr|K7EJM2|K7EJM2_HUMAN,tr|K7EKV7|K7EKV7_HUMAN,tr|K7EL14|K7EL14_HUMAN,tr|K7ELB7|K7ELB7_HUMAN,tr|K7EMF9|K7EMF9_HUMAN,tr|K7EP49|K7EP49_HUMAN,tr|K7EPI7|K7EPI7_HUMAN,tr|K7EQW7|K7EQW7_HUMAN,tr|K7ER18|K7ER18_HUMAN	uni_human_2016.fasta	141,695.7	53.5%	0	0	0	0.000%	0.000%
MDAV_SFD	BR1	MDAV_BR1	File Name: MDAV_08_01 (F037107)	Oncoprotein-induced transcript 3 protein OS=Homo sapiens GN=OIT3 PE=1 SV=2	sp|Q8WWZ8|OIT3_HUMAN	uni_human_2016.fasta	60,020.4	71.1%	1	1	1	0.0311%	1.65%
MDAV_SFD	BR1	MDAV_BR1	File Name: MDAV_08_01 (F037107)	Isoform 2 of SH3 domain-binding protein 1 OS=Homo sapiens GN=SH3BP1	sp|Q9Y3L3-2|3BP1_HUMAN,sp|Q9Y3L3|3BP1_HUMAN,tr|B7Z6Y3|B7Z6Y3_HUMAN,tr|F8WEQ3|F8WEQ3_HUMAN	uni_human_2016.fasta	75,714.7	90.9%	1	1	1	0.0311%	2.21%
MDAV_SFD	BR1	MDAV_BR1	File Name: MDAV_08_01 (F037107)	Zinc finger protein Gfi-1 OS=Homo sapiens GN=GFI1 PE=1 SV=2	sp|Q99684|GFI1_HUMAN,tr|B3KVN4|B3KVN4_HUMAN,tr|Q59F55|Q59F55_HUMAN	uni_human_2016.fasta	45,297.6	84.6%	1	1	1	0.0311%	2.13%
MDAV_SFD	BR1	MDAV_BR1	File Name: MDAV_08_01 (F037107)	Intersectin-2 (Fragment) OS=Homo sapiens GN=ITSN2 PE=1 SV=1	tr|H7BZD4|H7BZD4_HUMAN	uni_human_2016.fasta	13,432.3	46.6%	0	0	0	0.000%	0.000%
MDAV_SFD	BR1	MDAV_BR1	File Name: MDAV_08_01 (F037107)	Isoform 2 of Nucleolar RNA helicase 2 OS=Homo sapiens GN=DDX21	sp|Q9NR30-2|DDX21_HUMAN,sp|Q9NR30|DDX21_HUMAN	uni_human_2016.fasta	79,658.0	90.9%	1	1	1	0.0311%	1.26%
MDAV_SFD	BR1	MDAV_BR1	File Name: MDAV_08_01 (F037107)	ATP-dependent RNA helicase DDX1 OS=Homo sapiens GN=DDX1 PE=1 SV=2	sp|Q92499|DDX1_HUMAN,tr|A0A087X2G1|A0A087X2G1_HUMAN,tr|A3RJH1|A3RJH1_HUMAN,tr|B4DP70|B4DP70_HUMAN,tr|F1T0B3|F1T0B3_HUMAN	uni_human_2016.fasta	82,433.2	90.9%	1	1	1	0.0311%	1.49%
MDAV_SFD	BR1	MDAV_BR1	File Name: MDAV_08_01 (F037107)	ANKS1A protein OS=Homo sapiens GN=ANKS1A PE=2 SV=1	tr|Q49AR9|Q49AR9_HUMAN	uni_human_2016.fasta	63,580.9	86.8%	1	1	1	0.0311%	2.46%
MDAV_SFD	BR1	MDAV_BR1	File Name: MDAV_08_01 (F037107)	Alternative protein RBM28 OS=Homo sapiens GN=RBM28 PE=4 SV=1	tr|L8ECH6|L8ECH6_HUMAN	uni_human_2016.fasta	6,066.4	46.9%	0	0	0	0.000%	0.000%
MDAV_SFD	BR1	MDAV_BR1	File Name: MDAV_08_01 (F037107)	DNA replication licensing factor MCM6 OS=Homo sapiens GN=MCM6 PE=1 SV=1	sp|Q14566|MCM6_HUMAN,tr|Q4ZG57|Q4ZG57_HUMAN	uni_human_2016.fasta	92,890.6	98.1%	1	1	1	0.0311%	1.22%
MDAV_SFD	BR1	MDAV_BR1	File Name: MDAV_08_01 (F037107)	Isoform Short of Delta-1-pyrroline-5-carboxylate synthase OS=Homo sapiens GN=ALDH18A1	sp|P54886-2|P5CS_HUMAN,sp|P54886|P5CS_HUMAN	uni_human_2016.fasta	87,302.9	90.9%	1	1	2	0.0621%	1.26%
MDAV_SFD	BR1	MDAV_BR1	File Name: MDAV_08_01 (F037107)	Isoform 2 of Kinesin-like protein KIF6 OS=Homo sapiens GN=KIF6	sp|Q6ZMV9-2|KIF6_HUMAN,sp|Q6ZMV9|KIF6_HUMAN,tr|B7ZKX5|B7ZKX5_HUMAN,tr|F6VGH2|F6VGH2_HUMAN,tr|Q17RI8|Q17RI8_HUMAN,tr|Q4KMP8|Q4KMP8_HUMAN	uni_human_2016.fasta	92,572.5	90.9%	1	1	1	0.0311%	5.28%
MDAV_SFD	BR1	MDAV_BR1	File Name: MDAV_08_01 (F037107)	Trypsin - Sus scrofa (Pig).	IPI:CON_Trypsin|SWISS-PROT:P00761|TRYP_PIG	uni_human_2016.fasta	24,409.3	100.0%	3	3	3	0.0932%	16.5%
MDAV_SFD	BR1	MDAV_BR1	File Name: MDAV_08_01 (F037107)	Calpain-1 catalytic subunit OS=Homo sapiens GN=CAPN1 PE=1 SV=1	sp|P07384|CAN1_HUMAN,tr|A0A024R580|A0A024R580_HUMAN,tr|A0A024R5A3|A0A024R5A3_HUMAN,tr|B2RDI5|B2RDI5_HUMAN,tr|B4DWH5|B4DWH5_HUMAN	uni_human_2016.fasta	81,892.6	99.0%	2	2	2	0.0621%	2.94%
MDAV_SFD	BR1	MDAV_BR1	File Name: MDAV_08_01 (F037107)	Isoform 2 of Dipeptidyl peptidase 3 OS=Homo sapiens GN=DPP3	sp|Q9NY33-2|DPP3_HUMAN,sp|Q9NY33-4|DPP3_HUMAN,sp|Q9NY33|DPP3_HUMAN,tr|B4E357|B4E357_HUMAN,tr|E9PKK8|E9PKK8_HUMAN,tr|E9PNX5|E9PNX5_HUMAN,tr|E9PPK9|E9PPK9_HUMAN,tr|E9PQ14|E9PQ14_HUMAN,tr|G3V180|G3V180_HUMAN,tr|G3V1D3|G3V1D3_HUMAN,tr|Q53GT4|Q53GT4_HUMAN,tr|Q53HL4|Q53HL4_HUMAN,tr|Q5JPB8|Q5JPB8_HUMAN	uni_human_2016.fasta	19,819.8	90.9%	1	1	1	0.0311%	5.05%
MDAV_SFD	BR1	MDAV_BR1	File Name: MDAV_08_01 (F037107)	cDNA FLJ59240, highly similar to Far upstream element-binding protein 1 OS=Homo sapiens PE=2 SV=1	tr|B4DWL1|B4DWL1_HUMAN	uni_human_2016.fasta	69,852.8	80.4%	1	1	1	0.0311%	1.56%
MDAV_SFD	BR1	MDAV_BR1	File Name: MDAV_08_01 (F037107)	DNA replication licensing factor MCM5 OS=Homo sapiens GN=MCM5 PE=1 SV=5	sp|P33992|MCM5_HUMAN,tr|A8K521|A8K521_HUMAN,tr|B1AHB0|B1AHB0_HUMAN,tr|B1AHB1|B1AHB1_HUMAN,tr|B3KVF0|B3KVF0_HUMAN,tr|B4DQ39|B4DQ39_HUMAN,tr|Q53FG5|Q53FG5_HUMAN	uni_human_2016.fasta	82,288.3	90.9%	1	1	1	0.0311%	1.77%
MDAV_SFD	BR1	MDAV_BR1	File Name: MDAV_08_01 (F037107)	cDNA FLJ54017, highly similar to IWS1 homolog OS=Homo sapiens PE=2 SV=1	tr|B4DL52|B4DL52_HUMAN	uni_human_2016.fasta	86,700.0	36.2%	0	0	0	0.000%	0.000%
MDAV_SFD	BR1	MDAV_BR1	File Name: MDAV_08_01 (F037107)	Isoform 2 of NADH-ubiquinone oxidoreductase 75 kDa subunit, mitochondrial OS=Homo sapiens GN=NDUFS1	sp|P28331-2|NDUS1_HUMAN,sp|P28331-3|NDUS1_HUMAN,sp|P28331-4|NDUS1_HUMAN,sp|P28331-5|NDUS1_HUMAN,sp|P28331|NDUS1_HUMAN,tr|B4DJ81|B4DJ81_HUMAN,tr|E5KRK5|E5KRK5_HUMAN	uni_human_2016.fasta	79,468.5	90.9%	1	1	1	0.0311%	2.16%
MDAV_SFD	BR1	MDAV_BR1	File Name: MDAV_08_01 (F037107)	Isoform 2 of Lanosterol synthase OS=Homo sapiens GN=LSS	sp|P48449-2|ERG7_HUMAN,sp|P48449-3|ERG7_HUMAN,sp|P48449|ERG7_HUMAN,tr|B2R694|B2R694_HUMAN	uni_human_2016.fasta	83,310.0	87.4%	1	1	1	0.0311%	1.99%
MDAV_SFD	BR1	MDAV_BR1	File Name: MDAV_08_01 (F037107)	Acylamino-acid-releasing enzyme OS=Homo sapiens GN=APEH PE=1 SV=4	sp|P13798|ACPH_HUMAN,tr|A0A024R2U9|A0A024R2U9_HUMAN,tr|C9JIF9|C9JIF9_HUMAN,tr|F8WEH5|F8WEH5_HUMAN,tr|H7C393|H7C393_HUMAN	uni_human_2016.fasta	81,224.1	90.9%	1	1	1	0.0311%	2.05%
MDAV_SFD	BR1	MDAV_BR1	File Name: MDAV_08_01 (F037107)	Type I hair keratin 1 - Homo sapiens (Human).	IPI:CON_109456|TREMBL:Q9UE12,IPI:CON_6016413|SWISS-PROT:Q15323,sp|Q15323|K1H1_HUMAN	uni_human_2016.fasta	47,231.6	90.9%	1	1	1	0.0311%	2.40%
MDAV_SFD	BR1	MDAV_BR1	File Name: MDAV_08_01 (F037107)	PP13187 OS=Homo sapiens PE=2 SV=1	tr|Q71RC4|Q71RC4_HUMAN,tr|Q8N849|Q8N849_HUMAN	uni_human_2016.fasta	13,580.4	55.8%	0	0	0	0.000%	0.000%
MDAV_SFD	BR1	MDAV_BR1	File Name: MDAV_08_01 (F037107)	Signal peptidase complex subunit 2 OS=Homo sapiens GN=SPCS2 PE=1 SV=3	sp|Q15005|SPCS2_HUMAN,tr|A0A087WUC6|A0A087WUC6_HUMAN,tr|B4DDB9|B4DDB9_HUMAN,tr|E9PI68|E9PI68_HUMAN,tr|E9PL01|E9PL01_HUMAN	uni_human_2016.fasta	25,004.2	90.9%	1	1	1	0.0311%	3.98%
MDAV_SFD	BR1	MDAV_BR1	File Name: MDAV_08_01 (F037107)	Heterogeneous nuclear ribonucleoprotein H (Fragment) OS=Homo sapiens GN=HNRNPH1 PE=1 SV=1	tr|H0YBW2|H0YBW2_HUMAN	uni_human_2016.fasta	4,551.8	99.7%	2	2	2	0.0621%	43.8%
MDAV_SFD	BR1	MDAV_BR1	File Name: MDAV_08_01 (F037107)	Amphiphysin I variant CT4 (Fragment) OS=Homo sapiens GN=AMPH PE=2 SV=1	tr|Q8NFL6|Q8NFL6_HUMAN,tr|Q8NFL7|Q8NFL7_HUMAN	uni_human_2016.fasta	64,569.4	78.5%	1	1	1	0.0311%	1.52%
MDAV_SFD	BR1	MDAV_BR1	File Name: MDAV_08_01 (F037107)	Cullin-4B OS=Homo sapiens GN=CUL4B PE=1 SV=4	sp|Q13620|CUL4B_HUMAN	uni_human_2016.fasta	103,986.6	90.9%	1	1	1	0.0311%	1.10%
MDAV_SFD	BR1	MDAV_BR1	File Name: MDAV_08_01 (F037107)	Isoform 2 of DEP domain-containing mTOR-interacting protein OS=Homo sapiens GN=DEPTOR	sp|Q8TB45-2|DPTOR_HUMAN,sp|Q8TB45|DPTOR_HUMAN	uni_human_2016.fasta	46,293.7	81.9%	1	1	1	0.0311%	8.12%
MDAV_SFD	BR1	MDAV_BR1	File Name: MDAV_08_01 (F037107)	Tax_Id=9606 Gene_Symbol=KRT6A Keratin, type II cytoskeletal 6A	IPI:CON_00300725.7|SWISS-PROT:P02538,sp|P02538|K2C6A_HUMAN,tr|A0A0S2Z428|A0A0S2Z428_HUMAN,tr|B4DRR0|B4DRR0_HUMAN	uni_human_2016.fasta	60,046.4	100.0%	4	4	4	0.124%	10.5%
MDAV_SFD	BR1	MDAV_BR1	File Name: MDAV_08_01 (F037107)	AFG3-like protein 2 OS=Homo sapiens GN=AFG3L2 PE=1 SV=2	sp|Q9Y4W6|AFG32_HUMAN,tr|D3DUJ0|D3DUJ0_HUMAN,tr|Q8TA92|Q8TA92_HUMAN	uni_human_2016.fasta	88,586.8	90.9%	1	1	1	0.0311%	1.25%
MDAV_SFD	BR1	MDAV_BR1	File Name: MDAV_08_01 (F037107)	Isoform 2 of Heat shock protein HSP 90-alpha OS=Homo sapiens GN=HSP90AA1	sp|P07900-2|HS90A_HUMAN,sp|P07900|HS90A_HUMAN,tr|K9JA46|K9JA46_HUMAN	uni_human_2016.fasta	84,663.2	100.0%	3	4	4	0.124%	3.63%
MDAV_SFD	BR1	MDAV_BR1	File Name: MDAV_08_01 (F037107)	Keratin 1 OS=Homo sapiens GN=KRT1 PE=3 SV=1	tr|H6VRG2|H6VRG2_HUMAN	uni_human_2016.fasta	66,067.3	100.0%	17	17	17	0.528%	33.4%
MDAV_SFD	BR1	MDAV_BR1	File Name: MDAV_08_01 (F037107)	Isoform TRPM6b of Transient receptor potential cation channel subfamily M member 6 OS=Homo sapiens GN=TRPM6	sp|Q9BX84-2|TRPM6_HUMAN	uni_human_2016.fasta	231,044.7	36.6%	0	0	0	0.000%	0.000%
MDAV_SFD	BR1	MDAV_BR1	File Name: MDAV_08_01 (F037107)	Isoform 2 of Eukaryotic peptide chain release factor GTP-binding subunit ERF3A OS=Homo sapiens GN=GSPT1	sp|P15170-2|ERF3A_HUMAN,sp|P15170-3|ERF3A_HUMAN	uni_human_2016.fasta	68,601.0	90.9%	1	1	1	0.0311%	1.42%
MDAV_SFD	BR1	MDAV_BR1	File Name: MDAV_08_01 (F037107)	Tax_Id=9606 Gene_Symbol=KRT10 Keratin, type I cytoskeletal 10	IPI:CON_00009865.2|SWISS-PROT:P13645,sp|P13645|K1C10_HUMAN	uni_human_2016.fasta	59,512.4	100.0%	10	10	10	0.311%	17.5%
MDAV_SFD	BR1	MDAV_BR1	File Name: MDAV_08_01 (F037107)	Isoform 2 of ATP-dependent 6-phosphofructokinase, muscle type OS=Homo sapiens GN=PFKM	sp|P08237-2|PFKAM_HUMAN,sp|P08237-3|PFKAM_HUMAN,sp|P08237|PFKAM_HUMAN,tr|A0A024R0Y5|A0A024R0Y5_HUMAN,tr|A0A0S2Z4A1|A0A0S2Z4A1_HUMAN,tr|A0A0S2Z4I1|A0A0S2Z4I1_HUMAN,tr|B4E162|B4E162_HUMAN,tr|Q96I60|Q96I60_HUMAN	uni_human_2016.fasta	85,183.5	90.9%	1	1	1	0.0311%	1.07%
MDAV_SFD	BR1	MDAV_BR1	File Name: MDAV_08_01 (F037107)	Isoform 2 of Probable ATP-dependent RNA helicase DDX17 OS=Homo sapiens GN=DDX17	sp|Q92841-1|DDX17_HUMAN,sp|Q92841-2|DDX17_HUMAN,sp|Q92841-3|DDX17_HUMAN	uni_human_2016.fasta	72,373.0	99.8%	2	2	2	0.0621%	3.85%
MDAV_SFD	BR1	MDAV_BR1	File Name: MDAV_08_01 (F037107)	Metastasis-associated protein MTA2 OS=Homo sapiens GN=MTA2 PE=1 SV=1	sp|O94776|MTA2_HUMAN,tr|A0A024R534|A0A024R534_HUMAN	uni_human_2016.fasta	75,025.1	90.9%	1	1	1	0.0311%	2.25%
MDAV_SFD	BR1	MDAV_BR1	File Name: MDAV_08_01 (F037107)	Calsequestrin OS=Homo sapiens PE=2 SV=1	tr|B4DUM8|B4DUM8_HUMAN	uni_human_2016.fasta	36,212.0	42.3%	0	0	0	0.000%	0.000%
MDAV_SFD	BR1	MDAV_BR1	File Name: MDAV_08_01 (F037107)	MAP kinase-activated protein kinase 5 OS=Homo sapiens GN=MAPKAPK5 PE=4 SV=1	tr|R4GN93|R4GN93_HUMAN	uni_human_2016.fasta	5,894.2	47.7%	0	0	0	0.000%	0.000%
MDAV_SFD	BR1	MDAV_BR1	File Name: MDAV_08_01 (F037107)	Three prime repair exonuclease 2 OS=Homo sapiens GN=TREX2 PE=1 SV=1	sp|Q9BQ50|TREX2_HUMAN	uni_human_2016.fasta	30,621.8	47.8%	0	0	0	0.000%	0.000%
MDAV_SFD	BR1	MDAV_BR1	File Name: MDAV_08_01 (F037107)	cDNA FLJ45706 fis, clone FEBRA2028457, highly similar to Nucleolin OS=Homo sapiens PE=2 SV=1	tr|Q6ZS99|Q6ZS99_HUMAN	uni_human_2016.fasta	65,963.8	86.3%	1	1	1	0.0311%	1.16%
MDAV_SFD	BR1	MDAV_BR1	File Name: MDAV_08_01 (F037107)	Isoform 2 of CXXC-type zinc finger protein 1 OS=Homo sapiens GN=CXXC1	sp|Q9P0U4-2|CXXC1_HUMAN,sp|Q9P0U4|CXXC1_HUMAN,tr|K7EQ21|K7EQ21_HUMAN	uni_human_2016.fasta	75,712.1	75.4%	1	1	1	0.0311%	0.758%
MDAV_SFD	BR1	MDAV_BR1	File Name: MDAV_08_01 (F037107)	Serine/threonine-protein phosphatase OS=Homo sapiens PE=2 SV=1	tr|B4DLP6|B4DLP6_HUMAN	uni_human_2016.fasta	54,886.6	36.9%	0	0	0	0.000%	0.000%
MDAV_SFD	BR1	MDAV_BR1	File Name: MDAV_08_01 (F037107)	78 kDa glucose-regulated protein OS=Homo sapiens GN=HSPA5 PE=1 SV=2	sp|P11021|GRP78_HUMAN,tr|V9HWB4|V9HWB4_HUMAN	uni_human_2016.fasta	72,334.7	90.9%	1	1	1	0.0311%	1.68%
MDAV_SFD	BR1	MDAV_BR1	File Name: MDAV_08_01 (F037107)	Tax_Id=9606 Gene_Symbol=KRT14 Keratin, type I cytoskeletal 14	IPI:CON_00384444.5|SWISS-PROT:P02533,sp|P02533|K1C14_HUMAN	uni_human_2016.fasta	51,622.6	99.8%	2	2	2	0.0621%	11.9%
MDAV_SFD	BR1	MDAV_BR1	File Name: MDAV_08_01 (F037107)	Heat shock 70 kDa protein 4 OS=Homo sapiens GN=HSPA4 PE=1 SV=4	sp|P34932|HSP74_HUMAN,tr|A0A087WTS8|A0A087WTS8_HUMAN,tr|A0A087WYC1|A0A087WYC1_HUMAN,tr|O14992|O14992_HUMAN,tr|Q59GF8|Q59GF8_HUMAN,tr|V9HW33|V9HW33_HUMAN	uni_human_2016.fasta	94,331.9	90.9%	1	1	1	0.0311%	1.67%
MDAV_SFD	BR1	MDAV_BR1	File Name: MDAV_08_01 (F037107)	Keratin, type II cuticular Hb1 (Hair keratin, type II Hb1) (ghHKb1) (ghHb1) (MLN 137) - Homo sapiens (Human).	IPI:CON_103456|SWISS-PROT:Q14533	uni_human_2016.fasta	54,970.8	99.7%	2	2	2	0.0621%	3.76%
MDAV_SFD	BR1	MDAV_BR1	File Name: MDAV_08_01 (F037107)	Isoform 2 of Glucosidase 2 subunit beta OS=Homo sapiens GN=PRKCSH	sp|P14314-2|GLU2B_HUMAN,sp|P14314|GLU2B_HUMAN,tr|A0A024R7F1|A0A024R7F1_HUMAN,tr|B4DJQ5|B4DJQ5_HUMAN,tr|K7EJ70|K7EJ70_HUMAN,tr|K7EKX1|K7EKX1_HUMAN,tr|K7ELL7|K7ELL7_HUMAN,tr|K7EPW7|K7EPW7_HUMAN	uni_human_2016.fasta	59,425.8	61.0%	0	0	0	0.000%	0.000%
MDAV_SFD	BR1	MDAV_BR1	File Name: MDAV_08_01 (F037107)	Olfactory receptor 8K1 OS=Homo sapiens GN=OR8K1 PE=2 SV=1	sp|Q8NGG5|OR8K1_HUMAN,tr|A0A126GVZ6|A0A126GVZ6_HUMAN	uni_human_2016.fasta	36,583.9	87.1%	1	1	1	0.0311%	2.82%
MDAV_SFD	BR1	MDAV_BR1	File Name: MDAV_08_01 (F037107)	Tax_Id=9606 Gene_Symbol=KRT16 Keratin, type I cytoskeletal 16	IPI:CON_00217963.3|SWISS-PROT:P08779,IPI:CON_IPI00217963.3|SWISS-PROT:P08779,sp|P08779|K1C16_HUMAN	uni_human_2016.fasta	51,269.0	100.0%	4	4	4	0.124%	14.2%
MDAV_SFD	BR1	MDAV_BR1	File Name: MDAV_08_01 (F037107)	Ran GTPase-activating protein 1 OS=Homo sapiens GN=RANGAP1 PE=1 SV=1	sp|P46060|RAGP1_HUMAN,tr|A0A024R1U0|A0A024R1U0_HUMAN,tr|B0QYT4|B0QYT4_HUMAN,tr|B0QYT5|B0QYT5_HUMAN,tr|B4DY16|B4DY16_HUMAN	uni_human_2016.fasta	63,543.3	90.9%	1	1	1	0.0311%	2.04%
MDAV_SFD	BR1	MDAV_BR1	File Name: MDAV_08_01 (F037107)	RNA-binding motif protein, X-linked-like-3 OS=Homo sapiens GN=RBMXL3 PE=2 SV=2	sp|Q8N7X1|RMXL3_HUMAN	uni_human_2016.fasta	114,939.5	68.0%	1	1	1	0.0311%	1.59%
MDAV_SFD	BR1	MDAV_BR1	File Name: MDAV_08_01 (F037107)	Isoform 2 of Myosin-9 OS=Homo sapiens GN=MYH9	sp|P35579-2|MYH9_HUMAN,sp|P35579|MYH9_HUMAN,tr|A0A024R1N1|A0A024R1N1_HUMAN	uni_human_2016.fasta	226,537.5	99.8%	2	2	2	0.0621%	1.74%
MDAV_SFD	BR1	MDAV_BR1	File Name: MDAV_09_01 (F037108)	Selenocysteine lyase (Fragment) OS=Homo sapiens GN=SCLY PE=1 SV=7	tr|H7C4A1|H7C4A1_HUMAN	uni_human_2016.fasta	21,269.8	66.6%	0	0	0	0.000%	0.000%
MDAV_SFD	BR1	MDAV_BR1	File Name: MDAV_09_01 (F037108)	Isoform 2 of M-phase phosphoprotein 8 OS=Homo sapiens GN=MPHOSPH8	sp|Q99549-2|MPP8_HUMAN,sp|Q99549|MPP8_HUMAN	uni_human_2016.fasta	97,185.2	53.0%	0	0	0	0.000%	0.000%
MDAV_SFD	BR1	MDAV_BR1	File Name: MDAV_09_01 (F037108)	Amino acid transporter (Fragment) OS=Homo sapiens PE=2 SV=1	tr|Q59FL6|Q59FL6_HUMAN	uni_human_2016.fasta	62,369.0	98.0%	2	2	2	0.0601%	3.65%
MDAV_SFD	BR1	MDAV_BR1	File Name: MDAV_09_01 (F037108)	Histone-lysine N-methyltransferase EHMT1 (Fragment) OS=Homo sapiens GN=EHMT1 PE=1 SV=1	tr|A0A0D9SEP2|A0A0D9SEP2_HUMAN,tr|A0A0D9SER3|A0A0D9SER3_HUMAN,tr|A0A0D9SFG7|A0A0D9SFG7_HUMAN,tr|A0A0D9SFS4|A0A0D9SFS4_HUMAN	uni_human_2016.fasta	10,994.4	56.7%	0	0	0	0.000%	0.000%
MDAV_SFD	BR1	MDAV_BR1	File Name: MDAV_09_01 (F037108)	Peptidylprolyl isomerase domain and WD repeat-containing protein 1 OS=Homo sapiens GN=PPWD1 PE=1 SV=1	sp|Q96BP3|PPWD1_HUMAN,tr|D6RA12|D6RA12_HUMAN,tr|D6RB19|D6RB19_HUMAN,tr|D6RDA4|D6RDA4_HUMAN,tr|D6RHV0|D6RHV0_HUMAN	uni_human_2016.fasta	73,575.2	82.8%	1	1	1	0.0300%	1.70%
MDAV_SFD	BR1	MDAV_BR1	File Name: MDAV_09_01 (F037108)	Alternative protein NAP1L2 OS=Homo sapiens GN=NAP1L2 PE=4 SV=1	tr|L8E8P2|L8E8P2_HUMAN	uni_human_2016.fasta	6,479.5	49.6%	0	0	0	0.000%	0.000%
MDAV_SFD	BR1	MDAV_BR1	File Name: MDAV_09_01 (F037108)	Glycoprotein receptor gp330/megalin OS=Homo sapiens PE=2 SV=1	tr|Q7Z5C1|Q7Z5C1_HUMAN	uni_human_2016.fasta	521,966.2	83.9%	1	1	1	0.0300%	0.301%
MDAV_SFD	BR1	MDAV_BR1	File Name: MDAV_09_01 (F037108)	Protein THEMIS2 (Fragment) OS=Homo sapiens GN=THEMIS2 PE=1 SV=1	tr|H7C124|H7C124_HUMAN	uni_human_2016.fasta	44,286.2	83.4%	1	1	1	0.0300%	2.30%
MDAV_SFD	BR1	MDAV_BR1	File Name: MDAV_09_01 (F037108)	Isoform 5 of Zinc finger protein 385B OS=Homo sapiens GN=ZNF385B	sp|Q569K4-5|Z385B_HUMAN	uni_human_2016.fasta	45,476.6	66.8%	0	0	0	0.000%	0.000%
MDAV_SFD	BR1	MDAV_BR1	File Name: MDAV_09_01 (F037108)	Isoform 2 of Pre-mRNA-processing factor 40 homolog A OS=Homo sapiens GN=PRPF40A	sp|O75400-2|PR40A_HUMAN,tr|B4DPY2|B4DPY2_HUMAN	uni_human_2016.fasta	105,929.2	68.0%	0	0	0	0.000%	0.000%
MDAV_SFD	BR1	MDAV_BR1	File Name: MDAV_09_01 (F037108)	Transcription initiation factor TFIID subunit 1 (Fragment) OS=Homo sapiens GN=TAF1 PE=1 SV=1	tr|H0Y9L7|H0Y9L7_HUMAN	uni_human_2016.fasta	32,535.6	94.8%	1	1	1	0.0300%	5.02%
MDAV_SFD	BR1	MDAV_BR1	File Name: MDAV_09_01 (F037108)	3-ketoacyl-CoA thiolase, mitochondrial OS=Homo sapiens GN=ACAA2 PE=1 SV=2	sp|P42765|THIM_HUMAN,tr|B3KNP8|B3KNP8_HUMAN	uni_human_2016.fasta	41,924.2	83.9%	1	1	1	0.0300%	3.53%
MDAV_SFD	BR1	MDAV_BR1	File Name: MDAV_09_01 (F037108)	Acid phosphatase type 7 (Fragment) OS=Homo sapiens GN=ACP7 PE=4 SV=1	tr|M0QYV2|M0QYV2_HUMAN	uni_human_2016.fasta	26,835.8	72.6%	0	0	0	0.000%	0.000%
MDAV_SFD	BR1	MDAV_BR1	File Name: MDAV_09_01 (F037108)	Isoform 3 of Oligoribonuclease, mitochondrial OS=Homo sapiens GN=REXO2	sp|Q9Y3B8-3|ORN_HUMAN	uni_human_2016.fasta	23,755.2	83.9%	1	1	1	0.0300%	4.88%
MDAV_SFD	BR1	MDAV_BR1	File Name: MDAV_09_01 (F037108)	Isoform 5 of Forkhead box protein P1 OS=Homo sapiens GN=FOXP1	sp|Q9H334-5|FOXP1_HUMAN,sp|Q9H334-6|FOXP1_HUMAN,sp|Q9H334-7|FOXP1_HUMAN,sp|Q9H334-8|FOXP1_HUMAN,sp|Q9H334|FOXP1_HUMAN,tr|A0A087WVT2|A0A087WVT2_HUMAN,tr|A0A087X299|A0A087X299_HUMAN,tr|A3KMG1|A3KMG1_HUMAN,tr|C9J0F0|C9J0F0_HUMAN,tr|G5E965|G5E965_HUMAN,tr|Q548T7|Q548T7_HUMAN,tr|Q8TEA2|Q8TEA2_HUMAN	uni_human_2016.fasta	75,314.8	78.5%	1	1	1	0.0300%	8.77%
MDAV_SFD	BR1	MDAV_BR1	File Name: MDAV_09_01 (F037108)	Alpha-1,3-mannosyl-glycoprotein 4-beta-N-acetylglucosaminyltransferase A OS=Homo sapiens GN=MGAT4A PE=4 SV=1	tr|U3KPT4|U3KPT4_HUMAN	uni_human_2016.fasta	5,082.8	79.7%	1	1	1	0.0300%	29.5%
MDAV_SFD	BR1	MDAV_BR1	File Name: MDAV_09_01 (F037108)	Isoform 5 of Immunoglobulin-like and fibronectin type III domain-containing protein 1 OS=Homo sapiens GN=IGFN1	sp|Q86VF2-5|IGFN1_HUMAN	uni_human_2016.fasta	383,805.6	76.9%	0	0	0	0.000%	0.000%
MDAV_SFD	BR1	MDAV_BR1	File Name: MDAV_09_01 (F037108)	Ankyrin-3 (Fragment) OS=Homo sapiens GN=ANK3 PE=1 SV=1	tr|A0A087WZ65|A0A087WZ65_HUMAN	uni_human_2016.fasta	108,714.1	78.8%	1	1	1	0.0300%	1.34%
MDAV_SFD	BR1	MDAV_BR1	File Name: MDAV_09_01 (F037108)	Tax_Id=9606 Gene_Symbol=KRT14 Keratin, type I cytoskeletal 14	IPI:CON_00384444.5|SWISS-PROT:P02533,sp|P02533|K1C14_HUMAN	uni_human_2016.fasta	51,622.6	89.5%	1	1	1	0.0300%	2.75%
MDAV_SFD	BR1	MDAV_BR1	File Name: MDAV_09_01 (F037108)	Isoform 2 of Fermitin family homolog 3 OS=Homo sapiens GN=FERMT3	sp|Q86UX7-2|URP2_HUMAN	uni_human_2016.fasta	75,432.2	94.2%	1	1	1	0.0300%	1.36%
MDAV_SFD	BR1	MDAV_BR1	File Name: MDAV_09_01 (F037108)	Nucleolar protein 58 OS=Homo sapiens GN=NOP58 PE=1 SV=1	sp|Q9Y2X3|NOP58_HUMAN,tr|B3KN82|B3KN82_HUMAN	uni_human_2016.fasta	59,580.2	62.7%	0	0	0	0.000%	0.000%
MDAV_SFD	BR1	MDAV_BR1	File Name: MDAV_09_01 (F037108)	Bile acid receptor (Fragment) OS=Homo sapiens GN=NR1H4 PE=4 SV=1	tr|H0YHD5|H0YHD5_HUMAN	uni_human_2016.fasta	3,922.9	68.3%	0	0	0	0.000%	0.000%
MDAV_SFD	BR1	MDAV_BR1	File Name: MDAV_09_01 (F037108)	NMNAT3 protein OS=Homo sapiens GN=NMNAT3 PE=2 SV=1	tr|Q49AL4|Q49AL4_HUMAN	uni_human_2016.fasta	15,649.2	83.9%	1	1	1	0.0300%	5.63%
MDAV_SFD	BR1	MDAV_BR1	File Name: MDAV_09_01 (F037108)	Coagulation factor VIII (Fragment) OS=Homo sapiens GN=F8 PE=4 SV=1	tr|E3VWA2|E3VWA2_HUMAN	uni_human_2016.fasta	5,381.3	49.2%	0	0	0	0.000%	0.000%
MDAV_SFD	BR1	MDAV_BR1	File Name: MDAV_09_01 (F037108)	H/ACA ribonucleoprotein complex non-core subunit NAF1 OS=Homo sapiens GN=NAF1 PE=1 SV=1	tr|D6RIB3|D6RIB3_HUMAN	uni_human_2016.fasta	4,945.7	83.9%	1	1	1	0.0300%	19.0%
MDAV_SFD	BR1	MDAV_BR1	File Name: MDAV_09_01 (F037108)	Activator of 90 kDa heat shock protein ATPase homolog 1 (Fragment) OS=Homo sapiens GN=AHSA1 PE=1 SV=1	tr|H0YJ63|H0YJ63_HUMAN	uni_human_2016.fasta	10,142.2	83.9%	1	1	1	0.0300%	15.6%
MDAV_SFD	BR1	MDAV_BR1	File Name: MDAV_09_01 (F037108)	Isoform 2 of Sushi, nidogen and EGF-like domain-containing protein 1 OS=Homo sapiens GN=SNED1	sp|Q8TER0-3|SNED1_HUMAN,sp|Q8TER0-4|SNED1_HUMAN,sp|Q8TER0-5|SNED1_HUMAN,sp|Q8TER0|SNED1_HUMAN	uni_human_2016.fasta	152,199.0	74.9%	0	0	0	0.000%	0.000%
MDAV_SFD	BR1	MDAV_BR1	File Name: MDAV_09_01 (F037108)	Histone H1x OS=Homo sapiens GN=H1FX PE=1 SV=1	sp|Q92522|H1X_HUMAN	uni_human_2016.fasta	22,487.9	54.8%	0	0	0	0.000%	0.000%
MDAV_SFD	BR1	MDAV_BR1	File Name: MDAV_09_01 (F037108)	Isoform 2 of Cyclic nucleotide-binding domain-containing protein 2 OS=Homo sapiens GN=CNBD2	sp|Q96M20-2|CNBD2_HUMAN,sp|Q96M20|CNBD2_HUMAN	uni_human_2016.fasta	67,515.7	46.5%	0	0	0	0.000%	0.000%
MDAV_SFD	BR1	MDAV_BR1	File Name: MDAV_09_01 (F037108)	Ras GTPase-activating-like protein IQGAP1 OS=Homo sapiens GN=IQGAP1 PE=1 SV=1	sp|P46940|IQGA1_HUMAN,tr|A0A024RC65|A0A024RC65_HUMAN,tr|A0A0J9YXZ5|A0A0J9YXZ5_HUMAN,tr|A4QPB0|A4QPB0_HUMAN	uni_human_2016.fasta	189,258.6	49.0%	0	0	0	0.000%	0.000%
MDAV_SFD	BR1	MDAV_BR1	File Name: MDAV_09_01 (F037108)	Amyotrophic lateral sclerosis 2 chromosomal region candidate gene 12 protein (Fragment) OS=Homo sapiens GN=ALS2CR12 PE=4 SV=1	tr|H7C1T5|H7C1T5_HUMAN	uni_human_2016.fasta	15,020.5	62.5%	0	0	0	0.000%	0.000%
MDAV_SFD	BR1	MDAV_BR1	File Name: MDAV_09_01 (F037108)	Ragulator complex protein LAMTOR4 (Fragment) OS=Homo sapiens GN=LAMTOR4 PE=1 SV=1	tr|A0A087WXQ3|A0A087WXQ3_HUMAN	uni_human_2016.fasta	2,239.8	81.7%	1	1	1	0.0300%	42.1%
MDAV_SFD	BR1	MDAV_BR1	File Name: MDAV_09_01 (F037108)	Protein Daple (Fragment) OS=Homo sapiens GN=CCDC88C PE=1 SV=1	tr|H0YJX5|H0YJX5_HUMAN	uni_human_2016.fasta	14,171.5	90.1%	0	0	0	0.000%	0.000%
MDAV_SFD	BR1	MDAV_BR1	File Name: MDAV_09_01 (F037108)	CST complex subunit CTC1 OS=Homo sapiens GN=CTC1 PE=1 SV=2	sp|Q2NKJ3|CTC1_HUMAN,tr|D3U719|D3U719_HUMAN	uni_human_2016.fasta	134,610.4	60.5%	0	0	0	0.000%	0.000%
MDAV_SFD	BR1	MDAV_BR1	File Name: MDAV_09_01 (F037108)	BCL6 corepressor-cyclin B3 fusion protein OS=Homo sapiens PE=2 SV=1	tr|H9A532|H9A532_HUMAN	uni_human_2016.fasta	337,727.9	68.6%	0	0	0	0.000%	0.000%
MDAV_SFD	BR1	MDAV_BR1	File Name: MDAV_09_01 (F037108)	Isoform 2 of IQ and ubiquitin-like domain-containing protein OS=Homo sapiens GN=IQUB	sp|Q8NA54-2|IQUB_HUMAN,sp|Q8NA54|IQUB_HUMAN,tr|A0A024R771|A0A024R771_HUMAN,tr|A1A4Z1|A1A4Z1_HUMAN	uni_human_2016.fasta	92,583.1	74.0%	0	0	0	0.000%	0.000%
MDAV_SFD	BR1	MDAV_BR1	File Name: MDAV_09_01 (F037108)	60S ribosomal protein L6 OS=Homo sapiens GN=RPL6 PE=1 SV=3	sp|Q02878|RL6_HUMAN,tr|A0A024RBK3|A0A024RBK3_HUMAN,tr|B2R4K7|B2R4K7_HUMAN,tr|Q9HBB3|Q9HBB3_HUMAN	uni_human_2016.fasta	32,729.3	60.2%	0	0	0	0.000%	0.000%
MDAV_SFD	BR1	MDAV_BR1	File Name: MDAV_09_01 (F037108)	Ubiquitin thioesterase otulin (Fragment) OS=Homo sapiens GN=OTULIN PE=1 SV=1	tr|H0Y8S4|H0Y8S4_HUMAN	uni_human_2016.fasta	7,536.6	68.7%	0	0	0	0.000%	0.000%
MDAV_SFD	BR1	MDAV_BR1	File Name: MDAV_09_01 (F037108)	Integrin beta-1 (Fragment) OS=Homo sapiens GN=ITGB1 PE=1 SV=1	tr|H7C4N8|H7C4N8_HUMAN	uni_human_2016.fasta	11,605.0	65.5%	0	0	0	0.000%	0.000%
MDAV_SFD	BR1	MDAV_BR1	File Name: MDAV_09_01 (F037108)	Kinesin-like protein KIF26A OS=Homo sapiens GN=KIF26A PE=2 SV=3	sp|Q9ULI4|KI26A_HUMAN,tr|B0I1R4|B0I1R4_HUMAN,tr|C9JFF0|C9JFF0_HUMAN	uni_human_2016.fasta	194,588.4	83.9%	1	1	1	0.0300%	0.691%
MDAV_SFD	BR1	MDAV_BR1	File Name: MDAV_09_01 (F037108)	Transcriptional regulator ATRX (Fragment) OS=Homo sapiens GN=ATRX PE=1 SV=1	tr|A0A096LNR8|A0A096LNR8_HUMAN	uni_human_2016.fasta	8,053.8	72.5%	0	0	0	0.000%	0.000%
MDAV_SFD	BR1	MDAV_BR1	File Name: MDAV_09_01 (F037108)	Isoform 2 of Cilia- and flagella-associated protein 43 OS=Homo sapiens GN=CFAP43	sp|Q8NDM7-2|CFA43_HUMAN,sp|Q8NDM7|CFA43_HUMAN	uni_human_2016.fasta	191,988.5	58.6%	0	0	0	0.000%	0.000%
MDAV_SFD	BR1	MDAV_BR1	File Name: MDAV_09_01 (F037108)	Protein FAM192A (Fragment) OS=Homo sapiens GN=FAM192A PE=1 SV=1	tr|H3BNK9|H3BNK9_HUMAN	uni_human_2016.fasta	16,198.7	50.3%	0	0	0	0.000%	0.000%
MDAV_SFD	BR1	MDAV_BR1	File Name: MDAV_09_01 (F037108)	Isoform 2 of tRNA dimethylallyltransferase, mitochondrial OS=Homo sapiens GN=TRIT1	sp|Q9H3H1-2|MOD5_HUMAN,sp|Q9H3H1-3|MOD5_HUMAN	uni_human_2016.fasta	37,435.9	78.1%	1	1	1	0.0300%	2.76%
MDAV_SFD	BR1	MDAV_BR1	File Name: MDAV_09_01 (F037108)	Proteasome subunit beta type-3 OS=Homo sapiens GN=PSMB3 PE=1 SV=2	sp|P49720|PSB3_HUMAN,tr|A0A087WXQ8|A0A087WXQ8_HUMAN,tr|A0A087WY10|A0A087WY10_HUMAN	uni_human_2016.fasta	22,949.6	71.7%	0	0	0	0.000%	0.000%
MDAV_SFD	BR1	MDAV_BR1	File Name: MDAV_09_01 (F037108)	Isoform 2 of Regulator of microtubule dynamics protein 2 OS=Homo sapiens GN=RMDN2	sp|Q96LZ7-2|RMD2_HUMAN,tr|A0A0A0MSD2|A0A0A0MSD2_HUMAN,tr|A0A0C4DFM4|A0A0C4DFM4_HUMAN	uni_human_2016.fasta	65,172.3	83.9%	1	1	1	0.0300%	1.57%
MDAV_SFD	BR1	MDAV_BR1	File Name: MDAV_09_01 (F037108)	Isoform 3 of Pyrin and HIN domain-containing protein 1 OS=Homo sapiens GN=PYHIN1	sp|Q6K0P9-3|IFIX_HUMAN,sp|Q6K0P9-5|IFIX_HUMAN,sp|Q6K0P9|IFIX_HUMAN,tr|X6RHR0|X6RHR0_HUMAN	uni_human_2016.fasta	55,067.5	83.9%	1	1	1	0.0300%	3.47%
MDAV_SFD	BR1	MDAV_BR1	File Name: MDAV_09_01 (F037108)	Leucine-rich repeat-containing protein 43 OS=Homo sapiens GN=LRRC43 PE=2 SV=2	sp|Q8N309|LRC43_HUMAN	uni_human_2016.fasta	73,023.2	51.5%	0	0	0	0.000%	0.000%
MDAV_SFD	BR1	MDAV_BR1	File Name: MDAV_09_01 (F037108)	Isoform 2 of ATP-dependent RNA helicase DDX42 OS=Homo sapiens GN=DDX42	sp|Q86XP3-2|DDX42_HUMAN,sp|Q86XP3|DDX42_HUMAN,tr|B3KX23|B3KX23_HUMAN	uni_human_2016.fasta	73,281.6	77.7%	1	1	1	0.0300%	2.32%
MDAV_SFD	BR1	MDAV_BR1	File Name: MDAV_09_01 (F037108)	cDNA FLJ51216, highly similar to Ras-related protein Rab-36 OS=Homo sapiens PE=2 SV=1	tr|B4DJF4|B4DJF4_HUMAN	uni_human_2016.fasta	17,808.9	83.9%	1	1	1	0.0300%	7.88%
MDAV_SFD	BR1	MDAV_BR1	File Name: MDAV_09_01 (F037108)	Isoform 2 of ATP-dependent RNA helicase DDX3X OS=Homo sapiens GN=DDX3X	sp|O00571-2|DDX3X_HUMAN,sp|O00571|DDX3X_HUMAN,tr|A0A0D9SF53|A0A0D9SF53_HUMAN,tr|A0A0D9SFB3|A0A0D9SFB3_HUMAN,tr|A0A0D9SG12|A0A0D9SG12_HUMAN,tr|B4DLU5|B4DLU5_HUMAN,tr|B5BTY4|B5BTY4_HUMAN,tr|Q59GX6|Q59GX6_HUMAN	uni_human_2016.fasta	73,245.8	91.2%	1	1	1	0.0300%	2.17%
MDAV_SFD	BR1	MDAV_BR1	File Name: MDAV_09_01 (F037108)	Histone H1.3 OS=Homo sapiens GN=HIST1H1D PE=1 SV=2	sp|P16402|H13_HUMAN	uni_human_2016.fasta	22,351.3	55.7%	0	0	0	0.000%	0.000%
MDAV_SFD	BR1	MDAV_BR1	File Name: MDAV_09_01 (F037108)	Alternative protein UBR4 OS=Homo sapiens GN=UBR4 PE=4 SV=1	tr|L0R6T5|L0R6T5_HUMAN	uni_human_2016.fasta	10,801.8	66.7%	0	0	0	0.000%	0.000%
MDAV_SFD	BR1	MDAV_BR1	File Name: MDAV_09_01 (F037108)	Protein Niban (Fragment) OS=Homo sapiens GN=FAM129A PE=1 SV=1	tr|H0Y7M9|H0Y7M9_HUMAN	uni_human_2016.fasta	11,521.8	49.2%	0	0	0	0.000%	0.000%
MDAV_SFD	BR1	MDAV_BR1	File Name: MDAV_09_01 (F037108)	Isoform 2 of Bromodomain adjacent to zinc finger domain protein 1A OS=Homo sapiens GN=BAZ1A	sp|Q9NRL2-2|BAZ1A_HUMAN,sp|Q9NRL2|BAZ1A_HUMAN,tr|D3DS96|D3DS96_HUMAN	uni_human_2016.fasta	178,707.3	52.3%	0	0	0	0.000%	0.000%
MDAV_SFD	BR1	MDAV_BR1	File Name: MDAV_09_01 (F037108)	Leucine-rich repeat LGI family member 2 (Fragment) OS=Homo sapiens GN=LGI2 PE=4 SV=1	tr|H0YA65|H0YA65_HUMAN	uni_human_2016.fasta	28,710.3	83.9%	1	1	1	0.0300%	6.64%
MDAV_SFD	BR1	MDAV_BR1	File Name: MDAV_09_01 (F037108)	Nicastrin OS=Homo sapiens GN=NCSTN PE=1 SV=2	sp|Q92542|NICA_HUMAN,tr|B4DR82|B4DR82_HUMAN,tr|Q5T209|Q5T209_HUMAN	uni_human_2016.fasta	78,411.9	91.0%	0	0	0	0.000%	0.000%
MDAV_SFD	BR1	MDAV_BR1	File Name: MDAV_09_01 (F037108)	Keratin, type II cytoskeletal 2 epidermal OS=Homo sapiens GN=KRT2 PE=1 SV=2	sp|P35908|K22E_HUMAN	uni_human_2016.fasta	65,433.9	100.0%	3	3	3	0.0901%	8.76%
MDAV_SFD	BR1	MDAV_BR1	File Name: MDAV_09_01 (F037108)	Cytochrome c oxidase copper chaperone (Fragment) OS=Homo sapiens GN=COX17 PE=4 SV=1	tr|H7C5P5|H7C5P5_HUMAN	uni_human_2016.fasta	5,155.3	83.9%	1	1	1	0.0300%	24.4%
MDAV_SFD	BR1	MDAV_BR1	File Name: MDAV_09_01 (F037108)	Dynein regulatory complex subunit 7 (Fragment) OS=Homo sapiens GN=DRC7 PE=1 SV=1	tr|H3BRN2|H3BRN2_HUMAN	uni_human_2016.fasta	50,966.9	83.9%	1	1	1	0.0300%	1.87%
MDAV_SFD	BR1	MDAV_BR1	File Name: MDAV_09_01 (F037108)	SAFB-like transcription modulator OS=Homo sapiens GN=SLTM PE=1 SV=2	sp|Q9NWH9|SLTM_HUMAN,tr|A0A024R5X3|A0A024R5X3_HUMAN	uni_human_2016.fasta	117,151.1	73.3%	0	0	0	0.000%	0.000%
MDAV_SFD	BR1	MDAV_BR1	File Name: MDAV_09_01 (F037108)	Ataxin 3 variant m OS=Homo sapiens GN=ATXN3 PE=2 SV=1	tr|D3VVE1|D3VVE1_HUMAN,tr|D3VVG3|D3VVG3_HUMAN	uni_human_2016.fasta	2,013.7	69.3%	0	0	0	0.000%	0.000%
MDAV_SFD	BR1	MDAV_BR1	File Name: MDAV_09_01 (F037108)	cDNA FLJ61343, highly similar to SECIS-binding protein 2 OS=Homo sapiens PE=2 SV=1	tr|B4DR97|B4DR97_HUMAN	uni_human_2016.fasta	88,003.9	85.1%	1	1	1	0.0300%	0.763%
MDAV_SFD	BR1	MDAV_BR1	File Name: MDAV_09_01 (F037108)	Trypsin - Sus scrofa (Pig).	IPI:CON_Trypsin|SWISS-PROT:P00761|TRYP_PIG	uni_human_2016.fasta	24,409.3	94.2%	1	1	1	0.0300%	4.33%
MDAV_SFD	BR1	MDAV_BR1	File Name: MDAV_09_01 (F037108)	Isoform 2 of DAZ-associated protein 1 OS=Homo sapiens GN=DAZAP1	sp|Q96EP5-2|DAZP1_HUMAN,sp|Q96EP5|DAZP1_HUMAN,tr|A0A0S2Z569|A0A0S2Z569_HUMAN,tr|K7EK33|K7EK33_HUMAN,tr|K7EQ02|K7EQ02_HUMAN,tr|K7EQ55|K7EQ55_HUMAN,tr|Q5IRN2|Q5IRN2_HUMAN	uni_human_2016.fasta	43,383.0	83.9%	1	1	1	0.0300%	2.91%
MDAV_SFD	BR1	MDAV_BR1	File Name: MDAV_09_01 (F037108)	Rho GTPase-activating protein 20 OS=Homo sapiens GN=ARHGAP20 PE=1 SV=1	tr|A0A0C4DGG5|A0A0C4DGG5_HUMAN	uni_human_2016.fasta	80,898.5	70.7%	0	0	0	0.000%	0.000%
MDAV_SFD	BR1	MDAV_BR1	File Name: MDAV_09_01 (F037108)	Isoform 3 of Histone-lysine N-methyltransferase NSD2 OS=Homo sapiens GN=WHSC1	sp|O96028-3|NSD2_HUMAN,sp|O96028-5|NSD2_HUMAN,sp|O96028-6|NSD2_HUMAN,sp|O96028|NSD2_HUMAN,tr|D6R9V2|D6R9V2_HUMAN	uni_human_2016.fasta	152,258.8	83.9%	1	1	1	0.0300%	0.927%
MDAV_SFD	BR1	MDAV_BR1	File Name: MDAV_09_01 (F037108)	U65 OS=Homo sapiens GN=U65 PE=4 SV=1	tr|A0A126LB15|A0A126LB15_HUMAN	uni_human_2016.fasta	37,893.7	83.5%	1	1	1	0.0300%	5.07%
MDAV_SFD	BR1	MDAV_BR1	File Name: MDAV_09_01 (F037108)	Protein arginine N-methyltransferase 3 OS=Homo sapiens GN=PRMT3 PE=1 SV=3	sp|O60678|ANM3_HUMAN,tr|B4DWB1|B4DWB1_HUMAN	uni_human_2016.fasta	59,877.2	83.6%	1	1	1	0.0300%	2.26%
MDAV_SFD	BR1	MDAV_BR1	File Name: MDAV_09_01 (F037108)	Tax_Id=9606 Gene_Symbol=KRT10 Keratin, type I cytoskeletal 10	IPI:CON_00009865.2|SWISS-PROT:P13645,sp|P13645|K1C10_HUMAN	uni_human_2016.fasta	59,512.4	100.0%	3	3	3	0.0901%	5.73%
MDAV_SFD	BR1	MDAV_BR1	File Name: MDAV_09_01 (F037108)	F-box only protein 11 (Fragment) OS=Homo sapiens GN=FBXO11 PE=1 SV=1	tr|H0YAV3|H0YAV3_HUMAN	uni_human_2016.fasta	62,528.9	46.8%	0	0	0	0.000%	0.000%
MDAV_SFD	BR1	MDAV_BR1	File Name: MDAV_09_01 (F037108)	Lymphocyte cytosolic protein 2 OS=Homo sapiens GN=LCP2 PE=1 SV=1	sp|Q13094|LCP2_HUMAN,tr|A0A0D9SGG1|A0A0D9SGG1_HUMAN,tr|B4DT07|B4DT07_HUMAN,tr|C7C5T4|C7C5T4_HUMAN	uni_human_2016.fasta	60,190.5	62.3%	0	0	0	0.000%	0.000%
MDAV_SFD	BR1	MDAV_BR1	File Name: MDAV_09_01 (F037108)	Mitochondrial heat shock 60kD protein 1 variant 1 OS=Homo sapiens GN=HSPD1 PE=2 SV=1	tr|B3GQS7|B3GQS7_HUMAN	uni_human_2016.fasta	60,681.3	83.5%	1	1	1	0.0300%	3.16%
MDAV_SFD	BR1	MDAV_BR1	File Name: MDAV_09_01 (F037108)	PAI1 protein (Fragment) OS=Homo sapiens GN=PAI1 PE=4 SV=1	tr|Q6LEK1|Q6LEK1_HUMAN	uni_human_2016.fasta	981.2	70.0%	0	0	0	0.000%	0.000%
MDAV_SFD	BR1	MDAV_BR1	File Name: MDAV_09_01 (F037108)	Isoform 2 of Zinc transporter ZIP13 OS=Homo sapiens GN=SLC39A13	sp|Q96H72-2|S39AD_HUMAN,sp|Q96H72|S39AD_HUMAN,tr|E9PNE7|E9PNE7_HUMAN,tr|E9PNN7|E9PNN7_HUMAN,tr|E9PRH4|E9PRH4_HUMAN,tr|E9PSA8|E9PSA8_HUMAN,tr|G3V1B2|G3V1B2_HUMAN,tr|K4DIA9|K4DIA9_HUMAN,tr|K4DIB5|K4DIB5_HUMAN	uni_human_2016.fasta	39,012.1	82.4%	1	1	1	0.0300%	4.12%
MDAV_SFD	BR1	MDAV_BR1	File Name: MDAV_09_01 (F037108)	Mitochondrial import inner membrane translocase subunit Tim22 OS=Homo sapiens GN=TIMM22 PE=1 SV=2	sp|Q9Y584|TIM22_HUMAN	uni_human_2016.fasta	20,031.8	79.5%	1	1	1	0.0300%	6.19%
MDAV_SFD	BR1	MDAV_BR1	File Name: MDAV_09_01 (F037108)	Ubiquitin-like modifier-activating enzyme 6 (Fragment) OS=Homo sapiens GN=UBA6 PE=1 SV=1	tr|H0Y8S8|H0Y8S8_HUMAN	uni_human_2016.fasta	30,876.3	69.7%	0	0	0	0.000%	0.000%
MDAV_SFD	BR1	MDAV_BR1	File Name: MDAV_09_01 (F037108)	cDNA FLJ30049 fis, clone ADRGL1000033, highly similar to 26S proteasome non-ATPase regulatory subunit 3 OS=Homo sapiens PE=2 SV=1	tr|B3KNN7|B3KNN7_HUMAN	uni_human_2016.fasta	57,234.5	60.4%	0	0	0	0.000%	0.000%
MDAV_SFD	BR1	MDAV_BR1	File Name: MDAV_09_01 (F037108)	Uncharacterized protein (Fragment) OS=Homo sapiens PE=4 SV=1	tr|H0YJX3|H0YJX3_HUMAN	uni_human_2016.fasta	16,615.3	91.9%	1	1	1	0.0300%	4.83%
MDAV_SFD	BR1	MDAV_BR1	File Name: MDAV_09_01 (F037108)	UPF0235 protein C15orf40 (Fragment) OS=Homo sapiens GN=C15orf40 PE=4 SV=1	tr|H3BM85|H3BM85_HUMAN	uni_human_2016.fasta	3,764.4	83.9%	1	1	1	0.0300%	26.5%
MDAV_SFD	BR1	MDAV_BR1	File Name: MDAV_09_01 (F037108)	Probable G-protein coupled receptor 19 OS=Homo sapiens GN=GPR19 PE=2 SV=2	sp|Q15760|GPR19_HUMAN,tr|B9EK41|B9EK41_HUMAN,tr|Q6IBH2|Q6IBH2_HUMAN	uni_human_2016.fasta	47,688.3	74.8%	0	0	0	0.000%	0.000%
MDAV_SFD	BR1	MDAV_BR1	File Name: MDAV_09_01 (F037108)	cDNA FLJ51711, highly similar to T-complex protein 1 subunit epsilon OS=Homo sapiens PE=2 SV=1	tr|B4DE30|B4DE30_HUMAN	uni_human_2016.fasta	51,545.5	57.1%	0	0	0	0.000%	0.000%
MDAV_SFD	BR1	MDAV_BR1	File Name: MDAV_09_01 (F037108)	Isoform 7 of Ubiquitin carboxyl-terminal hydrolase 19 OS=Homo sapiens GN=USP19	sp|O94966-7|UBP19_HUMAN	uni_human_2016.fasta	150,658.4	53.5%	0	0	0	0.000%	0.000%
MDAV_SFD	BR1	MDAV_BR1	File Name: MDAV_09_01 (F037108)	Keratin 1 OS=Homo sapiens GN=KRT1 PE=3 SV=1	tr|H6VRG2|H6VRG2_HUMAN	uni_human_2016.fasta	66,067.3	100.0%	5	5	5	0.150%	7.45%
MDAV_SFD	BR1	MDAV_BR1	File Name: MDAV_09_01 (F037108)	Methyl-CpG-binding domain protein 1 (Fragment) OS=Homo sapiens GN=MBD1 PE=1 SV=1	tr|K7EMA9|K7EMA9_HUMAN	uni_human_2016.fasta	28,266.0	78.7%	1	1	1	0.0300%	5.86%
MDAV_SFD	BR1	MDAV_BR1	File Name: MDAV_09_01 (F037108)	KIAA1026 protein OS=Homo sapiens GN=KIAA1026 PE=2 SV=1	tr|B7ZL87|B7ZL87_HUMAN	uni_human_2016.fasta	22,816.8	83.9%	1	1	1	0.0300%	3.43%
MDAV_SFD	BR1	MDAV_BR1	File Name: MDAV_09_01 (F037108)	Importin-8 (Fragment) OS=Homo sapiens GN=IPO8 PE=1 SV=1	tr|F5H244|F5H244_HUMAN	uni_human_2016.fasta	19,885.8	83.9%	1	1	1	0.0300%	8.98%
MDAV_SFD	BR1	MDAV_BR1	File Name: MDAV_09_01 (F037108)	DNA excision repair protein ERCC-6-like 2 OS=Homo sapiens GN=ERCC6L2 PE=1 SV=2	sp|Q5T890|ER6L2_HUMAN	uni_human_2016.fasta	177,131.8	53.9%	0	0	0	0.000%	0.000%
MDAV_SFD	BR1	MDAV_BR1	File Name: MDAV_09_01 (F037108)	Isoform 2 of Transmembrane protein 131-like OS=Homo sapiens GN=KIAA0922	sp|A2VDJ0-2|T131L_HUMAN,sp|A2VDJ0-3|T131L_HUMAN,sp|A2VDJ0-5|T131L_HUMAN,sp|A2VDJ0-6|T131L_HUMAN,sp|A2VDJ0|T131L_HUMAN,tr|B3KU55|B3KU55_HUMAN,tr|H0Y2M0|H0Y2M0_HUMAN	uni_human_2016.fasta	179,341.4	83.9%	1	1	1	0.0300%	1.37%
MDAV_SFD	BR1	MDAV_BR1	File Name: MDAV_09_01 (F037108)	Metalloendopeptidase OMA1, mitochondrial OS=Homo sapiens GN=OMA1 PE=1 SV=1	sp|Q96E52|OMA1_HUMAN	uni_human_2016.fasta	60,122.0	83.9%	1	1	1	0.0300%	1.53%
MDAV_SFD	BR1	MDAV_BR1	File Name: MDAV_09_01 (F037108)	Histone H1.5 OS=Homo sapiens GN=HIST1H1B PE=1 SV=3	sp|P16401|H15_HUMAN	uni_human_2016.fasta	22,581.7	81.7%	0	0	0	0.000%	0.000%
MDAV_SFD	BR1	MDAV_BR1	File Name: MDAV_09_01 (F037108)	Differentially-expressed in FDCP 6 homolog (Fragment) OS=Homo sapiens GN=DEF6 PE=1 SV=2	tr|H0Y7V7|H0Y7V7_HUMAN	uni_human_2016.fasta	14,768.2	83.9%	1	1	1	0.0300%	15.5%
MDAV_SFD	BR1	MDAV_BR1	File Name: MDAV_09_01 (F037108)	(Bos taurus) Complement C3 precursor	IPI:CON_00713505.1|SWISS-PROT:Q2UVX4	uni_human_2016.fasta	187,369.1	83.9%	1	1	1	0.0300%	0.782%
MDAV_SFD	BR1	MDAV_BR1	File Name: MDAV_09_01 (F037108)	Semaphorin-3D OS=Homo sapiens GN=SEMA3D PE=2 SV=2	sp|O95025|SEM3D_HUMAN	uni_human_2016.fasta	89,654.9	83.9%	1	1	1	0.0300%	1.16%
MDAV_SFD	BR1	MDAV_BR1	File Name: MDAV_09_01 (F037108)	Zona pellucida sperm-binding protein 3 (Fragment) OS=Homo sapiens GN=ZP3 PE=4 SV=1	tr|H0Y3M4|H0Y3M4_HUMAN	uni_human_2016.fasta	28,532.2	81.2%	1	1	1	0.0300%	2.71%
MDAV_SFD	BR1	MDAV_BR1	File Name: MDAV_09_01 (F037108)	Alternative protein EIF4B OS=Homo sapiens GN=EIF4B PE=4 SV=1	tr|L8EC87|L8EC87_HUMAN	uni_human_2016.fasta	4,884.0	83.9%	1	1	1	0.0300%	26.1%
MDAV_SFD	BR1	MDAV_BR1	File Name: MDAV_09_01 (F037108)	A disintegrin and metalloproteinase with thrombospondin motifs 2 OS=Homo sapiens GN=ADAMTS2 PE=2 SV=2	sp|O95450|ATS2_HUMAN	uni_human_2016.fasta	134,754.2	83.9%	1	1	1	0.0300%	1.32%
MDAV_SFD	BR1	MDAV_BR1	File Name: MDAV_09_01 (F037108)	Alternative protein CSF2RB OS=Homo sapiens GN=CSF2RB PE=4 SV=1	tr|L0R5A1|L0R5A1_HUMAN	uni_human_2016.fasta	11,645.2	87.9%	1	1	1	0.0300%	7.41%
MDAV_SFD	BR1	MDAV_BR1	File Name: MDAV_09_01 (F037108)	Zinc finger protein 683 (Fragment) OS=Homo sapiens GN=ZNF683 PE=4 SV=1	tr|A0A0A0MSJ7|A0A0A0MSJ7_HUMAN,tr|X1WI32|X1WI32_HUMAN	uni_human_2016.fasta	20,834.3	83.9%	1	1	1	0.0300%	5.08%
MDAV_SFD	BR1	MDAV_BR1	File Name: MDAV_09_01 (F037108)	Serine/threonine-protein kinase MRCK beta OS=Homo sapiens GN=CDC42BPB PE=1 SV=2	sp|Q9Y5S2|MRCKB_HUMAN,tr|A0A024R6N2|A0A024R6N2_HUMAN	uni_human_2016.fasta	194,318.0	83.9%	1	1	1	0.0300%	1.11%
MDAV_SFD	BR1	MDAV_BR1	File Name: MDAV_09_01 (F037108)	Alternative protein RBM28 OS=Homo sapiens GN=RBM28 PE=4 SV=1	tr|L8ECH6|L8ECH6_HUMAN	uni_human_2016.fasta	6,066.4	91.9%	0	0	0	0.000%	0.000%
MDAV_SFD	BR1	MDAV_BR1	File Name: MDAV_09_01 (F037108)	Unconventional myosin-Ig OS=Homo sapiens GN=MYO1G PE=1 SV=2	sp|B0I1T2|MYO1G_HUMAN,tr|Q6ZNK5|Q6ZNK5_HUMAN	uni_human_2016.fasta	116,443.6	64.0%	0	0	0	0.000%	0.000%
MDAV_SFD	BR1	MDAV_BR1	File Name: MDAV_09_01 (F037108)	Isoform 2 of Hepatoma-derived growth factor-related protein 2 OS=Homo sapiens GN=HDGFRP2	sp|Q7Z4V5-2|HDGR2_HUMAN,sp|Q7Z4V5-3|HDGR2_HUMAN,sp|Q7Z4V5-4|HDGR2_HUMAN,sp|Q7Z4V5|HDGR2_HUMAN	uni_human_2016.fasta	74,318.3	62.3%	0	0	0	0.000%	0.000%
MDAV_SFD	BR1	MDAV_BR1	File Name: MDAV_09_01 (F037108)	Disintegrin and metalloproteinase domain-containing protein 19 OS=Homo sapiens GN=ADAM19 PE=1 SV=3	sp|Q9H013|ADA19_HUMAN	uni_human_2016.fasta	104,996.9	83.9%	1	1	1	0.0300%	1.05%
MDAV_SFD	BR1	MDAV_BR1	File Name: MDAV_09_01 (F037108)	Heterogeneous nuclear ribonucleoprotein H (Fragment) OS=Homo sapiens GN=HNRNPH1 PE=1 SV=1	tr|H0YBW2|H0YBW2_HUMAN	uni_human_2016.fasta	4,551.8	54.8%	0	0	0	0.000%	0.000%
MDAV_SFD	BR1	MDAV_BR1	File Name: MDAV_09_01 (F037108)	Cytochrome b OS=Homo sapiens GN=CYTB PE=4 SV=1	tr|A0A141ZRQ5|A0A141ZRQ5_HUMAN	uni_human_2016.fasta	42,647.9	46.9%	0	0	0	0.000%	0.000%
MDAV_SFD	BR1	MDAV_BR1	File Name: MDAV_09_01 (F037108)	Seven transmembrane helix receptor OS=Homo sapiens PE=3 SV=1	tr|Q8NHC2|Q8NHC2_HUMAN	uni_human_2016.fasta	31,530.1	77.5%	1	1	1	0.0300%	3.45%
MDAV_SFD	BR1	MDAV_BR1	File Name: MDAV_09_01 (F037108)	Isoform Beta-cell-type of Voltage-dependent L-type calcium channel subunit alpha-1D OS=Homo sapiens GN=CACNA1D	sp|Q01668-2|CAC1D_HUMAN,sp|Q01668-3|CAC1D_HUMAN,sp|Q01668-4|CAC1D_HUMAN,sp|Q01668|CAC1D_HUMAN	uni_human_2016.fasta	245,147.4	53.0%	0	0	0	0.000%	0.000%
MDAV_SFD	BR1	MDAV_BR1	File Name: MDAV_09_01 (F037108)	Alternative protein ATXN7L3 OS=Homo sapiens GN=ATXN7L3 PE=4 SV=1	tr|L8E8Y9|L8E8Y9_HUMAN	uni_human_2016.fasta	4,686.5	54.0%	0	0	0	0.000%	0.000%
MDAV_SFD	BR1	MDAV_BR1	File Name: MDAV_09_01 (F037108)	Protein FAM193B (Fragment) OS=Homo sapiens GN=FAM193B PE=1 SV=1	tr|H0Y9D3|H0Y9D3_HUMAN	uni_human_2016.fasta	3,405.6	92.3%	0	0	0	0.000%	0.000%
MDAV_SFD	BR1	MDAV_BR1	File Name: MDAV_09_01 (F037108)	Alternative protein NCAM1 OS=Homo sapiens GN=NCAM1 PE=4 SV=1	tr|L8EBH1|L8EBH1_HUMAN	uni_human_2016.fasta	6,198.3	83.9%	1	1	1	0.0300%	24.1%
MDAV_SFD	BR1	MDAV_BR1	File Name: MDAV_09_01 (F037108)	Sodium- and chloride-dependent glycine transporter 2 OS=Homo sapiens GN=SLC6A5 PE=1 SV=3	sp|Q9Y345|SC6A5_HUMAN,tr|J3KNC4|J3KNC4_HUMAN,tr|Q4VAM5|Q4VAM5_HUMAN,tr|Q4VAM6|Q4VAM6_HUMAN	uni_human_2016.fasta	87,436.6	67.4%	0	0	0	0.000%	0.000%
MDAV_SFD	BR1	MDAV_BR1	File Name: MDAV_09_01 (F037108)	Epididymis tissue protein Li 176 OS=Homo sapiens PE=2 SV=1	tr|E9KL29|E9KL29_HUMAN	uni_human_2016.fasta	31,711.2	83.9%	1	1	1	0.0300%	4.56%
MDAV_SFD	BR1	MDAV_BR1	File Name: MDAV_09_01 (F037108)	Keratin-associated protein 4-11 OS=Homo sapiens GN=KRTAP4-11 PE=1 SV=2	sp|Q9BYQ6|KR411_HUMAN	uni_human_2016.fasta	20,923.7	70.8%	0	0	0	0.000%	0.000%
MDAV_SFD	BR1	MDAV_BR1	File Name: MDAV_09_01 (F037108)	Insulin gene enhancer protein ISL-1 OS=Homo sapiens GN=ISL1 PE=1 SV=1	sp|P61371|ISL1_HUMAN,tr|A8K3X7|A8K3X7_HUMAN,tr|D6RBJ1|D6RBJ1_HUMAN	uni_human_2016.fasta	39,035.6	81.5%	1	1	1	0.0300%	2.58%
MDAV_SFD	BR1	MDAV_BR1	File Name: MDAV_09_01 (F037108)	Stress-70 protein, mitochondrial OS=Homo sapiens GN=HSPA9 PE=1 SV=2	sp|P38646|GRP75_HUMAN,tr|B7Z4V2|B7Z4V2_HUMAN,tr|Q8N1C8|Q8N1C8_HUMAN,tr|V9HW84|V9HW84_HUMAN	uni_human_2016.fasta	73,681.3	94.2%	1	1	1	0.0300%	2.06%
MDAV_SFD	BR1	MDAV_BR1	File Name: MDAV_09_01 (F037108)	Isoform 2 of Transketolase OS=Homo sapiens GN=TKT	sp|P29401-2|TKT_HUMAN,sp|P29401|TKT_HUMAN,tr|A0A0B4J1R6|A0A0B4J1R6_HUMAN,tr|A0A0K0K1H9|A0A0K0K1H9_HUMAN,tr|B3KPZ8|B3KPZ8_HUMAN,tr|B3KSI4|B3KSI4_HUMAN,tr|B4DVU1|B4DVU1_HUMAN,tr|B4E022|B4E022_HUMAN,tr|Q53EM5|Q53EM5_HUMAN,tr|V9HWD9|V9HWD9_HUMAN	uni_human_2016.fasta	67,879.4	64.3%	0	0	0	0.000%	0.000%
MDAV_SFD	BR1	MDAV_BR1	File Name: MDAV_09_01 (F037108)	Serine-threonine kinase receptor-associated protein OS=Homo sapiens GN=STRAP PE=1 SV=1	tr|F5H1G1|F5H1G1_HUMAN	uni_human_2016.fasta	5,025.0	83.9%	1	1	1	0.0300%	19.6%
MDAV_SFD	BR1	MDAV_BR1	File Name: MDAV_09_01 (F037108)	Eukaryotic translation initiation factor 2 subunit 2 OS=Homo sapiens GN=EIF2S2 PE=1 SV=2	sp|P20042|IF2B_HUMAN,tr|B5BU01|B5BU01_HUMAN	uni_human_2016.fasta	38,389.7	57.2%	0	0	0	0.000%	0.000%
MDAV_SFD	BR1	MDAV_BR1	File Name: MDAV_09_01 (F037108)	Protein FAM133B (Fragment) OS=Homo sapiens GN=FAM133B PE=1 SV=1	tr|H0YH72|H0YH72_HUMAN	uni_human_2016.fasta	13,460.6	69.5%	0	0	0	0.000%	0.000%
MDAV_SFD	BR1	MDAV_BR1	File Name: MDAV_09_01 (F037108)	Activator of basal transcription 1 OS=Homo sapiens GN=ABT1 PE=1 SV=1	sp|Q9ULW3|ABT1_HUMAN,tr|A0A024R029|A0A024R029_HUMAN	uni_human_2016.fasta	31,079.4	67.4%	0	0	0	0.000%	0.000%
MDAV_SFD	BR1	MDAV_BR1	File Name: MDAV_09_01 (F037108)	Keratin, type I cytoskeletal 9 OS=Homo sapiens GN=KRT9 PE=1 SV=3	sp|P35527|K1C9_HUMAN	uni_human_2016.fasta	62,065.9	100.0%	5	5	5	0.150%	8.35%
MDAV_SFD	BR1	MDAV_BR1	File Name: MDAV_09_01 (F037108)	Isoform 2 of Probable ATP-dependent RNA helicase DDX17 OS=Homo sapiens GN=DDX17	sp|Q92841-1|DDX17_HUMAN,sp|Q92841-2|DDX17_HUMAN,sp|Q92841-3|DDX17_HUMAN	uni_human_2016.fasta	72,373.0	90.7%	1	1	1	0.0300%	2.15%
MDAV_SFD	BR1	MDAV_BR1	File Name: MDAV_09_01 (F037108)	Zinc finger protein 292 OS=Homo sapiens GN=ZNF292 PE=1 SV=3	sp|O60281|ZN292_HUMAN,tr|J3KNV1|J3KNV1_HUMAN	uni_human_2016.fasta	304,813.5	56.3%	0	0	0	0.000%	0.000%
MDAV_SFD	BR1	MDAV_BR1	File Name: MDAV_09_01 (F037108)	Leucine-rich repeat-containing protein 69 (Fragment) OS=Homo sapiens GN=LRRC69 PE=4 SV=1	tr|E5RJ66|E5RJ66_HUMAN	uni_human_2016.fasta	5,389.3	54.4%	0	0	0	0.000%	0.000%
MDAV_SFD	BR1	MDAV_BR1	File Name: MDAV_09_01 (F037108)	Exocyst complex component 8 OS=Homo sapiens GN=EXOC8 PE=1 SV=2	sp|Q8IYI6|EXOC8_HUMAN	uni_human_2016.fasta	81,800.2	83.9%	1	1	1	0.0300%	1.52%
MDAV_SFD	BR1	MDAV_BR1	File Name: MDAV_09_01 (F037108)	Serine/threonine-protein kinase Nek8 OS=Homo sapiens GN=NEK8 PE=1 SV=1	sp|Q86SG6|NEK8_HUMAN,tr|B4DW95|B4DW95_HUMAN,tr|K7EL04|K7EL04_HUMAN	uni_human_2016.fasta	74,806.7	83.6%	1	1	1	0.0300%	0.867%
MDAV_SFD	BR1	MDAV_BR1	File Name: MDAV_09_01 (F037108)	WDR13 OS=Homo sapiens GN=WDR13 PE=2 SV=1	tr|Q06DW9|Q06DW9_HUMAN	uni_human_2016.fasta	39,656.3	89.0%	0	0	0	0.000%	0.000%
MDAV_SFD	BR1	MDAV_BR1	File Name: MDAV_09_01 (F037108)	cDNA FLJ42075 fis, clone SYNOV2017055 OS=Homo sapiens PE=2 SV=1	tr|Q6ZVU5|Q6ZVU5_HUMAN	uni_human_2016.fasta	19,556.4	71.7%	0	0	0	0.000%	0.000%
MDAV_SFD	BR1	MDAV_BR1	File Name: MDAV_09_01 (F037108)	PH and SEC7 domain-containing protein 3 (Fragment) OS=Homo sapiens GN=PSD3 PE=1 SV=1	tr|E5RIH3|E5RIH3_HUMAN	uni_human_2016.fasta	15,389.2	83.9%	1	1	1	0.0300%	9.15%
MDAV_SFD	BR1	MDAV_BR1	File Name: MDAV_09_01 (F037108)	Isoform 2 of Interferon regulatory factor 6 OS=Homo sapiens GN=IRF6	sp|O14896-2|IRF6_HUMAN,sp|O14896|IRF6_HUMAN,tr|B2R762|B2R762_HUMAN,tr|G0Z349|G0Z349_HUMAN	uni_human_2016.fasta	53,130.3	51.7%	0	0	0	0.000%	0.000%
MDAV_SFD	BR1	MDAV_BR1	File Name: MDAV_09_01 (F037108)	Isoform 2 of Heat shock 70 kDa protein 1A OS=Homo sapiens GN=HSPA1A	sp|P0DMV8-2|HS71A_HUMAN,sp|P0DMV8|HS71A_HUMAN,sp|P0DMV9|HS71B_HUMAN,sp|P17066|HSP76_HUMAN,tr|A0A0G2JIW1|A0A0G2JIW1_HUMAN,tr|A8K5I0|A8K5I0_HUMAN,tr|B2R6X5|B2R6X5_HUMAN,tr|B3KSM6|B3KSM6_HUMAN,tr|B4DFN9|B4DFN9_HUMAN,tr|B4DI39|B4DI39_HUMAN,tr|B4DWK5|B4DWK5_HUMAN,tr|Q53FC7|Q53FC7_HUMAN,tr|Q59EJ3|Q59EJ3_HUMAN	uni_human_2016.fasta	70,054.0	94.2%	1	1	1	0.0300%	2.22%
MDAV_SFD	BR1	MDAV_BR1	File Name: MDAV_09_01 (F037108)	Isoform 2 of WD repeat-containing protein 88 OS=Homo sapiens GN=WDR88	sp|Q6ZMY6-2|WDR88_HUMAN,sp|Q6ZMY6|WDR88_HUMAN	uni_human_2016.fasta	52,621.4	62.6%	0	0	0	0.000%	0.000%
MDAV_SFD	BR1	MDAV_BR1	File Name: MDAV_09_01 (F037108)	Probable RNA polymerase II nuclear localization protein SLC7A6OS (Fragment) OS=Homo sapiens GN=SLC7A6OS PE=1 SV=1	tr|A0A087X0P9|A0A087X0P9_HUMAN	uni_human_2016.fasta	23,533.6	83.9%	1	1	1	0.0300%	3.35%
MDAV_SFD	BR1	MDAV_BR1	File Name: MDAV_09_01 (F037108)	Sentrin-specific protease 1 OS=Homo sapiens GN=SENP1 PE=1 SV=2	sp|Q9P0U3|SENP1_HUMAN	uni_human_2016.fasta	73,481.8	54.5%	0	0	0	0.000%	0.000%
MDAV_SFD	BR1	MDAV_BR1	File Name: MDAV_09_01 (F037108)	Isoform 3 of 1-phosphatidylinositol 4,5-bisphosphate phosphodiesterase eta-2 OS=Homo sapiens GN=PLCH2	sp|O75038-3|PLCH2_HUMAN,sp|O75038-4|PLCH2_HUMAN,sp|O75038|PLCH2_HUMAN	uni_human_2016.fasta	154,669.9	91.3%	0	0	0	0.000%	0.000%
MDAV_SFD	BR1	MDAV_BR1	File Name: MDAV_09_01 (F037108)	Prelamin-A/C OS=Homo sapiens GN=LMNA PE=1 SV=1	sp|P02545|LMNA_HUMAN	uni_human_2016.fasta	74,140.7	87.1%	1	1	1	0.0300%	1.51%
MDAV_SFD	BR1	MDAV_BR1	File Name: MDAV_09_01 (F037108)	Parkin coregulated gene protein (Fragment) OS=Homo sapiens GN=PACRG PE=1 SV=1	tr|H0YGE0|H0YGE0_HUMAN	uni_human_2016.fasta	14,460.4	65.7%	0	0	0	0.000%	0.000%
MDAV_SFD	BR1	MDAV_BR1	File Name: MDAV_09_01 (F037108)	Protein wntless homolog (Fragment) OS=Homo sapiens GN=WLS PE=1 SV=1	tr|H0YCG9|H0YCG9_HUMAN	uni_human_2016.fasta	23,070.1	83.9%	1	1	1	0.0300%	3.00%
MDAV_SFD	BR1	MDAV_BR1	File Name: MDAV_09_01 (F037108)	Putative mitochondrial import inner membrane translocase subunit Tim23B OS=Homo sapiens GN=TIMM23B PE=4 SV=2	tr|S4R2X5|S4R2X5_HUMAN	uni_human_2016.fasta	10,346.4	68.3%	0	0	0	0.000%	0.000%
MDAV_SFD	BR1	MDAV_BR1	File Name: MDAV_09_01 (F037108)	Isoform 3 of Integrin beta-like protein 1 OS=Homo sapiens GN=ITGBL1	sp|O95965-3|ITGBL_HUMAN	uni_human_2016.fasta	43,907.0	80.5%	1	1	1	0.0300%	4.49%
MDAV_SFD	BR1	MDAV_BR1	File Name: MDAV_09_01 (F037108)	Bromodomain-containing protein 2 (Fragment) OS=Homo sapiens GN=BRD2 PE=1 SV=1	tr|A0A140T9E9|A0A140T9E9_HUMAN,tr|H0Y6K2|H0Y6K2_HUMAN	uni_human_2016.fasta	88,402.5	48.5%	0	0	0	0.000%	0.000%
MDAV_SFD	BR1	MDAV_BR1	File Name: MDAV_09_01 (F037108)	Isoform 2 of ATP-dependent zinc metalloprotease YME1L1 OS=Homo sapiens GN=YME1L1	sp|Q96TA2-2|YMEL1_HUMAN,sp|Q96TA2-3|YMEL1_HUMAN,sp|Q96TA2|YMEL1_HUMAN,tr|A8K5H7|A8K5H7_HUMAN,tr|Q96I63|Q96I63_HUMAN,tr|Q9NQ51|Q9NQ51_HUMAN,tr|Q9Y2Q2|Q9Y2Q2_HUMAN,tr|R4GNA5|R4GNA5_HUMAN	uni_human_2016.fasta	86,458.5	83.9%	1	1	1	0.0300%	3.07%
MDAV_SFD	BR1	MDAV_BR1	File Name: MDAV_09_01 (F037108)	RUN and FYVE domain-containing protein 1 (Fragment) OS=Homo sapiens GN=RUFY1 PE=1 SV=1	tr|J3KPP6|J3KPP6_HUMAN	uni_human_2016.fasta	35,551.2	65.7%	0	0	0	0.000%	0.000%
MDAV_SFD	BR1	MDAV_BR1	File Name: MDAV_09_01 (F037108)	Isoform 2 of Dermcidin OS=Homo sapiens GN=DCD	sp|P81605-2|DCD_HUMAN,sp|P81605|DCD_HUMAN	uni_human_2016.fasta	11,284.1	94.2%	1	1	1	0.0300%	9.09%
MDAV_SFD	BR1	MDAV_BR1	File Name: MDAV_09_01 (F037108)	NADH-ubiquinone oxidoreductase chain 4 OS=Homo sapiens GN=ND4 PE=3 SV=1	tr|F2WE72|F2WE72_HUMAN,tr|F2WFC5|F2WFC5_HUMAN	uni_human_2016.fasta	51,583.3	52.1%	0	0	0	0.000%	0.000%
MDAV_SFD	BR1	MDAV_BR1	File Name: MDAV_09_01 (F037108)	Ral-GDS-related protein (Fragment) OS=Homo sapiens GN=RGL4 PE=4 SV=1	tr|H7C063|H7C063_HUMAN	uni_human_2016.fasta	17,537.7	83.9%	1	1	1	0.0300%	9.03%
MDAV_SFD	BR1	MDAV_BR1	File Name: MDAV_09_01 (F037108)	Moesin OS=Homo sapiens GN=MSN PE=1 SV=3	sp|P26038|MOES_HUMAN,tr|V9HWC0|V9HWC0_HUMAN	uni_human_2016.fasta	67,821.8	94.2%	1	1	1	0.0300%	1.39%
MDAV_SFD	BR1	MDAV_BR1	File Name: MDAV_09_01 (F037108)	HLA class I histocompatibility antigen, A-3 alpha chain OS=Homo sapiens GN=HLA-A PE=1 SV=1	tr|A0A140T8Y4|A0A140T8Y4_HUMAN	uni_human_2016.fasta	41,621.1	83.9%	1	1	1	0.0300%	2.70%
MDAV_SFD	BR1	MDAV_BR1	File Name: MDAV_09_01 (F037108)	Serine/threonine-protein phosphatase 2A 55 kDa regulatory subunit B alpha isoform (Fragment) OS=Homo sapiens GN=PPP2R2A PE=4 SV=1	tr|E5RJV1|E5RJV1_HUMAN,tr|Q6IN90|Q6IN90_HUMAN	uni_human_2016.fasta	33,396.3	82.1%	1	1	1	0.0300%	71.4%
MDAV_SFD	BR1	MDAV_BR1	File Name: MDAV_09_01 (F037108)	Chondroadherin OS=Homo sapiens GN=CHAD PE=2 SV=2	sp|O15335|CHAD_HUMAN	uni_human_2016.fasta	40,477.7	83.9%	1	1	1	0.0300%	3.62%
MDAV_SFD	BR1	MDAV_BR1	File Name: MDAV_09_01 (F037108)	BUB3-interacting and GLEBS motif-containing protein ZNF207 (Fragment) OS=Homo sapiens GN=ZNF207 PE=1 SV=1	tr|J3KTL1|J3KTL1_HUMAN	uni_human_2016.fasta	8,545.5	82.5%	1	1	1	0.0300%	29.7%
MDAV_SFD	BR1	MDAV_BR1	File Name: MDAV_09_01 (F037108)	Oxygen-regulated protein 1 OS=Homo sapiens GN=RP1 PE=1 SV=1	sp|P56715|RP1_HUMAN	uni_human_2016.fasta	240,663.4	83.9%	1	1	1	0.0300%	0.788%
MDAV_SFD	BR1	MDAV_BR1	File Name: MDAV_09_01 (F037108)	TBC1 domain family member 1 (Fragment) OS=Homo sapiens GN=TBC1D1 PE=1 SV=1	tr|H0YA01|H0YA01_HUMAN	uni_human_2016.fasta	20,186.6	76.9%	0	0	0	0.000%	0.000%
MDAV_SFD	BR1	MDAV_BR1	File Name: MDAV_09_01 (F037108)	Chromogranin-A OS=Homo sapiens GN=CHGA PE=4 SV=1	tr|G3V2Q7|G3V2Q7_HUMAN	uni_human_2016.fasta	3,952.7	83.9%	1	1	1	0.0300%	28.9%
MDAV_SFD	BR1	MDAV_BR1	File Name: MDAV_09_01 (F037108)	Isoform 2 of Calcyphosin OS=Homo sapiens GN=CAPS	sp|Q13938-3|CAYP1_HUMAN,sp|Q13938|CAYP1_HUMAN,tr|K7ES72|K7ES72_HUMAN	uni_human_2016.fasta	20,967.7	80.7%	1	1	1	0.0300%	6.17%
MDAV_SFD	BR1	MDAV_BR1	File Name: MDAV_09_01 (F037108)	Abnormal spindle-like microcephaly-associated protein OS=Homo sapiens GN=ASPM PE=1 SV=2	sp|Q8IZT6|ASPM_HUMAN	uni_human_2016.fasta	409,806.8	67.4%	0	0	0	0.000%	0.000%
MDAV_SFD	BR1	MDAV_BR1	File Name: MDAV_09_01 (F037108)	Isoform 3 of Quinone oxidoreductase OS=Homo sapiens GN=CRYZ	sp|Q08257-3|QOR_HUMAN	uni_human_2016.fasta	31,528.6	46.5%	0	0	0	0.000%	0.000%
MDAV_SFD	BR1	MDAV_BR1	File Name: MDAV_09_01 (F037108)	Isoform 2 of Sex comb on midleg-like protein 1 OS=Homo sapiens GN=SCML1	sp|Q9UN30-2|SCML1_HUMAN,sp|Q9UN30|SCML1_HUMAN,tr|A0A024RBZ7|A0A024RBZ7_HUMAN,tr|Q5H966|Q5H966_HUMAN	uni_human_2016.fasta	37,448.1	83.9%	1	1	1	0.0300%	2.98%
MDAV_SFD	BR1	MDAV_BR1	File Name: MDAV_09_01 (F037108)	Methylated-DNA--protein-cysteine methyltransferase OS=Homo sapiens GN=MGMT PE=1 SV=1	sp|P16455|MGMT_HUMAN,tr|A0A059PXT9|A0A059PXT9_HUMAN,tr|Q6LDD1|Q6LDD1_HUMAN	uni_human_2016.fasta	21,645.9	82.9%	1	1	1	0.0300%	3.86%
MDAV_SFD	BR1	MDAV_BR1	File Name: MDAV_09_01 (F037108)	Tuberin OS=Homo sapiens GN=TSC2 PE=1 SV=1	tr|H3BMQ0|H3BMQ0_HUMAN	uni_human_2016.fasta	194,393.0	78.9%	1	1	1	0.0300%	1.31%
MDAV_SFD	BR1	MDAV_BR1	File Name: MDAV_09_01 (F037108)	Probable C-mannosyltransferase DPY19L1 (Fragment) OS=Homo sapiens GN=DPY19L1 PE=1 SV=1	tr|H7C3M5|H7C3M5_HUMAN	uni_human_2016.fasta	9,119.3	93.8%	1	1	1	0.0300%	15.7%
MDAV_SFD	BR1	MDAV_BR1	File Name: MDAV_09_01 (F037108)	Protein tyrosine phosphatase, non-receptor type 13 isoform 2 variant (Fragment) OS=Homo sapiens PE=2 SV=1	tr|Q59H55|Q59H55_HUMAN	uni_human_2016.fasta	271,423.7	83.9%	1	1	1	0.0300%	0.288%
MDAV_SFD	BR1	MDAV_BR1	File Name: MDAV_09_01 (F037108)	Isoform 2 of Centrosomal protein of 95 kDa OS=Homo sapiens GN=CEP95	sp|Q96GE4-2|CEP95_HUMAN,sp|Q96GE4|CEP95_HUMAN,tr|A8K3H2|A8K3H2_HUMAN	uni_human_2016.fasta	95,299.7	58.0%	0	0	0	0.000%	0.000%
MDAV_SFD	BR1	MDAV_BR1	File Name: MDAV_09_01 (F037108)	LOC401386 OS=Homo sapiens GN=LOC401386 PE=4 SV=1	tr|A4D1E5|A4D1E5_HUMAN	uni_human_2016.fasta	28,433.5	83.9%	1	1	1	0.0300%	3.11%
MDAV_SFD	BR1	MDAV_BR1	File Name: MDAV_09_01 (F037108)	Protein RIDA (Fragment) OS=Homo sapiens GN=RIDA PE=1 SV=1	tr|H0YBX3|H0YBX3_HUMAN	uni_human_2016.fasta	13,826.2	48.1%	0	0	0	0.000%	0.000%
MDAV_SFD	BR1	MDAV_BR1	File Name: MDAV_09_01 (F037108)	Centrosomal protein of 128 kDa (Fragment) OS=Homo sapiens GN=CEP128 PE=1 SV=1	tr|H0YJH2|H0YJH2_HUMAN	uni_human_2016.fasta	18,417.3	94.2%	1	1	1	0.0300%	5.62%
MDAV_SFD	BR1	MDAV_BR1	File Name: MDAV_09_01 (F037108)	Isoform 7a of Blood group Rh(CE) polypeptide OS=Homo sapiens GN=RHCE	sp|P18577-10|RHCE_HUMAN,sp|P18577-11|RHCE_HUMAN,sp|P18577-12|RHCE_HUMAN,sp|P18577-13|RHCE_HUMAN,sp|P18577-14|RHCE_HUMAN,sp|P18577-2|RHCE_HUMAN,sp|P18577-3|RHCE_HUMAN,sp|P18577-4|RHCE_HUMAN,sp|P18577-5|RHCE_HUMAN,sp|P18577-6|RHCE_HUMAN,sp|P18577-7|RHCE_HUMAN,sp|P18577-8|RHCE_HUMAN,sp|P18577-9|RHCE_HUMAN,sp|P18577|RHCE_HUMAN,sp|Q02161-2|RHD_HUMAN,sp|Q02161-3|RHD_HUMAN,sp|Q02161-4|RHD_HUMAN,sp|Q02161-5|RHD_HUMAN,sp|Q02161-6|RHD_HUMAN,sp|Q02161|RHD_HUMAN,tr|A0A059XI04|A0A059XI04_HUMAN,tr|A0A068J745|A0A068J745_HUMAN,tr|A0A078BQE0|A0A078BQE0_HUMAN,tr|A0A078BRP7|A0A078BRP7_HUMAN,tr|A0A078N0E5|A0A078N0E5_HUMAN,tr|A0A078N210|A0A078N210_HUMAN,tr|A0A087WXD5|A0A087WXD5_HUMAN,tr|A0A089VLV6|A0A089VLV6_HUMAN,tr|A0A098E5P3|A0A098E5P3_HUMAN,tr|A0A0A1TE45|A0A0A1TE45_HUMAN,tr|A0A0A1TJK6|A0A0A1TJK6_HUMAN,tr|A0A0A1TJL4|A0A0A1TJL4_HUMAN,tr|A0A0A1TSG7|A0A0A1TSG7_HUMAN,tr|A0A0A1TSH2|A0A0A1TSH2_HUMAN,tr|A0A0A1TTP9|A0A0A1TTP9_HUMAN,tr|A0A0A8WEA9|A0A0A8WEA9_HUMAN,tr|A0A0A8WG26|A0A0A8WG26_HUMAN,tr|A0A0A8WGH0|A0A0A8WGH0_HUMAN,tr|A0A0A8WIW4|A0A0A8WIW4_HUMAN,tr|A0A0B5J448|A0A0B5J448_HUMAN,tr|A0A0B5J454|A0A0B5J454_HUMAN,tr|A0A0B5J8H8|A0A0B5J8H8_HUMAN,tr|A0A0B5JDI7|A0A0B5JDI7_HUMAN,tr|A0A0B5JDJ1|A0A0B5JDJ1_HUMAN,tr|A0A0B5JG23|A0A0B5JG23_HUMAN,tr|A0A0B5JG27|A0A0B5JG27_HUMAN,tr|A0A0B5JJ59|A0A0B5JJ59_HUMAN,tr|A0A0B5JJ63|A0A0B5JJ63_HUMAN,tr|A0A0C5D5W6|A0A0C5D5W6_HUMAN,tr|A0A0D3QSK8|A0A0D3QSK8_HUMAN,tr|A0A0D4CYF4|A0A0D4CYF4_HUMAN,tr|A0A0D6EFI1|A0A0D6EFI1_HUMAN,tr|A0A0E4AYH7|A0A0E4AYH7_HUMAN,tr|A0A0E4FHS6|A0A0E4FHS6_HUMAN,tr|A0A0F6SIH4|A0A0F6SIH4_HUMAN,tr|A0A0M3TH49|A0A0M3TH49_HUMAN,tr|A0A0P1IVP9|A0A0P1IVP9_HUMAN,tr|A0A0P1IVQ0|A0A0P1IVQ0_HUMAN,tr|A0A0P1IVV5|A0A0P1IVV5_HUMAN,tr|A0A0S1Z226|A0A0S1Z226_HUMAN,tr|A0A0U5KVZ8|A0A0U5KVZ8_HUMAN,tr|A0A140H959|A0A140H959_HUMAN,tr|A0A140H960|A0A140H960_HUMAN,tr|A0A140H961|A0A140H961_HUMAN,tr|A0A140H962|A0A140H962_HUMAN,tr|A0A140H963|A0A140H963_HUMAN,tr|A0A140H964|A0A140H964_HUMAN,tr|A0A140H965|A0A140H965_HUMAN,tr|A0A140H966|A0A140H966_HUMAN,tr|A0A140H968|A0A140H968_HUMAN,tr|A0A140H969|A0A140H969_HUMAN,tr|A0A140H970|A0A140H970_HUMAN,tr|A0A140H971|A0A140H971_HUMAN,tr|A0A140H972|A0A140H972_HUMAN,tr|A0A140H973|A0A140H973_HUMAN,tr|A0PFK1|A0PFK1_HUMAN,tr|A4VAS2|A4VAS2_HUMAN,tr|A6PZ59|A6PZ59_HUMAN,tr|A6PZ60|A6PZ60_HUMAN,tr|A6PZ61|A6PZ61_HUMAN,tr|A7DW67|A7DW67_HUMAN,tr|A9JPG7|A9JPG7_HUMAN,tr|A9P3T0|A9P3T0_HUMAN,tr|B0B3T3|B0B3T3_HUMAN,tr|B0B3T4|B0B3T4_HUMAN,tr|B0JE64|B0JE64_HUMAN,tr|B0JEG1|B0JEG1_HUMAN,tr|B2L5V2|B2L5V2_HUMAN,tr|B4DLT8|B4DLT8_HUMAN,tr|B4F4R6|B4F4R6_HUMAN,tr|B4F4R9|B4F4R9_HUMAN,tr|B4F4S0|B4F4S0_HUMAN,tr|B4F4S1|B4F4S1_HUMAN,tr|B4F4S2|B4F4S2_HUMAN,tr|B4F4S3|B4F4S3_HUMAN,tr|B4F4S4|B4F4S4_HUMAN,tr|B4F4S5|B4F4S5_HUMAN,tr|B4F4S6|B4F4S6_HUMAN,tr|B4F4S7|B4F4S7_HUMAN,tr|B4F4S8|B4F4S8_HUMAN,tr|B5MEI6|B5MEI6_HUMAN,tr|B5RHP0|B5RHP0_HUMAN,tr|B6ETL3|B6ETL3_HUMAN,tr|B6ETL4|B6ETL4_HUMAN,tr|B6ETP8|B6ETP8_HUMAN,tr|B6ETQ6|B6ETQ6_HUMAN,tr|B6ETQ7|B6ETQ7_HUMAN,tr|B6ZCF5|B6ZCF5_HUMAN,tr|B8Q0B7|B8Q0B7_HUMAN,tr|D1H0P2|D1H0P2_HUMAN,tr|D1H102|D1H102_HUMAN,tr|D3KDA6|D3KDA6_HUMAN,tr|D4P3E5|D4P3E5_HUMAN,tr|D5L848|D5L848_HUMAN,tr|D8MJ86|D8MJ86_HUMAN,tr|E1Y3Y3|E1Y3Y3_HUMAN,tr|E1Y3Y5|E1Y3Y5_HUMAN,tr|E5BCZ9|E5BCZ9_HUMAN,tr|E7BAS3|E7BAS3_HUMAN,tr|E7BAS4|E7BAS4_HUMAN,tr|E7BAS5|E7BAS5_HUMAN,tr|E7BAS6|E7BAS6_HUMAN,tr|E7EMF2|E7EMF2_HUMAN,tr|E7EQ47|E7EQ47_HUMAN,tr|E7EU00|E7EU00_HUMAN,tr|E7EVW1|E7EVW1_HUMAN,tr|E9PKB3|E9PKB3_HUMAN,tr|F2RM72|F2RM72_HUMAN,tr|G0TQY4|G0TQY4_HUMAN,tr|G1AUC2|G1AUC2_HUMAN,tr|G1AUC3|G1AUC3_HUMAN,tr|G4XMV9|G4XMV9_HUMAN,tr|G8FL61|G8FL61_HUMAN,tr|G8YY11|G8YY11_HUMAN,tr|G8YY12|G8YY12_HUMAN,tr|G8YY13|G8YY13_HUMAN,tr|G8YY14|G8YY14_HUMAN,tr|H2DQF5|H2DQF5_HUMAN,tr|H2DQF6|H2DQF6_HUMAN,tr|H2ETA0|H2ETA0_HUMAN,tr|H3BT10|H3BT10_HUMAN,tr|H6SH95|H6SH95_HUMAN,tr|I0CKG0|I0CKG0_HUMAN,tr|I2HA00|I2HA00_HUMAN,tr|I2HA01|I2HA01_HUMAN,tr|I6UL51|I6UL51_HUMAN,tr|I7ITT0|I7ITT0_HUMAN,tr|I7JB64|I7JB64_HUMAN,tr|I7JSY2|I7JSY2_HUMAN,tr|I7KDN9|I7KDN9_HUMAN,tr|I7L128|I7L128_HUMAN,tr|I7L571|I7L571_HUMAN,tr|I7LL22|I7LL22_HUMAN,tr|I7LNF1|I7LNF1_HUMAN,tr|I7LP06|I7LP06_HUMAN,tr|J7H0H3|J7H0H3_HUMAN,tr|J7IF04|J7IF04_HUMAN,tr|J7IJ78|J7IJ78_HUMAN,tr|J7ILZ7|J7ILZ7_HUMAN,tr|J7JLB9|J7JLB9_HUMAN,tr|J9ZZ22|J9ZZ22_HUMAN,tr|J9ZZ26|J9ZZ26_HUMAN,tr|J9ZZ28|J9ZZ28_HUMAN,tr|J9ZZ64|J9ZZ64_HUMAN,tr|J9ZZE7|J9ZZE7_HUMAN,tr|J9ZZF1|J9ZZF1_HUMAN,tr|K0A0Q6|K0A0Q6_HUMAN,tr|K0A0R1|K0A0R1_HUMAN,tr|K0A0R6|K0A0R6_HUMAN,tr|K0A0T3|K0A0T3_HUMAN,tr|K0A0T9|K0A0T9_HUMAN,tr|K4MWK1|K4MWK1_HUMAN,tr|K4RNB6|K4RNB6_HUMAN,tr|K4RNV5|K4RNV5_HUMAN,tr|K4RNY0|K4RNY0_HUMAN,tr|K4UI15|K4UI15_HUMAN,tr|K4UNQ7|K4UNQ7_HUMAN,tr|K4UQ06|K4UQ06_HUMAN,tr|K4UQ76|K4UQ76_HUMAN,tr|K8ES76|K8ES76_HUMAN,tr|K8ESS1|K8ESS1_HUMAN,tr|K8FE51|K8FE51_HUMAN,tr|K9JHF5|K9JHF5_HUMAN,tr|K9JHF7|K9JHF7_HUMAN,tr|K9JI17|K9JI17_HUMAN,tr|K9JIR2|K9JIR2_HUMAN,tr|L0RH38|L0RH38_HUMAN,tr|L0RH60|L0RH60_HUMAN,tr|L8EB13|L8EB13_HUMAN,tr|M5FHF1|M5FHF1_HUMAN,tr|O95489|O95489_HUMAN,tr|Q08GE1|Q08GE1_HUMAN,tr|Q0E5G3|Q0E5G3_HUMAN,tr|Q0E5H1|Q0E5H1_HUMAN,tr|Q0KG01|Q0KG01_HUMAN,tr|Q19A86|Q19A86_HUMAN,tr|Q1KT12|Q1KT12_HUMAN,tr|Q1KT13|Q1KT13_HUMAN,tr|Q2UVE8|Q2UVE8_HUMAN,tr|Q2UVE9|Q2UVE9_HUMAN,tr|Q333X4|Q333X4_HUMAN,tr|Q4EW06|Q4EW06_HUMAN,tr|Q5CCG6|Q5CCG6_HUMAN,tr|Q5CCG7|Q5CCG7_HUMAN,tr|Q5VSJ7|Q5VSJ7_HUMAN,tr|Q5VSJ8|Q5VSJ8_HUMAN,tr|Q5VSJ9|Q5VSJ9_HUMAN,tr|Q5XLS8|Q5XLS8_HUMAN,tr|Q5XLT0|Q5XLT0_HUMAN,tr|Q5XLT3|Q5XLT3_HUMAN,tr|Q6A1H2|Q6A1H2_HUMAN,tr|Q6A1H3|Q6A1H3_HUMAN,tr|Q6A1H4|Q6A1H4_HUMAN,tr|Q6KC49|Q6KC49_HUMAN,tr|Q6SV87|Q6SV87_HUMAN,tr|Q6SV88|Q6SV88_HUMAN,tr|Q6SV89|Q6SV89_HUMAN,tr|Q6SV90|Q6SV90_HUMAN,tr|Q6SV91|Q6SV91_HUMAN,tr|Q70HW2|Q70HW2_HUMAN,tr|Q70VV1|Q70VV1_HUMAN,tr|Q7RU08|Q7RU08_HUMAN,tr|Q7Z594|Q7Z594_HUMAN,tr|Q8IZT0|Q8IZT0_HUMAN,tr|Q8IZT1|Q8IZT1_HUMAN,tr|Q99906|Q99906_HUMAN,tr|Q9C0J7|Q9C0J7_HUMAN,tr|Q9H248|Q9H248_HUMAN,tr|Q9HCC3|Q9HCC3_HUMAN,tr|Q9UDZ5|Q9UDZ5_HUMAN,tr|Q9UEC6|Q9UEC6_HUMAN,tr|Q9UEC7|Q9UEC7_HUMAN,tr|Q9UK19|Q9UK19_HUMAN,tr|Q9UK74|Q9UK74_HUMAN,tr|Q9UP91|Q9UP91_HUMAN,tr|Q9UPC8|Q9UPC8_HUMAN,tr|S5VXN0|S5VXN0_HUMAN,tr|S6FLM9|S6FLM9_HUMAN,tr|T2DJN4|T2DJN4_HUMAN,tr|T2DKY0|T2DKY0_HUMAN,tr|T2DL93|T2DL93_HUMAN,tr|T2DL95|T2DL95_HUMAN,tr|T2DLL5|T2DLL5_HUMAN,tr|T2LKG5|T2LKG5_HUMAN,tr|U5U1V4|U5U1V4_HUMAN,tr|U6Q0X6|U6Q0X6_HUMAN,tr|V6EVT1|V6EVT1_HUMAN,tr|W6E995|W6E995_HUMAN,tr|W6PPJ2|W6PPJ2_HUMAN,tr|W6S1I0|W6S1I0_HUMAN	uni_human_2016.fasta	45,561.5	83.9%	1	1	1	0.0300%	2.24%
MDAV_SFD	BR1	MDAV_BR1	File Name: MDAV_09_01 (F037108)	Isoform 4 of COP9 signalosome complex subunit 1 OS=Homo sapiens GN=GPS1	sp|Q13098-5|CSN1_HUMAN,sp|Q13098-6|CSN1_HUMAN,sp|Q13098-7|CSN1_HUMAN,sp|Q13098|CSN1_HUMAN,tr|A0A096LP07|A0A096LP07_HUMAN,tr|A0A096LPJ3|A0A096LPJ3_HUMAN,tr|A8K070|A8K070_HUMAN,tr|B4DND6|B4DND6_HUMAN,tr|C9JFE4|C9JFE4_HUMAN,tr|J3KSA5|J3KSA5_HUMAN,tr|Q59F65|Q59F65_HUMAN	uni_human_2016.fasta	55,538.2	83.9%	1	1	1	0.0300%	1.44%
MDAV_SFD	BR1	MDAV_BR1	File Name: MDAV_09_01 (F037108)	Phosphatidylinositol-glycan biosynthesis class W protein OS=Homo sapiens GN=PIGW PE=1 SV=1	sp|Q7Z7B1|PIGW_HUMAN,tr|A0A024R0Y1|A0A024R0Y1_HUMAN,tr|A0A087WWS9|A0A087WWS9_HUMAN	uni_human_2016.fasta	56,885.3	83.4%	1	1	1	0.0300%	1.39%
MDAV_SFD	BR1	MDAV_BR1	File Name: MDAV_09_01 (F037108)	cAMP and cAMP-inhibited cGMP 3',5'-cyclic phosphodiesterase 10A OS=Homo sapiens GN=PDE10A PE=4 SV=1	tr|A0A087WUD0|A0A087WUD0_HUMAN,tr|Q6XYC4|Q6XYC4_HUMAN	uni_human_2016.fasta	19,325.0	94.2%	1	1	1	0.0300%	5.46%
MDAV_SFD	BR1	MDAV_BR1	File Name: MDAV_09_01 (F037108)	Translationally-controlled tumor protein OS=Homo sapiens GN=TPT1 PE=1 SV=1	tr|J3KPG2|J3KPG2_HUMAN	uni_human_2016.fasta	18,109.3	83.7%	1	1	1	0.0300%	4.37%
MDAV_SFD	BR1	MDAV_BR1	File Name: MDAV_09_01 (F037108)	Tax_Id=9606 Gene_Symbol=KRT6A Keratin, type II cytoskeletal 6A	IPI:CON_00300725.7|SWISS-PROT:P02538,sp|P02538|K2C6A_HUMAN,tr|A0A0S2Z428|A0A0S2Z428_HUMAN,tr|B4DRR0|B4DRR0_HUMAN	uni_human_2016.fasta	60,046.4	79.9%	1	1	1	0.0300%	1.77%
MDAV_SFD	BR1	MDAV_BR1	File Name: MDAV_09_01 (F037108)	Isoform 2 of F-box only protein 4 OS=Homo sapiens GN=FBXO4	sp|Q9UKT5-2|FBX4_HUMAN,sp|Q9UKT5|FBX4_HUMAN,tr|B3KNA0|B3KNA0_HUMAN,tr|D6RAJ6|D6RAJ6_HUMAN	uni_human_2016.fasta	44,136.8	82.6%	1	1	1	0.0300%	2.28%
MDAV_SFD	BR1	MDAV_BR1	File Name: MDAV_09_01 (F037108)	Ubiquitin carboxyl-terminal hydrolase 28 (Fragment) OS=Homo sapiens GN=USP28 PE=1 SV=1	tr|H0YFA0|H0YFA0_HUMAN	uni_human_2016.fasta	4,498.0	70.4%	0	0	0	0.000%	0.000%
MDAV_SFD	BR1	MDAV_BR1	File Name: MDAV_09_01 (F037108)	Tax_Id=9606 Gene_Symbol=KRT5 Keratin, type II cytoskeletal 5	IPI:CON_00009867.3|SWISS-PROT:P13647,sp|P13647|K2C5_HUMAN	uni_human_2016.fasta	62,379.6	82.0%	1	1	1	0.0300%	1.69%
MDAV_SFD	BR1	MDAV_BR1	File Name: MDAV_09_01 (F037108)	Isoform 3 of CUGBP Elav-like family member 6 OS=Homo sapiens GN=CELF6	sp|Q96J87-3|CELF6_HUMAN,sp|Q96J87|CELF6_HUMAN	uni_human_2016.fasta	50,477.1	82.5%	1	1	1	0.0300%	3.52%
MDAV_SFD	BR1	MDAV_BR1	File Name: MDAV_10_01 (F037109)	Antigen peptide transporter 1 OS=Homo sapiens GN=TAP1 PE=1 SV=2	sp|Q03518|TAP1_HUMAN,tr|A0A0S2Z5A6|A0A0S2Z5A6_HUMAN,tr|A0A140T9T7|A0A140T9T7_HUMAN,tr|B2R9F3|B2R9F3_HUMAN,tr|Q6QWC0|Q6QWC0_HUMAN,tr|Q6QWC1|Q6QWC1_HUMAN,tr|X5CKB3|X5CKB3_HUMAN	uni_human_2016.fasta	87,219.4	99.8%	2	2	2	0.0676%	2.97%
MDAV_SFD	BR1	MDAV_BR1	File Name: MDAV_10_01 (F037109)	Isoform 2 of Phosphoenolpyruvate carboxykinase [GTP], mitochondrial OS=Homo sapiens GN=PCK2	sp|Q16822-2|PCKGM_HUMAN,sp|Q16822|PCKGM_HUMAN,tr|A0A0A0MS74|A0A0A0MS74_HUMAN,tr|A0A0S2Z430|A0A0S2Z430_HUMAN,tr|A0A0S2Z451|A0A0S2Z451_HUMAN,tr|H0YM31|H0YM31_HUMAN,tr|Q6IB91|Q6IB91_HUMAN	uni_human_2016.fasta	70,730.9	99.8%	2	2	2	0.0676%	6.35%
MDAV_SFD	BR1	MDAV_BR1	File Name: MDAV_10_01 (F037109)	cDNA FLJ51546, highly similar to Glucagon-like peptide 2 receptor OS=Homo sapiens PE=2 SV=1	tr|B4DIS8|B4DIS8_HUMAN	uni_human_2016.fasta	59,483.7	80.7%	1	1	1	0.0338%	1.35%
MDAV_SFD	BR1	MDAV_BR1	File Name: MDAV_10_01 (F037109)	Isoform 5 of Protein arginine N-methyltransferase 5 OS=Homo sapiens GN=PRMT5	sp|O14744-5|ANM5_HUMAN,sp|O14744|ANM5_HUMAN,tr|B2RDD7|B2RDD7_HUMAN	uni_human_2016.fasta	72,685.1	88.9%	1	1	1	0.0338%	1.69%
MDAV_SFD	BR1	MDAV_BR1	File Name: MDAV_10_01 (F037109)	Isoform 2 of Antigen peptide transporter 2 OS=Homo sapiens GN=TAP2	sp|Q03519-2|TAP2_HUMAN,sp|Q03519|TAP2_HUMAN,tr|A0A087WYD6|A0A087WYD6_HUMAN,tr|A0A0G2JLV0|A0A0G2JLV0_HUMAN,tr|A0A140T9S0|A0A140T9S0_HUMAN,tr|B4DS72|B4DS72_HUMAN,tr|E7ENX8|E7ENX8_HUMAN,tr|Q59H06|Q59H06_HUMAN,tr|Q5JNW1|Q5JNW1_HUMAN,tr|Q9H4M2|Q9H4M2_HUMAN,tr|Q9UMW6|Q9UMW6_HUMAN,tr|Q9UP03|Q9UP03_HUMAN,tr|Q9UQ60|Q9UQ60_HUMAN,tr|X5CMH5|X5CMH5_HUMAN	uni_human_2016.fasta	75,665.5	88.2%	1	1	1	0.0338%	1.23%
MDAV_SFD	BR1	MDAV_BR1	File Name: MDAV_10_01 (F037109)	Phosphoglucomutase-2 OS=Homo sapiens GN=PGM2 PE=1 SV=4	sp|Q96G03|PGM2_HUMAN	uni_human_2016.fasta	68,285.7	99.3%	2	2	2	0.0676%	3.27%
MDAV_SFD	BR1	MDAV_BR1	File Name: MDAV_10_01 (F037109)	Brother of CDO (Fragment) OS=Homo sapiens GN=BOC PE=4 SV=1	tr|H7C5J2|H7C5J2_HUMAN	uni_human_2016.fasta	8,904.6	80.0%	1	1	1	0.0338%	14.3%
MDAV_SFD	BR1	MDAV_BR1	File Name: MDAV_10_01 (F037109)	Lamin-B1 OS=Homo sapiens GN=LMNB1 PE=1 SV=2	sp|P20700|LMNB1_HUMAN	uni_human_2016.fasta	66,409.6	100.0%	4	4	5	0.169%	6.83%
MDAV_SFD	BR1	MDAV_BR1	File Name: MDAV_10_01 (F037109)	Eukaryotic initiation factor 4A-II OS=Homo sapiens GN=EIF4A2 PE=1 SV=2	sp|Q14240|IF4A2_HUMAN,tr|E7EQG2|E7EQG2_HUMAN	uni_human_2016.fasta	46,403.6	68.5%	1	1	1	0.0338%	2.46%
MDAV_SFD	BR1	MDAV_BR1	File Name: MDAV_10_01 (F037109)	Cullin-4B OS=Homo sapiens GN=CUL4B PE=1 SV=4	sp|Q13620|CUL4B_HUMAN	uni_human_2016.fasta	103,986.6	46.8%	0	0	0	0.000%	0.000%
MDAV_SFD	BR1	MDAV_BR1	File Name: MDAV_10_01 (F037109)	Dolichyl-diphosphooligosaccharide--protein glycosyltransferase subunit 1 OS=Homo sapiens GN=RPN1 PE=1 SV=1	sp|P04843|RPN1_HUMAN,tr|B4DL99|B4DL99_HUMAN,tr|B4DNJ5|B4DNJ5_HUMAN,tr|B7Z4L4|B7Z4L4_HUMAN,tr|Q53EP4|Q53EP4_HUMAN,tr|Q6IBR0|Q6IBR0_HUMAN,tr|Q96HX3|Q96HX3_HUMAN	uni_human_2016.fasta	68,571.0	90.2%	1	1	1	0.0338%	1.81%
MDAV_SFD	BR1	MDAV_BR1	File Name: MDAV_10_01 (F037109)	cDNA FLJ53741, moderately similar to Dihydropyrimidine dehydrogenase OS=Homo sapiens PE=2 SV=1	tr|B4DML1|B4DML1_HUMAN	uni_human_2016.fasta	16,854.7	64.7%	0	0	0	0.000%	0.000%
MDAV_SFD	BR1	MDAV_BR1	File Name: MDAV_10_01 (F037109)	Immediate early protein IE2 OS=Homo sapiens GN=U86 PE=4 SV=1	tr|A0A126LB25|A0A126LB25_HUMAN	uni_human_2016.fasta	164,343.5	90.2%	1	1	1	0.0338%	1.17%
MDAV_SFD	BR1	MDAV_BR1	File Name: MDAV_10_01 (F037109)	Keratin, type II cytoskeletal 2 epidermal OS=Homo sapiens GN=KRT2 PE=1 SV=2	sp|P35908|K22E_HUMAN	uni_human_2016.fasta	65,433.9	100.0%	9	9	9	0.304%	16.0%
MDAV_SFD	BR1	MDAV_BR1	File Name: MDAV_10_01 (F037109)	Fibrillin-1 OS=Homo sapiens GN=FBN1 PE=1 SV=3	sp|P35555|FBN1_HUMAN	uni_human_2016.fasta	312,226.0	54.6%	0	0	0	0.000%	0.000%
MDAV_SFD	BR1	MDAV_BR1	File Name: MDAV_10_01 (F037109)	60S acidic ribosomal protein P2 (Fragment) OS=Homo sapiens GN=RPLP2 PE=1 SV=1	tr|H0YDD8|H0YDD8_HUMAN	uni_human_2016.fasta	9,097.2	35.0%	0	0	0	0.000%	0.000%
MDAV_SFD	BR1	MDAV_BR1	File Name: MDAV_10_01 (F037109)	Tax_Id=9606 Gene_Symbol=KRT17 Keratin, type I cytoskeletal 17	IPI:CON_00450768.7|SWISS-PROT:Q04695,IPI:CON_IPI00450768.7|SWISS-PROT:Q04695,sp|Q04695|K1C17_HUMAN	uni_human_2016.fasta	48,106.7	90.2%	1	1	1	0.0338%	7.41%
MDAV_SFD	BR1	MDAV_BR1	File Name: MDAV_10_01 (F037109)	Nucleolar protein 58 OS=Homo sapiens GN=NOP58 PE=1 SV=1	sp|Q9Y2X3|NOP58_HUMAN,tr|B3KN82|B3KN82_HUMAN	uni_human_2016.fasta	59,580.2	99.8%	2	2	2	0.0676%	5.10%
MDAV_SFD	BR1	MDAV_BR1	File Name: MDAV_10_01 (F037109)	Myosin-7 OS=Homo sapiens GN=MYH7 PE=1 SV=5	sp|P12883|MYH7_HUMAN,tr|A5YM51|A5YM51_HUMAN,tr|Q59EV3|Q59EV3_HUMAN,tr|Q5GJ54|Q5GJ54_HUMAN	uni_human_2016.fasta	223,103.9	64.4%	0	0	0	0.000%	0.000%
MDAV_SFD	BR1	MDAV_BR1	File Name: MDAV_10_01 (F037109)	Isoform 3 of Histone-lysine N-methyltransferase NSD2 OS=Homo sapiens GN=WHSC1	sp|O96028-3|NSD2_HUMAN,sp|O96028-5|NSD2_HUMAN,sp|O96028-6|NSD2_HUMAN,sp|O96028|NSD2_HUMAN,tr|D6R9V2|D6R9V2_HUMAN	uni_human_2016.fasta	152,258.8	54.1%	0	0	0	0.000%	0.000%
MDAV_SFD	BR1	MDAV_BR1	File Name: MDAV_10_01 (F037109)	Isoform 2 of Sorting nexin-2 OS=Homo sapiens GN=SNX2	sp|O60749-2|SNX2_HUMAN,sp|O60749|SNX2_HUMAN,tr|B3KML1|B3KML1_HUMAN,tr|B3KN57|B3KN57_HUMAN,tr|Q53GG3|Q53GG3_HUMAN	uni_human_2016.fasta	58,472.2	90.2%	1	1	1	0.0338%	3.48%
MDAV_SFD	BR1	MDAV_BR1	File Name: MDAV_10_01 (F037109)	Lamin-B2 OS=Homo sapiens GN=LMNB2 PE=1 SV=4	sp|Q03252|LMNB2_HUMAN	uni_human_2016.fasta	69,949.4	100.0%	3	3	3	0.101%	6.13%
MDAV_SFD	BR1	MDAV_BR1	File Name: MDAV_10_01 (F037109)	6-pyruvoyl tetrahydrobiopterin synthase OS=Homo sapiens GN=PTS PE=1 SV=1	sp|Q03393|PTPS_HUMAN,tr|E9PJM0|E9PJM0_HUMAN,tr|E9PKY8|E9PKY8_HUMAN	uni_human_2016.fasta	16,385.4	42.3%	0	0	0	0.000%	0.000%
MDAV_SFD	BR1	MDAV_BR1	File Name: MDAV_10_01 (F037109)	cDNA FLJ58287, highly similar to Galactoside 2-alpha-L-fucosyltransferase 2 (EC 2.4.1.69) OS=Homo sapiens PE=2 SV=1	tr|B4DVU6|B4DVU6_HUMAN,tr|B7Z6W0|B7Z6W0_HUMAN	uni_human_2016.fasta	29,292.1	90.2%	1	1	1	0.0338%	3.24%
MDAV_SFD	BR1	MDAV_BR1	File Name: MDAV_10_01 (F037109)	Isoform 3 of Disks large homolog 3 OS=Homo sapiens GN=DLG3	sp|Q92796-3|DLG3_HUMAN	uni_human_2016.fasta	42,112.6	45.1%	0	0	0	0.000%	0.000%
MDAV_SFD	BR1	MDAV_BR1	File Name: MDAV_10_01 (F037109)	Isoform 2 of Coronin-7 OS=Homo sapiens GN=CORO7	sp|P57737-2|CORO7_HUMAN,sp|P57737-3|CORO7_HUMAN,sp|P57737-4|CORO7_HUMAN,sp|P57737|CORO7_HUMAN,tr|A0A0A6YYL4|A0A0A6YYL4_HUMAN	uni_human_2016.fasta	100,605.6	49.5%	0	0	0	0.000%	0.000%
MDAV_SFD	BR1	MDAV_BR1	File Name: MDAV_10_01 (F037109)	Plastin-2 OS=Homo sapiens GN=LCP1 PE=1 SV=6	sp|P13796|PLSL_HUMAN,tr|A0A024RDT4|A0A024RDT4_HUMAN,tr|Q53FI1|Q53FI1_HUMAN,tr|V9HWJ7|V9HWJ7_HUMAN	uni_human_2016.fasta	70,291.2	100.0%	5	6	6	0.203%	9.09%
MDAV_SFD	BR1	MDAV_BR1	File Name: MDAV_10_01 (F037109)	Isoform 2 of Calcium-binding mitochondrial carrier protein Aralar1 OS=Homo sapiens GN=SLC25A12	sp|O75746-2|CMC1_HUMAN,sp|O75746|CMC1_HUMAN,tr|B3KMV8|B3KMV8_HUMAN	uni_human_2016.fasta	74,764.0	90.2%	1	1	1	0.0338%	1.40%
MDAV_SFD	BR1	MDAV_BR1	File Name: MDAV_10_01 (F037109)	Isoform 2 of T-complex protein 1 subunit theta OS=Homo sapiens GN=CCT8	sp|P50990-2|TCPQ_HUMAN,sp|P50990-3|TCPQ_HUMAN,sp|P50990|TCPQ_HUMAN,tr|Q53HU0|Q53HU0_HUMAN,tr|Q7Z759|Q7Z759_HUMAN	uni_human_2016.fasta	59,621.0	65.3%	0	0	0	0.000%	0.000%
MDAV_SFD	BR1	MDAV_BR1	File Name: MDAV_10_01 (F037109)	Isoform 2 of Heterogeneous nuclear ribonucleoprotein Q OS=Homo sapiens GN=SYNCRIP	sp|O60506-2|HNRPQ_HUMAN,sp|O60506-3|HNRPQ_HUMAN,sp|O60506-4|HNRPQ_HUMAN,sp|O60506|HNRPQ_HUMAN,tr|B2R8Z8|B2R8Z8_HUMAN,tr|B7Z645|B7Z645_HUMAN,tr|Q05CK9|Q05CK9_HUMAN,tr|Q59GL1|Q59GL1_HUMAN	uni_human_2016.fasta	69,603.5	99.8%	2	2	2	0.0676%	3.91%
MDAV_SFD	BR1	MDAV_BR1	File Name: MDAV_10_01 (F037109)	Isoform 2 of Stress-induced-phosphoprotein 1 OS=Homo sapiens GN=STIP1	sp|P31948-2|STIP1_HUMAN,sp|P31948-3|STIP1_HUMAN,sp|P31948|STIP1_HUMAN,tr|A8K690|A8K690_HUMAN,tr|V9HW72|V9HW72_HUMAN	uni_human_2016.fasta	62,642.1	99.6%	2	2	2	0.0676%	4.41%
MDAV_SFD	BR1	MDAV_BR1	File Name: MDAV_10_01 (F037109)	Rap guanine nucleotide exchange factor 2 (Fragment) OS=Homo sapiens GN=RAPGEF2 PE=1 SV=7	tr|H0Y8H7|H0Y8H7_HUMAN	uni_human_2016.fasta	28,692.2	41.6%	0	0	0	0.000%	0.000%
MDAV_SFD	BR1	MDAV_BR1	File Name: MDAV_10_01 (F037109)	Isoform 2 of Probable ATP-dependent RNA helicase DDX17 OS=Homo sapiens GN=DDX17	sp|Q92841-1|DDX17_HUMAN,sp|Q92841-2|DDX17_HUMAN,sp|Q92841-3|DDX17_HUMAN	uni_human_2016.fasta	72,373.0	90.2%	1	1	2	0.0676%	1.69%
MDAV_SFD	BR1	MDAV_BR1	File Name: MDAV_10_01 (F037109)	Cytoskeleton-associated protein 4 OS=Homo sapiens GN=CKAP4 PE=1 SV=2	sp|Q07065|CKAP4_HUMAN,tr|A0A024RBH2|A0A024RBH2_HUMAN,tr|B3KVX6|B3KVX6_HUMAN,tr|Q6NWZ1|Q6NWZ1_HUMAN,tr|Q8TB01|Q8TB01_HUMAN	uni_human_2016.fasta	66,022.2	90.2%	1	1	1	0.0338%	3.16%
MDAV_SFD	BR1	MDAV_BR1	File Name: MDAV_10_01 (F037109)	Tax_Id=9606 Gene_Symbol=KRT5 Keratin, type II cytoskeletal 5	IPI:CON_00009867.3|SWISS-PROT:P13647,sp|P13647|K2C5_HUMAN	uni_human_2016.fasta	62,379.6	98.1%	1	1	1	0.0338%	4.07%
MDAV_SFD	BR1	MDAV_BR1	File Name: MDAV_10_01 (F037109)	(Bos taurus) Bovine serum albumin precursor	IPI:CON_00708398.1|SWISS-PROT:P02769	uni_human_2016.fasta	69,294.2	56.8%	0	0	0	0.000%	0.000%
MDAV_SFD	BR1	MDAV_BR1	File Name: MDAV_10_01 (F037109)	Ribosomal L1 domain-containing protein 1 OS=Homo sapiens GN=RSL1D1 PE=1 SV=3	sp|O76021|RL1D1_HUMAN,tr|Q32Q62|Q32Q62_HUMAN	uni_human_2016.fasta	54,974.7	99.8%	2	2	2	0.0676%	7.35%
MDAV_SFD	BR1	MDAV_BR1	File Name: MDAV_10_01 (F037109)	Tax_Id=9606 Gene_Symbol=KRT14 Keratin, type I cytoskeletal 14	IPI:CON_00384444.5|SWISS-PROT:P02533,sp|P02533|K1C14_HUMAN	uni_human_2016.fasta	51,622.6	90.2%	1	1	1	0.0338%	6.78%
MDAV_SFD	BR1	MDAV_BR1	File Name: MDAV_10_01 (F037109)	HEJ1 OS=Homo sapiens PE=2 SV=1	tr|Q96RF1|Q96RF1_HUMAN	uni_human_2016.fasta	7,298.4	90.2%	1	1	1	0.0338%	15.6%
MDAV_SFD	BR1	MDAV_BR1	File Name: MDAV_10_01 (F037109)	Cordon-bleu protein-like 1 (Fragment) OS=Homo sapiens GN=COBLL1 PE=1 SV=1	tr|A0A0X1KG75|A0A0X1KG75_HUMAN	uni_human_2016.fasta	127,945.6	34.3%	0	0	0	0.000%	0.000%
MDAV_SFD	BR1	MDAV_BR1	File Name: MDAV_10_01 (F037109)	Melanoma inhibitory activity protein 3 (Fragment) OS=Homo sapiens GN=MIA3 PE=1 SV=1	tr|H7C0T4|H7C0T4_HUMAN	uni_human_2016.fasta	10,792.3	34.9%	0	0	0	0.000%	0.000%
MDAV_SFD	BR1	MDAV_BR1	File Name: MDAV_10_01 (F037109)	Potassium voltage-gated channel subfamily H member 5 OS=Homo sapiens GN=KCNH5 PE=1 SV=3	sp|Q8NCM2|KCNH5_HUMAN	uni_human_2016.fasta	111,879.3	90.2%	1	1	1	0.0338%	1.42%
MDAV_SFD	BR1	MDAV_BR1	File Name: MDAV_10_01 (F037109)	Trypsin - Sus scrofa (Pig).	IPI:CON_Trypsin|SWISS-PROT:P00761|TRYP_PIG	uni_human_2016.fasta	24,409.3	99.8%	2	2	2	0.0676%	12.1%
MDAV_SFD	BR1	MDAV_BR1	File Name: MDAV_10_01 (F037109)	Cleavage stimulation factor subunit 2 tau variant OS=Homo sapiens GN=CSTF2T PE=1 SV=1	sp|Q9H0L4|CSTFT_HUMAN	uni_human_2016.fasta	64,436.9	89.7%	1	1	1	0.0338%	1.79%
MDAV_SFD	BR1	MDAV_BR1	File Name: MDAV_10_01 (F037109)	Peroxisomal membrane protein PEX16 (Fragment) OS=Homo sapiens GN=PEX16 PE=1 SV=1	tr|E9PLS4|E9PLS4_HUMAN,tr|E9PP98|E9PP98_HUMAN	uni_human_2016.fasta	17,995.6	66.3%	1	1	1	0.0338%	4.37%
MDAV_SFD	BR1	MDAV_BR1	File Name: MDAV_10_01 (F037109)	Isoform 2 of Lariat debranching enzyme OS=Homo sapiens GN=DBR1	sp|Q9UK59-2|DBR1_HUMAN	uni_human_2016.fasta	35,022.9	88.8%	1	1	1	0.0338%	3.53%
MDAV_SFD	BR1	MDAV_BR1	File Name: MDAV_10_01 (F037109)	Isoform 2 of Heat shock 70 kDa protein 1A OS=Homo sapiens GN=HSPA1A	sp|P0DMV8-2|HS71A_HUMAN,sp|P0DMV8|HS71A_HUMAN,sp|P0DMV9|HS71B_HUMAN,sp|P17066|HSP76_HUMAN,tr|A0A0G2JIW1|A0A0G2JIW1_HUMAN,tr|A8K5I0|A8K5I0_HUMAN,tr|B2R6X5|B2R6X5_HUMAN,tr|B3KSM6|B3KSM6_HUMAN,tr|B4DFN9|B4DFN9_HUMAN,tr|B4DI39|B4DI39_HUMAN,tr|B4DWK5|B4DWK5_HUMAN,tr|Q53FC7|Q53FC7_HUMAN,tr|Q59EJ3|Q59EJ3_HUMAN	uni_human_2016.fasta	71,028.8	100.0%	3	3	3	0.101%	8.53%
MDAV_SFD	BR1	MDAV_BR1	File Name: MDAV_10_01 (F037109)	Isoform 3 of Nucleolar and coiled-body phosphoprotein 1 OS=Homo sapiens GN=NOLC1	sp|Q14978-3|NOLC1_HUMAN,sp|Q14978|NOLC1_HUMAN,tr|B2RAU8|B2RAU8_HUMAN	uni_human_2016.fasta	73,604.2	72.4%	1	1	1	0.0338%	1.000%
MDAV_SFD	BR1	MDAV_BR1	File Name: MDAV_10_01 (F037109)	Alkyldihydroxyacetonephosphate synthase, peroxisomal OS=Homo sapiens GN=AGPS PE=1 SV=1	sp|O00116|ADAS_HUMAN,tr|Q53SG6|Q53SG6_HUMAN	uni_human_2016.fasta	72,913.3	90.2%	1	1	1	0.0338%	1.82%
MDAV_SFD	BR1	MDAV_BR1	File Name: MDAV_10_01 (F037109)	Fatty acid synthase OS=Homo sapiens GN=FASN PE=1 SV=3	sp|P49327|FAS_HUMAN,tr|A0A0U1RQF0|A0A0U1RQF0_HUMAN	uni_human_2016.fasta	273,427.1	90.2%	1	1	1	0.0338%	0.438%
MDAV_SFD	BR1	MDAV_BR1	File Name: MDAV_10_01 (F037109)	WD repeat-containing protein 60 OS=Homo sapiens GN=WDR60 PE=1 SV=3	sp|Q8WVS4|WDR60_HUMAN,tr|A0A140VK66|A0A140VK66_HUMAN,tr|H7C022|H7C022_HUMAN,tr|Q6AI63|Q6AI63_HUMAN	uni_human_2016.fasta	122,572.4	49.2%	0	0	0	0.000%	0.000%
MDAV_SFD	BR1	MDAV_BR1	File Name: MDAV_10_01 (F037109)	BCL6 corepressor-cyclin B3 fusion protein OS=Homo sapiens PE=2 SV=1	tr|H9A532|H9A532_HUMAN	uni_human_2016.fasta	337,727.9	73.1%	1	1	1	0.0338%	0.625%
MDAV_SFD	BR1	MDAV_BR1	File Name: MDAV_10_01 (F037109)	Hypoxia-inducible factor prolyl hydroxylase 2 OS=Homo sapiens GN=EGLN1 PE=4 SV=1	tr|R4RYY7|R4RYY7_HUMAN,tr|R4RZ18|R4RZ18_HUMAN,tr|R4SCF3|R4SCF3_HUMAN	uni_human_2016.fasta	46,001.3	71.7%	1	1	1	0.0338%	4.23%
MDAV_SFD	BR1	MDAV_BR1	File Name: MDAV_10_01 (F037109)	Isoform 3 of Tyrosine-protein phosphatase non-receptor type 6 OS=Homo sapiens GN=PTPN6	sp|P29350-2|PTN6_HUMAN,sp|P29350-3|PTN6_HUMAN,sp|P29350-4|PTN6_HUMAN,sp|P29350|PTN6_HUMAN,tr|B4DPS0|B4DPS0_HUMAN,tr|Q53EL0|Q53EL0_HUMAN,tr|Q53XS4|Q53XS4_HUMAN	uni_human_2016.fasta	67,561.8	55.5%	0	0	0	0.000%	0.000%
MDAV_SFD	BR1	MDAV_BR1	File Name: MDAV_10_01 (F037109)	NARG1 protein (Fragment) OS=Homo sapiens GN=NARG1 PE=2 SV=1	tr|Q58F05|Q58F05_HUMAN	uni_human_2016.fasta	72,390.4	74.3%	1	1	1	0.0338%	1.47%
MDAV_SFD	BR1	MDAV_BR1	File Name: MDAV_10_01 (F037109)	cDNA FLJ51169 OS=Homo sapiens PE=2 SV=1	tr|B4E060|B4E060_HUMAN	uni_human_2016.fasta	15,182.8	64.3%	0	0	0	0.000%	0.000%
MDAV_SFD	BR1	MDAV_BR1	File Name: MDAV_10_01 (F037109)	Alternative protein EZH2 OS=Homo sapiens GN=EZH2 PE=4 SV=1	tr|L0R855|L0R855_HUMAN	uni_human_2016.fasta	7,729.3	43.0%	0	0	0	0.000%	0.000%
MDAV_SFD	BR1	MDAV_BR1	File Name: MDAV_10_01 (F037109)	Isoform 2 of Bifunctional purine biosynthesis protein PURH OS=Homo sapiens GN=ATIC	sp|P31939-2|PUR9_HUMAN,sp|P31939|PUR9_HUMAN,tr|B2R7P8|B2R7P8_HUMAN,tr|V9HWH7|V9HWH7_HUMAN	uni_human_2016.fasta	64,616.5	100.0%	3	3	3	0.101%	5.58%
MDAV_SFD	BR1	MDAV_BR1	File Name: MDAV_10_01 (F037109)	Keratin, type I cytoskeletal 9 OS=Homo sapiens GN=KRT9 PE=1 SV=3	sp|P35527|K1C9_HUMAN	uni_human_2016.fasta	62,065.9	100.0%	7	7	8	0.271%	18.3%
MDAV_SFD	BR1	MDAV_BR1	File Name: MDAV_10_01 (F037109)	Amyloid beta A4 protein (Fragment) OS=Homo sapiens GN=APP PE=1 SV=1	tr|H7C2L2|H7C2L2_HUMAN	uni_human_2016.fasta	20,376.7	37.4%	0	0	0	0.000%	0.000%
MDAV_SFD	BR1	MDAV_BR1	File Name: MDAV_10_01 (F037109)	Isoform 2 of Ankyrin repeat domain-containing protein 12 OS=Homo sapiens GN=ANKRD12	sp|Q6UB98-2|ANR12_HUMAN,sp|Q6UB98|ANR12_HUMAN	uni_human_2016.fasta	235,657.2	51.7%	0	0	0	0.000%	0.000%
MDAV_SFD	BR1	MDAV_BR1	File Name: MDAV_10_01 (F037109)	Isoform 2 of Coiled-coil domain-containing protein 171 OS=Homo sapiens GN=CCDC171	sp|Q6TFL3-3|CC171_HUMAN,sp|Q6TFL3-4|CC171_HUMAN,sp|Q6TFL3|CC171_HUMAN	uni_human_2016.fasta	152,814.2	71.6%	1	1	1	0.0338%	0.570%
MDAV_SFD	BR1	MDAV_BR1	File Name: MDAV_10_01 (F037109)	Heat shock protein HSP 90-beta OS=Homo sapiens GN=HSP90AB1 PE=1 SV=4	sp|P08238|HS90B_HUMAN,tr|A0A024RD80|A0A024RD80_HUMAN,tr|B4DGL0|B4DGL0_HUMAN,tr|B4DMA2|B4DMA2_HUMAN	uni_human_2016.fasta	83,267.3	75.3%	1	1	1	0.0338%	2.90%
MDAV_SFD	BR1	MDAV_BR1	File Name: MDAV_10_01 (F037109)	Muscleblind-like protein 1 (Fragment) OS=Homo sapiens GN=MBNL1 PE=1 SV=1	tr|H7C4T5|H7C4T5_HUMAN	uni_human_2016.fasta	35,820.8	84.8%	1	1	1	0.0338%	2.43%
MDAV_SFD	BR1	MDAV_BR1	File Name: MDAV_10_01 (F037109)	Isoform 2 of Succinate dehydrogenase [ubiquinone] flavoprotein subunit, mitochondrial OS=Homo sapiens GN=SDHA	sp|P31040-2|SDHA_HUMAN,sp|P31040-3|SDHA_HUMAN,sp|P31040|SDHA_HUMAN,tr|A0A024QZ30|A0A024QZ30_HUMAN,tr|A0A087X1I3|A0A087X1I3_HUMAN,tr|B3KT34|B3KT34_HUMAN,tr|Q0QF12|Q0QF12_HUMAN	uni_human_2016.fasta	60,051.4	90.2%	1	1	1	0.0338%	2.11%
MDAV_SFD	BR1	MDAV_BR1	File Name: MDAV_10_01 (F037109)	Parkin coregulated gene protein (Fragment) OS=Homo sapiens GN=PACRG PE=1 SV=1	tr|H0YGE0|H0YGE0_HUMAN	uni_human_2016.fasta	14,460.4	33.4%	0	0	0	0.000%	0.000%
MDAV_SFD	BR1	MDAV_BR1	File Name: MDAV_10_01 (F037109)	KIAA1549 protein OS=Homo sapiens GN=KIAA1549 PE=2 SV=1	tr|Q6FII2|Q6FII2_HUMAN	uni_human_2016.fasta	11,724.7	86.9%	1	1	1	0.0338%	7.27%
MDAV_SFD	BR1	MDAV_BR1	File Name: MDAV_10_01 (F037109)	Isoform 2 of Interferon lambda-4 OS=Homo sapiens GN=IFNL4	sp|K9M1U5-2|IFNL4_HUMAN,sp|K9M1U5-3|IFNL4_HUMAN,sp|K9M1U5-4|IFNL4_HUMAN,sp|K9M1U5|IFNL4_HUMAN,tr|A0A087WXX6|A0A087WXX6_HUMAN,tr|K9M1I8|K9M1I8_HUMAN	uni_human_2016.fasta	19,675.4	78.0%	1	1	1	0.0338%	5.29%
MDAV_SFD	BR1	MDAV_BR1	File Name: MDAV_10_01 (F037109)	Aspartate--tRNA ligase, mitochondrial OS=Homo sapiens GN=DARS2 PE=1 SV=1	sp|Q6PI48|SYDM_HUMAN,tr|A0A024R8Z9|A0A024R8Z9_HUMAN,tr|A8K4A8|A8K4A8_HUMAN	uni_human_2016.fasta	73,565.0	99.8%	2	2	2	0.0676%	2.95%
MDAV_SFD	BR1	MDAV_BR1	File Name: MDAV_10_01 (F037109)	Isoform 2 of T-complex protein 1 subunit gamma OS=Homo sapiens GN=CCT3	sp|P49368-2|TCPG_HUMAN,sp|P49368|TCPG_HUMAN,tr|B3KX11|B3KX11_HUMAN,tr|B4DUR8|B4DUR8_HUMAN,tr|Q2TU64|Q2TU64_HUMAN,tr|Q59H77|Q59H77_HUMAN	uni_human_2016.fasta	60,535.4	99.8%	2	2	2	0.0676%	4.54%
MDAV_SFD	BR1	MDAV_BR1	File Name: MDAV_10_01 (F037109)	Tax_Id=9606 Gene_Symbol=KRT6A Keratin, type II cytoskeletal 6A	IPI:CON_00300725.7|SWISS-PROT:P02538,sp|P02538|K2C6A_HUMAN,tr|A0A0S2Z428|A0A0S2Z428_HUMAN,tr|B4DRR0|B4DRR0_HUMAN	uni_human_2016.fasta	60,046.4	100.0%	3	3	3	0.101%	12.1%
MDAV_SFD	BR1	MDAV_BR1	File Name: MDAV_10_01 (F037109)	Interleukin 4 delta 2 (Fragment) OS=Homo sapiens GN=IL4 PE=2 SV=1	tr|Q9UPB9|Q9UPB9_HUMAN	uni_human_2016.fasta	13,226.6	88.3%	1	1	1	0.0338%	11.4%
MDAV_SFD	BR1	MDAV_BR1	File Name: MDAV_10_01 (F037109)	Uncharacterized protein (Fragment) OS=Homo sapiens PE=4 SV=2	tr|H3BSE6|H3BSE6_HUMAN	uni_human_2016.fasta	11,344.2	42.5%	0	0	0	0.000%	0.000%
MDAV_SFD	BR1	MDAV_BR1	File Name: MDAV_10_01 (F037109)	Polyphosphoinositide phosphatase OS=Homo sapiens GN=FIG4 PE=1 SV=1	tr|Q5TCS4|Q5TCS4_HUMAN	uni_human_2016.fasta	15,901.6	69.1%	1	1	1	0.0338%	7.91%
MDAV_SFD	BR1	MDAV_BR1	File Name: MDAV_10_01 (F037109)	Heat shock cognate 71 kDa protein OS=Homo sapiens GN=HSPA8 PE=1 SV=1	sp|P11142|HSP7C_HUMAN,tr|B3KTV0|B3KTV0_HUMAN,tr|E9PKE3|E9PKE3_HUMAN,tr|E9PNE6|E9PNE6_HUMAN,tr|Q53GZ6|Q53GZ6_HUMAN,tr|V9HW22|V9HW22_HUMAN	uni_human_2016.fasta	70,899.8	90.2%	1	2	2	0.0676%	4.95%
MDAV_SFD	BR1	MDAV_BR1	File Name: MDAV_10_01 (F037109)	Seven transmembrane helix receptor OS=Homo sapiens PE=3 SV=1	tr|Q8NHC2|Q8NHC2_HUMAN	uni_human_2016.fasta	31,530.1	90.2%	1	1	1	0.0338%	3.45%
MDAV_SFD	BR1	MDAV_BR1	File Name: MDAV_10_01 (F037109)	Isoform 2 of Dermcidin OS=Homo sapiens GN=DCD	sp|P81605-2|DCD_HUMAN,sp|P81605|DCD_HUMAN	uni_human_2016.fasta	11,284.1	90.2%	1	1	1	0.0338%	9.09%
MDAV_SFD	BR1	MDAV_BR1	File Name: MDAV_10_01 (F037109)	Heterogeneous nuclear ribonucleoprotein U OS=Homo sapiens GN=HNRNPU PE=1 SV=6	sp|Q00839|HNRPU_HUMAN,tr|B3KX72|B3KX72_HUMAN,tr|Q96BA7|Q96BA7_HUMAN	uni_human_2016.fasta	90,585.2	90.2%	1	1	1	0.0338%	1.82%
MDAV_SFD	BR1	MDAV_BR1	File Name: MDAV_10_01 (F037109)	ATPase family AAA domain-containing protein 3B OS=Homo sapiens GN=ATAD3B PE=1 SV=1	sp|Q5T9A4|ATD3B_HUMAN	uni_human_2016.fasta	72,574.0	90.2%	1	1	1	0.0338%	1.70%
MDAV_SFD	BR1	MDAV_BR1	File Name: MDAV_10_01 (F037109)	Isoform 2 of 5'-AMP-activated protein kinase catalytic subunit alpha-1 OS=Homo sapiens GN=PRKAA1	sp|Q13131-2|AAPK1_HUMAN,sp|Q13131|AAPK1_HUMAN	uni_human_2016.fasta	64,010.8	90.2%	1	1	1	0.0338%	1.74%
MDAV_SFD	BR1	MDAV_BR1	File Name: MDAV_10_01 (F037109)	Isoform 2 of tRNA dimethylallyltransferase, mitochondrial OS=Homo sapiens GN=TRIT1	sp|Q9H3H1-2|MOD5_HUMAN,sp|Q9H3H1-3|MOD5_HUMAN	uni_human_2016.fasta	37,435.9	63.2%	0	0	0	0.000%	0.000%
MDAV_SFD	BR1	MDAV_BR1	File Name: MDAV_10_01 (F037109)	Prelamin-A/C OS=Homo sapiens GN=LMNA PE=1 SV=1	sp|P02545|LMNA_HUMAN	uni_human_2016.fasta	74,140.7	100.0%	3	3	3	0.101%	5.57%
MDAV_SFD	BR1	MDAV_BR1	File Name: MDAV_10_01 (F037109)	Isoform 2 of Signal recognition particle subunit SRP68 OS=Homo sapiens GN=SRP68	sp|Q9UHB9-2|SRP68_HUMAN,sp|Q9UHB9-4|SRP68_HUMAN,sp|Q9UHB9|SRP68_HUMAN	uni_human_2016.fasta	70,732.0	90.2%	1	1	1	0.0338%	1.51%
MDAV_SFD	BR1	MDAV_BR1	File Name: MDAV_10_01 (F037109)	Keratin 1 OS=Homo sapiens GN=KRT1 PE=3 SV=1	tr|H6VRG2|H6VRG2_HUMAN	uni_human_2016.fasta	66,067.3	100.0%	16	17	17	0.575%	26.6%
MDAV_SFD	BR1	MDAV_BR1	File Name: MDAV_10_01 (F037109)	Tax_Id=9606 Gene_Symbol=KRT16 Keratin, type I cytoskeletal 16	IPI:CON_00217963.3|SWISS-PROT:P08779,IPI:CON_IPI00217963.3|SWISS-PROT:P08779,sp|P08779|K1C16_HUMAN	uni_human_2016.fasta	51,269.0	99.9%	2	2	2	0.0676%	6.98%
MDAV_SFD	BR1	MDAV_BR1	File Name: MDAV_10_01 (F037109)	Tax_Id=9606 Gene_Symbol=KRT10 Keratin, type I cytoskeletal 10	IPI:CON_00009865.2|SWISS-PROT:P13645,sp|P13645|K1C10_HUMAN	uni_human_2016.fasta	59,512.4	100.0%	6	6	6	0.203%	12.8%
MDAV_SFD	BR1	MDAV_BR1	File Name: MDAV_10_01 (F037109)	Isoform 2 of Heat shock protein HSP 90-alpha OS=Homo sapiens GN=HSP90AA1	sp|P07900-2|HS90A_HUMAN,sp|P07900|HS90A_HUMAN,tr|K9JA46|K9JA46_HUMAN	uni_human_2016.fasta	84,663.2	99.8%	2	2	2	0.0676%	2.46%
MDAV_SFD	BR1	MDAV_BR1	File Name: MDAV_10_01 (F037109)	Isoform 2 of V-type proton ATPase catalytic subunit A OS=Homo sapiens GN=ATP6V1A	sp|P38606-2|VATA_HUMAN,sp|P38606|VATA_HUMAN	uni_human_2016.fasta	68,305.5	99.8%	2	2	2	0.0676%	4.45%
MDAV_SFD	BR1	MDAV_BR1	File Name: MDAV_10_01 (F037109)	Uncharacterized protein (Fragment) OS=Homo sapiens PE=4 SV=1	tr|H0YJX3|H0YJX3_HUMAN	uni_human_2016.fasta	16,615.3	33.9%	0	0	0	0.000%	0.000%
MDAV_SFD	BR1	MDAV_BR1	File Name: MDAV_10_01 (F037109)	cDNA FLJ58465, highly similar to RNA-binding region-containing protein 2 OS=Homo sapiens PE=2 SV=1	tr|B4E1M7|B4E1M7_HUMAN	uni_human_2016.fasta	58,407.3	99.8%	2	2	2	0.0676%	5.95%
MDAV_SFD	BR1	MDAV_BR1	File Name: MDAV_10_01 (F037109)	Keratin, type II cytoskeletal 1 OS=Homo sapiens GN=KRT1 PE=1 SV=6	sp|P04264|K2C1_HUMAN,tr|H6VRG0|H6VRG0_HUMAN,tr|H6VRG1|H6VRG1_HUMAN,tr|H6VRG3|H6VRG3_HUMAN	uni_human_2016.fasta	66,040.3	90.2%	1	1	1	0.0338%	28.4%
MDAV_SFD	BR1	MDAV_BR1	File Name: MDAV_10_01 (F037109)	Isoform 2 of Eukaryotic translation initiation factor 3 subunit D OS=Homo sapiens GN=EIF3D	sp|O15371-2|EIF3D_HUMAN,sp|O15371-3|EIF3D_HUMAN,sp|O15371|EIF3D_HUMAN,tr|B0QYA4|B0QYA4_HUMAN,tr|B0QYA5|B0QYA5_HUMAN,tr|B4E1K8|B4E1K8_HUMAN	uni_human_2016.fasta	63,973.8	90.2%	1	1	1	0.0338%	2.81%
MDAV_SFD	BR1	MDAV_BR1	File Name: MDAV_10_01 (F037109)	Leucine-rich repeat-containing protein 47 OS=Homo sapiens GN=LRRC47 PE=1 SV=1	sp|Q8N1G4|LRC47_HUMAN,tr|A0A024R4G1|A0A024R4G1_HUMAN	uni_human_2016.fasta	63,474.8	90.2%	1	1	1	0.0338%	2.06%
MDAV_SFD	BR1	MDAV_BR1	File Name: MDAV_10_01 (F037109)	NEDD4 family-interacting protein 2 OS=Homo sapiens GN=NDFIP2 PE=1 SV=1	tr|A0A0C4DGW0|A0A0C4DGW0_HUMAN,tr|B4DGY6|B4DGY6_HUMAN,tr|B4DLX2|B4DLX2_HUMAN	uni_human_2016.fasta	24,786.5	82.1%	1	1	1	0.0338%	4.13%
MDAV_SFD	BR1	MDAV_BR1	File Name: MDAV_10_01 (F037109)	Chitinase-3-like protein 1 (Fragment) OS=Homo sapiens GN=CHI3L1 PE=1 SV=1	tr|H0Y3U8|H0Y3U8_HUMAN	uni_human_2016.fasta	16,825.3	90.2%	1	1	1	0.0338%	4.61%
MDAV_SFD	BR1	MDAV_BR1	File Name: MDAV_10_01 (F037109)	Pre-mRNA-splicing factor SLU7 OS=Homo sapiens GN=SLU7 PE=1 SV=2	sp|O95391|SLU7_HUMAN,tr|B2RBA0|B2RBA0_HUMAN	uni_human_2016.fasta	68,388.0	90.2%	1	1	1	0.0338%	1.88%
MDAV_SFD	BR1	MDAV_BR1	File Name: MDAV_10_01 (F037109)	Cytochrome c oxidase subunit 6B1 (Fragment) OS=Homo sapiens GN=COX6B1 PE=1 SV=2	tr|K7EQD3|K7EQD3_HUMAN	uni_human_2016.fasta	4,784.3	42.9%	0	0	0	0.000%	0.000%
MDAV_SFD	BR1	MDAV_BR1	File Name: MDAV_10_01 (F037109)	Low affinity immunoglobulin epsilon Fc receptor OS=Homo sapiens GN=FCER2 PE=1 SV=1	sp|P06734|FCER2_HUMAN,tr|K3W4U1|K3W4U1_HUMAN,tr|M0R1R5|M0R1R5_HUMAN	uni_human_2016.fasta	36,468.8	78.5%	1	1	1	0.0338%	2.80%
MDAV_SFD	BR1	MDAV_BR1	File Name: MDAV_10_01 (F037109)	Asparagine--tRNA ligase, cytoplasmic OS=Homo sapiens GN=NARS PE=1 SV=1	sp|O43776|SYNC_HUMAN,tr|B4DN60|B4DN60_HUMAN	uni_human_2016.fasta	62,944.3	100.0%	3	3	3	0.101%	6.57%
MDAV_SFD	BR1	MDAV_BR1	File Name: MDAV_10_01 (F037109)	Protein FAM192A (Fragment) OS=Homo sapiens GN=FAM192A PE=1 SV=1	tr|H3BNK9|H3BNK9_HUMAN	uni_human_2016.fasta	16,198.7	45.3%	0	0	0	0.000%	0.000%
MDAV_SFD	BR1	MDAV_BR1	File Name: MDAV_10_01 (F037109)	60 kDa heat shock protein, mitochondrial OS=Homo sapiens GN=HSPD1 PE=1 SV=2	sp|P10809|CH60_HUMAN,tr|A0A024R3X4|A0A024R3X4_HUMAN,tr|B7Z4F6|B7Z4F6_HUMAN,tr|B7Z597|B7Z597_HUMAN,tr|B7Z5E7|B7Z5E7_HUMAN	uni_human_2016.fasta	61,055.7	90.2%	1	1	1	0.0338%	1.57%
MDAV_SFD	BR1	MDAV_BR1	File Name: MDAV_10_01 (F037109)	78 kDa glucose-regulated protein OS=Homo sapiens GN=HSPA5 PE=1 SV=2	sp|P11021|GRP78_HUMAN,tr|V9HWB4|V9HWB4_HUMAN	uni_human_2016.fasta	72,334.7	90.2%	1	1	1	0.0338%	1.68%
MDAV_SFD	BR1	MDAV_BR1	File Name: MDAV_10_01 (F037109)	Isoform 2 of RAS protein activator like-3 OS=Homo sapiens GN=RASAL3	sp|Q86YV0-2|RASL3_HUMAN,sp|Q86YV0|RASL3_HUMAN	uni_human_2016.fasta	111,900.4	42.8%	0	0	0	0.000%	0.000%
MDAV_SFD	BR1	MDAV_BR1	File Name: MDAV_10_01 (F037109)	ATP-dependent DNA helicase Q1 OS=Homo sapiens GN=RECQL PE=1 SV=3	sp|P46063|RECQ1_HUMAN,tr|A0A024RAV2|A0A024RAV2_HUMAN	uni_human_2016.fasta	73,458.9	90.2%	1	1	1	0.0338%	1.69%
MDAV_SFD	BR1	MDAV_BR1	File Name: MDAV_11_01 (F037110)	Bcl-2/adenovirus E1B 19 kDa-interacting protein 2-like protein OS=Homo sapiens GN=BNIPL PE=1 SV=1	sp|Q7Z465|BNIPL_HUMAN	uni_human_2016.fasta	39,713.5	73.0%	1	1	1	0.0309%	2.80%
MDAV_SFD	BR1	MDAV_BR1	File Name: MDAV_11_01 (F037110)	Lipocalin-1 OS=Homo sapiens GN=LCN1 PE=1 SV=1	sp|P31025|LCN1_HUMAN,tr|A0A024R8D7|A0A024R8D7_HUMAN	uni_human_2016.fasta	19,250.4	83.5%	1	1	1	0.0309%	6.25%
MDAV_SFD	BR1	MDAV_BR1	File Name: MDAV_11_01 (F037110)	cDNA FLJ56771, highly similar to Homo sapiens SET domain and mariner transposase fusion gene (SETMAR), mRNA OS=Homo sapiens PE=2 SV=1	tr|B7Z6N6|B7Z6N6_HUMAN	uni_human_2016.fasta	19,026.9	29.7%	0	0	0	0.000%	0.000%
MDAV_SFD	BR1	MDAV_BR1	File Name: MDAV_11_01 (F037110)	Keratin 1 OS=Homo sapiens GN=KRT1 PE=3 SV=1	tr|H6VRG2|H6VRG2_HUMAN	uni_human_2016.fasta	66,067.3	100.0%	15	15	16	0.495%	31.7%
MDAV_SFD	BR1	MDAV_BR1	File Name: MDAV_11_01 (F037110)	Isoform Sp100-A of Nuclear autoantigen Sp-100 OS=Homo sapiens GN=SP100	sp|P23497-2|SP100_HUMAN,sp|P23497-3|SP100_HUMAN,sp|P23497-4|SP100_HUMAN,sp|P23497-5|SP100_HUMAN,sp|P23497-6|SP100_HUMAN,sp|P23497|SP100_HUMAN,tr|B4E2B9|B4E2B9_HUMAN,tr|C9JBL0|C9JBL0_HUMAN,tr|E9PHV6|E9PHV6_HUMAN,tr|Q4ZG64|Q4ZG64_HUMAN	uni_human_2016.fasta	101,576.2	48.9%	0	0	0	0.000%	0.000%
MDAV_SFD	BR1	MDAV_BR1	File Name: MDAV_11_01 (F037110)	Phosphoglucomutase-1 OS=Homo sapiens GN=PGM1 PE=1 SV=3	sp|P36871|PGM1_HUMAN,tr|B4DFP1|B4DFP1_HUMAN	uni_human_2016.fasta	61,451.1	79.8%	1	1	1	0.0309%	2.14%
MDAV_SFD	BR1	MDAV_BR1	File Name: MDAV_11_01 (F037110)	Keratin, type II cytoskeletal 2 epidermal OS=Homo sapiens GN=KRT2 PE=1 SV=2	sp|P35908|K22E_HUMAN	uni_human_2016.fasta	65,433.9	100.0%	5	5	5	0.155%	12.5%
MDAV_SFD	BR1	MDAV_BR1	File Name: MDAV_11_01 (F037110)	Isoform 2 of Probable ATP-dependent RNA helicase DDX5 OS=Homo sapiens GN=DDX5	sp|P17844-2|DDX5_HUMAN,sp|P17844|DDX5_HUMAN,tr|B4DN41|B4DN41_HUMAN,tr|B5BUE6|B5BUE6_HUMAN,tr|J3KTA4|J3KTA4_HUMAN,tr|Q59E92|Q59E92_HUMAN,tr|Q7Z2V5|Q7Z2V5_HUMAN	uni_human_2016.fasta	69,149.7	47.6%	0	0	0	0.000%	0.000%
MDAV_SFD	BR1	MDAV_BR1	File Name: MDAV_11_01 (F037110)	Nucleolar protein 58 OS=Homo sapiens GN=NOP58 PE=1 SV=1	sp|Q9Y2X3|NOP58_HUMAN,tr|B3KN82|B3KN82_HUMAN	uni_human_2016.fasta	59,580.2	99.8%	2	2	2	0.0619%	5.67%
MDAV_SFD	BR1	MDAV_BR1	File Name: MDAV_11_01 (F037110)	EH domain-containing protein 4 OS=Homo sapiens GN=EHD4 PE=1 SV=1	sp|Q9H223|EHD4_HUMAN,tr|A0A024R9N6|A0A024R9N6_HUMAN,tr|A0A087WUA5|A0A087WUA5_HUMAN,tr|A8K9B9|A8K9B9_HUMAN	uni_human_2016.fasta	61,177.6	99.7%	2	2	2	0.0619%	4.81%
MDAV_SFD	BR1	MDAV_BR1	File Name: MDAV_11_01 (F037110)	Plastin-2 OS=Homo sapiens GN=LCP1 PE=1 SV=6	sp|P13796|PLSL_HUMAN,tr|A0A024RDT4|A0A024RDT4_HUMAN,tr|Q53FI1|Q53FI1_HUMAN,tr|V9HWJ7|V9HWJ7_HUMAN	uni_human_2016.fasta	70,291.2	23.0%	0	0	0	0.000%	0.000%
MDAV_SFD	BR1	MDAV_BR1	File Name: MDAV_11_01 (F037110)	Isoform 2 of Eukaryotic translation initiation factor 3 subunit L OS=Homo sapiens GN=EIF3L	sp|Q9Y262-2|EIF3L_HUMAN,sp|Q9Y262|EIF3L_HUMAN,tr|B0QY89|B0QY89_HUMAN,tr|B0QY90|B0QY90_HUMAN,tr|B3KNG0|B3KNG0_HUMAN,tr|B3KPB9|B3KPB9_HUMAN,tr|B4DQF6|B4DQF6_HUMAN,tr|H0Y7E6|H0Y7E6_HUMAN,tr|Q7Z5X3|Q7Z5X3_HUMAN,tr|Q8N7H0|Q8N7H0_HUMAN	uni_human_2016.fasta	66,729.3	83.5%	1	1	1	0.0309%	1.36%
MDAV_SFD	BR1	MDAV_BR1	File Name: MDAV_11_01 (F037110)	Isoform 3 of Coiled-coil domain-containing protein 66 OS=Homo sapiens GN=CCDC66	sp|A2RUB6-3|CCD66_HUMAN,sp|A2RUB6|CCD66_HUMAN,tr|C9JYB8|C9JYB8_HUMAN	uni_human_2016.fasta	109,414.0	37.2%	0	0	0	0.000%	0.000%
MDAV_SFD	BR1	MDAV_BR1	File Name: MDAV_11_01 (F037110)	Elongation factor 2 OS=Homo sapiens GN=EEF2 PE=1 SV=4	sp|P13639|EF2_HUMAN	uni_human_2016.fasta	95,340.1	35.2%	0	0	0	0.000%	0.000%
MDAV_SFD	BR1	MDAV_BR1	File Name: MDAV_11_01 (F037110)	Tax_Id=9606 Gene_Symbol=KRT5 Keratin, type II cytoskeletal 5	IPI:CON_00009867.3|SWISS-PROT:P13647,sp|P13647|K2C5_HUMAN	uni_human_2016.fasta	62,379.6	100.0%	5	5	5	0.155%	10.3%
MDAV_SFD	BR1	MDAV_BR1	File Name: MDAV_11_01 (F037110)	Tax_Id=9606 Gene_Symbol=KRT14 Keratin, type I cytoskeletal 14	IPI:CON_00384444.5|SWISS-PROT:P02533,sp|P02533|K1C14_HUMAN	uni_human_2016.fasta	51,622.6	100.0%	3	3	3	0.0928%	16.1%
MDAV_SFD	BR1	MDAV_BR1	File Name: MDAV_11_01 (F037110)	Peroxisome biogenesis factor 1 OS=Homo sapiens GN=PEX1 PE=1 SV=1	sp|O43933|PEX1_HUMAN,tr|A0A0C4DG33|A0A0C4DG33_HUMAN,tr|Q96S70|Q96S70_HUMAN	uni_human_2016.fasta	142,870.1	83.5%	1	1	1	0.0309%	0.701%
MDAV_SFD	BR1	MDAV_BR1	File Name: MDAV_11_01 (F037110)	Isoform Efs2 of Embryonal Fyn-associated substrate OS=Homo sapiens GN=EFS	sp|O43281-2|EFS_HUMAN,sp|O43281-3|EFS_HUMAN,sp|O43281|EFS_HUMAN	uni_human_2016.fasta	58,815.9	68.4%	1	1	1	0.0309%	1.92%
MDAV_SFD	BR1	MDAV_BR1	File Name: MDAV_11_01 (F037110)	Potassium voltage-gated channel subfamily H member 5 OS=Homo sapiens GN=KCNH5 PE=1 SV=3	sp|Q8NCM2|KCNH5_HUMAN	uni_human_2016.fasta	111,879.3	83.5%	1	1	1	0.0309%	1.42%
MDAV_SFD	BR1	MDAV_BR1	File Name: MDAV_11_01 (F037110)	Trypsin - Sus scrofa (Pig).	IPI:CON_Trypsin|SWISS-PROT:P00761|TRYP_PIG	uni_human_2016.fasta	24,409.3	99.7%	2	2	2	0.0619%	13.0%
MDAV_SFD	BR1	MDAV_BR1	File Name: MDAV_11_01 (F037110)	T-complex protein 1 subunit alpha OS=Homo sapiens GN=TCP1 PE=1 SV=1	sp|P17987|TCPA_HUMAN	uni_human_2016.fasta	60,345.2	100.0%	3	3	3	0.0928%	6.65%
MDAV_SFD	BR1	MDAV_BR1	File Name: MDAV_11_01 (F037110)	Isoform 2 of NudC domain-containing protein 1 OS=Homo sapiens GN=NUDCD1	sp|Q96RS6-2|NUDC1_HUMAN,sp|Q96RS6-3|NUDC1_HUMAN,sp|Q96RS6|NUDC1_HUMAN	uni_human_2016.fasta	66,758.0	97.9%	1	1	1	0.0309%	1.99%
MDAV_SFD	BR1	MDAV_BR1	File Name: MDAV_11_01 (F037110)	Isoform 2 of Heat shock 70 kDa protein 1A OS=Homo sapiens GN=HSPA1A	sp|P0DMV8-2|HS71A_HUMAN,sp|P0DMV8|HS71A_HUMAN,sp|P0DMV9|HS71B_HUMAN,sp|P17066|HSP76_HUMAN,tr|A0A0G2JIW1|A0A0G2JIW1_HUMAN,tr|A8K5I0|A8K5I0_HUMAN,tr|B2R6X5|B2R6X5_HUMAN,tr|B3KSM6|B3KSM6_HUMAN,tr|B4DFN9|B4DFN9_HUMAN,tr|B4DI39|B4DI39_HUMAN,tr|B4DWK5|B4DWK5_HUMAN,tr|Q53FC7|Q53FC7_HUMAN,tr|Q59EJ3|Q59EJ3_HUMAN	uni_human_2016.fasta	70,054.0	83.5%	1	1	1	0.0309%	2.22%
MDAV_SFD	BR1	MDAV_BR1	File Name: MDAV_11_01 (F037110)	Isoform 2 of T-complex protein 1 subunit gamma OS=Homo sapiens GN=CCT3	sp|P49368-2|TCPG_HUMAN,sp|P49368|TCPG_HUMAN,tr|B3KX11|B3KX11_HUMAN,tr|B4DUR8|B4DUR8_HUMAN,tr|Q2TU64|Q2TU64_HUMAN,tr|Q59H77|Q59H77_HUMAN	uni_human_2016.fasta	60,535.4	100.0%	4	4	4	0.124%	8.88%
MDAV_SFD	BR1	MDAV_BR1	File Name: MDAV_11_01 (F037110)	Keratin, type II cytoskeletal 6B OS=Homo sapiens GN=KRT6B PE=1 SV=5	sp|P04259|K2C6B_HUMAN	uni_human_2016.fasta	60,068.6	99.8%	2	2	2	0.0619%	19.0%
MDAV_SFD	BR1	MDAV_BR1	File Name: MDAV_11_01 (F037110)	Isoform 3 of Tyrosine-protein phosphatase non-receptor type 6 OS=Homo sapiens GN=PTPN6	sp|P29350-2|PTN6_HUMAN,sp|P29350-3|PTN6_HUMAN,sp|P29350-4|PTN6_HUMAN,sp|P29350|PTN6_HUMAN,tr|B4DPS0|B4DPS0_HUMAN,tr|Q53EL0|Q53EL0_HUMAN,tr|Q53XS4|Q53XS4_HUMAN	uni_human_2016.fasta	67,561.8	83.5%	1	1	1	0.0309%	1.62%
MDAV_SFD	BR1	MDAV_BR1	File Name: MDAV_11_01 (F037110)	Isoform 1 of Histone-arginine methyltransferase CARM1 OS=Homo sapiens GN=CARM1	sp|Q86X55-1|CARM1_HUMAN,sp|Q86X55-2|CARM1_HUMAN,sp|Q86X55|CARM1_HUMAN,tr|K7EK20|K7EK20_HUMAN,tr|K7EPK1|K7EPK1_HUMAN	uni_human_2016.fasta	65,854.0	83.5%	1	1	1	0.0309%	2.22%
MDAV_SFD	BR1	MDAV_BR1	File Name: MDAV_11_01 (F037110)	Keratin, type I cytoskeletal 9 OS=Homo sapiens GN=KRT9 PE=1 SV=3	sp|P35527|K1C9_HUMAN	uni_human_2016.fasta	62,065.9	100.0%	12	12	12	0.371%	26.2%
MDAV_SFD	BR1	MDAV_BR1	File Name: MDAV_11_01 (F037110)	NADH-ubiquinone oxidoreductase chain 4 OS=Homo sapiens GN=ND4 PE=3 SV=1	tr|F2WE72|F2WE72_HUMAN,tr|F2WFC5|F2WFC5_HUMAN	uni_human_2016.fasta	51,583.3	31.7%	0	0	0	0.000%	0.000%
MDAV_SFD	BR1	MDAV_BR1	File Name: MDAV_11_01 (F037110)	Heat shock protein HSP 90-beta OS=Homo sapiens GN=HSP90AB1 PE=1 SV=4	sp|P08238|HS90B_HUMAN,tr|A0A024RD80|A0A024RD80_HUMAN,tr|B4DGL0|B4DGL0_HUMAN,tr|B4DMA2|B4DMA2_HUMAN	uni_human_2016.fasta	83,267.3	83.5%	1	1	1	0.0309%	4.56%
MDAV_SFD	BR1	MDAV_BR1	File Name: MDAV_11_01 (F037110)	Metalloproteinase inhibitor 3 OS=Homo sapiens GN=TIMP3 PE=1 SV=2	sp|P35625|TIMP3_HUMAN	uni_human_2016.fasta	24,145.5	25.9%	0	0	0	0.000%	0.000%
MDAV_SFD	BR1	MDAV_BR1	File Name: MDAV_11_01 (F037110)	Smoothelin (Fragment) OS=Homo sapiens GN=SMTN PE=1 SV=1	tr|A0A096LNK9|A0A096LNK9_HUMAN	uni_human_2016.fasta	34,982.5	35.8%	0	0	0	0.000%	0.000%
MDAV_SFD	BR1	MDAV_BR1	File Name: MDAV_11_01 (F037110)	Serine/threonine-protein phosphatase 2A 65 kDa regulatory subunit A alpha isoform OS=Homo sapiens GN=PPP2R1A PE=1 SV=4	sp|P30153|2AAA_HUMAN,tr|A8K3H8|A8K3H8_HUMAN,tr|A8K7B7|A8K7B7_HUMAN,tr|B4DDF7|B4DDF7_HUMAN,tr|B4DQY1|B4DQY1_HUMAN	uni_human_2016.fasta	65,309.7	100.0%	3	3	3	0.0928%	4.75%
MDAV_SFD	BR1	MDAV_BR1	File Name: MDAV_11_01 (F037110)	Ras GTPase-activating protein-binding protein 1 OS=Homo sapiens GN=G3BP1 PE=1 SV=1	sp|Q13283|G3BP1_HUMAN,tr|B7Z8K4|B7Z8K4_HUMAN,tr|Q32P45|Q32P45_HUMAN,tr|Q5U0Q1|Q5U0Q1_HUMAN,tr|Q6FI03|Q6FI03_HUMAN,tr|Q6ZP53|Q6ZP53_HUMAN	uni_human_2016.fasta	52,162.8	83.5%	1	1	1	0.0309%	2.36%
MDAV_SFD	BR1	MDAV_BR1	File Name: MDAV_11_01 (F037110)	Filaggrin-2 OS=Homo sapiens GN=FLG2 PE=1 SV=1	sp|Q5D862|FILA2_HUMAN	uni_human_2016.fasta	248,052.3	83.5%	1	1	1	0.0309%	0.502%
MDAV_SFD	BR1	MDAV_BR1	File Name: MDAV_11_01 (F037110)	Tax_Id=9606 Gene_Symbol=KRT6A Keratin, type II cytoskeletal 6A	IPI:CON_00300725.7|SWISS-PROT:P02538,sp|P02538|K2C6A_HUMAN,tr|A0A0S2Z428|A0A0S2Z428_HUMAN,tr|B4DRR0|B4DRR0_HUMAN	uni_human_2016.fasta	60,046.4	100.0%	5	5	5	0.155%	17.0%
MDAV_SFD	BR1	MDAV_BR1	File Name: MDAV_11_01 (F037110)	Isoform 3 of Translation initiation factor eIF-2B subunit delta OS=Homo sapiens GN=EIF2B4	sp|Q9UI10-3|EI2BD_HUMAN,sp|Q9UI10|EI2BD_HUMAN,tr|A0A087WTA5|A0A087WTA5_HUMAN,tr|Q71US4|Q71US4_HUMAN	uni_human_2016.fasta	57,556.9	83.5%	1	1	1	0.0309%	2.11%
MDAV_SFD	BR1	MDAV_BR1	File Name: MDAV_11_01 (F037110)	Calmodulin-like protein 5 OS=Homo sapiens GN=CALML5 PE=1 SV=2	sp|Q9NZT1|CALL5_HUMAN,tr|Q53H37|Q53H37_HUMAN	uni_human_2016.fasta	15,892.9	26.5%	0	0	0	0.000%	0.000%
MDAV_SFD	BR1	MDAV_BR1	File Name: MDAV_11_01 (F037110)	Isoform 2 of Dermcidin OS=Homo sapiens GN=DCD	sp|P81605-2|DCD_HUMAN,sp|P81605|DCD_HUMAN	uni_human_2016.fasta	11,284.1	83.5%	1	1	1	0.0309%	9.09%
MDAV_SFD	BR1	MDAV_BR1	File Name: MDAV_11_01 (F037110)	Tax_Id=9606 Gene_Symbol=KRT16 Keratin, type I cytoskeletal 16	IPI:CON_00217963.3|SWISS-PROT:P08779,IPI:CON_IPI00217963.3|SWISS-PROT:P08779,sp|P08779|K1C16_HUMAN	uni_human_2016.fasta	51,269.0	100.0%	5	5	5	0.155%	15.6%
MDAV_SFD	BR1	MDAV_BR1	File Name: MDAV_11_01 (F037110)	Oncoprotein-induced transcript 3 protein OS=Homo sapiens GN=OIT3 PE=1 SV=2	sp|Q8WWZ8|OIT3_HUMAN	uni_human_2016.fasta	60,020.4	43.8%	0	0	0	0.000%	0.000%
MDAV_SFD	BR1	MDAV_BR1	File Name: MDAV_11_01 (F037110)	Tax_Id=9606 Gene_Symbol=KRT10 Keratin, type I cytoskeletal 10	IPI:CON_00009865.2|SWISS-PROT:P13645,sp|P13645|K1C10_HUMAN	uni_human_2016.fasta	59,512.4	100.0%	9	9	9	0.278%	16.0%
MDAV_SFD	BR1	MDAV_BR1	File Name: MDAV_11_01 (F037110)	Isoform 2 of Heat shock protein HSP 90-alpha OS=Homo sapiens GN=HSP90AA1	sp|P07900-2|HS90A_HUMAN,sp|P07900|HS90A_HUMAN,tr|K9JA46|K9JA46_HUMAN	uni_human_2016.fasta	84,663.2	99.8%	2	2	2	0.0619%	2.46%
MDAV_SFD	BR1	MDAV_BR1	File Name: MDAV_11_01 (F037110)	Tax_Id=9606 Gene_Symbol=ALB Isoform 1 of Serum albumin precursor	IPI:CON_00745872.2|SWISS-PROT:P02768-1,IPI:CON_IPI00745872.2|SWISS-PROT:P02768-1,sp|P02768|ALBU_HUMAN,tr|A8K9P0|A8K9P0_HUMAN,tr|B2RBS8|B2RBS8_HUMAN,tr|B4DPP6|B4DPP6_HUMAN,tr|F6KPG5|F6KPG5_HUMAN,tr|Q56G89|Q56G89_HUMAN	uni_human_2016.fasta	69,366.9	31.1%	0	0	0	0.000%	0.000%
MDAV_SFD	BR1	MDAV_BR1	File Name: MDAV_11_01 (F037110)	cDNA FLJ51711, highly similar to T-complex protein 1 subunit epsilon OS=Homo sapiens PE=2 SV=1	tr|B4DE30|B4DE30_HUMAN	uni_human_2016.fasta	51,545.5	98.0%	1	1	1	0.0309%	2.15%
MDAV_SFD	BR1	MDAV_BR1	File Name: MDAV_11_01 (F037110)	Pre-mRNA-splicing factor SLU7 OS=Homo sapiens GN=SLU7 PE=1 SV=2	sp|O95391|SLU7_HUMAN,tr|B2RBA0|B2RBA0_HUMAN	uni_human_2016.fasta	68,388.0	70.9%	1	1	1	0.0309%	1.88%
MDAV_SFD	BR1	MDAV_BR1	File Name: MDAV_11_01 (F037110)	Asparagine--tRNA ligase, cytoplasmic OS=Homo sapiens GN=NARS PE=1 SV=1	sp|O43776|SYNC_HUMAN,tr|B4DN60|B4DN60_HUMAN	uni_human_2016.fasta	62,944.3	83.5%	1	1	1	0.0309%	2.55%
MDAV_SFD	BR1	MDAV_BR1	File Name: MDAV_11_01 (F037110)	60 kDa heat shock protein, mitochondrial OS=Homo sapiens GN=HSPD1 PE=1 SV=2	sp|P10809|CH60_HUMAN,tr|A0A024R3X4|A0A024R3X4_HUMAN,tr|B7Z4F6|B7Z4F6_HUMAN,tr|B7Z597|B7Z597_HUMAN,tr|B7Z5E7|B7Z5E7_HUMAN	uni_human_2016.fasta	61,055.7	99.8%	2	2	2	0.0619%	4.54%
MDAV_SFD	BR1	MDAV_BR1	File Name: MDAV_12_01 (F037111)	Rho GTPase activating protein 12, isoform CRA_c OS=Homo sapiens GN=ARHGAP12 PE=4 SV=1	tr|D3DRX4|D3DRX4_HUMAN,tr|Q9H6W9|Q9H6W9_HUMAN	uni_human_2016.fasta	36,425.7	85.9%	1	1	1	0.0301%	2.53%
MDAV_SFD	BR1	MDAV_BR1	File Name: MDAV_12_01 (F037111)	Serine/threonine/tyrosine-interacting-like protein 1 (Fragment) OS=Homo sapiens GN=STYXL1 PE=1 SV=1	tr|H0Y6C4|H0Y6C4_HUMAN,tr|H7C1Y2|H7C1Y2_HUMAN	uni_human_2016.fasta	7,481.3	85.9%	1	1	1	0.0301%	17.6%
MDAV_SFD	BR1	MDAV_BR1	File Name: MDAV_12_01 (F037111)	Zinc finger protein 483 OS=Homo sapiens GN=ZNF483 PE=2 SV=1	tr|A7MD06|A7MD06_HUMAN	uni_human_2016.fasta	85,098.0	98.1%	2	2	2	0.0601%	2.28%
MDAV_SFD	BR1	MDAV_BR1	File Name: MDAV_12_01 (F037111)	cDNA FLJ50270 OS=Homo sapiens PE=2 SV=1	tr|B7Z7B6|B7Z7B6_HUMAN	uni_human_2016.fasta	63,956.2	85.9%	1	1	1	0.0301%	4.04%
MDAV_SFD	BR1	MDAV_BR1	File Name: MDAV_12_01 (F037111)	Glutamate receptor-interacting protein 1 (Fragment) OS=Homo sapiens GN=GRIP1 PE=1 SV=1	tr|H0YFK8|H0YFK8_HUMAN	uni_human_2016.fasta	100,363.1	85.9%	1	1	1	0.0301%	0.862%
MDAV_SFD	BR1	MDAV_BR1	File Name: MDAV_12_01 (F037111)	EIF4G1 variant protein (Fragment) OS=Homo sapiens GN=EIF4G1 variant protein PE=2 SV=1	tr|Q4LE58|Q4LE58_HUMAN	uni_human_2016.fasta	178,158.1	52.2%	0	0	0	0.000%	0.000%
MDAV_SFD	BR1	MDAV_BR1	File Name: MDAV_12_01 (F037111)	Mediator complex subunit MED24 variant MED24_i15 OS=Homo sapiens GN=MED24 PE=1 SV=1	tr|B9TX75|B9TX75_HUMAN	uni_human_2016.fasta	15,501.3	66.4%	0	0	0	0.000%	0.000%
MDAV_SFD	BR1	MDAV_BR1	File Name: MDAV_12_01 (F037111)	Isoform 2 of Presequence protease, mitochondrial OS=Homo sapiens GN=PITRM1	sp|Q5JRX3-2|PREP_HUMAN,sp|Q5JRX3-3|PREP_HUMAN,sp|Q5JRX3|PREP_HUMAN,tr|A0A0A0MRX9|A0A0A0MRX9_HUMAN,tr|B3KM51|B3KM51_HUMAN,tr|B3KN37|B3KN37_HUMAN,tr|B4DH07|B4DH07_HUMAN,tr|B4DRW8|B4DRW8_HUMAN	uni_human_2016.fasta	117,415.5	84.0%	1	1	1	0.0301%	1.35%
MDAV_SFD	BR1	MDAV_BR1	File Name: MDAV_12_01 (F037111)	Glypican-5 (Fragment) OS=Homo sapiens GN=GPC5 PE=4 SV=1	tr|A0A087WX13|A0A087WX13_HUMAN	uni_human_2016.fasta	5,373.0	85.9%	1	1	1	0.0301%	23.5%
MDAV_SFD	BR1	MDAV_BR1	File Name: MDAV_12_01 (F037111)	Histone H1.2 OS=Homo sapiens GN=HIST1H1C PE=1 SV=2	sp|P16403|H12_HUMAN	uni_human_2016.fasta	21,365.8	85.9%	1	1	1	0.0301%	7.98%
MDAV_SFD	BR1	MDAV_BR1	File Name: MDAV_12_01 (F037111)	Isoform 3 of Fermitin family homolog 1 OS=Homo sapiens GN=FERMT1	sp|Q9BQL6-3|FERM1_HUMAN	uni_human_2016.fasta	26,498.8	84.9%	1	1	1	0.0301%	3.04%
MDAV_SFD	BR1	MDAV_BR1	File Name: MDAV_12_01 (F037111)	REST corepressor 3 (Fragment) OS=Homo sapiens GN=RCOR3 PE=1 SV=1	tr|H0YDD7|H0YDD7_HUMAN	uni_human_2016.fasta	15,967.6	49.0%	0	0	0	0.000%	0.000%
MDAV_SFD	BR1	MDAV_BR1	File Name: MDAV_12_01 (F037111)	Cordon-bleu protein-like 1 (Fragment) OS=Homo sapiens GN=COBLL1 PE=1 SV=1	tr|A0A0X1KG75|A0A0X1KG75_HUMAN	uni_human_2016.fasta	127,945.6	64.5%	0	0	0	0.000%	0.000%
MDAV_SFD	BR1	MDAV_BR1	File Name: MDAV_12_01 (F037111)	Putative vomeronasal receptor-like protein 4 OS=Homo sapiens GN=VN1R17P PE=5 SV=1	sp|Q8TDU5|VNRL4_HUMAN	uni_human_2016.fasta	23,858.1	62.5%	0	0	0	0.000%	0.000%
MDAV_SFD	BR1	MDAV_BR1	File Name: MDAV_12_01 (F037111)	ATP-binding cassette sub-family D member 4 (Fragment) OS=Homo sapiens GN=ABCD4 PE=1 SV=1	tr|H0YJ82|H0YJ82_HUMAN	uni_human_2016.fasta	18,014.6	78.3%	1	1	1	0.0301%	5.06%
MDAV_SFD	BR1	MDAV_BR1	File Name: MDAV_12_01 (F037111)	Protein FAM184B OS=Homo sapiens GN=FAM184B PE=2 SV=3	sp|Q9ULE4|F184B_HUMAN	uni_human_2016.fasta	121,044.4	85.5%	1	1	1	0.0301%	1.51%
MDAV_SFD	BR1	MDAV_BR1	File Name: MDAV_12_01 (F037111)	Liver histone H1e OS=Homo sapiens PE=2 SV=1	tr|A3R0T7|A3R0T7_HUMAN	uni_human_2016.fasta	21,880.8	52.2%	0	0	0	0.000%	0.000%
MDAV_SFD	BR1	MDAV_BR1	File Name: MDAV_12_01 (F037111)	PRAME family member 19 OS=Homo sapiens GN=PRAMEF19 PE=3 SV=2	sp|Q5SWL8|PRA19_HUMAN	uni_human_2016.fasta	55,209.3	61.7%	0	0	0	0.000%	0.000%
MDAV_SFD	BR1	MDAV_BR1	File Name: MDAV_12_01 (F037111)	MICOS complex subunit (Fragment) OS=Homo sapiens GN=APOO PE=4 SV=1	tr|A0A0J9YXT7|A0A0J9YXT7_HUMAN	uni_human_2016.fasta	5,202.4	48.6%	0	0	0	0.000%	0.000%
MDAV_SFD	BR1	MDAV_BR1	File Name: MDAV_12_01 (F037111)	Dolichyl-diphosphooligosaccharide--protein glycosyltransferase subunit 1 OS=Homo sapiens GN=RPN1 PE=1 SV=1	sp|P04843|RPN1_HUMAN,tr|B4DL99|B4DL99_HUMAN,tr|B4DNJ5|B4DNJ5_HUMAN,tr|B7Z4L4|B7Z4L4_HUMAN,tr|Q53EP4|Q53EP4_HUMAN,tr|Q6IBR0|Q6IBR0_HUMAN,tr|Q96HX3|Q96HX3_HUMAN	uni_human_2016.fasta	68,571.0	49.0%	0	0	0	0.000%	0.000%
MDAV_SFD	BR1	MDAV_BR1	File Name: MDAV_12_01 (F037111)	Isoform 11 of Sorbin and SH3 domain-containing protein 2 OS=Homo sapiens GN=SORBS2	sp|O94875-11|SRBS2_HUMAN,tr|C9J372|C9J372_HUMAN,tr|C9J4Z9|C9J4Z9_HUMAN,tr|C9J9D3|C9J9D3_HUMAN,tr|C9JG84|C9JG84_HUMAN,tr|C9JLD6|C9JLD6_HUMAN,tr|C9JN77|C9JN77_HUMAN,tr|C9JWC3|C9JWC3_HUMAN,tr|C9JZ60|C9JZ60_HUMAN	uni_human_2016.fasta	134,596.5	71.2%	0	0	0	0.000%	0.000%
MDAV_SFD	BR1	MDAV_BR1	File Name: MDAV_12_01 (F037111)	Testin (Fragment) OS=Homo sapiens GN=TES PE=1 SV=1	tr|H7BYK1|H7BYK1_HUMAN	uni_human_2016.fasta	21,989.4	71.9%	0	0	0	0.000%	0.000%
MDAV_SFD	BR1	MDAV_BR1	File Name: MDAV_12_01 (F037111)	E3 ubiquitin-protein ligase RAD18 (Fragment) OS=Homo sapiens GN=RAD18 PE=1 SV=1	tr|H7C3I2|H7C3I2_HUMAN	uni_human_2016.fasta	14,792.2	85.9%	1	1	1	0.0301%	5.34%
MDAV_SFD	BR1	MDAV_BR1	File Name: MDAV_12_01 (F037111)	E3 ubiquitin-protein ligase MGRN1 (Fragment) OS=Homo sapiens GN=MGRN1 PE=1 SV=1	tr|K7EIM7|K7EIM7_HUMAN	uni_human_2016.fasta	37,381.4	51.3%	0	0	0	0.000%	0.000%
MDAV_SFD	BR1	MDAV_BR1	File Name: MDAV_12_01 (F037111)	Isoform 3 of RNA-binding protein 41 OS=Homo sapiens GN=RBM41	sp|Q96IZ5-3|RBM41_HUMAN	uni_human_2016.fasta	35,964.0	47.8%	0	0	0	0.000%	0.000%
MDAV_SFD	BR1	MDAV_BR1	File Name: MDAV_12_01 (F037111)	Carboxyl-terminal PDZ ligand of neuronal nitric oxide synthase protein OS=Homo sapiens GN=NOS1AP PE=1 SV=3	sp|O75052|CAPON_HUMAN	uni_human_2016.fasta	56,150.5	68.3%	0	0	0	0.000%	0.000%
MDAV_SFD	BR1	MDAV_BR1	File Name: MDAV_12_01 (F037111)	Keratin, type II cytoskeletal 2 epidermal OS=Homo sapiens GN=KRT2 PE=1 SV=2	sp|P35908|K22E_HUMAN	uni_human_2016.fasta	65,433.9	86.8%	1	1	1	0.0301%	2.19%
MDAV_SFD	BR1	MDAV_BR1	File Name: MDAV_12_01 (F037111)	Guanine nucleotide-binding protein G(I)/G(S)/G(O) subunit gamma-8 OS=Homo sapiens GN=GNG8 PE=1 SV=1	sp|Q9UK08|GBG8_HUMAN	uni_human_2016.fasta	7,841.3	56.2%	0	0	0	0.000%	0.000%
MDAV_SFD	BR1	MDAV_BR1	File Name: MDAV_12_01 (F037111)	Dipeptidyl peptidase 2 (Fragment) OS=Homo sapiens GN=DPP7 PE=1 SV=1	tr|R4GMU5|R4GMU5_HUMAN	uni_human_2016.fasta	6,337.6	79.7%	1	1	1	0.0301%	19.7%
MDAV_SFD	BR1	MDAV_BR1	File Name: MDAV_12_01 (F037111)	RNA-binding protein 20 OS=Homo sapiens GN=RBM20 PE=1 SV=3	sp|Q5T481|RBM20_HUMAN	uni_human_2016.fasta	134,358.0	68.8%	0	0	0	0.000%	0.000%
MDAV_SFD	BR1	MDAV_BR1	File Name: MDAV_12_01 (F037111)	Clusterin (Fragment) OS=Homo sapiens GN=CLU PE=1 SV=1	tr|H0YAS8|H0YAS8_HUMAN	uni_human_2016.fasta	16,176.8	85.3%	1	1	1	0.0301%	9.29%
MDAV_SFD	BR1	MDAV_BR1	File Name: MDAV_12_01 (F037111)	Xylosyltransferase 1 OS=Homo sapiens GN=XYLT1 PE=1 SV=1	sp|Q86Y38|XYLT1_HUMAN	uni_human_2016.fasta	107,571.0	85.9%	1	1	1	0.0301%	0.834%
MDAV_SFD	BR1	MDAV_BR1	File Name: MDAV_12_01 (F037111)	Uncharacterized protein C2orf73 (Fragment) OS=Homo sapiens GN=C2orf73 PE=4 SV=1	tr|H7C1Z5|H7C1Z5_HUMAN	uni_human_2016.fasta	9,497.6	85.9%	1	1	1	0.0301%	11.0%
MDAV_SFD	BR1	MDAV_BR1	File Name: MDAV_12_01 (F037111)	Isoform Short of E3 SUMO-protein ligase EGR2 OS=Homo sapiens GN=EGR2	sp|P11161-2|EGR2_HUMAN	uni_human_2016.fasta	44,970.8	74.3%	0	0	0	0.000%	0.000%
MDAV_SFD	BR1	MDAV_BR1	File Name: MDAV_12_01 (F037111)	T-complex protein 1 subunit alpha OS=Homo sapiens GN=TCP1 PE=1 SV=1	sp|P17987|TCPA_HUMAN	uni_human_2016.fasta	60,345.2	89.7%	0	0	0	0.000%	0.000%
MDAV_SFD	BR1	MDAV_BR1	File Name: MDAV_12_01 (F037111)	Heat shock protein 75 kDa, mitochondrial (Fragment) OS=Homo sapiens GN=TRAP1 PE=1 SV=1	tr|I3L253|I3L253_HUMAN	uni_human_2016.fasta	6,584.9	82.4%	1	1	1	0.0301%	13.6%
MDAV_SFD	BR1	MDAV_BR1	File Name: MDAV_12_01 (F037111)	CCR4-NOT transcription complex subunit 2 (Fragment) OS=Homo sapiens GN=CNOT2 PE=1 SV=1	tr|A0A087X050|A0A087X050_HUMAN	uni_human_2016.fasta	16,356.5	69.0%	0	0	0	0.000%	0.000%
MDAV_SFD	BR1	MDAV_BR1	File Name: MDAV_12_01 (F037111)	Integrator complex subunit 10 OS=Homo sapiens GN=INTS10 PE=1 SV=2	sp|Q9NVR2|INT10_HUMAN,tr|H0YBW3|H0YBW3_HUMAN	uni_human_2016.fasta	82,238.2	75.2%	0	0	0	0.000%	0.000%
MDAV_SFD	BR1	MDAV_BR1	File Name: MDAV_12_01 (F037111)	Golgi integral membrane protein 4 OS=Homo sapiens GN=GOLIM4 PE=1 SV=1	sp|O00461|GOLI4_HUMAN,tr|F8W785|F8W785_HUMAN	uni_human_2016.fasta	81,877.5	73.9%	0	0	0	0.000%	0.000%
MDAV_SFD	BR1	MDAV_BR1	File Name: MDAV_12_01 (F037111)	Prostacyclin synthase OS=Homo sapiens GN=PTGIS PE=1 SV=1	sp|Q16647|PTGIS_HUMAN	uni_human_2016.fasta	57,106.6	84.3%	1	1	1	0.0301%	2.40%
MDAV_SFD	BR1	MDAV_BR1	File Name: MDAV_12_01 (F037111)	Synaptotagmin-14 (Fragment) OS=Homo sapiens GN=SYT14 PE=4 SV=1	tr|A0A0A0MTK4|A0A0A0MTK4_HUMAN	uni_human_2016.fasta	56,665.3	84.0%	1	1	1	0.0301%	4.17%
MDAV_SFD	BR1	MDAV_BR1	File Name: MDAV_12_01 (F037111)	Isoform 2 of WD repeat-containing protein 87 OS=Homo sapiens GN=WDR87	sp|Q6ZQQ6-2|WDR87_HUMAN,sp|Q6ZQQ6|WDR87_HUMAN,tr|E7ESW6|E7ESW6_HUMAN	uni_human_2016.fasta	333,188.8	97.8%	2	2	2	0.0601%	0.721%
MDAV_SFD	BR1	MDAV_BR1	File Name: MDAV_12_01 (F037111)	Dyslexia-associated protein KIAA0319-like protein (Fragment) OS=Homo sapiens GN=KIAA0319L PE=4 SV=1	tr|C9JQ56|C9JQ56_HUMAN	uni_human_2016.fasta	20,312.2	85.9%	1	1	1	0.0301%	6.70%
MDAV_SFD	BR1	MDAV_BR1	File Name: MDAV_12_01 (F037111)	EPS15 protein OS=Homo sapiens PE=2 SV=1	tr|Q7Z5V0|Q7Z5V0_HUMAN	uni_human_2016.fasta	83,674.9	94.4%	1	1	1	0.0301%	1.18%
MDAV_SFD	BR1	MDAV_BR1	File Name: MDAV_12_01 (F037111)	Pre-mRNA-processing-splicing factor 8 (Fragment) OS=Homo sapiens GN=PRPF8 PE=1 SV=7	tr|I3L0J9|I3L0J9_HUMAN	uni_human_2016.fasta	119,803.7	81.5%	1	1	1	0.0301%	1.09%
MDAV_SFD	BR1	MDAV_BR1	File Name: MDAV_12_01 (F037111)	Isoform 2 of Chromodomain-helicase-DNA-binding protein 2 OS=Homo sapiens GN=CHD2	sp|O14647-2|CHD2_HUMAN,sp|O14647|CHD2_HUMAN,tr|A0A024RC75|A0A024RC75_HUMAN	uni_human_2016.fasta	211,349.3	65.1%	0	0	0	0.000%	0.000%
MDAV_SFD	BR1	MDAV_BR1	File Name: MDAV_12_01 (F037111)	U4/U6.U5 tri-snRNP-associated protein 1 OS=Homo sapiens GN=SART1 PE=1 SV=1	sp|O43290|SNUT1_HUMAN	uni_human_2016.fasta	90,257.1	85.1%	0	0	0	0.000%	0.000%
MDAV_SFD	BR1	MDAV_BR1	File Name: MDAV_12_01 (F037111)	Tax_Id=9606 Gene_Symbol=KRT5 Keratin, type II cytoskeletal 5	IPI:CON_00009867.3|SWISS-PROT:P13647,sp|P13647|K2C5_HUMAN	uni_human_2016.fasta	62,379.6	70.0%	0	0	0	0.000%	0.000%
MDAV_SFD	BR1	MDAV_BR1	File Name: MDAV_12_01 (F037111)	Pleckstrin homology domain-containing family M member 1 OS=Homo sapiens GN=PLEKHM1 PE=1 SV=3	sp|Q9Y4G2|PKHM1_HUMAN,tr|B4E294|B4E294_HUMAN,tr|J3KRU0|J3KRU0_HUMAN,tr|K7EII8|K7EII8_HUMAN,tr|K7EPF2|K7EPF2_HUMAN	uni_human_2016.fasta	117,445.0	85.9%	1	1	1	0.0301%	1.14%
MDAV_SFD	BR1	MDAV_BR1	File Name: MDAV_12_01 (F037111)	Receptor-interacting serine/threonine-protein kinase 3 (Fragment) OS=Homo sapiens GN=RIPK3 PE=4 SV=1	tr|H0YJN5|H0YJN5_HUMAN	uni_human_2016.fasta	17,670.2	89.7%	0	0	0	0.000%	0.000%
MDAV_SFD	BR1	MDAV_BR1	File Name: MDAV_12_01 (F037111)	cDNA FLJ51504, highly similar to Reelin (EC 3.4.21.-) OS=Homo sapiens PE=2 SV=1	tr|B4DEZ5|B4DEZ5_HUMAN	uni_human_2016.fasta	110,123.3	63.0%	0	0	0	0.000%	0.000%
MDAV_SFD	BR1	MDAV_BR1	File Name: MDAV_12_01 (F037111)	cDNA FLJ35854 fis, clone TESTI2007113, highly similar to Afadin- and alpha-actinin-binding protein OS=Homo sapiens PE=2 SV=1	tr|B3KSA6|B3KSA6_HUMAN,tr|S4R403|S4R403_HUMAN	uni_human_2016.fasta	59,203.0	80.3%	1	1	1	0.0301%	1.39%
MDAV_SFD	BR1	MDAV_BR1	File Name: MDAV_12_01 (F037111)	CREBBP (Fragment) OS=Homo sapiens GN=CREBBP PE=4 SV=1	tr|B5A248|B5A248_HUMAN	uni_human_2016.fasta	7,614.5	83.3%	1	1	1	0.0301%	14.7%
MDAV_SFD	BR1	MDAV_BR1	File Name: MDAV_12_01 (F037111)	Isoform 2 of Histone-lysine N-methyltransferase ASH1L OS=Homo sapiens GN=ASH1L	sp|Q9NR48-2|ASH1L_HUMAN,sp|Q9NR48|ASH1L_HUMAN	uni_human_2016.fasta	332,795.5	63.0%	0	0	0	0.000%	0.000%
MDAV_SFD	BR1	MDAV_BR1	File Name: MDAV_12_01 (F037111)	cDNA FLJ39052 fis, clone NT2RP7011721, highly similar to Transcriptional adapter 2 OS=Homo sapiens PE=2 SV=1	tr|B3KU13|B3KU13_HUMAN	uni_human_2016.fasta	40,012.9	79.1%	1	1	1	0.0301%	4.39%
MDAV_SFD	BR1	MDAV_BR1	File Name: MDAV_12_01 (F037111)	Alternative protein NAP1L2 OS=Homo sapiens GN=NAP1L2 PE=4 SV=1	tr|L8E8P2|L8E8P2_HUMAN	uni_human_2016.fasta	6,479.5	54.4%	0	0	0	0.000%	0.000%
MDAV_SFD	BR1	MDAV_BR1	File Name: MDAV_12_01 (F037111)	Putative uncharacterized protein C9orf92 (Fragment) OS=Homo sapiens GN=C9orf92 PE=4 SV=7	tr|H7C3I8|H7C3I8_HUMAN	uni_human_2016.fasta	8,702.5	84.5%	1	1	1	0.0301%	12.2%
MDAV_SFD	BR1	MDAV_BR1	File Name: MDAV_12_01 (F037111)	Alternative protein NCAM1 OS=Homo sapiens GN=NCAM1 PE=4 SV=1	tr|L8EBH1|L8EBH1_HUMAN	uni_human_2016.fasta	6,198.3	81.0%	1	1	1	0.0301%	24.1%
MDAV_SFD	BR1	MDAV_BR1	File Name: MDAV_12_01 (F037111)	Alternative protein APP OS=Homo sapiens GN=APP PE=4 SV=1	tr|L8EC46|L8EC46_HUMAN	uni_human_2016.fasta	4,836.6	80.5%	1	1	1	0.0301%	25.0%
MDAV_SFD	BR1	MDAV_BR1	File Name: MDAV_12_01 (F037111)	Zinc finger protein 40 OS=Homo sapiens GN=HIVEP1 PE=1 SV=3	sp|P15822|ZEP1_HUMAN,tr|F5H212|F5H212_HUMAN	uni_human_2016.fasta	296,861.4	79.7%	1	1	1	0.0301%	0.699%
MDAV_SFD	BR1	MDAV_BR1	File Name: MDAV_12_01 (F037111)	Ragulator complex protein LAMTOR4 (Fragment) OS=Homo sapiens GN=LAMTOR4 PE=1 SV=1	tr|A0A087WXQ3|A0A087WXQ3_HUMAN	uni_human_2016.fasta	2,239.8	85.9%	1	1	1	0.0301%	42.1%
MDAV_SFD	BR1	MDAV_BR1	File Name: MDAV_12_01 (F037111)	Alternative protein C5orf4 OS=Homo sapiens GN=C5orf4 PE=4 SV=1	tr|L8E882|L8E882_HUMAN	uni_human_2016.fasta	8,852.3	83.5%	1	1	1	0.0301%	16.5%
MDAV_SFD	BR1	MDAV_BR1	File Name: MDAV_12_01 (F037111)	Protein lin-28 homolog B OS=Homo sapiens GN=LIN28B PE=1 SV=1	sp|Q6ZN17|LN28B_HUMAN	uni_human_2016.fasta	27,083.3	68.0%	0	0	0	0.000%	0.000%
MDAV_SFD	BR1	MDAV_BR1	File Name: MDAV_12_01 (F037111)	Putative olfactory receptor 3A4 OS=Homo sapiens GN=OR3A4P PE=5 SV=4	sp|P47883|OR3A4_HUMAN,tr|A0A126GWD7|A0A126GWD7_HUMAN	uni_human_2016.fasta	37,195.3	85.9%	1	1	1	0.0301%	4.02%
MDAV_SFD	BR1	MDAV_BR1	File Name: MDAV_12_01 (F037111)	Isoform 2 of Sodium channel protein type 9 subunit alpha OS=Homo sapiens GN=SCN9A	sp|Q15858-2|SCN9A_HUMAN,sp|Q15858-3|SCN9A_HUMAN,sp|Q15858-4|SCN9A_HUMAN,sp|Q15858|SCN9A_HUMAN	uni_human_2016.fasta	226,382.4	52.3%	0	0	0	0.000%	0.000%
MDAV_SFD	BR1	MDAV_BR1	File Name: MDAV_12_01 (F037111)	Isoform 1 of Protein AF-10 OS=Homo sapiens GN=MLLT10	sp|P55197-1|AF10_HUMAN,sp|P55197|AF10_HUMAN,tr|Q59EQ6|Q59EQ6_HUMAN,tr|Q86YP2|Q86YP2_HUMAN	uni_human_2016.fasta	113,318.5	80.7%	1	1	1	0.0301%	1.36%
MDAV_SFD	BR1	MDAV_BR1	File Name: MDAV_12_01 (F037111)	UPF0317 protein C14orf159, mitochondrial (Fragment) OS=Homo sapiens GN=C14orf159 PE=1 SV=1	tr|H0YB09|H0YB09_HUMAN	uni_human_2016.fasta	60,635.1	85.9%	1	1	1	0.0301%	2.13%
MDAV_SFD	BR1	MDAV_BR1	File Name: MDAV_12_01 (F037111)	Bile acid receptor (Fragment) OS=Homo sapiens GN=NR1H4 PE=4 SV=1	tr|H0YHD5|H0YHD5_HUMAN	uni_human_2016.fasta	3,922.9	81.2%	1	1	1	0.0301%	44.1%
MDAV_SFD	BR1	MDAV_BR1	File Name: MDAV_12_01 (F037111)	Isoform 4 of Ankyrin-3 OS=Homo sapiens GN=ANK3	sp|Q12955-6|ANK3_HUMAN,tr|A0A087WUY3|A0A087WUY3_HUMAN,tr|A8KA62|A8KA62_HUMAN,tr|Q8NAK2|Q8NAK2_HUMAN	uni_human_2016.fasta	111,101.2	85.9%	1	1	1	0.0301%	1.60%
MDAV_SFD	BR1	MDAV_BR1	File Name: MDAV_12_01 (F037111)	Keratin, type I cytoskeletal 9 OS=Homo sapiens GN=KRT9 PE=1 SV=3	sp|P35527|K1C9_HUMAN	uni_human_2016.fasta	62,065.9	99.8%	2	2	2	0.0601%	4.01%
MDAV_SFD	BR1	MDAV_BR1	File Name: MDAV_12_01 (F037111)	RNA polymerase-associated protein CTR9 homolog OS=Homo sapiens GN=CTR9 PE=1 SV=1	sp|Q6PD62|CTR9_HUMAN,tr|A8K6X9|A8K6X9_HUMAN	uni_human_2016.fasta	133,506.6	85.9%	1	1	1	0.0301%	0.853%
MDAV_SFD	BR1	MDAV_BR1	File Name: MDAV_12_01 (F037111)	Alternative protein TTC27 OS=Homo sapiens GN=TTC27 PE=4 SV=1	tr|L8EA00|L8EA00_HUMAN	uni_human_2016.fasta	6,669.1	83.5%	1	1	1	0.0301%	37.9%
MDAV_SFD	BR1	MDAV_BR1	File Name: MDAV_12_01 (F037111)	Isoform 7 of Protein transport protein Sec31A OS=Homo sapiens GN=SEC31A	sp|O94979-7|SC31A_HUMAN,tr|H7BXG7|H7BXG7_HUMAN	uni_human_2016.fasta	105,754.1	67.0%	0	0	0	0.000%	0.000%
MDAV_SFD	BR1	MDAV_BR1	File Name: MDAV_12_01 (F037111)	Isoform 4 of 1-phosphatidylinositol 4,5-bisphosphate phosphodiesterase beta-4 OS=Homo sapiens GN=PLCB4	sp|Q15147-5|PLCB4_HUMAN	uni_human_2016.fasta	135,849.3	85.9%	1	1	1	0.0301%	0.674%
MDAV_SFD	BR1	MDAV_BR1	File Name: MDAV_12_01 (F037111)	Alternative protein ARRB2 OS=Homo sapiens GN=ARRB2 PE=4 SV=1	tr|L8ECB1|L8ECB1_HUMAN	uni_human_2016.fasta	7,491.7	94.7%	1	1	1	0.0301%	14.1%
MDAV_SFD	BR1	MDAV_BR1	File Name: MDAV_12_01 (F037111)	Leucine-rich repeat-containing protein 43 OS=Homo sapiens GN=LRRC43 PE=2 SV=2	sp|Q8N309|LRC43_HUMAN	uni_human_2016.fasta	73,023.2	64.0%	0	0	0	0.000%	0.000%
MDAV_SFD	BR1	MDAV_BR1	File Name: MDAV_12_01 (F037111)	Keratin-associated protein 5-5 OS=Homo sapiens GN=KRTAP5-5 PE=2 SV=2	sp|Q701N2|KRA55_HUMAN	uni_human_2016.fasta	21,405.7	85.7%	1	1	1	0.0301%	7.17%
MDAV_SFD	BR1	MDAV_BR1	File Name: MDAV_12_01 (F037111)	Isoform 2 of T-complex protein 1 subunit theta OS=Homo sapiens GN=CCT8	sp|P50990-2|TCPQ_HUMAN,sp|P50990-3|TCPQ_HUMAN,sp|P50990|TCPQ_HUMAN,tr|Q53HU0|Q53HU0_HUMAN,tr|Q7Z759|Q7Z759_HUMAN	uni_human_2016.fasta	59,621.0	94.4%	1	1	1	0.0301%	2.27%
MDAV_SFD	BR1	MDAV_BR1	File Name: MDAV_12_01 (F037111)	Golgin subfamily A member 6-like protein 22 OS=Homo sapiens GN=GOLGA6L22 PE=4 SV=1	tr|A0A087X1J6|A0A087X1J6_HUMAN	uni_human_2016.fasta	89,647.8	52.7%	0	0	0	0.000%	0.000%
MDAV_SFD	BR1	MDAV_BR1	File Name: MDAV_12_01 (F037111)	Isoform UCP3S of Mitochondrial uncoupling protein 3 OS=Homo sapiens GN=UCP3	sp|P55916-2|UCP3_HUMAN,sp|P55916|UCP3_HUMAN,tr|A0A0S2Z4G5|A0A0S2Z4G5_HUMAN,tr|A8K3L5|A8K3L5_HUMAN,tr|A8K774|A8K774_HUMAN,tr|B3KS33|B3KS33_HUMAN	uni_human_2016.fasta	34,215.8	81.2%	1	1	1	0.0301%	3.64%
MDAV_SFD	BR1	MDAV_BR1	File Name: MDAV_12_01 (F037111)	Synaptic vesicle glycoprotein 2C OS=Homo sapiens GN=SV2C PE=1 SV=1	sp|Q496J9|SV2C_HUMAN,tr|B3KT41|B3KT41_HUMAN	uni_human_2016.fasta	82,344.4	81.4%	1	1	1	0.0301%	0.825%
MDAV_SFD	BR1	MDAV_BR1	File Name: MDAV_12_01 (F037111)	Armadillo repeat-containing X-linked protein 4 OS=Homo sapiens GN=ARMCX4 PE=1 SV=3	tr|F8W8Y7|F8W8Y7_HUMAN	uni_human_2016.fasta	235,956.8	85.9%	1	1	1	0.0301%	0.349%
MDAV_SFD	BR1	MDAV_BR1	File Name: MDAV_12_01 (F037111)	Protein FAM193B (Fragment) OS=Homo sapiens GN=FAM193B PE=1 SV=1	tr|H0Y9D3|H0Y9D3_HUMAN	uni_human_2016.fasta	3,405.6	93.8%	1	1	1	0.0301%	43.3%
MDAV_SFD	BR1	MDAV_BR1	File Name: MDAV_12_01 (F037111)	Alternative protein METAP2 OS=Homo sapiens GN=METAP2 PE=4 SV=1	tr|L0R5B9|L0R5B9_HUMAN	uni_human_2016.fasta	9,496.5	64.2%	0	0	0	0.000%	0.000%
MDAV_SFD	BR1	MDAV_BR1	File Name: MDAV_12_01 (F037111)	tRNA-splicing endonuclease subunit Sen54 (Fragment) OS=Homo sapiens GN=TSEN54 PE=1 SV=1	tr|J9JIH8|J9JIH8_HUMAN	uni_human_2016.fasta	28,956.4	74.2%	0	0	0	0.000%	0.000%
MDAV_SFD	BR1	MDAV_BR1	File Name: MDAV_12_01 (F037111)	Alternative protein LIN9 OS=Homo sapiens GN=LIN9 PE=4 SV=1	tr|L8E9Q2|L8E9Q2_HUMAN	uni_human_2016.fasta	4,778.7	75.2%	0	0	0	0.000%	0.000%
MDAV_SFD	BR1	MDAV_BR1	File Name: MDAV_12_01 (F037111)	Isoform 2 of T-complex protein 1 subunit eta OS=Homo sapiens GN=CCT7	sp|Q99832-2|TCPH_HUMAN,sp|Q99832-3|TCPH_HUMAN,sp|Q99832-4|TCPH_HUMAN,sp|Q99832|TCPH_HUMAN,tr|B7Z1C9|B7Z1C9_HUMAN,tr|B7Z7I4|B7Z7I4_HUMAN,tr|Q53HV2|Q53HV2_HUMAN,tr|Q6IBT3|Q6IBT3_HUMAN	uni_human_2016.fasta	59,367.8	94.4%	1	1	1	0.0301%	3.54%
MDAV_SFD	BR1	MDAV_BR1	File Name: MDAV_12_01 (F037111)	Trypsin - Sus scrofa (Pig).	IPI:CON_Trypsin|SWISS-PROT:P00761|TRYP_PIG	uni_human_2016.fasta	24,409.3	99.8%	2	2	2	0.0601%	7.79%
MDAV_SFD	BR1	MDAV_BR1	File Name: MDAV_12_01 (F037111)	Probable C-mannosyltransferase DPY19L1 (Fragment) OS=Homo sapiens GN=DPY19L1 PE=1 SV=1	tr|H7C3M5|H7C3M5_HUMAN	uni_human_2016.fasta	9,119.3	85.9%	1	1	1	0.0301%	15.7%
MDAV_SFD	BR1	MDAV_BR1	File Name: MDAV_12_01 (F037111)	Coiled-coil domain-containing protein 188 OS=Homo sapiens GN=CCDC188 PE=3 SV=2	sp|H7C350|CC188_HUMAN	uni_human_2016.fasta	43,548.3	85.9%	1	1	1	0.0301%	3.98%
MDAV_SFD	BR1	MDAV_BR1	File Name: MDAV_12_01 (F037111)	TBC1 domain family member 1 (Fragment) OS=Homo sapiens GN=TBC1D1 PE=1 SV=1	tr|H0YA01|H0YA01_HUMAN	uni_human_2016.fasta	20,186.6	93.0%	1	1	1	0.0301%	3.39%
MDAV_SFD	BR1	MDAV_BR1	File Name: MDAV_12_01 (F037111)	WD repeat-containing protein 59 (Fragment) OS=Homo sapiens GN=WDR59 PE=1 SV=7	tr|H3BMH3|H3BMH3_HUMAN	uni_human_2016.fasta	33,402.4	62.5%	0	0	0	0.000%	0.000%
MDAV_SFD	BR1	MDAV_BR1	File Name: MDAV_12_01 (F037111)	cDNA FLJ44434 fis, clone UTERU2019491, moderately similar to Homo sapiens 41-kDa phosphoribosylpyrophosphate synthetase-associated protein OS=Homo sapiens PE=2 SV=1	tr|Q6ZTP6|Q6ZTP6_HUMAN	uni_human_2016.fasta	17,659.7	74.6%	0	0	0	0.000%	0.000%
MDAV_SFD	BR1	MDAV_BR1	File Name: MDAV_12_01 (F037111)	Isoform 12 of Titin OS=Homo sapiens GN=TTN	sp|Q8WZ42-12|TITIN_HUMAN,tr|A0A0A0MTS7|A0A0A0MTS7_HUMAN	uni_human_2016.fasta	3,994,212.8	56.1%	0	0	0	0.000%	0.000%
MDAV_SFD	BR1	MDAV_BR1	File Name: MDAV_12_01 (F037111)	cDNA FLJ50339, highly similar to A-kinase anchor protein 8 OS=Homo sapiens PE=2 SV=1	tr|B7Z8L8|B7Z8L8_HUMAN	uni_human_2016.fasta	26,647.3	82.3%	1	1	1	0.0301%	11.0%
MDAV_SFD	BR1	MDAV_BR1	File Name: MDAV_12_01 (F037111)	Hypoxia-inducible factor prolyl hydroxylase 2 OS=Homo sapiens GN=EGLN1 PE=4 SV=1	tr|R4RYY7|R4RYY7_HUMAN,tr|R4RZ18|R4RZ18_HUMAN,tr|R4SCF3|R4SCF3_HUMAN	uni_human_2016.fasta	46,025.3	68.8%	0	0	0	0.000%	0.000%
MDAV_SFD	BR1	MDAV_BR1	File Name: MDAV_12_01 (F037111)	Putative uncharacterized protein DKFZp686O0665 OS=Homo sapiens GN=DKFZp686O0665 PE=2 SV=1	tr|Q7Z334|Q7Z334_HUMAN	uni_human_2016.fasta	27,117.9	76.9%	0	0	0	0.000%	0.000%
MDAV_SFD	BR1	MDAV_BR1	File Name: MDAV_12_01 (F037111)	Chromodomain-helicase-DNA-binding protein 5 OS=Homo sapiens GN=CHD5 PE=1 SV=1	sp|Q8TDI0|CHD5_HUMAN	uni_human_2016.fasta	223,056.2	72.4%	0	0	0	0.000%	0.000%
MDAV_SFD	BR1	MDAV_BR1	File Name: MDAV_12_01 (F037111)	cDNA FLJ54601, highly similar to F-box/WD repeat protein 11 OS=Homo sapiens PE=2 SV=1	tr|B4DH70|B4DH70_HUMAN	uni_human_2016.fasta	58,765.4	56.5%	0	0	0	0.000%	0.000%
MDAV_SFD	BR1	MDAV_BR1	File Name: MDAV_12_01 (F037111)	Isoform 2 of Protein FAM71F1 OS=Homo sapiens GN=FAM71F1	sp|Q96KD3-2|F71F1_HUMAN,sp|Q96KD3-3|F71F1_HUMAN,sp|Q96KD3|F71F1_HUMAN,tr|A0A140VJJ3|A0A140VJJ3_HUMAN	uni_human_2016.fasta	38,946.4	82.0%	1	1	1	0.0301%	2.63%
MDAV_SFD	BR1	MDAV_BR1	File Name: MDAV_12_01 (F037111)	Splicing factor 3B subunit 2 OS=Homo sapiens GN=SF3B2 PE=1 SV=2	sp|Q13435|SF3B2_HUMAN,tr|A0A087WZZ5|A0A087WZZ5_HUMAN,tr|E9PPJ0|E9PPJ0_HUMAN	uni_human_2016.fasta	100,229.4	64.6%	0	0	0	0.000%	0.000%
MDAV_SFD	BR1	MDAV_BR1	File Name: MDAV_12_01 (F037111)	Isoform 2 of Zinc finger matrin-type protein 4 OS=Homo sapiens GN=ZMAT4	sp|Q9H898-2|ZMAT4_HUMAN	uni_human_2016.fasta	17,340.2	85.9%	1	1	1	0.0301%	14.4%
MDAV_SFD	BR1	MDAV_BR1	File Name: MDAV_12_01 (F037111)	O(6)-methylguanine-induced apoptosis 2 OS=Homo sapiens GN=STPG1 PE=1 SV=1	sp|Q5TH74|STPG1_HUMAN,tr|A0A024RAC8|A0A024RAC8_HUMAN	uni_human_2016.fasta	36,787.2	85.9%	1	1	1	0.0301%	2.10%
MDAV_SFD	BR1	MDAV_BR1	File Name: MDAV_12_01 (F037111)	Alternative protein CASQ2 OS=Homo sapiens GN=CASQ2 PE=4 SV=1	tr|L8EC86|L8EC86_HUMAN	uni_human_2016.fasta	11,576.2	59.5%	0	0	0	0.000%	0.000%
MDAV_SFD	BR1	MDAV_BR1	File Name: MDAV_12_01 (F037111)	Fibrillin-1 OS=Homo sapiens GN=FBN1 PE=1 SV=3	sp|P35555|FBN1_HUMAN	uni_human_2016.fasta	312,226.0	71.2%	0	0	0	0.000%	0.000%
MDAV_SFD	BR1	MDAV_BR1	File Name: MDAV_12_01 (F037111)	Isoform 3 of Ribosomal protein S6 kinase alpha-5 OS=Homo sapiens GN=RPS6KA5	sp|O75582-3|KS6A5_HUMAN	uni_human_2016.fasta	81,782.7	67.6%	0	0	0	0.000%	0.000%
MDAV_SFD	BR1	MDAV_BR1	File Name: MDAV_12_01 (F037111)	Nucleolar protein 58 OS=Homo sapiens GN=NOP58 PE=1 SV=1	sp|Q9Y2X3|NOP58_HUMAN,tr|B3KN82|B3KN82_HUMAN	uni_human_2016.fasta	59,580.2	69.5%	0	0	0	0.000%	0.000%
MDAV_SFD	BR1	MDAV_BR1	File Name: MDAV_12_01 (F037111)	Protein FAM133B (Fragment) OS=Homo sapiens GN=FAM133B PE=1 SV=1	tr|H0YH72|H0YH72_HUMAN	uni_human_2016.fasta	13,460.6	85.2%	1	1	1	0.0301%	19.2%
MDAV_SFD	BR1	MDAV_BR1	File Name: MDAV_12_01 (F037111)	Furry homolog (Drosophila), isoform CRA_c OS=Homo sapiens GN=FRY PE=4 SV=1	tr|A0A024RDQ1|A0A024RDQ1_HUMAN	uni_human_2016.fasta	193,699.8	68.4%	0	0	0	0.000%	0.000%
MDAV_SFD	BR1	MDAV_BR1	File Name: MDAV_12_01 (F037111)	Alternative protein PAQR8 OS=Homo sapiens GN=PAQR8 PE=4 SV=1	tr|L8EBD2|L8EBD2_HUMAN	uni_human_2016.fasta	5,980.3	94.5%	1	1	1	0.0301%	23.1%
MDAV_SFD	BR1	MDAV_BR1	File Name: MDAV_12_01 (F037111)	Ras GTPase-activating protein-binding protein 1 OS=Homo sapiens GN=G3BP1 PE=1 SV=1	sp|Q13283|G3BP1_HUMAN,tr|B7Z8K4|B7Z8K4_HUMAN,tr|Q32P45|Q32P45_HUMAN,tr|Q5U0Q1|Q5U0Q1_HUMAN,tr|Q6FI03|Q6FI03_HUMAN,tr|Q6ZP53|Q6ZP53_HUMAN	uni_human_2016.fasta	52,162.8	94.4%	1	1	1	0.0301%	2.36%
MDAV_SFD	BR1	MDAV_BR1	File Name: MDAV_12_01 (F037111)	Mediator of RNA polymerase II transcription subunit 1 OS=Homo sapiens GN=MED1 PE=1 SV=4	sp|Q15648|MED1_HUMAN	uni_human_2016.fasta	168,481.7	68.7%	0	0	0	0.000%	0.000%
MDAV_SFD	BR1	MDAV_BR1	File Name: MDAV_12_01 (F037111)	HCG15392, isoform CRA_b OS=Homo sapiens GN=WUGSC:H_DJ0855D21.2 PE=4 SV=1	tr|O95014|O95014_HUMAN	uni_human_2016.fasta	12,265.2	66.4%	0	0	0	0.000%	0.000%
MDAV_SFD	BR1	MDAV_BR1	File Name: MDAV_12_01 (F037111)	Protein TRAJ43 (Fragment) OS=Homo sapiens GN=TRAJ43 PE=4 SV=1	tr|A0A075B6V1|A0A075B6V1_HUMAN	uni_human_2016.fasta	2,002.2	85.9%	1	1	1	0.0301%	72.2%
MDAV_SFD	BR1	MDAV_BR1	File Name: MDAV_12_01 (F037111)	High mobility group protein B2 OS=Homo sapiens GN=HMGB2 PE=1 SV=2	sp|P26583|HMGB2_HUMAN,tr|Q5U071|Q5U071_HUMAN	uni_human_2016.fasta	24,034.6	85.9%	1	1	1	0.0301%	6.22%
MDAV_SFD	BR1	MDAV_BR1	File Name: MDAV_12_01 (F037111)	Proteasome subunit beta type-3 (Fragment) OS=Homo sapiens GN=PSMB3 PE=1 SV=1	tr|A0A087WUL2|A0A087WUL2_HUMAN	uni_human_2016.fasta	16,161.6	74.3%	0	0	0	0.000%	0.000%
MDAV_SFD	BR1	MDAV_BR1	File Name: MDAV_12_01 (F037111)	cDNA FLJ50941 OS=Homo sapiens PE=2 SV=1	tr|B7Z8N8|B7Z8N8_HUMAN	uni_human_2016.fasta	28,132.0	82.6%	1	1	1	0.0301%	5.53%
MDAV_SFD	BR1	MDAV_BR1	File Name: MDAV_12_01 (F037111)	Tudor domain-containing protein 15 OS=Homo sapiens GN=TDRD15 PE=2 SV=1	sp|B5MCY1|TDR15_HUMAN	uni_human_2016.fasta	221,729.3	85.9%	1	1	1	0.0301%	0.724%
MDAV_SFD	BR1	MDAV_BR1	File Name: MDAV_12_01 (F037111)	Isoform 3 of Obg-like ATPase 1 OS=Homo sapiens GN=OLA1	sp|Q9NTK5-3|OLA1_HUMAN,sp|Q9NTK5|OLA1_HUMAN,tr|B4DK14|B4DK14_HUMAN	uni_human_2016.fasta	44,745.4	68.1%	0	0	0	0.000%	0.000%
MDAV_SFD	BR1	MDAV_BR1	File Name: MDAV_12_01 (F037111)	Bromodomain-containing protein 2 (Fragment) OS=Homo sapiens GN=BRD2 PE=1 SV=1	tr|A0A140T9E9|A0A140T9E9_HUMAN,tr|H0Y6K2|H0Y6K2_HUMAN	uni_human_2016.fasta	88,402.5	77.3%	0	0	0	0.000%	0.000%
MDAV_SFD	BR1	MDAV_BR1	File Name: MDAV_12_01 (F037111)	Rho GTPase-activating protein 35 OS=Homo sapiens GN=ARHGAP35 PE=1 SV=3	sp|Q9NRY4|RHG35_HUMAN,tr|A2RRE5|A2RRE5_HUMAN	uni_human_2016.fasta	170,518.9	61.5%	0	0	0	0.000%	0.000%
MDAV_SFD	BR1	MDAV_BR1	File Name: MDAV_12_01 (F037111)	Protein Daple (Fragment) OS=Homo sapiens GN=CCDC88C PE=1 SV=1	tr|H0YJX5|H0YJX5_HUMAN	uni_human_2016.fasta	14,171.5	97.0%	0	0	0	0.000%	0.000%
MDAV_SFD	BR1	MDAV_BR1	File Name: MDAV_12_01 (F037111)	Isoform 4 of ADP-ribosylation factor-binding protein GGA3 OS=Homo sapiens GN=GGA3	sp|Q9NZ52-4|GGA3_HUMAN,tr|A0A087WYN2|A0A087WYN2_HUMAN,tr|J3KSS7|J3KSS7_HUMAN	uni_human_2016.fasta	70,150.0	83.4%	1	1	1	0.0301%	0.922%
MDAV_SFD	BR1	MDAV_BR1	File Name: MDAV_12_01 (F037111)	Isoform 2 of N-alpha-acetyltransferase 10 OS=Homo sapiens GN=NAA10	sp|P41227-2|NAA10_HUMAN,sp|P41227|NAA10_HUMAN	uni_human_2016.fasta	26,459.0	85.9%	1	1	1	0.0301%	4.55%
MDAV_SFD	BR1	MDAV_BR1	File Name: MDAV_12_01 (F037111)	Isoform M1 of Pyruvate kinase PKM OS=Homo sapiens GN=PKM	sp|P14618-2|KPYM_HUMAN,tr|A0A024R5Z9|A0A024R5Z9_HUMAN,tr|B4DRT3|B4DRT3_HUMAN,tr|H3BTN5|H3BTN5_HUMAN	uni_human_2016.fasta	58,062.6	99.8%	2	2	2	0.0601%	3.95%
MDAV_SFD	BR1	MDAV_BR1	File Name: MDAV_12_01 (F037111)	Keratin 1 OS=Homo sapiens GN=KRT1 PE=3 SV=1	tr|H6VRG2|H6VRG2_HUMAN	uni_human_2016.fasta	66,067.3	100.0%	3	3	3	0.0902%	4.50%
MDAV_SFD	BR1	MDAV_BR1	File Name: MDAV_12_01 (F037111)	Exocyst complex component 8 OS=Homo sapiens GN=EXOC8 PE=1 SV=2	sp|Q8IYI6|EXOC8_HUMAN	uni_human_2016.fasta	81,800.2	83.0%	1	1	1	0.0301%	1.66%
MDAV_SFD	BR1	MDAV_BR1	File Name: MDAV_12_01 (F037111)	Ubiquitously transcribed tetratricopeptide repeat protein Y-linked transcript variant 249 (Fragment) OS=Homo sapiens GN=UTY PE=2 SV=1	tr|F4MHS7|F4MHS7_HUMAN	uni_human_2016.fasta	117,151.3	85.9%	1	1	1	0.0301%	1.32%
MDAV_SFD	BR1	MDAV_BR1	File Name: MDAV_12_01 (F037111)	60S ribosomal protein L22 OS=Homo sapiens GN=RPL22 PE=1 SV=2	sp|P35268|RL22_HUMAN	uni_human_2016.fasta	14,787.3	85.9%	1	1	1	0.0301%	7.03%
MDAV_SFD	BR1	MDAV_BR1	File Name: MDAV_12_01 (F037111)	Isoform Beta-cell-type of Voltage-dependent L-type calcium channel subunit alpha-1D OS=Homo sapiens GN=CACNA1D	sp|Q01668-2|CAC1D_HUMAN,sp|Q01668-3|CAC1D_HUMAN,sp|Q01668-4|CAC1D_HUMAN,sp|Q01668|CAC1D_HUMAN	uni_human_2016.fasta	245,147.4	65.0%	0	0	0	0.000%	0.000%
MDAV_SFD	BR1	MDAV_BR1	File Name: MDAV_12_01 (F037111)	cDNA FLJ61026, highly similar to Homo sapiens phosphofructokinase, liver (PFKL), transcript variant 1, mRNA OS=Homo sapiens PE=2 SV=1	tr|B4E108|B4E108_HUMAN	uni_human_2016.fasta	26,875.5	83.6%	1	1	1	0.0301%	3.16%
MDAV_SFD	BR1	MDAV_BR1	File Name: MDAV_12_01 (F037111)	Zinc finger MYM-type protein 4 (Fragment) OS=Homo sapiens GN=ZMYM4 PE=1 SV=1	tr|H7C1I7|H7C1I7_HUMAN	uni_human_2016.fasta	134,420.9	85.9%	1	1	1	0.0301%	0.580%
MDAV_SFD	BR1	MDAV_BR1	File Name: MDAV_12_01 (F037111)	NADH-ubiquinone oxidoreductase chain 3 OS=Homo sapiens GN=ND3 PE=3 SV=1	tr|A0A059RH87|A0A059RH87_HUMAN	uni_human_2016.fasta	13,210.4	63.3%	0	0	0	0.000%	0.000%
MDAV_SFD	BR1	MDAV_BR1	File Name: MDAV_12_01 (F037111)	Isoform 2 of Centrosomal protein of 164 kDa OS=Homo sapiens GN=CEP164	sp|Q9UPV0-2|CE164_HUMAN,sp|Q9UPV0|CE164_HUMAN,tr|B4DZS2|B4DZS2_HUMAN,tr|B7Z884|B7Z884_HUMAN,tr|E9PI05|E9PI05_HUMAN,tr|E9PIM2|E9PIM2_HUMAN,tr|E9PLS8|E9PLS8_HUMAN,tr|E9PR73|E9PR73_HUMAN	uni_human_2016.fasta	164,316.5	85.9%	1	1	1	0.0301%	0.893%
MDAV_SFD	BR1	MDAV_BR1	File Name: MDAV_12_01 (F037111)	Isoform 2 of Phenylalanine--tRNA ligase alpha subunit OS=Homo sapiens GN=FARSA	sp|Q9Y285-2|SYFA_HUMAN,sp|Q9Y285|SYFA_HUMAN,tr|K7ER00|K7ER00_HUMAN,tr|Q6IBR2|Q6IBR2_HUMAN	uni_human_2016.fasta	57,564.5	94.4%	1	1	1	0.0301%	2.31%
MDAV_SFD	BR1	MDAV_BR1	File Name: MDAV_12_01 (F037111)	Alternative protein CSF2RB OS=Homo sapiens GN=CSF2RB PE=4 SV=1	tr|L0R5A1|L0R5A1_HUMAN	uni_human_2016.fasta	11,645.2	79.7%	1	1	1	0.0301%	7.41%
MDAV_SFD	BR1	MDAV_BR1	File Name: MDAV_12_01 (F037111)	Uncharacterized protein (Fragment) OS=Homo sapiens PE=4 SV=1	tr|H0YJX3|H0YJX3_HUMAN	uni_human_2016.fasta	16,615.3	63.1%	0	0	0	0.000%	0.000%
MDAV_SFD	BR1	MDAV_BR1	File Name: MDAV_12_01 (F037111)	Phospholipid phosphatase 5 OS=Homo sapiens GN=PLPP5 PE=1 SV=1	tr|E9PNB1|E9PNB1_HUMAN	uni_human_2016.fasta	14,786.3	67.3%	0	0	0	0.000%	0.000%
MDAV_SFD	BR1	MDAV_BR1	File Name: MDAV_12_01 (F037111)	Isoform 3 of DNA topoisomerase 2-alpha OS=Homo sapiens GN=TOP2A	sp|P11388-3|TOP2A_HUMAN	uni_human_2016.fasta	178,718.7	55.5%	0	0	0	0.000%	0.000%
MDAV_SFD	BR1	MDAV_BR1	File Name: MDAV_12_01 (F037111)	Histone H1.5 OS=Homo sapiens GN=HIST1H1B PE=1 SV=3	sp|P16401|H15_HUMAN	uni_human_2016.fasta	22,581.7	57.1%	0	0	0	0.000%	0.000%
MDAV_SFD	BR1	MDAV_BR1	File Name: MDAV_12_01 (F037111)	Mis18-binding protein 1 OS=Homo sapiens GN=MIS18BP1 PE=1 SV=1	sp|Q6P0N0|M18BP_HUMAN	uni_human_2016.fasta	129,090.2	59.6%	0	0	0	0.000%	0.000%
MDAV_SFD	BR1	MDAV_BR1	File Name: MDAV_12_01 (F037111)	Protein wntless homolog (Fragment) OS=Homo sapiens GN=WLS PE=1 SV=1	tr|H0YCG9|H0YCG9_HUMAN	uni_human_2016.fasta	23,070.1	77.8%	1	1	1	0.0301%	3.00%
MDAV_SFD	BR1	MDAV_BR1	File Name: MDAV_12_01 (F037111)	Myosin-7 OS=Homo sapiens GN=MYH7 PE=1 SV=5	sp|P12883|MYH7_HUMAN,tr|A5YM51|A5YM51_HUMAN,tr|Q59EV3|Q59EV3_HUMAN,tr|Q5GJ54|Q5GJ54_HUMAN	uni_human_2016.fasta	223,103.9	82.2%	1	1	1	0.0301%	0.672%
MDAV_SFD	BR1	MDAV_BR1	File Name: MDAV_12_01 (F037111)	40S ribosomal protein S2 (Fragment) OS=Homo sapiens GN=RPS2 PE=1 SV=1	tr|H0YE27|H0YE27_HUMAN	uni_human_2016.fasta	7,145.0	85.9%	1	1	1	0.0301%	11.1%
MDAV_SFD	BR1	MDAV_BR1	File Name: MDAV_12_01 (F037111)	Tax_Id=9606 Gene_Symbol=KRT14 Keratin, type I cytoskeletal 14	IPI:CON_00384444.5|SWISS-PROT:P02533,sp|P02533|K1C14_HUMAN	uni_human_2016.fasta	51,622.6	90.0%	1	1	1	0.0301%	2.75%
MDAV_SFD	BR1	MDAV_BR1	File Name: MDAV_12_01 (F037111)	Heat shock protein apg-1 OS=Homo sapiens PE=2 SV=1	tr|Q53ZP9|Q53ZP9_HUMAN	uni_human_2016.fasta	94,507.5	78.0%	1	1	1	0.0301%	2.15%
MDAV_SFD	BR1	MDAV_BR1	File Name: MDAV_12_01 (F037111)	Chromosome transmission fidelity protein 18 homolog OS=Homo sapiens GN=CHTF18 PE=1 SV=1	tr|A0A0D9SF58|A0A0D9SF58_HUMAN,tr|Q96S08|Q96S08_HUMAN	uni_human_2016.fasta	129,403.2	58.4%	0	0	0	0.000%	0.000%
MDAV_SFD	BR1	MDAV_BR1	File Name: MDAV_12_01 (F037111)	Zinc finger protein 729 OS=Homo sapiens GN=ZNF729 PE=2 SV=4	sp|A6NN14|ZN729_HUMAN	uni_human_2016.fasta	145,024.2	62.8%	0	0	0	0.000%	0.000%
MDAV_SFD	BR1	MDAV_BR1	File Name: MDAV_12_01 (F037111)	Granzyme K OS=Homo sapiens GN=GZMK PE=1 SV=1	sp|P49863|GRAK_HUMAN	uni_human_2016.fasta	28,882.5	94.8%	1	1	1	0.0301%	3.41%
MDAV_SFD	BR1	MDAV_BR1	File Name: MDAV_12_01 (F037111)	Isoform C15orf38-AP3S2 of Arpin OS=Homo sapiens GN=ARPIN	sp|Q7Z6K5-2|ARPIN_HUMAN,sp|Q7Z6K5|ARPIN_HUMAN,tr|A0A0A6YYH1|A0A0A6YYH1_HUMAN,tr|H0YL03|H0YL03_HUMAN,tr|H0YL85|H0YL85_HUMAN,tr|H0YMK0|H0YMK0_HUMAN,tr|H0YMP5|H0YMP5_HUMAN	uni_human_2016.fasta	24,943.6	83.2%	1	1	1	0.0301%	2.03%
MDAV_SFD	BR1	MDAV_BR1	File Name: MDAV_12_01 (F037111)	Homeobox protein TGIF2 (Fragment) OS=Homo sapiens GN=TGIF2 PE=4 SV=1	tr|U3KQB5|U3KQB5_HUMAN	uni_human_2016.fasta	10,279.3	85.9%	1	1	1	0.0301%	13.0%
MDAV_SFD	BR1	MDAV_BR1	File Name: MDAV_12_01 (F037111)	Isoform 2 of T-complex protein 1 subunit delta OS=Homo sapiens GN=CCT4	sp|P50991-2|TCPD_HUMAN,sp|P50991|TCPD_HUMAN,tr|A8K3C3|A8K3C3_HUMAN,tr|B7Z2F4|B7Z2F4_HUMAN,tr|B7Z2Z8|B7Z2Z8_HUMAN,tr|B7Z9L0|B7Z9L0_HUMAN	uni_human_2016.fasta	57,926.0	94.4%	1	1	1	0.0301%	2.16%
MDAV_SFD	BR1	MDAV_BR1	File Name: MDAV_12_01 (F037111)	Isoform 12 of Neuron navigator 2 OS=Homo sapiens GN=NAV2	sp|Q8IVL1-12|NAV2_HUMAN	uni_human_2016.fasta	261,582.4	74.0%	0	0	0	0.000%	0.000%
MDAV_SFD	BR1	MDAV_BR1	File Name: MDAV_12_01 (F037111)	CLIP-associating protein 2 OS=Homo sapiens GN=CLASP2 PE=1 SV=2	sp|O75122|CLAP2_HUMAN,tr|E3W994|E3W994_HUMAN,tr|J3KR49|J3KR49_HUMAN	uni_human_2016.fasta	141,136.5	81.7%	1	1	1	0.0301%	0.541%
MDAV_SFD	BR1	MDAV_BR1	File Name: MDAV_12_01 (F037111)	(Bos taurus) hypothetical protein	IPI:CON_00713000.2|ENSEMBL:ENSBTAP00000025008	uni_human_2016.fasta	59,300.1	61.5%	0	0	0	0.000%	0.000%
MDAV_SFD	BR1	MDAV_BR1	File Name: MDAV_12_01 (F037111)	Hippocampal estrogen receptor alpha isoform TADDI (Fragment) OS=Homo sapiens GN=ESR1 PE=2 SV=1	tr|Q0H8T6|Q0H8T6_HUMAN	uni_human_2016.fasta	5,371.2	85.9%	1	1	1	0.0301%	37.5%
MDAV_SFD	BR1	MDAV_BR1	File Name: MDAV_12_01 (F037111)	Isoform 2 of Eukaryotic translation initiation factor 4 gamma 2 OS=Homo sapiens GN=EIF4G2	sp|P78344-2|IF4G2_HUMAN,sp|P78344|IF4G2_HUMAN,tr|B4DZF2|B4DZF2_HUMAN,tr|D3DQV9|D3DQV9_HUMAN,tr|H0Y3P2|H0Y3P2_HUMAN,tr|H0YCH5|H0YCH5_HUMAN,tr|H0YD77|H0YD77_HUMAN,tr|H0YEC5|H0YEC5_HUMAN,tr|Q59G42|Q59G42_HUMAN	uni_human_2016.fasta	102,366.8	66.3%	0	0	0	0.000%	0.000%
MDAV_SFD	BR1	MDAV_BR1	File Name: MDAV_12_01 (F037111)	Isoform 4 of E3 ubiquitin-protein ligase parkin OS=Homo sapiens GN=PARK2	sp|O60260-4|PRKN2_HUMAN,tr|Q8NI42|Q8NI42_HUMAN	uni_human_2016.fasta	30,614.3	85.1%	1	1	1	0.0301%	7.30%
MDAV_SFD	BR1	MDAV_BR1	File Name: MDAV_12_01 (F037111)	Isoform 2 of MHC class II transactivator OS=Homo sapiens GN=CIITA	sp|P33076-2|C2TA_HUMAN,sp|P33076-4|C2TA_HUMAN,sp|P33076|C2TA_HUMAN,tr|A0A087X0L5|A0A087X0L5_HUMAN,tr|A0A087X2I7|A0A087X2I7_HUMAN,tr|A0A0B4J1S1|A0A0B4J1S1_HUMAN,tr|Q66X48|Q66X48_HUMAN	uni_human_2016.fasta	123,517.8	84.6%	1	1	1	0.0301%	0.793%
MDAV_SFD	BR1	MDAV_BR1	File Name: MDAV_12_01 (F037111)	Isoform 2 of CXXC-type zinc finger protein 1 OS=Homo sapiens GN=CXXC1	sp|Q9P0U4-2|CXXC1_HUMAN,sp|Q9P0U4|CXXC1_HUMAN,tr|K7EQ21|K7EQ21_HUMAN	uni_human_2016.fasta	75,712.1	55.1%	0	0	0	0.000%	0.000%
MDAV_SFD	BR1	MDAV_BR1	File Name: MDAV_12_01 (F037111)	SOX17 protein OS=Homo sapiens GN=SOX17 PE=2 SV=1	tr|Q2NKK5|Q2NKK5_HUMAN	uni_human_2016.fasta	12,364.8	79.9%	1	1	1	0.0301%	8.70%
MDAV_SFD	BR1	MDAV_BR1	File Name: MDAV_12_01 (F037111)	Putative mitochondrial import inner membrane translocase subunit Tim23B OS=Homo sapiens GN=TIMM23B PE=4 SV=2	tr|S4R2X5|S4R2X5_HUMAN	uni_human_2016.fasta	10,346.4	85.9%	1	2	2	0.0601%	10.1%
MDAV_SFD	BR1	MDAV_BR1	File Name: MDAV_12_01 (F037111)	NADH-ubiquinone oxidoreductase chain 4 OS=Homo sapiens GN=ND4 PE=3 SV=1	tr|A0A096WW63|A0A096WW63_HUMAN	uni_human_2016.fasta	51,597.4	61.2%	0	0	0	0.000%	0.000%
MDAV_SFD	BR1	MDAV_BR1	File Name: MDAV_12_01 (F037111)	FYVE and coiled-coil domain-containing protein 1 (Fragment) OS=Homo sapiens GN=FYCO1 PE=1 SV=1	tr|H7BZ74|H7BZ74_HUMAN	uni_human_2016.fasta	28,826.2	90.7%	0	0	0	0.000%	0.000%
MDAV_SFD	BR1	MDAV_BR1	File Name: MDAV_12_01 (F037111)	Isoform 2 of Tyrosine-protein phosphatase non-receptor type 12 OS=Homo sapiens GN=PTPN12	sp|Q05209-2|PTN12_HUMAN	uni_human_2016.fasta	72,778.2	79.5%	1	1	1	0.0301%	1.54%
MDAV_SFD	BR1	MDAV_BR1	File Name: MDAV_12_01 (F037111)	Isoform 2 of Zona pellucida-binding protein 1 OS=Homo sapiens GN=ZPBP	sp|Q9BS86-2|ZPBP1_HUMAN,sp|Q9BS86|ZPBP1_HUMAN	uni_human_2016.fasta	40,142.4	68.0%	0	0	0	0.000%	0.000%
MDAV_SFD	BR1	MDAV_BR1	File Name: MDAV_12_01 (F037111)	PAI1 protein (Fragment) OS=Homo sapiens GN=PAI1 PE=4 SV=1	tr|Q6LEK1|Q6LEK1_HUMAN	uni_human_2016.fasta	981.2	72.0%	0	0	0	0.000%	0.000%
MDAV_SFD	BR1	MDAV_BR1	File Name: MDAV_13_01 (F037112)	Isoform 2 of WD40 repeat-containing protein SMU1 OS=Homo sapiens GN=SMU1	sp|Q2TAY7-2|SMU1_HUMAN,sp|Q2TAY7|SMU1_HUMAN,tr|A0MNN4|A0MNN4_HUMAN	uni_human_2016.fasta	57,544.8	85.6%	1	1	1	0.0373%	3.69%
MDAV_SFD	BR1	MDAV_BR1	File Name: MDAV_13_01 (F037112)	EIF4G1 variant protein (Fragment) OS=Homo sapiens GN=EIF4G1 variant protein PE=2 SV=1	tr|Q4LE58|Q4LE58_HUMAN	uni_human_2016.fasta	178,158.1	70.1%	1	1	1	0.0373%	0.677%
MDAV_SFD	BR1	MDAV_BR1	File Name: MDAV_13_01 (F037112)	T-complex protein 1 subunit alpha OS=Homo sapiens GN=TCP1 PE=1 SV=1	sp|P17987|TCPA_HUMAN	uni_human_2016.fasta	60,345.2	90.0%	1	1	1	0.0373%	1.80%
MDAV_SFD	BR1	MDAV_BR1	File Name: MDAV_13_01 (F037112)	Aspartate--tRNA ligase, cytoplasmic OS=Homo sapiens GN=DARS PE=1 SV=2	sp|P14868|SYDC_HUMAN,tr|A0A140VJW5|A0A140VJW5_HUMAN	uni_human_2016.fasta	57,136.7	90.0%	1	1	1	0.0373%	3.99%
MDAV_SFD	BR1	MDAV_BR1	File Name: MDAV_13_01 (F037112)	Tax_Id=9606 Gene_Symbol=KRT16 Keratin, type I cytoskeletal 16	IPI:CON_00217963.3|SWISS-PROT:P08779,IPI:CON_IPI00217963.3|SWISS-PROT:P08779,sp|P08779|K1C16_HUMAN	uni_human_2016.fasta	51,269.0	99.8%	2	2	2	0.0747%	9.30%
MDAV_SFD	BR1	MDAV_BR1	File Name: MDAV_13_01 (F037112)	Protein TRAJ56 (Fragment) OS=Homo sapiens GN=TRAJ56 PE=4 SV=1	tr|A0A075B6Z2|A0A075B6Z2_HUMAN	uni_human_2016.fasta	2,221.6	83.1%	1	1	1	0.0373%	38.1%
MDAV_SFD	BR1	MDAV_BR1	File Name: MDAV_13_01 (F037112)	Cordon-bleu protein-like 1 (Fragment) OS=Homo sapiens GN=COBLL1 PE=1 SV=1	tr|A0A0X1KG75|A0A0X1KG75_HUMAN	uni_human_2016.fasta	127,945.6	35.7%	0	0	0	0.000%	0.000%
MDAV_SFD	BR1	MDAV_BR1	File Name: MDAV_13_01 (F037112)	Isoform 2 of Fermitin family homolog 3 OS=Homo sapiens GN=FERMT3	sp|Q86UX7-2|URP2_HUMAN	uni_human_2016.fasta	75,432.2	99.1%	2	2	2	0.0747%	3.77%
MDAV_SFD	BR1	MDAV_BR1	File Name: MDAV_13_01 (F037112)	Keratin, type II cytoskeletal 6B OS=Homo sapiens GN=KRT6B PE=1 SV=5	sp|P04259|K2C6B_HUMAN	uni_human_2016.fasta	60,068.6	90.0%	1	1	1	0.0373%	8.16%
MDAV_SFD	BR1	MDAV_BR1	File Name: MDAV_13_01 (F037112)	Serine/threonine-protein kinase 32C OS=Homo sapiens GN=STK32C PE=1 SV=1	sp|Q86UX6|ST32C_HUMAN,tr|A0A140VJW0|A0A140VJW0_HUMAN,tr|I6L972|I6L972_HUMAN	uni_human_2016.fasta	54,995.2	55.7%	0	0	0	0.000%	0.000%
MDAV_SFD	BR1	MDAV_BR1	File Name: MDAV_13_01 (F037112)	Keratin 14 (Epidermolysis bullosa simplex, Dowling-Meara, Koebner), isoform CRA_a OS=Homo sapiens GN=KRT14 PE=3 SV=1	tr|A0A024R1X6|A0A024R1X6_HUMAN	uni_human_2016.fasta	29,979.7	73.2%	1	1	1	0.0373%	7.66%
MDAV_SFD	BR1	MDAV_BR1	File Name: MDAV_13_01 (F037112)	Keratin, type I cytoskeletal 9 OS=Homo sapiens GN=KRT9 PE=1 SV=3	sp|P35527|K1C9_HUMAN	uni_human_2016.fasta	62,065.9	100.0%	7	7	7	0.261%	16.7%
MDAV_SFD	BR1	MDAV_BR1	File Name: MDAV_13_01 (F037112)	Isoform 3 of Chitinase-3-like protein 2 OS=Homo sapiens GN=CHI3L2	sp|Q15782-6|CH3L2_HUMAN,sp|Q15782|CH3L2_HUMAN,tr|E9PIX1|E9PIX1_HUMAN,tr|E9PP75|E9PP75_HUMAN,tr|E9PR52|E9PR52_HUMAN	uni_human_2016.fasta	43,502.3	49.5%	0	0	0	0.000%	0.000%
MDAV_SFD	BR1	MDAV_BR1	File Name: MDAV_13_01 (F037112)	Isoform 2 of Non-POU domain-containing octamer-binding protein OS=Homo sapiens GN=NONO	sp|Q15233-2|NONO_HUMAN,sp|Q15233|NONO_HUMAN,tr|A0A0S2Z4Z9|A0A0S2Z4Z9_HUMAN,tr|A8K525|A8K525_HUMAN	uni_human_2016.fasta	54,231.6	90.0%	1	1	1	0.0373%	3.66%
MDAV_SFD	BR1	MDAV_BR1	File Name: MDAV_13_01 (F037112)	Transcriptional regulator ATRX (Fragment) OS=Homo sapiens GN=ATRX PE=1 SV=1	tr|A0A096LNR8|A0A096LNR8_HUMAN	uni_human_2016.fasta	8,053.8	76.7%	1	1	1	0.0373%	10.6%
MDAV_SFD	BR1	MDAV_BR1	File Name: MDAV_13_01 (F037112)	Tubulin beta-4A chain OS=Homo sapiens GN=TUBB4A PE=1 SV=2	sp|P04350|TBB4A_HUMAN,sp|P68371|TBB4B_HUMAN,tr|B3KML9|B3KML9_HUMAN,tr|B4DE77|B4DE77_HUMAN,tr|B4DJ43|B4DJ43_HUMAN,tr|Q8IWP6|Q8IWP6_HUMAN,tr|Q8IZ29|Q8IZ29_HUMAN,tr|Q8N6N5|Q8N6N5_HUMAN	uni_human_2016.fasta	49,830.7	90.0%	1	1	1	0.0373%	9.91%
MDAV_SFD	BR1	MDAV_BR1	File Name: MDAV_13_01 (F037112)	Keratin-associated protein 11-1 OS=Homo sapiens GN=KRTAP11-1 PE=2 SV=1	sp|Q8IUC1|KR111_HUMAN,tr|Q3LI55|Q3LI55_HUMAN	uni_human_2016.fasta	17,083.9	44.1%	0	0	0	0.000%	0.000%
MDAV_SFD	BR1	MDAV_BR1	File Name: MDAV_13_01 (F037112)	Heterogeneous nuclear ribonucleoprotein H2 OS=Homo sapiens GN=HNRNPH2 PE=1 SV=1	sp|P55795|HNRH2_HUMAN,tr|B4DFK9|B4DFK9_HUMAN,tr|B4DP00|B4DP00_HUMAN	uni_human_2016.fasta	49,264.1	90.0%	1	1	1	0.0373%	4.68%
MDAV_SFD	BR1	MDAV_BR1	File Name: MDAV_13_01 (F037112)	Plastin-2 OS=Homo sapiens GN=LCP1 PE=1 SV=6	sp|P13796|PLSL_HUMAN,tr|A0A024RDT4|A0A024RDT4_HUMAN,tr|Q53FI1|Q53FI1_HUMAN,tr|V9HWJ7|V9HWJ7_HUMAN	uni_human_2016.fasta	70,291.2	99.8%	2	2	2	0.0747%	3.35%
MDAV_SFD	BR1	MDAV_BR1	File Name: MDAV_13_01 (F037112)	Low affinity immunoglobulin epsilon Fc receptor OS=Homo sapiens GN=FCER2 PE=1 SV=1	sp|P06734|FCER2_HUMAN,tr|K3W4U1|K3W4U1_HUMAN,tr|M0R1R5|M0R1R5_HUMAN	uni_human_2016.fasta	36,468.8	90.0%	1	1	1	0.0373%	2.80%
MDAV_SFD	BR1	MDAV_BR1	File Name: MDAV_13_01 (F037112)	Isoform 2 of T-complex protein 1 subunit gamma OS=Homo sapiens GN=CCT3	sp|P49368-2|TCPG_HUMAN,sp|P49368|TCPG_HUMAN,tr|B3KX11|B3KX11_HUMAN,tr|B4DUR8|B4DUR8_HUMAN,tr|Q2TU64|Q2TU64_HUMAN,tr|Q59H77|Q59H77_HUMAN	uni_human_2016.fasta	60,535.4	90.0%	1	1	1	0.0373%	1.38%
MDAV_SFD	BR1	MDAV_BR1	File Name: MDAV_13_01 (F037112)	Isoform 2 of Secernin-1 OS=Homo sapiens GN=SCRN1	sp|Q12765-2|SCRN1_HUMAN,sp|Q12765-3|SCRN1_HUMAN,sp|Q12765|SCRN1_HUMAN,tr|A0A024RA21|A0A024RA21_HUMAN,tr|A0A090N7T9|A0A090N7T9_HUMAN,tr|B4DH22|B4DH22_HUMAN,tr|B4DIV7|B4DIV7_HUMAN	uni_human_2016.fasta	46,382.2	90.0%	1	1	1	0.0373%	2.53%
MDAV_SFD	BR1	MDAV_BR1	File Name: MDAV_13_01 (F037112)	Keratin, type II cytoskeletal 2 epidermal OS=Homo sapiens GN=KRT2 PE=1 SV=2	sp|P35908|K22E_HUMAN	uni_human_2016.fasta	65,433.9	100.0%	8	8	8	0.299%	18.0%
MDAV_SFD	BR1	MDAV_BR1	File Name: MDAV_13_01 (F037112)	Centrosomal protein of 128 kDa (Fragment) OS=Homo sapiens GN=CEP128 PE=1 SV=1	tr|H0YJH2|H0YJH2_HUMAN	uni_human_2016.fasta	18,417.3	90.0%	1	1	1	0.0373%	5.62%
MDAV_SFD	BR1	MDAV_BR1	File Name: MDAV_13_01 (F037112)	Protein Shroom3 OS=Homo sapiens GN=SHROOM3 PE=1 SV=2	sp|Q8TF72|SHRM3_HUMAN,tr|B3KY47|B3KY47_HUMAN	uni_human_2016.fasta	216,859.4	42.5%	0	0	0	0.000%	0.000%
MDAV_SFD	BR1	MDAV_BR1	File Name: MDAV_13_01 (F037112)	Xylosyltransferase 1 OS=Homo sapiens GN=XYLT1 PE=1 SV=1	sp|Q86Y38|XYLT1_HUMAN	uni_human_2016.fasta	107,571.0	76.5%	1	1	1	0.0373%	1.15%
MDAV_SFD	BR1	MDAV_BR1	File Name: MDAV_13_01 (F037112)	Isoform 2 of Coiled-coil domain-containing protein 180 OS=Homo sapiens GN=CCDC180	sp|Q9P1Z9-2|CC180_HUMAN,tr|B7ZMG3|B7ZMG3_HUMAN	uni_human_2016.fasta	197,347.1	49.2%	0	0	0	0.000%	0.000%
MDAV_SFD	BR1	MDAV_BR1	File Name: MDAV_13_01 (F037112)	Isoform 2 of Serine/threonine-protein kinase 4 OS=Homo sapiens GN=STK4	sp|Q13043-2|STK4_HUMAN,sp|Q13043|STK4_HUMAN,tr|A0A087WYT4|A0A087WYT4_HUMAN,tr|A0PJ51|A0PJ51_HUMAN,tr|F5H5B4|F5H5B4_HUMAN,tr|Q5H9T5|Q5H9T5_HUMAN,tr|Q9BS84|Q9BS84_HUMAN	uni_human_2016.fasta	55,631.3	72.8%	1	1	1	0.0373%	1.52%
MDAV_SFD	BR1	MDAV_BR1	File Name: MDAV_13_01 (F037112)	NADH-ubiquinone oxidoreductase chain 2 OS=Homo sapiens GN=ND2 PE=3 SV=1	tr|A0A059RRF2|A0A059RRF2_HUMAN,tr|A0A096WCP8|A0A096WCP8_HUMAN,tr|A0A097QCX3|A0A097QCX3_HUMAN	uni_human_2016.fasta	38,962.2	90.0%	1	1	1	0.0373%	3.46%
MDAV_SFD	BR1	MDAV_BR1	File Name: MDAV_13_01 (F037112)	HEJ1 OS=Homo sapiens PE=2 SV=1	tr|Q96RF1|Q96RF1_HUMAN	uni_human_2016.fasta	7,298.4	90.0%	1	1	1	0.0373%	15.6%
MDAV_SFD	BR1	MDAV_BR1	File Name: MDAV_13_01 (F037112)	Histone H2B type 1-K OS=Homo sapiens GN=HIST1H2BK PE=1 SV=3	sp|O60814|H2B1K_HUMAN,sp|P06899|H2B1J_HUMAN,sp|P23527|H2B1O_HUMAN,sp|P33778|H2B1B_HUMAN,sp|P57053|H2BFS_HUMAN,sp|P58876|H2B1D_HUMAN,sp|P62807|H2B1C_HUMAN,sp|Q16778|H2B2E_HUMAN,sp|Q5QNW6-2|H2B2F_HUMAN,sp|Q5QNW6|H2B2F_HUMAN,sp|Q93079|H2B1H_HUMAN,sp|Q96A08|H2B1A_HUMAN,sp|Q99877|H2B1N_HUMAN,sp|Q99879|H2B1M_HUMAN,sp|Q99880|H2B1L_HUMAN,tr|A0A024QZZ7|A0A024QZZ7_HUMAN,tr|A0A024RCJ2|A0A024RCJ2_HUMAN,tr|A0A024RCJ9|A0A024RCJ9_HUMAN,tr|A0A024RCL8|A0A024RCL8_HUMAN,tr|A8K9J7|A8K9J7_HUMAN,tr|B2R4S9|B2R4S9_HUMAN,tr|B4DR52|B4DR52_HUMAN,tr|I6L9F7|I6L9F7_HUMAN,tr|Q0D2M2|Q0D2M2_HUMAN,tr|U3KQK0|U3KQK0_HUMAN	uni_human_2016.fasta	14,168.0	53.1%	0	0	0	0.000%	0.000%
MDAV_SFD	BR1	MDAV_BR1	File Name: MDAV_13_01 (F037112)	Probable ATP-dependent RNA helicase DDX10 OS=Homo sapiens GN=DDX10 PE=1 SV=2	sp|Q13206|DDX10_HUMAN,tr|B4DKX3|B4DKX3_HUMAN,tr|E9PIF2|E9PIF2_HUMAN,tr|Q59EC7|Q59EC7_HUMAN	uni_human_2016.fasta	100,891.3	37.8%	0	0	0	0.000%	0.000%
MDAV_SFD	BR1	MDAV_BR1	File Name: MDAV_13_01 (F037112)	Isoform Long of Glucose-6-phosphate 1-dehydrogenase OS=Homo sapiens GN=G6PD	sp|P11413-2|G6PD_HUMAN,sp|P11413|G6PD_HUMAN,tr|A8K8D9|A8K8D9_HUMAN,tr|B4DYA7|B4DYA7_HUMAN,tr|E7EM57|E7EM57_HUMAN,tr|E7EUI8|E7EUI8_HUMAN,tr|E9PD92|E9PD92_HUMAN	uni_human_2016.fasta	59,258.1	89.8%	1	1	1	0.0373%	1.43%
MDAV_SFD	BR1	MDAV_BR1	File Name: MDAV_13_01 (F037112)	Isoform 2 of Nicalin OS=Homo sapiens GN=NCLN	sp|Q969V3-2|NCLN_HUMAN,sp|Q969V3|NCLN_HUMAN,tr|B2RA56|B2RA56_HUMAN,tr|K7EMW4|K7EMW4_HUMAN	uni_human_2016.fasta	62,974.7	98.6%	1	1	1	0.0373%	1.42%
MDAV_SFD	BR1	MDAV_BR1	File Name: MDAV_13_01 (F037112)	Tax_Id=9606 Gene_Symbol=KRT5 Keratin, type II cytoskeletal 5	IPI:CON_00009867.3|SWISS-PROT:P13647,sp|P13647|K2C5_HUMAN	uni_human_2016.fasta	62,379.6	100.0%	6	6	6	0.224%	10.8%
MDAV_SFD	BR1	MDAV_BR1	File Name: MDAV_13_01 (F037112)	Peptidyl-prolyl cis-trans isomerase FKBP4 OS=Homo sapiens GN=FKBP4 PE=1 SV=3	sp|Q02790|FKBP4_HUMAN,tr|B2R9U2|B2R9U2_HUMAN	uni_human_2016.fasta	51,805.9	90.0%	1	1	1	0.0373%	2.83%
MDAV_SFD	BR1	MDAV_BR1	File Name: MDAV_13_01 (F037112)	Fatty acid-binding protein, epidermal OS=Homo sapiens GN=FABP5 PE=1 SV=3	sp|Q01469|FABP5_HUMAN,tr|E7DVW5|E7DVW5_HUMAN	uni_human_2016.fasta	15,164.4	83.8%	1	1	1	0.0373%	6.67%
MDAV_SFD	BR1	MDAV_BR1	File Name: MDAV_13_01 (F037112)	RNA-binding protein 34 OS=Homo sapiens GN=RBM34 PE=1 SV=2	sp|P42696|RBM34_HUMAN	uni_human_2016.fasta	48,565.9	90.0%	1	1	1	0.0373%	3.02%
MDAV_SFD	BR1	MDAV_BR1	File Name: MDAV_13_01 (F037112)	Tax_Id=10090 Gene_Symbol=5430421N21Rik Keratin type II	IPI:CON_00124800.2|TREMBL:Q61726	uni_human_2016.fasta	52,809.3	84.5%	1	1	1	0.0373%	9.81%
MDAV_SFD	BR1	MDAV_BR1	File Name: MDAV_13_01 (F037112)	Tax_Id=10090 Gene_Symbol=Krt31 keratin complex 1, acidic, gene 1	IPI:CON_00845846.1|TREMBL:A2A5Y0,IPI:CON_00849205.1|REFSEQ:XP_986630	uni_human_2016.fasta	53,727.9	90.0%	1	1	1	0.0373%	6.01%
MDAV_SFD	BR1	MDAV_BR1	File Name: MDAV_13_01 (F037112)	NADPH:adrenodoxin oxidoreductase, mitochondrial OS=Homo sapiens PE=2 SV=1	tr|B4DDI9|B4DDI9_HUMAN	uni_human_2016.fasta	53,161.9	99.6%	2	2	2	0.0747%	4.91%
MDAV_SFD	BR1	MDAV_BR1	File Name: MDAV_13_01 (F037112)	Keratin, type II cytoskeletal 1 OS=Homo sapiens GN=KRT1 PE=1 SV=6	sp|P04264|K2C1_HUMAN,tr|H6VRG0|H6VRG0_HUMAN,tr|H6VRG1|H6VRG1_HUMAN,tr|H6VRG3|H6VRG3_HUMAN	uni_human_2016.fasta	66,040.3	90.0%	1	1	1	0.0373%	22.2%
MDAV_SFD	BR1	MDAV_BR1	File Name: MDAV_13_01 (F037112)	Regulator of nonsense transcripts 2 OS=Homo sapiens GN=UPF2 PE=1 SV=1	sp|Q9HAU5|RENT2_HUMAN	uni_human_2016.fasta	147,814.5	57.7%	0	0	0	0.000%	0.000%
MDAV_SFD	BR1	MDAV_BR1	File Name: MDAV_13_01 (F037112)	Protocadherin-psi1 OS=Homo sapiens GN=PCDH-psi1 PE=2 SV=1	tr|Q96T98|Q96T98_HUMAN	uni_human_2016.fasta	64,854.0	90.0%	1	1	1	0.0373%	1.19%
MDAV_SFD	BR1	MDAV_BR1	File Name: MDAV_13_01 (F037112)	D-3-phosphoglycerate dehydrogenase OS=Homo sapiens GN=PHGDH PE=1 SV=4	sp|O43175|SERA_HUMAN,tr|B3KSC3|B3KSC3_HUMAN,tr|Q5SZU1|Q5SZU1_HUMAN,tr|Q8N5M8|Q8N5M8_HUMAN,tr|Q96RV5|Q96RV5_HUMAN,tr|Q9UMY2|Q9UMY2_HUMAN,tr|V9HW79|V9HW79_HUMAN	uni_human_2016.fasta	56,650.6	90.0%	1	1	1	0.0373%	2.06%
MDAV_SFD	BR1	MDAV_BR1	File Name: MDAV_13_01 (F037112)	Isoform 2 of Dolichyl-diphosphooligosaccharide--protein glycosyltransferase subunit 2 OS=Homo sapiens GN=RPN2	sp|P04844-2|RPN2_HUMAN,sp|P04844|RPN2_HUMAN,tr|B2RE46|B2RE46_HUMAN,tr|B4DJL0|B4DJL0_HUMAN	uni_human_2016.fasta	69,284.8	90.0%	1	1	1	0.0373%	1.46%
MDAV_SFD	BR1	MDAV_BR1	File Name: MDAV_13_01 (F037112)	Mitochondrial carrier homolog 1 (Fragment) OS=Homo sapiens GN=MTCH1 PE=1 SV=1	tr|H0Y8C3|H0Y8C3_HUMAN	uni_human_2016.fasta	43,122.5	90.0%	1	1	1	0.0373%	3.30%
MDAV_SFD	BR1	MDAV_BR1	File Name: MDAV_13_01 (F037112)	Isoform 2 of UV excision repair protein RAD23 homolog B OS=Homo sapiens GN=RAD23B	sp|P54727-2|RD23B_HUMAN,sp|P54727|RD23B_HUMAN,tr|B4DEA3|B4DEA3_HUMAN,tr|B7Z4W4|B7Z4W4_HUMAN,tr|B7ZA74|B7ZA74_HUMAN,tr|H0Y579|H0Y579_HUMAN,tr|Q53F10|Q53F10_HUMAN	uni_human_2016.fasta	40,713.3	90.0%	1	1	1	0.0373%	2.37%
MDAV_SFD	BR1	MDAV_BR1	File Name: MDAV_13_01 (F037112)	Protein SON (Fragment) OS=Homo sapiens GN=SON PE=1 SV=1	tr|H7C1M2|H7C1M2_HUMAN	uni_human_2016.fasta	160,022.0	53.6%	0	0	0	0.000%	0.000%
MDAV_SFD	BR1	MDAV_BR1	File Name: MDAV_13_01 (F037112)	cDNA FLJ53741, moderately similar to Dihydropyrimidine dehydrogenase OS=Homo sapiens PE=2 SV=1	tr|B4DML1|B4DML1_HUMAN	uni_human_2016.fasta	16,854.7	63.0%	0	0	0	0.000%	0.000%
MDAV_SFD	BR1	MDAV_BR1	File Name: MDAV_13_01 (F037112)	Isoform 2 of PITH domain-containing protein 1 OS=Homo sapiens GN=PITHD1	sp|Q9GZP4-2|PITH1_HUMAN,sp|Q9GZP4|PITH1_HUMAN	uni_human_2016.fasta	24,178.3	71.7%	1	1	1	0.0373%	2.38%
MDAV_SFD	BR1	MDAV_BR1	File Name: MDAV_13_01 (F037112)	Tyrosine-protein kinase OS=Homo sapiens PE=2 SV=1	tr|A8K4G3|A8K4G3_HUMAN	uni_human_2016.fasta	57,445.1	90.0%	1	1	1	0.0373%	1.98%
MDAV_SFD	BR1	MDAV_BR1	File Name: MDAV_13_01 (F037112)	Isoform 3 of Pyruvate dehydrogenase protein X component, mitochondrial OS=Homo sapiens GN=PDHX	sp|O00330-3|ODPX_HUMAN	uni_human_2016.fasta	51,461.4	90.0%	1	1	1	0.0373%	1.85%
MDAV_SFD	BR1	MDAV_BR1	File Name: MDAV_13_01 (F037112)	Eukaryotic translation initiation factor 2 subunit 3 OS=Homo sapiens GN=EIF2S3 PE=1 SV=3	sp|P41091|IF2G_HUMAN,sp|Q2VIR3|IF2GL_HUMAN	uni_human_2016.fasta	51,110.2	98.7%	1	1	1	0.0373%	3.39%
MDAV_SFD	BR1	MDAV_BR1	File Name: MDAV_13_01 (F037112)	Isoform 3 of Myelin expression factor 2 OS=Homo sapiens GN=MYEF2	sp|Q9P2K5-3|MYEF2_HUMAN	uni_human_2016.fasta	20,267.1	39.6%	0	0	0	0.000%	0.000%
MDAV_SFD	BR1	MDAV_BR1	File Name: MDAV_13_01 (F037112)	Isoform 2 of Transmembrane protein 131-like OS=Homo sapiens GN=KIAA0922	sp|A2VDJ0-2|T131L_HUMAN,sp|A2VDJ0-3|T131L_HUMAN,sp|A2VDJ0-5|T131L_HUMAN,sp|A2VDJ0-6|T131L_HUMAN,sp|A2VDJ0|T131L_HUMAN,tr|B3KU55|B3KU55_HUMAN,tr|H0Y2M0|H0Y2M0_HUMAN	uni_human_2016.fasta	179,341.4	50.9%	0	0	0	0.000%	0.000%
MDAV_SFD	BR1	MDAV_BR1	File Name: MDAV_13_01 (F037112)	V-type proton ATPase subunit B, brain isoform OS=Homo sapiens GN=ATP6V1B2 PE=1 SV=3	sp|P21281|VATB2_HUMAN,tr|A0A140VK65|A0A140VK65_HUMAN,tr|H0YC04|H0YC04_HUMAN,tr|Q59HF3|Q59HF3_HUMAN	uni_human_2016.fasta	56,502.1	64.1%	0	0	0	0.000%	0.000%
MDAV_SFD	BR1	MDAV_BR1	File Name: MDAV_13_01 (F037112)	Isoform 2 of BEN domain-containing protein 2 OS=Homo sapiens GN=BEND2	sp|Q8NDZ0-2|BEND2_HUMAN,sp|Q8NDZ0|BEND2_HUMAN,tr|B3KXX8|B3KXX8_HUMAN	uni_human_2016.fasta	87,919.4	57.9%	0	0	0	0.000%	0.000%
MDAV_SFD	BR1	MDAV_BR1	File Name: MDAV_13_01 (F037112)	Polypyrimidine tract binding protein 1, isoform CRA_b OS=Homo sapiens GN=PTBP1 PE=1 SV=4	tr|A6NLN1|A6NLN1_HUMAN	uni_human_2016.fasta	56,511.8	75.6%	1	1	1	0.0373%	1.52%
MDAV_SFD	BR1	MDAV_BR1	File Name: MDAV_13_01 (F037112)	Protein RCC2 OS=Homo sapiens GN=RCC2 PE=1 SV=2	sp|Q9P258|RCC2_HUMAN,tr|A0A024RAC5|A0A024RAC5_HUMAN	uni_human_2016.fasta	56,084.8	80.0%	1	1	1	0.0373%	1.53%
MDAV_SFD	BR1	MDAV_BR1	File Name: MDAV_13_01 (F037112)	Isoform 3 of RUN and FYVE domain-containing protein 1 OS=Homo sapiens GN=RUFY1	sp|Q96T51-3|RUFY1_HUMAN,sp|Q96T51|RUFY1_HUMAN	uni_human_2016.fasta	79,819.3	90.0%	1	1	1	0.0373%	2.91%
MDAV_SFD	BR1	MDAV_BR1	File Name: MDAV_13_01 (F037112)	Isoform 2 of Protein sidekick-2 OS=Homo sapiens GN=SDK2	sp|Q58EX2-2|SDK2_HUMAN,sp|Q58EX2-3|SDK2_HUMAN,sp|Q58EX2-4|SDK2_HUMAN,sp|Q58EX2|SDK2_HUMAN,tr|H7C2P2|H7C2P2_HUMAN	uni_human_2016.fasta	239,396.1	79.4%	1	1	1	0.0373%	0.364%
MDAV_SFD	BR1	MDAV_BR1	File Name: MDAV_13_01 (F037112)	Isoform 2 of Cytokine receptor-like factor 3 OS=Homo sapiens GN=CRLF3	sp|Q8IUI8-2|CRLF3_HUMAN,sp|Q8IUI8|CRLF3_HUMAN,tr|J3KST8|J3KST8_HUMAN	uni_human_2016.fasta	49,765.7	90.0%	1	1	1	0.0373%	2.28%
MDAV_SFD	BR1	MDAV_BR1	File Name: MDAV_13_01 (F037112)	Mitochondrial-processing peptidase subunit alpha OS=Homo sapiens GN=PMPCA PE=1 SV=2	sp|Q10713|MPPA_HUMAN	uni_human_2016.fasta	58,253.8	99.5%	2	2	2	0.0747%	3.43%
MDAV_SFD	BR1	MDAV_BR1	File Name: MDAV_13_01 (F037112)	(Bos taurus) Vitronectin	IPI:CON_00712934.1|TREMBL:Q3ZBS7	uni_human_2016.fasta	54,100.2	90.0%	1	1	1	0.0373%	2.48%
MDAV_SFD	BR1	MDAV_BR1	File Name: MDAV_13_01 (F037112)	Trypsin - Sus scrofa (Pig).	IPI:CON_Trypsin|SWISS-PROT:P00761|TRYP_PIG	uni_human_2016.fasta	24,409.3	90.0%	1	1	1	0.0373%	3.46%
MDAV_SFD	BR1	MDAV_BR1	File Name: MDAV_13_01 (F037112)	Elongation factor 1-gamma OS=Homo sapiens GN=EEF1G PE=1 SV=3	sp|P26641|EF1G_HUMAN	uni_human_2016.fasta	50,119.4	99.9%	2	2	2	0.0747%	4.35%
MDAV_SFD	BR1	MDAV_BR1	File Name: MDAV_13_01 (F037112)	Isoform 2 of T-complex protein 1 subunit theta OS=Homo sapiens GN=CCT8	sp|P50990-2|TCPQ_HUMAN,sp|P50990-3|TCPQ_HUMAN,sp|P50990|TCPQ_HUMAN,tr|Q53HU0|Q53HU0_HUMAN,tr|Q7Z759|Q7Z759_HUMAN	uni_human_2016.fasta	59,621.0	98.1%	1	1	1	0.0373%	1.89%
MDAV_SFD	BR1	MDAV_BR1	File Name: MDAV_13_01 (F037112)	Isoform 2 of 26S protease regulatory subunit 7 OS=Homo sapiens GN=PSMC2	sp|P35998-2|PRS7_HUMAN,sp|P35998|PRS7_HUMAN,tr|A0A140VK70|A0A140VK70_HUMAN,tr|Q75L23|Q75L23_HUMAN	uni_human_2016.fasta	48,635.6	100.0%	4	4	4	0.149%	14.5%
MDAV_SFD	BR1	MDAV_BR1	File Name: MDAV_13_01 (F037112)	Serine hydroxymethyltransferase OS=Homo sapiens PE=2 SV=1	tr|B4DJ63|B4DJ63_HUMAN	uni_human_2016.fasta	41,658.5	100.0%	4	5	5	0.187%	10.1%
MDAV_SFD	BR1	MDAV_BR1	File Name: MDAV_13_01 (F037112)	Type I hair keratin 1 - Homo sapiens (Human).	IPI:CON_109456|TREMBL:Q9UE12,IPI:CON_6016413|SWISS-PROT:Q15323,sp|Q15323|K1H1_HUMAN	uni_human_2016.fasta	47,231.6	99.8%	2	2	2	0.0747%	6.73%
MDAV_SFD	BR1	MDAV_BR1	File Name: MDAV_13_01 (F037112)	Isoform 2 of Dihydrolipoyllysine-residue succinyltransferase component of 2-oxoglutarate dehydrogenase complex, mitochondrial OS=Homo sapiens GN=DLST	sp|P36957-2|ODO2_HUMAN,sp|P36957|ODO2_HUMAN,tr|A0A024R6C9|A0A024R6C9_HUMAN,tr|Q6IBS5|Q6IBS5_HUMAN,tr|Q86TQ8|Q86TQ8_HUMAN	uni_human_2016.fasta	48,755.2	99.6%	2	2	2	0.0747%	5.45%
MDAV_SFD	BR1	MDAV_BR1	File Name: MDAV_13_01 (F037112)	Kelch-like ECH-associated protein 1 OS=Homo sapiens GN=KEAP1 PE=1 SV=2	sp|Q14145|KEAP1_HUMAN,tr|A0A024R7C0|A0A024R7C0_HUMAN,tr|K7EJ49|K7EJ49_HUMAN,tr|K7EJD8|K7EJD8_HUMAN,tr|K7ESE0|K7ESE0_HUMAN	uni_human_2016.fasta	69,664.7	90.0%	1	1	1	0.0373%	2.40%
MDAV_SFD	BR1	MDAV_BR1	File Name: MDAV_13_01 (F037112)	Isoform 2 of Adenylyl cyclase-associated protein 1 OS=Homo sapiens GN=CAP1	sp|Q01518-2|CAP1_HUMAN,sp|Q01518|CAP1_HUMAN,tr|B2RDY9|B2RDY9_HUMAN,tr|B4DNA3|B4DNA3_HUMAN,tr|B4DNW7|B4DNW7_HUMAN,tr|B4DUZ8|B4DUZ8_HUMAN,tr|D3DPU2|D3DPU2_HUMAN,tr|Q5T0R1|Q5T0R1_HUMAN,tr|Q5T0R2|Q5T0R2_HUMAN,tr|Q5T0R3|Q5T0R3_HUMAN,tr|Q5T0R4|Q5T0R4_HUMAN,tr|Q5T0R5|Q5T0R5_HUMAN,tr|Q5T0R6|Q5T0R6_HUMAN,tr|Q5T0R7|Q5T0R7_HUMAN,tr|Q5T0R8|Q5T0R8_HUMAN,tr|Q5T0R9|Q5T0R9_HUMAN,tr|Q5T0S3|Q5T0S3_HUMAN	uni_human_2016.fasta	51,901.6	87.8%	1	1	1	0.0373%	1.90%
MDAV_SFD	BR1	MDAV_BR1	File Name: MDAV_13_01 (F037112)	PHD finger protein 19 OS=Homo sapiens GN=PHF19 PE=1 SV=1	sp|Q5T6S3|PHF19_HUMAN,tr|A0A087X169|A0A087X169_HUMAN,tr|B3KV88|B3KV88_HUMAN,tr|B7Z8H3|B7Z8H3_HUMAN	uni_human_2016.fasta	65,592.6	55.2%	0	0	0	0.000%	0.000%
MDAV_SFD	BR1	MDAV_BR1	File Name: MDAV_13_01 (F037112)	Ras GTPase-activating protein-binding protein 1 OS=Homo sapiens GN=G3BP1 PE=1 SV=1	sp|Q13283|G3BP1_HUMAN,tr|B7Z8K4|B7Z8K4_HUMAN,tr|Q32P45|Q32P45_HUMAN,tr|Q5U0Q1|Q5U0Q1_HUMAN,tr|Q6FI03|Q6FI03_HUMAN,tr|Q6ZP53|Q6ZP53_HUMAN	uni_human_2016.fasta	52,162.8	90.0%	1	1	1	0.0373%	2.36%
MDAV_SFD	BR1	MDAV_BR1	File Name: MDAV_13_01 (F037112)	60 kDa heat shock protein, mitochondrial OS=Homo sapiens GN=HSPD1 PE=1 SV=2	sp|P10809|CH60_HUMAN,tr|A0A024R3X4|A0A024R3X4_HUMAN,tr|B7Z4F6|B7Z4F6_HUMAN,tr|B7Z597|B7Z597_HUMAN,tr|B7Z5E7|B7Z5E7_HUMAN	uni_human_2016.fasta	61,055.7	90.0%	1	1	1	0.0373%	1.57%
MDAV_SFD	BR1	MDAV_BR1	File Name: MDAV_13_01 (F037112)	Isoform 2 of Histidine--tRNA ligase, cytoplasmic OS=Homo sapiens GN=HARS	sp|P12081-2|SYHC_HUMAN,sp|P12081-3|SYHC_HUMAN,sp|P12081-4|SYHC_HUMAN,sp|P12081|SYHC_HUMAN,tr|Q52NV4|Q52NV4_HUMAN	uni_human_2016.fasta	57,412.5	99.7%	2	2	2	0.0747%	3.62%
MDAV_SFD	BR1	MDAV_BR1	File Name: MDAV_13_01 (F037112)	Coronin-1A OS=Homo sapiens GN=CORO1A PE=1 SV=4	sp|P31146|COR1A_HUMAN,tr|A0A024R611|A0A024R611_HUMAN,tr|Q59G88|Q59G88_HUMAN	uni_human_2016.fasta	51,026.1	99.8%	2	2	2	0.0747%	5.64%
MDAV_SFD	BR1	MDAV_BR1	File Name: MDAV_13_01 (F037112)	Tax_Id=9606 Gene_Symbol=KRT6A Keratin, type II cytoskeletal 6A	IPI:CON_00300725.7|SWISS-PROT:P02538,sp|P02538|K2C6A_HUMAN,tr|A0A0S2Z428|A0A0S2Z428_HUMAN,tr|B4DRR0|B4DRR0_HUMAN	uni_human_2016.fasta	60,046.4	99.9%	2	2	2	0.0747%	9.75%
MDAV_SFD	BR1	MDAV_BR1	File Name: MDAV_13_01 (F037112)	Lipocalin-1 OS=Homo sapiens GN=LCN1 PE=1 SV=1	sp|P31025|LCN1_HUMAN,tr|A0A024R8D7|A0A024R8D7_HUMAN	uni_human_2016.fasta	19,250.4	90.0%	1	1	1	0.0373%	6.25%
MDAV_SFD	BR1	MDAV_BR1	File Name: MDAV_13_01 (F037112)	Isoform 2 of Programmed cell death protein 4 OS=Homo sapiens GN=PDCD4	sp|Q53EL6-2|PDCD4_HUMAN,sp|Q53EL6|PDCD4_HUMAN,tr|B2R6E2|B2R6E2_HUMAN,tr|B4DKX4|B4DKX4_HUMAN,tr|Q5VZS7|Q5VZS7_HUMAN	uni_human_2016.fasta	51,736.4	90.0%	1	1	1	0.0373%	3.71%
MDAV_SFD	BR1	MDAV_BR1	File Name: MDAV_13_01 (F037112)	Isoform 3 of Arf-GAP with SH3 domain, ANK repeat and PH domain-containing protein 3 OS=Homo sapiens GN=ASAP3	sp|Q8TDY4-3|ASAP3_HUMAN,sp|Q8TDY4|ASAP3_HUMAN,tr|A0A024RAB1|A0A024RAB1_HUMAN,tr|B4DRP2|B4DRP2_HUMAN	uni_human_2016.fasta	99,156.6	72.6%	1	1	1	0.0373%	0.783%
MDAV_SFD	BR1	MDAV_BR1	File Name: MDAV_13_01 (F037112)	RuvB-like 2 OS=Homo sapiens GN=RUVBL2 PE=1 SV=3	sp|Q9Y230|RUVB2_HUMAN	uni_human_2016.fasta	51,158.1	99.8%	2	2	2	0.0747%	4.10%
MDAV_SFD	BR1	MDAV_BR1	File Name: MDAV_13_01 (F037112)	Putative uncharacterized protein MYH16 OS=Homo sapiens GN=MYH16 PE=1 SV=2	sp|Q9H6N6|MYH16_HUMAN	uni_human_2016.fasta	128,293.3	90.0%	1	1	1	0.0373%	0.729%
MDAV_SFD	BR1	MDAV_BR1	File Name: MDAV_13_01 (F037112)	Isoform 2 of Tryptophan--tRNA ligase, cytoplasmic OS=Homo sapiens GN=WARS	sp|P23381-2|SYWC_HUMAN,sp|P23381|SYWC_HUMAN,tr|A0A024R6K8|A0A024R6K8_HUMAN	uni_human_2016.fasta	53,167.6	90.0%	1	1	1	0.0373%	1.63%
MDAV_SFD	BR1	MDAV_BR1	File Name: MDAV_13_01 (F037112)	Isoform 2 of Heat shock protein HSP 90-alpha OS=Homo sapiens GN=HSP90AA1	sp|P07900-2|HS90A_HUMAN,sp|P07900|HS90A_HUMAN,tr|K9JA46|K9JA46_HUMAN	uni_human_2016.fasta	84,663.2	99.8%	2	2	2	0.0747%	2.69%
MDAV_SFD	BR1	MDAV_BR1	File Name: MDAV_13_01 (F037112)	Isoform Beta-4A of Integrin beta-4 OS=Homo sapiens GN=ITGB4	sp|P16144-2|ITB4_HUMAN,sp|P16144-3|ITB4_HUMAN,sp|P16144-4|ITB4_HUMAN,sp|P16144|ITB4_HUMAN,tr|A0A024R8K7|A0A024R8K7_HUMAN,tr|A0A024R8N2|A0A024R8N2_HUMAN,tr|A0A024R8T0|A0A024R8T0_HUMAN,tr|B7ZLD5|B7ZLD5_HUMAN,tr|B7ZLD8|B7ZLD8_HUMAN,tr|Q59H46|Q59H46_HUMAN	uni_human_2016.fasta	202,166.7	42.6%	0	0	0	0.000%	0.000%
MDAV_SFD	BR1	MDAV_BR1	File Name: MDAV_13_01 (F037112)	Splicing factor U2AF 65 kDa subunit (Fragment) OS=Homo sapiens GN=U2AF2 PE=4 SV=1	tr|M0QYQ9|M0QYQ9_HUMAN	uni_human_2016.fasta	5,533.3	90.0%	1	1	1	0.0373%	15.7%
MDAV_SFD	BR1	MDAV_BR1	File Name: MDAV_13_01 (F037112)	Isoform M1 of Pyruvate kinase PKM OS=Homo sapiens GN=PKM	sp|P14618-2|KPYM_HUMAN,tr|A0A024R5Z9|A0A024R5Z9_HUMAN,tr|B4DRT3|B4DRT3_HUMAN,tr|H3BTN5|H3BTN5_HUMAN	uni_human_2016.fasta	58,062.6	73.2%	1	1	1	0.0373%	1.51%
MDAV_SFD	BR1	MDAV_BR1	File Name: MDAV_13_01 (F037112)	Keratin 1 OS=Homo sapiens GN=KRT1 PE=3 SV=1	tr|H6VRG2|H6VRG2_HUMAN	uni_human_2016.fasta	66,067.3	100.0%	10	11	11	0.411%	20.3%
MDAV_SFD	BR1	MDAV_BR1	File Name: MDAV_13_01 (F037112)	Tax_Id=9606 Gene_Symbol=KRT10 Keratin, type I cytoskeletal 10	IPI:CON_00009865.2|SWISS-PROT:P13645,sp|P13645|K1C10_HUMAN	uni_human_2016.fasta	59,512.4	100.0%	6	7	8	0.299%	10.5%
MDAV_SFD	BR1	MDAV_BR1	File Name: MDAV_13_01 (F037112)	cDNA FLJ55956, highly similar to Tubulin alpha-6 chain OS=Homo sapiens PE=2 SV=1	tr|B7Z1K5|B7Z1K5_HUMAN	uni_human_2016.fasta	57,760.6	99.8%	2	3	3	0.112%	5.59%
MDAV_SFD	BR1	MDAV_BR1	File Name: MDAV_13_01 (F037112)	Repressor of yield of DENV protein (Fragment) OS=Homo sapiens GN=C19orf66 PE=4 SV=1	tr|K7EP02|K7EP02_HUMAN	uni_human_2016.fasta	14,606.6	84.4%	1	1	1	0.0373%	4.90%
MDAV_SFD	BR1	MDAV_BR1	File Name: MDAV_13_01 (F037112)	Tubulin beta chain OS=Homo sapiens GN=TUBB PE=1 SV=2	sp|P07437|TBB5_HUMAN,tr|B4DY90|B4DY90_HUMAN,tr|B7ZAF0|B7ZAF0_HUMAN,tr|Q5JP53|Q5JP53_HUMAN,tr|Q5SU16|Q5SU16_HUMAN,tr|Q6LC01|Q6LC01_HUMAN	uni_human_2016.fasta	49,670.6	100.0%	4	5	6	0.224%	9.91%
MDAV_SFD	BR1	MDAV_BR1	File Name: MDAV_13_01 (F037112)	Isoform 2 of Phenylalanine--tRNA ligase alpha subunit OS=Homo sapiens GN=FARSA	sp|Q9Y285-2|SYFA_HUMAN,sp|Q9Y285|SYFA_HUMAN,tr|K7ER00|K7ER00_HUMAN,tr|Q6IBR2|Q6IBR2_HUMAN	uni_human_2016.fasta	57,564.5	90.0%	1	1	1	0.0373%	2.94%
MDAV_SFD	BR1	MDAV_BR1	File Name: MDAV_13_01 (F037112)	Keratin, type II cuticular Hb2 (Hair keratin, type II Hb2) - Homo sapiens (Human).	IPI:CON_102456|SWISS-PROT:Q9NSB4,sp|Q9NSB4|KRT82_HUMAN,tr|Q701L7|Q701L7_HUMAN	uni_human_2016.fasta	56,683.5	90.0%	1	1	1	0.0373%	1.95%
MDAV_SFD	BR1	MDAV_BR1	File Name: MDAV_13_01 (F037112)	Vimentin OS=Homo sapiens GN=VIM PE=1 SV=4	sp|P08670|VIME_HUMAN,tr|B0YJC4|B0YJC4_HUMAN,tr|Q53HU8|Q53HU8_HUMAN,tr|V9HWE1|V9HWE1_HUMAN	uni_human_2016.fasta	53,652.7	100.0%	5	6	7	0.261%	10.5%
MDAV_SFD	BR1	MDAV_BR1	File Name: MDAV_13_01 (F037112)	Putative uncharacterized protein encoded by LINC00523 OS=Homo sapiens GN=LINC00523 PE=5 SV=1	sp|Q86TU6|CN070_HUMAN	uni_human_2016.fasta	12,089.3	41.0%	0	0	0	0.000%	0.000%
MDAV_SFD	BR1	MDAV_BR1	File Name: MDAV_13_01 (F037112)	Isoform 2 of Annexin A11 OS=Homo sapiens GN=ANXA11	sp|P50995-2|ANX11_HUMAN,sp|P50995|ANX11_HUMAN,tr|B4DPJ2|B4DPJ2_HUMAN,tr|B7Z6L0|B7Z6L0_HUMAN,tr|Q59EP1|Q59EP1_HUMAN,tr|Q5T0G8|Q5T0G8_HUMAN,tr|Q6ICS0|Q6ICS0_HUMAN	uni_human_2016.fasta	54,391.7	90.0%	1	1	1	0.0373%	2.75%
MDAV_SFD	BR1	MDAV_BR1	File Name: MDAV_13_01 (F037112)	Septin-11 OS=Homo sapiens GN=SEPT11 PE=1 SV=3	sp|Q9NVA2|SEP11_HUMAN	uni_human_2016.fasta	49,399.1	99.8%	2	2	2	0.0747%	4.66%
MDAV_SFD	BR1	MDAV_BR1	File Name: MDAV_13_01 (F037112)	Retinal dehydrogenase 1 OS=Homo sapiens GN=ALDH1A1 PE=1 SV=2	sp|P00352|AL1A1_HUMAN,tr|B4DDF8|B4DDF8_HUMAN,tr|Q59EJ0|Q59EJ0_HUMAN,tr|Q5SYQ7|Q5SYQ7_HUMAN,tr|Q5SYQ8|Q5SYQ8_HUMAN,tr|Q5SYQ9|Q5SYQ9_HUMAN,tr|V9HVX6|V9HVX6_HUMAN,tr|V9HW83|V9HW83_HUMAN	uni_human_2016.fasta	54,862.8	90.0%	1	1	1	0.0373%	2.59%
MDAV_SFD	BR1	MDAV_BR1	File Name: MDAV_13_01 (F037112)	Isoform 4 of Polypeptide N-acetylgalactosaminyltransferase 14 OS=Homo sapiens GN=GALNT14	sp|Q96FL9-4|GLT14_HUMAN	uni_human_2016.fasta	61,589.4	79.8%	1	1	1	0.0373%	1.69%
MDAV_SFD	BR1	MDAV_BR1	File Name: MDAV_13_01 (F037112)	Isoform 3 of Regulation of nuclear pre-mRNA domain-containing protein 2 OS=Homo sapiens GN=RPRD2	sp|Q5VT52-3|RPRD2_HUMAN,sp|Q5VT52|RPRD2_HUMAN	uni_human_2016.fasta	156,023.0	37.8%	0	0	0	0.000%	0.000%
MDAV_SFD	BR1	MDAV_BR1	File Name: MDAV_13_01 (F037112)	Isoform 2 of Serine/threonine-protein phosphatase 2B catalytic subunit alpha isoform OS=Homo sapiens GN=PPP3CA	sp|Q08209-2|PP2BA_HUMAN,sp|Q08209-3|PP2BA_HUMAN,sp|Q08209-4|PP2BA_HUMAN,sp|Q08209|PP2BA_HUMAN,tr|A0A0S2Z4B5|A0A0S2Z4B5_HUMAN,tr|A0A0S2Z4C6|A0A0S2Z4C6_HUMAN	uni_human_2016.fasta	58,689.7	90.0%	1	1	1	0.0373%	1.96%
MDAV_SFD	BR1	MDAV_BR1	File Name: MDAV_13_01 (F037112)	SWI/SNF-related matrix-associated actin-dependent regulator of chromatin subfamily E member 1 (Fragment) OS=Homo sapiens GN=SMARCE1 PE=1 SV=1	tr|C0IMW8|C0IMW8_HUMAN,tr|J3KT85|J3KT85_HUMAN,tr|J3QR61|J3QR61_HUMAN	uni_human_2016.fasta	12,107.1	90.0%	1	1	1	0.0373%	9.90%
MDAV_SFD	BR1	MDAV_BR1	File Name: MDAV_13_01 (F037112)	Pre-mRNA-processing factor 19 OS=Homo sapiens GN=PRPF19 PE=1 SV=1	sp|Q9UMS4|PRP19_HUMAN	uni_human_2016.fasta	55,181.3	90.0%	1	1	1	0.0373%	2.78%
MDAV_SFD	BR1	MDAV_BR1	File Name: MDAV_13_01 (F037112)	Translation factor GUF1, mitochondrial OS=Homo sapiens GN=GUF1 PE=1 SV=1	sp|Q8N442|GUF1_HUMAN,tr|A0A024R9T3|A0A024R9T3_HUMAN	uni_human_2016.fasta	74,329.7	43.6%	0	0	0	0.000%	0.000%
MDAV_SFD	BR1	MDAV_BR1	File Name: MDAV_13_01 (F037112)	Keratin, type II cuticular Hb1 (Hair keratin, type II Hb1) (ghHKb1) (ghHb1) (MLN 137) - Homo sapiens (Human).	IPI:CON_103456|SWISS-PROT:Q14533	uni_human_2016.fasta	54,970.8	100.0%	10	10	10	0.373%	12.5%
MDAV_SFD	BR1	MDAV_BR1	File Name: MDAV_13_01 (F037112)	Ribonuclease inhibitor OS=Homo sapiens GN=RNH1 PE=1 SV=2	sp|P13489|RINI_HUMAN,tr|A0A024RC87|A0A024RC87_HUMAN,tr|A0A140VJT8|A0A140VJT8_HUMAN,tr|E9PIK5|E9PIK5_HUMAN,tr|E9PIM9|E9PIM9_HUMAN,tr|E9PLZ3|E9PLZ3_HUMAN,tr|E9PMA9|E9PMA9_HUMAN,tr|E9PMJ3|E9PMJ3_HUMAN,tr|E9PMN0|E9PMN0_HUMAN	uni_human_2016.fasta	49,974.4	90.0%	1	1	1	0.0373%	2.17%
MDAV_SFD	BR1	MDAV_BR1	File Name: MDAV_13_01 (F037112)	Isoform 2 of Glutathione synthetase OS=Homo sapiens GN=GSS	sp|P48637-2|GSHB_HUMAN,sp|P48637|GSHB_HUMAN,tr|V9HWJ1|V9HWJ1_HUMAN	uni_human_2016.fasta	52,385.9	99.8%	2	2	2	0.0747%	4.96%
MDAV_SFD	BR1	MDAV_BR1	File Name: MDAV_13_01 (F037112)	Isoform SRP55-3 of Serine/arginine-rich splicing factor 6 OS=Homo sapiens GN=SRSF6	sp|Q13247-3|SRSF6_HUMAN,sp|Q13247|SRSF6_HUMAN,tr|A8K588|A8K588_HUMAN,tr|Q59GY3|Q59GY3_HUMAN,tr|V9HVZ0|V9HVZ0_HUMAN	uni_human_2016.fasta	39,588.4	98.2%	1	1	1	0.0373%	2.69%
MDAV_SFD	BR1	MDAV_BR1	File Name: MDAV_13_01 (F037112)	Isoform 2 of ATP synthase subunit alpha, mitochondrial OS=Homo sapiens GN=ATP5A1	sp|P25705-2|ATPA_HUMAN,sp|P25705|ATPA_HUMAN,tr|V9HW26|V9HW26_HUMAN	uni_human_2016.fasta	59,752.1	100.0%	3	4	4	0.149%	6.96%
MDAV_SFD	BR1	MDAV_BR1	File Name: MDAV_13_01 (F037112)	Isoform 2 of Interferon regulatory factor 4 OS=Homo sapiens GN=IRF4	sp|Q15306-2|IRF4_HUMAN,sp|Q15306|IRF4_HUMAN,tr|F2Z3D5|F2Z3D5_HUMAN	uni_human_2016.fasta	51,773.5	99.0%	2	2	2	0.0747%	4.22%
MDAV_SFD	BR1	MDAV_BR1	File Name: MDAV_13_01 (F037112)	ATP-dependent RNA helicase DDX19A OS=Homo sapiens GN=DDX19A PE=1 SV=1	sp|Q9NUU7|DD19A_HUMAN,sp|Q9UMR2-2|DD19B_HUMAN,sp|Q9UMR2-4|DD19B_HUMAN,sp|Q9UMR2|DD19B_HUMAN,tr|A0A0U4B4U6|A0A0U4B4U6_HUMAN,tr|B4DS24|B4DS24_HUMAN,tr|F6QDS0|F6QDS0_HUMAN,tr|H3BMQ5|H3BMQ5_HUMAN,tr|H3BN59|H3BN59_HUMAN,tr|H3BQK0|H3BQK0_HUMAN,tr|H3BTB3|H3BTB3_HUMAN,tr|I3L0H8|I3L0H8_HUMAN,tr|Q2NL95|Q2NL95_HUMAN,tr|Q53G16|Q53G16_HUMAN,tr|Q7Z4W5|Q7Z4W5_HUMAN,tr|Q9HBZ9|Q9HBZ9_HUMAN	uni_human_2016.fasta	53,927.7	90.0%	1	1	1	0.0373%	3.14%
MDAV_SFD	BR1	MDAV_BR1	File Name: MDAV_13_01 (F037112)	Desmoglein-1 OS=Homo sapiens GN=DSG1 PE=1 SV=2	sp|Q02413|DSG1_HUMAN	uni_human_2016.fasta	113,748.9	74.2%	1	1	1	0.0373%	0.953%
MDAV_SFD	BR1	MDAV_BR1	File Name: MDAV_13_01 (F037112)	Isoform 2 of Eukaryotic translation initiation factor 4 gamma 2 OS=Homo sapiens GN=EIF4G2	sp|P78344-2|IF4G2_HUMAN,sp|P78344|IF4G2_HUMAN,tr|B4DZF2|B4DZF2_HUMAN,tr|D3DQV9|D3DQV9_HUMAN,tr|H0Y3P2|H0Y3P2_HUMAN,tr|H0YCH5|H0YCH5_HUMAN,tr|H0YD77|H0YD77_HUMAN,tr|H0YEC5|H0YEC5_HUMAN,tr|Q59G42|Q59G42_HUMAN	uni_human_2016.fasta	102,366.8	40.2%	0	0	0	0.000%	0.000%
MDAV_SFD	BR1	MDAV_BR1	File Name: MDAV_13_01 (F037112)	ATP synthase subunit beta, mitochondrial OS=Homo sapiens GN=ATP5B PE=1 SV=3	sp|P06576|ATPB_HUMAN,tr|V9HW31|V9HW31_HUMAN	uni_human_2016.fasta	56,560.6	100.0%	5	5	5	0.187%	14.7%
MDAV_SFD	BR1	MDAV_BR1	File Name: MDAV_13_01 (F037112)	Putative mitochondrial import inner membrane translocase subunit Tim23B OS=Homo sapiens GN=TIMM23B PE=4 SV=2	tr|S4R2X5|S4R2X5_HUMAN	uni_human_2016.fasta	10,346.4	90.0%	1	1	1	0.0373%	10.1%
[truncated: 3,088,822 more chars]
