# Supplementary material for: Interruption of p53-MDM2 Interaction by Nutlin-3a in Human Lymphoma Cell Models Initiates a Cell-Dependent Global Effect on Transcriptome and Proteome Level
Source: Cancers (Basel). 2023 Jul 31;15(15):3903. doi: 10.3390/cancers15153903 (PMC10417430; doi:10.3390/cancers15153903)
Supplement: Supplementary file 1 [file cancers-15-03903-s001.zip › Table_S9_Protein Report for SUP-M2_SFD.xls]

SUP-M2_SFD, Protein report created on 03/13/2018
Experiment: SUP-M2_SFD
	Peak List Generator: Proteome Discoverer
		Version: 1.3
		Charge States Calculated: True
		Deisotoped: True
		Textual Annotation: unknown
	Database Set: 79 Databases
		Database Name: Mascot5_uni_human_2016_All entries
			Version: unknown
			Taxonomy: All Entries
			Number of Proteins: 61172
		Database Name: Mascot5_uni_human_2016_All entries
			Version: unknown
			Taxonomy: All Entries
			Number of Proteins: 61444
		Database Name: Mascot5_uni_human_2016_All entries
			Version: unknown
			Taxonomy: All Entries
			Number of Proteins: 61495
		Database Name: Mascot5_uni_human_2016_All entries
			Version: unknown
			Taxonomy: All Entries
			Number of Proteins: 61796
		Database Name: Mascot5_uni_human_2016_All entries
			Version: unknown
			Taxonomy: All Entries
			Number of Proteins: 62291
		Database Name: Mascot5_uni_human_2016_All entries
			Version: unknown
			Taxonomy: All Entries
			Number of Proteins: 62316
		Database Name: Mascot5_uni_human_2016_All entries
			Version: unknown
			Taxonomy: All Entries
			Number of Proteins: 62729
		Database Name: Mascot5_uni_human_2016_All entries
			Version: unknown
			Taxonomy: All Entries
			Number of Proteins: 62737
		Database Name: Mascot5_uni_human_2016_All entries
			Version: unknown
			Taxonomy: All Entries
			Number of Proteins: 63051
		Database Name: Mascot5_uni_human_2016_All entries
			Version: unknown
			Taxonomy: All Entries
			Number of Proteins: 63333
		Database Name: Mascot5_uni_human_2016_All entries
			Version: unknown
			Taxonomy: All Entries
			Number of Proteins: 63390
		Database Name: Mascot5_uni_human_2016_All entries
			Version: unknown
			Taxonomy: All Entries
			Number of Proteins: 63658
		Database Name: Mascot5_uni_human_2016_All entries
			Version: unknown
			Taxonomy: All Entries
			Number of Proteins: 63875
		Database Name: Mascot5_uni_human_2016_All entries
			Version: unknown
			Taxonomy: All Entries
			Number of Proteins: 63987
		Database Name: Mascot5_uni_human_2016_All entries
			Version: unknown
			Taxonomy: All Entries
			Number of Proteins: 64406
		Database Name: Mascot5_uni_human_2016_All entries
			Version: unknown
			Taxonomy: All Entries
			Number of Proteins: 64831
		Database Name: Mascot5_uni_human_2016_All entries
			Version: unknown
			Taxonomy: All Entries
			Number of Proteins: 64835
		Database Name: Mascot5_uni_human_2016_All entries
			Version: unknown
			Taxonomy: All Entries
			Number of Proteins: 64901
		Database Name: Mascot5_uni_human_2016_All entries
			Version: unknown
			Taxonomy: All Entries
			Number of Proteins: 65011
		Database Name: Mascot5_uni_human_2016_All entries
			Version: unknown
			Taxonomy: All Entries
			Number of Proteins: 65089
		Database Name: Mascot5_uni_human_2016_All entries
			Version: unknown
			Taxonomy: All Entries
			Number of Proteins: 65195
		Database Name: Mascot5_uni_human_2016_All entries
			Version: unknown
			Taxonomy: All Entries
			Number of Proteins: 65257
		Database Name: Mascot5_uni_human_2016_All entries
			Version: unknown
			Taxonomy: All Entries
			Number of Proteins: 67995
		Database Name: Mascot5_uni_human_2016_All entries
			Version: unknown
			Taxonomy: All Entries
			Number of Proteins: 68066
		Database Name: Mascot5_uni_human_2016_All entries
			Version: unknown
			Taxonomy: All Entries
			Number of Proteins: 68079
		Database Name: Mascot5_uni_human_2016_All entries
			Version: unknown
			Taxonomy: All Entries
			Number of Proteins: 68314
		Database Name: Mascot5_uni_human_2016_All entries
			Version: unknown
			Taxonomy: All Entries
			Number of Proteins: 68443
		Database Name: Mascot5_uni_human_2016_All entries
			Version: unknown
			Taxonomy: All Entries
			Number of Proteins: 68545
		Database Name: Mascot5_uni_human_2016_All entries
			Version: unknown
			Taxonomy: All Entries
			Number of Proteins: 68549
		Database Name: Mascot5_uni_human_2016_All entries
			Version: unknown
			Taxonomy: All Entries
			Number of Proteins: 68561
		Database Name: Mascot5_uni_human_2016_All entries
			Version: unknown
			Taxonomy: All Entries
			Number of Proteins: 68563
		Database Name: Mascot5_uni_human_2016_All entries
			Version: unknown
			Taxonomy: All Entries
			Number of Proteins: 68586
		Database Name: Mascot5_uni_human_2016_All entries
			Version: unknown
			Taxonomy: All Entries
			Number of Proteins: 68596
		Database Name: Mascot5_uni_human_2016_All entries
			Version: unknown
			Taxonomy: All Entries
			Number of Proteins: 68600
		Database Name: Mascot5_uni_human_2016_All entries
			Version: unknown
			Taxonomy: All Entries
			Number of Proteins: 68612
		Database Name: Mascot5_uni_human_2016_All entries
			Version: unknown
			Taxonomy: All Entries
			Number of Proteins: 68619
		Database Name: Mascot5_uni_human_2016_All entries
			Version: unknown
			Taxonomy: All Entries
			Number of Proteins: 68632
		Database Name: Mascot5_uni_human_2016_All entries
			Version: unknown
			Taxonomy: All Entries
			Number of Proteins: 68652
		Database Name: Mascot5_uni_human_2016_All entries
			Version: unknown
			Taxonomy: All Entries
			Number of Proteins: 68674
		Database Name: Mascot5_uni_human_2016_All entries
			Version: unknown
			Taxonomy: All Entries
			Number of Proteins: 68687
		Database Name: Mascot5_uni_human_2016_All entries
			Version: unknown
			Taxonomy: All Entries
			Number of Proteins: 68701
		Database Name: Mascot5_uni_human_2016_All entries
			Version: unknown
			Taxonomy: All Entries
			Number of Proteins: 68714
		Database Name: Mascot5_uni_human_2016_All entries
			Version: unknown
			Taxonomy: All Entries
			Number of Proteins: 68720
		Database Name: Mascot5_uni_human_2016_All entries
			Version: unknown
			Taxonomy: All Entries
			Number of Proteins: 68726
		Database Name: Mascot5_uni_human_2016_All entries
			Version: unknown
			Taxonomy: All Entries
			Number of Proteins: 68761
		Database Name: Mascot5_uni_human_2016_All entries
			Version: unknown
			Taxonomy: All Entries
			Number of Proteins: 68799
		Database Name: Mascot5_uni_human_2016_All entries
			Version: unknown
			Taxonomy: All Entries
			Number of Proteins: 68853
		Database Name: Mascot5_uni_human_2016_All entries
			Version: unknown
			Taxonomy: All Entries
			Number of Proteins: 68896
		Database Name: Mascot5_uni_human_2016_All entries
			Version: unknown
			Taxonomy: All Entries
			Number of Proteins: 68918
		Database Name: Mascot5_uni_human_2016_All entries
			Version: unknown
			Taxonomy: All Entries
			Number of Proteins: 68954
		Database Name: Mascot5_uni_human_2016_All entries
			Version: unknown
			Taxonomy: All Entries
			Number of Proteins: 68989
		Database Name: Mascot5_uni_human_2016_All entries
			Version: unknown
			Taxonomy: All Entries
			Number of Proteins: 69061
		Database Name: Mascot5_uni_human_2016_All entries
			Version: unknown
			Taxonomy: All Entries
			Number of Proteins: 69147
		Database Name: Mascot5_uni_human_2016_All entries
			Version: unknown
			Taxonomy: All Entries
			Number of Proteins: 69178
		Database Name: Mascot5_uni_human_2016_All entries
			Version: unknown
			Taxonomy: All Entries
			Number of Proteins: 69260
		Database Name: Mascot5_uni_human_2016_All entries
			Version: unknown
			Taxonomy: All Entries
			Number of Proteins: 69278
		Database Name: Mascot5_uni_human_2016_All entries
			Version: unknown
			Taxonomy: All Entries
			Number of Proteins: 69279
		Database Name: Mascot5_uni_human_2016_All entries
			Version: unknown
			Taxonomy: All Entries
			Number of Proteins: 69288
		Database Name: Mascot5_uni_human_2016_All entries
			Version: unknown
			Taxonomy: All Entries
			Number of Proteins: 69309
		Database Name: Mascot5_uni_human_2016_All entries
			Version: unknown
			Taxonomy: All Entries
			Number of Proteins: 69353
		Database Name: Mascot5_uni_human_2016_All entries
			Version: unknown
			Taxonomy: All Entries
			Number of Proteins: 69360
		Database Name: Mascot5_uni_human_2016_All entries
			Version: unknown
			Taxonomy: All Entries
			Number of Proteins: 69376
		Database Name: Mascot5_uni_human_2016_All entries
			Version: unknown
			Taxonomy: All Entries
			Number of Proteins: 69383
		Database Name: Mascot5_uni_human_2016_All entries
			Version: unknown
			Taxonomy: All Entries
			Number of Proteins: 69384
		Database Name: Mascot5_uni_human_2016_All entries
			Version: unknown
			Taxonomy: All Entries
			Number of Proteins: 69444
		Database Name: Mascot5_uni_human_2016_All entries
			Version: unknown
			Taxonomy: All Entries
			Number of Proteins: 69449
		Database Name: Mascot5_uni_human_2016_All entries
			Version: unknown
			Taxonomy: All Entries
			Number of Proteins: 69477
		Database Name: Mascot5_uni_human_2016_All entries
			Version: unknown
			Taxonomy: All Entries
			Number of Proteins: 69489
		Database Name: Mascot5_uni_human_2016_All entries
			Version: unknown
			Taxonomy: All Entries
			Number of Proteins: 69569
		Database Name: Mascot5_uni_human_2016_All entries
			Version: unknown
			Taxonomy: All Entries
			Number of Proteins: 69575
		Database Name: Mascot5_uni_human_2016_All entries
			Version: unknown
			Taxonomy: All Entries
			Number of Proteins: 69624
		Database Name: Mascot5_uni_human_2016_All entries
			Version: unknown
			Taxonomy: All Entries
			Number of Proteins: 69628
		Database Name: Mascot5_uni_human_2016_All entries
			Version: unknown
			Taxonomy: All Entries
			Number of Proteins: 69644
		Database Name: Mascot5_uni_human_2016_All entries
			Version: unknown
			Taxonomy: All Entries
			Number of Proteins: 69648
		Database Name: Mascot5_uni_human_2016_All entries
			Version: unknown
			Taxonomy: All Entries
			Number of Proteins: 69690
		Database Name: Mascot5_uni_human_2016_All entries
			Version: unknown
			Taxonomy: All Entries
			Number of Proteins: 69735
		Database Name: Mascot5_uni_human_2016_All entries
			Version: unknown
			Taxonomy: All Entries
			Number of Proteins: 69760
		Database Name: Mascot5_uni_human_2016_All entries
			Version: unknown
			Taxonomy: All Entries
			Number of Proteins: 69783
		Database Name: the uni_human_2016 database
			Version: unknown
			Taxonomy: All Entries
			Number of Proteins: 176659
		Does database contain common contaminants?: Yes
	Search Engine Set: 2 Search Engines
		Search Engine: Mascot
			Version: 1.3.0.339
			Samples: SUPM2_01_03, SUPM2_02_03, SUPM2_03_03, SUPM2_04_04, SUPM2_05_04, SUPM2_06_03, SUPM2_07_03, SUPM2_08_03, SUPM2_09_03, SUPM2_10_03, SUPM2_11_03, SUPM2_12_03, SUPM2_13_03, SUPM2_14_03, SUPM2_15_03, SUPM2_16_03, SUPM2_17_03, SUPM2_18_03, SUPM2_19_03, SUPM2_20_03, SUPM2_21_03, SUPM2_22_03, SUPM2_01, SUPM2_02, SUPM2_03, SUPM2_04, SUPM2_05, SUPM2_06, SUPM2_07, SUPM2_08, SUPM2_09, SUPM2_10, SUPM2_11, SUPM2_12, SUPM2_13, SUPM2_14, SUPM2_15, SUPM2_16, SUPM2_17, SUPM2_18, SUPM2_19, SUPM2_20, SUPM2_21, SUPM2_22, SUPM2_23, SUPM2_24, SUPM2_25, SUPM2_26, SUPM2_27, SUPM2_28, SUPM2_29, SUPM2_30, SUPM2_01_02, SUPM2_02_02, SUPM2_03_02, SUPM2_04_02, SUPM2_05_02, SUPM2_06_02, SUPM2_07_02, SUPM2_08_02, SUPM2_09_02, SUPM2_10_02, SUPM2_11_02, SUPM2_12_02, SUPM2_13_02, SUPM2_14_02, SUPM2_15_02, SUPM2_16_02, SUPM2_17_02, SUPM2_18_02, SUPM2_19_02, SUPM2_20_02, SUPM2_21_02, SUPM2_22_02, SUPM2_23_02, SUPM2_24_02, SUPM2_25_02, SUPM2_26_02, SUPM2_27_02, SUPM2_28_02, SUPM2_29_02, SUPM2_30_02
			Fragment Tolerance: 1.00 Da (Monoisotopic)
			Parent Tolerance: 30 PPM (Monoisotopic)
			Fixed Modifications: +57 on C (Carbamidomethyl)
			Variable Modifications: +16 on M (Oxidation), +42 on n (Acetyl), +105 on Kn (ICPL), +111 on Kn (ICPL:13C(6))
			Database: Mascot5_uni_human_2016_All entries (unknown version, 61172 entries) (SUPM2_01_03), Mascot5_uni_human_2016_All entries (unknown version, 61444 entries) (SUPM2_02_03), Mascot5_uni_human_2016_All entries (unknown version, 61495 entries) (SUPM2_03_03), Mascot5_uni_human_2016_All entries (unknown version, 61796 entries) (SUPM2_04_04), Mascot5_uni_human_2016_All entries (unknown version, 62291 entries) (SUPM2_05_04), Mascot5_uni_human_2016_All entries (unknown version, 62316 entries) (SUPM2_06_03), Mascot5_uni_human_2016_All entries (unknown version, 62729 entries) (SUPM2_07_03), Mascot5_uni_human_2016_All entries (unknown version, 62737 entries) (SUPM2_08_03), Mascot5_uni_human_2016_All entries (unknown version, 63051 entries) (SUPM2_09_03), Mascot5_uni_human_2016_All entries (unknown version, 63333 entries) (SUPM2_10_03), Mascot5_uni_human_2016_All entries (unknown version, 63390 entries) (SUPM2_11_03), Mascot5_uni_human_2016_All entries (unknown version, 63658 entries) (SUPM2_12_03), Mascot5_uni_human_2016_All entries (unknown version, 63875 entries) (SUPM2_13_03), Mascot5_uni_human_2016_All entries (unknown version, 63987 entries) (SUPM2_14_03), Mascot5_uni_human_2016_All entries (unknown version, 64406 entries) (SUPM2_15_03), Mascot5_uni_human_2016_All entries (unknown version, 64831 entries) (SUPM2_16_03), Mascot5_uni_human_2016_All entries (unknown version, 64835 entries) (SUPM2_17_03), Mascot5_uni_human_2016_All entries (unknown version, 64901 entries) (SUPM2_18_03), Mascot5_uni_human_2016_All entries (unknown version, 65011 entries) (SUPM2_19_03), Mascot5_uni_human_2016_All entries (unknown version, 65089 entries) (SUPM2_20_03), Mascot5_uni_human_2016_All entries (unknown version, 65195 entries) (SUPM2_21_03), Mascot5_uni_human_2016_All entries (unknown version, 65257 entries) (SUPM2_22_03), Mascot5_uni_human_2016_All entries (unknown version, 67995 entries) (SUPM2_01), Mascot5_uni_human_2016_All entries (unknown version, 68066 entries) (SUPM2_02), Mascot5_uni_human_2016_All entries (unknown version, 68079 entries) (SUPM2_03), Mascot5_uni_human_2016_All entries (unknown version, 68314 entries) (SUPM2_04), Mascot5_uni_human_2016_All entries (unknown version, 68443 entries) (SUPM2_05), Mascot5_uni_human_2016_All entries (unknown version, 68545 entries) (SUPM2_06, SUPM2_07), Mascot5_uni_human_2016_All entries (unknown version, 68549 entries) (SUPM2_08), Mascot5_uni_human_2016_All entries (unknown version, 68561 entries) (SUPM2_09), Mascot5_uni_human_2016_All entries (unknown version, 68563 entries) (SUPM2_10), Mascot5_uni_human_2016_All entries (unknown version, 68586 entries) (SUPM2_11), Mascot5_uni_human_2016_All entries (unknown version, 68596 entries) (SUPM2_12, SUPM2_13), Mascot5_uni_human_2016_All entries (unknown version, 68600 entries) (SUPM2_14), Mascot5_uni_human_2016_All entries (unknown version, 68612 entries) (SUPM2_15, SUPM2_16), Mascot5_uni_human_2016_All entries (unknown version, 68619 entries) (SUPM2_17), Mascot5_uni_human_2016_All entries (unknown version, 68632 entries) (SUPM2_18), Mascot5_uni_human_2016_All entries (unknown version, 68652 entries) (SUPM2_19), Mascot5_uni_human_2016_All entries (unknown version, 68674 entries) (SUPM2_20), Mascot5_uni_human_2016_All entries (unknown version, 68687 entries) (SUPM2_21), Mascot5_uni_human_2016_All entries (unknown version, 68701 entries) (SUPM2_22), Mascot5_uni_human_2016_All entries (unknown version, 68714 entries) (SUPM2_23), Mascot5_uni_human_2016_All entries (unknown version, 68720 entries) (SUPM2_24), Mascot5_uni_human_2016_All entries (unknown version, 68726 entries) (SUPM2_25), Mascot5_uni_human_2016_All entries (unknown version, 68761 entries) (SUPM2_26), Mascot5_uni_human_2016_All entries (unknown version, 68799 entries) (SUPM2_27), Mascot5_uni_human_2016_All entries (unknown version, 68853 entries) (SUPM2_28), Mascot5_uni_human_2016_All entries (unknown version, 68896 entries) (SUPM2_29), Mascot5_uni_human_2016_All entries (unknown version, 68918 entries) (SUPM2_30), Mascot5_uni_human_2016_All entries (unknown version, 68954 entries) (SUPM2_01_02), Mascot5_uni_human_2016_All entries (unknown version, 68989 entries) (SUPM2_02_02), Mascot5_uni_human_2016_All entries (unknown version, 69061 entries) (SUPM2_03_02), Mascot5_uni_human_2016_All entries (unknown version, 69147 entries) (SUPM2_04_02), Mascot5_uni_human_2016_All entries (unknown version, 69178 entries) (SUPM2_05_02), Mascot5_uni_human_2016_All entries (unknown version, 69260 entries) (SUPM2_06_02), Mascot5_uni_human_2016_All entries (unknown version, 69278 entries) (SUPM2_07_02), Mascot5_uni_human_2016_All entries (unknown version, 69279 entries) (SUPM2_08_02), Mascot5_uni_human_2016_All entries (unknown version, 69288 entries) (SUPM2_09_02), Mascot5_uni_human_2016_All entries (unknown version, 69309 entries) (SUPM2_10_02), Mascot5_uni_human_2016_All entries (unknown version, 69353 entries) (SUPM2_11_02), Mascot5_uni_human_2016_All entries (unknown version, 69360 entries) (SUPM2_12_02), Mascot5_uni_human_2016_All entries (unknown version, 69376 entries) (SUPM2_13_02), Mascot5_uni_human_2016_All entries (unknown version, 69383 entries) (SUPM2_14_02), Mascot5_uni_human_2016_All entries (unknown version, 69384 entries) (SUPM2_15_02), Mascot5_uni_human_2016_All entries (unknown version, 69444 entries) (SUPM2_16_02), Mascot5_uni_human_2016_All entries (unknown version, 69449 entries) (SUPM2_17_02), Mascot5_uni_human_2016_All entries (unknown version, 69477 entries) (SUPM2_18_02), Mascot5_uni_human_2016_All entries (unknown version, 69489 entries) (SUPM2_19_02), Mascot5_uni_human_2016_All entries (unknown version, 69569 entries) (SUPM2_20_02), Mascot5_uni_human_2016_All entries (unknown version, 69575 entries) (SUPM2_21_02), Mascot5_uni_human_2016_All entries (unknown version, 69624 entries) (SUPM2_22_02), Mascot5_uni_human_2016_All entries (unknown version, 69628 entries) (SUPM2_23_02), Mascot5_uni_human_2016_All entries (unknown version, 69644 entries) (SUPM2_24_02), Mascot5_uni_human_2016_All entries (unknown version, 69648 entries) (SUPM2_25_02), Mascot5_uni_human_2016_All entries (unknown version, 69690 entries) (SUPM2_26_02), Mascot5_uni_human_2016_All entries (unknown version, 69735 entries) (SUPM2_27_02, SUPM2_28_02), Mascot5_uni_human_2016_All entries (unknown version, 69760 entries) (SUPM2_29_02), Mascot5_uni_human_2016_All entries (unknown version, 69783 entries) (SUPM2_30_02)
			Digestion Enzyme: Trypsin (SUPM2_01_03), Trypsin (SUPM2_02_03), Trypsin (SUPM2_03_03), Trypsin (SUPM2_04_04), Trypsin (SUPM2_05_04), Trypsin (SUPM2_06_03), Trypsin (SUPM2_07_03), Trypsin (SUPM2_08_03), Trypsin (SUPM2_09_03), Trypsin (SUPM2_10_03), Trypsin (SUPM2_11_03), Trypsin (SUPM2_12_03), Trypsin (SUPM2_13_03), Trypsin (SUPM2_14_03), Trypsin (SUPM2_15_03), Trypsin (SUPM2_16_03), Trypsin (SUPM2_17_03), Trypsin (SUPM2_18_03), Trypsin (SUPM2_19_03), Trypsin (SUPM2_20_03), Trypsin (SUPM2_21_03), Trypsin (SUPM2_22_03), Trypsin (SUPM2_01), Trypsin (SUPM2_02), Trypsin (SUPM2_03), Trypsin (SUPM2_04), Trypsin (SUPM2_05), Trypsin (SUPM2_06, SUPM2_07), Trypsin (SUPM2_08), Trypsin (SUPM2_09), Trypsin (SUPM2_10), Trypsin (SUPM2_11), Trypsin (SUPM2_12, SUPM2_13), Trypsin (SUPM2_14), Trypsin (SUPM2_15, SUPM2_16), Trypsin (SUPM2_17), Trypsin (SUPM2_18), Trypsin (SUPM2_19), Trypsin (SUPM2_20), Trypsin (SUPM2_21), Trypsin (SUPM2_22), Trypsin (SUPM2_23), Trypsin (SUPM2_24), Trypsin (SUPM2_25), Trypsin (SUPM2_26), Trypsin (SUPM2_27), Trypsin (SUPM2_28), Trypsin (SUPM2_29), Trypsin (SUPM2_30), Trypsin (SUPM2_01_02), Trypsin (SUPM2_02_02), Trypsin (SUPM2_03_02), Trypsin (SUPM2_04_02), Trypsin (SUPM2_05_02), Trypsin (SUPM2_06_02), Trypsin (SUPM2_07_02), Trypsin (SUPM2_08_02), Trypsin (SUPM2_09_02), Trypsin (SUPM2_10_02), Trypsin (SUPM2_11_02), Trypsin (SUPM2_12_02), Trypsin (SUPM2_13_02), Trypsin (SUPM2_14_02), Trypsin (SUPM2_15_02), Trypsin (SUPM2_16_02), Trypsin (SUPM2_17_02), Trypsin (SUPM2_18_02), Trypsin (SUPM2_19_02), Trypsin (SUPM2_20_02), Trypsin (SUPM2_21_02), Trypsin (SUPM2_22_02), Trypsin (SUPM2_23_02), Trypsin (SUPM2_24_02), Trypsin (SUPM2_25_02), Trypsin (SUPM2_26_02), Trypsin (SUPM2_27_02, SUPM2_28_02), Trypsin (SUPM2_29_02), Trypsin (SUPM2_30_02)
			Max Missed Cleavages: 4 (SUPM2_01_03), 4 (SUPM2_02_03), 4 (SUPM2_03_03), 4 (SUPM2_04_04), 4 (SUPM2_05_04), 4 (SUPM2_06_03), 4 (SUPM2_07_03), 4 (SUPM2_08_03), 4 (SUPM2_09_03), 4 (SUPM2_10_03), 4 (SUPM2_11_03), 4 (SUPM2_12_03), 4 (SUPM2_13_03), 4 (SUPM2_14_03), 4 (SUPM2_15_03), 4 (SUPM2_16_03), 4 (SUPM2_17_03), 4 (SUPM2_18_03), 4 (SUPM2_19_03), 4 (SUPM2_20_03), 4 (SUPM2_21_03), 4 (SUPM2_22_03), 4 (SUPM2_01), 4 (SUPM2_02), 4 (SUPM2_03), 4 (SUPM2_04), 4 (SUPM2_05), 4 (SUPM2_06, SUPM2_07), 4 (SUPM2_08), 4 (SUPM2_09), 4 (SUPM2_10), 4 (SUPM2_11), 4 (SUPM2_12, SUPM2_13), 4 (SUPM2_14), 4 (SUPM2_15, SUPM2_16), 4 (SUPM2_17), 4 (SUPM2_18), 4 (SUPM2_19), 4 (SUPM2_20), 4 (SUPM2_21), 4 (SUPM2_22), 4 (SUPM2_23), 4 (SUPM2_24), 4 (SUPM2_25), 4 (SUPM2_26), 4 (SUPM2_27), 4 (SUPM2_28), 4 (SUPM2_29), 4 (SUPM2_30), 4 (SUPM2_01_02), 4 (SUPM2_02_02), 4 (SUPM2_03_02), 4 (SUPM2_04_02), 4 (SUPM2_05_02), 4 (SUPM2_06_02), 4 (SUPM2_07_02), 4 (SUPM2_08_02), 4 (SUPM2_09_02), 4 (SUPM2_10_02), 4 (SUPM2_11_02), 4 (SUPM2_12_02), 4 (SUPM2_13_02), 4 (SUPM2_14_02), 4 (SUPM2_15_02), 4 (SUPM2_16_02), 4 (SUPM2_17_02), 4 (SUPM2_18_02), 4 (SUPM2_19_02), 4 (SUPM2_20_02), 4 (SUPM2_21_02), 4 (SUPM2_22_02), 4 (SUPM2_23_02), 4 (SUPM2_24_02), 4 (SUPM2_25_02), 4 (SUPM2_26_02), 4 (SUPM2_27_02, SUPM2_28_02), 4 (SUPM2_29_02), 4 (SUPM2_30_02)
		Search Engine: Mascot
			Version: 2.3.02
			Samples: File Name: SUPM2_01_03 (F037244), File Name: SUPM2_02_03 (F037245), File Name: SUPM2_03_03 (F037246), File Name: SUPM2_04_04 (F037247), File Name: SUPM2_05_04 (F037248), File Name: SUPM2_06_03 (F037249), File Name: SUPM2_07_03 (F037250), File Name: SUPM2_08_03 (F037251), File Name: SUPM2_09_03 (F037252), File Name: SUPM2_10_03 (F037253), File Name: SUPM2_11_03 (F037254), File Name: SUPM2_12_03 (F037255), File Name: SUPM2_13_03 (F037256), File Name: SUPM2_14_03 (F037257), File Name: SUPM2_15_03 (F037258), File Name: SUPM2_16_03 (F037259), File Name: SUPM2_17_03 (F037260), File Name: SUPM2_18_03 (F037261), File Name: SUPM2_19_03 (F037262), File Name: SUPM2_20_03 (F037263), File Name: SUPM2_21_03 (F037264), File Name: SUPM2_22_03 (F037265), File Name: SUPM2_01 (F037294), File Name: SUPM2_02 (F037295), File Name: SUPM2_03 (F037296), File Name: SUPM2_04 (F037297), File Name: SUPM2_05 (F037298), File Name: SUPM2_06 (F037299), File Name: SUPM2_07 (F037300), File Name: SUPM2_08 (F037301), File Name: SUPM2_09 (F037302), File Name: SUPM2_10 (F037303), File Name: SUPM2_11 (F037304), File Name: SUPM2_12 (F037305), File Name: SUPM2_13 (F037306), File Name: SUPM2_14 (F037307), File Name: SUPM2_15 (F037308), File Name: SUPM2_16 (F037309), File Name: SUPM2_17 (F037310), File Name: SUPM2_18 (F037311), File Name: SUPM2_19 (F037312), File Name: SUPM2_20 (F037313), File Name: SUPM2_21 (F037314), File Name: SUPM2_22 (F037315), File Name: SUPM2_23 (F037316), File Name: SUPM2_24 (F037317), File Name: SUPM2_25 (F037318), File Name: SUPM2_26 (F037319), File Name: SUPM2_27 (F037320), File Name: SUPM2_28 (F037321), File Name: SUPM2_29 (F037322), File Name: SUPM2_30 (F037323), File Name: SUPM2_01_02 (F037324), File Name: SUPM2_02_02 (F037325), File Name: SUPM2_03_02 (F037326), File Name: SUPM2_04_02 (F037327), File Name: SUPM2_05_02 (F037328), File Name: SUPM2_06_02 (F037329), File Name: SUPM2_07_02 (F037330), File Name: SUPM2_08_02 (F037331), File Name: SUPM2_09_02 (F037332), File Name: SUPM2_10_02 (F037333), File Name: SUPM2_11_02 (F037334), File Name: SUPM2_12_02 (F037335), File Name: SUPM2_13_02 (F037336), File Name: SUPM2_14_02 (F037337), File Name: SUPM2_15_02 (F037338), File Name: SUPM2_16_02 (F037339), File Name: SUPM2_17_02 (F037340), File Name: SUPM2_18_02 (F037341), File Name: SUPM2_19_02 (F037342), File Name: SUPM2_20_02 (F037343), File Name: SUPM2_21_02 (F037344), File Name: SUPM2_22_02 (F037345), File Name: SUPM2_23_02 (F037346), File Name: SUPM2_24_02 (F037347), File Name: SUPM2_25_02 (F037348), File Name: SUPM2_26_02 (F037349), File Name: SUPM2_27_02 (F037350), File Name: SUPM2_28_02 (F037351), File Name: SUPM2_29_02 (F037352), File Name: SUPM2_30_02 (F037353)
			Fragment Tolerance: 1.00 Da (Monoisotopic)
			Parent Tolerance: 30 PPM (Monoisotopic)
			Fixed Modifications: +57 on C (Carbamidomethyl)
			Variable Modifications: +16 on M (Oxidation), +42 on n (Acetyl), +105 on Kn (ICPL), +111 on Kn (ICPL:13C(6))
			Database: the uni_human_2016 database (unknown version, 176659 entries)
			Digestion Enzyme: Trypsin
			Max Missed Cleavages: 4
	Scaffold Version: Scaffold_3.6.4
		Peptide Thresholds: 80.0% minimum 
		Protein Thresholds: 80.0% minimum and 1 peptides minimum

Experiment name	Biological sample category	Biological sample name	MS/MS sample name	Protein name	Protein accession numbers	Database sources	Protein molecular weight (Da)	Protein identification probability	Number of unique peptides	Number of unique spectra	Number of total spectra	Percentage of total spectra	Percentage sequence coverage
SUP-M2_SFD	BR3	SUPM2_BR3	File Name: SUPM2_01_03 (F037244)	Thyroglobulin (Fragment) OS=Homo sapiens GN=TG PE=4 SV=1	tr|H0YBC5|H0YBC5_HUMAN	uni_human_2016.fasta	6,758.1	59.1%	0	0	0	0.000%	0.000%
SUP-M2_SFD	BR3	SUPM2_BR3	File Name: SUPM2_01_03 (F037244)	Ras association domain-containing protein 10 OS=Homo sapiens GN=RASSF10 PE=2 SV=3	sp|A6NK89|RASFA_HUMAN	uni_human_2016.fasta	56,899.3	61.7%	0	0	0	0.000%	0.000%
SUP-M2_SFD	BR3	SUPM2_BR3	File Name: SUPM2_01_03 (F037244)	Centrosomal protein of 170 kDa (Fragment) OS=Homo sapiens GN=CEP170 PE=1 SV=1	tr|H0Y2V6|H0Y2V6_HUMAN	uni_human_2016.fasta	172,086.5	72.9%	0	0	0	0.000%	0.000%
SUP-M2_SFD	BR3	SUPM2_BR3	File Name: SUPM2_01_03 (F037244)	Isoform 2 of Ventricular zone-expressed PH domain-containing protein homolog 1 OS=Homo sapiens GN=VEPH1	sp|Q14D04-2|MELT_HUMAN,sp|Q14D04|MELT_HUMAN	uni_human_2016.fasta	94,748.9	94.3%	1	1	1	0.0292%	0.888%
SUP-M2_SFD	BR3	SUPM2_BR3	File Name: SUPM2_01_03 (F037244)	Tolloid-like protein 2 OS=Homo sapiens GN=TLL2 PE=1 SV=1	sp|Q9Y6L7|TLL2_HUMAN	uni_human_2016.fasta	113,557.4	87.0%	1	1	1	0.0292%	2.07%
SUP-M2_SFD	BR3	SUPM2_BR3	File Name: SUPM2_01_03 (F037244)	Uncharacterized protein (Fragment) OS=Homo sapiens PE=4 SV=1	tr|H7C5I2|H7C5I2_HUMAN	uni_human_2016.fasta	6,276.5	75.6%	0	0	0	0.000%	0.000%
SUP-M2_SFD	BR3	SUPM2_BR3	File Name: SUPM2_01_03 (F037244)	Transcriptional regulator ATRX (Fragment) OS=Homo sapiens GN=ATRX PE=1 SV=1	tr|A0A096LNR8|A0A096LNR8_HUMAN	uni_human_2016.fasta	8,053.8	56.0%	0	0	0	0.000%	0.000%
SUP-M2_SFD	BR3	SUPM2_BR3	File Name: SUPM2_01_03 (F037244)	Isoform 2 of Echinoderm microtubule-associated protein-like 6 OS=Homo sapiens GN=EML6	sp|Q6ZMW3-2|EMAL6_HUMAN,sp|Q6ZMW3|EMAL6_HUMAN	uni_human_2016.fasta	217,900.1	72.5%	0	0	0	0.000%	0.000%
SUP-M2_SFD	BR3	SUPM2_BR3	File Name: SUPM2_01_03 (F037244)	E3 ubiquitin-protein ligase RAD18 (Fragment) OS=Homo sapiens GN=RAD18 PE=1 SV=1	tr|H7C3I2|H7C3I2_HUMAN	uni_human_2016.fasta	14,792.2	63.0%	0	0	0	0.000%	0.000%
SUP-M2_SFD	BR3	SUPM2_BR3	File Name: SUPM2_01_03 (F037244)	Transforming acidic coiled-coil-containing protein 1 (Fragment) OS=Homo sapiens GN=TACC1 PE=1 SV=1	tr|H0YAY0|H0YAY0_HUMAN	uni_human_2016.fasta	62,176.4	56.3%	0	0	0	0.000%	0.000%
SUP-M2_SFD	BR3	SUPM2_BR3	File Name: SUPM2_01_03 (F037244)	Leucine-rich repeat serine/threonine-protein kinase 2 OS=Homo sapiens GN=LRRK2 PE=1 SV=2	sp|Q5S007|LRRK2_HUMAN,tr|Q17RV3|Q17RV3_HUMAN	uni_human_2016.fasta	286,110.8	51.8%	0	0	0	0.000%	0.000%
SUP-M2_SFD	BR3	SUPM2_BR3	File Name: SUPM2_01_03 (F037244)	LTG9/MLLT3 protein (Fragment) OS=Homo sapiens GN=LTG9/MLLT3 PE=2 SV=1	tr|Q6LEQ8|Q6LEQ8_HUMAN	uni_human_2016.fasta	38,109.9	90.0%	1	1	1	0.0292%	2.34%
SUP-M2_SFD	BR3	SUPM2_BR3	File Name: SUPM2_01_03 (F037244)	CCR4-NOT transcription complex subunit 2 (Fragment) OS=Homo sapiens GN=CNOT2 PE=1 SV=1	tr|H0YH84|H0YH84_HUMAN	uni_human_2016.fasta	20,323.8	57.4%	0	0	0	0.000%	0.000%
SUP-M2_SFD	BR3	SUPM2_BR3	File Name: SUPM2_01_03 (F037244)	SH2 domain-containing adapter protein F (Fragment) OS=Homo sapiens GN=SHF PE=4 SV=1	tr|H0YKA8|H0YKA8_HUMAN	uni_human_2016.fasta	22,093.9	49.0%	0	0	0	0.000%	0.000%
SUP-M2_SFD	BR3	SUPM2_BR3	File Name: SUPM2_01_03 (F037244)	Methyl CpG binding protein 2 variant (Fragment) OS=Homo sapiens PE=2 SV=1	tr|Q59FJ6|Q59FJ6_HUMAN	uni_human_2016.fasta	13,538.8	80.6%	1	1	1	0.0292%	16.2%
SUP-M2_SFD	BR3	SUPM2_BR3	File Name: SUPM2_01_03 (F037244)	Peptidyl-prolyl cis-trans isomerase FKBP4 OS=Homo sapiens GN=FKBP4 PE=1 SV=3	sp|Q02790|FKBP4_HUMAN,tr|B2R9U2|B2R9U2_HUMAN	uni_human_2016.fasta	51,805.9	62.1%	0	0	0	0.000%	0.000%
SUP-M2_SFD	BR3	SUPM2_BR3	File Name: SUPM2_01_03 (F037244)	DNA-binding protein SMUBP-2 OS=Homo sapiens GN=IGHMBP2 PE=1 SV=3	sp|P38935|SMBP2_HUMAN	uni_human_2016.fasta	109,150.1	59.9%	0	0	0	0.000%	0.000%
SUP-M2_SFD	BR3	SUPM2_BR3	File Name: SUPM2_01_03 (F037244)	Isoform 4 of Nesprin-1 OS=Homo sapiens GN=SYNE1	sp|Q8NF91-4|SYNE1_HUMAN,sp|Q8NF91|SYNE1_HUMAN,tr|A0A0C4DG40|A0A0C4DG40_HUMAN	uni_human_2016.fasta	1,011,100.6	65.7%	0	0	0	0.000%	0.000%
SUP-M2_SFD	BR3	SUPM2_BR3	File Name: SUPM2_01_03 (F037244)	Isoform 2 of Dynein assembly factor 5, axonemal OS=Homo sapiens GN=DNAAF5	sp|Q86Y56-2|DAAF5_HUMAN,sp|Q86Y56|DAAF5_HUMAN	uni_human_2016.fasta	93,522.4	54.4%	0	0	0	0.000%	0.000%
SUP-M2_SFD	BR3	SUPM2_BR3	File Name: SUPM2_01_03 (F037244)	Glycogen phosphorylase, brain form OS=Homo sapiens GN=PYGB PE=1 SV=5	sp|P11216|PYGB_HUMAN	uni_human_2016.fasta	96,698.3	82.5%	1	1	1	0.0292%	2.25%
SUP-M2_SFD	BR3	SUPM2_BR3	File Name: SUPM2_01_03 (F037244)	Keratin, type II cytoskeletal 1 OS=Homo sapiens GN=KRT1 PE=1 SV=6	sp|P04264|K2C1_HUMAN,tr|H6VRF8|H6VRF8_HUMAN,tr|H6VRG0|H6VRG0_HUMAN,tr|H6VRG1|H6VRG1_HUMAN,tr|H6VRG3|H6VRG3_HUMAN	uni_human_2016.fasta	66,040.3	94.3%	1	1	1	0.0292%	12.7%
SUP-M2_SFD	BR3	SUPM2_BR3	File Name: SUPM2_01_03 (F037244)	RNA exonuclease 4 OS=Homo sapiens GN=REXO4 PE=1 SV=2	sp|Q9GZR2|REXO4_HUMAN	uni_human_2016.fasta	46,672.3	80.6%	1	1	1	0.0292%	5.92%
SUP-M2_SFD	BR3	SUPM2_BR3	File Name: SUPM2_01_03 (F037244)	Protein TRAJ12 (Fragment) OS=Homo sapiens GN=TRAJ12 PE=4 SV=1	tr|A0A075B6U8|A0A075B6U8_HUMAN	uni_human_2016.fasta	2,251.7	52.0%	0	0	0	0.000%	0.000%
SUP-M2_SFD	BR3	SUPM2_BR3	File Name: SUPM2_01_03 (F037244)	Zinc finger CW-type PWWP domain protein 1 OS=Homo sapiens GN=ZCWPW1 PE=1 SV=2	sp|Q9H0M4|ZCPW1_HUMAN,tr|B4DXS7|B4DXS7_HUMAN	uni_human_2016.fasta	72,008.1	54.1%	0	0	0	0.000%	0.000%
SUP-M2_SFD	BR3	SUPM2_BR3	File Name: SUPM2_01_03 (F037244)	Alternative protein NCL OS=Homo sapiens GN=NCL PE=4 SV=1	tr|L8EAF1|L8EAF1_HUMAN	uni_human_2016.fasta	10,122.5	59.4%	0	0	0	0.000%	0.000%
SUP-M2_SFD	BR3	SUPM2_BR3	File Name: SUPM2_01_03 (F037244)	Isoform 1 of Histone-lysine N-methyltransferase SUV39H2 OS=Homo sapiens GN=SUV39H2	sp|Q9H5I1-2|SUV92_HUMAN,sp|Q9H5I1|SUV92_HUMAN,tr|C9IYH9|C9IYH9_HUMAN,tr|C9JMB4|C9JMB4_HUMAN	uni_human_2016.fasta	46,683.0	83.9%	1	1	1	0.0292%	4.29%
SUP-M2_SFD	BR3	SUPM2_BR3	File Name: SUPM2_01_03 (F037244)	Nucleolar complex protein 3 homolog OS=Homo sapiens GN=NOC3L PE=1 SV=1	sp|Q8WTT2|NOC3L_HUMAN,tr|A8K905|A8K905_HUMAN	uni_human_2016.fasta	92,552.2	62.2%	0	0	0	0.000%	0.000%
SUP-M2_SFD	BR3	SUPM2_BR3	File Name: SUPM2_01_03 (F037244)	Endoplasmin (Fragment) OS=Homo sapiens GN=HSP90B1 PE=1 SV=1	tr|H0YIV0|H0YIV0_HUMAN	uni_human_2016.fasta	17,044.1	67.7%	0	0	0	0.000%	0.000%
SUP-M2_SFD	BR3	SUPM2_BR3	File Name: SUPM2_01_03 (F037244)	Protein RCC2 OS=Homo sapiens GN=RCC2 PE=1 SV=2	sp|Q9P258|RCC2_HUMAN,tr|A0A024RAC5|A0A024RAC5_HUMAN	uni_human_2016.fasta	56,084.8	48.7%	0	0	0	0.000%	0.000%
SUP-M2_SFD	BR3	SUPM2_BR3	File Name: SUPM2_01_03 (F037244)	Calcium-binding and coiled-coil domain-containing protein 2 (Fragment) OS=Homo sapiens GN=CALCOCO2 PE=1 SV=1	tr|H0Y9G3|H0Y9G3_HUMAN	uni_human_2016.fasta	14,886.1	70.3%	0	0	0	0.000%	0.000%
SUP-M2_SFD	BR3	SUPM2_BR3	File Name: SUPM2_01_03 (F037244)	Trypsin - Sus scrofa (Pig).	IPI:CON_Trypsin|SWISS-PROT:P00761|TRYP_PIG	uni_human_2016.fasta	24,409.3	94.3%	1	1	1	0.0292%	4.33%
SUP-M2_SFD	BR3	SUPM2_BR3	File Name: SUPM2_01_03 (F037244)	Caspase-14 OS=Homo sapiens GN=CASP14 PE=1 SV=2	sp|P31944|CASPE_HUMAN,tr|A9UFC0|A9UFC0_HUMAN,tr|B2CIS9|B2CIS9_HUMAN	uni_human_2016.fasta	27,679.8	60.0%	0	0	0	0.000%	0.000%
SUP-M2_SFD	BR3	SUPM2_BR3	File Name: SUPM2_01_03 (F037244)	Poly [ADP-ribose] polymerase 1 OS=Homo sapiens GN=PARP1 PE=1 SV=4	sp|P09874|PARP1_HUMAN,tr|A0A024R3T8|A0A024R3T8_HUMAN,tr|B2R5W3|B2R5W3_HUMAN,tr|B4E0E1|B4E0E1_HUMAN	uni_human_2016.fasta	113,087.8	98.0%	1	1	1	0.0292%	1.28%
SUP-M2_SFD	BR3	SUPM2_BR3	File Name: SUPM2_01_03 (F037244)	Isoform 12 of Titin OS=Homo sapiens GN=TTN	sp|Q8WZ42-12|TITIN_HUMAN,tr|A0A0A0MTS7|A0A0A0MTS7_HUMAN	uni_human_2016.fasta	3,994,212.8	78.3%	1	1	1	0.0292%	0.0472%
SUP-M2_SFD	BR3	SUPM2_BR3	File Name: SUPM2_01_03 (F037244)	Keratin 1 OS=Homo sapiens GN=KRT1 PE=3 SV=1	tr|H6VRG2|H6VRG2_HUMAN	uni_human_2016.fasta	66,067.3	100.0%	6	6	8	0.234%	10.9%
SUP-M2_SFD	BR3	SUPM2_BR3	File Name: SUPM2_01_03 (F037244)	Peroxisomal membrane protein PEX16 (Fragment) OS=Homo sapiens GN=PEX16 PE=1 SV=1	tr|E9PLS4|E9PLS4_HUMAN,tr|E9PP98|E9PP98_HUMAN	uni_human_2016.fasta	17,995.6	68.2%	0	0	0	0.000%	0.000%
SUP-M2_SFD	BR3	SUPM2_BR3	File Name: SUPM2_01_03 (F037244)	Alternative protein METAP2 OS=Homo sapiens GN=METAP2 PE=4 SV=1	tr|L0R5B9|L0R5B9_HUMAN	uni_human_2016.fasta	9,496.5	64.0%	0	0	0	0.000%	0.000%
SUP-M2_SFD	BR3	SUPM2_BR3	File Name: SUPM2_01_03 (F037244)	Ubiquitin-like modifier-activating enzyme 1 OS=Homo sapiens GN=UBA1 PE=1 SV=3	sp|P22314|UBA1_HUMAN,tr|A0A024R1A3|A0A024R1A3_HUMAN	uni_human_2016.fasta	117,850.3	100.0%	3	3	3	0.0877%	4.63%
SUP-M2_SFD	BR3	SUPM2_BR3	File Name: SUPM2_01_03 (F037244)	Isoform 2 of Utrophin OS=Homo sapiens GN=UTRN	sp|P46939-2|UTRO_HUMAN,sp|P46939|UTRO_HUMAN	uni_human_2016.fasta	394,466.4	71.5%	0	0	0	0.000%	0.000%
SUP-M2_SFD	BR3	SUPM2_BR3	File Name: SUPM2_01_03 (F037244)	Ran GTPase-activating protein 1 (Fragment) OS=Homo sapiens GN=RANGAP1 PE=1 SV=1	tr|H0Y4Q3|H0Y4Q3_HUMAN	uni_human_2016.fasta	26,908.7	51.6%	0	0	0	0.000%	0.000%
SUP-M2_SFD	BR3	SUPM2_BR3	File Name: SUPM2_01_03 (F037244)	Isoform 2 of ATP-citrate synthase OS=Homo sapiens GN=ACLY	sp|P53396-2|ACLY_HUMAN,sp|P53396|ACLY_HUMAN,tr|A0A024R1T9|A0A024R1T9_HUMAN,tr|A0A024R1Y2|A0A024R1Y2_HUMAN,tr|Q4LE36|Q4LE36_HUMAN	uni_human_2016.fasta	119,775.6	94.3%	1	1	1	0.0292%	1.37%
SUP-M2_SFD	BR3	SUPM2_BR3	File Name: SUPM2_01_03 (F037244)	Keratin, type I cytoskeletal 9 OS=Homo sapiens GN=KRT9 PE=1 SV=3	sp|P35527|K1C9_HUMAN	uni_human_2016.fasta	62,065.9	100.0%	3	3	4	0.117%	8.19%
SUP-M2_SFD	BR3	SUPM2_BR3	File Name: SUPM2_01_03 (F037244)	Putative uncharacterized protein DNPEP OS=Homo sapiens GN=DNPEP PE=3 SV=1	tr|Q53SB6|Q53SB6_HUMAN	uni_human_2016.fasta	53,438.6	73.8%	0	0	0	0.000%	0.000%
SUP-M2_SFD	BR3	SUPM2_BR3	File Name: SUPM2_01_03 (F037244)	Rho GTPase-activating protein SYDE2 OS=Homo sapiens GN=SYDE2 PE=1 SV=2	sp|Q5VT97|SYDE2_HUMAN	uni_human_2016.fasta	133,234.0	56.8%	0	0	0	0.000%	0.000%
SUP-M2_SFD	BR3	SUPM2_BR3	File Name: SUPM2_01_03 (F037244)	Tax_Id=9606 Gene_Symbol=KRT10 Keratin, type I cytoskeletal 10	IPI:CON_00009865.2|SWISS-PROT:P13645,sp|P13645|K1C10_HUMAN	uni_human_2016.fasta	59,512.4	99.5%	2	2	2	0.0585%	6.41%
SUP-M2_SFD	BR3	SUPM2_BR3	File Name: SUPM2_01_03 (F037244)	Isoform 2 of Syntaxin-7 OS=Homo sapiens GN=STX7	sp|O15400-2|STX7_HUMAN	uni_human_2016.fasta	27,400.2	56.8%	0	0	0	0.000%	0.000%
SUP-M2_SFD	BR3	SUPM2_BR3	File Name: SUPM2_01_03 (F037244)	Uncharacterized protein (Fragment) OS=Homo sapiens PE=4 SV=1	tr|H0YJX3|H0YJX3_HUMAN	uni_human_2016.fasta	16,615.3	51.7%	0	0	0	0.000%	0.000%
SUP-M2_SFD	BR3	SUPM2_BR3	File Name: SUPM2_01_03 (F037244)	Dynamin-2 (Fragment) OS=Homo sapiens GN=DNM2 PE=1 SV=1	tr|K7ENE7|K7ENE7_HUMAN	uni_human_2016.fasta	14,390.4	59.7%	0	0	0	0.000%	0.000%
SUP-M2_SFD	BR3	SUPM2_BR3	File Name: SUPM2_01_03 (F037244)	Dual-specificity protein phosphatase 15 (Fragment) OS=Homo sapiens GN=DUSP15 PE=4 SV=1	tr|Q5QP64|Q5QP64_HUMAN	uni_human_2016.fasta	8,109.7	54.2%	0	0	0	0.000%	0.000%
SUP-M2_SFD	BR3	SUPM2_BR3	File Name: SUPM2_01_03 (F037244)	PDZ and LIM domain protein 5 (Fragment) OS=Homo sapiens GN=PDLIM5 PE=1 SV=1	tr|H0YBI4|H0YBI4_HUMAN	uni_human_2016.fasta	21,768.1	82.6%	1	1	2	0.0585%	3.06%
SUP-M2_SFD	BR3	SUPM2_BR3	File Name: SUPM2_01_03 (F037244)	Isoform 2 of 39S ribosomal protein L47, mitochondrial OS=Homo sapiens GN=MRPL47	sp|Q9HD33-2|RM47_HUMAN,sp|Q9HD33-3|RM47_HUMAN,sp|Q9HD33|RM47_HUMAN	uni_human_2016.fasta	29,451.7	86.0%	0	0	0	0.000%	0.000%
SUP-M2_SFD	BR3	SUPM2_BR3	File Name: SUPM2_01_03 (F037244)	Thyrotrophic embryonic factor (Fragment) OS=Homo sapiens GN=TEF PE=2 SV=1	tr|E0ZS57|E0ZS57_HUMAN	uni_human_2016.fasta	12,135.9	53.6%	0	0	0	0.000%	0.000%
SUP-M2_SFD	BR3	SUPM2_BR3	File Name: SUPM2_01_03 (F037244)	Myomegalin OS=Homo sapiens GN=PDE4DIP PE=1 SV=2	tr|A0A075B749|A0A075B749_HUMAN,tr|A0A087WX83|A0A087WX83_HUMAN	uni_human_2016.fasta	280,469.4	61.9%	0	0	0	0.000%	0.000%
SUP-M2_SFD	BR3	SUPM2_BR3	File Name: SUPM2_01_03 (F037244)	Isoform 2 of Probable global transcription activator SNF2L1 OS=Homo sapiens GN=SMARCA1	sp|P28370-2|SMCA1_HUMAN,sp|P28370|SMCA1_HUMAN	uni_human_2016.fasta	122,610.2	81.3%	1	1	1	0.0292%	0.768%
SUP-M2_SFD	BR3	SUPM2_BR3	File Name: SUPM2_01_03 (F037244)	cDNA FLJ50996, highly similar to 60S ribosomal protein L4 OS=Homo sapiens PE=2 SV=1	tr|B4DMJ6|B4DMJ6_HUMAN	uni_human_2016.fasta	46,014.0	50.9%	0	0	0	0.000%	0.000%
SUP-M2_SFD	BR3	SUPM2_BR3	File Name: SUPM2_01_03 (F037244)	Tax_Id=9606 Gene_Symbol=KRT16 Keratin, type I cytoskeletal 16	IPI:CON_00217963.3|SWISS-PROT:P08779,IPI:CON_IPI00217963.3|SWISS-PROT:P08779,sp|P08779|K1C16_HUMAN	uni_human_2016.fasta	51,269.0	94.3%	1	1	1	0.0292%	3.81%
SUP-M2_SFD	BR3	SUPM2_BR3	File Name: SUPM2_01_03 (F037244)	ATP-dependent RNA helicase A OS=Homo sapiens GN=DHX9 PE=1 SV=4	sp|Q08211|DHX9_HUMAN	uni_human_2016.fasta	140,961.5	99.8%	2	2	2	0.0585%	2.20%
SUP-M2_SFD	BR3	SUPM2_BR3	File Name: SUPM2_01_03 (F037244)	Phosphoribosylformylglycinamidine synthase OS=Homo sapiens GN=PFAS PE=1 SV=4	sp|O15067|PUR4_HUMAN,tr|A8K8N7|A8K8N7_HUMAN,tr|A8K9T9|A8K9T9_HUMAN,tr|B4DJ26|B4DJ26_HUMAN,tr|Q6P4B4|Q6P4B4_HUMAN	uni_human_2016.fasta	144,733.8	67.3%	0	0	0	0.000%	0.000%
SUP-M2_SFD	BR3	SUPM2_BR3	File Name: SUPM2_01_03 (F037244)	Myosin-9 OS=Homo sapiens GN=MYH9 PE=1 SV=4	sp|P35579|MYH9_HUMAN,tr|A0A024R1N1|A0A024R1N1_HUMAN	uni_human_2016.fasta	226,537.5	94.3%	1	1	1	0.0292%	0.510%
SUP-M2_SFD	BR3	SUPM2_BR3	File Name: SUPM2_01_03 (F037244)	Uncharacterized protein C5orf42 OS=Homo sapiens GN=C5orf42 PE=1 SV=4	sp|Q9H799|CE042_HUMAN,tr|H0Y9I8|H0Y9I8_HUMAN	uni_human_2016.fasta	361,749.7	73.3%	0	0	0	0.000%	0.000%
SUP-M2_SFD	BR3	SUPM2_BR3	File Name: SUPM2_02_03 (F037245)	Isoform Short of Ubiquitin carboxyl-terminal hydrolase 5 OS=Homo sapiens GN=USP5	sp|P45974-2|UBP5_HUMAN,sp|P45974|UBP5_HUMAN,tr|A0A140VJZ1|A0A140VJZ1_HUMAN	uni_human_2016.fasta	95,788.1	93.2%	1	1	1	0.0310%	1.92%
SUP-M2_SFD	BR3	SUPM2_BR3	File Name: SUPM2_02_03 (F037245)	Poly [ADP-ribose] polymerase 1 OS=Homo sapiens GN=PARP1 PE=1 SV=4	sp|P09874|PARP1_HUMAN,tr|A0A024R3T8|A0A024R3T8_HUMAN,tr|B2R5W3|B2R5W3_HUMAN,tr|B4E0E1|B4E0E1_HUMAN	uni_human_2016.fasta	113,087.8	93.2%	1	1	1	0.0310%	1.28%
SUP-M2_SFD	BR3	SUPM2_BR3	File Name: SUPM2_02_03 (F037245)	Isoform 2 of Alanine--tRNA ligase, cytoplasmic OS=Homo sapiens GN=AARS	sp|P49588-2|SYAC_HUMAN,sp|P49588|SYAC_HUMAN	uni_human_2016.fasta	106,813.2	93.2%	1	1	1	0.0310%	1.41%
SUP-M2_SFD	BR3	SUPM2_BR3	File Name: SUPM2_02_03 (F037245)	Isoform 2 of Ventricular zone-expressed PH domain-containing protein homolog 1 OS=Homo sapiens GN=VEPH1	sp|Q14D04-2|MELT_HUMAN,sp|Q14D04|MELT_HUMAN	uni_human_2016.fasta	94,748.9	70.5%	0	0	0	0.000%	0.000%
SUP-M2_SFD	BR3	SUPM2_BR3	File Name: SUPM2_02_03 (F037245)	M-phase phosphoprotein 8 (Fragment) OS=Homo sapiens GN=MPHOSPH8 PE=1 SV=1	tr|A0A0A0MT47|A0A0A0MT47_HUMAN	uni_human_2016.fasta	36,125.9	93.2%	1	1	1	0.0310%	3.22%
SUP-M2_SFD	BR3	SUPM2_BR3	File Name: SUPM2_02_03 (F037245)	Staphylococcal nuclease domain-containing protein 1 OS=Homo sapiens GN=SND1 PE=1 SV=1	sp|Q7KZF4|SND1_HUMAN,tr|A0A140VK49|A0A140VK49_HUMAN,tr|B4E299|B4E299_HUMAN	uni_human_2016.fasta	101,998.5	93.2%	1	1	1	0.0310%	2.20%
SUP-M2_SFD	BR3	SUPM2_BR3	File Name: SUPM2_02_03 (F037245)	Isoform B of AP-1 complex subunit beta-1 OS=Homo sapiens GN=AP1B1	sp|Q10567-2|AP1B1_HUMAN,sp|Q10567-3|AP1B1_HUMAN,sp|Q10567|AP1B1_HUMAN	uni_human_2016.fasta	104,639.4	89.7%	1	1	1	0.0310%	0.849%
SUP-M2_SFD	BR3	SUPM2_BR3	File Name: SUPM2_02_03 (F037245)	Isoform 4 of Tyrosine-protein kinase HCK OS=Homo sapiens GN=HCK	sp|P08631-4|HCK_HUMAN,sp|P08631|HCK_HUMAN	uni_human_2016.fasta	59,601.3	57.7%	0	0	0	0.000%	0.000%
SUP-M2_SFD	BR3	SUPM2_BR3	File Name: SUPM2_02_03 (F037245)	Isoform 2 of Programmed cell death 6-interacting protein OS=Homo sapiens GN=PDCD6IP	sp|Q8WUM4-2|PDC6I_HUMAN,sp|Q8WUM4|PDC6I_HUMAN,tr|Q4W4Y1|Q4W4Y1_HUMAN	uni_human_2016.fasta	96,025.4	90.6%	1	1	1	0.0310%	1.03%
SUP-M2_SFD	BR3	SUPM2_BR3	File Name: SUPM2_02_03 (F037245)	Isoleucine--tRNA ligase, mitochondrial OS=Homo sapiens GN=IARS2 PE=1 SV=2	sp|Q9NSE4|SYIM_HUMAN,tr|A8K5W7|A8K5W7_HUMAN	uni_human_2016.fasta	113,794.1	93.2%	1	1	1	0.0310%	1.68%
SUP-M2_SFD	BR3	SUPM2_BR3	File Name: SUPM2_02_03 (F037245)	N-alpha-acetyltransferase 15, NatA auxiliary subunit OS=Homo sapiens GN=NAA15 PE=1 SV=1	sp|Q9BXJ9|NAA15_HUMAN,tr|A0A0B4J1W3|A0A0B4J1W3_HUMAN,tr|B2RBE5|B2RBE5_HUMAN	uni_human_2016.fasta	101,277.9	99.8%	2	2	2	0.0620%	2.19%
SUP-M2_SFD	BR3	SUPM2_BR3	File Name: SUPM2_02_03 (F037245)	Transitional endoplasmic reticulum ATPase OS=Homo sapiens GN=VCP PE=1 SV=4	sp|P55072|TERA_HUMAN,tr|V9HW80|V9HW80_HUMAN	uni_human_2016.fasta	89,324.8	93.2%	1	1	1	0.0310%	1.49%
SUP-M2_SFD	BR3	SUPM2_BR3	File Name: SUPM2_02_03 (F037245)	Anthrax toxin receptor-like OS=Homo sapiens GN=ANTXRL PE=4 SV=1	tr|A0A087WVT0|A0A087WVT0_HUMAN	uni_human_2016.fasta	62,846.0	89.7%	1	1	1	0.0310%	1.59%
SUP-M2_SFD	BR3	SUPM2_BR3	File Name: SUPM2_02_03 (F037245)	Isoform 3 of Cysteine--tRNA ligase, cytoplasmic OS=Homo sapiens GN=CARS	sp|P49589-3|SYCC_HUMAN	uni_human_2016.fasta	94,640.2	93.2%	1	1	1	0.0310%	1.32%
SUP-M2_SFD	BR3	SUPM2_BR3	File Name: SUPM2_02_03 (F037245)	Methionine--tRNA ligase, cytoplasmic OS=Homo sapiens GN=MARS PE=1 SV=2	sp|P56192|SYMC_HUMAN,tr|A8K492|A8K492_HUMAN	uni_human_2016.fasta	101,117.5	99.8%	2	2	2	0.0620%	3.89%
SUP-M2_SFD	BR3	SUPM2_BR3	File Name: SUPM2_02_03 (F037245)	Pyruvate kinase PKM OS=Homo sapiens GN=PKM PE=1 SV=4	sp|P14618|KPYM_HUMAN,tr|V9HWB8|V9HWB8_HUMAN	uni_human_2016.fasta	57,937.5	93.2%	1	1	1	0.0310%	2.45%
SUP-M2_SFD	BR3	SUPM2_BR3	File Name: SUPM2_02_03 (F037245)	Splicing factor 3B subunit 3 OS=Homo sapiens GN=SF3B3 PE=1 SV=4	sp|Q15393|SF3B3_HUMAN,tr|A8K6V3|A8K6V3_HUMAN,tr|B3KQH1|B3KQH1_HUMAN	uni_human_2016.fasta	135,579.4	99.8%	2	2	2	0.0620%	2.14%
SUP-M2_SFD	BR3	SUPM2_BR3	File Name: SUPM2_02_03 (F037245)	Ubiquitin carboxyl-terminal hydrolase 12 OS=Homo sapiens GN=USP12 PE=1 SV=2	sp|O75317|UBP12_HUMAN	uni_human_2016.fasta	42,859.0	44.9%	0	0	0	0.000%	0.000%
SUP-M2_SFD	BR3	SUPM2_BR3	File Name: SUPM2_02_03 (F037245)	Unconventional myosin-Ig OS=Homo sapiens GN=MYO1G PE=1 SV=2	sp|B0I1T2|MYO1G_HUMAN	uni_human_2016.fasta	116,443.6	100.0%	5	5	5	0.155%	5.99%
SUP-M2_SFD	BR3	SUPM2_BR3	File Name: SUPM2_02_03 (F037245)	Phenylalanine--tRNA ligase alpha subunit (Fragment) OS=Homo sapiens GN=FARSA PE=1 SV=7	tr|K7EPH2|K7EPH2_HUMAN	uni_human_2016.fasta	43,198.9	93.8%	1	1	1	0.0310%	2.11%
SUP-M2_SFD	BR3	SUPM2_BR3	File Name: SUPM2_02_03 (F037245)	Heat shock protein HSP 90-beta OS=Homo sapiens GN=HSP90AB1 PE=1 SV=4	sp|P08238|HS90B_HUMAN,tr|A0A024RD80|A0A024RD80_HUMAN	uni_human_2016.fasta	83,267.3	93.2%	1	1	1	0.0310%	1.93%
SUP-M2_SFD	BR3	SUPM2_BR3	File Name: SUPM2_02_03 (F037245)	Splicing factor 3B subunit 1 OS=Homo sapiens GN=SF3B1 PE=1 SV=3	sp|O75533|SF3B1_HUMAN	uni_human_2016.fasta	145,835.3	66.9%	0	0	0	0.000%	0.000%
SUP-M2_SFD	BR3	SUPM2_BR3	File Name: SUPM2_02_03 (F037245)	Histone-lysine N-methyltransferase 2E (Fragment) OS=Homo sapiens GN=KMT2E PE=1 SV=1	tr|S4R363|S4R363_HUMAN	uni_human_2016.fasta	16,442.2	61.4%	0	0	0	0.000%	0.000%
SUP-M2_SFD	BR3	SUPM2_BR3	File Name: SUPM2_02_03 (F037245)	C-1-tetrahydrofolate synthase, cytoplasmic OS=Homo sapiens GN=MTHFD1 PE=1 SV=3	sp|P11586|C1TC_HUMAN,tr|A0A024R652|A0A024R652_HUMAN,tr|B7Z809|B7Z809_HUMAN,tr|F5H2F4|F5H2F4_HUMAN	uni_human_2016.fasta	101,561.5	99.9%	2	2	2	0.0620%	3.21%
SUP-M2_SFD	BR3	SUPM2_BR3	File Name: SUPM2_02_03 (F037245)	Transcription intermediary factor 1-beta OS=Homo sapiens GN=TRIM28 PE=1 SV=5	sp|Q13263|TIF1B_HUMAN,tr|B2R8R5|B2R8R5_HUMAN	uni_human_2016.fasta	88,549.0	100.0%	3	4	4	0.124%	6.95%
SUP-M2_SFD	BR3	SUPM2_BR3	File Name: SUPM2_02_03 (F037245)	Isoform Short of Heterogeneous nuclear ribonucleoprotein U OS=Homo sapiens GN=HNRNPU	sp|Q00839-2|HNRPU_HUMAN,tr|B4DLR3|B4DLR3_HUMAN	uni_human_2016.fasta	88,980.3	93.2%	1	1	2	0.0620%	1.86%
SUP-M2_SFD	BR3	SUPM2_BR3	File Name: SUPM2_02_03 (F037245)	Nuclear pore complex protein Nup205 (Fragment) OS=Homo sapiens GN=NUP205 PE=4 SV=1	tr|U3KQH5|U3KQH5_HUMAN	uni_human_2016.fasta	4,682.5	70.0%	0	0	0	0.000%	0.000%
SUP-M2_SFD	BR3	SUPM2_BR3	File Name: SUPM2_02_03 (F037245)	Cell division cycle 5-like protein OS=Homo sapiens GN=CDC5L PE=1 SV=2	sp|Q99459|CDC5L_HUMAN,tr|B3KY60|B3KY60_HUMAN,tr|B4DSH1|B4DSH1_HUMAN	uni_human_2016.fasta	92,254.2	93.2%	1	1	1	0.0310%	2.00%
SUP-M2_SFD	BR3	SUPM2_BR3	File Name: SUPM2_02_03 (F037245)	Keratin, type II cytoskeletal 1 OS=Homo sapiens GN=KRT1 PE=1 SV=6	sp|P04264|K2C1_HUMAN,tr|H6VRF8|H6VRF8_HUMAN,tr|H6VRG0|H6VRG0_HUMAN,tr|H6VRG1|H6VRG1_HUMAN,tr|H6VRG3|H6VRG3_HUMAN	uni_human_2016.fasta	66,040.3	93.2%	1	1	1	0.0310%	1.86%
SUP-M2_SFD	BR3	SUPM2_BR3	File Name: SUPM2_02_03 (F037245)	Isoform B of Methyl-CpG-binding protein 2 OS=Homo sapiens GN=MECP2	sp|P51608-2|MECP2_HUMAN,tr|A0A140VKC4|A0A140VKC4_HUMAN	uni_human_2016.fasta	53,323.8	78.6%	1	1	1	0.0310%	4.02%
SUP-M2_SFD	BR3	SUPM2_BR3	File Name: SUPM2_02_03 (F037245)	Probable ATP-dependent RNA helicase DDX23 OS=Homo sapiens GN=DDX23 PE=1 SV=3	sp|Q9BUQ8|DDX23_HUMAN,tr|A0A024R0Z3|A0A024R0Z3_HUMAN,tr|A8KA56|A8KA56_HUMAN,tr|B3KY11|B3KY11_HUMAN	uni_human_2016.fasta	95,586.9	98.0%	2	2	2	0.0620%	2.56%
SUP-M2_SFD	BR3	SUPM2_BR3	File Name: SUPM2_02_03 (F037245)	Isoform 2 of Neutral alpha-glucosidase AB OS=Homo sapiens GN=GANAB	sp|Q14697-2|GANAB_HUMAN	uni_human_2016.fasta	109,440.2	93.2%	1	1	1	0.0310%	1.14%
SUP-M2_SFD	BR3	SUPM2_BR3	File Name: SUPM2_02_03 (F037245)	Isoform 10 of Caprin-2 OS=Homo sapiens GN=CAPRIN2	sp|Q6IMN6-10|CAPR2_HUMAN,sp|Q6IMN6-2|CAPR2_HUMAN,sp|Q6IMN6-3|CAPR2_HUMAN,sp|Q6IMN6-6|CAPR2_HUMAN,sp|Q6IMN6-7|CAPR2_HUMAN,sp|Q6IMN6-9|CAPR2_HUMAN,sp|Q6IMN6|CAPR2_HUMAN,tr|A0A024RB35|A0A024RB35_HUMAN,tr|F5H142|F5H142_HUMAN	uni_human_2016.fasta	125,925.9	84.4%	1	1	1	0.0310%	1.10%
SUP-M2_SFD	BR3	SUPM2_BR3	File Name: SUPM2_02_03 (F037245)	Isoform 2 of Eukaryotic translation initiation factor 3 subunit B OS=Homo sapiens GN=EIF3B	sp|P55884-2|EIF3B_HUMAN,sp|P55884|EIF3B_HUMAN,tr|A0A024R821|A0A024R821_HUMAN,tr|A4D210|A4D210_HUMAN,tr|B4DV79|B4DV79_HUMAN	uni_human_2016.fasta	92,482.8	93.2%	1	1	1	0.0310%	1.83%
SUP-M2_SFD	BR3	SUPM2_BR3	File Name: SUPM2_02_03 (F037245)	cDNA FLJ34039 fis, clone FCBBF2005658, moderately similar to Mus musculus NSD1 protein mRNA (Fragment) OS=Homo sapiens PE=2 SV=1	tr|Q8NB95|Q8NB95_HUMAN	uni_human_2016.fasta	84,555.1	82.5%	1	1	1	0.0310%	2.85%
SUP-M2_SFD	BR3	SUPM2_BR3	File Name: SUPM2_02_03 (F037245)	Isoform 2 of Hexokinase-1 OS=Homo sapiens GN=HK1	sp|P19367-2|HXK1_HUMAN	uni_human_2016.fasta	102,203.8	100.0%	3	3	3	0.0930%	3.71%
SUP-M2_SFD	BR3	SUPM2_BR3	File Name: SUPM2_02_03 (F037245)	Coatomer subunit beta' OS=Homo sapiens GN=COPB2 PE=1 SV=2	sp|P35606|COPB2_HUMAN	uni_human_2016.fasta	102,489.1	93.2%	1	1	1	0.0310%	0.993%
SUP-M2_SFD	BR3	SUPM2_BR3	File Name: SUPM2_02_03 (F037245)	Isoform 2 of General vesicular transport factor p115 OS=Homo sapiens GN=USO1	sp|O60763-2|USO1_HUMAN,sp|O60763|USO1_HUMAN,tr|A0A024RDG1|A0A024RDG1_HUMAN	uni_human_2016.fasta	107,897.6	99.7%	2	2	2	0.0620%	2.26%
SUP-M2_SFD	BR3	SUPM2_BR3	File Name: SUPM2_02_03 (F037245)	Importin subunit beta-1 OS=Homo sapiens GN=KPNB1 PE=1 SV=2	sp|Q14974|IMB1_HUMAN,tr|B2RBR9|B2RBR9_HUMAN	uni_human_2016.fasta	97,171.3	93.2%	1	1	1	0.0310%	1.03%
SUP-M2_SFD	BR3	SUPM2_BR3	File Name: SUPM2_02_03 (F037245)	Protein SFI1 homolog (Fragment) OS=Homo sapiens GN=SFI1 PE=4 SV=1	tr|H7C2F1|H7C2F1_HUMAN	uni_human_2016.fasta	57,252.8	53.9%	0	0	0	0.000%	0.000%
SUP-M2_SFD	BR3	SUPM2_BR3	File Name: SUPM2_02_03 (F037245)	cDNA FLJ55506, highly similar to Puromycin-sensitive aminopeptidase (EC3.4.11.-) OS=Homo sapiens PE=2 SV=1	tr|B7Z899|B7Z899_HUMAN	uni_human_2016.fasta	102,934.3	100.0%	3	3	3	0.0930%	4.04%
SUP-M2_SFD	BR3	SUPM2_BR3	File Name: SUPM2_02_03 (F037245)	Adenosine deaminase, RNA-specific isoform ADAR-a variant (Fragment) OS=Homo sapiens PE=2 SV=1	tr|Q59EC0|Q59EC0_HUMAN	uni_human_2016.fasta	137,836.5	93.2%	1	1	1	0.0310%	1.21%
SUP-M2_SFD	BR3	SUPM2_BR3	File Name: SUPM2_02_03 (F037245)	Isoform ACTN4ISO of Alpha-actinin-4 OS=Homo sapiens GN=ACTN4	sp|O43707-2|ACTN4_HUMAN,sp|O43707|ACTN4_HUMAN,tr|A0A0S2Z3G9|A0A0S2Z3G9_HUMAN	uni_human_2016.fasta	104,857.2	93.2%	1	1	1	0.0310%	1.73%
SUP-M2_SFD	BR3	SUPM2_BR3	File Name: SUPM2_02_03 (F037245)	Elongation factor 2 OS=Homo sapiens GN=EEF2 PE=1 SV=4	sp|P13639|EF2_HUMAN	uni_human_2016.fasta	95,340.1	99.7%	2	2	2	0.0620%	2.68%
SUP-M2_SFD	BR3	SUPM2_BR3	File Name: SUPM2_02_03 (F037245)	cAMP-dependent protein kinase type I-alpha regulatory subunit OS=Homo sapiens GN=PRKAR1A PE=1 SV=1	sp|P10644|KAP0_HUMAN,tr|B2R5T5|B2R5T5_HUMAN,tr|Q68DQ4|Q68DQ4_HUMAN	uni_human_2016.fasta	42,982.4	51.3%	0	0	0	0.000%	0.000%
SUP-M2_SFD	BR3	SUPM2_BR3	File Name: SUPM2_02_03 (F037245)	Isoform 2 of Histone H2B type 2-F OS=Homo sapiens GN=HIST2H2BF	sp|Q5QNW6-2|H2B2F_HUMAN,sp|Q5QNW6|H2B2F_HUMAN,tr|B4DR52|B4DR52_HUMAN	uni_human_2016.fasta	13,920.6	42.7%	0	0	0	0.000%	0.000%
SUP-M2_SFD	BR3	SUPM2_BR3	File Name: SUPM2_02_03 (F037245)	Matrin-3 OS=Homo sapiens GN=MATR3 PE=1 SV=1	tr|A8MXP9|A8MXP9_HUMAN	uni_human_2016.fasta	99,970.9	98.6%	1	1	1	0.0310%	2.01%
SUP-M2_SFD	BR3	SUPM2_BR3	File Name: SUPM2_02_03 (F037245)	Clathrin heavy chain OS=Homo sapiens GN=CLTC PE=1 SV=1	tr|A0A087WVQ6|A0A087WVQ6_HUMAN	uni_human_2016.fasta	192,062.5	93.2%	1	1	1	0.0310%	0.715%
SUP-M2_SFD	BR3	SUPM2_BR3	File Name: SUPM2_02_03 (F037245)	Vesicle-associated membrane protein 8 OS=Homo sapiens GN=VAMP8 PE=1 SV=1	sp|Q9BV40|VAMP8_HUMAN,tr|B8ZZT4|B8ZZT4_HUMAN	uni_human_2016.fasta	11,438.3	59.7%	0	0	0	0.000%	0.000%
SUP-M2_SFD	BR3	SUPM2_BR3	File Name: SUPM2_02_03 (F037245)	Trypsin - Sus scrofa (Pig).	IPI:CON_Trypsin|SWISS-PROT:P00761|TRYP_PIG	uni_human_2016.fasta	24,409.3	93.2%	1	1	1	0.0310%	8.66%
SUP-M2_SFD	BR3	SUPM2_BR3	File Name: SUPM2_02_03 (F037245)	Isoform 4 of DNA polymerase kappa OS=Homo sapiens GN=POLK	sp|Q9UBT6-4|POLK_HUMAN,tr|D6RAE5|D6RAE5_HUMAN	uni_human_2016.fasta	42,488.0	79.6%	1	1	1	0.0310%	1.88%
SUP-M2_SFD	BR3	SUPM2_BR3	File Name: SUPM2_02_03 (F037245)	Isoform 2 of Zinc finger CCCH-type antiviral protein 1 OS=Homo sapiens GN=ZC3HAV1	sp|Q7Z2W4-2|ZCCHV_HUMAN,sp|Q7Z2W4|ZCCHV_HUMAN,tr|A8K9U6|A8K9U6_HUMAN	uni_human_2016.fasta	101,432.6	93.2%	1	1	1	0.0310%	2.15%
SUP-M2_SFD	BR3	SUPM2_BR3	File Name: SUPM2_02_03 (F037245)	TAR DNA-binding protein 43 (Fragment) OS=Homo sapiens GN=TARDBP PE=1 SV=1	tr|A0A087WTG4|A0A087WTG4_HUMAN	uni_human_2016.fasta	3,281.5	53.0%	0	0	0	0.000%	0.000%
SUP-M2_SFD	BR3	SUPM2_BR3	File Name: SUPM2_02_03 (F037245)	Sushi domain-containing protein 1 (Fragment) OS=Homo sapiens GN=SUSD1 PE=1 SV=1	tr|H3BLV4|H3BLV4_HUMAN	uni_human_2016.fasta	78,726.1	81.1%	1	1	1	0.0310%	1.27%
SUP-M2_SFD	BR3	SUPM2_BR3	File Name: SUPM2_02_03 (F037245)	Isoform 2 of Histone-lysine N-methyltransferase 2A OS=Homo sapiens GN=KMT2A	sp|Q03164-2|KMT2A_HUMAN,sp|Q03164-3|KMT2A_HUMAN,sp|Q03164|KMT2A_HUMAN	uni_human_2016.fasta	431,764.4	66.7%	0	0	0	0.000%	0.000%
SUP-M2_SFD	BR3	SUPM2_BR3	File Name: SUPM2_02_03 (F037245)	Peroxisomal membrane protein PEX16 (Fragment) OS=Homo sapiens GN=PEX16 PE=1 SV=1	tr|E9PLS4|E9PLS4_HUMAN,tr|E9PP98|E9PP98_HUMAN	uni_human_2016.fasta	17,995.6	45.9%	0	0	0	0.000%	0.000%
SUP-M2_SFD	BR3	SUPM2_BR3	File Name: SUPM2_02_03 (F037245)	cDNA FLJ56247, highly similar to Thimet oligopeptidase (EC 3.4.24.15) OS=Homo sapiens PE=2 SV=1	tr|B4DU96|B4DU96_HUMAN,tr|K7EP46|K7EP46_HUMAN	uni_human_2016.fasta	65,118.6	68.9%	0	0	0	0.000%	0.000%
SUP-M2_SFD	BR3	SUPM2_BR3	File Name: SUPM2_02_03 (F037245)	Isoform 2 of Glycogen phosphorylase, liver form OS=Homo sapiens GN=PYGL	sp|P06737-2|PYGL_HUMAN,sp|P06737|PYGL_HUMAN,tr|B2R825|B2R825_HUMAN,tr|E9PK47|E9PK47_HUMAN	uni_human_2016.fasta	97,152.4	99.7%	2	2	2	0.0620%	2.95%
SUP-M2_SFD	BR3	SUPM2_BR3	File Name: SUPM2_02_03 (F037245)	Alternative protein METAP2 OS=Homo sapiens GN=METAP2 PE=4 SV=1	tr|L0R5B9|L0R5B9_HUMAN	uni_human_2016.fasta	9,496.5	43.0%	0	0	0	0.000%	0.000%
SUP-M2_SFD	BR3	SUPM2_BR3	File Name: SUPM2_02_03 (F037245)	Isoform Beta of Heat shock protein 105 kDa OS=Homo sapiens GN=HSPH1	sp|Q92598-2|HS105_HUMAN,sp|Q92598-3|HS105_HUMAN,sp|Q92598|HS105_HUMAN,tr|A0A024RDQ0|A0A024RDQ0_HUMAN,tr|A0A024RDS1|A0A024RDS1_HUMAN	uni_human_2016.fasta	96,865.8	93.2%	1	1	1	0.0310%	1.84%
SUP-M2_SFD	BR3	SUPM2_BR3	File Name: SUPM2_02_03 (F037245)	Heterogeneous nuclear ribonucleoprotein H (Fragment) OS=Homo sapiens GN=HNRNPH1 PE=1 SV=1	tr|H0YBW2|H0YBW2_HUMAN	uni_human_2016.fasta	4,551.8	57.2%	0	0	0	0.000%	0.000%
SUP-M2_SFD	BR3	SUPM2_BR3	File Name: SUPM2_02_03 (F037245)	Ubiquitin-like modifier-activating enzyme 1 OS=Homo sapiens GN=UBA1 PE=1 SV=3	sp|P22314|UBA1_HUMAN,tr|A0A024R1A3|A0A024R1A3_HUMAN	uni_human_2016.fasta	117,850.3	93.2%	1	1	1	0.0310%	1.70%
SUP-M2_SFD	BR3	SUPM2_BR3	File Name: SUPM2_02_03 (F037245)	La-related protein 4B (Fragment) OS=Homo sapiens GN=LARP4B PE=1 SV=1	tr|H0Y4V9|H0Y4V9_HUMAN	uni_human_2016.fasta	36,621.7	93.2%	1	1	1	0.0310%	5.01%
SUP-M2_SFD	BR3	SUPM2_BR3	File Name: SUPM2_02_03 (F037245)	Isoform 2 of DNA-dependent protein kinase catalytic subunit OS=Homo sapiens GN=PRKDC	sp|P78527-2|PRKDC_HUMAN,sp|P78527|PRKDC_HUMAN	uni_human_2016.fasta	469,095.5	43.1%	0	0	0	0.000%	0.000%
SUP-M2_SFD	BR3	SUPM2_BR3	File Name: SUPM2_02_03 (F037245)	Actin-binding protein anillin OS=Homo sapiens GN=ANLN PE=1 SV=2	sp|Q9NQW6|ANLN_HUMAN,tr|A0A024RA49|A0A024RA49_HUMAN	uni_human_2016.fasta	124,201.6	93.2%	1	1	1	0.0310%	1.33%
SUP-M2_SFD	BR3	SUPM2_BR3	File Name: SUPM2_02_03 (F037245)	Isoform 4 of Branched-chain-amino-acid aminotransferase, cytosolic OS=Homo sapiens GN=BCAT1	sp|P54687-4|BCAT1_HUMAN	uni_human_2016.fasta	42,838.7	57.2%	0	0	0	0.000%	0.000%
SUP-M2_SFD	BR3	SUPM2_BR3	File Name: SUPM2_02_03 (F037245)	DNA replication licensing factor MCM4 OS=Homo sapiens GN=MCM4 PE=1 SV=5	sp|P33991|MCM4_HUMAN,tr|A0A024R7U6|A0A024R7U6_HUMAN,tr|B3KMX0|B3KMX0_HUMAN	uni_human_2016.fasta	96,560.6	93.2%	1	1	1	0.0310%	1.97%
SUP-M2_SFD	BR3	SUPM2_BR3	File Name: SUPM2_02_03 (F037245)	Fatty acid synthase OS=Homo sapiens GN=FASN PE=1 SV=3	sp|P49327|FAS_HUMAN,tr|A0A0U1RQF0|A0A0U1RQF0_HUMAN	uni_human_2016.fasta	273,427.1	92.1%	1	1	1	0.0310%	0.438%
SUP-M2_SFD	BR3	SUPM2_BR3	File Name: SUPM2_02_03 (F037245)	Ribosomal protein S6 kinase alpha-2 OS=Homo sapiens GN=RPS6KA2 PE=1 SV=1	tr|B7Z3B5|B7Z3B5_HUMAN	uni_human_2016.fasta	73,117.6	49.7%	0	0	0	0.000%	0.000%
SUP-M2_SFD	BR3	SUPM2_BR3	File Name: SUPM2_02_03 (F037245)	Caspase-2 OS=Homo sapiens GN=CASP2 PE=1 SV=2	sp|P42575|CASP2_HUMAN,tr|A0A0S2Z3H1|A0A0S2Z3H1_HUMAN,tr|B4E085|B4E085_HUMAN,tr|B4E0I5|B4E0I5_HUMAN,tr|D3DXE0|D3DXE0_HUMAN	uni_human_2016.fasta	50,685.7	90.3%	1	1	1	0.0310%	6.42%
SUP-M2_SFD	BR3	SUPM2_BR3	File Name: SUPM2_02_03 (F037245)	Histone deacetylase 2 OS=Homo sapiens GN=HDAC2 PE=1 SV=2	sp|Q92769|HDAC2_HUMAN,tr|E5RFP9|E5RFP9_HUMAN	uni_human_2016.fasta	55,365.5	57.6%	0	0	0	0.000%	0.000%
SUP-M2_SFD	BR3	SUPM2_BR3	File Name: SUPM2_02_03 (F037245)	CXXC-type zinc finger protein 5 (Fragment) OS=Homo sapiens GN=CXXC5 PE=4 SV=1	tr|D6RJC1|D6RJC1_HUMAN	uni_human_2016.fasta	1,009.1	79.1%	1	1	1	0.0310%	100.0%
SUP-M2_SFD	BR3	SUPM2_BR3	File Name: SUPM2_02_03 (F037245)	cDNA FLJ61757 OS=Homo sapiens PE=2 SV=1	tr|B7Z5X6|B7Z5X6_HUMAN	uni_human_2016.fasta	16,176.6	72.5%	0	0	0	0.000%	0.000%
SUP-M2_SFD	BR3	SUPM2_BR3	File Name: SUPM2_02_03 (F037245)	NEDD8-activating enzyme E1 catalytic subunit OS=Homo sapiens GN=UBA3 PE=1 SV=2	sp|Q8TBC4|UBA3_HUMAN,tr|B2RBP3|B2RBP3_HUMAN,tr|J3JZZ9|J3JZZ9_HUMAN	uni_human_2016.fasta	51,853.4	72.0%	0	0	0	0.000%	0.000%
SUP-M2_SFD	BR3	SUPM2_BR3	File Name: SUPM2_02_03 (F037245)	Isoform 2 of Dynamin-2 OS=Homo sapiens GN=DNM2	sp|P50570-2|DYN2_HUMAN,sp|P50570-3|DYN2_HUMAN,sp|P50570-4|DYN2_HUMAN,sp|P50570-5|DYN2_HUMAN,sp|P50570|DYN2_HUMAN	uni_human_2016.fasta	98,067.9	65.3%	0	0	0	0.000%	0.000%
SUP-M2_SFD	BR3	SUPM2_BR3	File Name: SUPM2_02_03 (F037245)	Isoform 2 of 26S proteasome non-ATPase regulatory subunit 2 OS=Homo sapiens GN=PSMD2	sp|Q13200-2|PSMD2_HUMAN	uni_human_2016.fasta	82,195.3	76.6%	1	1	1	0.0310%	2.00%
SUP-M2_SFD	BR3	SUPM2_BR3	File Name: SUPM2_02_03 (F037245)	DNA replication licensing factor MCM6 OS=Homo sapiens GN=MCM6 PE=1 SV=1	sp|Q14566|MCM6_HUMAN,tr|Q4ZG57|Q4ZG57_HUMAN	uni_human_2016.fasta	92,890.6	99.8%	2	2	2	0.0620%	3.29%
SUP-M2_SFD	BR3	SUPM2_BR3	File Name: SUPM2_02_03 (F037245)	Alternative protein CSF2RB OS=Homo sapiens GN=CSF2RB PE=4 SV=1	tr|L0R5A1|L0R5A1_HUMAN	uni_human_2016.fasta	11,645.2	76.7%	1	1	1	0.0310%	7.41%
SUP-M2_SFD	BR3	SUPM2_BR3	File Name: SUPM2_02_03 (F037245)	cDNA FLJ50442, highly similar to T-complex protein 1 subunit epsilon OS=Homo sapiens PE=2 SV=1	tr|B4DDU6|B4DDU6_HUMAN,tr|B7ZAR1|B7ZAR1_HUMAN	uni_human_2016.fasta	55,349.8	91.4%	1	1	1	0.0310%	3.98%
SUP-M2_SFD	BR3	SUPM2_BR3	File Name: SUPM2_02_03 (F037245)	DNA topoisomerase 1 OS=Homo sapiens GN=TOP1 PE=1 SV=2	sp|P11387|TOP1_HUMAN,tr|B9EG90|B9EG90_HUMAN	uni_human_2016.fasta	90,729.7	93.2%	1	1	1	0.0310%	1.31%
SUP-M2_SFD	BR3	SUPM2_BR3	File Name: SUPM2_02_03 (F037245)	Zinc finger protein 770 OS=Homo sapiens GN=ZNF770 PE=2 SV=1	sp|Q6IQ21|ZN770_HUMAN,tr|A8K5X3|A8K5X3_HUMAN	uni_human_2016.fasta	80,007.4	72.1%	0	0	0	0.000%	0.000%
SUP-M2_SFD	BR3	SUPM2_BR3	File Name: SUPM2_02_03 (F037245)	PDZ and LIM domain protein 5 (Fragment) OS=Homo sapiens GN=PDLIM5 PE=1 SV=1	tr|H0YBI4|H0YBI4_HUMAN	uni_human_2016.fasta	21,768.1	73.9%	1	1	1	0.0310%	3.06%
SUP-M2_SFD	BR3	SUPM2_BR3	File Name: SUPM2_02_03 (F037245)	DNA mismatch repair protein Msh2 OS=Homo sapiens GN=MSH2 PE=1 SV=1	tr|E9PHA6|E9PHA6_HUMAN	uni_human_2016.fasta	103,189.7	93.2%	1	1	1	0.0310%	1.30%
SUP-M2_SFD	BR3	SUPM2_BR3	File Name: SUPM2_02_03 (F037245)	Heat shock 70 kDa protein 4L OS=Homo sapiens GN=HSPA4L PE=1 SV=3	sp|O95757|HS74L_HUMAN,tr|A0A140VKE7|A0A140VKE7_HUMAN,tr|B4DXT2|B4DXT2_HUMAN,tr|B4DZR0|B4DZR0_HUMAN,tr|E9PDE8|E9PDE8_HUMAN,tr|Q53ZP9|Q53ZP9_HUMAN	uni_human_2016.fasta	94,514.5	99.8%	2	2	2	0.0620%	2.98%
SUP-M2_SFD	BR3	SUPM2_BR3	File Name: SUPM2_02_03 (F037245)	Heat shock 70 kDa protein 4 OS=Homo sapiens GN=HSPA4 PE=1 SV=4	sp|P34932|HSP74_HUMAN,tr|A0A087WTS8|A0A087WTS8_HUMAN,tr|A0A087WYC1|A0A087WYC1_HUMAN,tr|O14992|O14992_HUMAN,tr|Q59GF8|Q59GF8_HUMAN,tr|V9HW33|V9HW33_HUMAN	uni_human_2016.fasta	94,331.9	93.2%	1	1	1	0.0310%	1.79%
SUP-M2_SFD	BR3	SUPM2_BR3	File Name: SUPM2_02_03 (F037245)	Endoplasmin OS=Homo sapiens GN=HSP90B1 PE=1 SV=1	sp|P14625|ENPL_HUMAN,tr|Q5CAQ5|Q5CAQ5_HUMAN,tr|V9HWP2|V9HWP2_HUMAN	uni_human_2016.fasta	92,471.7	100.0%	3	3	3	0.0930%	6.10%
SUP-M2_SFD	BR3	SUPM2_BR3	File Name: SUPM2_02_03 (F037245)	Neuronal tyrosine-phosphorylated phosphoinositide-3-kinase adapter 2 OS=Homo sapiens GN=NYAP2 PE=1 SV=3	sp|Q9P242|NYAP2_HUMAN	uni_human_2016.fasta	70,548.6	88.9%	1	1	1	0.0310%	1.38%
SUP-M2_SFD	BR3	SUPM2_BR3	File Name: SUPM2_02_03 (F037245)	Isoform 2 of Interferon regulatory factor 4 OS=Homo sapiens GN=IRF4	sp|Q15306-2|IRF4_HUMAN,sp|Q15306|IRF4_HUMAN,tr|F2Z3D5|F2Z3D5_HUMAN	uni_human_2016.fasta	51,773.5	46.7%	0	0	0	0.000%	0.000%
SUP-M2_SFD	BR3	SUPM2_BR3	File Name: SUPM2_02_03 (F037245)	Isoform 4 of Zinc phosphodiesterase ELAC protein 2 OS=Homo sapiens GN=ELAC2	sp|Q9BQ52-4|RNZ2_HUMAN,sp|Q9BQ52|RNZ2_HUMAN,tr|B4DT15|B4DT15_HUMAN	uni_human_2016.fasta	92,219.5	93.2%	1	1	1	0.0310%	1.65%
SUP-M2_SFD	BR3	SUPM2_BR3	File Name: SUPM2_02_03 (F037245)	Splicing factor, proline- and glutamine-rich OS=Homo sapiens GN=SFPQ PE=1 SV=2	sp|P23246|SFPQ_HUMAN,tr|Q86VG2|Q86VG2_HUMAN	uni_human_2016.fasta	76,149.5	100.0%	4	6	6	0.186%	8.35%
SUP-M2_SFD	BR3	SUPM2_BR3	File Name: SUPM2_02_03 (F037245)	Nucleolar RNA helicase 2 OS=Homo sapiens GN=DDX21 PE=1 SV=5	sp|Q9NR30|DDX21_HUMAN	uni_human_2016.fasta	87,346.0	93.2%	1	1	1	0.0310%	1.40%
SUP-M2_SFD	BR3	SUPM2_BR3	File Name: SUPM2_02_03 (F037245)	ATP-dependent RNA helicase A OS=Homo sapiens GN=DHX9 PE=1 SV=4	sp|Q08211|DHX9_HUMAN	uni_human_2016.fasta	140,961.5	93.2%	1	1	1	0.0310%	1.26%
SUP-M2_SFD	BR3	SUPM2_BR3	File Name: SUPM2_02_03 (F037245)	Isoform 2 of Endoplasmic reticulum aminopeptidase 1 OS=Homo sapiens GN=ERAP1	sp|Q9NZ08-2|ERAP1_HUMAN,sp|Q9NZ08|ERAP1_HUMAN,tr|A0A024RAR8|A0A024RAR8_HUMAN,tr|A0A075BSP6|A0A075BSP6_HUMAN,tr|A0A075BTL2|A0A075BTL2_HUMAN,tr|A0A075BV59|A0A075BV59_HUMAN,tr|A0A075BW43|A0A075BW43_HUMAN,tr|A0A0A7E6D4|A0A0A7E6D4_HUMAN,tr|A0A0A7E6D8|A0A0A7E6D8_HUMAN,tr|A0A0A7E6I2|A0A0A7E6I2_HUMAN,tr|A0A0A7E6J5|A0A0A7E6J5_HUMAN,tr|A0A0A7E6K0|A0A0A7E6K0_HUMAN,tr|A0A0A7E6P0|A0A0A7E6P0_HUMAN,tr|A0A0A7E6P4|A0A0A7E6P4_HUMAN,tr|A0A0A7E6P9|A0A0A7E6P9_HUMAN,tr|A0A0A7E7S5|A0A0A7E7S5_HUMAN,tr|A0A0A7E7T3|A0A0A7E7T3_HUMAN,tr|A0A0A7E7W5|A0A0A7E7W5_HUMAN,tr|A0A0A7E7W9|A0A0A7E7W9_HUMAN,tr|A0A0A7E7X3|A0A0A7E7X3_HUMAN,tr|A8K6H1|A8K6H1_HUMAN	uni_human_2016.fasta	107,237.9	93.2%	1	1	1	0.0310%	1.37%
SUP-M2_SFD	BR3	SUPM2_BR3	File Name: SUPM2_02_03 (F037245)	Isoform 3 of Exportin-2 OS=Homo sapiens GN=CSE1L	sp|P55060-3|XPO2_HUMAN,sp|P55060-4|XPO2_HUMAN,sp|P55060|XPO2_HUMAN,tr|B4DM31|B4DM31_HUMAN	uni_human_2016.fasta	110,421.9	100.0%	3	3	3	0.0930%	3.28%
SUP-M2_SFD	BR3	SUPM2_BR3	File Name: SUPM2_02_03 (F037245)	Centrosomal protein of 170 kDa (Fragment) OS=Homo sapiens GN=CEP170 PE=1 SV=1	tr|H0Y2V6|H0Y2V6_HUMAN	uni_human_2016.fasta	172,086.5	78.7%	1	1	1	0.0310%	0.578%
SUP-M2_SFD	BR3	SUPM2_BR3	File Name: SUPM2_02_03 (F037245)	Myosin-9 OS=Homo sapiens GN=MYH9 PE=1 SV=4	sp|P35579|MYH9_HUMAN,tr|A0A024R1N1|A0A024R1N1_HUMAN	uni_human_2016.fasta	226,537.5	79.0%	1	1	1	0.0310%	0.867%
SUP-M2_SFD	BR3	SUPM2_BR3	File Name: SUPM2_03_03 (F037246)	Myeloid cell nuclear differentiation antigen (Fragment) OS=Homo sapiens GN=MNDA PE=1 SV=1	tr|H0Y6P3|H0Y6P3_HUMAN	uni_human_2016.fasta	11,901.5	70.3%	0	0	0	0.000%	0.000%
SUP-M2_SFD	BR3	SUPM2_BR3	File Name: SUPM2_03_03 (F037246)	Protein-arginine deiminase type-1 OS=Homo sapiens GN=PADI1 PE=2 SV=2	sp|Q9ULC6|PADI1_HUMAN,tr|B2RBF9|B2RBF9_HUMAN	uni_human_2016.fasta	74,666.3	93.5%	1	1	1	0.0247%	1.81%
SUP-M2_SFD	BR3	SUPM2_BR3	File Name: SUPM2_03_03 (F037246)	Centrosomal protein of 104 kDa OS=Homo sapiens GN=CEP104 PE=1 SV=1	sp|O60308|CE104_HUMAN	uni_human_2016.fasta	104,451.1	56.2%	0	0	0	0.000%	0.000%
SUP-M2_SFD	BR3	SUPM2_BR3	File Name: SUPM2_03_03 (F037246)	Raslp2 OS=Homo sapiens PE=2 SV=1	tr|Q7Z513|Q7Z513_HUMAN	uni_human_2016.fasta	23,705.3	70.4%	0	0	0	0.000%	0.000%
SUP-M2_SFD	BR3	SUPM2_BR3	File Name: SUPM2_03_03 (F037246)	Protein PIH1D3 OS=Homo sapiens GN=PIH1D3 PE=1 SV=1	sp|Q9NQM4|PIHD3_HUMAN	uni_human_2016.fasta	24,069.6	85.6%	1	1	1	0.0247%	5.61%
SUP-M2_SFD	BR3	SUPM2_BR3	File Name: SUPM2_03_03 (F037246)	Uncharacterized protein OS=Homo sapiens PE=4 SV=1	tr|A0A096LNW5|A0A096LNW5_HUMAN	uni_human_2016.fasta	25,940.3	64.7%	0	0	0	0.000%	0.000%
SUP-M2_SFD	BR3	SUPM2_BR3	File Name: SUPM2_03_03 (F037246)	Steroid 21-hydroxylase OS=Homo sapiens GN=CYP21A2 PE=3 SV=1	tr|C7DU17|C7DU17_HUMAN	uni_human_2016.fasta	56,010.2	56.5%	0	0	0	0.000%	0.000%
SUP-M2_SFD	BR3	SUPM2_BR3	File Name: SUPM2_03_03 (F037246)	Isoform 2 of Lung adenoma susceptibility protein 2 OS=Homo sapiens GN=LAS2	sp|Q8IYD9-2|LAS2_HUMAN,sp|Q8IYD9|LAS2_HUMAN,tr|I7GY12|I7GY12_HUMAN,tr|I7HAS0|I7HAS0_HUMAN	uni_human_2016.fasta	41,812.4	82.9%	1	1	1	0.0247%	2.63%
SUP-M2_SFD	BR3	SUPM2_BR3	File Name: SUPM2_03_03 (F037246)	cDNA FLJ53631, highly similar to Intercellular adhesion molecule 1 OS=Homo sapiens PE=2 SV=1	tr|B4DNT6|B4DNT6_HUMAN	uni_human_2016.fasta	48,441.3	52.0%	0	0	0	0.000%	0.000%
SUP-M2_SFD	BR3	SUPM2_BR3	File Name: SUPM2_03_03 (F037246)	Transcriptional regulator ATRX (Fragment) OS=Homo sapiens GN=ATRX PE=1 SV=1	tr|A0A096LNR8|A0A096LNR8_HUMAN	uni_human_2016.fasta	8,053.8	57.2%	0	0	0	0.000%	0.000%
SUP-M2_SFD	BR3	SUPM2_BR3	File Name: SUPM2_03_03 (F037246)	Isoform 2 of Slit homolog 3 protein OS=Homo sapiens GN=SLIT3	sp|O75094-2|SLIT3_HUMAN,sp|O75094-3|SLIT3_HUMAN,sp|O75094-4|SLIT3_HUMAN,sp|O75094|SLIT3_HUMAN	uni_human_2016.fasta	167,713.5	76.8%	0	0	0	0.000%	0.000%
SUP-M2_SFD	BR3	SUPM2_BR3	File Name: SUPM2_03_03 (F037246)	Endonuclease 8-like 3 OS=Homo sapiens GN=NEIL3 PE=1 SV=3	sp|Q8TAT5|NEIL3_HUMAN	uni_human_2016.fasta	67,769.7	48.8%	0	0	0	0.000%	0.000%
SUP-M2_SFD	BR3	SUPM2_BR3	File Name: SUPM2_03_03 (F037246)	O-acetyl-ADP-ribose deacetylase 1 OS=Homo sapiens GN=OARD1 PE=1 SV=1	tr|C9JXC3|C9JXC3_HUMAN	uni_human_2016.fasta	12,782.4	76.5%	0	0	0	0.000%	0.000%
SUP-M2_SFD	BR3	SUPM2_BR3	File Name: SUPM2_03_03 (F037246)	Structure-specific endonuclease subunit SLX4 OS=Homo sapiens GN=SLX4 PE=1 SV=3	sp|Q8IY92|SLX4_HUMAN	uni_human_2016.fasta	200,011.1	85.3%	1	1	1	0.0247%	0.382%
SUP-M2_SFD	BR3	SUPM2_BR3	File Name: SUPM2_03_03 (F037246)	Glycoprotein receptor gp330/megalin OS=Homo sapiens PE=2 SV=1	tr|Q7Z5C1|Q7Z5C1_HUMAN	uni_human_2016.fasta	521,966.2	62.3%	0	0	0	0.000%	0.000%
SUP-M2_SFD	BR3	SUPM2_BR3	File Name: SUPM2_03_03 (F037246)	Transmembrane protein 131 OS=Homo sapiens GN=TMEM131 PE=1 SV=3	sp|Q92545|TM131_HUMAN	uni_human_2016.fasta	205,143.2	82.4%	1	1	1	0.0247%	0.478%
SUP-M2_SFD	BR3	SUPM2_BR3	File Name: SUPM2_03_03 (F037246)	Protein LLP homolog OS=Homo sapiens GN=LLPH PE=1 SV=1	sp|Q9BRT6|LLPH_HUMAN,tr|A0A024RB76|A0A024RB76_HUMAN	uni_human_2016.fasta	15,225.8	79.5%	1	1	1	0.0247%	6.20%
SUP-M2_SFD	BR3	SUPM2_BR3	File Name: SUPM2_03_03 (F037246)	Isoform 2 of PDZ domain-containing protein 4 OS=Homo sapiens GN=PDZD4	sp|Q76G19-2|PDZD4_HUMAN	uni_human_2016.fasta	73,878.5	76.5%	0	0	0	0.000%	0.000%
SUP-M2_SFD	BR3	SUPM2_BR3	File Name: SUPM2_03_03 (F037246)	Neuronal migration protein doublecortin (Fragment) OS=Homo sapiens GN=DCX PE=1 SV=1	tr|H3BLV5|H3BLV5_HUMAN	uni_human_2016.fasta	48,914.1	59.5%	0	0	0	0.000%	0.000%
SUP-M2_SFD	BR3	SUPM2_BR3	File Name: SUPM2_03_03 (F037246)	Alternative protein CUL9 OS=Homo sapiens GN=CUL9 PE=4 SV=1	tr|L8E9R8|L8E9R8_HUMAN	uni_human_2016.fasta	13,584.0	83.1%	1	1	1	0.0247%	5.88%
SUP-M2_SFD	BR3	SUPM2_BR3	File Name: SUPM2_03_03 (F037246)	Isoform B of AP-1 complex subunit beta-1 OS=Homo sapiens GN=AP1B1	sp|Q10567-2|AP1B1_HUMAN,sp|Q10567-3|AP1B1_HUMAN,sp|Q10567|AP1B1_HUMAN	uni_human_2016.fasta	104,639.4	66.0%	0	0	0	0.000%	0.000%
SUP-M2_SFD	BR3	SUPM2_BR3	File Name: SUPM2_03_03 (F037246)	Tctex1 domain-containing protein 1 OS=Homo sapiens GN=TCTEX1D1 PE=1 SV=2	sp|Q8N7M0|TC1D1_HUMAN,tr|E9PI84|E9PI84_HUMAN	uni_human_2016.fasta	20,730.2	71.4%	0	0	0	0.000%	0.000%
SUP-M2_SFD	BR3	SUPM2_BR3	File Name: SUPM2_03_03 (F037246)	Heat shock protein HSP 90-beta OS=Homo sapiens GN=HSP90AB1 PE=1 SV=4	sp|P08238|HS90B_HUMAN,tr|A0A024RD80|A0A024RD80_HUMAN	uni_human_2016.fasta	83,267.3	99.8%	2	3	4	0.0990%	6.49%
SUP-M2_SFD	BR3	SUPM2_BR3	File Name: SUPM2_03_03 (F037246)	Fibrous sheath-interacting protein 2 OS=Homo sapiens GN=FSIP2 PE=2 SV=4	sp|Q5CZC0|FSIP2_HUMAN,tr|J3QTJ6|J3QTJ6_HUMAN	uni_human_2016.fasta	780,622.9	53.0%	0	0	0	0.000%	0.000%
SUP-M2_SFD	BR3	SUPM2_BR3	File Name: SUPM2_03_03 (F037246)	Synaptotagmin-14 (Fragment) OS=Homo sapiens GN=SYT14 PE=4 SV=1	tr|A0A0A0MTK4|A0A0A0MTK4_HUMAN	uni_human_2016.fasta	56,665.3	87.5%	1	1	1	0.0247%	4.17%
SUP-M2_SFD	BR3	SUPM2_BR3	File Name: SUPM2_03_03 (F037246)	Isoform 2 of Agrin OS=Homo sapiens GN=AGRN	sp|O00468-2|AGRIN_HUMAN	uni_human_2016.fasta	205,536.9	83.8%	1	1	1	0.0247%	1.12%
SUP-M2_SFD	BR3	SUPM2_BR3	File Name: SUPM2_03_03 (F037246)	CCR4-NOT transcription complex subunit 2 (Fragment) OS=Homo sapiens GN=CNOT2 PE=1 SV=1	tr|H0YH84|H0YH84_HUMAN	uni_human_2016.fasta	20,323.8	79.4%	1	1	1	0.0247%	5.38%
SUP-M2_SFD	BR3	SUPM2_BR3	File Name: SUPM2_03_03 (F037246)	Isoform 2 of UDP-glucose 4-epimerase OS=Homo sapiens GN=GALE	sp|Q14376-2|GALE_HUMAN,sp|Q14376|GALE_HUMAN,tr|Q5QPP9|Q5QPP9_HUMAN	uni_human_2016.fasta	38,282.0	60.7%	0	0	0	0.000%	0.000%
SUP-M2_SFD	BR3	SUPM2_BR3	File Name: SUPM2_03_03 (F037246)	BCR/ABL fusion protein (Fragment) OS=Homo sapiens GN=BCR/ABL fusion PE=2 SV=1	tr|A6MF67|A6MF67_HUMAN	uni_human_2016.fasta	5,185.1	91.7%	1	1	1	0.0247%	42.6%
SUP-M2_SFD	BR3	SUPM2_BR3	File Name: SUPM2_03_03 (F037246)	Signal transducer and activator of transcription 1-alpha/beta OS=Homo sapiens GN=STAT1 PE=1 SV=2	sp|P42224|STAT1_HUMAN	uni_human_2016.fasta	87,336.9	94.8%	1	1	1	0.0247%	1.87%
SUP-M2_SFD	BR3	SUPM2_BR3	File Name: SUPM2_03_03 (F037246)	Polyribonucleotide nucleotidyltransferase 1, mitochondrial OS=Homo sapiens GN=PNPT1 PE=1 SV=2	sp|Q8TCS8|PNPT1_HUMAN	uni_human_2016.fasta	85,952.1	49.5%	0	0	0	0.000%	0.000%
SUP-M2_SFD	BR3	SUPM2_BR3	File Name: SUPM2_03_03 (F037246)	U2 snRNP-associated SURP motif-containing protein (Fragment) OS=Homo sapiens GN=U2SURP PE=1 SV=7	tr|C9JDJ7|C9JDJ7_HUMAN	uni_human_2016.fasta	14,757.1	58.6%	0	0	0	0.000%	0.000%
SUP-M2_SFD	BR3	SUPM2_BR3	File Name: SUPM2_03_03 (F037246)	Isoform 2 of ADP-ribosylation factor GTPase-activating protein 2 OS=Homo sapiens GN=ARFGAP2	sp|Q8N6H7-2|ARFG2_HUMAN,sp|Q8N6H7|ARFG2_HUMAN,tr|G5E9L0|G5E9L0_HUMAN	uni_human_2016.fasta	56,721.0	78.9%	1	1	1	0.0247%	3.38%
SUP-M2_SFD	BR3	SUPM2_BR3	File Name: SUPM2_03_03 (F037246)	NACHT and WD repeat domain-containing protein 2 OS=Homo sapiens GN=NWD2 PE=2 SV=3	sp|Q9ULI1|NWD2_HUMAN	uni_human_2016.fasta	197,471.8	57.4%	0	0	0	0.000%	0.000%
SUP-M2_SFD	BR3	SUPM2_BR3	File Name: SUPM2_03_03 (F037246)	OTU domain-containing protein 3 OS=Homo sapiens GN=OTUD3 PE=1 SV=1	sp|Q5T2D3|OTUD3_HUMAN	uni_human_2016.fasta	45,124.1	82.2%	1	1	1	0.0247%	2.26%
SUP-M2_SFD	BR3	SUPM2_BR3	File Name: SUPM2_03_03 (F037246)	Twist-related protein 1 (Fragment) OS=Homo sapiens GN=TWIST1 PE=4 SV=1	tr|H7C4D7|H7C4D7_HUMAN	uni_human_2016.fasta	7,997.5	51.8%	0	0	0	0.000%	0.000%
SUP-M2_SFD	BR3	SUPM2_BR3	File Name: SUPM2_03_03 (F037246)	Transforming growth factor beta-1 OS=Homo sapiens GN=TGFB1 PE=1 SV=2	sp|P01137|TGFB1_HUMAN,tr|A0A024R0P8|A0A024R0P8_HUMAN	uni_human_2016.fasta	44,342.3	85.2%	1	1	1	0.0247%	1.79%
SUP-M2_SFD	BR3	SUPM2_BR3	File Name: SUPM2_03_03 (F037246)	PDZ and LIM domain protein 5 (Fragment) OS=Homo sapiens GN=PDLIM5 PE=1 SV=1	tr|H0YBI4|H0YBI4_HUMAN	uni_human_2016.fasta	21,768.1	69.3%	0	0	0	0.000%	0.000%
SUP-M2_SFD	BR3	SUPM2_BR3	File Name: SUPM2_03_03 (F037246)	Histone H1.5 OS=Homo sapiens GN=HIST1H1B PE=1 SV=3	sp|P16401|H15_HUMAN	uni_human_2016.fasta	22,581.7	49.5%	0	0	0	0.000%	0.000%
SUP-M2_SFD	BR3	SUPM2_BR3	File Name: SUPM2_03_03 (F037246)	SUMO-activating enzyme subunit 1 (Fragment) OS=Homo sapiens GN=SAE1 PE=1 SV=1	tr|M0QX65|M0QX65_HUMAN	uni_human_2016.fasta	22,621.8	76.2%	0	0	0	0.000%	0.000%
SUP-M2_SFD	BR3	SUPM2_BR3	File Name: SUPM2_03_03 (F037246)	Isoform 2 of Interleukin enhancer-binding factor 3 OS=Homo sapiens GN=ILF3	sp|Q12906-2|ILF3_HUMAN,sp|Q12906-3|ILF3_HUMAN,sp|Q12906-4|ILF3_HUMAN,sp|Q12906-5|ILF3_HUMAN,sp|Q12906-6|ILF3_HUMAN,sp|Q12906-7|ILF3_HUMAN,sp|Q12906|ILF3_HUMAN,tr|A0A024R7C7|A0A024R7C7_HUMAN,tr|A8K590|A8K590_HUMAN,tr|B4DFG4|B4DFG4_HUMAN,tr|F4ZW64|F4ZW64_HUMAN,tr|F4ZW65|F4ZW65_HUMAN,tr|F4ZW66|F4ZW66_HUMAN	uni_human_2016.fasta	95,338.9	67.6%	0	0	0	0.000%	0.000%
SUP-M2_SFD	BR3	SUPM2_BR3	File Name: SUPM2_03_03 (F037246)	Isoform 2 of Phosphatase and actin regulator 3 OS=Homo sapiens GN=PHACTR3	sp|Q96KR7-2|PHAR3_HUMAN,sp|Q96KR7-3|PHAR3_HUMAN,sp|Q96KR7-4|PHAR3_HUMAN,sp|Q96KR7|PHAR3_HUMAN,tr|B3KRI3|B3KRI3_HUMAN,tr|B7Z339|B7Z339_HUMAN	uni_human_2016.fasta	62,375.8	79.7%	1	1	1	0.0247%	3.47%
SUP-M2_SFD	BR3	SUPM2_BR3	File Name: SUPM2_03_03 (F037246)	Coiled-coil domain-containing protein 71 OS=Homo sapiens GN=CCDC71 PE=2 SV=3	sp|Q8IV32|CCD71_HUMAN	uni_human_2016.fasta	49,649.4	69.8%	0	0	0	0.000%	0.000%
SUP-M2_SFD	BR3	SUPM2_BR3	File Name: SUPM2_03_03 (F037246)	Bile acid receptor (Fragment) OS=Homo sapiens GN=NR1H4 PE=4 SV=1	tr|H0YHD5|H0YHD5_HUMAN	uni_human_2016.fasta	3,922.9	68.8%	0	0	0	0.000%	0.000%
SUP-M2_SFD	BR3	SUPM2_BR3	File Name: SUPM2_03_03 (F037246)	Protein SON (Fragment) OS=Homo sapiens GN=SON PE=1 SV=1	tr|H7C1M2|H7C1M2_HUMAN	uni_human_2016.fasta	160,022.0	56.8%	0	0	0	0.000%	0.000%
SUP-M2_SFD	BR3	SUPM2_BR3	File Name: SUPM2_03_03 (F037246)	Protein FAM186A OS=Homo sapiens GN=FAM186A PE=2 SV=3	sp|A6NE01|F186A_HUMAN	uni_human_2016.fasta	262,764.9	81.6%	1	1	1	0.0247%	0.340%
SUP-M2_SFD	BR3	SUPM2_BR3	File Name: SUPM2_03_03 (F037246)	V-type proton ATPase subunit C 1 OS=Homo sapiens GN=ATP6V1C1 PE=1 SV=4	sp|P21283|VATC1_HUMAN,tr|A0A024R9I0|A0A024R9I0_HUMAN	uni_human_2016.fasta	43,942.8	70.4%	0	0	0	0.000%	0.000%
SUP-M2_SFD	BR3	SUPM2_BR3	File Name: SUPM2_03_03 (F037246)	Isoform 2 of AarF domain-containing protein kinase 4 OS=Homo sapiens GN=ADCK4	sp|Q96D53-2|ADCK4_HUMAN,sp|Q96D53|ADCK4_HUMAN,tr|A0A024R0Q9|A0A024R0Q9_HUMAN,tr|M0QZZ2|M0QZZ2_HUMAN,tr|M0R011|M0R011_HUMAN,tr|M0R340|M0R340_HUMAN,tr|M0R3F7|M0R3F7_HUMAN	uni_human_2016.fasta	60,070.2	82.9%	1	1	1	0.0247%	4.97%
SUP-M2_SFD	BR3	SUPM2_BR3	File Name: SUPM2_03_03 (F037246)	Putative eukaryotic translation initiation factor 2 subunit 3-like protein OS=Homo sapiens GN=EIF2S3L PE=5 SV=2	sp|Q2VIR3|IF2GL_HUMAN	uni_human_2016.fasta	51,229.3	62.1%	0	0	0	0.000%	0.000%
SUP-M2_SFD	BR3	SUPM2_BR3	File Name: SUPM2_03_03 (F037246)	Isoform 2 of Lysine-specific demethylase 2B OS=Homo sapiens GN=KDM2B	sp|Q8NHM5-2|KDM2B_HUMAN,sp|Q8NHM5-3|KDM2B_HUMAN,sp|Q8NHM5|KDM2B_HUMAN	uni_human_2016.fasta	152,616.9	81.1%	1	1	1	0.0247%	2.07%
SUP-M2_SFD	BR3	SUPM2_BR3	File Name: SUPM2_03_03 (F037246)	Isoform 2 of 4F2 cell-surface antigen heavy chain OS=Homo sapiens GN=SLC3A2	sp|P08195-2|4F2_HUMAN,tr|B4E2Z3|B4E2Z3_HUMAN	uni_human_2016.fasta	57,947.4	62.9%	0	0	0	0.000%	0.000%
SUP-M2_SFD	BR3	SUPM2_BR3	File Name: SUPM2_03_03 (F037246)	MICOS complex subunit (Fragment) OS=Homo sapiens GN=APOO PE=1 SV=1	tr|A0A0J9YWW6|A0A0J9YWW6_HUMAN	uni_human_2016.fasta	9,988.3	81.5%	1	1	1	0.0247%	30.0%
SUP-M2_SFD	BR3	SUPM2_BR3	File Name: SUPM2_03_03 (F037246)	Alternative protein RBM28 OS=Homo sapiens GN=RBM28 PE=4 SV=1	tr|L8ECH6|L8ECH6_HUMAN	uni_human_2016.fasta	6,066.4	70.0%	0	0	0	0.000%	0.000%
SUP-M2_SFD	BR3	SUPM2_BR3	File Name: SUPM2_03_03 (F037246)	KH domain containing, RNA binding, signal transduction associated 1, isoform CRA_b OS=Homo sapiens GN=KHDRBS1 PE=2 SV=1	tr|B4E043|B4E043_HUMAN	uni_human_2016.fasta	38,683.4	55.8%	0	0	0	0.000%	0.000%
SUP-M2_SFD	BR3	SUPM2_BR3	File Name: SUPM2_03_03 (F037246)	cDNA FLJ75556, highly similar to Homo sapiens ribosomal protein L14, mRNA OS=Homo sapiens PE=2 SV=1	tr|A8K7N0|A8K7N0_HUMAN	uni_human_2016.fasta	23,646.5	59.2%	0	0	0	0.000%	0.000%
SUP-M2_SFD	BR3	SUPM2_BR3	File Name: SUPM2_03_03 (F037246)	Trypsin - Sus scrofa (Pig).	IPI:CON_Trypsin|SWISS-PROT:P00761|TRYP_PIG	uni_human_2016.fasta	24,409.3	99.8%	2	2	2	0.0495%	7.79%
SUP-M2_SFD	BR3	SUPM2_BR3	File Name: SUPM2_03_03 (F037246)	Isoform 2 of Histone H2B type 2-F OS=Homo sapiens GN=HIST2H2BF	sp|Q5QNW6-2|H2B2F_HUMAN,sp|Q5QNW6|H2B2F_HUMAN,tr|B4DR52|B4DR52_HUMAN	uni_human_2016.fasta	13,920.6	59.4%	0	0	0	0.000%	0.000%
SUP-M2_SFD	BR3	SUPM2_BR3	File Name: SUPM2_03_03 (F037246)	cDNA FLJ50996, highly similar to 60S ribosomal protein L4 OS=Homo sapiens PE=2 SV=1	tr|B4DMJ6|B4DMJ6_HUMAN	uni_human_2016.fasta	46,014.0	54.2%	0	0	0	0.000%	0.000%
SUP-M2_SFD	BR3	SUPM2_BR3	File Name: SUPM2_03_03 (F037246)	Histone H1.0 OS=Homo sapiens GN=H1F0 PE=1 SV=3	sp|P07305|H10_HUMAN	uni_human_2016.fasta	20,864.1	60.1%	0	0	0	0.000%	0.000%
SUP-M2_SFD	BR3	SUPM2_BR3	File Name: SUPM2_03_03 (F037246)	Isoform 2 of Calmodulin-regulated spectrin-associated protein 3 OS=Homo sapiens GN=CAMSAP3	sp|Q9P1Y5-2|CAMP3_HUMAN,sp|Q9P1Y5|CAMP3_HUMAN,tr|D6W648|D6W648_HUMAN	uni_human_2016.fasta	134,752.4	54.9%	0	0	0	0.000%	0.000%
SUP-M2_SFD	BR3	SUPM2_BR3	File Name: SUPM2_03_03 (F037246)	(E3-independent) E2 ubiquitin-conjugating enzyme OS=Homo sapiens GN=UBE2O PE=1 SV=3	sp|Q9C0C9|UBE2O_HUMAN	uni_human_2016.fasta	141,293.5	69.6%	0	0	0	0.000%	0.000%
SUP-M2_SFD	BR3	SUPM2_BR3	File Name: SUPM2_03_03 (F037246)	CDK5 regulatory subunit-associated protein 1 (Fragment) OS=Homo sapiens GN=CDK5RAP1 PE=1 SV=1	tr|H0Y721|H0Y721_HUMAN	uni_human_2016.fasta	28,565.3	78.0%	0	0	0	0.000%	0.000%
SUP-M2_SFD	BR3	SUPM2_BR3	File Name: SUPM2_03_03 (F037246)	Histone deacetylase 2 OS=Homo sapiens GN=HDAC2 PE=1 SV=2	sp|Q92769|HDAC2_HUMAN,tr|E5RFP9|E5RFP9_HUMAN	uni_human_2016.fasta	55,365.5	63.6%	0	0	0	0.000%	0.000%
SUP-M2_SFD	BR3	SUPM2_BR3	File Name: SUPM2_03_03 (F037246)	REST corepressor 3 (Fragment) OS=Homo sapiens GN=RCOR3 PE=1 SV=1	tr|H0YDD7|H0YDD7_HUMAN	uni_human_2016.fasta	15,967.6	54.4%	0	0	0	0.000%	0.000%
SUP-M2_SFD	BR3	SUPM2_BR3	File Name: SUPM2_03_03 (F037246)	Isoform 4 of Growth hormone receptor OS=Homo sapiens GN=GHR	sp|P10912-4|GHR_HUMAN,sp|P10912|GHR_HUMAN,tr|A0A087X0H5|A0A087X0H5_HUMAN,tr|B9EGJ3|B9EGJ3_HUMAN	uni_human_2016.fasta	71,500.4	74.7%	0	0	0	0.000%	0.000%
SUP-M2_SFD	BR3	SUPM2_BR3	File Name: SUPM2_03_03 (F037246)	Metallothionein-1L OS=Homo sapiens GN=MT1L PE=2 SV=1	sp|Q93083|MT1L_HUMAN	uni_human_2016.fasta	6,061.6	68.8%	0	0	0	0.000%	0.000%
SUP-M2_SFD	BR3	SUPM2_BR3	File Name: SUPM2_03_03 (F037246)	MICOS complex subunit OS=Homo sapiens GN=CHCHD3 PE=1 SV=1	tr|C9JRZ6|C9JRZ6_HUMAN	uni_human_2016.fasta	26,694.1	67.6%	0	0	0	0.000%	0.000%
SUP-M2_SFD	BR3	SUPM2_BR3	File Name: SUPM2_03_03 (F037246)	Family with sequence similarity 53, member A, isoform CRA_b OS=Homo sapiens GN=FAM53A PE=1 SV=1	tr|C9JYQ7|C9JYQ7_HUMAN	uni_human_2016.fasta	38,671.0	80.2%	1	1	1	0.0247%	3.06%
SUP-M2_SFD	BR3	SUPM2_BR3	File Name: SUPM2_03_03 (F037246)	Heterogeneous nuclear ribonucleoprotein H (Fragment) OS=Homo sapiens GN=HNRNPH1 PE=1 SV=1	tr|H0YBW2|H0YBW2_HUMAN	uni_human_2016.fasta	4,551.8	93.6%	1	1	1	0.0247%	43.8%
SUP-M2_SFD	BR3	SUPM2_BR3	File Name: SUPM2_03_03 (F037246)	Ras GTPase-activating protein-binding protein 1 OS=Homo sapiens GN=G3BP1 PE=1 SV=1	sp|Q13283|G3BP1_HUMAN,tr|Q32P45|Q32P45_HUMAN,tr|Q5U0Q1|Q5U0Q1_HUMAN,tr|Q6FI03|Q6FI03_HUMAN,tr|Q6ZP53|Q6ZP53_HUMAN	uni_human_2016.fasta	52,162.8	57.9%	0	0	0	0.000%	0.000%
SUP-M2_SFD	BR3	SUPM2_BR3	File Name: SUPM2_03_03 (F037246)	60 kDa heat shock protein, mitochondrial OS=Homo sapiens GN=HSPD1 PE=1 SV=2	sp|P10809|CH60_HUMAN,tr|A0A024R3X4|A0A024R3X4_HUMAN,tr|B7Z4F6|B7Z4F6_HUMAN,tr|B7Z597|B7Z597_HUMAN,tr|B7Z5E7|B7Z5E7_HUMAN	uni_human_2016.fasta	61,055.7	97.3%	1	1	1	0.0247%	3.84%
SUP-M2_SFD	BR3	SUPM2_BR3	File Name: SUPM2_03_03 (F037246)	Striatin-4 (Fragment) OS=Homo sapiens GN=STRN4 PE=1 SV=2	tr|M0QZM0|M0QZM0_HUMAN	uni_human_2016.fasta	34,267.4	92.9%	1	1	1	0.0247%	3.47%
SUP-M2_SFD	BR3	SUPM2_BR3	File Name: SUPM2_03_03 (F037246)	Ubiquitin-like modifier-activating enzyme 1 OS=Homo sapiens GN=UBA1 PE=1 SV=3	sp|P22314|UBA1_HUMAN,tr|A0A024R1A3|A0A024R1A3_HUMAN	uni_human_2016.fasta	117,850.3	60.6%	0	0	0	0.000%	0.000%
SUP-M2_SFD	BR3	SUPM2_BR3	File Name: SUPM2_03_03 (F037246)	cDNA FLJ44434 fis, clone UTERU2019491, moderately similar to Homo sapiens 41-kDa phosphoribosylpyrophosphate synthetase-associated protein OS=Homo sapiens PE=2 SV=1	tr|Q6ZTP6|Q6ZTP6_HUMAN	uni_human_2016.fasta	17,659.7	81.2%	1	1	1	0.0247%	7.69%
SUP-M2_SFD	BR3	SUPM2_BR3	File Name: SUPM2_03_03 (F037246)	Ubiquitously transcribed tetratricopeptide repeat protein Y-linked transcript variant 59 OS=Homo sapiens GN=UTY PE=2 SV=2	tr|F4MH35|F4MH35_HUMAN	uni_human_2016.fasta	160,179.1	63.4%	0	0	0	0.000%	0.000%
SUP-M2_SFD	BR3	SUPM2_BR3	File Name: SUPM2_03_03 (F037246)	Microtubule-associated tumor suppressor candidate 2 OS=Homo sapiens GN=MTUS2 PE=1 SV=3	sp|Q5JR59|MTUS2_HUMAN,tr|J3KQA9|J3KQA9_HUMAN	uni_human_2016.fasta	150,196.1	80.9%	1	1	1	0.0247%	0.511%
SUP-M2_SFD	BR3	SUPM2_BR3	File Name: SUPM2_03_03 (F037246)	Isoform 2 of Testis-expressed sequence 10 protein OS=Homo sapiens GN=TEX10	sp|Q9NXF1-2|TEX10_HUMAN	uni_human_2016.fasta	103,919.2	49.7%	0	0	0	0.000%	0.000%
SUP-M2_SFD	BR3	SUPM2_BR3	File Name: SUPM2_03_03 (F037246)	Putative POM121-like protein 1-like OS=Homo sapiens PE=5 SV=3	sp|A6NNC1|P12LL_HUMAN	uni_human_2016.fasta	94,059.5	78.6%	0	0	0	0.000%	0.000%
SUP-M2_SFD	BR3	SUPM2_BR3	File Name: SUPM2_03_03 (F037246)	Histone-lysine N-methyltransferase NSD2 OS=Homo sapiens GN=WHSC1 PE=1 SV=1	sp|O96028|NSD2_HUMAN	uni_human_2016.fasta	152,258.8	85.6%	1	1	1	0.0247%	0.586%
SUP-M2_SFD	BR3	SUPM2_BR3	File Name: SUPM2_03_03 (F037246)	Chromodomain-helicase-DNA-binding protein 6 OS=Homo sapiens GN=CHD6 PE=1 SV=4	sp|Q8TD26|CHD6_HUMAN	uni_human_2016.fasta	305,419.0	95.2%	1	1	1	0.0247%	0.663%
SUP-M2_SFD	BR3	SUPM2_BR3	File Name: SUPM2_03_03 (F037246)	Alternative protein NCL OS=Homo sapiens GN=NCL PE=4 SV=1	tr|L8EAF1|L8EAF1_HUMAN	uni_human_2016.fasta	10,122.5	71.9%	0	0	0	0.000%	0.000%
SUP-M2_SFD	BR3	SUPM2_BR3	File Name: SUPM2_03_03 (F037246)	rRNA methyltransferase 3, mitochondrial (Fragment) OS=Homo sapiens GN=RNMTL1 PE=1 SV=1	tr|I3L443|I3L443_HUMAN	uni_human_2016.fasta	19,696.3	65.8%	0	0	0	0.000%	0.000%
SUP-M2_SFD	BR3	SUPM2_BR3	File Name: SUPM2_03_03 (F037246)	Isoform 2 of Heat shock protein HSP 90-alpha OS=Homo sapiens GN=HSP90AA1	sp|P07900-2|HS90A_HUMAN,sp|P07900|HS90A_HUMAN,tr|K9JA46|K9JA46_HUMAN	uni_human_2016.fasta	84,663.2	99.6%	2	2	2	0.0495%	2.81%
SUP-M2_SFD	BR3	SUPM2_BR3	File Name: SUPM2_03_03 (F037246)	Otolin-1 OS=Homo sapiens GN=OTOL1 PE=3 SV=1	sp|A6NHN0|OTOL1_HUMAN	uni_human_2016.fasta	49,423.5	55.0%	0	0	0	0.000%	0.000%
SUP-M2_SFD	BR3	SUPM2_BR3	File Name: SUPM2_03_03 (F037246)	Fibroblast growth factor receptor substrate 2 OS=Homo sapiens GN=FRS2 PE=1 SV=4	sp|Q8WU20|FRS2_HUMAN,tr|L7RTG7|L7RTG7_HUMAN	uni_human_2016.fasta	57,029.1	63.4%	0	0	0	0.000%	0.000%
SUP-M2_SFD	BR3	SUPM2_BR3	File Name: SUPM2_03_03 (F037246)	Cytosolic acyl coenzyme A thioester hydrolase OS=Homo sapiens GN=ACOT7 PE=1 SV=3	sp|O00154|BACH_HUMAN	uni_human_2016.fasta	41,795.0	82.0%	1	1	1	0.0247%	2.11%
SUP-M2_SFD	BR3	SUPM2_BR3	File Name: SUPM2_03_03 (F037246)	Carboxyl-terminal PDZ ligand of neuronal nitric oxide synthase protein OS=Homo sapiens GN=NOS1AP PE=1 SV=3	sp|O75052|CAPON_HUMAN	uni_human_2016.fasta	56,150.5	69.2%	0	0	0	0.000%	0.000%
SUP-M2_SFD	BR3	SUPM2_BR3	File Name: SUPM2_03_03 (F037246)	NEDD8-activating enzyme E1 catalytic subunit OS=Homo sapiens GN=UBA3 PE=1 SV=2	sp|Q8TBC4|UBA3_HUMAN,tr|B2RBP3|B2RBP3_HUMAN,tr|J3JZZ9|J3JZZ9_HUMAN	uni_human_2016.fasta	51,853.4	66.2%	0	0	0	0.000%	0.000%
SUP-M2_SFD	BR3	SUPM2_BR3	File Name: SUPM2_03_03 (F037246)	Cyclic nucleotide gated channel beta 3 OS=Homo sapiens GN=CNGB3 PE=2 SV=1	tr|B9EK43|B9EK43_HUMAN	uni_human_2016.fasta	92,181.2	78.8%	1	1	1	0.0247%	0.989%
SUP-M2_SFD	BR3	SUPM2_BR3	File Name: SUPM2_03_03 (F037246)	Ubiquitously transcribed tetratricopeptide repeat protein Y-linked transcript variant 249 (Fragment) OS=Homo sapiens GN=UTY PE=2 SV=1	tr|F4MHS7|F4MHS7_HUMAN	uni_human_2016.fasta	117,151.3	61.6%	0	0	0	0.000%	0.000%
SUP-M2_SFD	BR3	SUPM2_BR3	File Name: SUPM2_03_03 (F037246)	Isoform 2 of HAUS augmin-like complex subunit 5 OS=Homo sapiens GN=HAUS5	sp|O94927-2|HAUS5_HUMAN,sp|O94927|HAUS5_HUMAN	uni_human_2016.fasta	71,683.0	54.3%	0	0	0	0.000%	0.000%
SUP-M2_SFD	BR3	SUPM2_BR3	File Name: SUPM2_03_03 (F037246)	Isoform 3 of Inactive phospholipase D5 OS=Homo sapiens GN=PLD5	sp|Q8N7P1-3|PLD5_HUMAN	uni_human_2016.fasta	37,737.7	81.1%	1	1	1	0.0247%	2.44%
SUP-M2_SFD	BR3	SUPM2_BR3	File Name: SUPM2_03_03 (F037246)	Isoform 2 of Elongation factor-like GTPase 1 OS=Homo sapiens GN=EFL1	sp|Q7Z2Z2-2|EFL1_HUMAN,sp|Q7Z2Z2|EFL1_HUMAN	uni_human_2016.fasta	125,432.0	74.4%	0	0	0	0.000%	0.000%
SUP-M2_SFD	BR3	SUPM2_BR3	File Name: SUPM2_03_03 (F037246)	Zinc finger protein 706 (Fragment) OS=Homo sapiens GN=ZNF706 PE=1 SV=1	tr|H0YC70|H0YC70_HUMAN	uni_human_2016.fasta	3,425.8	60.2%	0	0	0	0.000%	0.000%
SUP-M2_SFD	BR3	SUPM2_BR3	File Name: SUPM2_03_03 (F037246)	cDNA FLJ53242, highly similar to CLIP-associating protein 1 OS=Homo sapiens PE=2 SV=1	tr|B7Z7Q8|B7Z7Q8_HUMAN	uni_human_2016.fasta	137,749.9	62.9%	0	0	0	0.000%	0.000%
SUP-M2_SFD	BR3	SUPM2_BR3	File Name: SUPM2_03_03 (F037246)	Isoform 2 of Dynein heavy chain 1, axonemal OS=Homo sapiens GN=DNAH1	sp|Q9P2D7-2|DYH1_HUMAN,sp|Q9P2D7|DYH1_HUMAN	uni_human_2016.fasta	493,958.7	80.5%	1	1	1	0.0247%	0.188%
SUP-M2_SFD	BR3	SUPM2_BR3	File Name: SUPM2_03_03 (F037246)	Serrate RNA effector molecule homolog (Fragment) OS=Homo sapiens GN=SRRT PE=1 SV=1	tr|C9JUL9|C9JUL9_HUMAN	uni_human_2016.fasta	13,974.4	80.2%	1	1	1	0.0247%	15.2%
SUP-M2_SFD	BR3	SUPM2_BR3	File Name: SUPM2_03_03 (F037246)	Protein arginine N-methyltransferase 3 OS=Homo sapiens GN=PRMT3 PE=1 SV=3	sp|O60678|ANM3_HUMAN,tr|B4DWB1|B4DWB1_HUMAN	uni_human_2016.fasta	59,877.2	82.2%	1	1	1	0.0247%	2.26%
SUP-M2_SFD	BR3	SUPM2_BR3	File Name: SUPM2_03_03 (F037246)	Chondroitin sulfate proteoglycan 5 OS=Homo sapiens GN=CSPG5 PE=1 SV=1	tr|A0A087WUT8|A0A087WUT8_HUMAN	uni_human_2016.fasta	50,190.3	87.3%	1	1	1	0.0247%	2.52%
SUP-M2_SFD	BR3	SUPM2_BR3	File Name: SUPM2_03_03 (F037246)	Isoform 2 of ADP-ribosylation factor-like protein 4C OS=Homo sapiens GN=ARL4C	sp|P56559-2|ARL4C_HUMAN,sp|P56559|ARL4C_HUMAN,tr|A0A024R4C5|A0A024R4C5_HUMAN	uni_human_2016.fasta	21,487.7	81.2%	1	1	1	0.0247%	3.48%
SUP-M2_SFD	BR3	SUPM2_BR3	File Name: SUPM2_03_03 (F037246)	Protein Wnt OS=Homo sapiens GN=WNT2B PE=1 SV=1	tr|Q5TEH8|Q5TEH8_HUMAN	uni_human_2016.fasta	33,944.5	83.6%	1	1	1	0.0247%	4.68%
SUP-M2_SFD	BR3	SUPM2_BR3	File Name: SUPM2_03_03 (F037246)	Parathymosin OS=Homo sapiens GN=PTMS PE=1 SV=1	tr|F5GXR3|F5GXR3_HUMAN	uni_human_2016.fasta	12,074.9	55.6%	0	0	0	0.000%	0.000%
SUP-M2_SFD	BR3	SUPM2_BR3	File Name: SUPM2_03_03 (F037246)	Isoform 2 of Uridine 5'-monophosphate synthase OS=Homo sapiens GN=UMPS	sp|P11172-2|UMPS_HUMAN,sp|P11172-3|UMPS_HUMAN,sp|P11172-4|UMPS_HUMAN,sp|P11172|UMPS_HUMAN,tr|A8K5J1|A8K5J1_HUMAN,tr|B5LY64|B5LY64_HUMAN,tr|B5LY70|B5LY70_HUMAN,tr|B5LY71|B5LY71_HUMAN	uni_human_2016.fasta	52,222.6	52.5%	0	0	0	0.000%	0.000%
SUP-M2_SFD	BR3	SUPM2_BR3	File Name: SUPM2_03_03 (F037246)	Isoform 2 of Centlein OS=Homo sapiens GN=CNTLN	sp|Q9NXG0-2|CNTLN_HUMAN,sp|Q9NXG0|CNTLN_HUMAN	uni_human_2016.fasta	161,607.2	61.0%	0	0	0	0.000%	0.000%
SUP-M2_SFD	BR3	SUPM2_BR3	File Name: SUPM2_03_03 (F037246)	cGMP-dependent 3',5'-cyclic phosphodiesterase (Fragment) OS=Homo sapiens GN=PDE2A PE=1 SV=1	tr|F5GXX2|F5GXX2_HUMAN	uni_human_2016.fasta	20,504.2	51.8%	0	0	0	0.000%	0.000%
SUP-M2_SFD	BR3	SUPM2_BR3	File Name: SUPM2_03_03 (F037246)	Centrosomal protein of 170 kDa (Fragment) OS=Homo sapiens GN=CEP170 PE=1 SV=1	tr|H0Y2V6|H0Y2V6_HUMAN	uni_human_2016.fasta	172,086.5	80.3%	1	1	1	0.0247%	0.578%
SUP-M2_SFD	BR3	SUPM2_BR3	File Name: SUPM2_03_03 (F037246)	Signal transducer and activator of transcription OS=Homo sapiens GN=STAT2 PE=3 SV=1	tr|R9QG91|R9QG91_HUMAN	uni_human_2016.fasta	97,914.9	69.4%	0	0	0	0.000%	0.000%
SUP-M2_SFD	BR3	SUPM2_BR3	File Name: SUPM2_03_03 (F037246)	Isoform 2 of Ubiquitin carboxyl-terminal hydrolase 2 OS=Homo sapiens GN=USP2	sp|O75604-2|UBP2_HUMAN	uni_human_2016.fasta	40,639.3	83.0%	1	1	1	0.0247%	2.27%
SUP-M2_SFD	BR3	SUPM2_BR3	File Name: SUPM2_03_03 (F037246)	Ankyrin-3 (Fragment) OS=Homo sapiens GN=ANK3 PE=1 SV=5	tr|A0A087WZ26|A0A087WZ26_HUMAN	uni_human_2016.fasta	22,341.1	71.0%	0	0	0	0.000%	0.000%
SUP-M2_SFD	BR3	SUPM2_BR3	File Name: SUPM2_03_03 (F037246)	Isoform 4 of Probable 28S rRNA (cytosine(4447)-C(5))-methyltransferase OS=Homo sapiens GN=NOP2	sp|P46087-4|NOP2_HUMAN,sp|P46087|NOP2_HUMAN,tr|A0A087WV73|A0A087WV73_HUMAN	uni_human_2016.fasta	89,303.6	52.3%	0	0	0	0.000%	0.000%
SUP-M2_SFD	BR3	SUPM2_BR3	File Name: SUPM2_03_03 (F037246)	Isoform 2 of Zinc finger protein 644 OS=Homo sapiens GN=ZNF644	sp|Q9H582-2|ZN644_HUMAN,sp|Q9H582|ZN644_HUMAN,tr|A7E234|A7E234_HUMAN	uni_human_2016.fasta	149,567.0	71.6%	0	0	0	0.000%	0.000%
SUP-M2_SFD	BR3	SUPM2_BR3	File Name: SUPM2_04_04 (F037247)	60S ribosomal protein L23a (Fragment) OS=Homo sapiens GN=RPL23A PE=1 SV=1	tr|H7BY10|H7BY10_HUMAN	uni_human_2016.fasta	17,804.1	81.6%	1	1	1	0.0303%	13.9%
SUP-M2_SFD	BR3	SUPM2_BR3	File Name: SUPM2_04_04 (F037247)	Protein Red OS=Homo sapiens GN=IK PE=1 SV=3	sp|Q13123|RED_HUMAN,tr|B2R5Y4|B2R5Y4_HUMAN,tr|Q95HA6|Q95HA6_HUMAN	uni_human_2016.fasta	65,605.1	73.1%	0	0	0	0.000%	0.000%
SUP-M2_SFD	BR3	SUPM2_BR3	File Name: SUPM2_04_04 (F037247)	Isoform 2 of Ankyrin repeat domain-containing protein 10 OS=Homo sapiens GN=ANKRD10	sp|Q9NXR5-2|ANR10_HUMAN,sp|Q9NXR5|ANR10_HUMAN,tr|A0A024RE01|A0A024RE01_HUMAN,tr|B3KTU6|B3KTU6_HUMAN,tr|Q8IUW1|Q8IUW1_HUMAN	uni_human_2016.fasta	44,767.2	91.1%	1	1	1	0.0303%	4.09%
SUP-M2_SFD	BR3	SUPM2_BR3	File Name: SUPM2_04_04 (F037247)	Histone H1.2 OS=Homo sapiens GN=HIST1H1C PE=1 SV=2	sp|P16403|H12_HUMAN	uni_human_2016.fasta	21,365.8	83.4%	0	0	0	0.000%	0.000%
SUP-M2_SFD	BR3	SUPM2_BR3	File Name: SUPM2_04_04 (F037247)	Isoform 2 of Crooked neck-like protein 1 OS=Homo sapiens GN=CRNKL1	sp|Q9BZJ0-2|CRNL1_HUMAN,tr|Q8IXG0|Q8IXG0_HUMAN	uni_human_2016.fasta	83,151.2	99.8%	2	2	2	0.0606%	3.20%
SUP-M2_SFD	BR3	SUPM2_BR3	File Name: SUPM2_04_04 (F037247)	Polyadenylate-binding protein 1 OS=Homo sapiens GN=PABPC1 PE=1 SV=2	sp|P11940|PABP1_HUMAN,tr|A0A024R9C1|A0A024R9C1_HUMAN,tr|B3KT93|B3KT93_HUMAN,tr|B4DQX0|B4DQX0_HUMAN,tr|B4DZW4|B4DZW4_HUMAN,tr|E7EQV3|E7EQV3_HUMAN,tr|E7ERJ7|E7ERJ7_HUMAN	uni_human_2016.fasta	70,671.3	93.2%	1	1	1	0.0303%	2.67%
SUP-M2_SFD	BR3	SUPM2_BR3	File Name: SUPM2_04_04 (F037247)	Isoform 2 of RNA polymerase II-associated protein 3 OS=Homo sapiens GN=RPAP3	sp|Q9H6T3-2|RPAP3_HUMAN,sp|Q9H6T3|RPAP3_HUMAN	uni_human_2016.fasta	71,870.1	61.8%	0	0	0	0.000%	0.000%
SUP-M2_SFD	BR3	SUPM2_BR3	File Name: SUPM2_04_04 (F037247)	SUMO-activating enzyme subunit 2 OS=Homo sapiens GN=UBA2 PE=1 SV=2	sp|Q9UBT2|SAE2_HUMAN,tr|B2RDF5|B2RDF5_HUMAN,tr|B3KMZ6|B3KMZ6_HUMAN	uni_human_2016.fasta	71,225.2	99.8%	2	2	2	0.0606%	3.91%
SUP-M2_SFD	BR3	SUPM2_BR3	File Name: SUPM2_04_04 (F037247)	Isoform 2 of Fermitin family homolog 3 OS=Homo sapiens GN=FERMT3	sp|Q86UX7-2|URP2_HUMAN	uni_human_2016.fasta	75,432.2	99.8%	2	2	2	0.0606%	3.77%
SUP-M2_SFD	BR3	SUPM2_BR3	File Name: SUPM2_04_04 (F037247)	Isoform 2 of Chromodomain-helicase-DNA-binding protein 8 OS=Homo sapiens GN=CHD8	sp|Q9HCK8-2|CHD8_HUMAN,sp|Q9HCK8|CHD8_HUMAN	uni_human_2016.fasta	290,522.3	66.0%	0	0	0	0.000%	0.000%
SUP-M2_SFD	BR3	SUPM2_BR3	File Name: SUPM2_04_04 (F037247)	A disintegrin and metalloproteinase with thrombospondin motifs 15 OS=Homo sapiens GN=ADAMTS15 PE=2 SV=1	sp|Q8TE58|ATS15_HUMAN	uni_human_2016.fasta	103,287.1	66.7%	0	0	0	0.000%	0.000%
SUP-M2_SFD	BR3	SUPM2_BR3	File Name: SUPM2_04_04 (F037247)	Folliculin OS=Homo sapiens GN=FLCN PE=1 SV=1	sp|Q8NFG4|FLCN_HUMAN	uni_human_2016.fasta	64,473.0	46.5%	0	0	0	0.000%	0.000%
SUP-M2_SFD	BR3	SUPM2_BR3	File Name: SUPM2_04_04 (F037247)	Isoform 2 of Filamin-A OS=Homo sapiens GN=FLNA	sp|P21333-2|FLNA_HUMAN,sp|P21333|FLNA_HUMAN,tr|Q5HY54|Q5HY54_HUMAN	uni_human_2016.fasta	280,729.4	93.2%	1	1	1	0.0303%	0.644%
SUP-M2_SFD	BR3	SUPM2_BR3	File Name: SUPM2_04_04 (F037247)	Uncharacterized protein (Fragment) OS=Homo sapiens PE=4 SV=1	tr|H7C5I2|H7C5I2_HUMAN	uni_human_2016.fasta	6,276.5	74.4%	1	1	1	0.0303%	12.7%
SUP-M2_SFD	BR3	SUPM2_BR3	File Name: SUPM2_04_04 (F037247)	Transitional endoplasmic reticulum ATPase OS=Homo sapiens GN=VCP PE=1 SV=4	sp|P55072|TERA_HUMAN,tr|V9HW80|V9HW80_HUMAN	uni_human_2016.fasta	89,324.8	56.4%	0	0	0	0.000%	0.000%
SUP-M2_SFD	BR3	SUPM2_BR3	File Name: SUPM2_04_04 (F037247)	Arf-GAP with coiled-coil, ANK repeat and PH domain-containing protein 1 OS=Homo sapiens GN=ACAP1 PE=1 SV=1	sp|Q15027|ACAP1_HUMAN	uni_human_2016.fasta	81,537.0	46.1%	0	0	0	0.000%	0.000%
SUP-M2_SFD	BR3	SUPM2_BR3	File Name: SUPM2_04_04 (F037247)	cDNA FLJ52950 OS=Homo sapiens PE=2 SV=1	tr|B7Z504|B7Z504_HUMAN	uni_human_2016.fasta	18,407.1	51.5%	0	0	0	0.000%	0.000%
SUP-M2_SFD	BR3	SUPM2_BR3	File Name: SUPM2_04_04 (F037247)	E3 ubiquitin-protein ligase RAD18 (Fragment) OS=Homo sapiens GN=RAD18 PE=1 SV=1	tr|H7C3I2|H7C3I2_HUMAN	uni_human_2016.fasta	14,792.2	56.6%	0	0	0	0.000%	0.000%
SUP-M2_SFD	BR3	SUPM2_BR3	File Name: SUPM2_04_04 (F037247)	Isoform 2 of Hemicentin-2 OS=Homo sapiens GN=HMCN2	sp|Q8NDA2-2|HMCN2_HUMAN,sp|Q8NDA2-4|HMCN2_HUMAN,sp|Q8NDA2|HMCN2_HUMAN	uni_human_2016.fasta	541,955.4	73.0%	0	0	0	0.000%	0.000%
SUP-M2_SFD	BR3	SUPM2_BR3	File Name: SUPM2_04_04 (F037247)	Isoform 2B of Cytoplasmic dynein 1 intermediate chain 2 OS=Homo sapiens GN=DYNC1I2	sp|Q13409-2|DC1I2_HUMAN,sp|Q13409-3|DC1I2_HUMAN,sp|Q13409-5|DC1I2_HUMAN,sp|Q13409-6|DC1I2_HUMAN,sp|Q13409-7|DC1I2_HUMAN,sp|Q13409|DC1I2_HUMAN,tr|A0A140VKE9|A0A140VKE9_HUMAN,tr|B4DPZ3|B4DPZ3_HUMAN	uni_human_2016.fasta	71,455.8	93.2%	1	1	1	0.0303%	1.90%
SUP-M2_SFD	BR3	SUPM2_BR3	File Name: SUPM2_04_04 (F037247)	Isoform 2 of Importin-5 OS=Homo sapiens GN=IPO5	sp|O00410-2|IPO5_HUMAN,tr|C9JZ53|C9JZ53_HUMAN	uni_human_2016.fasta	116,984.5	93.2%	1	1	1	0.0303%	0.675%
SUP-M2_SFD	BR3	SUPM2_BR3	File Name: SUPM2_04_04 (F037247)	Dendritic cell-specific transmembrane protein OS=Homo sapiens GN=DCSTAMP PE=1 SV=1	sp|Q9H295|DCSTP_HUMAN,tr|B3KTD8|B3KTD8_HUMAN	uni_human_2016.fasta	53,395.2	74.0%	1	1	1	0.0303%	2.13%
SUP-M2_SFD	BR3	SUPM2_BR3	File Name: SUPM2_04_04 (F037247)	Neuronal migration protein doublecortin (Fragment) OS=Homo sapiens GN=DCX PE=1 SV=1	tr|H3BLV5|H3BLV5_HUMAN	uni_human_2016.fasta	48,914.1	46.4%	0	0	0	0.000%	0.000%
SUP-M2_SFD	BR3	SUPM2_BR3	File Name: SUPM2_04_04 (F037247)	Stress-70 protein, mitochondrial OS=Homo sapiens GN=HSPA9 PE=1 SV=2	sp|P38646|GRP75_HUMAN,tr|B7Z4V2|B7Z4V2_HUMAN,tr|Q8N1C8|Q8N1C8_HUMAN,tr|V9HW84|V9HW84_HUMAN	uni_human_2016.fasta	73,681.3	99.8%	2	2	2	0.0606%	3.53%
SUP-M2_SFD	BR3	SUPM2_BR3	File Name: SUPM2_04_04 (F037247)	(Bos taurus) hypothetical protein	IPI:CON_00713000.2|ENSEMBL:ENSBTAP00000025008	uni_human_2016.fasta	59,300.1	55.7%	0	0	0	0.000%	0.000%
SUP-M2_SFD	BR3	SUPM2_BR3	File Name: SUPM2_04_04 (F037247)	Alternative protein CUL9 OS=Homo sapiens GN=CUL9 PE=4 SV=1	tr|L8E9R8|L8E9R8_HUMAN	uni_human_2016.fasta	13,584.0	46.6%	0	0	0	0.000%	0.000%
SUP-M2_SFD	BR3	SUPM2_BR3	File Name: SUPM2_04_04 (F037247)	cDNA FLJ53457, highly similar to LIM domain kinase 2 (EC 2.7.11.1) OS=Homo sapiens PE=2 SV=1	tr|B4DR56|B4DR56_HUMAN,tr|B5MC51|B5MC51_HUMAN	uni_human_2016.fasta	63,213.1	73.5%	0	0	0	0.000%	0.000%
SUP-M2_SFD	BR3	SUPM2_BR3	File Name: SUPM2_04_04 (F037247)	G protein-binding protein CRFG variant (Fragment) OS=Homo sapiens PE=2 SV=1	tr|Q53GS0|Q53GS0_HUMAN	uni_human_2016.fasta	73,891.2	93.2%	1	1	1	0.0303%	1.42%
SUP-M2_SFD	BR3	SUPM2_BR3	File Name: SUPM2_04_04 (F037247)	ATP-dependent 6-phosphofructokinase, liver type OS=Homo sapiens GN=PFKL PE=1 SV=6	sp|P17858|PFKAL_HUMAN	uni_human_2016.fasta	85,019.2	100.0%	3	3	3	0.0909%	5.26%
SUP-M2_SFD	BR3	SUPM2_BR3	File Name: SUPM2_04_04 (F037247)	Solute carrier family 2, facilitated glucose transporter member 1 OS=Homo sapiens GN=SLC2A1 PE=1 SV=2	sp|P11166|GTR1_HUMAN,tr|B4DKW1|B4DKW1_HUMAN,tr|Q0P512|Q0P512_HUMAN	uni_human_2016.fasta	54,085.3	93.2%	1	1	1	0.0303%	2.03%
SUP-M2_SFD	BR3	SUPM2_BR3	File Name: SUPM2_04_04 (F037247)	Isoform 2 of Zinc finger protein 106 OS=Homo sapiens GN=ZNF106	sp|Q9H2Y7-2|ZN106_HUMAN	uni_human_2016.fasta	122,869.0	88.5%	0	0	0	0.000%	0.000%
SUP-M2_SFD	BR3	SUPM2_BR3	File Name: SUPM2_04_04 (F037247)	Isoform 2 of ATP-binding cassette sub-family F member 3 OS=Homo sapiens GN=ABCF3	sp|Q9NUQ8-2|ABCF3_HUMAN,sp|Q9NUQ8|ABCF3_HUMAN,tr|A0A0S2Z5L1|A0A0S2Z5L1_HUMAN,tr|B4DRU9|B4DRU9_HUMAN	uni_human_2016.fasta	79,746.7	64.0%	0	0	0	0.000%	0.000%
SUP-M2_SFD	BR3	SUPM2_BR3	File Name: SUPM2_04_04 (F037247)	Fragile X mental retardation 1 OS=Homo sapiens GN=FMR1 PE=1 SV=1	tr|R9WNI0|R9WNI0_HUMAN	uni_human_2016.fasta	61,516.1	84.6%	1	1	1	0.0303%	1.47%
SUP-M2_SFD	BR3	SUPM2_BR3	File Name: SUPM2_04_04 (F037247)	Heterogeneous nuclear ribonucleoprotein M isoform a variant (Fragment) OS=Homo sapiens PE=2 SV=1	tr|Q59ES8|Q59ES8_HUMAN	uni_human_2016.fasta	65,256.3	76.1%	1	1	1	0.0303%	3.41%
SUP-M2_SFD	BR3	SUPM2_BR3	File Name: SUPM2_04_04 (F037247)	Isoform Short of Heterogeneous nuclear ribonucleoprotein U OS=Homo sapiens GN=HNRNPU	sp|Q00839-2|HNRPU_HUMAN,tr|B4DLR3|B4DLR3_HUMAN	uni_human_2016.fasta	88,980.3	93.2%	1	1	1	0.0303%	1.86%
SUP-M2_SFD	BR3	SUPM2_BR3	File Name: SUPM2_04_04 (F037247)	Signal transducer and activator of transcription 1-alpha/beta OS=Homo sapiens GN=STAT1 PE=1 SV=2	sp|P42224|STAT1_HUMAN	uni_human_2016.fasta	87,336.9	100.0%	3	3	3	0.0909%	5.20%
SUP-M2_SFD	BR3	SUPM2_BR3	File Name: SUPM2_04_04 (F037247)	Isoform 2 of Cyclin-Y OS=Homo sapiens GN=CCNY	sp|Q8ND76-2|CCNY_HUMAN,sp|Q8ND76|CCNY_HUMAN,tr|B2RBH6|B2RBH6_HUMAN	uni_human_2016.fasta	39,338.4	57.3%	0	0	0	0.000%	0.000%
SUP-M2_SFD	BR3	SUPM2_BR3	File Name: SUPM2_04_04 (F037247)	Coiled-coil domain-containing protein 148 OS=Homo sapiens GN=CCDC148 PE=4 SV=1	tr|F8WC92|F8WC92_HUMAN	uni_human_2016.fasta	1,620.9	49.9%	0	0	0	0.000%	0.000%
SUP-M2_SFD	BR3	SUPM2_BR3	File Name: SUPM2_04_04 (F037247)	Far upstream element-binding protein 2 OS=Homo sapiens GN=KHSRP PE=1 SV=4	sp|Q92945|FUBP2_HUMAN,tr|A0A087WTP3|A0A087WTP3_HUMAN	uni_human_2016.fasta	73,115.6	55.4%	0	0	0	0.000%	0.000%
SUP-M2_SFD	BR3	SUPM2_BR3	File Name: SUPM2_04_04 (F037247)	Isoform 4 of Nesprin-1 OS=Homo sapiens GN=SYNE1	sp|Q8NF91-4|SYNE1_HUMAN,sp|Q8NF91|SYNE1_HUMAN,tr|A0A0C4DG40|A0A0C4DG40_HUMAN	uni_human_2016.fasta	1,011,100.6	52.1%	0	0	0	0.000%	0.000%
SUP-M2_SFD	BR3	SUPM2_BR3	File Name: SUPM2_04_04 (F037247)	Isoform 3 of La-related protein 7 OS=Homo sapiens GN=LARP7	sp|Q4G0J3-3|LARP7_HUMAN	uni_human_2016.fasta	67,655.6	50.3%	0	0	0	0.000%	0.000%
SUP-M2_SFD	BR3	SUPM2_BR3	File Name: SUPM2_04_04 (F037247)	ATP-dependent RNA helicase DDX51 OS=Homo sapiens GN=DDX51 PE=1 SV=3	sp|Q8N8A6|DDX51_HUMAN,tr|F1T0L5|F1T0L5_HUMAN	uni_human_2016.fasta	72,457.4	93.2%	1	1	1	0.0303%	2.40%
SUP-M2_SFD	BR3	SUPM2_BR3	File Name: SUPM2_04_04 (F037247)	Prelamin-A/C OS=Homo sapiens GN=LMNA PE=1 SV=1	sp|P02545|LMNA_HUMAN	uni_human_2016.fasta	74,140.7	100.0%	4	4	4	0.121%	8.13%
SUP-M2_SFD	BR3	SUPM2_BR3	File Name: SUPM2_04_04 (F037247)	Isoform 2 of Sodium/calcium exchanger 3 OS=Homo sapiens GN=SLC8A3	sp|P57103-2|NAC3_HUMAN,sp|P57103-6|NAC3_HUMAN,sp|P57103-7|NAC3_HUMAN,sp|P57103|NAC3_HUMAN,tr|A7E240|A7E240_HUMAN,tr|A7E249|A7E249_HUMAN	uni_human_2016.fasta	103,011.7	87.9%	1	1	1	0.0303%	0.977%
SUP-M2_SFD	BR3	SUPM2_BR3	File Name: SUPM2_04_04 (F037247)	Arginine/serine-rich coiled-coil protein 2 OS=Homo sapiens GN=RSRC2 PE=1 SV=1	sp|Q7L4I2|RSRC2_HUMAN	uni_human_2016.fasta	50,560.8	53.0%	0	0	0	0.000%	0.000%
SUP-M2_SFD	BR3	SUPM2_BR3	File Name: SUPM2_04_04 (F037247)	Spartin OS=Homo sapiens GN=SPG20 PE=1 SV=1	sp|Q8N0X7|SPG20_HUMAN,tr|A0A024RDV9|A0A024RDV9_HUMAN,tr|A8K6Q9|A8K6Q9_HUMAN	uni_human_2016.fasta	72,832.5	93.2%	1	1	1	0.0303%	1.80%
SUP-M2_SFD	BR3	SUPM2_BR3	File Name: SUPM2_04_04 (F037247)	Keratin, type II cytoskeletal 1 OS=Homo sapiens GN=KRT1 PE=1 SV=6	sp|P04264|K2C1_HUMAN,tr|H6VRF8|H6VRF8_HUMAN,tr|H6VRG0|H6VRG0_HUMAN,tr|H6VRG1|H6VRG1_HUMAN,tr|H6VRG3|H6VRG3_HUMAN	uni_human_2016.fasta	66,040.3	93.2%	1	1	1	0.0303%	3.26%
SUP-M2_SFD	BR3	SUPM2_BR3	File Name: SUPM2_04_04 (F037247)	Protein TRBV5-1 (Fragment) OS=Homo sapiens GN=TCRBV5S1A1T PE=1 SV=1	tr|A0A578|A0A578_HUMAN	uni_human_2016.fasta	12,600.6	93.2%	1	1	1	0.0303%	5.26%
SUP-M2_SFD	BR3	SUPM2_BR3	File Name: SUPM2_04_04 (F037247)	Acylamino-acid-releasing enzyme OS=Homo sapiens GN=APEH PE=1 SV=4	sp|P13798|ACPH_HUMAN,tr|A0A024R2U9|A0A024R2U9_HUMAN,tr|C9JIF9|C9JIF9_HUMAN	uni_human_2016.fasta	81,224.1	93.2%	1	1	1	0.0303%	2.05%
SUP-M2_SFD	BR3	SUPM2_BR3	File Name: SUPM2_04_04 (F037247)	Isoform 2 of Acetyl-CoA carboxylase 1 OS=Homo sapiens GN=ACACA	sp|Q13085-2|ACACA_HUMAN	uni_human_2016.fasta	259,688.8	61.5%	0	0	0	0.000%	0.000%
SUP-M2_SFD	BR3	SUPM2_BR3	File Name: SUPM2_04_04 (F037247)	Ubiquitin carboxyl-terminal hydrolase 12 OS=Homo sapiens GN=USP12 PE=1 SV=2	sp|O75317|UBP12_HUMAN	uni_human_2016.fasta	42,859.0	55.2%	0	0	0	0.000%	0.000%
SUP-M2_SFD	BR3	SUPM2_BR3	File Name: SUPM2_04_04 (F037247)	Isoform 2 of GMP synthase [glutamine-hydrolyzing] OS=Homo sapiens GN=GMPS	sp|P49915-2|GUAA_HUMAN	uni_human_2016.fasta	65,930.0	91.5%	1	1	1	0.0303%	1.85%
SUP-M2_SFD	BR3	SUPM2_BR3	File Name: SUPM2_04_04 (F037247)	Metastasis-associated protein MTA2 OS=Homo sapiens GN=MTA2 PE=1 SV=1	sp|O94776|MTA2_HUMAN,tr|A0A024R534|A0A024R534_HUMAN	uni_human_2016.fasta	75,025.1	93.2%	1	1	1	0.0303%	2.25%
SUP-M2_SFD	BR3	SUPM2_BR3	File Name: SUPM2_04_04 (F037247)	Isoform 2 of TGF-beta-activated kinase 1 and MAP3K7-binding protein 2 OS=Homo sapiens GN=TAB2	sp|Q9NYJ8-2|TAB2_HUMAN,sp|Q9NYJ8|TAB2_HUMAN,tr|B4DIR9|B4DIR9_HUMAN	uni_human_2016.fasta	76,493.7	93.2%	1	1	1	0.0303%	2.80%
SUP-M2_SFD	BR3	SUPM2_BR3	File Name: SUPM2_04_04 (F037247)	Keratin 1 OS=Homo sapiens GN=KRT1 PE=3 SV=1	tr|H6VRG2|H6VRG2_HUMAN	uni_human_2016.fasta	66,067.3	99.5%	2	2	2	0.0606%	3.26%
SUP-M2_SFD	BR3	SUPM2_BR3	File Name: SUPM2_04_04 (F037247)	Importin subunit alpha-1 (Fragment) OS=Homo sapiens GN=KPNA2 PE=1 SV=1	tr|J3KS65|J3KS65_HUMAN	uni_human_2016.fasta	16,264.7	42.8%	0	0	0	0.000%	0.000%
SUP-M2_SFD	BR3	SUPM2_BR3	File Name: SUPM2_04_04 (F037247)	Protein FAM186A OS=Homo sapiens GN=FAM186A PE=2 SV=3	sp|A6NE01|F186A_HUMAN	uni_human_2016.fasta	262,764.9	47.6%	0	0	0	0.000%	0.000%
SUP-M2_SFD	BR3	SUPM2_BR3	File Name: SUPM2_04_04 (F037247)	Isoform 2 of Chromodomain-helicase-DNA-binding protein 3 OS=Homo sapiens GN=CHD3	sp|Q12873-2|CHD3_HUMAN,sp|Q12873-3|CHD3_HUMAN,sp|Q12873|CHD3_HUMAN	uni_human_2016.fasta	226,597.2	46.3%	0	0	0	0.000%	0.000%
SUP-M2_SFD	BR3	SUPM2_BR3	File Name: SUPM2_04_04 (F037247)	Isoform 2 of Sodium channel protein type 11 subunit alpha OS=Homo sapiens GN=SCN11A	sp|Q9UI33-2|SCNBA_HUMAN,sp|Q9UI33-3|SCNBA_HUMAN,sp|Q9UI33|SCNBA_HUMAN	uni_human_2016.fasta	204,930.3	44.8%	0	0	0	0.000%	0.000%
SUP-M2_SFD	BR3	SUPM2_BR3	File Name: SUPM2_04_04 (F037247)	cDNA FLJ10609 fis, clone NT2RP2005276, highly similar to Long-chain-fatty-acid--CoA ligase 3 (EC 6.2.1.3) OS=Homo sapiens PE=2 SV=1	tr|B3KMA6|B3KMA6_HUMAN	uni_human_2016.fasta	51,307.8	93.2%	1	1	1	0.0303%	3.23%
SUP-M2_SFD	BR3	SUPM2_BR3	File Name: SUPM2_04_04 (F037247)	Isoform 2 of Lysine-specific demethylase 2B OS=Homo sapiens GN=KDM2B	sp|Q8NHM5-2|KDM2B_HUMAN,sp|Q8NHM5-3|KDM2B_HUMAN,sp|Q8NHM5|KDM2B_HUMAN	uni_human_2016.fasta	152,616.9	68.0%	0	0	0	0.000%	0.000%
SUP-M2_SFD	BR3	SUPM2_BR3	File Name: SUPM2_04_04 (F037247)	Isoform 2 of 4F2 cell-surface antigen heavy chain OS=Homo sapiens GN=SLC3A2	sp|P08195-2|4F2_HUMAN,tr|B4E2Z3|B4E2Z3_HUMAN	uni_human_2016.fasta	57,947.4	98.6%	1	1	1	0.0303%	2.27%
SUP-M2_SFD	BR3	SUPM2_BR3	File Name: SUPM2_04_04 (F037247)	Isoform 2 of Ribonucleoprotein PTB-binding 1 OS=Homo sapiens GN=RAVER1	sp|Q8IY67-2|RAVR1_HUMAN,tr|A0A087WZ13|A0A087WZ13_HUMAN,tr|E9PAU2|E9PAU2_HUMAN	uni_human_2016.fasta	77,862.9	85.3%	1	1	1	0.0303%	1.22%
SUP-M2_SFD	BR3	SUPM2_BR3	File Name: SUPM2_04_04 (F037247)	Multiple PDZ domain protein (Fragment) OS=Homo sapiens GN=MPDZ PE=1 SV=1	tr|H0YH70|H0YH70_HUMAN	uni_human_2016.fasta	10,405.9	51.2%	0	0	0	0.000%	0.000%
SUP-M2_SFD	BR3	SUPM2_BR3	File Name: SUPM2_04_04 (F037247)	Occludin/ELL domain-containing protein 1 OS=Homo sapiens GN=OCEL1 PE=2 SV=1	sp|Q9H607|OCEL1_HUMAN,tr|M0QXM2|M0QXM2_HUMAN,tr|M0R0F7|M0R0F7_HUMAN,tr|M0R0L3|M0R0L3_HUMAN	uni_human_2016.fasta	29,404.1	87.9%	1	1	1	0.0303%	3.03%
SUP-M2_SFD	BR3	SUPM2_BR3	File Name: SUPM2_04_04 (F037247)	Isoform Short of Delta-1-pyrroline-5-carboxylate synthase OS=Homo sapiens GN=ALDH18A1	sp|P54886-2|P5CS_HUMAN,sp|P54886|P5CS_HUMAN	uni_human_2016.fasta	87,302.9	93.2%	1	1	1	0.0303%	1.26%
SUP-M2_SFD	BR3	SUPM2_BR3	File Name: SUPM2_04_04 (F037247)	Large subunit GTPase 1 homolog OS=Homo sapiens GN=LSG1 PE=1 SV=2	sp|Q9H089|LSG1_HUMAN,tr|F8WFC6|F8WFC6_HUMAN	uni_human_2016.fasta	75,226.1	93.2%	1	1	1	0.0303%	1.67%
SUP-M2_SFD	BR3	SUPM2_BR3	File Name: SUPM2_04_04 (F037247)	DNA replication licensing factor MCM5 OS=Homo sapiens GN=MCM5 PE=1 SV=5	sp|P33992|MCM5_HUMAN,tr|A8K521|A8K521_HUMAN,tr|B1AHB0|B1AHB0_HUMAN,tr|B4DQ39|B4DQ39_HUMAN	uni_human_2016.fasta	82,288.3	52.7%	0	0	0	0.000%	0.000%
SUP-M2_SFD	BR3	SUPM2_BR3	File Name: SUPM2_04_04 (F037247)	cDNA, FLJ96158, highly similar to Homo sapiens calpain 2, (m/II) large subunit (CAPN2), mRNA OS=Homo sapiens PE=2 SV=1	tr|B2RCM3|B2RCM3_HUMAN,tr|B4E1R7|B4E1R7_HUMAN	uni_human_2016.fasta	60,510.2	97.6%	1	2	2	0.0606%	1.57%
SUP-M2_SFD	BR3	SUPM2_BR3	File Name: SUPM2_04_04 (F037247)	(Bos taurus) Bovine serum albumin precursor	IPI:CON_00708398.1|SWISS-PROT:P02769	uni_human_2016.fasta	69,294.2	93.2%	1	1	1	0.0303%	2.47%
SUP-M2_SFD	BR3	SUPM2_BR3	File Name: SUPM2_04_04 (F037247)	Isoform 4 of Dipeptidyl peptidase 3 OS=Homo sapiens GN=DPP3	sp|Q9NY33-4|DPP3_HUMAN,sp|Q9NY33|DPP3_HUMAN,tr|G3V180|G3V180_HUMAN,tr|G3V1D3|G3V1D3_HUMAN,tr|Q5JPB8|Q5JPB8_HUMAN	uni_human_2016.fasta	82,591.6	89.0%	1	1	1	0.0303%	3.54%
SUP-M2_SFD	BR3	SUPM2_BR3	File Name: SUPM2_04_04 (F037247)	Laminin subunit beta-1 OS=Homo sapiens GN=LAMB1 PE=1 SV=2	sp|P07942|LAMB1_HUMAN,tr|G3XAI2|G3XAI2_HUMAN	uni_human_2016.fasta	198,035.2	53.1%	0	0	0	0.000%	0.000%
SUP-M2_SFD	BR3	SUPM2_BR3	File Name: SUPM2_04_04 (F037247)	cDNA FLJ59240, highly similar to Far upstream element-binding protein 1 OS=Homo sapiens PE=2 SV=1	tr|B4DWL1|B4DWL1_HUMAN	uni_human_2016.fasta	69,852.8	99.9%	3	3	3	0.0909%	5.14%
SUP-M2_SFD	BR3	SUPM2_BR3	File Name: SUPM2_04_04 (F037247)	Microtubule-actin cross-linking factor 1, isoforms 1/2/3/5 OS=Homo sapiens GN=MACF1 PE=1 SV=4	sp|Q9UPN3|MACF1_HUMAN,tr|H3BPE1|H3BPE1_HUMAN,tr|H3BQK9|H3BQK9_HUMAN	uni_human_2016.fasta	838,314.2	70.9%	0	0	0	0.000%	0.000%
SUP-M2_SFD	BR3	SUPM2_BR3	File Name: SUPM2_04_04 (F037247)	ATP-dependent 6-phosphofructokinase, platelet type OS=Homo sapiens GN=PFKP PE=1 SV=2	sp|Q01813|PFKAP_HUMAN	uni_human_2016.fasta	85,597.4	99.8%	2	2	2	0.0606%	2.42%
SUP-M2_SFD	BR3	SUPM2_BR3	File Name: SUPM2_04_04 (F037247)	Isoform 12 of Titin OS=Homo sapiens GN=TTN	sp|Q8WZ42-12|TITIN_HUMAN,tr|A0A0A0MTS7|A0A0A0MTS7_HUMAN	uni_human_2016.fasta	3,994,212.8	58.1%	0	0	0	0.000%	0.000%
SUP-M2_SFD	BR3	SUPM2_BR3	File Name: SUPM2_04_04 (F037247)	Eukaryotic translation initiation factor 3 subunit C-like protein OS=Homo sapiens GN=EIF3CL PE=3 SV=1	sp|B5ME19|EIFCL_HUMAN,sp|Q99613|EIF3C_HUMAN,tr|A0A024QYU9|A0A024QYU9_HUMAN,tr|A1KYQ7|A1KYQ7_HUMAN	uni_human_2016.fasta	105,347.2	45.1%	0	0	0	0.000%	0.000%
SUP-M2_SFD	BR3	SUPM2_BR3	File Name: SUPM2_04_04 (F037247)	Isoform 2 of Zinc finger CCCH-type antiviral protein 1 OS=Homo sapiens GN=ZC3HAV1	sp|Q7Z2W4-2|ZCCHV_HUMAN,sp|Q7Z2W4|ZCCHV_HUMAN,tr|A8K9U6|A8K9U6_HUMAN	uni_human_2016.fasta	101,432.6	99.8%	2	2	2	0.0606%	4.01%
SUP-M2_SFD	BR3	SUPM2_BR3	File Name: SUPM2_04_04 (F037247)	Isoform 2 of Dedicator of cytokinesis protein 8 OS=Homo sapiens GN=DOCK8	sp|Q8NF50-2|DOCK8_HUMAN,sp|Q8NF50-3|DOCK8_HUMAN,sp|Q8NF50-4|DOCK8_HUMAN,sp|Q8NF50|DOCK8_HUMAN,tr|D3DRH1|D3DRH1_HUMAN	uni_human_2016.fasta	238,533.8	84.6%	1	1	1	0.0303%	0.339%
SUP-M2_SFD	BR3	SUPM2_BR3	File Name: SUPM2_04_04 (F037247)	Isoform 3 of Fanconi anemia group M protein OS=Homo sapiens GN=FANCM	sp|Q8IYD8-3|FANCM_HUMAN,sp|Q8IYD8|FANCM_HUMAN	uni_human_2016.fasta	232,194.7	83.0%	0	0	0	0.000%	0.000%
SUP-M2_SFD	BR3	SUPM2_BR3	File Name: SUPM2_04_04 (F037247)	Isoform 2 of Histone-lysine N-methyltransferase 2A OS=Homo sapiens GN=KMT2A	sp|Q03164-2|KMT2A_HUMAN,sp|Q03164-3|KMT2A_HUMAN,sp|Q03164|KMT2A_HUMAN	uni_human_2016.fasta	431,764.4	57.0%	0	0	0	0.000%	0.000%
SUP-M2_SFD	BR3	SUPM2_BR3	File Name: SUPM2_04_04 (F037247)	Peroxisomal membrane protein PEX16 (Fragment) OS=Homo sapiens GN=PEX16 PE=1 SV=1	tr|E9PLS4|E9PLS4_HUMAN,tr|E9PP98|E9PP98_HUMAN	uni_human_2016.fasta	17,995.6	71.8%	0	0	0	0.000%	0.000%
SUP-M2_SFD	BR3	SUPM2_BR3	File Name: SUPM2_04_04 (F037247)	Isoform 2 of Glutamine--fructose-6-phosphate aminotransferase [isomerizing] 1 OS=Homo sapiens GN=GFPT1	sp|Q06210-2|GFPT1_HUMAN,sp|Q06210|GFPT1_HUMAN	uni_human_2016.fasta	78,807.7	97.7%	1	1	1	0.0303%	1.91%
SUP-M2_SFD	BR3	SUPM2_BR3	File Name: SUPM2_04_04 (F037247)	DNA replication licensing factor MCM7 OS=Homo sapiens GN=MCM7 PE=1 SV=4	sp|P33993|MCM7_HUMAN,tr|B2RBA6|B2RBA6_HUMAN,tr|B3KUD7|B3KUD7_HUMAN,tr|B4DDF5|B4DDF5_HUMAN,tr|C6EMX8|C6EMX8_HUMAN	uni_human_2016.fasta	81,309.0	100.0%	5	6	6	0.182%	9.46%
SUP-M2_SFD	BR3	SUPM2_BR3	File Name: SUPM2_04_04 (F037247)	Isoform 2 of Heterogeneous nuclear ribonucleoprotein A3 OS=Homo sapiens GN=HNRNPA3	sp|P51991-2|ROA3_HUMAN,tr|B4DDB6|B4DDB6_HUMAN,tr|B4E3E6|B4E3E6_HUMAN	uni_human_2016.fasta	37,029.2	43.4%	0	0	0	0.000%	0.000%
SUP-M2_SFD	BR3	SUPM2_BR3	File Name: SUPM2_04_04 (F037247)	Protein transport protein Sec23A OS=Homo sapiens GN=SEC23A PE=1 SV=2	sp|Q15436|SC23A_HUMAN,tr|B4DSQ5|B4DSQ5_HUMAN,tr|F5H365|F5H365_HUMAN	uni_human_2016.fasta	86,162.6	93.2%	1	1	1	0.0303%	1.57%
SUP-M2_SFD	BR3	SUPM2_BR3	File Name: SUPM2_04_04 (F037247)	DENN domain-containing protein 5B OS=Homo sapiens GN=DENND5B PE=1 SV=2	sp|Q6ZUT9|DEN5B_HUMAN	uni_human_2016.fasta	145,024.5	46.9%	0	0	0	0.000%	0.000%
SUP-M2_SFD	BR3	SUPM2_BR3	File Name: SUPM2_04_04 (F037247)	Glycine--tRNA ligase OS=Homo sapiens GN=GARS PE=1 SV=3	sp|P41250|SYG_HUMAN	uni_human_2016.fasta	83,167.6	93.2%	1	1	1	0.0303%	1.35%
SUP-M2_SFD	BR3	SUPM2_BR3	File Name: SUPM2_04_04 (F037247)	Annexin A6 OS=Homo sapiens GN=ANXA6 PE=1 SV=3	sp|P08133|ANXA6_HUMAN,tr|A0A0S2Z2Z6|A0A0S2Z2Z6_HUMAN,tr|A0A0S2Z377|A0A0S2Z377_HUMAN,tr|A8K3Q7|A8K3Q7_HUMAN	uni_human_2016.fasta	75,877.5	99.9%	2	2	2	0.0606%	3.71%
SUP-M2_SFD	BR3	SUPM2_BR3	File Name: SUPM2_04_04 (F037247)	cDNA FLJ53242, highly similar to CLIP-associating protein 1 OS=Homo sapiens PE=2 SV=1	tr|B7Z7Q8|B7Z7Q8_HUMAN	uni_human_2016.fasta	137,749.9	70.9%	0	0	0	0.000%	0.000%
SUP-M2_SFD	BR3	SUPM2_BR3	File Name: SUPM2_04_04 (F037247)	Isoform 2 of Threonine--tRNA ligase, cytoplasmic OS=Homo sapiens GN=TARS	sp|P26639-2|SYTC_HUMAN,sp|P26639|SYTC_HUMAN,tr|B2RDX5|B2RDX5_HUMAN,tr|B3KTN2|B3KTN2_HUMAN,tr|B4DKZ9|B4DKZ9_HUMAN,tr|Q53GX7|Q53GX7_HUMAN	uni_human_2016.fasta	83,437.8	99.9%	2	2	2	0.0606%	3.44%
SUP-M2_SFD	BR3	SUPM2_BR3	File Name: SUPM2_04_04 (F037247)	78 kDa glucose-regulated protein OS=Homo sapiens GN=HSPA5 PE=1 SV=2	sp|P11021|GRP78_HUMAN	uni_human_2016.fasta	72,334.7	99.8%	2	2	2	0.0606%	5.05%
SUP-M2_SFD	BR3	SUPM2_BR3	File Name: SUPM2_04_04 (F037247)	Isoform 2 of Ubiquinone biosynthesis monooxygenase COQ6, mitochondrial OS=Homo sapiens GN=COQ6	sp|Q9Y2Z9-2|COQ6_HUMAN,tr|A0A0D9SFJ1|A0A0D9SFJ1_HUMAN	uni_human_2016.fasta	42,874.2	46.5%	0	0	0	0.000%	0.000%
SUP-M2_SFD	BR3	SUPM2_BR3	File Name: SUPM2_04_04 (F037247)	Transient receptor potential cation channel subfamily V member 6 OS=Homo sapiens GN=TRPV6 PE=3 SV=1	tr|A0A0G2JMR5|A0A0G2JMR5_HUMAN	uni_human_2016.fasta	83,190.2	60.0%	0	0	0	0.000%	0.000%
SUP-M2_SFD	BR3	SUPM2_BR3	File Name: SUPM2_04_04 (F037247)	Janus kinase and microtubule-interacting protein 3 OS=Homo sapiens GN=JAKMIP3 PE=2 SV=2	sp|Q5VZ66|JKIP3_HUMAN	uni_human_2016.fasta	98,531.8	48.2%	0	0	0	0.000%	0.000%
SUP-M2_SFD	BR3	SUPM2_BR3	File Name: SUPM2_04_04 (F037247)	AFG3-like protein 2 OS=Homo sapiens GN=AFG3L2 PE=1 SV=2	sp|Q9Y4W6|AFG32_HUMAN,tr|D3DUJ0|D3DUJ0_HUMAN,tr|Q8TA92|Q8TA92_HUMAN	uni_human_2016.fasta	88,586.8	93.2%	1	1	1	0.0303%	1.25%
SUP-M2_SFD	BR3	SUPM2_BR3	File Name: SUPM2_04_04 (F037247)	Isoform 2 of Heat shock protein HSP 90-alpha OS=Homo sapiens GN=HSP90AA1	sp|P07900-2|HS90A_HUMAN,sp|P07900|HS90A_HUMAN,tr|K9JA46|K9JA46_HUMAN	uni_human_2016.fasta	84,663.2	93.2%	1	1	1	0.0303%	1.17%
SUP-M2_SFD	BR3	SUPM2_BR3	File Name: SUPM2_04_04 (F037247)	Ubiquitin-60S ribosomal protein L40 (Fragment) OS=Homo sapiens GN=UBA52 PE=1 SV=1	tr|M0R1M6|M0R1M6_HUMAN	uni_human_2016.fasta	12,803.5	75.4%	1	1	1	0.0303%	10.5%
SUP-M2_SFD	BR3	SUPM2_BR3	File Name: SUPM2_04_04 (F037247)	RNA-binding protein 39 (Fragment) OS=Homo sapiens GN=RBM39 PE=1 SV=1	tr|A0A0U1RQW2|A0A0U1RQW2_HUMAN	uni_human_2016.fasta	17,679.0	90.4%	1	1	1	0.0303%	6.13%
SUP-M2_SFD	BR3	SUPM2_BR3	File Name: SUPM2_04_04 (F037247)	cDNA FLJ50442, highly similar to T-complex protein 1 subunit epsilon OS=Homo sapiens PE=2 SV=1	tr|B4DDU6|B4DDU6_HUMAN,tr|B7ZAR1|B7ZAR1_HUMAN	uni_human_2016.fasta	55,349.8	57.4%	0	0	0	0.000%	0.000%
SUP-M2_SFD	BR3	SUPM2_BR3	File Name: SUPM2_04_04 (F037247)	X-ray repair cross-complementing protein 5 OS=Homo sapiens GN=XRCC5 PE=1 SV=3	sp|P13010|XRCC5_HUMAN,tr|Q53T09|Q53T09_HUMAN	uni_human_2016.fasta	82,707.1	93.2%	1	2	2	0.0606%	1.50%
SUP-M2_SFD	BR3	SUPM2_BR3	File Name: SUPM2_04_04 (F037247)	NEDD8-activating enzyme E1 catalytic subunit OS=Homo sapiens GN=UBA3 PE=1 SV=2	sp|Q8TBC4|UBA3_HUMAN,tr|B2RBP3|B2RBP3_HUMAN,tr|J3JZZ9|J3JZZ9_HUMAN	uni_human_2016.fasta	51,853.4	61.7%	0	0	0	0.000%	0.000%
SUP-M2_SFD	BR3	SUPM2_BR3	File Name: SUPM2_04_04 (F037247)	Tax_Id=9606 Gene_Symbol=KRT10 Keratin, type I cytoskeletal 10	IPI:CON_00009865.2|SWISS-PROT:P13645,sp|P13645|K1C10_HUMAN	uni_human_2016.fasta	59,512.4	99.3%	2	2	2	0.0606%	4.38%
SUP-M2_SFD	BR3	SUPM2_BR3	File Name: SUPM2_04_04 (F037247)	DNA-directed RNA polymerase I subunit RPA34 OS=Homo sapiens GN=CD3EAP PE=1 SV=1	sp|O15446|RPA34_HUMAN,tr|A8K818|A8K818_HUMAN	uni_human_2016.fasta	54,985.6	93.2%	1	1	1	0.0303%	2.16%
SUP-M2_SFD	BR3	SUPM2_BR3	File Name: SUPM2_04_04 (F037247)	Isoform 2 of Rho guanine nucleotide exchange factor 6 OS=Homo sapiens GN=ARHGEF6	sp|Q15052-2|ARHG6_HUMAN,sp|Q15052|ARHG6_HUMAN,tr|B7Z3C7|B7Z3C7_HUMAN,tr|Q8N4Q3|Q8N4Q3_HUMAN	uni_human_2016.fasta	87,500.6	87.3%	1	1	1	0.0303%	1.29%
SUP-M2_SFD	BR3	SUPM2_BR3	File Name: SUPM2_04_04 (F037247)	Zinc finger protein 706 (Fragment) OS=Homo sapiens GN=ZNF706 PE=1 SV=1	tr|H0YC70|H0YC70_HUMAN	uni_human_2016.fasta	3,425.8	74.2%	1	1	1	0.0303%	20.0%
SUP-M2_SFD	BR3	SUPM2_BR3	File Name: SUPM2_04_04 (F037247)	Alternative protein CSF2RB OS=Homo sapiens GN=CSF2RB PE=4 SV=1	tr|L0R5A1|L0R5A1_HUMAN	uni_human_2016.fasta	11,645.2	76.8%	1	1	1	0.0303%	7.41%
SUP-M2_SFD	BR3	SUPM2_BR3	File Name: SUPM2_04_04 (F037247)	G elongation factor, mitochondrial 1, isoform CRA_c OS=Homo sapiens GN=GFM1 PE=4 SV=1	tr|D3DNL3|D3DNL3_HUMAN	uni_human_2016.fasta	46,027.3	83.5%	1	1	1	0.0303%	1.71%
SUP-M2_SFD	BR3	SUPM2_BR3	File Name: SUPM2_04_04 (F037247)	Isoform 2 of Supervillin OS=Homo sapiens GN=SVIL	sp|O95425-2|SVIL_HUMAN,sp|O95425-3|SVIL_HUMAN,sp|O95425-4|SVIL_HUMAN,sp|O95425|SVIL_HUMAN	uni_human_2016.fasta	247,747.1	59.6%	0	0	0	0.000%	0.000%
SUP-M2_SFD	BR3	SUPM2_BR3	File Name: SUPM2_04_04 (F037247)	Uncharacterized protein KIAA0355 OS=Homo sapiens GN=KIAA0355 PE=1 SV=2	sp|O15063|K0355_HUMAN,tr|A0A0G2JQ76|A0A0G2JQ76_HUMAN,tr|K7EPA0|K7EPA0_HUMAN	uni_human_2016.fasta	116,019.4	51.9%	0	0	0	0.000%	0.000%
SUP-M2_SFD	BR3	SUPM2_BR3	File Name: SUPM2_04_04 (F037247)	Dual-specificity protein phosphatase 15 (Fragment) OS=Homo sapiens GN=DUSP15 PE=4 SV=1	tr|Q5QP64|Q5QP64_HUMAN	uni_human_2016.fasta	8,109.7	67.1%	0	0	0	0.000%	0.000%
SUP-M2_SFD	BR3	SUPM2_BR3	File Name: SUPM2_04_04 (F037247)	PDZ and LIM domain protein 5 (Fragment) OS=Homo sapiens GN=PDLIM5 PE=1 SV=1	tr|H0YBI4|H0YBI4_HUMAN	uni_human_2016.fasta	21,768.1	72.1%	0	0	0	0.000%	0.000%
SUP-M2_SFD	BR3	SUPM2_BR3	File Name: SUPM2_04_04 (F037247)	NADH-ubiquinone oxidoreductase chain 4 OS=Homo sapiens GN=ND4 PE=3 SV=1	tr|F1B5Y7|F1B5Y7_HUMAN,tr|F1B7S4|F1B7S4_HUMAN	uni_human_2016.fasta	51,575.4	56.4%	0	0	0	0.000%	0.000%
SUP-M2_SFD	BR3	SUPM2_BR3	File Name: SUPM2_04_04 (F037247)	Heat shock cognate 71 kDa protein OS=Homo sapiens GN=HSPA8 PE=1 SV=1	sp|P11142|HSP7C_HUMAN,tr|B3KTV0|B3KTV0_HUMAN,tr|Q53GZ6|Q53GZ6_HUMAN,tr|V9HW22|V9HW22_HUMAN	uni_human_2016.fasta	70,899.8	100.0%	5	6	7	0.212%	9.29%
SUP-M2_SFD	BR3	SUPM2_BR3	File Name: SUPM2_04_04 (F037247)	Isoform 2 of Heat shock 70 kDa protein 1A OS=Homo sapiens GN=HSPA1A	sp|P0DMV8-2|HS71A_HUMAN,sp|P0DMV8|HS71A_HUMAN,sp|P0DMV9|HS71B_HUMAN,tr|A0A0G2JIW1|A0A0G2JIW1_HUMAN,tr|A8K5I0|A8K5I0_HUMAN	uni_human_2016.fasta	70,054.0	99.8%	2	2	2	0.0606%	4.95%
SUP-M2_SFD	BR3	SUPM2_BR3	File Name: SUPM2_04_04 (F037247)	Prolyl endopeptidase OS=Homo sapiens GN=PREP PE=1 SV=2	sp|P48147|PPCE_HUMAN,tr|B2RAH7|B2RAH7_HUMAN,tr|Q9UM02|Q9UM02_HUMAN	uni_human_2016.fasta	80,701.5	93.2%	1	1	1	0.0303%	1.83%
SUP-M2_SFD	BR3	SUPM2_BR3	File Name: SUPM2_04_04 (F037247)	Isoform 2 of Melanoma-associated antigen D2 OS=Homo sapiens GN=MAGED2	sp|Q9UNF1-2|MAGD2_HUMAN,sp|Q9UNF1|MAGD2_HUMAN,tr|A0A024R9Y7|A0A024R9Y7_HUMAN,tr|B4DX55|B4DX55_HUMAN,tr|Q5H907|Q5H907_HUMAN,tr|Q5H909|Q5H909_HUMAN	uni_human_2016.fasta	64,956.0	90.4%	1	1	1	0.0303%	2.04%
SUP-M2_SFD	BR3	SUPM2_BR3	File Name: SUPM2_04_04 (F037247)	Cleavage and polyadenylation specificity factor subunit 3 OS=Homo sapiens GN=CPSF3 PE=1 SV=1	sp|Q9UKF6|CPSF3_HUMAN,tr|Q53F02|Q53F02_HUMAN	uni_human_2016.fasta	77,488.0	93.2%	1	1	1	0.0303%	3.51%
SUP-M2_SFD	BR3	SUPM2_BR3	File Name: SUPM2_04_04 (F037247)	Ezrin OS=Homo sapiens GN=EZR PE=1 SV=4	sp|P15311|EZRI_HUMAN,tr|B2R6J2|B2R6J2_HUMAN,tr|B7Z437|B7Z437_HUMAN,tr|B7Z5V2|B7Z5V2_HUMAN,tr|E7EQR4|E7EQR4_HUMAN,tr|Q6NUR7|Q6NUR7_HUMAN	uni_human_2016.fasta	69,414.7	99.4%	1	1	1	0.0303%	2.22%
SUP-M2_SFD	BR3	SUPM2_BR3	File Name: SUPM2_04_04 (F037247)	Homeobox protein TGIF2 (Fragment) OS=Homo sapiens GN=TGIF2 PE=4 SV=1	tr|U3KQB5|U3KQB5_HUMAN	uni_human_2016.fasta	10,279.3	52.7%	0	0	0	0.000%	0.000%
SUP-M2_SFD	BR3	SUPM2_BR3	File Name: SUPM2_04_04 (F037247)	Probable ATP-dependent RNA helicase DDX17 OS=Homo sapiens GN=DDX17 PE=1 SV=2	sp|Q92841|DDX17_HUMAN,tr|H3BLZ8|H3BLZ8_HUMAN,tr|Q59F66|Q59F66_HUMAN	uni_human_2016.fasta	80,274.0	100.0%	4	4	4	0.121%	7.13%
SUP-M2_SFD	BR3	SUPM2_BR3	File Name: SUPM2_04_04 (F037247)	Eukaryotic translation initiation factor 4B OS=Homo sapiens GN=EIF4B PE=1 SV=2	sp|P23588|IF4B_HUMAN,tr|B4DRM3|B4DRM3_HUMAN,tr|E7EX17|E7EX17_HUMAN	uni_human_2016.fasta	69,153.9	99.9%	2	3	3	0.0909%	5.40%
SUP-M2_SFD	BR3	SUPM2_BR3	File Name: SUPM2_04_04 (F037247)	Aconitate hydratase, mitochondrial OS=Homo sapiens GN=ACO2 PE=1 SV=2	sp|Q99798|ACON_HUMAN,tr|A0A0K0K1H7|A0A0K0K1H7_HUMAN,tr|A2A274|A2A274_HUMAN,tr|B2RBW5|B2RBW5_HUMAN,tr|B4DZ08|B4DZ08_HUMAN	uni_human_2016.fasta	85,428.0	99.8%	2	2	2	0.0606%	3.85%
SUP-M2_SFD	BR3	SUPM2_BR3	File Name: SUPM2_04_04 (F037247)	Isoform 2 of G protein-coupled receptor kinase 4 OS=Homo sapiens GN=GRK4	sp|P32298-2|GRK4_HUMAN,sp|P32298-3|GRK4_HUMAN	uni_human_2016.fasta	63,031.6	57.2%	0	0	0	0.000%	0.000%
SUP-M2_SFD	BR3	SUPM2_BR3	File Name: SUPM2_04_04 (F037247)	Isoform 3 of Porphobilinogen deaminase OS=Homo sapiens GN=HMBS	sp|P08397-3|HEM3_HUMAN,sp|P08397|HEM3_HUMAN,tr|F5H226|F5H226_HUMAN	uni_human_2016.fasta	39,330.5	74.2%	1	1	1	0.0303%	5.92%
SUP-M2_SFD	BR3	SUPM2_BR3	File Name: SUPM2_04_04 (F037247)	Putative uncharacterized protein DKFZp434A2017 (Fragment) OS=Homo sapiens GN=DKFZp434A2017 PE=2 SV=1	tr|Q9UF55|Q9UF55_HUMAN	uni_human_2016.fasta	115,961.2	93.2%	1	1	1	0.0303%	1.31%
SUP-M2_SFD	BR3	SUPM2_BR3	File Name: SUPM2_04_04 (F037247)	Centrosomal protein of 170 kDa (Fragment) OS=Homo sapiens GN=CEP170 PE=1 SV=1	tr|H0Y2V6|H0Y2V6_HUMAN	uni_human_2016.fasta	172,086.5	80.1%	1	1	2	0.0606%	0.578%
SUP-M2_SFD	BR3	SUPM2_BR3	File Name: SUPM2_04_04 (F037247)	FYVE and coiled-coil domain-containing protein 1 (Fragment) OS=Homo sapiens GN=FYCO1 PE=1 SV=1	tr|H7BZ74|H7BZ74_HUMAN	uni_human_2016.fasta	28,826.2	58.6%	0	0	0	0.000%	0.000%
SUP-M2_SFD	BR3	SUPM2_BR3	File Name: SUPM2_04_04 (F037247)	Polyribonucleotide nucleotidyltransferase 1, mitochondrial OS=Homo sapiens GN=PNPT1 PE=1 SV=2	sp|Q8TCS8|PNPT1_HUMAN	uni_human_2016.fasta	85,952.1	99.8%	2	2	2	0.0606%	2.94%
SUP-M2_SFD	BR3	SUPM2_BR3	File Name: SUPM2_04_04 (F037247)	Ankyrin-3 (Fragment) OS=Homo sapiens GN=ANK3 PE=1 SV=5	tr|A0A087WZ26|A0A087WZ26_HUMAN	uni_human_2016.fasta	22,341.1	67.5%	0	0	0	0.000%	0.000%
SUP-M2_SFD	BR3	SUPM2_BR3	File Name: SUPM2_04_04 (F037247)	N-acetylgalactosamine kinase (Fragment) OS=Homo sapiens GN=GALK2 PE=1 SV=1	tr|H0YLL3|H0YLL3_HUMAN	uni_human_2016.fasta	18,125.5	57.9%	0	0	0	0.000%	0.000%
SUP-M2_SFD	BR3	SUPM2_BR3	File Name: SUPM2_04_04 (F037247)	Peroxisomal multifunctional enzyme type 2 OS=Homo sapiens GN=HSD17B4 PE=1 SV=3	sp|P51659|DHB4_HUMAN,tr|A0A0S2Z4J1|A0A0S2Z4J1_HUMAN,tr|B2R659|B2R659_HUMAN	uni_human_2016.fasta	79,688.5	100.0%	3	3	3	0.0909%	4.62%
SUP-M2_SFD	BR3	SUPM2_BR3	File Name: SUPM2_04_04 (F037247)	Uncharacterized protein (Fragment) OS=Homo sapiens PE=1 SV=1	tr|M0QYT0|M0QYT0_HUMAN,tr|M0R076|M0R076_HUMAN	uni_human_2016.fasta	36,016.0	68.1%	0	0	0	0.000%	0.000%
SUP-M2_SFD	BR3	SUPM2_BR3	File Name: SUPM2_04_04 (F037247)	Myosin-9 OS=Homo sapiens GN=MYH9 PE=1 SV=4	sp|P35579|MYH9_HUMAN,tr|A0A024R1N1|A0A024R1N1_HUMAN	uni_human_2016.fasta	226,537.5	98.2%	1	1	1	0.0303%	0.510%
SUP-M2_SFD	BR3	SUPM2_BR3	File Name: SUPM2_05_04 (F037248)	Isoform 2 of Heterogeneous nuclear ribonucleoprotein R OS=Homo sapiens GN=HNRNPR	sp|O43390-2|HNRPR_HUMAN,sp|O43390-4|HNRPR_HUMAN,sp|O43390|HNRPR_HUMAN,tr|B2R7W4|B2R7W4_HUMAN,tr|Q0VGD6|Q0VGD6_HUMAN,tr|Q6MZS5|Q6MZS5_HUMAN	uni_human_2016.fasta	70,943.9	91.7%	1	1	1	0.0348%	1.89%
SUP-M2_SFD	BR3	SUPM2_BR3	File Name: SUPM2_05_04 (F037248)	Polyadenylate-binding protein 1 OS=Homo sapiens GN=PABPC1 PE=1 SV=2	sp|P11940|PABP1_HUMAN,tr|A0A024R9C1|A0A024R9C1_HUMAN,tr|B3KT93|B3KT93_HUMAN,tr|B4DQX0|B4DQX0_HUMAN,tr|B4DZW4|B4DZW4_HUMAN,tr|E7EQV3|E7EQV3_HUMAN,tr|E7ERJ7|E7ERJ7_HUMAN	uni_human_2016.fasta	70,671.3	75.0%	1	1	1	0.0348%	1.10%
SUP-M2_SFD	BR3	SUPM2_BR3	File Name: SUPM2_05_04 (F037248)	Isoform 2 of Cdc42-interacting protein 4 OS=Homo sapiens GN=TRIP10	sp|Q15642-2|CIP4_HUMAN,sp|Q15642-3|CIP4_HUMAN,sp|Q15642-4|CIP4_HUMAN,sp|Q15642|CIP4_HUMAN,tr|A7VJC9|A7VJC9_HUMAN,tr|M0R0F9|M0R0F9_HUMAN,tr|W4VSQ9|W4VSQ9_HUMAN	uni_human_2016.fasta	67,603.4	91.7%	1	1	1	0.0348%	1.47%
SUP-M2_SFD	BR3	SUPM2_BR3	File Name: SUPM2_05_04 (F037248)	Isoform 2 of Fermitin family homolog 3 OS=Homo sapiens GN=FERMT3	sp|Q86UX7-2|URP2_HUMAN	uni_human_2016.fasta	75,432.2	100.0%	3	4	4	0.139%	5.13%
SUP-M2_SFD	BR3	SUPM2_BR3	File Name: SUPM2_05_04 (F037248)	WD repeat-containing protein 3 OS=Homo sapiens GN=WDR3 PE=1 SV=1	sp|Q9UNX4|WDR3_HUMAN,tr|Q5TDG3|Q5TDG3_HUMAN	uni_human_2016.fasta	106,102.5	37.6%	0	0	0	0.000%	0.000%
SUP-M2_SFD	BR3	SUPM2_BR3	File Name: SUPM2_05_04 (F037248)	Nuclear factor NF-kappa-B p100 subunit OS=Homo sapiens GN=NFKB2 PE=1 SV=4	sp|Q00653|NFKB2_HUMAN	uni_human_2016.fasta	96,750.7	50.8%	0	0	0	0.000%	0.000%
SUP-M2_SFD	BR3	SUPM2_BR3	File Name: SUPM2_05_04 (F037248)	Annexin A6 OS=Homo sapiens GN=ANXA6 PE=1 SV=3	sp|P08133|ANXA6_HUMAN,tr|A0A0S2Z2Z6|A0A0S2Z2Z6_HUMAN,tr|A0A0S2Z377|A0A0S2Z377_HUMAN,tr|A8K3Q7|A8K3Q7_HUMAN	uni_human_2016.fasta	75,877.5	100.0%	3	3	3	0.104%	3.86%
SUP-M2_SFD	BR3	SUPM2_BR3	File Name: SUPM2_05_04 (F037248)	Isoform 2 of Filamin-A OS=Homo sapiens GN=FLNA	sp|P21333-2|FLNA_HUMAN,sp|P21333|FLNA_HUMAN,tr|Q5HY54|Q5HY54_HUMAN	uni_human_2016.fasta	280,729.4	99.8%	2	2	2	0.0695%	0.796%
SUP-M2_SFD	BR3	SUPM2_BR3	File Name: SUPM2_05_04 (F037248)	TNF receptor-associated protein 1 (Fragment) OS=Homo sapiens GN=TRAP1 PE=2 SV=1	tr|K0A7K7|K0A7K7_HUMAN,tr|Q59EK6|Q59EK6_HUMAN,tr|Q5CAQ4|Q5CAQ4_HUMAN	uni_human_2016.fasta	57,235.6	100.0%	4	4	4	0.139%	8.43%
SUP-M2_SFD	BR3	SUPM2_BR3	File Name: SUPM2_05_04 (F037248)	Kelch repeat and BTB domain-containing protein 11 OS=Homo sapiens GN=KBTBD11 PE=1 SV=1	sp|O94819|KBTBB_HUMAN	uni_human_2016.fasta	65,719.8	54.9%	0	0	0	0.000%	0.000%
SUP-M2_SFD	BR3	SUPM2_BR3	File Name: SUPM2_05_04 (F037248)	Isoform 2 of Sodium-coupled neutral amino acid transporter 9 OS=Homo sapiens GN=SLC38A9	sp|Q8NBW4-2|S38A9_HUMAN,sp|Q8NBW4|S38A9_HUMAN,tr|A0A024QZR9|A0A024QZR9_HUMAN,tr|D6R9Q7|D6R9Q7_HUMAN,tr|D6R9X0|D6R9X0_HUMAN,tr|D6RBB9|D6RBB9_HUMAN,tr|D6RDH2|D6RDH2_HUMAN,tr|D6RE72|D6RE72_HUMAN,tr|D6RIW7|D6RIW7_HUMAN,tr|E7ESU6|E7ESU6_HUMAN	uni_human_2016.fasta	63,778.5	79.2%	1	1	1	0.0348%	1.95%
SUP-M2_SFD	BR3	SUPM2_BR3	File Name: SUPM2_05_04 (F037248)	Isoform 2 of Formin-binding protein 1 OS=Homo sapiens GN=FNBP1	sp|Q96RU3-2|FNBP1_HUMAN,sp|Q96RU3-3|FNBP1_HUMAN,sp|Q96RU3-4|FNBP1_HUMAN,sp|Q96RU3-5|FNBP1_HUMAN,sp|Q96RU3|FNBP1_HUMAN,tr|B7ZL13|B7ZL13_HUMAN,tr|B7ZL14|B7ZL14_HUMAN,tr|H0Y7W6|H0Y7W6_HUMAN	uni_human_2016.fasta	68,884.6	91.7%	1	1	1	0.0348%	1.79%
SUP-M2_SFD	BR3	SUPM2_BR3	File Name: SUPM2_05_04 (F037248)	Isoform 3 of Optineurin OS=Homo sapiens GN=OPTN	sp|Q96CV9-3|OPTN_HUMAN,tr|B4E184|B4E184_HUMAN,tr|B7ZA56|B7ZA56_HUMAN	uni_human_2016.fasta	59,560.8	91.7%	1	1	1	0.0348%	2.50%
SUP-M2_SFD	BR3	SUPM2_BR3	File Name: SUPM2_05_04 (F037248)	Isoform 2 of TRAF3-interacting protein 1 OS=Homo sapiens GN=TRAF3IP1	sp|Q8TDR0-2|MIPT3_HUMAN,sp|Q8TDR0|MIPT3_HUMAN	uni_human_2016.fasta	78,633.8	84.0%	1	1	1	0.0348%	1.60%
SUP-M2_SFD	BR3	SUPM2_BR3	File Name: SUPM2_05_04 (F037248)	Plastin-2 OS=Homo sapiens GN=LCP1 PE=1 SV=6	sp|P13796|PLSL_HUMAN,tr|A0A024RDT4|A0A024RDT4_HUMAN,tr|Q53FI1|Q53FI1_HUMAN,tr|Q59GX5|Q59GX5_HUMAN,tr|V9HWJ7|V9HWJ7_HUMAN	uni_human_2016.fasta	70,291.2	85.1%	1	1	1	0.0348%	1.59%
SUP-M2_SFD	BR3	SUPM2_BR3	File Name: SUPM2_05_04 (F037248)	E3 ubiquitin-protein ligase RAD18 (Fragment) OS=Homo sapiens GN=RAD18 PE=1 SV=1	tr|H7C3I2|H7C3I2_HUMAN	uni_human_2016.fasta	14,792.2	83.7%	1	1	1	0.0348%	5.34%
SUP-M2_SFD	BR3	SUPM2_BR3	File Name: SUPM2_05_04 (F037248)	Coilin OS=Homo sapiens GN=COIL PE=1 SV=1	sp|P38432|COIL_HUMAN	uni_human_2016.fasta	62,609.3	84.6%	1	1	1	0.0348%	2.60%
SUP-M2_SFD	BR3	SUPM2_BR3	File Name: SUPM2_05_04 (F037248)	Pyruvate kinase PKM OS=Homo sapiens GN=PKM PE=1 SV=4	sp|P14618|KPYM_HUMAN,tr|V9HWB8|V9HWB8_HUMAN	uni_human_2016.fasta	57,937.5	91.7%	1	1	1	0.0348%	2.45%
SUP-M2_SFD	BR3	SUPM2_BR3	File Name: SUPM2_05_04 (F037248)	Isoform 4 of Deoxynucleoside triphosphate triphosphohydrolase SAMHD1 OS=Homo sapiens GN=SAMHD1	sp|Q9Y3Z3-4|SAMH1_HUMAN,sp|Q9Y3Z3|SAMH1_HUMAN	uni_human_2016.fasta	72,202.7	99.8%	2	2	2	0.0695%	3.05%
SUP-M2_SFD	BR3	SUPM2_BR3	File Name: SUPM2_05_04 (F037248)	Heart- and neural crest derivatives-expressed protein 2 (Fragment) OS=Homo sapiens GN=HAND2 PE=4 SV=1	tr|H0YAH1|H0YAH1_HUMAN	uni_human_2016.fasta	10,482.5	40.4%	0	0	0	0.000%	0.000%
SUP-M2_SFD	BR3	SUPM2_BR3	File Name: SUPM2_05_04 (F037248)	Lamin-B1 OS=Homo sapiens GN=LMNB1 PE=1 SV=2	sp|P20700|LMNB1_HUMAN	uni_human_2016.fasta	66,409.6	100.0%	4	4	4	0.139%	7.34%
SUP-M2_SFD	BR3	SUPM2_BR3	File Name: SUPM2_05_04 (F037248)	Unconventional myosin-Ig OS=Homo sapiens GN=MYO1G PE=1 SV=2	sp|B0I1T2|MYO1G_HUMAN	uni_human_2016.fasta	116,443.6	99.5%	2	2	2	0.0695%	1.96%
SUP-M2_SFD	BR3	SUPM2_BR3	File Name: SUPM2_05_04 (F037248)	Prostate-specific transglutaminase 4 OS=Homo sapiens GN=TGM4 PE=4 SV=1	tr|B4YUQ2|B4YUQ2_HUMAN	uni_human_2016.fasta	77,022.5	91.7%	1	1	1	0.0348%	2.05%
SUP-M2_SFD	BR3	SUPM2_BR3	File Name: SUPM2_05_04 (F037248)	Isoform B of AP-1 complex subunit beta-1 OS=Homo sapiens GN=AP1B1	sp|Q10567-2|AP1B1_HUMAN,sp|Q10567-3|AP1B1_HUMAN,sp|Q10567|AP1B1_HUMAN	uni_human_2016.fasta	104,639.4	78.8%	1	1	1	0.0348%	0.849%
SUP-M2_SFD	BR3	SUPM2_BR3	File Name: SUPM2_05_04 (F037248)	Heat shock protein HSP 90-beta OS=Homo sapiens GN=HSP90AB1 PE=1 SV=4	sp|P08238|HS90B_HUMAN,tr|A0A024RD80|A0A024RD80_HUMAN	uni_human_2016.fasta	83,267.3	55.5%	0	0	0	0.000%	1.93%
SUP-M2_SFD	BR3	SUPM2_BR3	File Name: SUPM2_05_04 (F037248)	Tubulin--tyrosine ligase-like protein 12 OS=Homo sapiens GN=TTLL12 PE=1 SV=2	sp|Q14166|TTL12_HUMAN,tr|A0A024R4U3|A0A024R4U3_HUMAN	uni_human_2016.fasta	74,403.7	91.7%	1	1	1	0.0348%	1.55%
SUP-M2_SFD	BR3	SUPM2_BR3	File Name: SUPM2_05_04 (F037248)	cDNA FLJ53422, highly similar to TATA-binding protein-associated factor 2N OS=Homo sapiens PE=2 SV=1	tr|B4E312|B4E312_HUMAN	uni_human_2016.fasta	40,079.8	72.2%	1	1	1	0.0348%	2.28%
SUP-M2_SFD	BR3	SUPM2_BR3	File Name: SUPM2_05_04 (F037248)	Cleft lip and palate transmembrane protein 1 OS=Homo sapiens GN=CLPTM1 PE=1 SV=1	sp|O96005|CLPT1_HUMAN,tr|A0A0S2Z3H2|A0A0S2Z3H2_HUMAN,tr|A0A0S2Z3H6|A0A0S2Z3H6_HUMAN	uni_human_2016.fasta	76,098.3	91.7%	1	1	1	0.0348%	1.49%
SUP-M2_SFD	BR3	SUPM2_BR3	File Name: SUPM2_05_04 (F037248)	Heterogeneous nuclear ribonucleoprotein M (Fragment) OS=Homo sapiens GN=HNRNPM PE=1 SV=1	tr|M0QZM1|M0QZM1_HUMAN	uni_human_2016.fasta	40,045.5	91.7%	1	1	1	0.0348%	29.5%
SUP-M2_SFD	BR3	SUPM2_BR3	File Name: SUPM2_05_04 (F037248)	Cyclin-dependent kinase-like 3 OS=Homo sapiens GN=CDKL3 PE=1 SV=1	sp|Q8IVW4|CDKL3_HUMAN,tr|E7ET86|E7ET86_HUMAN	uni_human_2016.fasta	67,516.0	84.7%	1	1	1	0.0348%	1.52%
SUP-M2_SFD	BR3	SUPM2_BR3	File Name: SUPM2_05_04 (F037248)	Fragile X mental retardation 1 OS=Homo sapiens GN=FMR1 PE=1 SV=1	tr|R9WNI0|R9WNI0_HUMAN	uni_human_2016.fasta	61,516.1	61.1%	0	0	0	0.000%	0.000%
SUP-M2_SFD	BR3	SUPM2_BR3	File Name: SUPM2_05_04 (F037248)	Oxygen-dependent coproporphyrinogen-III oxidase, mitochondrial (Fragment) OS=Homo sapiens GN=CPOX PE=1 SV=1	tr|H0YA22|H0YA22_HUMAN	uni_human_2016.fasta	8,222.9	65.6%	0	0	0	0.000%	0.000%
SUP-M2_SFD	BR3	SUPM2_BR3	File Name: SUPM2_05_04 (F037248)	tRNA (uracil-5-)-methyltransferase homolog A OS=Homo sapiens GN=TRMT2A PE=1 SV=2	sp|Q8IZ69|TRM2A_HUMAN,tr|F2Z2W7|F2Z2W7_HUMAN	uni_human_2016.fasta	68,724.8	91.7%	1	1	1	0.0348%	1.76%
SUP-M2_SFD	BR3	SUPM2_BR3	File Name: SUPM2_05_04 (F037248)	Isoform Short of Heterogeneous nuclear ribonucleoprotein U OS=Homo sapiens GN=HNRNPU	sp|Q00839-2|HNRPU_HUMAN,tr|B4DLR3|B4DLR3_HUMAN	uni_human_2016.fasta	88,980.3	91.7%	1	1	1	0.0348%	1.86%
SUP-M2_SFD	BR3	SUPM2_BR3	File Name: SUPM2_05_04 (F037248)	Stress-70 protein, mitochondrial OS=Homo sapiens GN=HSPA9 PE=1 SV=2	sp|P38646|GRP75_HUMAN,tr|B7Z4V2|B7Z4V2_HUMAN,tr|Q8N1C8|Q8N1C8_HUMAN,tr|V9HW84|V9HW84_HUMAN	uni_human_2016.fasta	73,681.3	99.9%	2	3	4	0.139%	3.53%
SUP-M2_SFD	BR3	SUPM2_BR3	File Name: SUPM2_05_04 (F037248)	Protein SON (Fragment) OS=Homo sapiens GN=SON PE=1 SV=1	tr|H7C1M2|H7C1M2_HUMAN	uni_human_2016.fasta	160,022.0	41.4%	0	0	0	0.000%	0.000%
SUP-M2_SFD	BR3	SUPM2_BR3	File Name: SUPM2_05_04 (F037248)	Isoform 4 of Nesprin-1 OS=Homo sapiens GN=SYNE1	sp|Q8NF91-4|SYNE1_HUMAN,sp|Q8NF91|SYNE1_HUMAN,tr|A0A0C4DG40|A0A0C4DG40_HUMAN	uni_human_2016.fasta	1,011,100.6	51.1%	0	0	0	0.000%	0.000%
SUP-M2_SFD	BR3	SUPM2_BR3	File Name: SUPM2_05_04 (F037248)	Isoform 3 of La-related protein 7 OS=Homo sapiens GN=LARP7	sp|Q4G0J3-3|LARP7_HUMAN	uni_human_2016.fasta	67,655.6	91.7%	1	1	1	0.0348%	2.04%
SUP-M2_SFD	BR3	SUPM2_BR3	File Name: SUPM2_05_04 (F037248)	Prelamin-A/C OS=Homo sapiens GN=LMNA PE=1 SV=1	sp|P02545|LMNA_HUMAN	uni_human_2016.fasta	74,140.7	100.0%	4	5	6	0.209%	7.68%
SUP-M2_SFD	BR3	SUPM2_BR3	File Name: SUPM2_05_04 (F037248)	E3 ubiquitin-protein ligase ARIH1 (Fragment) OS=Homo sapiens GN=ARIH1 PE=4 SV=1	tr|H3BUS0|H3BUS0_HUMAN	uni_human_2016.fasta	4,914.4	76.0%	1	1	1	0.0348%	14.9%
SUP-M2_SFD	BR3	SUPM2_BR3	File Name: SUPM2_05_04 (F037248)	Isoform 3 of Exportin-2 OS=Homo sapiens GN=CSE1L	sp|P55060-3|XPO2_HUMAN,sp|P55060-4|XPO2_HUMAN,sp|P55060|XPO2_HUMAN,tr|B4DM31|B4DM31_HUMAN	uni_human_2016.fasta	110,421.9	91.7%	1	1	1	0.0348%	1.06%
SUP-M2_SFD	BR3	SUPM2_BR3	File Name: SUPM2_05_04 (F037248)	Keratin, type II cytoskeletal 1 OS=Homo sapiens GN=KRT1 PE=1 SV=6	sp|P04264|K2C1_HUMAN,tr|H6VRF8|H6VRF8_HUMAN,tr|H6VRG0|H6VRG0_HUMAN,tr|H6VRG1|H6VRG1_HUMAN,tr|H6VRG3|H6VRG3_HUMAN	uni_human_2016.fasta	66,040.3	88.4%	1	1	1	0.0348%	9.01%
SUP-M2_SFD	BR3	SUPM2_BR3	File Name: SUPM2_05_04 (F037248)	cDNA FLJ34557 fis, clone KIDNE2001160 OS=Homo sapiens PE=2 SV=1	tr|Q8NAY2|Q8NAY2_HUMAN	uni_human_2016.fasta	14,099.6	47.9%	0	0	0	0.000%	0.000%
SUP-M2_SFD	BR3	SUPM2_BR3	File Name: SUPM2_05_04 (F037248)	Potassium voltage-gated channel subfamily A member 7 OS=Homo sapiens GN=KCNA7 PE=2 SV=1	sp|Q96RP8|KCNA7_HUMAN,tr|B2RU13|B2RU13_HUMAN	uni_human_2016.fasta	50,559.5	83.1%	1	1	1	0.0348%	3.29%
SUP-M2_SFD	BR3	SUPM2_BR3	File Name: SUPM2_05_04 (F037248)	Isoform 2 of Eukaryotic translation initiation factor 3 subunit B OS=Homo sapiens GN=EIF3B	sp|P55884-2|EIF3B_HUMAN,sp|P55884|EIF3B_HUMAN,tr|A0A024R821|A0A024R821_HUMAN,tr|A4D210|A4D210_HUMAN,tr|B4DV79|B4DV79_HUMAN	uni_human_2016.fasta	92,482.8	91.7%	1	1	1	0.0348%	1.60%
SUP-M2_SFD	BR3	SUPM2_BR3	File Name: SUPM2_05_04 (F037248)	Isoform 2 of RNA polymerase II-associated factor 1 homolog OS=Homo sapiens GN=PAF1	sp|Q8N7H5-2|PAF1_HUMAN,sp|Q8N7H5-3|PAF1_HUMAN,sp|Q8N7H5|PAF1_HUMAN,tr|A0A024R0H6|A0A024R0H6_HUMAN	uni_human_2016.fasta	59,976.0	91.7%	1	1	1	0.0348%	2.68%
SUP-M2_SFD	BR3	SUPM2_BR3	File Name: SUPM2_05_04 (F037248)	Keratin, type I cytoskeletal 9 OS=Homo sapiens GN=KRT9 PE=1 SV=3	sp|P35527|K1C9_HUMAN	uni_human_2016.fasta	62,065.9	100.0%	4	4	4	0.139%	9.79%
SUP-M2_SFD	BR3	SUPM2_BR3	File Name: SUPM2_05_04 (F037248)	Guanine nucleotide-binding protein-like 1 OS=Homo sapiens GN=GNL1 PE=1 SV=2	sp|P36915|GNL1_HUMAN,tr|A0A024RCR2|A0A024RCR2_HUMAN	uni_human_2016.fasta	68,660.8	91.7%	1	1	1	0.0348%	1.48%
SUP-M2_SFD	BR3	SUPM2_BR3	File Name: SUPM2_05_04 (F037248)	Isoform 2 of Signal recognition particle subunit SRP68 OS=Homo sapiens GN=SRP68	sp|Q9UHB9-2|SRP68_HUMAN,sp|Q9UHB9-4|SRP68_HUMAN,sp|Q9UHB9|SRP68_HUMAN	uni_human_2016.fasta	70,732.0	91.7%	1	1	1	0.0348%	1.51%
SUP-M2_SFD	BR3	SUPM2_BR3	File Name: SUPM2_05_04 (F037248)	CCR4-NOT transcription complex subunit 7 (Fragment) OS=Homo sapiens GN=CNOT7 PE=1 SV=1	tr|H0YAV9|H0YAV9_HUMAN	uni_human_2016.fasta	24,241.7	68.1%	0	0	0	0.000%	0.000%
SUP-M2_SFD	BR3	SUPM2_BR3	File Name: SUPM2_05_04 (F037248)	Zinc finger protein 658B OS=Homo sapiens GN=ZNF658B PE=2 SV=1	sp|Q4V348|Z658B_HUMAN,sp|Q5TYW1|ZN658_HUMAN,tr|A8K7Y5|A8K7Y5_HUMAN,tr|B3KNB1|B3KNB1_HUMAN,tr|B9EH69|B9EH69_HUMAN	uni_human_2016.fasta	94,329.4	81.3%	1	1	1	0.0348%	1.22%
SUP-M2_SFD	BR3	SUPM2_BR3	File Name: SUPM2_05_04 (F037248)	General transcription factor IIF subunit 1 OS=Homo sapiens GN=GTF2F1 PE=1 SV=2	sp|P35269|T2FA_HUMAN,tr|B4DDB5|B4DDB5_HUMAN,tr|Q6IBK5|Q6IBK5_HUMAN	uni_human_2016.fasta	58,241.9	91.7%	1	1	1	0.0348%	3.09%
SUP-M2_SFD	BR3	SUPM2_BR3	File Name: SUPM2_05_04 (F037248)	Phosphatidylinositol 3-kinase catalytic subunit type 3 (Fragment) OS=Homo sapiens GN=PIK3C3 PE=1 SV=1	tr|K7EIV6|K7EIV6_HUMAN	uni_human_2016.fasta	19,959.1	88.1%	1	1	1	0.0348%	3.93%
SUP-M2_SFD	BR3	SUPM2_BR3	File Name: SUPM2_05_04 (F037248)	Isoform 2 of Interferon regulatory factor 2-binding protein 2 OS=Homo sapiens GN=IRF2BP2	sp|Q7Z5L9-2|I2BP2_HUMAN,sp|Q7Z5L9|I2BP2_HUMAN	uni_human_2016.fasta	61,024.2	91.7%	1	1	1	0.0348%	2.10%
SUP-M2_SFD	BR3	SUPM2_BR3	File Name: SUPM2_05_04 (F037248)	Isoform 6 of Spermatogenesis-associated protein 13 OS=Homo sapiens GN=SPATA13	sp|Q96N96-6|SPT13_HUMAN	uni_human_2016.fasta	141,437.4	91.7%	1	1	1	0.0348%	0.705%
SUP-M2_SFD	BR3	SUPM2_BR3	File Name: SUPM2_05_04 (F037248)	Moesin OS=Homo sapiens GN=MSN PE=1 SV=3	sp|P26038|MOES_HUMAN,tr|V9HWC0|V9HWC0_HUMAN	uni_human_2016.fasta	67,821.8	91.7%	1	2	2	0.0695%	1.39%
SUP-M2_SFD	BR3	SUPM2_BR3	File Name: SUPM2_05_04 (F037248)	Isoform 2 of Glucosidase 2 subunit beta OS=Homo sapiens GN=PRKCSH	sp|P14314-2|GLU2B_HUMAN,sp|P14314|GLU2B_HUMAN,tr|A0A024R7F1|A0A024R7F1_HUMAN,tr|A2VCQ4|A2VCQ4_HUMAN,tr|B4DJQ5|B4DJQ5_HUMAN,tr|K7EJ70|K7EJ70_HUMAN,tr|K7EKX1|K7EKX1_HUMAN,tr|K7ELL7|K7ELL7_HUMAN,tr|K7EPW7|K7EPW7_HUMAN	uni_human_2016.fasta	59,425.8	91.7%	1	2	3	0.104%	2.10%
SUP-M2_SFD	BR3	SUPM2_BR3	File Name: SUPM2_05_04 (F037248)	Isoform 2 of 4F2 cell-surface antigen heavy chain OS=Homo sapiens GN=SLC3A2	sp|P08195-2|4F2_HUMAN,tr|B4E2Z3|B4E2Z3_HUMAN	uni_human_2016.fasta	57,947.4	73.3%	1	1	1	0.0348%	1.89%
SUP-M2_SFD	BR3	SUPM2_BR3	File Name: SUPM2_05_04 (F037248)	Proteolipid protein 2 OS=Homo sapiens GN=PLP2 PE=1 SV=1	sp|Q04941|PLP2_HUMAN,tr|A0A024QYW3|A0A024QYW3_HUMAN	uni_human_2016.fasta	16,691.4	91.7%	1	1	1	0.0348%	8.55%
SUP-M2_SFD	BR3	SUPM2_BR3	File Name: SUPM2_05_04 (F037248)	Non-syndromic hearing impairment protein 5 OS=Homo sapiens GN=DFNA5 PE=1 SV=2	sp|O60443|DFNA5_HUMAN,tr|A0A024RA58|A0A024RA58_HUMAN,tr|A4FTY0|A4FTY0_HUMAN,tr|A4FVA8|A4FVA8_HUMAN,tr|A8K410|A8K410_HUMAN,tr|H7C3W1|H7C3W1_HUMAN	uni_human_2016.fasta	54,555.9	88.3%	1	1	1	0.0348%	2.02%
SUP-M2_SFD	BR3	SUPM2_BR3	File Name: SUPM2_05_04 (F037248)	Matrin-3 OS=Homo sapiens GN=MATR3 PE=1 SV=1	tr|A8MXP9|A8MXP9_HUMAN	uni_human_2016.fasta	99,970.9	91.7%	1	2	2	0.0695%	1.23%
SUP-M2_SFD	BR3	SUPM2_BR3	File Name: SUPM2_05_04 (F037248)	Trypsin - Sus scrofa (Pig).	IPI:CON_Trypsin|SWISS-PROT:P00761|TRYP_PIG	uni_human_2016.fasta	24,409.3	91.7%	1	1	1	0.0348%	4.33%
SUP-M2_SFD	BR3	SUPM2_BR3	File Name: SUPM2_05_04 (F037248)	Isoform 2 of Pantothenate kinase 2, mitochondrial OS=Homo sapiens GN=PANK2	sp|Q9BZ23-3|PANK2_HUMAN,tr|V9GYZ0|V9GYZ0_HUMAN	uni_human_2016.fasta	49,119.0	85.2%	1	1	1	0.0348%	2.46%
SUP-M2_SFD	BR3	SUPM2_BR3	File Name: SUPM2_05_04 (F037248)	WD repeat-containing protein 76 OS=Homo sapiens GN=WDR76 PE=1 SV=2	sp|Q9H967|WDR76_HUMAN	uni_human_2016.fasta	69,770.6	91.7%	1	1	1	0.0348%	1.76%
SUP-M2_SFD	BR3	SUPM2_BR3	File Name: SUPM2_05_04 (F037248)	cDNA FLJ59240, highly similar to Far upstream element-binding protein 1 OS=Homo sapiens PE=2 SV=1	tr|B4DWL1|B4DWL1_HUMAN	uni_human_2016.fasta	69,852.8	99.8%	2	2	2	0.0695%	3.58%
SUP-M2_SFD	BR3	SUPM2_BR3	File Name: SUPM2_05_04 (F037248)	Isoform 5 of Protein arginine N-methyltransferase 5 OS=Homo sapiens GN=PRMT5	sp|O14744-5|ANM5_HUMAN,sp|O14744|ANM5_HUMAN,tr|B2RDD7|B2RDD7_HUMAN	uni_human_2016.fasta	72,685.1	99.8%	2	2	2	0.0695%	3.54%
SUP-M2_SFD	BR3	SUPM2_BR3	File Name: SUPM2_05_04 (F037248)	Isoform 12 of Titin OS=Homo sapiens GN=TTN	sp|Q8WZ42-12|TITIN_HUMAN,tr|A0A0A0MTS7|A0A0A0MTS7_HUMAN	uni_human_2016.fasta	3,994,212.8	73.8%	1	1	1	0.0348%	0.0194%
SUP-M2_SFD	BR3	SUPM2_BR3	File Name: SUPM2_05_04 (F037248)	Protein NDNF OS=Homo sapiens GN=NDNF PE=1 SV=2	sp|Q8TB73|NDNF_HUMAN	uni_human_2016.fasta	64,674.5	91.7%	1	1	1	0.0348%	1.06%
SUP-M2_SFD	BR3	SUPM2_BR3	File Name: SUPM2_05_04 (F037248)	Isoform 2 of Heat shock 70 kDa protein 1A OS=Homo sapiens GN=HSPA1A	sp|P0DMV8-2|HS71A_HUMAN,sp|P0DMV8|HS71A_HUMAN,sp|P0DMV9|HS71B_HUMAN,tr|A0A0G2JIW1|A0A0G2JIW1_HUMAN,tr|A8K5I0|A8K5I0_HUMAN	uni_human_2016.fasta	70,054.0	100.0%	3	3	4	0.139%	6.31%
SUP-M2_SFD	BR3	SUPM2_BR3	File Name: SUPM2_05_04 (F037248)	Procollagen galactosyltransferase 1 OS=Homo sapiens GN=COLGALT1 PE=1 SV=1	sp|Q8NBJ5|GT251_HUMAN	uni_human_2016.fasta	71,637.7	73.6%	1	1	1	0.0348%	1.29%
SUP-M2_SFD	BR3	SUPM2_BR3	File Name: SUPM2_05_04 (F037248)	NK-tumor recognition protein OS=Homo sapiens GN=NKTR PE=1 SV=2	sp|P30414|NKTR_HUMAN,tr|A0A024R2N6|A0A024R2N6_HUMAN	uni_human_2016.fasta	165,678.8	59.6%	0	0	0	0.000%	0.000%
SUP-M2_SFD	BR3	SUPM2_BR3	File Name: SUPM2_05_04 (F037248)	Isoform 2 of Glutamine--fructose-6-phosphate aminotransferase [isomerizing] 1 OS=Homo sapiens GN=GFPT1	sp|Q06210-2|GFPT1_HUMAN,sp|Q06210|GFPT1_HUMAN	uni_human_2016.fasta	78,807.7	100.0%	3	3	3	0.104%	4.55%
SUP-M2_SFD	BR3	SUPM2_BR3	File Name: SUPM2_05_04 (F037248)	Isoform 2 of Eukaryotic translation initiation factor 3 subunit A OS=Homo sapiens GN=EIF3A	sp|Q14152-2|EIF3A_HUMAN,sp|Q14152|EIF3A_HUMAN,tr|J9R021|J9R021_HUMAN,tr|Q24JU4|Q24JU4_HUMAN	uni_human_2016.fasta	166,574.9	97.7%	1	1	1	0.0348%	0.668%
SUP-M2_SFD	BR3	SUPM2_BR3	File Name: SUPM2_05_04 (F037248)	Cullin-4B OS=Homo sapiens GN=CUL4B PE=1 SV=4	sp|Q13620|CUL4B_HUMAN	uni_human_2016.fasta	103,986.6	47.6%	0	0	0	0.000%	0.000%
SUP-M2_SFD	BR3	SUPM2_BR3	File Name: SUPM2_05_04 (F037248)	Isoform 2 of F-box/LRR-repeat protein 18 OS=Homo sapiens GN=FBXL18	sp|Q96ME1-2|FXL18_HUMAN,sp|Q96ME1-3|FXL18_HUMAN,sp|Q96ME1-4|FXL18_HUMAN,sp|Q96ME1|FXL18_HUMAN,tr|A0A024R857|A0A024R857_HUMAN,tr|B3KTC9|B3KTC9_HUMAN,tr|B4DH63|B4DH63_HUMAN,tr|H0Y6I6|H0Y6I6_HUMAN	uni_human_2016.fasta	88,342.6	91.7%	1	1	1	0.0348%	1.80%
SUP-M2_SFD	BR3	SUPM2_BR3	File Name: SUPM2_05_04 (F037248)	Isoform 2 of Cell cycle and apoptosis regulator protein 2 OS=Homo sapiens GN=CCAR2	sp|Q8N163-2|CCAR2_HUMAN,sp|Q8N163|CCAR2_HUMAN,tr|B3KTJ9|B3KTJ9_HUMAN,tr|E2PSM9|E2PSM9_HUMAN,tr|G3V119|G3V119_HUMAN,tr|H0YB24|H0YB24_HUMAN	uni_human_2016.fasta	102,903.1	91.7%	1	1	1	0.0348%	0.975%
SUP-M2_SFD	BR3	SUPM2_BR3	File Name: SUPM2_05_04 (F037248)	Isoform 2 of Origin recognition complex subunit 3 OS=Homo sapiens GN=ORC3	sp|Q9UBD5-2|ORC3_HUMAN,sp|Q9UBD5|ORC3_HUMAN,tr|B4E014|B4E014_HUMAN	uni_human_2016.fasta	82,257.0	56.6%	0	0	0	0.000%	0.000%
SUP-M2_SFD	BR3	SUPM2_BR3	File Name: SUPM2_05_04 (F037248)	Isoform 2 of Glutamine--tRNA ligase OS=Homo sapiens GN=QARS	sp|P47897-2|SYQ_HUMAN,sp|P47897|SYQ_HUMAN,tr|A8K3A8|A8K3A8_HUMAN,tr|B4DNN3|B4DNN3_HUMAN,tr|Q53HS0|Q53HS0_HUMAN	uni_human_2016.fasta	87,799.9	75.6%	1	1	1	0.0348%	1.18%
SUP-M2_SFD	BR3	SUPM2_BR3	File Name: SUPM2_05_04 (F037248)	Isoform 2 of ATP-dependent RNA helicase DDX3X OS=Homo sapiens GN=DDX3X	sp|O00571-2|DDX3X_HUMAN,sp|O00571|DDX3X_HUMAN,tr|A0A0D9SF53|A0A0D9SF53_HUMAN,tr|A0A0D9SFB3|A0A0D9SFB3_HUMAN,tr|A0A0D9SG12|A0A0D9SG12_HUMAN,tr|B5BTY4|B5BTY4_HUMAN,tr|Q59GX6|Q59GX6_HUMAN	uni_human_2016.fasta	73,245.8	100.0%	4	5	7	0.243%	8.51%
SUP-M2_SFD	BR3	SUPM2_BR3	File Name: SUPM2_05_04 (F037248)	Isoform 4 of Nuclear protein MDM1 OS=Homo sapiens GN=MDM1	sp|Q8TC05-4|MDM1_HUMAN,sp|Q8TC05|MDM1_HUMAN	uni_human_2016.fasta	80,735.8	80.2%	1	1	1	0.0348%	1.77%
SUP-M2_SFD	BR3	SUPM2_BR3	File Name: SUPM2_05_04 (F037248)	Baculoviral IAP repeat-containing protein 3 OS=Homo sapiens GN=BIRC3 PE=1 SV=2	sp|Q13489|BIRC3_HUMAN	uni_human_2016.fasta	68,372.4	91.7%	1	1	1	0.0348%	1.49%
SUP-M2_SFD	BR3	SUPM2_BR3	File Name: SUPM2_05_04 (F037248)	Alternative protein NCL OS=Homo sapiens GN=NCL PE=4 SV=1	tr|L8EAF1|L8EAF1_HUMAN	uni_human_2016.fasta	10,122.5	42.1%	0	0	0	0.000%	0.000%
SUP-M2_SFD	BR3	SUPM2_BR3	File Name: SUPM2_05_04 (F037248)	78 kDa glucose-regulated protein OS=Homo sapiens GN=HSPA5 PE=1 SV=2	sp|P11021|GRP78_HUMAN	uni_human_2016.fasta	72,334.7	91.7%	1	2	2	0.0695%	2.14%
SUP-M2_SFD	BR3	SUPM2_BR3	File Name: SUPM2_05_04 (F037248)	Isoform 2 of Heat shock protein HSP 90-alpha OS=Homo sapiens GN=HSP90AA1	sp|P07900-2|HS90A_HUMAN,sp|P07900|HS90A_HUMAN,tr|K9JA46|K9JA46_HUMAN	uni_human_2016.fasta	84,663.2	99.9%	2	2	2	0.0695%	2.46%
SUP-M2_SFD	BR3	SUPM2_BR3	File Name: SUPM2_05_04 (F037248)	Protein AATF OS=Homo sapiens GN=AATF PE=1 SV=1	sp|Q9NY61|AATF_HUMAN	uni_human_2016.fasta	63,135.0	79.8%	1	1	1	0.0348%	1.43%
SUP-M2_SFD	BR3	SUPM2_BR3	File Name: SUPM2_05_04 (F037248)	Isoform 2 of X-ray repair cross-complementing protein 6 OS=Homo sapiens GN=XRCC6	sp|P12956-2|XRCC6_HUMAN,sp|P12956|XRCC6_HUMAN,tr|A0A024R1N4|A0A024R1N4_HUMAN,tr|B1AHC9|B1AHC9_HUMAN,tr|B2RDN9|B2RDN9_HUMAN,tr|B4DE32|B4DE32_HUMAN	uni_human_2016.fasta	69,846.4	91.7%	1	1	1	0.0348%	2.11%
SUP-M2_SFD	BR3	SUPM2_BR3	File Name: SUPM2_05_04 (F037248)	Isoform 2 of Multidrug resistance-associated protein 9 OS=Homo sapiens GN=ABCC12	sp|Q96J65-2|MRP9_HUMAN,sp|Q96J65-3|MRP9_HUMAN,sp|Q96J65-4|MRP9_HUMAN,sp|Q96J65-5|MRP9_HUMAN,sp|Q96J65|MRP9_HUMAN,tr|A0A024R6Q5|A0A024R6Q5_HUMAN,tr|B3KV20|B3KV20_HUMAN	uni_human_2016.fasta	152,301.5	85.0%	1	1	1	0.0348%	0.694%
SUP-M2_SFD	BR3	SUPM2_BR3	File Name: SUPM2_05_04 (F037248)	Keratin 1 OS=Homo sapiens GN=KRT1 PE=3 SV=1	tr|H6VRG2|H6VRG2_HUMAN	uni_human_2016.fasta	66,067.3	100.0%	5	5	5	0.174%	7.14%
SUP-M2_SFD	BR3	SUPM2_BR3	File Name: SUPM2_05_04 (F037248)	Isoform 2 of HAUS augmin-like complex subunit 5 OS=Homo sapiens GN=HAUS5	sp|O94927-2|HAUS5_HUMAN,sp|O94927|HAUS5_HUMAN	uni_human_2016.fasta	71,683.0	91.7%	1	1	1	0.0348%	4.48%
SUP-M2_SFD	BR3	SUPM2_BR3	File Name: SUPM2_05_04 (F037248)	Tax_Id=9606 Gene_Symbol=KRT10 Keratin, type I cytoskeletal 10	IPI:CON_00009865.2|SWISS-PROT:P13645,sp|P13645|K1C10_HUMAN	uni_human_2016.fasta	59,512.4	91.7%	1	1	1	0.0348%	2.02%
SUP-M2_SFD	BR3	SUPM2_BR3	File Name: SUPM2_05_04 (F037248)	Isoform 2 of 26S proteasome non-ATPase regulatory subunit 2 OS=Homo sapiens GN=PSMD2	sp|Q13200-2|PSMD2_HUMAN	uni_human_2016.fasta	82,195.3	91.7%	1	1	1	0.0348%	1.60%
SUP-M2_SFD	BR3	SUPM2_BR3	File Name: SUPM2_05_04 (F037248)	Isoform 1 of Bromodomain adjacent to zinc finger domain protein 2A OS=Homo sapiens GN=BAZ2A	sp|Q9UIF9-2|BAZ2A_HUMAN,sp|Q9UIF9-3|BAZ2A_HUMAN,sp|Q9UIF9|BAZ2A_HUMAN,tr|F8VU39|F8VU39_HUMAN,tr|J3KPG5|J3KPG5_HUMAN,tr|J3QK86|J3QK86_HUMAN	uni_human_2016.fasta	211,199.2	53.5%	0	0	0	0.000%	0.000%
SUP-M2_SFD	BR3	SUPM2_BR3	File Name: SUPM2_05_04 (F037248)	DNA replication licensing factor MCM6 OS=Homo sapiens GN=MCM6 PE=1 SV=1	sp|Q14566|MCM6_HUMAN,tr|Q4ZG57|Q4ZG57_HUMAN	uni_human_2016.fasta	92,890.6	91.7%	1	1	1	0.0348%	1.22%
SUP-M2_SFD	BR3	SUPM2_BR3	File Name: SUPM2_05_04 (F037248)	Isoform Monomeric of Arginine--tRNA ligase, cytoplasmic OS=Homo sapiens GN=RARS	sp|P54136-2|SYRC_HUMAN,sp|P54136|SYRC_HUMAN,tr|B4DXW6|B4DXW6_HUMAN	uni_human_2016.fasta	75,382.0	100.0%	3	3	3	0.104%	4.59%
SUP-M2_SFD	BR3	SUPM2_BR3	File Name: SUPM2_05_04 (F037248)	Isoform PTPS-MEA of Receptor-type tyrosine-protein phosphatase S OS=Homo sapiens GN=PTPRS	sp|Q13332-2|PTPRS_HUMAN,sp|Q13332-3|PTPRS_HUMAN,sp|Q13332-4|PTPRS_HUMAN,sp|Q13332-5|PTPRS_HUMAN,sp|Q13332-6|PTPRS_HUMAN,sp|Q13332-7|PTPRS_HUMAN,sp|Q13332|PTPRS_HUMAN,tr|A0A0A0MR60|A0A0A0MR60_HUMAN,tr|G8JL96|G8JL96_HUMAN,tr|Q59FX6|Q59FX6_HUMAN,tr|Q9UM81|Q9UM81_HUMAN	uni_human_2016.fasta	217,040.3	81.2%	1	1	1	0.0348%	0.361%
SUP-M2_SFD	BR3	SUPM2_BR3	File Name: SUPM2_05_04 (F037248)	5-hydroxytryptamine (Serotonin) receptor 3A (Fragment) OS=Homo sapiens GN=HTR3A PE=4 SV=1	tr|B3VRG0|B3VRG0_HUMAN	uni_human_2016.fasta	11,254.4	58.6%	0	0	0	0.000%	0.000%
SUP-M2_SFD	BR3	SUPM2_BR3	File Name: SUPM2_05_04 (F037248)	Heat shock cognate 71 kDa protein OS=Homo sapiens GN=HSPA8 PE=1 SV=1	sp|P11142|HSP7C_HUMAN,tr|B3KTV0|B3KTV0_HUMAN,tr|Q53GZ6|Q53GZ6_HUMAN,tr|V9HW22|V9HW22_HUMAN	uni_human_2016.fasta	70,899.8	99.8%	2	2	2	0.0695%	4.80%
SUP-M2_SFD	BR3	SUPM2_BR3	File Name: SUPM2_05_04 (F037248)	Peptidylprolyl isomerase domain and WD repeat-containing protein 1 OS=Homo sapiens GN=PPWD1 PE=1 SV=1	sp|Q96BP3|PPWD1_HUMAN,tr|D6RA12|D6RA12_HUMAN,tr|D6RB19|D6RB19_HUMAN,tr|D6RDA4|D6RDA4_HUMAN,tr|D6RHV0|D6RHV0_HUMAN	uni_human_2016.fasta	73,575.2	91.7%	1	1	1	0.0348%	1.70%
SUP-M2_SFD	BR3	SUPM2_BR3	File Name: SUPM2_05_04 (F037248)	RNA-binding protein 14 OS=Homo sapiens GN=RBM14 PE=1 SV=2	sp|Q96PK6|RBM14_HUMAN,tr|A0A0S2Z4Z0|A0A0S2Z4Z0_HUMAN	uni_human_2016.fasta	69,492.3	100.0%	6	6	6	0.209%	12.6%
SUP-M2_SFD	BR3	SUPM2_BR3	File Name: SUPM2_05_04 (F037248)	Isoform 2 of WD repeat-containing protein 26 OS=Homo sapiens GN=WDR26	sp|Q9H7D7-2|WDR26_HUMAN,sp|Q9H7D7|WDR26_HUMAN	uni_human_2016.fasta	72,124.5	91.7%	1	1	1	0.0348%	1.55%
SUP-M2_SFD	BR3	SUPM2_BR3	File Name: SUPM2_05_04 (F037248)	Ezrin OS=Homo sapiens GN=EZR PE=1 SV=4	sp|P15311|EZRI_HUMAN,tr|B2R6J2|B2R6J2_HUMAN,tr|B7Z437|B7Z437_HUMAN,tr|B7Z5V2|B7Z5V2_HUMAN,tr|E7EQR4|E7EQR4_HUMAN,tr|Q6NUR7|Q6NUR7_HUMAN	uni_human_2016.fasta	69,414.7	59.8%	0	0	0	0.000%	0.000%
SUP-M2_SFD	BR3	SUPM2_BR3	File Name: SUPM2_05_04 (F037248)	CDKN2A-interacting protein OS=Homo sapiens GN=CDKN2AIP PE=1 SV=3	sp|Q9NXV6|CARF_HUMAN	uni_human_2016.fasta	61,125.1	91.7%	1	1	1	0.0348%	2.24%
SUP-M2_SFD	BR3	SUPM2_BR3	File Name: SUPM2_05_04 (F037248)	Probable ATP-dependent RNA helicase DDX17 OS=Homo sapiens GN=DDX17 PE=1 SV=2	sp|Q92841|DDX17_HUMAN,tr|H3BLZ8|H3BLZ8_HUMAN,tr|Q59F66|Q59F66_HUMAN	uni_human_2016.fasta	80,274.0	100.0%	3	3	6	0.209%	4.94%
SUP-M2_SFD	BR3	SUPM2_BR3	File Name: SUPM2_05_04 (F037248)	Heterogeneous nuclear ribonucleoprotein M isoform a variant (Fragment) OS=Homo sapiens PE=2 SV=1	tr|Q59ES8|Q59ES8_HUMAN	uni_human_2016.fasta	65,256.3	100.0%	12	14	21	0.730%	18.5%
SUP-M2_SFD	BR3	SUPM2_BR3	File Name: SUPM2_05_04 (F037248)	Lamin B2, isoform CRA_b OS=Homo sapiens GN=LMNB2 PE=2 SV=1	tr|A0A0A7M1X5|A0A0A7M1X5_HUMAN	uni_human_2016.fasta	53,557.8	91.7%	1	1	1	0.0348%	2.90%
SUP-M2_SFD	BR3	SUPM2_BR3	File Name: SUPM2_05_04 (F037248)	Probable ATP-dependent RNA helicase DDX41 OS=Homo sapiens GN=DDX41 PE=1 SV=2	sp|Q9UJV9|DDX41_HUMAN,tr|Q53HI2|Q53HI2_HUMAN	uni_human_2016.fasta	69,839.7	99.6%	2	2	2	0.0695%	2.73%
SUP-M2_SFD	BR3	SUPM2_BR3	File Name: SUPM2_05_04 (F037248)	Protein inturned (Fragment) OS=Homo sapiens GN=INTU PE=4 SV=7	tr|H0YA54|H0YA54_HUMAN	uni_human_2016.fasta	11,110.7	87.8%	1	1	1	0.0348%	9.28%
SUP-M2_SFD	BR3	SUPM2_BR3	File Name: SUPM2_05_04 (F037248)	Myosin-9 OS=Homo sapiens GN=MYH9 PE=1 SV=4	sp|P35579|MYH9_HUMAN,tr|A0A024R1N1|A0A024R1N1_HUMAN	uni_human_2016.fasta	226,537.5	91.7%	1	1	1	0.0348%	0.714%
SUP-M2_SFD	BR3	SUPM2_BR3	File Name: SUPM2_05_04 (F037248)	Isoform 2 of Arf-GAP with SH3 domain, ANK repeat and PH domain-containing protein 2 OS=Homo sapiens GN=ASAP2	sp|O43150-2|ASAP2_HUMAN,sp|O43150|ASAP2_HUMAN	uni_human_2016.fasta	111,653.4	89.7%	1	1	1	0.0348%	0.832%
SUP-M2_SFD	BR3	SUPM2_BR3	File Name: SUPM2_06_03 (F037249)	Cytochrome b OS=Homo sapiens GN=CYTB PE=3 SV=1	tr|E5QA75|E5QA75_HUMAN	uni_human_2016.fasta	42,731.3	65.4%	0	0	0	0.000%	0.000%
SUP-M2_SFD	BR3	SUPM2_BR3	File Name: SUPM2_06_03 (F037249)	Isoform 5 of Nuclear pore complex protein Nup214 OS=Homo sapiens GN=NUP214	sp|P35658-5|NU214_HUMAN	uni_human_2016.fasta	215,401.1	66.2%	0	0	0	0.000%	0.000%
SUP-M2_SFD	BR3	SUPM2_BR3	File Name: SUPM2_06_03 (F037249)	Sterile alpha motif domain-containing protein 9-like OS=Homo sapiens GN=SAMD9L PE=1 SV=2	sp|Q8IVG5|SAM9L_HUMAN,tr|B4E2J8|B4E2J8_HUMAN	uni_human_2016.fasta	184,540.8	81.2%	1	1	1	0.0359%	0.758%
SUP-M2_SFD	BR3	SUPM2_BR3	File Name: SUPM2_06_03 (F037249)	Fibrillin-2 OS=Homo sapiens GN=FBN2 PE=1 SV=3	sp|P35556|FBN2_HUMAN,tr|A0A087WYV8|A0A087WYV8_HUMAN	uni_human_2016.fasta	314,762.5	58.0%	0	0	0	0.000%	0.000%
SUP-M2_SFD	BR3	SUPM2_BR3	File Name: SUPM2_06_03 (F037249)	Glycoprotein receptor gp330/megalin OS=Homo sapiens PE=2 SV=1	tr|Q7Z5C1|Q7Z5C1_HUMAN	uni_human_2016.fasta	521,966.2	55.3%	0	0	0	0.000%	0.000%
SUP-M2_SFD	BR3	SUPM2_BR3	File Name: SUPM2_06_03 (F037249)	G protein-binding protein CRFG variant (Fragment) OS=Homo sapiens PE=2 SV=1	tr|Q53GS0|Q53GS0_HUMAN	uni_human_2016.fasta	73,891.2	65.7%	0	0	0	0.000%	0.000%
SUP-M2_SFD	BR3	SUPM2_BR3	File Name: SUPM2_06_03 (F037249)	cDNA FLJ58078, highly similar to Tyrosine-protein phosphatase non-receptortype 23 (EC 3.1.3.48) OS=Homo sapiens PE=2 SV=1	tr|B4DST5|B4DST5_HUMAN	uni_human_2016.fasta	164,568.0	52.4%	0	0	0	0.000%	0.000%
SUP-M2_SFD	BR3	SUPM2_BR3	File Name: SUPM2_06_03 (F037249)	cDNA FLJ58655, highly similar to Notchless homolog 1 OS=Homo sapiens PE=2 SV=1	tr|B4E074|B4E074_HUMAN,tr|B4E303|B4E303_HUMAN	uni_human_2016.fasta	50,729.4	62.2%	0	0	0	0.000%	0.000%
SUP-M2_SFD	BR3	SUPM2_BR3	File Name: SUPM2_06_03 (F037249)	60S ribosomal protein L6 OS=Homo sapiens GN=RPL6 PE=1 SV=3	sp|Q02878|RL6_HUMAN,tr|A0A024RBK3|A0A024RBK3_HUMAN,tr|B2R4K7|B2R4K7_HUMAN,tr|Q8TBK5|Q8TBK5_HUMAN,tr|U3KQR5|U3KQR5_HUMAN	uni_human_2016.fasta	32,729.3	94.4%	1	1	1	0.0359%	5.21%
SUP-M2_SFD	BR3	SUPM2_BR3	File Name: SUPM2_06_03 (F037249)	Ubiquitously transcribed tetratricopeptide repeat protein Y-linked transcript variant 59 OS=Homo sapiens GN=UTY PE=2 SV=2	tr|F4MH35|F4MH35_HUMAN	uni_human_2016.fasta	160,179.1	56.3%	0	0	0	0.000%	0.000%
SUP-M2_SFD	BR3	SUPM2_BR3	File Name: SUPM2_06_03 (F037249)	Protein LTV1 homolog OS=Homo sapiens GN=LTV1 PE=1 SV=1	sp|Q96GA3|LTV1_HUMAN	uni_human_2016.fasta	54,856.8	66.2%	0	0	0	0.000%	0.000%
SUP-M2_SFD	BR3	SUPM2_BR3	File Name: SUPM2_06_03 (F037249)	Integrin beta-1 (Fragment) OS=Homo sapiens GN=ITGB1 PE=1 SV=1	tr|H7C4N8|H7C4N8_HUMAN	uni_human_2016.fasta	11,605.0	66.0%	0	0	0	0.000%	0.000%
SUP-M2_SFD	BR3	SUPM2_BR3	File Name: SUPM2_06_03 (F037249)	Isoform 5 of Nuclear receptor corepressor 2 OS=Homo sapiens GN=NCOR2	sp|Q9Y618-5|NCOR2_HUMAN,tr|A0A024RBU9|A0A024RBU9_HUMAN,tr|C9JE98|C9JE98_HUMAN	uni_human_2016.fasta	268,363.1	52.8%	0	0	0	0.000%	0.000%
SUP-M2_SFD	BR3	SUPM2_BR3	File Name: SUPM2_06_03 (F037249)	Alternative protein NCL OS=Homo sapiens GN=NCL PE=4 SV=1	tr|L8EAF1|L8EAF1_HUMAN	uni_human_2016.fasta	10,122.5	52.7%	0	0	0	0.000%	0.000%
SUP-M2_SFD	BR3	SUPM2_BR3	File Name: SUPM2_06_03 (F037249)	Peroxisomal membrane protein PEX16 (Fragment) OS=Homo sapiens GN=PEX16 PE=1 SV=1	tr|E9PLS4|E9PLS4_HUMAN,tr|E9PP98|E9PP98_HUMAN	uni_human_2016.fasta	17,995.6	71.4%	0	0	0	0.000%	0.000%
SUP-M2_SFD	BR3	SUPM2_BR3	File Name: SUPM2_06_03 (F037249)	Isoform 2 of Dynamin-like 120 kDa protein, mitochondrial OS=Homo sapiens GN=OPA1	sp|O60313-2|OPA1_HUMAN,sp|O60313|OPA1_HUMAN,tr|E5KLJ5|E5KLJ5_HUMAN,tr|E5KLJ6|E5KLJ6_HUMAN,tr|E5KLJ7|E5KLJ7_HUMAN,tr|E5KLJ9|E5KLJ9_HUMAN,tr|E5KLK0|E5KLK0_HUMAN,tr|E5KLK1|E5KLK1_HUMAN,tr|E5KLK2|E5KLK2_HUMAN,tr|E5KLL9|E5KLL9_HUMAN,tr|E5KLM0|E5KLM0_HUMAN,tr|E5KLM1|E5KLM1_HUMAN,tr|E5KLM2|E5KLM2_HUMAN	uni_human_2016.fasta	111,633.9	87.3%	0	0	0	0.000%	0.000%
SUP-M2_SFD	BR3	SUPM2_BR3	File Name: SUPM2_06_03 (F037249)	Isoform 2 of A disintegrin and metalloproteinase with thrombospondin motifs 9 OS=Homo sapiens GN=ADAMTS9	sp|Q9P2N4-1|ATS9_HUMAN,sp|Q9P2N4-4|ATS9_HUMAN,sp|Q9P2N4|ATS9_HUMAN	uni_human_2016.fasta	216,485.5	51.0%	0	0	0	0.000%	0.000%
SUP-M2_SFD	BR3	SUPM2_BR3	File Name: SUPM2_06_03 (F037249)	Ankyrin repeat domain-containing protein 36A OS=Homo sapiens GN=ANKRD36 PE=2 SV=3	sp|A6QL64|AN36A_HUMAN	uni_human_2016.fasta	217,469.4	48.6%	0	0	0	0.000%	0.000%
SUP-M2_SFD	BR3	SUPM2_BR3	File Name: SUPM2_06_03 (F037249)	Isoform 2 of Dynein heavy chain 1, axonemal OS=Homo sapiens GN=DNAH1	sp|Q9P2D7-2|DYH1_HUMAN,sp|Q9P2D7|DYH1_HUMAN	uni_human_2016.fasta	493,958.7	51.2%	0	0	0	0.000%	0.000%
SUP-M2_SFD	BR3	SUPM2_BR3	File Name: SUPM2_06_03 (F037249)	Cullin-4B OS=Homo sapiens GN=CUL4B PE=1 SV=4	sp|Q13620|CUL4B_HUMAN	uni_human_2016.fasta	103,986.6	62.5%	0	0	0	0.000%	0.000%
SUP-M2_SFD	BR3	SUPM2_BR3	File Name: SUPM2_06_03 (F037249)	Isoform 2 of Annexin A2 OS=Homo sapiens GN=ANXA2	sp|P07355-2|ANXA2_HUMAN	uni_human_2016.fasta	40,413.4	92.1%	1	1	1	0.0359%	5.04%
SUP-M2_SFD	BR3	SUPM2_BR3	File Name: SUPM2_06_03 (F037249)	Bile acid receptor (Fragment) OS=Homo sapiens GN=NR1H4 PE=4 SV=1	tr|H0YHD5|H0YHD5_HUMAN	uni_human_2016.fasta	3,922.9	66.2%	0	0	0	0.000%	0.000%
SUP-M2_SFD	BR3	SUPM2_BR3	File Name: SUPM2_06_03 (F037249)	Isoform 3 of Histone-lysine N-methyltransferase 2C OS=Homo sapiens GN=KMT2C	sp|Q8NEZ4-3|KMT2C_HUMAN,sp|Q8NEZ4|KMT2C_HUMAN	uni_human_2016.fasta	541,359.9	61.0%	0	0	0	0.000%	0.000%
SUP-M2_SFD	BR3	SUPM2_BR3	File Name: SUPM2_06_03 (F037249)	14-3-3 protein theta OS=Homo sapiens GN=YWHAQ PE=1 SV=1	sp|P27348|1433T_HUMAN,tr|E9PG15|E9PG15_HUMAN	uni_human_2016.fasta	27,765.4	60.2%	0	0	0	0.000%	0.000%
SUP-M2_SFD	BR3	SUPM2_BR3	File Name: SUPM2_06_03 (F037249)	Pyruvate kinase PKM OS=Homo sapiens GN=PKM PE=1 SV=4	sp|P14618|KPYM_HUMAN,tr|V9HWB8|V9HWB8_HUMAN	uni_human_2016.fasta	57,937.5	66.2%	0	0	0	0.000%	0.000%
SUP-M2_SFD	BR3	SUPM2_BR3	File Name: SUPM2_06_03 (F037249)	Protein Daple (Fragment) OS=Homo sapiens GN=CCDC88C PE=1 SV=1	tr|H0YJX5|H0YJX5_HUMAN	uni_human_2016.fasta	14,171.5	66.2%	0	0	0	0.000%	0.000%
SUP-M2_SFD	BR3	SUPM2_BR3	File Name: SUPM2_06_03 (F037249)	Eukaryotic translation initiation factor 2 subunit 2 OS=Homo sapiens GN=EIF2S2 PE=1 SV=2	sp|P20042|IF2B_HUMAN,tr|B5BU01|B5BU01_HUMAN,tr|Q6IBR8|Q6IBR8_HUMAN	uni_human_2016.fasta	38,389.7	66.4%	0	0	0	0.000%	0.000%
SUP-M2_SFD	BR3	SUPM2_BR3	File Name: SUPM2_06_03 (F037249)	Ubiquitin carboxyl-terminal hydrolase 33 (Fragment) OS=Homo sapiens GN=USP33 PE=1 SV=1	tr|H0YD08|H0YD08_HUMAN	uni_human_2016.fasta	16,155.5	66.2%	0	0	0	0.000%	0.000%
SUP-M2_SFD	BR3	SUPM2_BR3	File Name: SUPM2_06_03 (F037249)	Putative polypeptide N-acetylgalactosaminyltransferase-like protein 3 OS=Homo sapiens GN=WBSCR17 PE=2 SV=2	sp|Q6IS24|GLTL3_HUMAN,tr|A0A087WV18|A0A087WV18_HUMAN,tr|Q2L4S5|Q2L4S5_HUMAN,tr|Q58A53|Q58A53_HUMAN	uni_human_2016.fasta	67,753.2	61.9%	0	0	0	0.000%	0.000%
SUP-M2_SFD	BR3	SUPM2_BR3	File Name: SUPM2_06_03 (F037249)	Isoform 4 of Nesprin-1 OS=Homo sapiens GN=SYNE1	sp|Q8NF91-4|SYNE1_HUMAN,sp|Q8NF91|SYNE1_HUMAN,tr|A0A0C4DG40|A0A0C4DG40_HUMAN	uni_human_2016.fasta	1,011,100.6	69.2%	0	0	0	0.000%	0.000%
SUP-M2_SFD	BR3	SUPM2_BR3	File Name: SUPM2_06_03 (F037249)	Lysozyme C OS=Homo sapiens GN=LYZ PE=1 SV=1	sp|P61626|LYSC_HUMAN,tr|A0A0B4J259|A0A0B4J259_HUMAN,tr|B2R4C5|B2R4C5_HUMAN,tr|F8VV32|F8VV32_HUMAN	uni_human_2016.fasta	16,536.9	60.4%	0	0	0	0.000%	0.000%
SUP-M2_SFD	BR3	SUPM2_BR3	File Name: SUPM2_06_03 (F037249)	Ankyrin-3 (Fragment) OS=Homo sapiens GN=ANK3 PE=1 SV=5	tr|A0A087WZ26|A0A087WZ26_HUMAN	uni_human_2016.fasta	22,341.1	78.4%	1	1	1	0.0359%	5.45%
SUP-M2_SFD	BR3	SUPM2_BR3	File Name: SUPM2_06_03 (F037249)	DEAD (Asp-Glu-Ala-Asp) box polypeptide 46, isoform CRA_a OS=Homo sapiens GN=DDX46 PE=4 SV=1	tr|D3DQA6|D3DQA6_HUMAN	uni_human_2016.fasta	100,395.8	54.0%	0	0	0	0.000%	0.000%
SUP-M2_SFD	BR3	SUPM2_BR3	File Name: SUPM2_06_03 (F037249)	60S ribosomal protein L7a OS=Homo sapiens GN=RPL7A PE=1 SV=2	sp|P62424|RL7A_HUMAN	uni_human_2016.fasta	29,996.3	57.0%	0	0	0	0.000%	0.000%
SUP-M2_SFD	BR3	SUPM2_BR3	File Name: SUPM2_06_03 (F037249)	Isoform 2 of Heat shock protein HSP 90-alpha OS=Homo sapiens GN=HSP90AA1	sp|P07900-2|HS90A_HUMAN,sp|P07900|HS90A_HUMAN,tr|K9JA46|K9JA46_HUMAN	uni_human_2016.fasta	84,663.2	49.3%	0	0	0	0.000%	0.000%
SUP-M2_SFD	BR3	SUPM2_BR3	File Name: SUPM2_06_03 (F037249)	Fibrous sheath-interacting protein 2 OS=Homo sapiens GN=FSIP2 PE=2 SV=4	sp|Q5CZC0|FSIP2_HUMAN,tr|J3QTJ6|J3QTJ6_HUMAN	uni_human_2016.fasta	780,622.9	48.6%	0	0	0	0.000%	0.000%
SUP-M2_SFD	BR3	SUPM2_BR3	File Name: SUPM2_06_03 (F037249)	14-3-3 protein epsilon (Fragment) OS=Homo sapiens GN=YWHAE PE=1 SV=1	tr|K7EIT4|K7EIT4_HUMAN	uni_human_2016.fasta	12,703.1	60.3%	0	0	0	0.000%	0.000%
SUP-M2_SFD	BR3	SUPM2_BR3	File Name: SUPM2_06_03 (F037249)	Oxysterol-binding protein OS=Homo sapiens GN=OSBP2 PE=1 SV=1	tr|Q6ZN50|Q6ZN50_HUMAN	uni_human_2016.fasta	83,765.6	60.2%	0	0	0	0.000%	0.000%
SUP-M2_SFD	BR3	SUPM2_BR3	File Name: SUPM2_06_03 (F037249)	Isoform 3 of Patatin-like phospholipase domain-containing protein 7 OS=Homo sapiens GN=PNPLA7	sp|Q6ZV29-3|PLPL7_HUMAN,sp|Q6ZV29-4|PLPL7_HUMAN,sp|Q6ZV29|PLPL7_HUMAN	uni_human_2016.fasta	145,735.2	67.9%	0	0	0	0.000%	0.000%
SUP-M2_SFD	BR3	SUPM2_BR3	File Name: SUPM2_06_03 (F037249)	Isoform 2 of E3 ubiquitin-protein ligase SHPRH OS=Homo sapiens GN=SHPRH	sp|Q149N8-2|SHPRH_HUMAN,sp|Q149N8-4|SHPRH_HUMAN,sp|Q149N8|SHPRH_HUMAN,tr|A0A0D9SFM0|A0A0D9SFM0_HUMAN,tr|K4DI94|K4DI94_HUMAN	uni_human_2016.fasta	193,082.2	57.3%	0	0	0	0.000%	0.000%
SUP-M2_SFD	BR3	SUPM2_BR3	File Name: SUPM2_06_03 (F037249)	Isoform 12 of Titin OS=Homo sapiens GN=TTN	sp|Q8WZ42-12|TITIN_HUMAN,tr|A0A0A0MTS7|A0A0A0MTS7_HUMAN	uni_human_2016.fasta	3,994,212.8	51.1%	0	0	0	0.000%	0.000%
SUP-M2_SFD	BR3	SUPM2_BR3	File Name: SUPM2_06_03 (F037249)	Smoothelin (Fragment) OS=Homo sapiens GN=SMTN PE=1 SV=1	tr|A0A096LNK9|A0A096LNK9_HUMAN	uni_human_2016.fasta	34,982.5	59.7%	0	0	0	0.000%	0.000%
SUP-M2_SFD	BR3	SUPM2_BR3	File Name: SUPM2_06_03 (F037249)	Tetratricopeptide repeat protein 1 OS=Homo sapiens GN=TTC1 PE=1 SV=1	sp|Q99614|TTC1_HUMAN,tr|Q53GE7|Q53GE7_HUMAN,tr|Q53HD9|Q53HD9_HUMAN	uni_human_2016.fasta	33,527.0	66.8%	0	0	0	0.000%	0.000%
SUP-M2_SFD	BR3	SUPM2_BR3	File Name: SUPM2_06_03 (F037249)	Isoform 3 of Testisin OS=Homo sapiens GN=PRSS21	sp|Q9Y6M0-3|TEST_HUMAN	uni_human_2016.fasta	33,562.2	56.7%	0	0	0	0.000%	0.000%
SUP-M2_SFD	BR3	SUPM2_BR3	File Name: SUPM2_06_03 (F037249)	Uncharacterized protein KIAA0355 OS=Homo sapiens GN=KIAA0355 PE=1 SV=2	sp|O15063|K0355_HUMAN,tr|A0A0G2JQ76|A0A0G2JQ76_HUMAN,tr|K7EPA0|K7EPA0_HUMAN	uni_human_2016.fasta	116,019.4	65.7%	0	0	0	0.000%	0.000%
SUP-M2_SFD	BR3	SUPM2_BR3	File Name: SUPM2_06_03 (F037249)	Nuclear pore complex protein Nup205 (Fragment) OS=Homo sapiens GN=NUP205 PE=4 SV=1	tr|U3KQH5|U3KQH5_HUMAN	uni_human_2016.fasta	4,682.5	62.2%	0	0	0	0.000%	0.000%
SUP-M2_SFD	BR3	SUPM2_BR3	File Name: SUPM2_06_03 (F037249)	FLJ00169 protein (Fragment) OS=Homo sapiens GN=FLJ00169 PE=2 SV=1	tr|Q8TEM4|Q8TEM4_HUMAN	uni_human_2016.fasta	46,514.5	58.4%	0	0	0	0.000%	0.000%
SUP-M2_SFD	BR3	SUPM2_BR3	File Name: SUPM2_06_03 (F037249)	Isoform 4 of Leucine-rich repeat flightless-interacting protein 1 OS=Homo sapiens GN=LRRFIP1	sp|Q32MZ4-4|LRRF1_HUMAN	uni_human_2016.fasta	73,063.2	54.1%	0	0	0	0.000%	0.000%
SUP-M2_SFD	BR3	SUPM2_BR3	File Name: SUPM2_06_03 (F037249)	Isoform A1-A of Heterogeneous nuclear ribonucleoprotein A1 OS=Homo sapiens GN=HNRNPA1	sp|P09651-2|ROA1_HUMAN,sp|P09651-3|ROA1_HUMAN,sp|P09651|ROA1_HUMAN,tr|B4E0B5|B4E0B5_HUMAN,tr|F8W6I7|F8W6I7_HUMAN,tr|Q6IPF2|Q6IPF2_HUMAN	uni_human_2016.fasta	38,747.0	66.2%	0	0	0	0.000%	0.000%
SUP-M2_SFD	BR3	SUPM2_BR3	File Name: SUPM2_06_03 (F037249)	Isoform BMP1-7 of Bone morphogenetic protein 1 OS=Homo sapiens GN=BMP1	sp|P13497-6|BMP1_HUMAN	uni_human_2016.fasta	92,655.5	61.1%	0	0	0	0.000%	0.000%
SUP-M2_SFD	BR3	SUPM2_BR3	File Name: SUPM2_06_03 (F037249)	Isoform 2 of Leucine-rich repeat-containing protein 69 OS=Homo sapiens GN=LRRC69	sp|Q6ZNQ3-2|LRC69_HUMAN,sp|Q6ZNQ3|LRC69_HUMAN	uni_human_2016.fasta	39,593.8	56.2%	0	0	0	0.000%	0.000%
SUP-M2_SFD	BR3	SUPM2_BR3	File Name: SUPM2_06_03 (F037249)	Isoform 2 of Polyadenylate-binding protein 2 OS=Homo sapiens GN=PABPN1	sp|Q86U42-2|PABP2_HUMAN,sp|Q86U42|PABP2_HUMAN	uni_human_2016.fasta	32,749.5	55.1%	0	0	0	0.000%	0.000%
SUP-M2_SFD	BR3	SUPM2_BR3	File Name: SUPM2_06_03 (F037249)	Histone H4 OS=Homo sapiens GN=HIST1H4A PE=1 SV=2	sp|P62805|H4_HUMAN,tr|B2R4R0|B2R4R0_HUMAN	uni_human_2016.fasta	11,367.7	58.3%	0	0	0	0.000%	0.000%
SUP-M2_SFD	BR3	SUPM2_BR3	File Name: SUPM2_06_03 (F037249)	Prolow-density lipoprotein receptor-related protein 1 OS=Homo sapiens GN=LRP1 PE=1 SV=2	sp|Q07954|LRP1_HUMAN	uni_human_2016.fasta	504,591.8	80.5%	1	1	1	0.0359%	0.550%
SUP-M2_SFD	BR3	SUPM2_BR3	File Name: SUPM2_06_03 (F037249)	Cold-inducible RNA-binding protein OS=Homo sapiens GN=CIRBP PE=1 SV=1	sp|Q14011|CIRBP_HUMAN,tr|Q53XX5|Q53XX5_HUMAN	uni_human_2016.fasta	18,648.3	55.9%	0	0	0	0.000%	0.000%
SUP-M2_SFD	BR3	SUPM2_BR3	File Name: SUPM2_06_03 (F037249)	Isoform 4 of E3 ubiquitin-protein ligase UBR3 OS=Homo sapiens GN=UBR3	sp|Q6ZT12-4|UBR3_HUMAN,sp|Q6ZT12|UBR3_HUMAN	uni_human_2016.fasta	212,435.5	66.2%	0	0	0	0.000%	0.000%
SUP-M2_SFD	BR3	SUPM2_BR3	File Name: SUPM2_06_03 (F037249)	Isoform Short of Antigen KI-67 OS=Homo sapiens GN=MKI67	sp|P46013-2|KI67_HUMAN,sp|P46013|KI67_HUMAN,tr|A0A087WV66|A0A087WV66_HUMAN	uni_human_2016.fasta	358,695.8	50.5%	0	0	0	0.000%	0.000%
SUP-M2_SFD	BR3	SUPM2_BR3	File Name: SUPM2_06_03 (F037249)	Isoform 2 of Syntaxin-7 OS=Homo sapiens GN=STX7	sp|O15400-2|STX7_HUMAN	uni_human_2016.fasta	27,400.2	70.0%	0	0	0	0.000%	0.000%
SUP-M2_SFD	BR3	SUPM2_BR3	File Name: SUPM2_06_03 (F037249)	ATP-binding cassette sub-family E member 1 OS=Homo sapiens GN=ABCE1 PE=1 SV=1	sp|P61221|ABCE1_HUMAN,tr|D6R9I9|D6R9I9_HUMAN	uni_human_2016.fasta	67,316.4	74.6%	0	0	0	0.000%	0.000%
SUP-M2_SFD	BR3	SUPM2_BR3	File Name: SUPM2_06_03 (F037249)	Ndr Ser/Thr kinase-like protein (Fragment) OS=Homo sapiens PE=2 SV=1	tr|Q9UPD3|Q9UPD3_HUMAN	uni_human_2016.fasta	22,467.0	57.4%	0	0	0	0.000%	0.000%
SUP-M2_SFD	BR3	SUPM2_BR3	File Name: SUPM2_06_03 (F037249)	Hydrocephalus-inducing protein homolog OS=Homo sapiens GN=HYDIN PE=1 SV=3	sp|Q4G0P3|HYDIN_HUMAN	uni_human_2016.fasta	575,891.5	70.2%	0	0	0	0.000%	0.000%
SUP-M2_SFD	BR3	SUPM2_BR3	File Name: SUPM2_06_03 (F037249)	Isoform 4 of Protein PRRC2C OS=Homo sapiens GN=PRRC2C	sp|Q9Y520-4|PRC2C_HUMAN,sp|Q9Y520-5|PRC2C_HUMAN,sp|Q9Y520-6|PRC2C_HUMAN,sp|Q9Y520-7|PRC2C_HUMAN,sp|Q9Y520|PRC2C_HUMAN,tr|E7EPN9|E7EPN9_HUMAN	uni_human_2016.fasta	316,908.5	72.0%	0	0	0	0.000%	0.000%
SUP-M2_SFD	BR3	SUPM2_BR3	File Name: SUPM2_06_03 (F037249)	Isoform 4 of Cell cycle checkpoint protein RAD17 OS=Homo sapiens GN=RAD17	sp|O75943-4|RAD17_HUMAN,tr|A0A0G2JP78|A0A0G2JP78_HUMAN	uni_human_2016.fasta	66,158.6	58.1%	0	0	0	0.000%	0.000%
SUP-M2_SFD	BR3	SUPM2_BR3	File Name: SUPM2_06_03 (F037249)	Nuclear ubiquitous casein and cyclin-dependent kinase substrate 1 OS=Homo sapiens GN=NUCKS1 PE=1 SV=1	sp|Q9H1E3|NUCKS_HUMAN	uni_human_2016.fasta	27,296.7	55.8%	0	0	0	0.000%	0.000%
SUP-M2_SFD	BR3	SUPM2_BR3	File Name: SUPM2_06_03 (F037249)	Alternative protein RBM28 OS=Homo sapiens GN=RBM28 PE=4 SV=1	tr|L8ECH6|L8ECH6_HUMAN	uni_human_2016.fasta	6,066.4	86.6%	0	0	0	0.000%	0.000%
SUP-M2_SFD	BR3	SUPM2_BR3	File Name: SUPM2_06_03 (F037249)	60S ribosomal protein L29 OS=Homo sapiens GN=RPL29 PE=1 SV=2	sp|P47914|RL29_HUMAN,tr|A0A024R326|A0A024R326_HUMAN,tr|Q6IPI1|Q6IPI1_HUMAN	uni_human_2016.fasta	17,753.0	50.1%	0	0	0	0.000%	0.000%
SUP-M2_SFD	BR3	SUPM2_BR3	File Name: SUPM2_06_03 (F037249)	Isoform 2 of Cilia- and flagella-associated protein 44 OS=Homo sapiens GN=CFAP44	sp|Q96MT7-2|CFA44_HUMAN	uni_human_2016.fasta	213,872.7	59.7%	0	0	0	0.000%	0.000%
SUP-M2_SFD	BR3	SUPM2_BR3	File Name: SUPM2_06_03 (F037249)	Synaptotagmin-like protein 2 OS=Homo sapiens GN=SYTL2 PE=1 SV=1	tr|A0A0U1RR07|A0A0U1RR07_HUMAN	uni_human_2016.fasta	247,317.7	56.0%	0	0	0	0.000%	0.000%
SUP-M2_SFD	BR3	SUPM2_BR3	File Name: SUPM2_06_03 (F037249)	Protein lin-52 homolog (Fragment) OS=Homo sapiens GN=LIN52 PE=1 SV=2	tr|G3V5T8|G3V5T8_HUMAN	uni_human_2016.fasta	11,109.6	63.7%	0	0	0	0.000%	0.000%
SUP-M2_SFD	BR3	SUPM2_BR3	File Name: SUPM2_06_03 (F037249)	Cysteine-rich protein 2 OS=Homo sapiens GN=CRIP2 PE=1 SV=1	sp|P52943|CRIP2_HUMAN,tr|Q53FN1|Q53FN1_HUMAN	uni_human_2016.fasta	22,492.5	54.2%	0	0	0	0.000%	0.000%
SUP-M2_SFD	BR3	SUPM2_BR3	File Name: SUPM2_06_03 (F037249)	Alternative protein FGFR2 OS=Homo sapiens GN=FGFR2 PE=4 SV=1	tr|L8E779|L8E779_HUMAN	uni_human_2016.fasta	7,656.8	67.7%	0	0	0	0.000%	0.000%
SUP-M2_SFD	BR3	SUPM2_BR3	File Name: SUPM2_06_03 (F037249)	Histone H1.0 OS=Homo sapiens GN=H1F0 PE=1 SV=3	sp|P07305|H10_HUMAN	uni_human_2016.fasta	20,864.1	55.9%	0	0	0	0.000%	0.000%
SUP-M2_SFD	BR3	SUPM2_BR3	File Name: SUPM2_06_03 (F037249)	60S ribosomal protein L5 OS=Homo sapiens GN=RPL5 PE=1 SV=3	sp|P46777|RL5_HUMAN,tr|A2RUM7|A2RUM7_HUMAN,tr|Q9BUV4|Q9BUV4_HUMAN	uni_human_2016.fasta	34,363.5	92.1%	1	1	1	0.0359%	4.71%
SUP-M2_SFD	BR3	SUPM2_BR3	File Name: SUPM2_06_03 (F037249)	Isoform Beta-cell-type of Voltage-dependent L-type calcium channel subunit alpha-1D OS=Homo sapiens GN=CACNA1D	sp|Q01668-2|CAC1D_HUMAN,sp|Q01668-3|CAC1D_HUMAN,sp|Q01668-4|CAC1D_HUMAN,sp|Q01668|CAC1D_HUMAN	uni_human_2016.fasta	245,147.4	51.4%	0	0	0	0.000%	0.000%
SUP-M2_SFD	BR3	SUPM2_BR3	File Name: SUPM2_06_03 (F037249)	Alternative protein CUL9 OS=Homo sapiens GN=CUL9 PE=4 SV=1	tr|L8E9R8|L8E9R8_HUMAN	uni_human_2016.fasta	13,584.0	61.8%	0	0	0	0.000%	0.000%
SUP-M2_SFD	BR3	SUPM2_BR3	File Name: SUPM2_06_03 (F037249)	Thyroglobulin (Fragment) OS=Homo sapiens GN=TG PE=4 SV=1	tr|H0YBC5|H0YBC5_HUMAN	uni_human_2016.fasta	6,758.1	58.7%	0	0	0	0.000%	0.000%
SUP-M2_SFD	BR3	SUPM2_BR3	File Name: SUPM2_06_03 (F037249)	Isoform 2 of X-ray repair cross-complementing protein 6 OS=Homo sapiens GN=XRCC6	sp|P12956-2|XRCC6_HUMAN,sp|P12956|XRCC6_HUMAN,tr|A0A024R1N4|A0A024R1N4_HUMAN,tr|B1AHC9|B1AHC9_HUMAN,tr|B2RDN9|B2RDN9_HUMAN,tr|B4DE32|B4DE32_HUMAN	uni_human_2016.fasta	69,846.4	61.6%	0	0	0	0.000%	0.000%
SUP-M2_SFD	BR3	SUPM2_BR3	File Name: SUPM2_06_03 (F037249)	Keratin-associated protein 5-1 OS=Homo sapiens GN=KRTAP5-1 PE=2 SV=1	sp|Q6L8H4|KRA51_HUMAN	uni_human_2016.fasta	24,190.2	53.9%	0	0	0	0.000%	0.000%
SUP-M2_SFD	BR3	SUPM2_BR3	File Name: SUPM2_06_03 (F037249)	Neuropilin-1 (Fragment) OS=Homo sapiens GN=NRP1 PE=1 SV=1	tr|H0Y4A0|H0Y4A0_HUMAN	uni_human_2016.fasta	19,112.9	64.9%	0	0	0	0.000%	0.000%
SUP-M2_SFD	BR3	SUPM2_BR3	File Name: SUPM2_06_03 (F037249)	p180/ribosome receptor OS=Homo sapiens GN=RRBP1 PE=2 SV=2	tr|A7BI36|A7BI36_HUMAN	uni_human_2016.fasta	165,746.0	55.3%	0	0	0	0.000%	0.000%
SUP-M2_SFD	BR3	SUPM2_BR3	File Name: SUPM2_06_03 (F037249)	Isoform 3 of ER membrane protein complex subunit 1 OS=Homo sapiens GN=EMC1	sp|Q8N766-3|EMC1_HUMAN,sp|Q8N766|EMC1_HUMAN	uni_human_2016.fasta	111,761.4	64.9%	0	0	0	0.000%	0.000%
SUP-M2_SFD	BR3	SUPM2_BR3	File Name: SUPM2_06_03 (F037249)	5-hydroxytryptamine (Serotonin) receptor 3A (Fragment) OS=Homo sapiens GN=HTR3A PE=4 SV=1	tr|B3VRG0|B3VRG0_HUMAN	uni_human_2016.fasta	11,254.4	62.7%	0	0	0	0.000%	0.000%
SUP-M2_SFD	BR3	SUPM2_BR3	File Name: SUPM2_06_03 (F037249)	RBM26 protein OS=Homo sapiens GN=RBM26 PE=2 SV=1	tr|Q7L643|Q7L643_HUMAN	uni_human_2016.fasta	7,263.1	79.7%	1	1	1	0.0359%	29.5%
SUP-M2_SFD	BR3	SUPM2_BR3	File Name: SUPM2_06_03 (F037249)	60S ribosomal protein L32 OS=Homo sapiens GN=RPL32 PE=1 SV=2	sp|P62910|RL32_HUMAN,tr|A0A024R2G7|A0A024R2G7_HUMAN,tr|D3YTB1|D3YTB1_HUMAN,tr|F8W727|F8W727_HUMAN	uni_human_2016.fasta	15,860.4	51.3%	0	0	0	0.000%	0.000%
SUP-M2_SFD	BR3	SUPM2_BR3	File Name: SUPM2_06_03 (F037249)	Isoform 2 of Echinoderm microtubule-associated protein-like 6 OS=Homo sapiens GN=EML6	sp|Q6ZMW3-2|EMAL6_HUMAN,sp|Q6ZMW3|EMAL6_HUMAN	uni_human_2016.fasta	217,900.1	83.6%	1	1	1	0.0359%	0.534%
SUP-M2_SFD	BR3	SUPM2_BR3	File Name: SUPM2_06_03 (F037249)	Ubiquitously transcribed tetratricopeptide repeat protein Y-linked transcript variant 232 OS=Homo sapiens GN=UTY PE=2 SV=1	tr|F4MH84|F4MH84_HUMAN	uni_human_2016.fasta	24,002.0	56.1%	0	0	0	0.000%	0.000%
SUP-M2_SFD	BR3	SUPM2_BR3	File Name: SUPM2_06_03 (F037249)	25-hydroxyvitamin D-1 alpha hydroxylase, mitochondrial (Fragment) OS=Homo sapiens GN=CYP27B1 PE=1 SV=1	tr|V9GYP0|V9GYP0_HUMAN	uni_human_2016.fasta	26,108.5	59.1%	0	0	0	0.000%	0.000%
SUP-M2_SFD	BR3	SUPM2_BR3	File Name: SUPM2_06_03 (F037249)	NADH-ubiquinone oxidoreductase chain 4 OS=Homo sapiens GN=ND4 PE=3 SV=1	tr|F1B5Y7|F1B5Y7_HUMAN,tr|F1B7S4|F1B7S4_HUMAN	uni_human_2016.fasta	51,575.4	52.5%	0	0	0	0.000%	0.000%
SUP-M2_SFD	BR3	SUPM2_BR3	File Name: SUPM2_06_03 (F037249)	Uncharacterized protein (Fragment) OS=Homo sapiens PE=4 SV=1	tr|H0YJX3|H0YJX3_HUMAN	uni_human_2016.fasta	16,615.3	66.0%	0	0	0	0.000%	0.000%
SUP-M2_SFD	BR3	SUPM2_BR3	File Name: SUPM2_06_03 (F037249)	Plakophilin-3 (Fragment) OS=Homo sapiens GN=PKP3 PE=1 SV=1	tr|H0YEY5|H0YEY5_HUMAN	uni_human_2016.fasta	12,644.5	66.2%	0	0	0	0.000%	0.000%
SUP-M2_SFD	BR3	SUPM2_BR3	File Name: SUPM2_06_03 (F037249)	cDNA FLJ35177 fis, clone PLACE6013885, highly similar to Polypeptide N-acetylgalactosaminyltransferase 6 (EC 2.4.1.41) OS=Homo sapiens PE=2 SV=1	tr|B3KRZ8|B3KRZ8_HUMAN	uni_human_2016.fasta	21,315.5	58.9%	0	0	0	0.000%	0.000%
SUP-M2_SFD	BR3	SUPM2_BR3	File Name: SUPM2_06_03 (F037249)	Isoform 2 of Carboxypeptidase Z OS=Homo sapiens GN=CPZ	sp|Q66K79-2|CBPZ_HUMAN,sp|Q66K79-3|CBPZ_HUMAN,sp|Q66K79|CBPZ_HUMAN,tr|B3KXS3|B3KXS3_HUMAN	uni_human_2016.fasta	73,657.1	53.7%	0	0	0	0.000%	0.000%
SUP-M2_SFD	BR3	SUPM2_BR3	File Name: SUPM2_06_03 (F037249)	DNA (cytosine-5)-methyltransferase OS=Homo sapiens GN=DNMT1 PE=3 SV=1	tr|A0A024R7E3|A0A024R7E3_HUMAN	uni_human_2016.fasta	189,570.8	51.1%	0	0	0	0.000%	0.000%
SUP-M2_SFD	BR3	SUPM2_BR3	File Name: SUPM2_06_03 (F037249)	Isoform 1 of Tudor domain-containing protein 5 OS=Homo sapiens GN=TDRD5	sp|Q8NAT2-1|TDRD5_HUMAN,sp|Q8NAT2|TDRD5_HUMAN,tr|A0A024R910|A0A024R910_HUMAN	uni_human_2016.fasta	109,739.5	60.9%	0	0	0	0.000%	0.000%
SUP-M2_SFD	BR3	SUPM2_BR3	File Name: SUPM2_06_03 (F037249)	Isoform 2 of Treslin OS=Homo sapiens GN=TICRR	sp|Q7Z2Z1-2|TICRR_HUMAN	uni_human_2016.fasta	210,788.8	58.1%	0	0	0	0.000%	0.000%
SUP-M2_SFD	BR3	SUPM2_BR3	File Name: SUPM2_06_03 (F037249)	Isoform 2 of Shugoshin-like 2 OS=Homo sapiens GN=SGOL2	sp|Q562F6-2|SGOL2_HUMAN,sp|Q562F6|SGOL2_HUMAN,tr|B7Z7S9|B7Z7S9_HUMAN	uni_human_2016.fasta	144,743.6	72.4%	0	0	0	0.000%	0.000%
SUP-M2_SFD	BR3	SUPM2_BR3	File Name: SUPM2_06_03 (F037249)	SH3 and PX domain-containing protein 2B (Fragment) OS=Homo sapiens GN=SH3PXD2B PE=1 SV=1	tr|H0YAU1|H0YAU1_HUMAN	uni_human_2016.fasta	9,125.7	60.5%	0	0	0	0.000%	0.000%
SUP-M2_SFD	BR3	SUPM2_BR3	File Name: SUPM2_06_03 (F037249)	PH and SEC7 domain-containing protein 3 (Fragment) OS=Homo sapiens GN=PSD3 PE=1 SV=1	tr|E5RIH3|E5RIH3_HUMAN	uni_human_2016.fasta	15,389.2	50.1%	0	0	0	0.000%	0.000%
SUP-M2_SFD	BR3	SUPM2_BR3	File Name: SUPM2_06_03 (F037249)	AFG3-like protein 2 OS=Homo sapiens GN=AFG3L2 PE=1 SV=2	sp|Q9Y4W6|AFG32_HUMAN,tr|D3DUJ0|D3DUJ0_HUMAN,tr|Q8TA92|Q8TA92_HUMAN	uni_human_2016.fasta	88,586.8	85.6%	0	0	0	0.000%	0.000%
SUP-M2_SFD	BR3	SUPM2_BR3	File Name: SUPM2_06_03 (F037249)	Cyclin-dependent kinase-like 3 OS=Homo sapiens GN=CDKL3 PE=1 SV=1	sp|Q8IVW4|CDKL3_HUMAN,tr|E7ET86|E7ET86_HUMAN	uni_human_2016.fasta	67,516.0	66.2%	0	0	0	0.000%	0.000%
SUP-M2_SFD	BR3	SUPM2_BR3	File Name: SUPM2_06_03 (F037249)	Heterogeneous nuclear ribonucleoproteins A2/B1 OS=Homo sapiens GN=HNRNPA2B1 PE=1 SV=2	sp|P22626|ROA2_HUMAN	uni_human_2016.fasta	37,430.3	66.2%	0	0	0	0.000%	0.000%
SUP-M2_SFD	BR3	SUPM2_BR3	File Name: SUPM2_06_03 (F037249)	NEDD8-activating enzyme E1 catalytic subunit OS=Homo sapiens GN=UBA3 PE=1 SV=2	sp|Q8TBC4|UBA3_HUMAN,tr|B2RBP3|B2RBP3_HUMAN,tr|J3JZZ9|J3JZZ9_HUMAN	uni_human_2016.fasta	51,853.4	79.4%	1	1	1	0.0359%	1.94%
SUP-M2_SFD	BR3	SUPM2_BR3	File Name: SUPM2_06_03 (F037249)	Nuclear pore complex protein Nup160 (Fragment) OS=Homo sapiens GN=NUP160 PE=1 SV=2	tr|E9PR16|E9PR16_HUMAN	uni_human_2016.fasta	127,443.6	60.2%	0	0	0	0.000%	0.000%
SUP-M2_SFD	BR3	SUPM2_BR3	File Name: SUPM2_06_03 (F037249)	Isoform 2 of Transcription factor TFIIIB component B'' homolog OS=Homo sapiens GN=BDP1	sp|A6H8Y1-2|BDP1_HUMAN,sp|A6H8Y1-6|BDP1_HUMAN,sp|A6H8Y1-7|BDP1_HUMAN,sp|A6H8Y1|BDP1_HUMAN,tr|A0A0G2JNU3|A0A0G2JNU3_HUMAN,tr|B1WB49|B1WB49_HUMAN	uni_human_2016.fasta	293,882.6	64.7%	0	0	0	0.000%	0.000%
SUP-M2_SFD	BR3	SUPM2_BR3	File Name: SUPM2_06_03 (F037249)	Isoform 2 of NAD kinase OS=Homo sapiens GN=NADK	sp|O95544-2|NADK_HUMAN,sp|O95544|NADK_HUMAN,tr|A0A024R058|A0A024R058_HUMAN,tr|A8K6D4|A8K6D4_HUMAN,tr|A8K6R3|A8K6R3_HUMAN	uni_human_2016.fasta	49,228.0	66.2%	0	0	0	0.000%	0.000%
SUP-M2_SFD	BR3	SUPM2_BR3	File Name: SUPM2_06_03 (F037249)	Isoform 3 of Inactive phospholipase D5 OS=Homo sapiens GN=PLD5	sp|Q8N7P1-3|PLD5_HUMAN	uni_human_2016.fasta	37,737.7	78.2%	0	0	0	0.000%	0.000%
SUP-M2_SFD	BR3	SUPM2_BR3	File Name: SUPM2_06_03 (F037249)	PDZ and LIM domain protein 5 (Fragment) OS=Homo sapiens GN=PDLIM5 PE=1 SV=1	tr|H0YBI4|H0YBI4_HUMAN	uni_human_2016.fasta	21,768.1	70.6%	0	0	0	0.000%	0.000%
SUP-M2_SFD	BR3	SUPM2_BR3	File Name: SUPM2_06_03 (F037249)	Protein SON (Fragment) OS=Homo sapiens GN=SON PE=1 SV=1	tr|H7C1M2|H7C1M2_HUMAN	uni_human_2016.fasta	160,022.0	67.2%	0	0	0	0.000%	0.000%
SUP-M2_SFD	BR3	SUPM2_BR3	File Name: SUPM2_06_03 (F037249)	Isoform 2 of Cell cycle and apoptosis regulator protein 2 OS=Homo sapiens GN=CCAR2	sp|Q8N163-2|CCAR2_HUMAN,sp|Q8N163|CCAR2_HUMAN,tr|B3KTJ9|B3KTJ9_HUMAN,tr|E2PSM9|E2PSM9_HUMAN,tr|G3V119|G3V119_HUMAN,tr|H0YB24|H0YB24_HUMAN	uni_human_2016.fasta	102,903.1	59.9%	0	0	0	0.000%	0.000%
SUP-M2_SFD	BR3	SUPM2_BR3	File Name: SUPM2_06_03 (F037249)	Little elongation complex subunit 1 OS=Homo sapiens GN=ICE1 PE=1 SV=5	sp|Q9Y2F5|ICE1_HUMAN	uni_human_2016.fasta	247,891.8	95.1%	1	1	1	0.0359%	0.309%
SUP-M2_SFD	BR3	SUPM2_BR3	File Name: SUPM2_06_03 (F037249)	MHC class I antigen (Fragment) OS=Homo sapiens GN=HLA-A PE=3 SV=1	tr|H9C3I1|H9C3I1_HUMAN,tr|H9C3I7|H9C3I7_HUMAN,tr|H9C3I9|H9C3I9_HUMAN,tr|H9C3J0|H9C3J0_HUMAN,tr|H9C3K2|H9C3K2_HUMAN,tr|H9C3K3|H9C3K3_HUMAN	uni_human_2016.fasta	9,596.9	73.4%	0	0	0	0.000%	0.000%
SUP-M2_SFD	BR3	SUPM2_BR3	File Name: SUPM2_06_03 (F037249)	Purine nucleoside phosphorylase OS=Homo sapiens GN=PNP PE=1 SV=2	sp|P00491|PNPH_HUMAN,tr|Q8N7G1|Q8N7G1_HUMAN,tr|V9HWH6|V9HWH6_HUMAN	uni_human_2016.fasta	32,118.0	62.0%	0	0	0	0.000%	0.000%
SUP-M2_SFD	BR3	SUPM2_BR3	File Name: SUPM2_07_03 (F037250)	Isoform 2 of Heterogeneous nuclear ribonucleoprotein R OS=Homo sapiens GN=HNRNPR	sp|O43390-2|HNRPR_HUMAN,sp|O43390-4|HNRPR_HUMAN,sp|O43390|HNRPR_HUMAN,tr|B2R7W4|B2R7W4_HUMAN,tr|Q0VGD6|Q0VGD6_HUMAN,tr|Q6MZS5|Q6MZS5_HUMAN	uni_human_2016.fasta	70,943.9	92.7%	1	1	1	0.0298%	1.89%
SUP-M2_SFD	BR3	SUPM2_BR3	File Name: SUPM2_07_03 (F037250)	Nucleolin OS=Homo sapiens GN=NCL PE=1 SV=3	sp|P19338|NUCL_HUMAN,tr|A0A024R4A0|A0A024R4A0_HUMAN	uni_human_2016.fasta	76,615.9	92.7%	1	1	1	0.0298%	0.986%
SUP-M2_SFD	BR3	SUPM2_BR3	File Name: SUPM2_07_03 (F037250)	T-complex protein 1 subunit gamma OS=Homo sapiens PE=2 SV=1	tr|Q2TU64|Q2TU64_HUMAN	uni_human_2016.fasta	60,580.4	92.7%	1	1	1	0.0298%	2.02%
SUP-M2_SFD	BR3	SUPM2_BR3	File Name: SUPM2_07_03 (F037250)	Isoform 2 of Nucleolar protein 9 OS=Homo sapiens GN=NOP9	sp|Q86U38-2|NOP9_HUMAN	uni_human_2016.fasta	58,162.4	89.5%	1	1	1	0.0298%	2.62%
SUP-M2_SFD	BR3	SUPM2_BR3	File Name: SUPM2_07_03 (F037250)	Isoform 4 of Erythroid differentiation-related factor 1 OS=Homo sapiens GN=EDRF1	sp|Q3B7T1-5|EDRF1_HUMAN,sp|Q3B7T1|EDRF1_HUMAN	uni_human_2016.fasta	138,533.2	44.2%	0	0	0	0.000%	0.000%
SUP-M2_SFD	BR3	SUPM2_BR3	File Name: SUPM2_07_03 (F037250)	60S ribosomal protein L27 OS=Homo sapiens PE=2 SV=1	tr|B2R4D8|B2R4D8_HUMAN	uni_human_2016.fasta	15,770.4	82.0%	0	0	0	0.000%	0.000%
SUP-M2_SFD	BR3	SUPM2_BR3	File Name: SUPM2_07_03 (F037250)	Peroxidasin-like protein OS=Homo sapiens GN=PXDNL PE=1 SV=3	sp|A1KZ92|PXDNL_HUMAN,tr|A0A059U7G5|A0A059U7G5_HUMAN	uni_human_2016.fasta	163,686.9	53.2%	0	0	0	0.000%	0.000%
SUP-M2_SFD	BR3	SUPM2_BR3	File Name: SUPM2_07_03 (F037250)	Uncharacterized protein OS=Homo sapiens PE=4 SV=1	tr|A0A096LNW5|A0A096LNW5_HUMAN	uni_human_2016.fasta	25,940.3	66.3%	0	0	0	0.000%	0.000%
SUP-M2_SFD	BR3	SUPM2_BR3	File Name: SUPM2_07_03 (F037250)	Isoform 2 of Filamin-A OS=Homo sapiens GN=FLNA	sp|P21333-2|FLNA_HUMAN,sp|P21333|FLNA_HUMAN,tr|Q5HY54|Q5HY54_HUMAN	uni_human_2016.fasta	280,729.4	63.5%	0	0	0	0.000%	0.000%
SUP-M2_SFD	BR3	SUPM2_BR3	File Name: SUPM2_07_03 (F037250)	Dolichyl-diphosphooligosaccharide--protein glycosyltransferase subunit 1 OS=Homo sapiens GN=RPN1 PE=1 SV=1	sp|P04843|RPN1_HUMAN,tr|B7Z4L4|B7Z4L4_HUMAN,tr|Q53EP4|Q53EP4_HUMAN,tr|Q6IBR0|Q6IBR0_HUMAN,tr|Q96HX3|Q96HX3_HUMAN	uni_human_2016.fasta	68,571.0	92.7%	1	1	1	0.0298%	1.65%
SUP-M2_SFD	BR3	SUPM2_BR3	File Name: SUPM2_07_03 (F037250)	Alkyldihydroxyacetonephosphate synthase, peroxisomal OS=Homo sapiens GN=AGPS PE=1 SV=1	sp|O00116|ADAS_HUMAN,tr|B7Z3Q4|B7Z3Q4_HUMAN,tr|B8ZZ81|B8ZZ81_HUMAN	uni_human_2016.fasta	72,913.3	92.7%	1	1	1	0.0298%	2.58%
SUP-M2_SFD	BR3	SUPM2_BR3	File Name: SUPM2_07_03 (F037250)	Isoform 2 of Leukotriene A-4 hydrolase OS=Homo sapiens GN=LTA4H	sp|P09960-2|LKHA4_HUMAN,sp|P09960|LKHA4_HUMAN,tr|A0A140VK27|A0A140VK27_HUMAN,tr|Q59ES1|Q59ES1_HUMAN	uni_human_2016.fasta	69,287.1	99.8%	2	2	2	0.0596%	5.64%
SUP-M2_SFD	BR3	SUPM2_BR3	File Name: SUPM2_07_03 (F037250)	Plastin-2 OS=Homo sapiens GN=LCP1 PE=1 SV=6	sp|P13796|PLSL_HUMAN,tr|A0A024RDT4|A0A024RDT4_HUMAN,tr|Q53FI1|Q53FI1_HUMAN,tr|Q59GX5|Q59GX5_HUMAN,tr|V9HWJ7|V9HWJ7_HUMAN	uni_human_2016.fasta	70,291.2	100.0%	4	5	5	0.149%	7.81%
SUP-M2_SFD	BR3	SUPM2_BR3	File Name: SUPM2_07_03 (F037250)	Sialidase-2 OS=Homo sapiens GN=NEU2 PE=1 SV=2	sp|Q9Y3R4|NEUR2_HUMAN	uni_human_2016.fasta	42,253.3	92.7%	1	1	1	0.0298%	3.68%
SUP-M2_SFD	BR3	SUPM2_BR3	File Name: SUPM2_07_03 (F037250)	Pyruvate kinase PKM OS=Homo sapiens GN=PKM PE=1 SV=4	sp|P14618|KPYM_HUMAN,tr|V9HWB8|V9HWB8_HUMAN	uni_human_2016.fasta	57,937.5	99.8%	2	2	2	0.0596%	4.52%
SUP-M2_SFD	BR3	SUPM2_BR3	File Name: SUPM2_07_03 (F037250)	Katanin p60 ATPase-containing subunit A-like 1 OS=Homo sapiens GN=KATNAL1 PE=1 SV=1	sp|Q9BW62|KATL1_HUMAN,tr|A0A024RDP8|A0A024RDP8_HUMAN,tr|B2RDY3|B2RDY3_HUMAN,tr|B3KUK7|B3KUK7_HUMAN	uni_human_2016.fasta	55,394.0	64.1%	0	0	0	0.000%	0.000%
SUP-M2_SFD	BR3	SUPM2_BR3	File Name: SUPM2_07_03 (F037250)	Isoform 2 of Very long-chain specific acyl-CoA dehydrogenase, mitochondrial OS=Homo sapiens GN=ACADVL	sp|P49748-2|ACADV_HUMAN,sp|P49748-3|ACADV_HUMAN,sp|P49748|ACADV_HUMAN,tr|B3KPA6|B3KPA6_HUMAN,tr|B3KPX1|B3KPX1_HUMAN,tr|B4DEA8|B4DEA8_HUMAN,tr|G3V1M7|G3V1M7_HUMAN,tr|Q53HR2|Q53HR2_HUMAN	uni_human_2016.fasta	70,391.6	92.7%	1	1	1	0.0298%	1.58%
SUP-M2_SFD	BR3	SUPM2_BR3	File Name: SUPM2_07_03 (F037250)	(Bos taurus) Bovine serum albumin precursor	IPI:CON_00708398.1|SWISS-PROT:P02769	uni_human_2016.fasta	69,294.2	100.0%	4	5	5	0.149%	7.74%
SUP-M2_SFD	BR3	SUPM2_BR3	File Name: SUPM2_07_03 (F037250)	Phenylalanine--tRNA ligase alpha subunit (Fragment) OS=Homo sapiens GN=FARSA PE=1 SV=7	tr|K7EPH2|K7EPH2_HUMAN	uni_human_2016.fasta	43,198.9	49.9%	0	0	0	0.000%	0.000%
SUP-M2_SFD	BR3	SUPM2_BR3	File Name: SUPM2_07_03 (F037250)	Heat shock protein HSP 90-beta OS=Homo sapiens GN=HSP90AB1 PE=1 SV=4	sp|P08238|HS90B_HUMAN,tr|A0A024RD80|A0A024RD80_HUMAN	uni_human_2016.fasta	83,267.3	92.7%	1	1	1	0.0298%	2.62%
SUP-M2_SFD	BR3	SUPM2_BR3	File Name: SUPM2_07_03 (F037250)	Transcription factor p65 OS=Homo sapiens GN=RELA PE=1 SV=1	tr|E9PKV4|E9PKV4_HUMAN	uni_human_2016.fasta	26,652.6	92.7%	1	1	1	0.0298%	5.06%
SUP-M2_SFD	BR3	SUPM2_BR3	File Name: SUPM2_07_03 (F037250)	Isoform Monomeric of Arginine--tRNA ligase, cytoplasmic OS=Homo sapiens GN=RARS	sp|P54136-2|SYRC_HUMAN,sp|P54136|SYRC_HUMAN,tr|B4DXW6|B4DXW6_HUMAN	uni_human_2016.fasta	75,382.0	92.7%	1	1	1	0.0298%	1.70%
SUP-M2_SFD	BR3	SUPM2_BR3	File Name: SUPM2_07_03 (F037250)	Isoform 2 of Eukaryotic translation initiation factor 3 subunit D OS=Homo sapiens GN=EIF3D	sp|O15371-2|EIF3D_HUMAN,sp|O15371-3|EIF3D_HUMAN,sp|O15371|EIF3D_HUMAN,tr|B4E1K8|B4E1K8_HUMAN	uni_human_2016.fasta	63,973.8	92.7%	1	1	1	0.0298%	2.20%
SUP-M2_SFD	BR3	SUPM2_BR3	File Name: SUPM2_07_03 (F037250)	Isoform 2 of Replication initiator 1 OS=Homo sapiens GN=REPIN1	sp|Q9BWE0-4|REPI1_HUMAN,sp|Q9BWE0|REPI1_HUMAN,tr|A0A090N8H1|A0A090N8H1_HUMAN,tr|A0A090N8Z2|A0A090N8Z2_HUMAN,tr|A8K9F5|A8K9F5_HUMAN,tr|C9JYJ8|C9JYJ8_HUMAN,tr|C9JZE3|C9JZE3_HUMAN	uni_human_2016.fasta	63,573.9	92.7%	1	1	1	0.0298%	2.56%
SUP-M2_SFD	BR3	SUPM2_BR3	File Name: SUPM2_07_03 (F037250)	Phosphoenolpyruvate carboxykinase [GTP], mitochondrial OS=Homo sapiens GN=PCK2 PE=1 SV=2	tr|H0YM31|H0YM31_HUMAN	uni_human_2016.fasta	54,644.5	92.7%	1	1	1	0.0298%	2.75%
SUP-M2_SFD	BR3	SUPM2_BR3	File Name: SUPM2_07_03 (F037250)	Tyrosine-protein phosphatase non-receptor type 11 (Fragment) OS=Homo sapiens GN=PTPN11 PE=1 SV=1	tr|H0YF12|H0YF12_HUMAN	uni_human_2016.fasta	12,337.8	92.7%	1	1	1	0.0298%	8.33%
SUP-M2_SFD	BR3	SUPM2_BR3	File Name: SUPM2_07_03 (F037250)	Seven transmembrane helix receptor OS=Homo sapiens PE=3 SV=1	tr|Q8NHC2|Q8NHC2_HUMAN	uni_human_2016.fasta	31,530.1	92.7%	1	1	1	0.0298%	3.45%
SUP-M2_SFD	BR3	SUPM2_BR3	File Name: SUPM2_07_03 (F037250)	Isoform Short of Heterogeneous nuclear ribonucleoprotein U OS=Homo sapiens GN=HNRNPU	sp|Q00839-2|HNRPU_HUMAN,tr|B4DLR3|B4DLR3_HUMAN	uni_human_2016.fasta	88,980.3	92.7%	1	1	1	0.0298%	1.86%
SUP-M2_SFD	BR3	SUPM2_BR3	File Name: SUPM2_07_03 (F037250)	Trinucleotide repeat-containing gene 6A protein (Fragment) OS=Homo sapiens GN=TNRC6A PE=1 SV=1	tr|H3BTQ1|H3BTQ1_HUMAN	uni_human_2016.fasta	22,158.4	71.3%	0	0	0	0.000%	0.000%
SUP-M2_SFD	BR3	SUPM2_BR3	File Name: SUPM2_07_03 (F037250)	cDNA FLJ30200 fis, clone BRACE2001455, highly similar to HEAT SHOCK FACTOR PROTEIN 1 OS=Homo sapiens PE=2 SV=1	tr|B3KNQ9|B3KNQ9_HUMAN,tr|B3KWP0|B3KWP0_HUMAN	uni_human_2016.fasta	31,943.6	92.7%	1	1	1	0.0298%	5.25%
SUP-M2_SFD	BR3	SUPM2_BR3	File Name: SUPM2_07_03 (F037250)	TNF receptor-associated protein 1 (Fragment) OS=Homo sapiens GN=TRAP1 PE=2 SV=1	tr|K0A7K7|K0A7K7_HUMAN,tr|Q59EK6|Q59EK6_HUMAN,tr|Q5CAQ4|Q5CAQ4_HUMAN	uni_human_2016.fasta	57,235.6	75.7%	1	1	1	0.0298%	1.48%
SUP-M2_SFD	BR3	SUPM2_BR3	File Name: SUPM2_07_03 (F037250)	Protein sel-1 homolog 1 OS=Homo sapiens GN=SEL1L PE=1 SV=3	sp|Q9UBV2|SE1L1_HUMAN	uni_human_2016.fasta	88,756.5	43.1%	0	0	0	0.000%	0.000%
SUP-M2_SFD	BR3	SUPM2_BR3	File Name: SUPM2_07_03 (F037250)	Isoform 2 of Cleavage and polyadenylation specificity factor subunit 6 OS=Homo sapiens GN=CPSF6	sp|Q16630-2|CPSF6_HUMAN,sp|Q16630-3|CPSF6_HUMAN,sp|Q16630|CPSF6_HUMAN,tr|B4DSU9|B4DSU9_HUMAN,tr|F8WJN3|F8WJN3_HUMAN	uni_human_2016.fasta	59,211.0	92.7%	1	1	1	0.0298%	2.38%
SUP-M2_SFD	BR3	SUPM2_BR3	File Name: SUPM2_07_03 (F037250)	Prelamin-A/C OS=Homo sapiens GN=LMNA PE=1 SV=1	sp|P02545|LMNA_HUMAN	uni_human_2016.fasta	74,140.7	100.0%	7	9	9	0.268%	14.5%
SUP-M2_SFD	BR3	SUPM2_BR3	File Name: SUPM2_07_03 (F037250)	Serine/threonine-protein kinase A-Raf OS=Homo sapiens GN=ARAF PE=1 SV=2	sp|P10398|ARAF_HUMAN,tr|A0A024R178|A0A024R178_HUMAN,tr|A0A0S2Z3F2|A0A0S2Z3F2_HUMAN,tr|B4DV85|B4DV85_HUMAN,tr|Q96II5|Q96II5_HUMAN	uni_human_2016.fasta	67,585.6	92.7%	1	1	1	0.0298%	1.98%
SUP-M2_SFD	BR3	SUPM2_BR3	File Name: SUPM2_07_03 (F037250)	Glycogen phosphorylase, brain form OS=Homo sapiens GN=PYGB PE=1 SV=5	sp|P11216|PYGB_HUMAN	uni_human_2016.fasta	96,698.3	91.6%	1	1	1	0.0298%	2.25%
SUP-M2_SFD	BR3	SUPM2_BR3	File Name: SUPM2_07_03 (F037250)	Keratin, type II cytoskeletal 1 OS=Homo sapiens GN=KRT1 PE=1 SV=6	sp|P04264|K2C1_HUMAN,tr|H6VRF8|H6VRF8_HUMAN,tr|H6VRG0|H6VRG0_HUMAN,tr|H6VRG1|H6VRG1_HUMAN,tr|H6VRG3|H6VRG3_HUMAN	uni_human_2016.fasta	66,040.3	92.7%	1	1	1	0.0298%	5.12%
SUP-M2_SFD	BR3	SUPM2_BR3	File Name: SUPM2_07_03 (F037250)	Leucine-rich repeat-containing protein 47 OS=Homo sapiens GN=LRRC47 PE=1 SV=1	sp|Q8N1G4|LRC47_HUMAN,tr|A0A024R4G1|A0A024R4G1_HUMAN	uni_human_2016.fasta	63,474.8	100.0%	3	3	3	0.0894%	8.40%
SUP-M2_SFD	BR3	SUPM2_BR3	File Name: SUPM2_07_03 (F037250)	Keratin 1 OS=Homo sapiens GN=KRT1 PE=3 SV=1	tr|H6VRG2|H6VRG2_HUMAN	uni_human_2016.fasta	66,067.3	99.8%	2	2	2	0.0596%	3.26%
SUP-M2_SFD	BR3	SUPM2_BR3	File Name: SUPM2_07_03 (F037250)	Receptor expression-enhancing protein OS=Homo sapiens PE=2 SV=1	tr|A8K4Y6|A8K4Y6_HUMAN	uni_human_2016.fasta	28,475.6	60.5%	0	0	0	0.000%	0.000%
SUP-M2_SFD	BR3	SUPM2_BR3	File Name: SUPM2_07_03 (F037250)	Gap junction alpha-5 protein OS=Homo sapiens GN=GJA5 PE=1 SV=3	sp|P36382|CXA5_HUMAN,tr|X5D2H9|X5D2H9_HUMAN	uni_human_2016.fasta	40,379.8	92.7%	1	1	1	0.0298%	2.51%
SUP-M2_SFD	BR3	SUPM2_BR3	File Name: SUPM2_07_03 (F037250)	cDNA FLJ44170 fis, clone THYMU2035319, highly similar to RNA-binding region-containing protein 2 OS=Homo sapiens PE=2 SV=1	tr|B3KWX7|B3KWX7_HUMAN	uni_human_2016.fasta	56,745.7	92.7%	1	1	1	0.0298%	6.72%
SUP-M2_SFD	BR3	SUPM2_BR3	File Name: SUPM2_07_03 (F037250)	Olfactory receptor 12D2 OS=Homo sapiens GN=OR12D2 PE=2 SV=2	sp|P58182|O12D2_HUMAN,tr|A0A126GV87|A0A126GV87_HUMAN,tr|A0A140T931|A0A140T931_HUMAN,tr|A0A140T9F1|A0A140T9F1_HUMAN	uni_human_2016.fasta	34,814.2	51.9%	0	0	0	0.000%	0.000%
SUP-M2_SFD	BR3	SUPM2_BR3	File Name: SUPM2_07_03 (F037250)	Isoform 2 of Signal recognition particle subunit SRP68 OS=Homo sapiens GN=SRP68	sp|Q9UHB9-2|SRP68_HUMAN,sp|Q9UHB9-4|SRP68_HUMAN,sp|Q9UHB9|SRP68_HUMAN	uni_human_2016.fasta	70,732.0	99.8%	2	2	2	0.0596%	3.19%
SUP-M2_SFD	BR3	SUPM2_BR3	File Name: SUPM2_07_03 (F037250)	PH and SEC7 domain-containing protein 3 (Fragment) OS=Homo sapiens GN=PSD3 PE=1 SV=1	tr|E5RIH3|E5RIH3_HUMAN	uni_human_2016.fasta	15,389.2	80.2%	1	1	1	0.0298%	9.15%
SUP-M2_SFD	BR3	SUPM2_BR3	File Name: SUPM2_07_03 (F037250)	F-box only protein 43 OS=Homo sapiens GN=FBXO43 PE=1 SV=3	sp|Q4G163|FBX43_HUMAN	uni_human_2016.fasta	78,404.8	72.2%	0	0	0	0.000%	0.000%
SUP-M2_SFD	BR3	SUPM2_BR3	File Name: SUPM2_07_03 (F037250)	5-hydroxytryptamine receptor 1B OS=Homo sapiens GN=HTR1B PE=1 SV=1	sp|P28222|5HT1B_HUMAN,tr|A8K215|A8K215_HUMAN,tr|X5D7I5|X5D7I5_HUMAN	uni_human_2016.fasta	43,569.3	91.4%	1	1	1	0.0298%	2.31%
SUP-M2_SFD	BR3	SUPM2_BR3	File Name: SUPM2_07_03 (F037250)	Fragile X mental retardation 1 OS=Homo sapiens GN=FMR1 PE=1 SV=1	tr|R9WNI0|R9WNI0_HUMAN	uni_human_2016.fasta	61,516.1	70.2%	0	0	0	0.000%	0.000%
SUP-M2_SFD	BR3	SUPM2_BR3	File Name: SUPM2_07_03 (F037250)	Isoform 2 of 4F2 cell-surface antigen heavy chain OS=Homo sapiens GN=SLC3A2	sp|P08195-2|4F2_HUMAN,tr|B4E2Z3|B4E2Z3_HUMAN	uni_human_2016.fasta	57,947.4	98.4%	1	1	1	0.0298%	2.27%
SUP-M2_SFD	BR3	SUPM2_BR3	File Name: SUPM2_07_03 (F037250)	Oxysterol-binding protein OS=Homo sapiens PE=2 SV=1	tr|Q9NX98|Q9NX98_HUMAN	uni_human_2016.fasta	65,973.3	44.0%	0	0	0	0.000%	0.000%
SUP-M2_SFD	BR3	SUPM2_BR3	File Name: SUPM2_07_03 (F037250)	Isoform 2 of Heterogeneous nuclear ribonucleoprotein Q OS=Homo sapiens GN=SYNCRIP	sp|O60506-2|HNRPQ_HUMAN,sp|O60506|HNRPQ_HUMAN,tr|B2R8Z8|B2R8Z8_HUMAN	uni_human_2016.fasta	69,603.5	92.7%	1	2	2	0.0596%	3.91%
SUP-M2_SFD	BR3	SUPM2_BR3	File Name: SUPM2_07_03 (F037250)	Isoform 2 of Heat shock protein HSP 90-alpha OS=Homo sapiens GN=HSP90AA1	sp|P07900-2|HS90A_HUMAN,sp|P07900|HS90A_HUMAN,tr|K9JA46|K9JA46_HUMAN	uni_human_2016.fasta	84,663.2	99.8%	2	2	2	0.0596%	2.81%
SUP-M2_SFD	BR3	SUPM2_BR3	File Name: SUPM2_07_03 (F037250)	Trypsin - Sus scrofa (Pig).	IPI:CON_Trypsin|SWISS-PROT:P00761|TRYP_PIG	uni_human_2016.fasta	24,409.3	92.7%	1	1	2	0.0596%	8.66%
SUP-M2_SFD	BR3	SUPM2_BR3	File Name: SUPM2_07_03 (F037250)	Isoform 2 of Succinate dehydrogenase [ubiquinone] flavoprotein subunit, mitochondrial OS=Homo sapiens GN=SDHA	sp|P31040-2|SDHA_HUMAN,sp|P31040-3|SDHA_HUMAN,sp|P31040|SDHA_HUMAN,tr|A0A024QZ30|A0A024QZ30_HUMAN,tr|A0A087X1I3|A0A087X1I3_HUMAN,tr|B4DYN5|B4DYN5_HUMAN,tr|D6RFM5|D6RFM5_HUMAN	uni_human_2016.fasta	72,691.8	99.6%	2	2	2	0.0596%	2.92%
SUP-M2_SFD	BR3	SUPM2_BR3	File Name: SUPM2_07_03 (F037250)	Splicing factor, proline- and glutamine-rich OS=Homo sapiens GN=SFPQ PE=1 SV=2	sp|P23246|SFPQ_HUMAN,tr|Q86VG2|Q86VG2_HUMAN	uni_human_2016.fasta	76,149.5	65.9%	0	0	0	0.000%	0.000%
SUP-M2_SFD	BR3	SUPM2_BR3	File Name: SUPM2_07_03 (F037250)	Replication protein A 70 kDa DNA-binding subunit OS=Homo sapiens GN=RPA1 PE=1 SV=2	sp|P27694|RFA1_HUMAN	uni_human_2016.fasta	68,139.0	99.8%	2	2	2	0.0596%	3.41%
SUP-M2_SFD	BR3	SUPM2_BR3	File Name: SUPM2_07_03 (F037250)	Isoform 5 of Protein arginine N-methyltransferase 5 OS=Homo sapiens GN=PRMT5	sp|O14744-5|ANM5_HUMAN,sp|O14744|ANM5_HUMAN,tr|B2RDD7|B2RDD7_HUMAN	uni_human_2016.fasta	72,685.1	92.7%	1	1	1	0.0298%	1.69%
SUP-M2_SFD	BR3	SUPM2_BR3	File Name: SUPM2_07_03 (F037250)	Eukaryotic translation initiation factor 3 subunit C-like protein OS=Homo sapiens GN=EIF3CL PE=3 SV=1	sp|B5ME19|EIFCL_HUMAN,sp|Q99613|EIF3C_HUMAN,tr|A0A024QYU9|A0A024QYU9_HUMAN,tr|A1KYQ7|A1KYQ7_HUMAN	uni_human_2016.fasta	105,347.2	62.9%	0	0	0	0.000%	0.000%
SUP-M2_SFD	BR3	SUPM2_BR3	File Name: SUPM2_07_03 (F037250)	Peroxisomal membrane protein PEX16 (Fragment) OS=Homo sapiens GN=PEX16 PE=1 SV=1	tr|E9PLS4|E9PLS4_HUMAN,tr|E9PP98|E9PP98_HUMAN	uni_human_2016.fasta	17,995.6	63.1%	0	0	0	0.000%	0.000%
SUP-M2_SFD	BR3	SUPM2_BR3	File Name: SUPM2_07_03 (F037250)	Immunity-related GTPase family Q protein OS=Homo sapiens GN=IRGQ PE=1 SV=1	sp|Q8WZA9|IRGQ_HUMAN,tr|B7ZMD6|B7ZMD6_HUMAN	uni_human_2016.fasta	62,718.5	86.0%	1	1	1	0.0298%	1.77%
SUP-M2_SFD	BR3	SUPM2_BR3	File Name: SUPM2_07_03 (F037250)	DNA repair and recombination protein RAD54-like (Fragment) OS=Homo sapiens GN=RAD54L PE=1 SV=1	tr|A0A087WTB0|A0A087WTB0_HUMAN	uni_human_2016.fasta	28,494.5	92.7%	1	1	1	0.0298%	4.30%
SUP-M2_SFD	BR3	SUPM2_BR3	File Name: SUPM2_07_03 (F037250)	Isoform 2 of Hypermethylated in cancer 2 protein OS=Homo sapiens GN=HIC2	sp|Q96JB3-2|HIC2_HUMAN	uni_human_2016.fasta	64,228.4	87.3%	1	1	1	0.0298%	1.68%
SUP-M2_SFD	BR3	SUPM2_BR3	File Name: SUPM2_07_03 (F037250)	Isoform 2 of V-type proton ATPase catalytic subunit A OS=Homo sapiens GN=ATP6V1A	sp|P38606-2|VATA_HUMAN,sp|P38606|VATA_HUMAN	uni_human_2016.fasta	68,305.5	100.0%	3	3	3	0.0894%	5.82%
SUP-M2_SFD	BR3	SUPM2_BR3	File Name: SUPM2_07_03 (F037250)	Cytochrome P450 26A1 OS=Homo sapiens GN=CYP26A1 PE=4 SV=1	tr|A0A096LNN2|A0A096LNN2_HUMAN	uni_human_2016.fasta	27,848.6	85.9%	1	1	1	0.0298%	4.30%
SUP-M2_SFD	BR3	SUPM2_BR3	File Name: SUPM2_07_03 (F037250)	Isoform 2 of Transketolase OS=Homo sapiens GN=TKT	sp|P29401-2|TKT_HUMAN,sp|P29401|TKT_HUMAN,tr|A0A0B4J1R6|A0A0B4J1R6_HUMAN,tr|A0A0K0K1H9|A0A0K0K1H9_HUMAN,tr|B3KSI4|B3KSI4_HUMAN,tr|B4E022|B4E022_HUMAN,tr|Q53EM5|Q53EM5_HUMAN,tr|V9HWD9|V9HWD9_HUMAN	uni_human_2016.fasta	67,879.4	99.8%	2	2	2	0.0596%	3.49%
SUP-M2_SFD	BR3	SUPM2_BR3	File Name: SUPM2_07_03 (F037250)	Isoform 2 of Collagen alpha-3(VI) chain OS=Homo sapiens GN=COL6A3	sp|P12111-2|CO6A3_HUMAN,sp|P12111-4|CO6A3_HUMAN,sp|P12111|CO6A3_HUMAN,tr|B7ZW00|B7ZW00_HUMAN,tr|D9ZGF2|D9ZGF2_HUMAN,tr|E7ENL6|E7ENL6_HUMAN	uni_human_2016.fasta	343,667.4	92.7%	1	1	1	0.0298%	0.303%
SUP-M2_SFD	BR3	SUPM2_BR3	File Name: SUPM2_07_03 (F037250)	Phospholipase A2 OS=Homo sapiens GN=PLA2G1B PE=1 SV=3	sp|P04054|PA21B_HUMAN,tr|Q9BS22|Q9BS22_HUMAN	uni_human_2016.fasta	16,360.0	85.6%	1	1	1	0.0298%	14.9%
SUP-M2_SFD	BR3	SUPM2_BR3	File Name: SUPM2_07_03 (F037250)	Isoform 2 of Paraspeckle component 1 OS=Homo sapiens GN=PSPC1	sp|Q8WXF1-2|PSPC1_HUMAN,sp|Q8WXF1|PSPC1_HUMAN,tr|A0A024RDP4|A0A024RDP4_HUMAN	uni_human_2016.fasta	58,744.5	99.2%	2	2	2	0.0596%	6.36%
SUP-M2_SFD	BR3	SUPM2_BR3	File Name: SUPM2_07_03 (F037250)	DNA replication licensing factor MCM5 OS=Homo sapiens GN=MCM5 PE=1 SV=5	sp|P33992|MCM5_HUMAN,tr|A8K521|A8K521_HUMAN,tr|B1AHB0|B1AHB0_HUMAN,tr|B4DQ39|B4DQ39_HUMAN	uni_human_2016.fasta	82,288.3	73.6%	1	1	1	0.0298%	1.77%
SUP-M2_SFD	BR3	SUPM2_BR3	File Name: SUPM2_07_03 (F037250)	Isoform 2 of Stress-induced-phosphoprotein 1 OS=Homo sapiens GN=STIP1	sp|P31948-2|STIP1_HUMAN,sp|P31948|STIP1_HUMAN	uni_human_2016.fasta	62,642.1	100.0%	4	7	8	0.238%	8.81%
SUP-M2_SFD	BR3	SUPM2_BR3	File Name: SUPM2_07_03 (F037250)	Protein RIDA (Fragment) OS=Homo sapiens GN=RIDA PE=1 SV=1	tr|H0YBX3|H0YBX3_HUMAN	uni_human_2016.fasta	13,826.2	62.5%	0	0	0	0.000%	0.000%
SUP-M2_SFD	BR3	SUPM2_BR3	File Name: SUPM2_07_03 (F037250)	Little elongation complex subunit 1 OS=Homo sapiens GN=ICE1 PE=1 SV=5	sp|Q9Y2F5|ICE1_HUMAN	uni_human_2016.fasta	247,891.8	68.0%	0	0	0	0.000%	0.000%
SUP-M2_SFD	BR3	SUPM2_BR3	File Name: SUPM2_07_03 (F037250)	Isoform 2 of ATP-dependent RNA helicase DDX3X OS=Homo sapiens GN=DDX3X	sp|O00571-2|DDX3X_HUMAN,sp|O00571|DDX3X_HUMAN,tr|A0A0D9SF53|A0A0D9SF53_HUMAN,tr|A0A0D9SFB3|A0A0D9SFB3_HUMAN,tr|A0A0D9SG12|A0A0D9SG12_HUMAN,tr|B5BTY4|B5BTY4_HUMAN,tr|Q59GX6|Q59GX6_HUMAN	uni_human_2016.fasta	73,245.8	99.8%	2	2	2	0.0596%	4.80%
SUP-M2_SFD	BR3	SUPM2_BR3	File Name: SUPM2_07_03 (F037250)	Isoform 4 of Tetratricopeptide repeat protein 39A OS=Homo sapiens GN=TTC39A	sp|Q5SRH9-4|TT39A_HUMAN,sp|Q5SRH9-5|TT39A_HUMAN,sp|Q5SRH9-6|TT39A_HUMAN,sp|Q5SRH9|TT39A_HUMAN,tr|A0A140VJY6|A0A140VJY6_HUMAN,tr|B7Z4W9|B7Z4W9_HUMAN,tr|D3DQ30|D3DQ30_HUMAN	uni_human_2016.fasta	69,781.1	48.6%	0	0	0	0.000%	0.000%
SUP-M2_SFD	BR3	SUPM2_BR3	File Name: SUPM2_07_03 (F037250)	Lamin-B1 OS=Homo sapiens GN=LMNB1 PE=1 SV=2	sp|P20700|LMNB1_HUMAN	uni_human_2016.fasta	66,409.6	100.0%	3	3	3	0.0894%	7.00%
SUP-M2_SFD	BR3	SUPM2_BR3	File Name: SUPM2_07_03 (F037250)	Mitochondrial heat shock 60kD protein 1 variant 1 OS=Homo sapiens GN=HSPD1 PE=2 SV=1	tr|B3GQS7|B3GQS7_HUMAN	uni_human_2016.fasta	60,681.3	92.7%	1	1	1	0.0298%	2.99%
SUP-M2_SFD	BR3	SUPM2_BR3	File Name: SUPM2_07_03 (F037250)	Uncharacterized protein KIAA1522 OS=Homo sapiens GN=KIAA1522 PE=1 SV=2	sp|Q9P206|K1522_HUMAN	uni_human_2016.fasta	107,095.1	48.8%	0	0	0	0.000%	0.000%
SUP-M2_SFD	BR3	SUPM2_BR3	File Name: SUPM2_07_03 (F037250)	Isoform 2 of Probable ATP-dependent RNA helicase DDX5 OS=Homo sapiens GN=DDX5	sp|P17844-2|DDX5_HUMAN,sp|P17844|DDX5_HUMAN,tr|B4DN41|B4DN41_HUMAN,tr|B5BUE6|B5BUE6_HUMAN,tr|J3KTA4|J3KTA4_HUMAN	uni_human_2016.fasta	69,149.7	99.8%	2	2	2	0.0596%	6.92%
SUP-M2_SFD	BR3	SUPM2_BR3	File Name: SUPM2_07_03 (F037250)	Isoform 2 of Heat shock 70 kDa protein 1A OS=Homo sapiens GN=HSPA1A	sp|P0DMV8-2|HS71A_HUMAN,sp|P0DMV8|HS71A_HUMAN,sp|P0DMV9|HS71B_HUMAN,tr|A0A0G2JIW1|A0A0G2JIW1_HUMAN,tr|A8K5I0|A8K5I0_HUMAN	uni_human_2016.fasta	70,054.0	100.0%	6	8	9	0.268%	14.3%
SUP-M2_SFD	BR3	SUPM2_BR3	File Name: SUPM2_07_03 (F037250)	Ran GTPase-activating protein 1 OS=Homo sapiens GN=RANGAP1 PE=1 SV=1	sp|P46060|RAGP1_HUMAN,tr|A0A024R1U0|A0A024R1U0_HUMAN	uni_human_2016.fasta	63,543.3	92.7%	1	1	1	0.0298%	2.04%
SUP-M2_SFD	BR3	SUPM2_BR3	File Name: SUPM2_07_03 (F037250)	Protein TRAJ56 (Fragment) OS=Homo sapiens GN=TRAJ56 PE=4 SV=1	tr|A0A075B6Z2|A0A075B6Z2_HUMAN,tr|A0N4V7|A0N4V7_HUMAN	uni_human_2016.fasta	2,213.7	91.5%	1	1	1	0.0298%	38.1%
SUP-M2_SFD	BR3	SUPM2_BR3	File Name: SUPM2_07_03 (F037250)	Alternative protein IPO7 OS=Homo sapiens GN=IPO7 PE=4 SV=1	tr|L8E8A9|L8E8A9_HUMAN	uni_human_2016.fasta	12,709.7	94.3%	1	1	1	0.0298%	7.69%
SUP-M2_SFD	BR3	SUPM2_BR3	File Name: SUPM2_07_03 (F037250)	78 kDa glucose-regulated protein OS=Homo sapiens GN=HSPA5 PE=1 SV=2	sp|P11021|GRP78_HUMAN	uni_human_2016.fasta	72,334.7	72.6%	1	1	1	0.0298%	2.14%
SUP-M2_SFD	BR3	SUPM2_BR3	File Name: SUPM2_07_03 (F037250)	Isoform 2 of Adenosine 3'-phospho 5'-phosphosulfate transporter 1 OS=Homo sapiens GN=SLC35B2	sp|Q8TB61-2|S35B2_HUMAN,sp|Q8TB61-3|S35B2_HUMAN,sp|Q8TB61-4|S35B2_HUMAN,sp|Q8TB61-5|S35B2_HUMAN,sp|Q8TB61|S35B2_HUMAN,tr|B3KVY9|B3KVY9_HUMAN	uni_human_2016.fasta	47,515.3	53.5%	0	0	0	0.000%	0.000%
SUP-M2_SFD	BR3	SUPM2_BR3	File Name: SUPM2_07_03 (F037250)	Protein Daple (Fragment) OS=Homo sapiens GN=CCDC88C PE=1 SV=1	tr|H0YJX5|H0YJX5_HUMAN	uni_human_2016.fasta	14,171.5	56.2%	0	0	0	0.000%	0.000%
SUP-M2_SFD	BR3	SUPM2_BR3	File Name: SUPM2_07_03 (F037250)	RNA-binding protein 39 (Fragment) OS=Homo sapiens GN=RBM39 PE=1 SV=1	tr|A0A0U1RQW2|A0A0U1RQW2_HUMAN	uni_human_2016.fasta	17,679.0	92.7%	1	1	1	0.0298%	10.4%
SUP-M2_SFD	BR3	SUPM2_BR3	File Name: SUPM2_07_03 (F037250)	Isoform 2 of X-ray repair cross-complementing protein 6 OS=Homo sapiens GN=XRCC6	sp|P12956-2|XRCC6_HUMAN,sp|P12956|XRCC6_HUMAN,tr|A0A024R1N4|A0A024R1N4_HUMAN,tr|B1AHC9|B1AHC9_HUMAN,tr|B2RDN9|B2RDN9_HUMAN,tr|B4DE32|B4DE32_HUMAN	uni_human_2016.fasta	69,846.4	99.8%	2	2	2	0.0596%	5.11%
SUP-M2_SFD	BR3	SUPM2_BR3	File Name: SUPM2_07_03 (F037250)	Tax_Id=9606 Gene_Symbol=KRT10 Keratin, type I cytoskeletal 10	IPI:CON_00009865.2|SWISS-PROT:P13645,sp|P13645|K1C10_HUMAN	uni_human_2016.fasta	59,512.4	92.7%	1	1	1	0.0298%	1.52%
SUP-M2_SFD	BR3	SUPM2_BR3	File Name: SUPM2_07_03 (F037250)	HCG2009934, isoform CRA_a OS=Homo sapiens GN=hCG_2009934 PE=4 SV=1	tr|A0A024RA64|A0A024RA64_HUMAN	uni_human_2016.fasta	19,096.0	82.5%	1	1	1	0.0298%	4.14%
SUP-M2_SFD	BR3	SUPM2_BR3	File Name: SUPM2_07_03 (F037250)	cDNA FLJ50442, highly similar to T-complex protein 1 subunit epsilon OS=Homo sapiens PE=2 SV=1	tr|B4DDU6|B4DDU6_HUMAN,tr|B7ZAR1|B7ZAR1_HUMAN	uni_human_2016.fasta	55,349.8	92.7%	1	1	1	0.0298%	1.99%
SUP-M2_SFD	BR3	SUPM2_BR3	File Name: SUPM2_07_03 (F037250)	cDNA FLJ52950 OS=Homo sapiens PE=2 SV=1	tr|B7Z504|B7Z504_HUMAN	uni_human_2016.fasta	18,407.1	85.4%	1	1	1	0.0298%	5.23%
SUP-M2_SFD	BR3	SUPM2_BR3	File Name: SUPM2_07_03 (F037250)	Sec1 family domain-containing protein 1 OS=Homo sapiens GN=SCFD1 PE=1 SV=4	sp|Q8WVM8|SCFD1_HUMAN,tr|Q53GW1|Q53GW1_HUMAN	uni_human_2016.fasta	72,382.3	92.7%	1	1	1	0.0298%	2.34%
SUP-M2_SFD	BR3	SUPM2_BR3	File Name: SUPM2_07_03 (F037250)	Isoform 3 of Regulation of nuclear pre-mRNA domain-containing protein 2 OS=Homo sapiens GN=RPRD2	sp|Q5VT52-3|RPRD2_HUMAN,sp|Q5VT52-5|RPRD2_HUMAN,sp|Q5VT52|RPRD2_HUMAN	uni_human_2016.fasta	156,023.0	50.6%	0	0	0	0.000%	0.000%
SUP-M2_SFD	BR3	SUPM2_BR3	File Name: SUPM2_07_03 (F037250)	Heat shock cognate 71 kDa protein OS=Homo sapiens GN=HSPA8 PE=1 SV=1	sp|P11142|HSP7C_HUMAN,tr|B3KTV0|B3KTV0_HUMAN,tr|Q53GZ6|Q53GZ6_HUMAN,tr|V9HW22|V9HW22_HUMAN	uni_human_2016.fasta	70,899.8	100.0%	3	4	4	0.119%	5.26%
SUP-M2_SFD	BR3	SUPM2_BR3	File Name: SUPM2_07_03 (F037250)	RNA-binding protein 14 OS=Homo sapiens GN=RBM14 PE=1 SV=2	sp|Q96PK6|RBM14_HUMAN,tr|A0A0S2Z4Z0|A0A0S2Z4Z0_HUMAN	uni_human_2016.fasta	69,492.3	92.7%	1	1	1	0.0298%	2.24%
SUP-M2_SFD	BR3	SUPM2_BR3	File Name: SUPM2_07_03 (F037250)	(Bos taurus) similar to alpha-tubulin I isoform 1	IPI:CON_00700865.3|ENSEMBL:ENSBTAP00000016242,sp|P68363|TBA1B_HUMAN,tr|A8JZY9|A8JZY9_HUMAN,tr|B3KPS3|B3KPS3_HUMAN,tr|B3KT06|B3KT06_HUMAN	uni_human_2016.fasta	50,179.7	83.9%	1	1	1	0.0298%	3.33%
SUP-M2_SFD	BR3	SUPM2_BR3	File Name: SUPM2_07_03 (F037250)	cDNA FLJ50941 OS=Homo sapiens PE=2 SV=1	tr|B7Z8N8|B7Z8N8_HUMAN	uni_human_2016.fasta	28,132.0	78.5%	1	1	1	0.0298%	4.74%
SUP-M2_SFD	BR3	SUPM2_BR3	File Name: SUPM2_07_03 (F037250)	Isoform 2 of Sorting nexin-2 OS=Homo sapiens GN=SNX2	sp|O60749-2|SNX2_HUMAN,sp|O60749|SNX2_HUMAN,tr|B3KML1|B3KML1_HUMAN,tr|B3KN57|B3KN57_HUMAN,tr|Q53GG3|Q53GG3_HUMAN	uni_human_2016.fasta	58,472.2	92.7%	1	1	1	0.0298%	2.49%
SUP-M2_SFD	BR3	SUPM2_BR3	File Name: SUPM2_07_03 (F037250)	ATP-dependent 6-phosphofructokinase, platelet type OS=Homo sapiens GN=PFKP PE=1 SV=2	sp|Q01813|PFKAP_HUMAN	uni_human_2016.fasta	85,597.4	43.2%	0	0	0	0.000%	0.000%
SUP-M2_SFD	BR3	SUPM2_BR3	File Name: SUPM2_07_03 (F037250)	Probable ATP-dependent RNA helicase DDX17 OS=Homo sapiens GN=DDX17 PE=1 SV=2	sp|Q92841|DDX17_HUMAN,tr|H3BLZ8|H3BLZ8_HUMAN,tr|Q59F66|Q59F66_HUMAN	uni_human_2016.fasta	80,274.0	99.8%	2	2	3	0.0894%	3.02%
SUP-M2_SFD	BR3	SUPM2_BR3	File Name: SUPM2_07_03 (F037250)	Isoform 2 of Helicase SRCAP OS=Homo sapiens GN=SRCAP	sp|Q6ZRS2-2|SRCAP_HUMAN,sp|Q6ZRS2-3|SRCAP_HUMAN,sp|Q6ZRS2|SRCAP_HUMAN,tr|A0A0C4DFX4|A0A0C4DFX4_HUMAN	uni_human_2016.fasta	343,555.9	48.2%	0	0	0	0.000%	0.000%
SUP-M2_SFD	BR3	SUPM2_BR3	File Name: SUPM2_07_03 (F037250)	Heterogeneous nuclear ribonucleoprotein M isoform a variant (Fragment) OS=Homo sapiens PE=2 SV=1	tr|Q59ES8|Q59ES8_HUMAN	uni_human_2016.fasta	65,256.3	92.7%	1	1	1	0.0298%	3.74%
SUP-M2_SFD	BR3	SUPM2_BR3	File Name: SUPM2_07_03 (F037250)	Phosphatidylinositol 3-kinase catalytic subunit type 3 OS=Homo sapiens GN=PIK3C3 PE=1 SV=1	tr|A0A0B4J2B1|A0A0B4J2B1_HUMAN,tr|M0R386|M0R386_HUMAN	uni_human_2016.fasta	11,387.5	87.1%	1	1	1	0.0298%	12.5%
SUP-M2_SFD	BR3	SUPM2_BR3	File Name: SUPM2_07_03 (F037250)	Isoform 2 of Phosphoglucomutase-2 OS=Homo sapiens GN=PGM2	sp|Q96G03-2|PGM2_HUMAN,sp|Q96G03|PGM2_HUMAN,tr|B4DN40|B4DN40_HUMAN	uni_human_2016.fasta	68,285.7	92.7%	1	1	1	0.0298%	3.78%
SUP-M2_SFD	BR3	SUPM2_BR3	File Name: SUPM2_07_03 (F037250)	Probable ATP-dependent RNA helicase DDX41 OS=Homo sapiens GN=DDX41 PE=1 SV=2	sp|Q9UJV9|DDX41_HUMAN,tr|Q53HI2|Q53HI2_HUMAN	uni_human_2016.fasta	69,839.7	44.0%	0	0	0	0.000%	0.000%
SUP-M2_SFD	BR3	SUPM2_BR3	File Name: SUPM2_07_03 (F037250)	ATP-dependent RNA helicase A OS=Homo sapiens GN=DHX9 PE=1 SV=4	sp|Q08211|DHX9_HUMAN	uni_human_2016.fasta	140,961.5	82.6%	1	1	1	0.0298%	1.26%
SUP-M2_SFD	BR3	SUPM2_BR3	File Name: SUPM2_07_03 (F037250)	Centrosomal protein of 170 kDa (Fragment) OS=Homo sapiens GN=CEP170 PE=1 SV=1	tr|H0Y2V6|H0Y2V6_HUMAN	uni_human_2016.fasta	172,086.5	74.2%	1	1	1	0.0298%	0.578%
SUP-M2_SFD	BR3	SUPM2_BR3	File Name: SUPM2_07_03 (F037250)	ATP-binding cassette sub-family E member 1 OS=Homo sapiens GN=ABCE1 PE=1 SV=1	sp|P61221|ABCE1_HUMAN,tr|D6R9I9|D6R9I9_HUMAN	uni_human_2016.fasta	67,316.4	99.7%	2	2	2	0.0596%	4.84%
SUP-M2_SFD	BR3	SUPM2_BR3	File Name: SUPM2_07_03 (F037250)	Perforin-1 OS=Homo sapiens GN=PRF1 PE=1 SV=1	sp|P14222|PERF_HUMAN,tr|E6Y8C6|E6Y8C6_HUMAN	uni_human_2016.fasta	61,376.9	92.7%	1	1	1	0.0298%	2.70%
SUP-M2_SFD	BR3	SUPM2_BR3	File Name: SUPM2_07_03 (F037250)	UHRF1-binding protein 1 OS=Homo sapiens GN=UHRF1BP1 PE=1 SV=1	sp|Q6BDS2|URFB1_HUMAN	uni_human_2016.fasta	159,487.7	89.9%	1	1	1	0.0298%	0.556%
SUP-M2_SFD	BR3	SUPM2_BR3	File Name: SUPM2_07_03 (F037250)	Unconventional myosin-Ig OS=Homo sapiens GN=MYO1G PE=1 SV=2	sp|B0I1T2|MYO1G_HUMAN	uni_human_2016.fasta	116,443.6	99.8%	2	2	2	0.0596%	1.96%
SUP-M2_SFD	BR3	SUPM2_BR3	File Name: SUPM2_07_03 (F037250)	Isoform 2 of Bifunctional purine biosynthesis protein PURH OS=Homo sapiens GN=ATIC	sp|P31939-2|PUR9_HUMAN,sp|P31939|PUR9_HUMAN,tr|B2R7P8|B2R7P8_HUMAN,tr|V9HWH7|V9HWH7_HUMAN	uni_human_2016.fasta	64,616.5	92.7%	1	1	1	0.0298%	2.54%
SUP-M2_SFD	BR3	SUPM2_BR3	File Name: SUPM2_07_03 (F037250)	Isoform 4 of Probable 28S rRNA (cytosine(4447)-C(5))-methyltransferase OS=Homo sapiens GN=NOP2	sp|P46087-4|NOP2_HUMAN,sp|P46087|NOP2_HUMAN,tr|A0A087WV73|A0A087WV73_HUMAN	uni_human_2016.fasta	89,303.6	53.2%	0	0	0	0.000%	0.000%
SUP-M2_SFD	BR3	SUPM2_BR3	File Name: SUPM2_07_03 (F037250)	Myosin-9 OS=Homo sapiens GN=MYH9 PE=1 SV=4	sp|P35579|MYH9_HUMAN,tr|A0A024R1N1|A0A024R1N1_HUMAN	uni_human_2016.fasta	226,537.5	92.7%	1	1	1	0.0298%	0.561%
SUP-M2_SFD	BR3	SUPM2_BR3	File Name: SUPM2_08_03 (F037251)	Isoform 2 of Protein C3orf33 OS=Homo sapiens GN=C3orf33	sp|Q6P1S2-2|CC033_HUMAN	uni_human_2016.fasta	29,264.9	82.6%	1	1	1	0.0233%	10.8%
SUP-M2_SFD	BR3	SUPM2_BR3	File Name: SUPM2_08_03 (F037251)	Isoform 5 of Nuclear pore complex protein Nup214 OS=Homo sapiens GN=NUP214	sp|P35658-5|NU214_HUMAN	uni_human_2016.fasta	215,401.1	97.0%	1	1	1	0.0233%	0.478%
SUP-M2_SFD	BR3	SUPM2_BR3	File Name: SUPM2_08_03 (F037251)	Isoform 2 of WD repeat and HMG-box DNA-binding protein 1 OS=Homo sapiens GN=WDHD1	sp|O75717-2|WDHD1_HUMAN,sp|O75717|WDHD1_HUMAN,tr|A8KAE0|A8KAE0_HUMAN,tr|Q05DR3|Q05DR3_HUMAN	uni_human_2016.fasta	125,970.0	81.8%	1	1	1	0.0233%	1.99%
SUP-M2_SFD	BR3	SUPM2_BR3	File Name: SUPM2_08_03 (F037251)	ATPase family AAA domain-containing protein 3A (Fragment) OS=Homo sapiens GN=ATAD3A PE=1 SV=1	tr|H0Y2W2|H0Y2W2_HUMAN	uni_human_2016.fasta	64,356.1	86.9%	1	1	1	0.0233%	1.75%
SUP-M2_SFD	BR3	SUPM2_BR3	File Name: SUPM2_08_03 (F037251)	Uncharacterized protein (Fragment) OS=Homo sapiens PE=4 SV=1	tr|H0YGN5|H0YGN5_HUMAN	uni_human_2016.fasta	17,789.3	96.3%	1	1	1	0.0233%	4.35%
SUP-M2_SFD	BR3	SUPM2_BR3	File Name: SUPM2_08_03 (F037251)	Alpha-1,3-mannosyl-glycoprotein 4-beta-N-acetylglucosaminyltransferase C OS=Homo sapiens GN=MGAT4C PE=4 SV=1	tr|F8VTY5|F8VTY5_HUMAN	uni_human_2016.fasta	13,173.1	85.2%	1	1	1	0.0233%	9.91%
SUP-M2_SFD	BR3	SUPM2_BR3	File Name: SUPM2_08_03 (F037251)	Ribosomal protein S2 OS=Homo sapiens GN=RPS2 PE=2 SV=1	tr|Q8N5L9|Q8N5L9_HUMAN	uni_human_2016.fasta	31,337.3	86.9%	1	1	1	0.0233%	7.51%
SUP-M2_SFD	BR3	SUPM2_BR3	File Name: SUPM2_08_03 (F037251)	Serine/threonine-protein phosphatase 2A 65 kDa regulatory subunit A alpha isoform OS=Homo sapiens GN=PPP2R1A PE=1 SV=4	sp|P30153|2AAA_HUMAN,tr|A8K3H8|A8K3H8_HUMAN,tr|A8K7B7|A8K7B7_HUMAN,tr|B4DDF7|B4DDF7_HUMAN,tr|B4DQY1|B4DQY1_HUMAN	uni_human_2016.fasta	65,309.7	83.0%	1	1	1	0.0233%	2.21%
SUP-M2_SFD	BR3	SUPM2_BR3	File Name: SUPM2_08_03 (F037251)	Ubiquitously transcribed tetratricopeptide repeat protein Y-linked transcript variant 59 OS=Homo sapiens GN=UTY PE=2 SV=2	tr|F4MH35|F4MH35_HUMAN	uni_human_2016.fasta	160,179.1	68.9%	0	0	0	0.000%	0.000%
SUP-M2_SFD	BR3	SUPM2_BR3	File Name: SUPM2_08_03 (F037251)	Isoform 2 of Serine/threonine-protein kinase 31 OS=Homo sapiens GN=STK31	sp|Q9BXU1-2|STK31_HUMAN,sp|Q9BXU1-3|STK31_HUMAN,sp|Q9BXU1|STK31_HUMAN,tr|A0A140VKG1|A0A140VKG1_HUMAN,tr|A4D159|A4D159_HUMAN,tr|A4D160|A4D160_HUMAN,tr|A8K8V9|A8K8V9_HUMAN,tr|Q96MA3|Q96MA3_HUMAN	uni_human_2016.fasta	115,698.2	86.9%	1	1	1	0.0233%	0.904%
SUP-M2_SFD	BR3	SUPM2_BR3	File Name: SUPM2_08_03 (F037251)	Isoform 2 of Protein FAM161A OS=Homo sapiens GN=FAM161A	sp|Q3B820-2|F161A_HUMAN	uni_human_2016.fasta	64,836.7	80.0%	1	1	1	0.0233%	4.17%
SUP-M2_SFD	BR3	SUPM2_BR3	File Name: SUPM2_08_03 (F037251)	Peroxisomal membrane protein PEX16 (Fragment) OS=Homo sapiens GN=PEX16 PE=1 SV=1	tr|E9PLS4|E9PLS4_HUMAN,tr|E9PP98|E9PP98_HUMAN	uni_human_2016.fasta	17,995.6	80.2%	1	1	1	0.0233%	4.37%
SUP-M2_SFD	BR3	SUPM2_BR3	File Name: SUPM2_08_03 (F037251)	Isoform 3 of Fer-1-like protein 4 OS=Homo sapiens GN=FER1L4	sp|A9Z1Z3-3|FR1L4_HUMAN,sp|A9Z1Z3|FR1L4_HUMAN,tr|Q2NNQ8|Q2NNQ8_HUMAN	uni_human_2016.fasta	200,981.9	57.1%	0	0	0	0.000%	0.000%
SUP-M2_SFD	BR3	SUPM2_BR3	File Name: SUPM2_08_03 (F037251)	Isoform 2 of Spectrin beta chain, non-erythrocytic 4 OS=Homo sapiens GN=SPTBN4	sp|Q9H254-2|SPTN4_HUMAN,sp|Q9H254-4|SPTN4_HUMAN,sp|Q9H254|SPTN4_HUMAN,tr|A0A024R0N6|A0A024R0N6_HUMAN,tr|C9JY79|C9JY79_HUMAN,tr|M0QZQ3|M0QZQ3_HUMAN,tr|Q71S06|Q71S06_HUMAN	uni_human_2016.fasta	288,984.1	86.6%	1	1	1	0.0233%	1.76%
SUP-M2_SFD	BR3	SUPM2_BR3	File Name: SUPM2_08_03 (F037251)	Polyribonucleotide nucleotidyltransferase 1, mitochondrial OS=Homo sapiens GN=PNPT1 PE=1 SV=2	sp|Q8TCS8|PNPT1_HUMAN	uni_human_2016.fasta	85,952.1	51.8%	0	0	0	0.000%	0.000%
SUP-M2_SFD	BR3	SUPM2_BR3	File Name: SUPM2_08_03 (F037251)	cDNA FLJ54093, highly similar to Gephyrin OS=Homo sapiens PE=2 SV=1	tr|B7Z374|B7Z374_HUMAN	uni_human_2016.fasta	71,451.8	58.5%	0	0	0	0.000%	0.000%
SUP-M2_SFD	BR3	SUPM2_BR3	File Name: SUPM2_08_03 (F037251)	Collagen alpha-2(XI) chain (Fragment) OS=Homo sapiens GN=COL11A2 PE=1 SV=1	tr|A0A140T9I7|A0A140T9I7_HUMAN	uni_human_2016.fasta	159,279.4	60.5%	0	0	0	0.000%	0.000%
SUP-M2_SFD	BR3	SUPM2_BR3	File Name: SUPM2_08_03 (F037251)	Fatty acid-binding protein 12 (Fragment) OS=Homo sapiens GN=FABP12 PE=3 SV=1	tr|H0YAS1|H0YAS1_HUMAN	uni_human_2016.fasta	10,303.2	59.7%	0	0	0	0.000%	0.000%
SUP-M2_SFD	BR3	SUPM2_BR3	File Name: SUPM2_08_03 (F037251)	cDNA: FLJ23040 fis, clone LNG02277 OS=Homo sapiens PE=2 SV=1	tr|Q9H5U2|Q9H5U2_HUMAN	uni_human_2016.fasta	38,961.0	70.0%	0	0	0	0.000%	0.000%
SUP-M2_SFD	BR3	SUPM2_BR3	File Name: SUPM2_08_03 (F037251)	Arginine/serine-rich coiled-coil protein 2 OS=Homo sapiens GN=RSRC2 PE=1 SV=1	sp|Q7L4I2|RSRC2_HUMAN	uni_human_2016.fasta	50,560.8	86.9%	1	1	1	0.0233%	1.84%
SUP-M2_SFD	BR3	SUPM2_BR3	File Name: SUPM2_08_03 (F037251)	Protein Daple (Fragment) OS=Homo sapiens GN=CCDC88C PE=1 SV=1	tr|H0YJX5|H0YJX5_HUMAN	uni_human_2016.fasta	14,171.5	86.9%	1	1	1	0.0233%	10.7%
SUP-M2_SFD	BR3	SUPM2_BR3	File Name: SUPM2_08_03 (F037251)	Isoform 2 of DNA repair protein RAD50 OS=Homo sapiens GN=RAD50	sp|Q92878-2|RAD50_HUMAN,sp|Q92878-3|RAD50_HUMAN,sp|Q92878|RAD50_HUMAN	uni_human_2016.fasta	153,898.0	61.0%	0	0	0	0.000%	0.000%
SUP-M2_SFD	BR3	SUPM2_BR3	File Name: SUPM2_08_03 (F037251)	Isoform 4 of Growth hormone receptor OS=Homo sapiens GN=GHR	sp|P10912-4|GHR_HUMAN,sp|P10912|GHR_HUMAN,tr|A0A087X0H5|A0A087X0H5_HUMAN,tr|B9EGJ3|B9EGJ3_HUMAN	uni_human_2016.fasta	71,500.4	63.2%	0	0	0	0.000%	0.000%
SUP-M2_SFD	BR3	SUPM2_BR3	File Name: SUPM2_08_03 (F037251)	CXXC-type zinc finger protein 5 (Fragment) OS=Homo sapiens GN=CXXC5 PE=4 SV=1	tr|D6RJC1|D6RJC1_HUMAN	uni_human_2016.fasta	1,009.1	67.9%	0	0	0	0.000%	0.000%
SUP-M2_SFD	BR3	SUPM2_BR3	File Name: SUPM2_08_03 (F037251)	Mitoguardin-1 OS=Homo sapiens GN=FAM73A PE=1 SV=1	sp|Q8NAN2|MIGA1_HUMAN,tr|B4DK63|B4DK63_HUMAN,tr|B7ZLZ8|B7ZLZ8_HUMAN,tr|F8W7S1|F8W7S1_HUMAN	uni_human_2016.fasta	71,007.9	78.7%	1	1	1	0.0233%	1.27%
SUP-M2_SFD	BR3	SUPM2_BR3	File Name: SUPM2_08_03 (F037251)	Hypothetic protein OS=Homo sapiens PE=2 SV=1	tr|A4PB32|A4PB32_HUMAN	uni_human_2016.fasta	9,039.0	86.5%	1	1	1	0.0233%	10.4%
SUP-M2_SFD	BR3	SUPM2_BR3	File Name: SUPM2_08_03 (F037251)	Transcriptional regulator ATRX (Fragment) OS=Homo sapiens GN=ATRX PE=1 SV=1	tr|A0A096LNR8|A0A096LNR8_HUMAN	uni_human_2016.fasta	8,053.8	68.7%	0	0	0	0.000%	0.000%
SUP-M2_SFD	BR3	SUPM2_BR3	File Name: SUPM2_08_03 (F037251)	cDNA, FLJ94268, highly similar to Homo sapiens histone 1, H1e (HIST1H1E), mRNA OS=Homo sapiens PE=2 SV=1	tr|B2R984|B2R984_HUMAN	uni_human_2016.fasta	21,894.9	75.0%	0	0	0	0.000%	0.000%
SUP-M2_SFD	BR3	SUPM2_BR3	File Name: SUPM2_08_03 (F037251)	Long-chain-fatty-acid--CoA ligase ACSBG2 (Fragment) OS=Homo sapiens GN=ACSBG2 PE=4 SV=1	tr|K7EMB4|K7EMB4_HUMAN	uni_human_2016.fasta	4,144.5	86.9%	1	1	1	0.0233%	59.5%
SUP-M2_SFD	BR3	SUPM2_BR3	File Name: SUPM2_08_03 (F037251)	Heat shock 10kDa protein 1 (Chaperonin 10), isoform CRA_d OS=Homo sapiens GN=HSPE1 PE=3 SV=1	tr|A0A024R3X7|A0A024R3X7_HUMAN	uni_human_2016.fasta	7,540.7	86.9%	1	1	1	0.0233%	35.2%
SUP-M2_SFD	BR3	SUPM2_BR3	File Name: SUPM2_08_03 (F037251)	Isoform 2 of Steroid hormone receptor ERR1 OS=Homo sapiens GN=ESRRA	sp|P11474-2|ERR1_HUMAN,sp|P11474|ERR1_HUMAN,tr|F5GWT5|F5GWT5_HUMAN,tr|Q569H8|Q569H8_HUMAN	uni_human_2016.fasta	45,510.1	84.4%	1	1	1	0.0233%	1.90%
SUP-M2_SFD	BR3	SUPM2_BR3	File Name: SUPM2_08_03 (F037251)	Uncharacterized protein OS=Homo sapiens PE=1 SV=2	tr|M0QZD8|M0QZD8_HUMAN	uni_human_2016.fasta	354,219.5	79.9%	1	1	1	0.0233%	0.248%
SUP-M2_SFD	BR3	SUPM2_BR3	File Name: SUPM2_08_03 (F037251)	Alternative protein SV2A OS=Homo sapiens GN=SV2A PE=4 SV=1	tr|L8E840|L8E840_HUMAN	uni_human_2016.fasta	7,933.9	79.5%	1	1	1	0.0233%	15.9%
SUP-M2_SFD	BR3	SUPM2_BR3	File Name: SUPM2_08_03 (F037251)	T-complex protein 1 subunit gamma OS=Homo sapiens PE=2 SV=1	tr|Q2TU64|Q2TU64_HUMAN	uni_human_2016.fasta	60,580.4	99.8%	2	2	2	0.0466%	4.04%
SUP-M2_SFD	BR3	SUPM2_BR3	File Name: SUPM2_08_03 (F037251)	Isoform ACTN4ISO of Alpha-actinin-4 OS=Homo sapiens GN=ACTN4	sp|O43707-2|ACTN4_HUMAN,sp|O43707|ACTN4_HUMAN,tr|A0A0S2Z3G9|A0A0S2Z3G9_HUMAN	uni_human_2016.fasta	104,857.2	54.0%	0	0	0	0.000%	0.000%
SUP-M2_SFD	BR3	SUPM2_BR3	File Name: SUPM2_08_03 (F037251)	Isoform 2 of Heat shock protein HSP 90-alpha OS=Homo sapiens GN=HSP90AA1	sp|P07900-2|HS90A_HUMAN,sp|P07900|HS90A_HUMAN,tr|K9JA46|K9JA46_HUMAN	uni_human_2016.fasta	84,663.2	73.4%	0	0	0	0.000%	0.000%
SUP-M2_SFD	BR3	SUPM2_BR3	File Name: SUPM2_08_03 (F037251)	40S ribosomal protein S14 OS=Homo sapiens GN=RPS14 PE=1 SV=3	sp|P62263|RS14_HUMAN	uni_human_2016.fasta	16,272.9	60.9%	0	0	0	0.000%	0.000%
SUP-M2_SFD	BR3	SUPM2_BR3	File Name: SUPM2_08_03 (F037251)	14-3-3 protein epsilon (Fragment) OS=Homo sapiens GN=YWHAE PE=1 SV=1	tr|K7EIT4|K7EIT4_HUMAN	uni_human_2016.fasta	12,703.1	68.1%	0	0	0	0.000%	0.000%
SUP-M2_SFD	BR3	SUPM2_BR3	File Name: SUPM2_08_03 (F037251)	Protein FAM47A OS=Homo sapiens GN=FAM47A PE=2 SV=3	sp|Q5JRC9|FA47A_HUMAN,tr|A0A0C4DGW7|A0A0C4DGW7_HUMAN	uni_human_2016.fasta	90,595.3	51.2%	0	0	0	0.000%	0.000%
SUP-M2_SFD	BR3	SUPM2_BR3	File Name: SUPM2_08_03 (F037251)	Spindle and centriole-associated protein 1 OS=Homo sapiens GN=SPICE1 PE=1 SV=1	sp|Q8N0Z3|SPICE_HUMAN	uni_human_2016.fasta	96,265.0	84.8%	1	1	1	0.0233%	2.22%
SUP-M2_SFD	BR3	SUPM2_BR3	File Name: SUPM2_08_03 (F037251)	Parvalbumin alpha OS=Homo sapiens GN=PVALB PE=1 SV=2	sp|P20472|PRVA_HUMAN,tr|A0A024R1K9|A0A024R1K9_HUMAN,tr|B1AH72|B1AH72_HUMAN,tr|B8ZZ19|B8ZZ19_HUMAN,tr|H0Y3U0|H0Y3U0_HUMAN	uni_human_2016.fasta	12,059.5	75.0%	0	0	0	0.000%	0.000%
SUP-M2_SFD	BR3	SUPM2_BR3	File Name: SUPM2_08_03 (F037251)	Peroxidasin-like protein OS=Homo sapiens GN=PXDNL PE=1 SV=3	sp|A1KZ92|PXDNL_HUMAN,tr|A0A059U7G5|A0A059U7G5_HUMAN	uni_human_2016.fasta	163,686.9	86.9%	1	1	1	0.0233%	0.547%
SUP-M2_SFD	BR3	SUPM2_BR3	File Name: SUPM2_08_03 (F037251)	60S ribosomal protein L29 OS=Homo sapiens GN=RPL29 PE=1 SV=2	sp|P47914|RL29_HUMAN,tr|A0A024R326|A0A024R326_HUMAN,tr|Q6IPI1|Q6IPI1_HUMAN	uni_human_2016.fasta	17,753.0	83.4%	1	1	1	0.0233%	15.1%
SUP-M2_SFD	BR3	SUPM2_BR3	File Name: SUPM2_08_03 (F037251)	Vitamin K-dependent gamma-carboxylase OS=Homo sapiens GN=GGCX PE=1 SV=2	sp|P38435|VKGC_HUMAN,tr|A7YA96|A7YA96_HUMAN,tr|F8WDU9|F8WDU9_HUMAN,tr|Q53GV4|Q53GV4_HUMAN	uni_human_2016.fasta	87,564.1	55.1%	0	0	0	0.000%	0.000%
SUP-M2_SFD	BR3	SUPM2_BR3	File Name: SUPM2_08_03 (F037251)	Isoform 4 of Branched-chain-amino-acid aminotransferase, cytosolic OS=Homo sapiens GN=BCAT1	sp|P54687-4|BCAT1_HUMAN	uni_human_2016.fasta	42,838.7	57.7%	0	0	0	0.000%	0.000%
SUP-M2_SFD	BR3	SUPM2_BR3	File Name: SUPM2_08_03 (F037251)	Isoform 12 of Titin OS=Homo sapiens GN=TTN	sp|Q8WZ42-12|TITIN_HUMAN,tr|A0A0A0MTS7|A0A0A0MTS7_HUMAN	uni_human_2016.fasta	3,994,212.8	95.6%	1	1	1	0.0233%	0.0417%
SUP-M2_SFD	BR3	SUPM2_BR3	File Name: SUPM2_08_03 (F037251)	Splicing factor 3B subunit 1 OS=Homo sapiens GN=SF3B1 PE=1 SV=3	sp|O75533|SF3B1_HUMAN	uni_human_2016.fasta	145,835.3	84.2%	1	1	1	0.0233%	0.613%
SUP-M2_SFD	BR3	SUPM2_BR3	File Name: SUPM2_08_03 (F037251)	cDNA FLJ54030, highly similar to Polymerase delta-interacting protein 3 OS=Homo sapiens PE=2 SV=1	tr|B4E0L0|B4E0L0_HUMAN	uni_human_2016.fasta	48,102.5	80.9%	1	1	1	0.0233%	4.57%
SUP-M2_SFD	BR3	SUPM2_BR3	File Name: SUPM2_08_03 (F037251)	Isoform 2 of Leucine-rich repeat-containing protein 18 OS=Homo sapiens GN=LRRC18	sp|Q8N456-2|LRC18_HUMAN,sp|Q8N456|LRC18_HUMAN	uni_human_2016.fasta	29,739.1	83.3%	1	1	1	0.0233%	3.92%
SUP-M2_SFD	BR3	SUPM2_BR3	File Name: SUPM2_08_03 (F037251)	Isoform 2 of 5'-3' exoribonuclease 2 OS=Homo sapiens GN=XRN2	sp|Q9H0D6-2|XRN2_HUMAN,sp|Q9H0D6|XRN2_HUMAN,tr|B3KMC9|B3KMC9_HUMAN,tr|B4DZC3|B4DZC3_HUMAN	uni_human_2016.fasta	108,585.7	86.9%	1	1	1	0.0233%	3.20%
SUP-M2_SFD	BR3	SUPM2_BR3	File Name: SUPM2_08_03 (F037251)	Thyrotrophic embryonic factor (Fragment) OS=Homo sapiens GN=TEF PE=2 SV=1	tr|E0ZS57|E0ZS57_HUMAN	uni_human_2016.fasta	12,135.9	72.5%	0	0	0	0.000%	0.000%
SUP-M2_SFD	BR3	SUPM2_BR3	File Name: SUPM2_08_03 (F037251)	Uncharacterized protein KIAA1522 OS=Homo sapiens GN=KIAA1522 PE=1 SV=2	sp|Q9P206|K1522_HUMAN	uni_human_2016.fasta	107,095.1	67.9%	0	0	0	0.000%	0.000%
SUP-M2_SFD	BR3	SUPM2_BR3	File Name: SUPM2_08_03 (F037251)	Heterogeneous nuclear ribonucleoprotein H (Fragment) OS=Homo sapiens GN=HNRNPH1 PE=1 SV=1	tr|H0YBW2|H0YBW2_HUMAN	uni_human_2016.fasta	4,551.8	58.0%	0	0	0	0.000%	0.000%
SUP-M2_SFD	BR3	SUPM2_BR3	File Name: SUPM2_08_03 (F037251)	Isoform 2 of Dynein assembly factor 5, axonemal OS=Homo sapiens GN=DNAAF5	sp|Q86Y56-2|DAAF5_HUMAN,sp|Q86Y56|DAAF5_HUMAN	uni_human_2016.fasta	93,522.4	62.5%	0	0	0	0.000%	0.000%
SUP-M2_SFD	BR3	SUPM2_BR3	File Name: SUPM2_08_03 (F037251)	60S ribosomal protein L11 OS=Homo sapiens GN=RPL11 PE=1 SV=2	sp|P62913|RL11_HUMAN,tr|Q5VVD0|Q5VVD0_HUMAN	uni_human_2016.fasta	20,253.2	86.9%	1	1	1	0.0233%	7.30%
SUP-M2_SFD	BR3	SUPM2_BR3	File Name: SUPM2_08_03 (F037251)	cDNA FLJ38576 fis, clone HCHON2007482 OS=Homo sapiens PE=2 SV=1	tr|Q8N913|Q8N913_HUMAN	uni_human_2016.fasta	25,279.1	86.8%	1	1	1	0.0233%	7.98%
SUP-M2_SFD	BR3	SUPM2_BR3	File Name: SUPM2_08_03 (F037251)	Splicing factor, proline- and glutamine-rich OS=Homo sapiens GN=SFPQ PE=1 SV=2	sp|P23246|SFPQ_HUMAN,tr|Q86VG2|Q86VG2_HUMAN	uni_human_2016.fasta	76,149.5	68.4%	0	0	0	0.000%	0.000%
SUP-M2_SFD	BR3	SUPM2_BR3	File Name: SUPM2_08_03 (F037251)	All-trans-retinol 13,14-reductase (Fragment) OS=Homo sapiens GN=RETSAT PE=1 SV=1	tr|H7C3J0|H7C3J0_HUMAN	uni_human_2016.fasta	43,818.6	81.8%	1	1	1	0.0233%	4.26%
SUP-M2_SFD	BR3	SUPM2_BR3	File Name: SUPM2_08_03 (F037251)	Folliculin OS=Homo sapiens GN=FLCN PE=1 SV=1	sp|Q8NFG4|FLCN_HUMAN	uni_human_2016.fasta	64,473.0	79.8%	1	1	1	0.0233%	1.38%
SUP-M2_SFD	BR3	SUPM2_BR3	File Name: SUPM2_08_03 (F037251)	Protein NRDE2 homolog OS=Homo sapiens GN=NRDE2 PE=1 SV=3	sp|Q9H7Z3|NRDE2_HUMAN,tr|Q0VFW7|Q0VFW7_HUMAN	uni_human_2016.fasta	132,677.5	86.9%	1	1	1	0.0233%	0.687%
SUP-M2_SFD	BR3	SUPM2_BR3	File Name: SUPM2_08_03 (F037251)	Dynein heavy chain 7, axonemal OS=Homo sapiens GN=DNAH7 PE=1 SV=2	sp|Q8WXX0|DYH7_HUMAN	uni_human_2016.fasta	461,168.4	83.5%	1	1	1	0.0233%	0.224%
SUP-M2_SFD	BR3	SUPM2_BR3	File Name: SUPM2_08_03 (F037251)	Otolin-1 OS=Homo sapiens GN=OTOL1 PE=3 SV=1	sp|A6NHN0|OTOL1_HUMAN	uni_human_2016.fasta	49,423.5	95.1%	1	1	1	0.0233%	5.66%
SUP-M2_SFD	BR3	SUPM2_BR3	File Name: SUPM2_08_03 (F037251)	Isoform 2 of Leucine-rich repeat-containing protein 69 OS=Homo sapiens GN=LRRC69	sp|Q6ZNQ3-2|LRC69_HUMAN,sp|Q6ZNQ3|LRC69_HUMAN	uni_human_2016.fasta	39,593.8	86.3%	1	1	1	0.0233%	12.0%
SUP-M2_SFD	BR3	SUPM2_BR3	File Name: SUPM2_08_03 (F037251)	Ubiquitin-like domain-containing CTD phosphatase 1 OS=Homo sapiens GN=UBLCP1 PE=1 SV=2	sp|Q8WVY7|UBCP1_HUMAN	uni_human_2016.fasta	36,806.4	86.9%	1	1	1	0.0233%	6.60%
SUP-M2_SFD	BR3	SUPM2_BR3	File Name: SUPM2_08_03 (F037251)	U30 OS=Homo sapiens GN=U30 PE=4 SV=1	tr|A0A126LAX6|A0A126LAX6_HUMAN	uni_human_2016.fasta	124,194.0	86.9%	1	1	1	0.0233%	1.11%
SUP-M2_SFD	BR3	SUPM2_BR3	File Name: SUPM2_08_03 (F037251)	60S ribosomal protein L23a (Fragment) OS=Homo sapiens GN=RPL23A PE=1 SV=1	tr|H7BY10|H7BY10_HUMAN	uni_human_2016.fasta	17,804.1	86.9%	1	1	1	0.0233%	15.8%
SUP-M2_SFD	BR3	SUPM2_BR3	File Name: SUPM2_08_03 (F037251)	Histone-lysine N-methyltransferase EHMT1 (Fragment) OS=Homo sapiens GN=EHMT1 PE=1 SV=1	tr|A0A0D9SER9|A0A0D9SER9_HUMAN	uni_human_2016.fasta	25,123.8	83.8%	1	1	1	0.0233%	5.65%
SUP-M2_SFD	BR3	SUPM2_BR3	File Name: SUPM2_08_03 (F037251)	Alternative protein TTC27 OS=Homo sapiens GN=TTC27 PE=4 SV=1	tr|L8EA00|L8EA00_HUMAN	uni_human_2016.fasta	6,669.1	98.6%	1	1	1	0.0233%	29.3%
SUP-M2_SFD	BR3	SUPM2_BR3	File Name: SUPM2_08_03 (F037251)	Synaptotagmin-14 (Fragment) OS=Homo sapiens GN=SYT14 PE=4 SV=1	tr|A0A0A0MTK4|A0A0A0MTK4_HUMAN	uni_human_2016.fasta	56,665.3	86.9%	1	1	1	0.0233%	4.17%
SUP-M2_SFD	BR3	SUPM2_BR3	File Name: SUPM2_08_03 (F037251)	Growth arrest-specific protein 8 OS=Homo sapiens GN=GAS8 PE=1 SV=1	sp|O95995|GAS8_HUMAN	uni_human_2016.fasta	56,356.5	86.9%	1	1	1	0.0233%	1.67%
SUP-M2_SFD	BR3	SUPM2_BR3	File Name: SUPM2_08_03 (F037251)	Sterile alpha motif domain-containing protein 9 OS=Homo sapiens GN=SAMD9 PE=1 SV=1	sp|Q5K651|SAMD9_HUMAN	uni_human_2016.fasta	184,289.8	83.3%	1	1	1	0.0233%	1.32%
SUP-M2_SFD	BR3	SUPM2_BR3	File Name: SUPM2_08_03 (F037251)	Uncharacterized protein (Fragment) OS=Homo sapiens PE=1 SV=1	tr|M0QYT0|M0QYT0_HUMAN,tr|M0R076|M0R076_HUMAN	uni_human_2016.fasta	36,016.0	59.0%	0	0	0	0.000%	0.000%
SUP-M2_SFD	BR3	SUPM2_BR3	File Name: SUPM2_08_03 (F037251)	Isoform 2 of Ubiquitin-like modifier-activating enzyme ATG7 OS=Homo sapiens GN=ATG7	sp|O95352-2|ATG7_HUMAN,sp|O95352-3|ATG7_HUMAN,sp|O95352|ATG7_HUMAN,tr|A0A024R2E9|A0A024R2E9_HUMAN,tr|B2RB57|B2RB57_HUMAN,tr|B3KQM6|B3KQM6_HUMAN,tr|B4DQK1|B4DQK1_HUMAN	uni_human_2016.fasta	77,961.6	72.9%	0	0	0	0.000%	0.000%
SUP-M2_SFD	BR3	SUPM2_BR3	File Name: SUPM2_08_03 (F037251)	Isoform Short of Heterogeneous nuclear ribonucleoprotein U OS=Homo sapiens GN=HNRNPU	sp|Q00839-2|HNRPU_HUMAN,tr|B4DLR3|B4DLR3_HUMAN	uni_human_2016.fasta	88,980.3	94.6%	1	1	1	0.0233%	1.86%
SUP-M2_SFD	BR3	SUPM2_BR3	File Name: SUPM2_08_03 (F037251)	Isoform 2 of Lysine-specific demethylase 5B OS=Homo sapiens GN=KDM5B	sp|Q9UGL1-2|KDM5B_HUMAN,sp|Q9UGL1|KDM5B_HUMAN,tr|B3KMS8|B3KMS8_HUMAN,tr|B3KV94|B3KV94_HUMAN,tr|Q9UFC7|Q9UFC7_HUMAN,tr|Q9UFD3|Q9UFD3_HUMAN,tr|Q9UIW7|Q9UIW7_HUMAN	uni_human_2016.fasta	103,720.2	79.8%	1	1	1	0.0233%	0.759%
SUP-M2_SFD	BR3	SUPM2_BR3	File Name: SUPM2_08_03 (F037251)	Transforming acidic coiled-coil-containing protein 1 (Fragment) OS=Homo sapiens GN=TACC1 PE=1 SV=1	tr|H0YAY0|H0YAY0_HUMAN	uni_human_2016.fasta	62,176.4	78.2%	1	1	1	0.0233%	2.67%
SUP-M2_SFD	BR3	SUPM2_BR3	File Name: SUPM2_08_03 (F037251)	Twist-related protein 1 (Fragment) OS=Homo sapiens GN=TWIST1 PE=4 SV=1	tr|H7C4D7|H7C4D7_HUMAN	uni_human_2016.fasta	7,997.5	84.7%	1	1	1	0.0233%	31.4%
SUP-M2_SFD	BR3	SUPM2_BR3	File Name: SUPM2_08_03 (F037251)	Isoform 2 of Chromodomain-helicase-DNA-binding protein 3 OS=Homo sapiens GN=CHD3	sp|Q12873-2|CHD3_HUMAN,sp|Q12873-3|CHD3_HUMAN,sp|Q12873|CHD3_HUMAN	uni_human_2016.fasta	226,597.2	70.1%	0	0	0	0.000%	0.000%
SUP-M2_SFD	BR3	SUPM2_BR3	File Name: SUPM2_08_03 (F037251)	Isoform 2 of Dapper homolog 1 OS=Homo sapiens GN=DACT1	sp|Q9NYF0-2|DACT1_HUMAN,sp|Q9NYF0|DACT1_HUMAN	uni_human_2016.fasta	90,174.9	64.7%	0	0	0	0.000%	0.000%
SUP-M2_SFD	BR3	SUPM2_BR3	File Name: SUPM2_08_03 (F037251)	Isoform 2 of Leucine-rich repeats and immunoglobulin-like domains protein 1 OS=Homo sapiens GN=LRIG1	sp|Q96JA1-2|LRIG1_HUMAN,sp|Q96JA1|LRIG1_HUMAN,tr|Q5XWD3|Q5XWD3_HUMAN	uni_human_2016.fasta	119,114.5	80.1%	1	1	1	0.0233%	0.841%
SUP-M2_SFD	BR3	SUPM2_BR3	File Name: SUPM2_08_03 (F037251)	Olfactory receptor 51G1 OS=Homo sapiens GN=OR51G1 PE=2 SV=1	sp|Q8NGK1|O51G1_HUMAN,tr|A0A126GVF5|A0A126GVF5_HUMAN,tr|A0A126GVV7|A0A126GVV7_HUMAN	uni_human_2016.fasta	36,291.4	81.3%	1	1	1	0.0233%	4.36%
SUP-M2_SFD	BR3	SUPM2_BR3	File Name: SUPM2_08_03 (F037251)	Isoform 2 of Trafficking protein particle complex subunit 9 OS=Homo sapiens GN=TRAPPC9	sp|Q96Q05-2|TPPC9_HUMAN,sp|Q96Q05-3|TPPC9_HUMAN,sp|Q96Q05|TPPC9_HUMAN,tr|H0YBR0|H0YBR0_HUMAN	uni_human_2016.fasta	128,531.5	86.9%	1	1	1	0.0233%	1.36%
SUP-M2_SFD	BR3	SUPM2_BR3	File Name: SUPM2_08_03 (F037251)	Carboxyl-terminal PDZ ligand of neuronal nitric oxide synthase protein OS=Homo sapiens GN=NOS1AP PE=1 SV=3	sp|O75052|CAPON_HUMAN	uni_human_2016.fasta	56,150.5	75.1%	0	0	0	0.000%	0.000%
SUP-M2_SFD	BR3	SUPM2_BR3	File Name: SUPM2_08_03 (F037251)	MHC class II antigen (Fragment) OS=Homo sapiens GN=HLA-DRB1 PE=4 SV=1	tr|A0A0K0KRF7|A0A0K0KRF7_HUMAN	uni_human_2016.fasta	10,718.6	59.2%	0	0	0	0.000%	0.000%
SUP-M2_SFD	BR3	SUPM2_BR3	File Name: SUPM2_08_03 (F037251)	Alternative protein CSF2RB OS=Homo sapiens GN=CSF2RB PE=4 SV=1	tr|L0R5A1|L0R5A1_HUMAN	uni_human_2016.fasta	11,645.2	81.1%	1	1	1	0.0233%	7.41%
SUP-M2_SFD	BR3	SUPM2_BR3	File Name: SUPM2_08_03 (F037251)	Guanine nucleotide-binding protein G(t) subunit alpha-3 OS=Homo sapiens GN=GNAT3 PE=2 SV=2	sp|A8MTJ3|GNAT3_HUMAN	uni_human_2016.fasta	40,358.2	85.8%	1	1	1	0.0233%	7.34%
SUP-M2_SFD	BR3	SUPM2_BR3	File Name: SUPM2_08_03 (F037251)	Serine/threonine-protein phosphatase 1 regulatory subunit 10 OS=Homo sapiens GN=PPP1R10 PE=1 SV=1	sp|Q96QC0|PP1RA_HUMAN,tr|Q2L6I0|Q2L6I0_HUMAN	uni_human_2016.fasta	99,058.8	51.1%	0	0	0	0.000%	0.000%
SUP-M2_SFD	BR3	SUPM2_BR3	File Name: SUPM2_08_03 (F037251)	Procollagen galactosyltransferase 1 OS=Homo sapiens GN=COLGALT1 PE=1 SV=1	sp|Q8NBJ5|GT251_HUMAN	uni_human_2016.fasta	71,637.7	82.8%	1	1	1	0.0233%	1.61%
SUP-M2_SFD	BR3	SUPM2_BR3	File Name: SUPM2_08_03 (F037251)	Isoform 3 of Sterile alpha motif domain-containing protein 13 OS=Homo sapiens GN=SAMD13	sp|Q5VXD3-3|SAM13_HUMAN	uni_human_2016.fasta	10,402.3	86.9%	1	1	1	0.0233%	23.9%
SUP-M2_SFD	BR3	SUPM2_BR3	File Name: SUPM2_08_03 (F037251)	Isoform 2 of Ribosome-releasing factor 2, mitochondrial OS=Homo sapiens GN=GFM2	sp|Q969S9-2|RRF2M_HUMAN,sp|Q969S9-3|RRF2M_HUMAN,sp|Q969S9-4|RRF2M_HUMAN,sp|Q969S9-5|RRF2M_HUMAN,sp|Q969S9|RRF2M_HUMAN,tr|A0A024RAJ7|A0A024RAJ7_HUMAN,tr|A0A024RAK1|A0A024RAK1_HUMAN,tr|D6RAL1|D6RAL1_HUMAN	uni_human_2016.fasta	86,603.2	86.6%	1	1	1	0.0233%	3.69%
SUP-M2_SFD	BR3	SUPM2_BR3	File Name: SUPM2_08_03 (F037251)	NADH-ubiquinone oxidoreductase chain 4 OS=Homo sapiens GN=ND4 PE=3 SV=1	tr|H9E7I9|H9E7I9_HUMAN	uni_human_2016.fasta	51,652.2	66.3%	0	0	0	0.000%	0.000%
SUP-M2_SFD	BR3	SUPM2_BR3	File Name: SUPM2_08_03 (F037251)	SRA stem-loop-interacting RNA-binding protein, mitochondrial (Fragment) OS=Homo sapiens GN=SLIRP PE=1 SV=1	tr|H0YJ40|H0YJ40_HUMAN	uni_human_2016.fasta	10,849.2	51.3%	0	0	0	0.000%	0.000%
SUP-M2_SFD	BR3	SUPM2_BR3	File Name: SUPM2_08_03 (F037251)	Alternative protein EIF4B OS=Homo sapiens GN=EIF4B PE=4 SV=1	tr|L8EC87|L8EC87_HUMAN	uni_human_2016.fasta	4,884.0	63.4%	0	0	0	0.000%	0.000%
SUP-M2_SFD	BR3	SUPM2_BR3	File Name: SUPM2_08_03 (F037251)	Similar to E2F transcription factor 1 (Fragment) OS=Homo sapiens PE=2 SV=1	tr|Q9BSD8|Q9BSD8_HUMAN	uni_human_2016.fasta	10,666.6	83.4%	1	1	1	0.0233%	26.0%
SUP-M2_SFD	BR3	SUPM2_BR3	File Name: SUPM2_08_03 (F037251)	cDNA PSEC0217 fis, clone HEMBA1004833, highly similar to CARTILAGE MATRIX PROTEIN OS=Homo sapiens PE=2 SV=1	tr|B3KQU9|B3KQU9_HUMAN	uni_human_2016.fasta	53,647.0	79.6%	1	1	1	0.0233%	3.63%
SUP-M2_SFD	BR3	SUPM2_BR3	File Name: SUPM2_08_03 (F037251)	Clathrin heavy chain OS=Homo sapiens GN=CLTC PE=1 SV=1	tr|A0A087WVQ6|A0A087WVQ6_HUMAN	uni_human_2016.fasta	192,062.5	66.6%	0	0	0	0.000%	0.000%
SUP-M2_SFD	BR3	SUPM2_BR3	File Name: SUPM2_08_03 (F037251)	Alternative protein RBM28 OS=Homo sapiens GN=RBM28 PE=4 SV=1	tr|L8ECH6|L8ECH6_HUMAN	uni_human_2016.fasta	6,066.4	98.0%	0	0	0	0.000%	0.000%
SUP-M2_SFD	BR3	SUPM2_BR3	File Name: SUPM2_08_03 (F037251)	Protein KIAA2022 OS=Homo sapiens GN=KIAA2022 PE=2 SV=1	sp|Q5QGS0|K2022_HUMAN	uni_human_2016.fasta	167,555.7	68.2%	0	0	0	0.000%	0.000%
SUP-M2_SFD	BR3	SUPM2_BR3	File Name: SUPM2_08_03 (F037251)	Isoform 3 of Regulation of nuclear pre-mRNA domain-containing protein 2 OS=Homo sapiens GN=RPRD2	sp|Q5VT52-3|RPRD2_HUMAN,sp|Q5VT52-5|RPRD2_HUMAN,sp|Q5VT52|RPRD2_HUMAN	uni_human_2016.fasta	156,023.0	60.0%	0	0	0	0.000%	0.000%
SUP-M2_SFD	BR3	SUPM2_BR3	File Name: SUPM2_08_03 (F037251)	Cytochrome P450 3A4 OS=Homo sapiens GN=CYP3A4 PE=1 SV=4	sp|P08684|CP3A4_HUMAN,tr|B4DPR3|B4DPR3_HUMAN,tr|C9JBD2|C9JBD2_HUMAN,tr|Q6GRK0|Q6GRK0_HUMAN,tr|Q86SK3|Q86SK3_HUMAN	uni_human_2016.fasta	57,345.5	86.9%	1	1	1	0.0233%	2.39%
SUP-M2_SFD	BR3	SUPM2_BR3	File Name: SUPM2_08_03 (F037251)	Protein lin-52 homolog (Fragment) OS=Homo sapiens GN=LIN52 PE=1 SV=2	tr|G3V5T8|G3V5T8_HUMAN	uni_human_2016.fasta	11,109.6	58.3%	0	0	0	0.000%	0.000%
SUP-M2_SFD	BR3	SUPM2_BR3	File Name: SUPM2_08_03 (F037251)	60S ribosomal protein L19 OS=Homo sapiens GN=RPL19 PE=1 SV=1	sp|P84098|RL19_HUMAN,tr|J3KTE4|J3KTE4_HUMAN,tr|J3QR09|J3QR09_HUMAN,tr|Q53G49|Q53G49_HUMAN	uni_human_2016.fasta	23,467.4	81.5%	1	1	1	0.0233%	10.2%
SUP-M2_SFD	BR3	SUPM2_BR3	File Name: SUPM2_08_03 (F037251)	Pyruvate kinase PKM OS=Homo sapiens GN=PKM PE=1 SV=4	sp|P14618|KPYM_HUMAN,tr|V9HWB8|V9HWB8_HUMAN	uni_human_2016.fasta	57,937.5	99.8%	2	2	3	0.0699%	4.52%
SUP-M2_SFD	BR3	SUPM2_BR3	File Name: SUPM2_08_03 (F037251)	Isoform 9 of Collectin-11 OS=Homo sapiens GN=COLEC11	sp|Q9BWP8-9|COL11_HUMAN	uni_human_2016.fasta	29,005.9	86.9%	1	1	1	0.0233%	9.70%
SUP-M2_SFD	BR3	SUPM2_BR3	File Name: SUPM2_08_03 (F037251)	Secretoglobin family 3A member 2 OS=Homo sapiens GN=SCGB3A2 PE=2 SV=1	sp|Q96PL1|SG3A2_HUMAN,tr|D6RBX5|D6RBX5_HUMAN,tr|Q2L6B3|Q2L6B3_HUMAN	uni_human_2016.fasta	10,162.0	86.9%	1	1	1	0.0233%	19.4%
SUP-M2_SFD	BR3	SUPM2_BR3	File Name: SUPM2_08_03 (F037251)	Isoform 2 of FERM and PDZ domain-containing protein 2 OS=Homo sapiens GN=FRMPD2	sp|Q68DX3-2|FRPD2_HUMAN,sp|Q68DX3|FRPD2_HUMAN,tr|B4E1N9|B4E1N9_HUMAN	uni_human_2016.fasta	144,282.8	80.1%	1	1	1	0.0233%	1.40%
SUP-M2_SFD	BR3	SUPM2_BR3	File Name: SUPM2_08_03 (F037251)	Splicing factor U2AF 35 kDa subunit-like protein OS=Homo sapiens GN=U2AF1L5 PE=3 SV=1	sp|P0DN76|U2AF5_HUMAN,sp|Q01081-2|U2AF1_HUMAN,sp|Q01081|U2AF1_HUMAN,tr|B5BU08|B5BU08_HUMAN	uni_human_2016.fasta	27,872.2	54.8%	0	0	0	0.000%	0.000%
SUP-M2_SFD	BR3	SUPM2_BR3	File Name: SUPM2_08_03 (F037251)	Thyroglobulin (Fragment) OS=Homo sapiens GN=TG PE=4 SV=1	tr|H0YBC5|H0YBC5_HUMAN	uni_human_2016.fasta	6,758.1	86.9%	1	1	1	0.0233%	22.6%
SUP-M2_SFD	BR3	SUPM2_BR3	File Name: SUPM2_08_03 (F037251)	60 kDa heat shock protein, mitochondrial OS=Homo sapiens GN=HSPD1 PE=1 SV=2	sp|P10809|CH60_HUMAN,tr|A0A024R3X4|A0A024R3X4_HUMAN,tr|B7Z4F6|B7Z4F6_HUMAN,tr|B7Z597|B7Z597_HUMAN,tr|B7Z5E7|B7Z5E7_HUMAN	uni_human_2016.fasta	61,055.7	55.6%	0	0	0	0.000%	0.000%
SUP-M2_SFD	BR3	SUPM2_BR3	File Name: SUPM2_08_03 (F037251)	Insulin gene enhancer protein ISL-1 OS=Homo sapiens GN=ISL1 PE=1 SV=1	sp|P61371|ISL1_HUMAN,tr|A8K3X7|A8K3X7_HUMAN,tr|D6RBJ1|D6RBJ1_HUMAN	uni_human_2016.fasta	39,035.6	74.7%	0	0	0	0.000%	0.000%
SUP-M2_SFD	BR3	SUPM2_BR3	File Name: SUPM2_08_03 (F037251)	Neuropilin-1 (Fragment) OS=Homo sapiens GN=NRP1 PE=1 SV=1	tr|H0Y4A0|H0Y4A0_HUMAN	uni_human_2016.fasta	19,112.9	49.7%	0	0	0	0.000%	0.000%
SUP-M2_SFD	BR3	SUPM2_BR3	File Name: SUPM2_08_03 (F037251)	Nuclear autoantigen Sp-100 OS=Homo sapiens GN=SP100 PE=1 SV=3	sp|P23497|SP100_HUMAN,tr|Q53TD0|Q53TD0_HUMAN	uni_human_2016.fasta	100,418.8	86.9%	1	1	1	0.0233%	2.62%
SUP-M2_SFD	BR3	SUPM2_BR3	File Name: SUPM2_08_03 (F037251)	T-complex protein 1 subunit alpha OS=Homo sapiens GN=TCP1 PE=1 SV=1	sp|P17987|TCPA_HUMAN	uni_human_2016.fasta	60,345.2	94.6%	1	1	1	0.0233%	1.80%
SUP-M2_SFD	BR3	SUPM2_BR3	File Name: SUPM2_08_03 (F037251)	Metallothionein OS=Homo sapiens GN=MTB PE=2 SV=2	tr|Q86YX6|Q86YX6_HUMAN	uni_human_2016.fasta	4,160.6	66.1%	0	0	0	0.000%	0.000%
SUP-M2_SFD	BR3	SUPM2_BR3	File Name: SUPM2_08_03 (F037251)	Ectonucleoside triphosphate diphosphohydrolase 6 (Fragment) OS=Homo sapiens GN=ENTPD6 PE=1 SV=1	tr|H0Y3D0|H0Y3D0_HUMAN	uni_human_2016.fasta	31,509.1	81.4%	1	1	1	0.0233%	5.42%
SUP-M2_SFD	BR3	SUPM2_BR3	File Name: SUPM2_08_03 (F037251)	Reticulon-4 OS=Homo sapiens GN=RTN4 PE=1 SV=2	sp|Q9NQC3|RTN4_HUMAN	uni_human_2016.fasta	129,934.6	59.2%	0	0	0	0.000%	0.000%
SUP-M2_SFD	BR3	SUPM2_BR3	File Name: SUPM2_08_03 (F037251)	Isoform 2 of Protein sel-1 homolog 2 OS=Homo sapiens GN=SEL1L2	sp|Q5TEA6-2|SE1L2_HUMAN,sp|Q5TEA6|SE1L2_HUMAN,tr|F8WE69|F8WE69_HUMAN	uni_human_2016.fasta	77,968.4	93.7%	1	1	1	0.0233%	3.83%
SUP-M2_SFD	BR3	SUPM2_BR3	File Name: SUPM2_08_03 (F037251)	Isoform 2 of Ephrin type-B receptor 6 OS=Homo sapiens GN=EPHB6	sp|O15197-2|EPHB6_HUMAN,sp|O15197-3|EPHB6_HUMAN,sp|O15197|EPHB6_HUMAN,tr|A0A0G2JNC5|A0A0G2JNC5_HUMAN,tr|A0A0G2JNH7|A0A0G2JNH7_HUMAN,tr|F8WCM8|F8WCM8_HUMAN,tr|J3KQU5|J3KQU5_HUMAN	uni_human_2016.fasta	110,699.0	52.5%	0	0	0	0.000%	0.000%
SUP-M2_SFD	BR3	SUPM2_BR3	File Name: SUPM2_08_03 (F037251)	Isoform 2 of Uncharacterized protein C10orf131 OS=Homo sapiens GN=C10orf131	sp|A6NCD4-2|CJ131_HUMAN,tr|R4GN90|R4GN90_HUMAN	uni_human_2016.fasta	19,808.8	57.5%	0	0	0	0.000%	0.000%
SUP-M2_SFD	BR3	SUPM2_BR3	File Name: SUPM2_08_03 (F037251)	Keratin, type I cytoskeletal 9 OS=Homo sapiens GN=KRT9 PE=1 SV=3	sp|P35527|K1C9_HUMAN	uni_human_2016.fasta	62,065.9	99.8%	2	2	2	0.0466%	3.53%
SUP-M2_SFD	BR3	SUPM2_BR3	File Name: SUPM2_08_03 (F037251)	Glucoside xylosyltransferase 2 OS=Homo sapiens GN=GXYLT2 PE=2 SV=2	sp|A0PJZ3|GXLT2_HUMAN	uni_human_2016.fasta	51,057.4	86.9%	1	1	1	0.0233%	4.51%
SUP-M2_SFD	BR3	SUPM2_BR3	File Name: SUPM2_08_03 (F037251)	Cytochrome b (Fragment) OS=Homo sapiens PE=4 SV=1	tr|D3WZ03|D3WZ03_HUMAN	uni_human_2016.fasta	3,975.4	86.9%	1	1	1	0.0233%	77.8%
SUP-M2_SFD	BR3	SUPM2_BR3	File Name: SUPM2_08_03 (F037251)	REST corepressor 3 (Fragment) OS=Homo sapiens GN=RCOR3 PE=1 SV=1	tr|H0YDD7|H0YDD7_HUMAN	uni_human_2016.fasta	15,967.6	75.8%	0	0	0	0.000%	0.000%
SUP-M2_SFD	BR3	SUPM2_BR3	File Name: SUPM2_08_03 (F037251)	Putative heat shock protein HSP 90-alpha A4 OS=Homo sapiens GN=HSP90AA4P PE=5 SV=1	sp|Q58FG1|HS904_HUMAN	uni_human_2016.fasta	47,713.7	86.9%	1	1	1	0.0233%	2.39%
SUP-M2_SFD	BR3	SUPM2_BR3	File Name: SUPM2_08_03 (F037251)	WDR13 OS=Homo sapiens GN=WDR13 PE=2 SV=1	tr|Q06DW9|Q06DW9_HUMAN	uni_human_2016.fasta	39,656.3	93.7%	0	0	0	0.000%	0.000%
SUP-M2_SFD	BR3	SUPM2_BR3	File Name: SUPM2_08_03 (F037251)	Structural maintenance of chromosomes protein 1A OS=Homo sapiens GN=SMC1A PE=1 SV=2	sp|Q14683|SMC1A_HUMAN,tr|G8JLG1|G8JLG1_HUMAN	uni_human_2016.fasta	143,238.3	54.4%	0	0	0	0.000%	0.000%
SUP-M2_SFD	BR3	SUPM2_BR3	File Name: SUPM2_08_03 (F037251)	Isoform 2 of E3 ubiquitin-protein ligase HUWE1 OS=Homo sapiens GN=HUWE1	sp|Q7Z6Z7-2|HUWE1_HUMAN,sp|Q7Z6Z7-3|HUWE1_HUMAN,sp|Q7Z6Z7|HUWE1_HUMAN,tr|A0A024R9Y3|A0A024R9Y3_HUMAN	uni_human_2016.fasta	481,892.1	65.7%	0	0	0	0.000%	0.000%
SUP-M2_SFD	BR3	SUPM2_BR3	File Name: SUPM2_08_03 (F037251)	Tctex1 domain-containing protein 1 OS=Homo sapiens GN=TCTEX1D1 PE=1 SV=2	sp|Q8N7M0|TC1D1_HUMAN,tr|E9PI84|E9PI84_HUMAN	uni_human_2016.fasta	20,730.2	70.7%	0	0	0	0.000%	0.000%
SUP-M2_SFD	BR3	SUPM2_BR3	File Name: SUPM2_08_03 (F037251)	60S ribosomal protein L3 OS=Homo sapiens GN=RPL3 PE=1 SV=2	sp|P39023|RL3_HUMAN,tr|Q96QL0|Q96QL0_HUMAN	uni_human_2016.fasta	46,109.5	69.7%	0	0	0	0.000%	0.000%
SUP-M2_SFD	BR3	SUPM2_BR3	File Name: SUPM2_08_03 (F037251)	Isoform 4 of Nucleolar protein 4 OS=Homo sapiens GN=NOL4	sp|O94818-4|NOL4_HUMAN	uni_human_2016.fasta	39,294.3	86.9%	1	1	1	0.0233%	2.55%
SUP-M2_SFD	BR3	SUPM2_BR3	File Name: SUPM2_08_03 (F037251)	Isoform 8 of Eukaryotic translation initiation factor 4 gamma 1 OS=Homo sapiens GN=EIF4G1	sp|Q04637-8|IF4G1_HUMAN,tr|E7EUU4|E7EUU4_HUMAN	uni_human_2016.fasta	175,622.3	64.6%	0	0	0	0.000%	0.000%
SUP-M2_SFD	BR3	SUPM2_BR3	File Name: SUPM2_08_03 (F037251)	Vacuolar protein sorting-associated protein 13D (Fragment) OS=Homo sapiens GN=VPS13D PE=1 SV=1	tr|H3BLS7|H3BLS7_HUMAN	uni_human_2016.fasta	357,032.9	68.7%	0	0	0	0.000%	0.000%
SUP-M2_SFD	BR3	SUPM2_BR3	File Name: SUPM2_08_03 (F037251)	Uteroglobin OS=Homo sapiens GN=SCGB1A1 PE=1 SV=1	tr|E9PN95|E9PN95_HUMAN	uni_human_2016.fasta	6,285.6	67.3%	0	0	0	0.000%	0.000%
SUP-M2_SFD	BR3	SUPM2_BR3	File Name: SUPM2_08_03 (F037251)	Amphiphysin I variant CT4 (Fragment) OS=Homo sapiens GN=AMPH PE=2 SV=1	tr|Q8NFL6|Q8NFL6_HUMAN,tr|Q8NFL7|Q8NFL7_HUMAN	uni_human_2016.fasta	64,569.4	49.5%	0	0	0	0.000%	0.000%
SUP-M2_SFD	BR3	SUPM2_BR3	File Name: SUPM2_08_03 (F037251)	TAR DNA-binding protein 43 (Fragment) OS=Homo sapiens GN=TARDBP PE=1 SV=1	tr|A0A087WTG4|A0A087WTG4_HUMAN	uni_human_2016.fasta	3,281.5	61.3%	0	0	0	0.000%	0.000%
SUP-M2_SFD	BR3	SUPM2_BR3	File Name: SUPM2_08_03 (F037251)	HSPC171 protein, isoform CRA_a OS=Homo sapiens GN=TMEM208 PE=1 SV=1	tr|J3KRY7|J3KRY7_HUMAN	uni_human_2016.fasta	11,757.9	86.9%	1	1	1	0.0233%	31.1%
SUP-M2_SFD	BR3	SUPM2_BR3	File Name: SUPM2_08_03 (F037251)	Synaptotagmin-2 OS=Homo sapiens GN=SYT2 PE=1 SV=2	sp|Q8N9I0|SYT2_HUMAN,tr|A0A024R9B3|A0A024R9B3_HUMAN	uni_human_2016.fasta	46,873.7	58.6%	0	0	0	0.000%	0.000%
SUP-M2_SFD	BR3	SUPM2_BR3	File Name: SUPM2_08_03 (F037251)	Bromodomain-containing protein 2 (Fragment) OS=Homo sapiens GN=BRD2 PE=1 SV=1	tr|A0A140T9E9|A0A140T9E9_HUMAN,tr|H0Y6K2|H0Y6K2_HUMAN	uni_human_2016.fasta	88,402.5	76.8%	0	0	0	0.000%	0.000%
SUP-M2_SFD	BR3	SUPM2_BR3	File Name: SUPM2_08_03 (F037251)	Amyloid beta A4 precursor protein-binding family B member 1-interacting protein OS=Homo sapiens GN=APBB1IP PE=1 SV=1	sp|Q7Z5R6|AB1IP_HUMAN	uni_human_2016.fasta	73,184.5	86.9%	1	1	1	0.0233%	3.45%
SUP-M2_SFD	BR3	SUPM2_BR3	File Name: SUPM2_08_03 (F037251)	Isoform 2 of Deformed epidermal autoregulatory factor 1 homolog OS=Homo sapiens GN=DEAF1	sp|O75398-3|DEAF1_HUMAN,sp|O75398-5|DEAF1_HUMAN,sp|O75398|DEAF1_HUMAN	uni_human_2016.fasta	59,326.2	48.9%	0	0	0	0.000%	0.000%
SUP-M2_SFD	BR3	SUPM2_BR3	File Name: SUPM2_08_03 (F037251)	cDNA FLJ50442, highly similar to T-complex protein 1 subunit epsilon OS=Homo sapiens PE=2 SV=1	tr|B4DDU6|B4DDU6_HUMAN,tr|B7ZAR1|B7ZAR1_HUMAN	uni_human_2016.fasta	55,349.8	94.6%	1	1	3	0.0699%	1.99%
SUP-M2_SFD	BR3	SUPM2_BR3	File Name: SUPM2_08_03 (F037251)	Protein LYRIC OS=Homo sapiens GN=MTDH PE=1 SV=1	tr|E5RJU9|E5RJU9_HUMAN	uni_human_2016.fasta	57,522.8	54.5%	0	0	0	0.000%	0.000%
SUP-M2_SFD	BR3	SUPM2_BR3	File Name: SUPM2_08_03 (F037251)	Isoform 4 of Intersectin-1 OS=Homo sapiens GN=ITSN1	sp|Q15811-4|ITSN1_HUMAN,sp|Q15811-8|ITSN1_HUMAN,sp|Q15811-9|ITSN1_HUMAN,sp|Q15811|ITSN1_HUMAN,tr|Q14BD4|Q14BD4_HUMAN	uni_human_2016.fasta	195,424.5	69.2%	0	0	0	0.000%	0.000%
SUP-M2_SFD	BR3	SUPM2_BR3	File Name: SUPM2_08_03 (F037251)	Histone H1.2 OS=Homo sapiens GN=HIST1H1C PE=1 SV=2	sp|P16403|H12_HUMAN	uni_human_2016.fasta	21,365.8	80.9%	0	0	0	0.000%	0.000%
SUP-M2_SFD	BR3	SUPM2_BR3	File Name: SUPM2_08_03 (F037251)	Isoform 2 of Shugoshin-like 2 OS=Homo sapiens GN=SGOL2	sp|Q562F6-2|SGOL2_HUMAN,sp|Q562F6|SGOL2_HUMAN,tr|B7Z7S9|B7Z7S9_HUMAN	uni_human_2016.fasta	144,743.6	86.9%	1	1	1	0.0233%	1.43%
SUP-M2_SFD	BR3	SUPM2_BR3	File Name: SUPM2_08_03 (F037251)	SH2 domain-containing adapter protein F (Fragment) OS=Homo sapiens GN=SHF PE=4 SV=1	tr|H0YKA8|H0YKA8_HUMAN	uni_human_2016.fasta	22,093.9	86.9%	1	1	1	0.0233%	14.6%
SUP-M2_SFD	BR3	SUPM2_BR3	File Name: SUPM2_08_03 (F037251)	Receptor-interacting serine/threonine-protein kinase 3 (Fragment) OS=Homo sapiens GN=RIPK3 PE=4 SV=1	tr|H0YJN5|H0YJN5_HUMAN	uni_human_2016.fasta	17,670.2	90.3%	1	1	1	0.0233%	7.41%
SUP-M2_SFD	BR3	SUPM2_BR3	File Name: SUPM2_08_03 (F037251)	RNA binding motif (Fragment) OS=Homo sapiens GN=RBM PE=4 SV=1	tr|Q13380|Q13380_HUMAN	uni_human_2016.fasta	4,018.0	86.9%	1	1	1	0.0233%	51.4%
SUP-M2_SFD	BR3	SUPM2_BR3	File Name: SUPM2_08_03 (F037251)	Ubiquitously transcribed tetratricopeptide repeat protein Y-linked transcript variant 287 (Fragment) OS=Homo sapiens GN=UTY PE=2 SV=1	tr|F4MHR5|F4MHR5_HUMAN	uni_human_2016.fasta	25,368.3	49.3%	0	0	0	0.000%	0.000%
SUP-M2_SFD	BR3	SUPM2_BR3	File Name: SUPM2_08_03 (F037251)	GTP-binding protein Rit2 OS=Homo sapiens GN=RIT2 PE=1 SV=1	sp|Q99578|RIT2_HUMAN	uni_human_2016.fasta	24,668.8	63.7%	0	0	0	0.000%	0.000%
SUP-M2_SFD	BR3	SUPM2_BR3	File Name: SUPM2_08_03 (F037251)	U5 small nuclear ribonucleoprotein 200 kDa helicase OS=Homo sapiens GN=SNRNP200 PE=1 SV=2	sp|O75643|U520_HUMAN	uni_human_2016.fasta	244,513.8	64.5%	0	0	0	0.000%	0.000%
SUP-M2_SFD	BR3	SUPM2_BR3	File Name: SUPM2_08_03 (F037251)	Prosaposin receptor GPR37 OS=Homo sapiens GN=GPR37 PE=1 SV=2	sp|O15354|GPR37_HUMAN	uni_human_2016.fasta	67,115.6	86.9%	1	1	1	0.0233%	3.43%
SUP-M2_SFD	BR3	SUPM2_BR3	File Name: SUPM2_08_03 (F037251)	Isoform 2 of Rho GTPase-activating protein 24 OS=Homo sapiens GN=ARHGAP24	sp|Q8N264-2|RHG24_HUMAN,sp|Q8N264-3|RHG24_HUMAN,sp|Q8N264|RHG24_HUMAN,tr|B3KUX7|B3KUX7_HUMAN,tr|D6RCP5|D6RCP5_HUMAN	uni_human_2016.fasta	84,259.2	86.2%	1	1	1	0.0233%	2.75%
SUP-M2_SFD	BR3	SUPM2_BR3	File Name: SUPM2_08_03 (F037251)	Protein RIDA (Fragment) OS=Homo sapiens GN=RIDA PE=1 SV=1	tr|H0YBX3|H0YBX3_HUMAN	uni_human_2016.fasta	13,826.2	83.5%	1	1	1	0.0233%	13.4%
SUP-M2_SFD	BR3	SUPM2_BR3	File Name: SUPM2_08_03 (F037251)	Isoform 3 of ERI1 exoribonuclease 2 OS=Homo sapiens GN=ERI2	sp|A8K979-3|ERI2_HUMAN,sp|A8K979-4|ERI2_HUMAN,sp|A8K979|ERI2_HUMAN	uni_human_2016.fasta	77,402.0	86.9%	1	1	1	0.0233%	4.66%
SUP-M2_SFD	BR3	SUPM2_BR3	File Name: SUPM2_08_03 (F037251)	DNA-binding protein SMUBP-2 OS=Homo sapiens GN=IGHMBP2 PE=1 SV=3	sp|P38935|SMBP2_HUMAN	uni_human_2016.fasta	109,150.1	86.9%	1	1	1	0.0233%	0.906%
SUP-M2_SFD	BR3	SUPM2_BR3	File Name: SUPM2_08_03 (F037251)	Heterogeneous nuclear ribonucleoproteins A2/B1 OS=Homo sapiens GN=HNRNPA2B1 PE=1 SV=2	sp|P22626|ROA2_HUMAN	uni_human_2016.fasta	37,430.3	58.4%	0	0	0	0.000%	0.000%
SUP-M2_SFD	BR3	SUPM2_BR3	File Name: SUPM2_08_03 (F037251)	NEDD8-activating enzyme E1 catalytic subunit OS=Homo sapiens GN=UBA3 PE=1 SV=2	sp|Q8TBC4|UBA3_HUMAN,tr|B2RBP3|B2RBP3_HUMAN,tr|J3JZZ9|J3JZZ9_HUMAN	uni_human_2016.fasta	51,853.4	86.9%	1	1	1	0.0233%	1.73%
SUP-M2_SFD	BR3	SUPM2_BR3	File Name: SUPM2_08_03 (F037251)	Alternative protein LIN9 OS=Homo sapiens GN=LIN9 PE=4 SV=1	tr|L8E9Q2|L8E9Q2_HUMAN	uni_human_2016.fasta	4,778.7	49.6%	0	0	0	0.000%	0.000%
SUP-M2_SFD	BR3	SUPM2_BR3	File Name: SUPM2_08_03 (F037251)	Isoform 2 of TATA box-binding protein-associated factor RNA polymerase I subunit C OS=Homo sapiens GN=TAF1C	sp|Q15572-2|TAF1C_HUMAN,sp|Q15572-6|TAF1C_HUMAN,sp|Q15572|TAF1C_HUMAN,tr|B7Z9B2|B7Z9B2_HUMAN	uni_human_2016.fasta	95,215.1	86.9%	1	1	1	0.0233%	1.42%
SUP-M2_SFD	BR3	SUPM2_BR3	File Name: SUPM2_08_03 (F037251)	Isoform 2 of Sodium/calcium exchanger 3 OS=Homo sapiens GN=SLC8A3	sp|P57103-2|NAC3_HUMAN,sp|P57103-6|NAC3_HUMAN,sp|P57103-7|NAC3_HUMAN,sp|P57103|NAC3_HUMAN,tr|A7E240|A7E240_HUMAN,tr|A7E249|A7E249_HUMAN	uni_human_2016.fasta	103,011.7	71.4%	0	0	0	0.000%	0.000%
SUP-M2_SFD	BR3	SUPM2_BR3	File Name: SUPM2_08_03 (F037251)	Prolactin-inducible protein OS=Homo sapiens GN=PIP PE=1 SV=1	sp|P12273|PIP_HUMAN	uni_human_2016.fasta	16,573.1	81.0%	1	1	1	0.0233%	6.16%
SUP-M2_SFD	BR3	SUPM2_BR3	File Name: SUPM2_08_03 (F037251)	Centrosomal protein of 170 kDa (Fragment) OS=Homo sapiens GN=CEP170 PE=1 SV=1	tr|H0Y2V6|H0Y2V6_HUMAN	uni_human_2016.fasta	172,086.5	86.9%	1	1	2	0.0466%	0.578%
SUP-M2_SFD	BR3	SUPM2_BR3	File Name: SUPM2_08_03 (F037251)	Isoform B of Methyl-CpG-binding protein 2 OS=Homo sapiens GN=MECP2	sp|P51608-2|MECP2_HUMAN,tr|A0A140VKC4|A0A140VKC4_HUMAN	uni_human_2016.fasta	53,323.8	86.9%	1	1	1	0.0233%	3.82%
SUP-M2_SFD	BR3	SUPM2_BR3	File Name: SUPM2_08_03 (F037251)	Isoform 3 of Inactive phospholipase D5 OS=Homo sapiens GN=PLD5	sp|Q8N7P1-3|PLD5_HUMAN	uni_human_2016.fasta	37,737.7	60.4%	0	0	0	0.000%	0.000%
SUP-M2_SFD	BR3	SUPM2_BR3	File Name: SUPM2_08_03 (F037251)	PDZ and LIM domain protein 5 (Fragment) OS=Homo sapiens GN=PDLIM5 PE=1 SV=1	tr|H0YBI4|H0YBI4_HUMAN	uni_human_2016.fasta	21,768.1	86.9%	1	1	1	0.0233%	3.06%
SUP-M2_SFD	BR3	SUPM2_BR3	File Name: SUPM2_08_03 (F037251)	Nuclear distribution protein nudE homolog 1 (Fragment) OS=Homo sapiens GN=NDE1 PE=1 SV=1	tr|I3L522|I3L522_HUMAN	uni_human_2016.fasta	21,280.1	84.2%	1	1	1	0.0233%	8.33%
SUP-M2_SFD	BR3	SUPM2_BR3	File Name: SUPM2_08_03 (F037251)	Isoform 2 of Tropomodulin-1 OS=Homo sapiens GN=TMOD1	sp|P28289-2|TMOD1_HUMAN,sp|P28289|TMOD1_HUMAN	uni_human_2016.fasta	40,570.8	80.4%	1	1	1	0.0233%	7.76%
SUP-M2_SFD	BR3	SUPM2_BR3	File Name: SUPM2_08_03 (F037251)	WD repeat-containing protein 41 (Fragment) OS=Homo sapiens GN=WDR41 PE=1 SV=1	tr|H0Y9Z3|H0Y9Z3_HUMAN	uni_human_2016.fasta	18,573.2	71.8%	0	0	0	0.000%	0.000%
SUP-M2_SFD	BR3	SUPM2_BR3	File Name: SUPM2_08_03 (F037251)	ATP-dependent Clp protease ATP-binding subunit clpX-like, mitochondrial OS=Homo sapiens GN=CLPX PE=1 SV=2	sp|O76031|CLPX_HUMAN,tr|A0A024R5X7|A0A024R5X7_HUMAN,tr|H0YM48|H0YM48_HUMAN,tr|Q9H072|Q9H072_HUMAN	uni_human_2016.fasta	69,224.7	86.9%	1	1	1	0.0233%	2.37%
SUP-M2_SFD	BR3	SUPM2_BR3	File Name: SUPM2_08_03 (F037251)	Isoform 2 of Filamin-A OS=Homo sapiens GN=FLNA	sp|P21333-2|FLNA_HUMAN,sp|P21333|FLNA_HUMAN,tr|Q5HY54|Q5HY54_HUMAN	uni_human_2016.fasta	280,729.4	59.9%	0	0	0	0.000%	0.000%
SUP-M2_SFD	BR3	SUPM2_BR3	File Name: SUPM2_08_03 (F037251)	Ras association domain-containing protein 10 OS=Homo sapiens GN=RASSF10 PE=2 SV=3	sp|A6NK89|RASFA_HUMAN	uni_human_2016.fasta	56,899.3	81.3%	1	1	1	0.0233%	1.58%
SUP-M2_SFD	BR3	SUPM2_BR3	File Name: SUPM2_09_03 (F037252)	Isoform 2 of Heterogeneous nuclear ribonucleoprotein R OS=Homo sapiens GN=HNRNPR	sp|O43390-2|HNRPR_HUMAN,sp|O43390-4|HNRPR_HUMAN,sp|O43390|HNRPR_HUMAN,tr|B2R7W4|B2R7W4_HUMAN,tr|Q0VGD6|Q0VGD6_HUMAN,tr|Q6MZS5|Q6MZS5_HUMAN	uni_human_2016.fasta	70,943.9	93.5%	1	1	1	0.0360%	1.89%
SUP-M2_SFD	BR3	SUPM2_BR3	File Name: SUPM2_09_03 (F037252)	Copine-1 OS=Homo sapiens GN=CPNE1 PE=1 SV=1	sp|Q99829|CPNE1_HUMAN,tr|B0QZ18|B0QZ18_HUMAN,tr|F2Z2V0|F2Z2V0_HUMAN	uni_human_2016.fasta	59,058.6	99.7%	2	3	3	0.108%	3.35%
SUP-M2_SFD	BR3	SUPM2_BR3	File Name: SUPM2_09_03 (F037252)	T-complex protein 1 subunit alpha OS=Homo sapiens GN=TCP1 PE=1 SV=1	sp|P17987|TCPA_HUMAN	uni_human_2016.fasta	60,345.2	99.8%	2	2	2	0.0720%	4.50%
SUP-M2_SFD	BR3	SUPM2_BR3	File Name: SUPM2_09_03 (F037252)	Serine/threonine-protein phosphatase 2A 65 kDa regulatory subunit A alpha isoform OS=Homo sapiens GN=PPP2R1A PE=1 SV=4	sp|P30153|2AAA_HUMAN,tr|A8K3H8|A8K3H8_HUMAN,tr|A8K7B7|A8K7B7_HUMAN,tr|B4DDF7|B4DDF7_HUMAN,tr|B4DQY1|B4DQY1_HUMAN	uni_human_2016.fasta	65,309.7	76.9%	1	1	1	0.0360%	1.70%
SUP-M2_SFD	BR3	SUPM2_BR3	File Name: SUPM2_09_03 (F037252)	Phosphoglucomutase-1 OS=Homo sapiens GN=PGM1 PE=1 SV=3	sp|P36871|PGM1_HUMAN,tr|B4DFP1|B4DFP1_HUMAN	uni_human_2016.fasta	61,451.1	93.5%	1	1	1	0.0360%	2.14%
SUP-M2_SFD	BR3	SUPM2_BR3	File Name: SUPM2_09_03 (F037252)	Isoform 2 of MAP/microtubule affinity-regulating kinase 3 OS=Homo sapiens GN=MARK3	sp|P27448-2|MARK3_HUMAN,sp|P27448-3|MARK3_HUMAN,sp|P27448-4|MARK3_HUMAN,sp|P27448-6|MARK3_HUMAN,sp|P27448-7|MARK3_HUMAN,sp|P27448-8|MARK3_HUMAN,sp|P27448|MARK3_HUMAN,tr|A0A0A0MQR8|A0A0A0MQR8_HUMAN,tr|A0A0A0MST9|A0A0A0MST9_HUMAN,tr|A0A0A0MSZ1|A0A0A0MSZ1_HUMAN,tr|A0A0A0MT23|A0A0A0MT23_HUMAN,tr|J3KNR0|J3KNR0_HUMAN	uni_human_2016.fasta	84,491.4	68.4%	0	0	0	0.000%	0.000%
SUP-M2_SFD	BR3	SUPM2_BR3	File Name: SUPM2_09_03 (F037252)	Testis-specific kinase 1 (Fragment) OS=Homo sapiens PE=2 SV=1	tr|Q8WXD6|Q8WXD6_HUMAN	uni_human_2016.fasta	16,997.6	78.0%	1	1	1	0.0360%	4.40%
SUP-M2_SFD	BR3	SUPM2_BR3	File Name: SUPM2_09_03 (F037252)	Isoform 2 of Ubiquitin carboxyl-terminal hydrolase 10 OS=Homo sapiens GN=USP10	sp|Q14694-2|UBP10_HUMAN	uni_human_2016.fasta	92,598.0	46.6%	0	0	0	0.000%	0.000%
SUP-M2_SFD	BR3	SUPM2_BR3	File Name: SUPM2_09_03 (F037252)	Microtubule-actin cross-linking factor 1, isoforms 1/2/3/5 OS=Homo sapiens GN=MACF1 PE=1 SV=4	sp|Q9UPN3|MACF1_HUMAN,tr|H3BPE1|H3BPE1_HUMAN,tr|H3BQK9|H3BQK9_HUMAN	uni_human_2016.fasta	838,314.2	70.7%	0	0	0	0.000%	0.000%
SUP-M2_SFD	BR3	SUPM2_BR3	File Name: SUPM2_09_03 (F037252)	NudC domain-containing protein 1 OS=Homo sapiens GN=NUDCD1 PE=1 SV=2	sp|Q96RS6|NUDC1_HUMAN	uni_human_2016.fasta	66,758.0	99.8%	2	2	2	0.0720%	3.60%
SUP-M2_SFD	BR3	SUPM2_BR3	File Name: SUPM2_09_03 (F037252)	Isoform 4 of Tyrosine-protein kinase HCK OS=Homo sapiens GN=HCK	sp|P08631-4|HCK_HUMAN,sp|P08631|HCK_HUMAN	uni_human_2016.fasta	59,601.3	93.5%	1	1	1	0.0360%	1.90%
SUP-M2_SFD	BR3	SUPM2_BR3	File Name: SUPM2_09_03 (F037252)	Serine/threonine-protein kinase PAK 2 OS=Homo sapiens GN=PAK2 PE=1 SV=3	sp|Q13177|PAK2_HUMAN,tr|A8K5M4|A8K5M4_HUMAN	uni_human_2016.fasta	58,044.1	48.2%	0	0	0	0.000%	0.000%
SUP-M2_SFD	BR3	SUPM2_BR3	File Name: SUPM2_09_03 (F037252)	Keratin, type I cytoskeletal 9 OS=Homo sapiens GN=KRT9 PE=1 SV=3	sp|P35527|K1C9_HUMAN	uni_human_2016.fasta	62,065.9	100.0%	7	8	8	0.288%	14.3%
SUP-M2_SFD	BR3	SUPM2_BR3	File Name: SUPM2_09_03 (F037252)	LEF1 (Fragment) OS=Homo sapiens PE=4 SV=1	tr|Q8IZI3|Q8IZI3_HUMAN	uni_human_2016.fasta	1,760.9	59.4%	0	0	0	0.000%	0.000%
SUP-M2_SFD	BR3	SUPM2_BR3	File Name: SUPM2_09_03 (F037252)	Plastin-2 OS=Homo sapiens GN=LCP1 PE=1 SV=6	sp|P13796|PLSL_HUMAN,tr|A0A024RDT4|A0A024RDT4_HUMAN,tr|Q53FI1|Q53FI1_HUMAN,tr|Q59GX5|Q59GX5_HUMAN,tr|V9HWJ7|V9HWJ7_HUMAN	uni_human_2016.fasta	70,291.2	93.5%	1	1	1	0.0360%	1.59%
SUP-M2_SFD	BR3	SUPM2_BR3	File Name: SUPM2_09_03 (F037252)	RING finger protein 10 (Fragment) OS=Homo sapiens GN=RNF10 PE=1 SV=1	tr|F5H5P6|F5H5P6_HUMAN	uni_human_2016.fasta	13,984.9	61.3%	0	0	0	0.000%	0.000%
SUP-M2_SFD	BR3	SUPM2_BR3	File Name: SUPM2_09_03 (F037252)	Uncharacterized protein (Fragment) OS=Homo sapiens PE=4 SV=1	tr|H0YJX3|H0YJX3_HUMAN	uni_human_2016.fasta	16,615.3	87.8%	1	1	1	0.0360%	4.83%
SUP-M2_SFD	BR3	SUPM2_BR3	File Name: SUPM2_09_03 (F037252)	Tax_Id=9606 Gene_Symbol=KRT2 Keratin, type II cytoskeletal 2 epidermal	IPI:CON_00021304.1|SWISS-PROT:P35908,sp|P35908|K22E_HUMAN	uni_human_2016.fasta	65,866.4	93.5%	1	1	1	0.0360%	3.26%
SUP-M2_SFD	BR3	SUPM2_BR3	File Name: SUPM2_09_03 (F037252)	Isoform 2 of Ras GTPase-activating protein 1 OS=Homo sapiens GN=RASA1	sp|P20936-2|RASA1_HUMAN,sp|P20936-4|RASA1_HUMAN,sp|P20936|RASA1_HUMAN,tr|A0A024RAL2|A0A024RAL2_HUMAN,tr|B4DTL8|B4DTL8_HUMAN,tr|B4DTX4|B4DTX4_HUMAN,tr|E9PGC0|E9PGC0_HUMAN	uni_human_2016.fasta	116,407.0	91.6%	1	1	1	0.0360%	1.15%
SUP-M2_SFD	BR3	SUPM2_BR3	File Name: SUPM2_09_03 (F037252)	Isoform 2 of Vesicle transport protein USE1 OS=Homo sapiens GN=USE1	sp|Q9NZ43-2|USE1_HUMAN,sp|Q9NZ43-3|USE1_HUMAN,sp|Q9NZ43|USE1_HUMAN,tr|G8JLK1|G8JLK1_HUMAN,tr|M0QZE0|M0QZE0_HUMAN,tr|M0QZZ6|M0QZZ6_HUMAN	uni_human_2016.fasta	29,372.0	80.2%	1	1	1	0.0360%	5.48%
SUP-M2_SFD	BR3	SUPM2_BR3	File Name: SUPM2_09_03 (F037252)	Pyruvate kinase PKM OS=Homo sapiens GN=PKM PE=1 SV=4	sp|P14618|KPYM_HUMAN,tr|V9HWB8|V9HWB8_HUMAN	uni_human_2016.fasta	57,937.5	100.0%	5	5	6	0.216%	11.1%
SUP-M2_SFD	BR3	SUPM2_BR3	File Name: SUPM2_09_03 (F037252)	Neuronal migration protein doublecortin (Fragment) OS=Homo sapiens GN=DCX PE=1 SV=1	tr|H3BLV5|H3BLV5_HUMAN	uni_human_2016.fasta	48,914.1	78.8%	1	1	1	0.0360%	1.60%
SUP-M2_SFD	BR3	SUPM2_BR3	File Name: SUPM2_09_03 (F037252)	cDNA FLJ32944 fis, clone TESTI2007864, highly similar to Zinc finger protein 232 OS=Homo sapiens PE=2 SV=1	tr|B3KQ61|B3KQ61_HUMAN	uni_human_2016.fasta	19,458.1	69.0%	0	0	0	0.000%	0.000%
SUP-M2_SFD	BR3	SUPM2_BR3	File Name: SUPM2_09_03 (F037252)	Centrosomal protein of 128 kDa (Fragment) OS=Homo sapiens GN=CEP128 PE=1 SV=1	tr|H0YJH2|H0YJH2_HUMAN	uni_human_2016.fasta	18,417.3	95.3%	1	1	1	0.0360%	5.62%
SUP-M2_SFD	BR3	SUPM2_BR3	File Name: SUPM2_09_03 (F037252)	CDNA FLJ23990 fis, clone HRC08053, highly similar to Homo sapiens fibroblast growth factor receptor-like 1 (FGFRL1) OS=Homo sapiens PE=2 SV=1	tr|Q6ZMD4|Q6ZMD4_HUMAN	uni_human_2016.fasta	47,587.4	89.8%	1	1	1	0.0360%	1.59%
SUP-M2_SFD	BR3	SUPM2_BR3	File Name: SUPM2_09_03 (F037252)	Isoform 2 of Transcription factor TFIIIB component B'' homolog OS=Homo sapiens GN=BDP1	sp|A6H8Y1-2|BDP1_HUMAN,sp|A6H8Y1-6|BDP1_HUMAN,sp|A6H8Y1-7|BDP1_HUMAN,sp|A6H8Y1|BDP1_HUMAN,tr|A0A0G2JNU3|A0A0G2JNU3_HUMAN,tr|B1WB49|B1WB49_HUMAN	uni_human_2016.fasta	293,882.6	65.9%	0	0	0	0.000%	0.000%
SUP-M2_SFD	BR3	SUPM2_BR3	File Name: SUPM2_09_03 (F037252)	Lamin-B1 OS=Homo sapiens GN=LMNB1 PE=1 SV=2	sp|P20700|LMNB1_HUMAN	uni_human_2016.fasta	66,409.6	93.5%	1	1	1	0.0360%	2.39%
SUP-M2_SFD	BR3	SUPM2_BR3	File Name: SUPM2_09_03 (F037252)	Coronin-1A OS=Homo sapiens GN=CORO1A PE=1 SV=4	sp|P31146|COR1A_HUMAN,tr|A0A024R611|A0A024R611_HUMAN	uni_human_2016.fasta	51,026.1	55.6%	0	0	0	0.000%	0.000%
SUP-M2_SFD	BR3	SUPM2_BR3	File Name: SUPM2_09_03 (F037252)	Non-POU domain-containing octamer-binding protein OS=Homo sapiens GN=NONO PE=1 SV=4	sp|Q15233|NONO_HUMAN,tr|A0A0S2Z4Z9|A0A0S2Z4Z9_HUMAN,tr|A8K525|A8K525_HUMAN	uni_human_2016.fasta	54,231.6	93.8%	1	1	1	0.0360%	3.40%
SUP-M2_SFD	BR3	SUPM2_BR3	File Name: SUPM2_09_03 (F037252)	cDNA FLJ58078, highly similar to Tyrosine-protein phosphatase non-receptortype 23 (EC 3.1.3.48) OS=Homo sapiens PE=2 SV=1	tr|B4DST5|B4DST5_HUMAN	uni_human_2016.fasta	164,568.0	50.8%	0	0	0	0.000%	0.000%
SUP-M2_SFD	BR3	SUPM2_BR3	File Name: SUPM2_09_03 (F037252)	Gametogenetin-binding protein 2 OS=Homo sapiens GN=GGNBP2 PE=1 SV=1	sp|Q9H3C7|GGNB2_HUMAN,tr|A8K3S2|A8K3S2_HUMAN	uni_human_2016.fasta	79,086.4	93.5%	1	1	1	0.0360%	1.00%
SUP-M2_SFD	BR3	SUPM2_BR3	File Name: SUPM2_09_03 (F037252)	Isoform 2 of Adenosylhomocysteinase 3 OS=Homo sapiens GN=AHCYL2	sp|Q96HN2-2|SAHH3_HUMAN,sp|Q96HN2-3|SAHH3_HUMAN,sp|Q96HN2-4|SAHH3_HUMAN,sp|Q96HN2|SAHH3_HUMAN,tr|H0Y8B3|H0Y8B3_HUMAN,tr|Q6ZNS6|Q6ZNS6_HUMAN	uni_human_2016.fasta	66,721.1	81.3%	1	1	1	0.0360%	1.31%
SUP-M2_SFD	BR3	SUPM2_BR3	File Name: SUPM2_09_03 (F037252)	Dihydropyrimidine dehydrogenase [NADP(+)] OS=Homo sapiens GN=DPYD PE=1 SV=2	sp|Q12882|DPYD_HUMAN	uni_human_2016.fasta	111,404.3	79.5%	1	1	1	0.0360%	0.780%
SUP-M2_SFD	BR3	SUPM2_BR3	File Name: SUPM2_09_03 (F037252)	Synaptotagmin-14 (Fragment) OS=Homo sapiens GN=SYT14 PE=4 SV=1	tr|A0A0A0MTK4|A0A0A0MTK4_HUMAN	uni_human_2016.fasta	56,665.3	52.5%	0	0	0	0.000%	0.000%
SUP-M2_SFD	BR3	SUPM2_BR3	File Name: SUPM2_09_03 (F037252)	Zinc finger C3H1 domain-containing protein OS=Homo sapiens GN=ZFC3H1 PE=1 SV=3	sp|O60293|ZC3H1_HUMAN	uni_human_2016.fasta	226,362.0	53.7%	0	0	0	0.000%	0.000%
SUP-M2_SFD	BR3	SUPM2_BR3	File Name: SUPM2_09_03 (F037252)	Metallothionein OS=Homo sapiens GN=MTB PE=2 SV=2	tr|Q86YX6|Q86YX6_HUMAN	uni_human_2016.fasta	4,160.6	61.1%	0	0	0	0.000%	0.000%
SUP-M2_SFD	BR3	SUPM2_BR3	File Name: SUPM2_09_03 (F037252)	Isoform 2 of DnaJ homolog subfamily C member 7 OS=Homo sapiens GN=DNAJC7	sp|Q99615-2|DNJC7_HUMAN,sp|Q99615|DNJC7_HUMAN,tr|A8K4T2|A8K4T2_HUMAN,tr|B4DKK3|B4DKK3_HUMAN,tr|B7Z9W6|B7Z9W6_HUMAN,tr|K7EIH8|K7EIH8_HUMAN,tr|K7EPP7|K7EPP7_HUMAN,tr|K7ESP1|K7ESP1_HUMAN,tr|Q59EH7|Q59EH7_HUMAN	uni_human_2016.fasta	56,442.9	93.5%	1	1	1	0.0360%	2.97%
SUP-M2_SFD	BR3	SUPM2_BR3	File Name: SUPM2_09_03 (F037252)	Isoform 1 of Histone-arginine methyltransferase CARM1 OS=Homo sapiens GN=CARM1	sp|Q86X55-1|CARM1_HUMAN,sp|Q86X55-2|CARM1_HUMAN,sp|Q86X55|CARM1_HUMAN	uni_human_2016.fasta	65,854.0	99.8%	2	2	2	0.0720%	3.76%
SUP-M2_SFD	BR3	SUPM2_BR3	File Name: SUPM2_09_03 (F037252)	Dendritic cell-specific transmembrane protein OS=Homo sapiens GN=DCSTAMP PE=1 SV=1	sp|Q9H295|DCSTP_HUMAN,tr|B3KTD8|B3KTD8_HUMAN	uni_human_2016.fasta	53,395.2	67.2%	0	0	0	0.000%	0.000%
SUP-M2_SFD	BR3	SUPM2_BR3	File Name: SUPM2_09_03 (F037252)	Isoform 1 of Tudor domain-containing protein 5 OS=Homo sapiens GN=TDRD5	sp|Q8NAT2-1|TDRD5_HUMAN,sp|Q8NAT2|TDRD5_HUMAN,tr|A0A024R910|A0A024R910_HUMAN	uni_human_2016.fasta	109,739.5	56.1%	0	0	0	0.000%	0.000%
SUP-M2_SFD	BR3	SUPM2_BR3	File Name: SUPM2_09_03 (F037252)	Tax_Id=9606 Gene_Symbol=KRT5 Keratin, type II cytoskeletal 5	IPI:CON_00009867.3|SWISS-PROT:P13647,sp|P13647|K2C5_HUMAN	uni_human_2016.fasta	62,379.6	100.0%	3	3	3	0.108%	5.25%
SUP-M2_SFD	BR3	SUPM2_BR3	File Name: SUPM2_09_03 (F037252)	Isoform 4 of tRNA (adenine(58)-N(1))-methyltransferase non-catalytic subunit TRM6 OS=Homo sapiens GN=TRMT6	sp|Q9UJA5-4|TRM6_HUMAN,sp|Q9UJA5|TRM6_HUMAN	uni_human_2016.fasta	55,800.8	93.5%	1	1	1	0.0360%	3.06%
SUP-M2_SFD	BR3	SUPM2_BR3	File Name: SUPM2_09_03 (F037252)	Isoform 2 of TGF-beta-activated kinase 1 and MAP3K7-binding protein 1 OS=Homo sapiens GN=TAB1	sp|Q15750-2|TAB1_HUMAN,sp|Q15750|TAB1_HUMAN,tr|A8K6K3|A8K6K3_HUMAN,tr|Q59FT7|Q59FT7_HUMAN	uni_human_2016.fasta	54,644.0	93.5%	1	1	1	0.0360%	1.73%
SUP-M2_SFD	BR3	SUPM2_BR3	File Name: SUPM2_09_03 (F037252)	Isoform 3 of Sterile alpha motif domain-containing protein 13 OS=Homo sapiens GN=SAMD13	sp|Q5VXD3-3|SAM13_HUMAN	uni_human_2016.fasta	10,402.3	83.8%	1	1	1	0.0360%	23.9%
SUP-M2_SFD	BR3	SUPM2_BR3	File Name: SUPM2_09_03 (F037252)	Isoform 2 of Heat shock protein HSP 90-alpha OS=Homo sapiens GN=HSP90AA1	sp|P07900-2|HS90A_HUMAN,sp|P07900|HS90A_HUMAN,tr|K9JA46|K9JA46_HUMAN	uni_human_2016.fasta	84,663.2	99.4%	2	3	3	0.108%	2.46%
SUP-M2_SFD	BR3	SUPM2_BR3	File Name: SUPM2_09_03 (F037252)	Protein disulfide-isomerase A3 (Fragment) OS=Homo sapiens GN=PDIA3 PE=1 SV=1	tr|H7BZJ3|H7BZJ3_HUMAN	uni_human_2016.fasta	13,519.7	93.5%	1	2	2	0.0720%	11.4%
SUP-M2_SFD	BR3	SUPM2_BR3	File Name: SUPM2_09_03 (F037252)	Prelamin-A/C OS=Homo sapiens GN=LMNA PE=1 SV=1	sp|P02545|LMNA_HUMAN	uni_human_2016.fasta	74,140.7	93.5%	1	1	1	0.0360%	1.51%
SUP-M2_SFD	BR3	SUPM2_BR3	File Name: SUPM2_09_03 (F037252)	E3 ubiquitin-protein ligase ARIH1 (Fragment) OS=Homo sapiens GN=ARIH1 PE=4 SV=1	tr|H3BUS0|H3BUS0_HUMAN	uni_human_2016.fasta	4,914.4	68.6%	0	0	0	0.000%	0.000%
SUP-M2_SFD	BR3	SUPM2_BR3	File Name: SUPM2_09_03 (F037252)	Isoform 5 of Immunoglobulin-like and fibronectin type III domain-containing protein 1 OS=Homo sapiens GN=IGFN1	sp|Q86VF2-5|IGFN1_HUMAN	uni_human_2016.fasta	383,805.6	44.8%	0	0	0	0.000%	0.000%
SUP-M2_SFD	BR3	SUPM2_BR3	File Name: SUPM2_09_03 (F037252)	Isoform 2 of Neutral alpha-glucosidase AB OS=Homo sapiens GN=GANAB	sp|Q14697-2|GANAB_HUMAN	uni_human_2016.fasta	109,440.2	93.5%	1	1	1	0.0360%	0.725%
SUP-M2_SFD	BR3	SUPM2_BR3	File Name: SUPM2_09_03 (F037252)	cDNA FLJ36521 fis, clone TRACH2002138, highly similar to Adenylate cyclase type 5 OS=Homo sapiens PE=2 SV=1	tr|B3KSK8|B3KSK8_HUMAN,tr|C9JQ38|C9JQ38_HUMAN,tr|C9JRT8|C9JRT8_HUMAN	uni_human_2016.fasta	10,263.3	84.9%	1	1	1	0.0360%	1.90%
SUP-M2_SFD	BR3	SUPM2_BR3	File Name: SUPM2_09_03 (F037252)	Isoform 2 of Bifunctional polynucleotide phosphatase/kinase OS=Homo sapiens GN=PNKP	sp|Q96T60-2|PNKP_HUMAN,sp|Q96T60|PNKP_HUMAN,tr|A0A0D9SFL2|A0A0D9SFL2_HUMAN,tr|M0QYH2|M0QYH2_HUMAN	uni_human_2016.fasta	57,076.9	93.5%	1	1	1	0.0360%	2.70%
SUP-M2_SFD	BR3	SUPM2_BR3	File Name: SUPM2_09_03 (F037252)	D-3-phosphoglycerate dehydrogenase OS=Homo sapiens GN=PHGDH PE=1 SV=4	sp|O43175|SERA_HUMAN,tr|B3KSC3|B3KSC3_HUMAN,tr|Q5SZU1|Q5SZU1_HUMAN,tr|V9HW79|V9HW79_HUMAN	uni_human_2016.fasta	56,650.6	99.8%	2	2	2	0.0720%	4.88%
SUP-M2_SFD	BR3	SUPM2_BR3	File Name: SUPM2_09_03 (F037252)	GTP-binding protein REM 1 OS=Homo sapiens GN=REM1 PE=1 SV=2	sp|O75628|REM1_HUMAN	uni_human_2016.fasta	32,947.0	82.0%	1	1	1	0.0360%	2.68%
SUP-M2_SFD	BR3	SUPM2_BR3	File Name: SUPM2_09_03 (F037252)	Isoform 2 of Selenocysteine insertion sequence-binding protein 2-like OS=Homo sapiens GN=SECISBP2L	sp|Q93073-2|SBP2L_HUMAN,sp|Q93073|SBP2L_HUMAN,tr|A0A024R5R0|A0A024R5R0_HUMAN,tr|J3KPI1|J3KPI1_HUMAN	uni_human_2016.fasta	121,776.4	79.9%	1	1	1	0.0360%	0.663%
SUP-M2_SFD	BR3	SUPM2_BR3	File Name: SUPM2_09_03 (F037252)	EH domain-containing protein 4 OS=Homo sapiens GN=EHD4 PE=1 SV=1	sp|Q9H223|EHD4_HUMAN,tr|A0A024R9N6|A0A024R9N6_HUMAN,tr|A0A087WUA5|A0A087WUA5_HUMAN,tr|A8K9B9|A8K9B9_HUMAN	uni_human_2016.fasta	61,177.6	99.8%	2	2	2	0.0720%	3.51%
SUP-M2_SFD	BR3	SUPM2_BR3	File Name: SUPM2_09_03 (F037252)	T-complex protein 1 subunit beta OS=Homo sapiens GN=CCT2 PE=1 SV=4	sp|P78371|TCPB_HUMAN,tr|B7Z4R3|B7Z4R3_HUMAN,tr|V9HW96|V9HW96_HUMAN	uni_human_2016.fasta	57,489.9	93.5%	1	1	1	0.0360%	2.24%
SUP-M2_SFD	BR3	SUPM2_BR3	File Name: SUPM2_09_03 (F037252)	Protein TRAJ12 (Fragment) OS=Homo sapiens GN=TRAJ12 PE=4 SV=1	tr|A0A075B6U8|A0A075B6U8_HUMAN	uni_human_2016.fasta	2,251.7	90.4%	1	1	1	0.0360%	35.0%
SUP-M2_SFD	BR3	SUPM2_BR3	File Name: SUPM2_09_03 (F037252)	Keratin, type II cytoskeletal 6B OS=Homo sapiens GN=KRT6B PE=1 SV=5	sp|P04259|K2C6B_HUMAN	uni_human_2016.fasta	60,068.6	93.5%	1	1	1	0.0360%	5.14%
SUP-M2_SFD	BR3	SUPM2_BR3	File Name: SUPM2_09_03 (F037252)	PH and SEC7 domain-containing protein 3 (Fragment) OS=Homo sapiens GN=PSD3 PE=1 SV=1	tr|E5RIH3|E5RIH3_HUMAN	uni_human_2016.fasta	15,389.2	67.9%	0	0	0	0.000%	0.000%
SUP-M2_SFD	BR3	SUPM2_BR3	File Name: SUPM2_09_03 (F037252)	Isoform 2 of Adenylyl cyclase-associated protein 1 OS=Homo sapiens GN=CAP1	sp|Q01518-2|CAP1_HUMAN,sp|Q01518|CAP1_HUMAN,tr|B2RDY9|B2RDY9_HUMAN,tr|B4DNA3|B4DNA3_HUMAN,tr|B4DNW7|B4DNW7_HUMAN,tr|B4DUZ8|B4DUZ8_HUMAN,tr|D3DPU2|D3DPU2_HUMAN	uni_human_2016.fasta	51,901.6	93.5%	1	2	2	0.0720%	1.90%
SUP-M2_SFD	BR3	SUPM2_BR3	File Name: SUPM2_09_03 (F037252)	Zinc finger protein 622 OS=Homo sapiens GN=ZNF622 PE=1 SV=1	sp|Q969S3|ZN622_HUMAN	uni_human_2016.fasta	54,272.0	93.5%	1	1	1	0.0360%	2.10%
SUP-M2_SFD	BR3	SUPM2_BR3	File Name: SUPM2_09_03 (F037252)	Solute carrier family 2, facilitated glucose transporter member 1 OS=Homo sapiens GN=SLC2A1 PE=1 SV=2	sp|P11166|GTR1_HUMAN,tr|B4DKW1|B4DKW1_HUMAN,tr|Q0P512|Q0P512_HUMAN	uni_human_2016.fasta	54,085.3	93.5%	1	1	1	0.0360%	2.03%
SUP-M2_SFD	BR3	SUPM2_BR3	File Name: SUPM2_09_03 (F037252)	Stomatin-like protein 2, mitochondrial OS=Homo sapiens GN=STOML2 PE=1 SV=1	tr|F2Z2I8|F2Z2I8_HUMAN	uni_human_2016.fasta	10,645.2	55.8%	0	0	0	0.000%	0.000%
SUP-M2_SFD	BR3	SUPM2_BR3	File Name: SUPM2_09_03 (F037252)	Protein RCC2 OS=Homo sapiens GN=RCC2 PE=1 SV=2	sp|Q9P258|RCC2_HUMAN,tr|A0A024RAC5|A0A024RAC5_HUMAN	uni_human_2016.fasta	56,084.8	93.5%	1	1	1	0.0360%	1.53%
SUP-M2_SFD	BR3	SUPM2_BR3	File Name: SUPM2_09_03 (F037252)	Alternative protein RBM28 OS=Homo sapiens GN=RBM28 PE=4 SV=1	tr|L8ECH6|L8ECH6_HUMAN	uni_human_2016.fasta	6,066.4	98.5%	1	1	1	0.0360%	38.3%
SUP-M2_SFD	BR3	SUPM2_BR3	File Name: SUPM2_09_03 (F037252)	Potassium voltage-gated channel subfamily H member 5 OS=Homo sapiens GN=KCNH5 PE=1 SV=3	sp|Q8NCM2|KCNH5_HUMAN	uni_human_2016.fasta	111,879.3	53.3%	0	0	0	0.000%	0.000%
SUP-M2_SFD	BR3	SUPM2_BR3	File Name: SUPM2_09_03 (F037252)	Alternative protein LIN9 OS=Homo sapiens GN=LIN9 PE=4 SV=1	tr|L8E9Q2|L8E9Q2_HUMAN	uni_human_2016.fasta	4,778.7	76.2%	1	1	1	0.0360%	41.9%
SUP-M2_SFD	BR3	SUPM2_BR3	File Name: SUPM2_09_03 (F037252)	Splicing factor 3A subunit 3 OS=Homo sapiens GN=SF3A3 PE=1 SV=1	sp|Q12874|SF3A3_HUMAN,tr|A8K566|A8K566_HUMAN,tr|A8K7V1|A8K7V1_HUMAN,tr|B3KY12|B3KY12_HUMAN,tr|Q53HM6|Q53HM6_HUMAN	uni_human_2016.fasta	58,851.3	99.4%	2	3	3	0.108%	3.59%
SUP-M2_SFD	BR3	SUPM2_BR3	File Name: SUPM2_09_03 (F037252)	T-complex protein 1 subunit eta OS=Homo sapiens GN=CCT7 PE=1 SV=2	sp|Q99832|TCPH_HUMAN,tr|Q53HV2|Q53HV2_HUMAN,tr|Q6IBT3|Q6IBT3_HUMAN	uni_human_2016.fasta	59,367.8	99.6%	2	3	3	0.108%	4.24%
SUP-M2_SFD	BR3	SUPM2_BR3	File Name: SUPM2_09_03 (F037252)	Vesicle-associated membrane protein 8 OS=Homo sapiens GN=VAMP8 PE=1 SV=1	sp|Q9BV40|VAMP8_HUMAN,tr|B8ZZT4|B8ZZT4_HUMAN	uni_human_2016.fasta	11,438.3	70.8%	0	0	0	0.000%	0.000%
SUP-M2_SFD	BR3	SUPM2_BR3	File Name: SUPM2_09_03 (F037252)	Trypsin - Sus scrofa (Pig).	IPI:CON_Trypsin|SWISS-PROT:P00761|TRYP_PIG	uni_human_2016.fasta	24,409.3	93.5%	1	1	1	0.0360%	4.33%
SUP-M2_SFD	BR3	SUPM2_BR3	File Name: SUPM2_09_03 (F037252)	MAGUK p55 subfamily member 6 OS=Homo sapiens GN=MPP6 PE=1 SV=2	sp|Q9NZW5|MPP6_HUMAN,tr|A0A024RA25|A0A024RA25_HUMAN,tr|B8ZZG1|B8ZZG1_HUMAN	uni_human_2016.fasta	61,118.8	93.5%	1	1	1	0.0360%	1.85%
SUP-M2_SFD	BR3	SUPM2_BR3	File Name: SUPM2_09_03 (F037252)	cDNA FLJ55305, highly similar to Cyclic AMP-dependent transcription factor ATF-7 OS=Homo sapiens PE=2 SV=1	tr|B4DZG5|B4DZG5_HUMAN,tr|F8VWG7|F8VWG7_HUMAN,tr|K7EKZ7|K7EKZ7_HUMAN	uni_human_2016.fasta	8,271.7	81.7%	1	1	1	0.0360%	4.42%
SUP-M2_SFD	BR3	SUPM2_BR3	File Name: SUPM2_09_03 (F037252)	CCT8 protein OS=Homo sapiens GN=CCT8 PE=2 SV=1	tr|Q7Z759|Q7Z759_HUMAN	uni_human_2016.fasta	54,106.7	93.5%	1	1	1	0.0360%	2.41%
SUP-M2_SFD	BR3	SUPM2_BR3	File Name: SUPM2_09_03 (F037252)	Isoform PACE4A-II of Proprotein convertase subtilisin/kexin type 6 OS=Homo sapiens GN=PCSK6	sp|P29122-2|PCSK6_HUMAN,sp|P29122-7|PCSK6_HUMAN,sp|P29122-8|PCSK6_HUMAN,sp|P29122|PCSK6_HUMAN,tr|A0A024RCD0|A0A024RCD0_HUMAN,tr|A0A024RCE2|A0A024RCE2_HUMAN,tr|A0A087WY68|A0A087WY68_HUMAN,tr|A0A087WZR0|A0A087WZR0_HUMAN,tr|H0Y3Q0|H0Y3Q0_HUMAN,tr|Q59H04|Q59H04_HUMAN	uni_human_2016.fasta	106,419.0	55.6%	0	0	0	0.000%	0.000%
SUP-M2_SFD	BR3	SUPM2_BR3	File Name: SUPM2_09_03 (F037252)	Isoform 1 of Bromodomain adjacent to zinc finger domain protein 2A OS=Homo sapiens GN=BAZ2A	sp|Q9UIF9-2|BAZ2A_HUMAN,sp|Q9UIF9-3|BAZ2A_HUMAN,sp|Q9UIF9|BAZ2A_HUMAN,tr|F8VU39|F8VU39_HUMAN,tr|J3KPG5|J3KPG5_HUMAN,tr|J3QK86|J3QK86_HUMAN	uni_human_2016.fasta	211,199.2	72.1%	0	0	0	0.000%	0.000%
SUP-M2_SFD	BR3	SUPM2_BR3	File Name: SUPM2_09_03 (F037252)	Isoform 2 of Heat shock 70 kDa protein 1A OS=Homo sapiens GN=HSPA1A	sp|P0DMV8-2|HS71A_HUMAN,sp|P0DMV8|HS71A_HUMAN,sp|P0DMV9|HS71B_HUMAN,tr|A0A0G2JIW1|A0A0G2JIW1_HUMAN,tr|A8K5I0|A8K5I0_HUMAN	uni_human_2016.fasta	70,054.0	93.5%	1	1	1	0.0360%	2.22%
SUP-M2_SFD	BR3	SUPM2_BR3	File Name: SUPM2_09_03 (F037252)	REST corepressor 3 (Fragment) OS=Homo sapiens GN=RCOR3 PE=1 SV=1	tr|H0YDD7|H0YDD7_HUMAN	uni_human_2016.fasta	15,967.6	43.1%	0	0	0	0.000%	0.000%
SUP-M2_SFD	BR3	SUPM2_BR3	File Name: SUPM2_09_03 (F037252)	cDNA FLJ45103 fis, clone BRAWH3032571, moderately similar to Chromodomain helicase-DNA-binding protein 4 OS=Homo sapiens PE=2 SV=1	tr|Q6ZSZ4|Q6ZSZ4_HUMAN	uni_human_2016.fasta	141,235.2	57.3%	0	0	0	0.000%	0.000%
SUP-M2_SFD	BR3	SUPM2_BR3	File Name: SUPM2_09_03 (F037252)	Peroxisomal membrane protein PEX16 (Fragment) OS=Homo sapiens GN=PEX16 PE=1 SV=1	tr|E9PLS4|E9PLS4_HUMAN,tr|E9PP98|E9PP98_HUMAN	uni_human_2016.fasta	17,995.6	64.3%	0	0	0	0.000%	0.000%
SUP-M2_SFD	BR3	SUPM2_BR3	File Name: SUPM2_09_03 (F037252)	Isoform 2 of Dolichyl-diphosphooligosaccharide--protein glycosyltransferase subunit 2 OS=Homo sapiens GN=RPN2	sp|P04844-2|RPN2_HUMAN,sp|P04844|RPN2_HUMAN,tr|B2RE46|B2RE46_HUMAN	uni_human_2016.fasta	69,284.8	93.5%	1	1	1	0.0360%	1.46%
SUP-M2_SFD	BR3	SUPM2_BR3	File Name: SUPM2_09_03 (F037252)	Serine/threonine-protein kinase RIO1 OS=Homo sapiens GN=RIOK1 PE=1 SV=2	sp|Q9BRS2|RIOK1_HUMAN	uni_human_2016.fasta	65,584.3	56.6%	0	0	0	0.000%	0.000%
SUP-M2_SFD	BR3	SUPM2_BR3	File Name: SUPM2_09_03 (F037252)	Serine/threonine-protein kinase MRCK gamma OS=Homo sapiens GN=CDC42BPG PE=1 SV=2	sp|Q6DT37|MRCKG_HUMAN	uni_human_2016.fasta	172,461.8	86.1%	1	1	1	0.0360%	0.451%
SUP-M2_SFD	BR3	SUPM2_BR3	File Name: SUPM2_09_03 (F037252)	Isoform AGX1 of UDP-N-acetylhexosamine pyrophosphorylase OS=Homo sapiens GN=UAP1	sp|Q16222-2|UAP1_HUMAN,sp|Q16222-3|UAP1_HUMAN,sp|Q16222|UAP1_HUMAN,tr|A0A140VKC0|A0A140VKC0_HUMAN	uni_human_2016.fasta	58,769.5	93.5%	1	1	1	0.0360%	2.77%
SUP-M2_SFD	BR3	SUPM2_BR3	File Name: SUPM2_09_03 (F037252)	Solute carrier family 2, facilitated glucose transporter member 3 OS=Homo sapiens GN=SLC2A3 PE=1 SV=1	sp|P11169|GTR3_HUMAN,tr|B7Z966|B7Z966_HUMAN	uni_human_2016.fasta	53,926.0	70.4%	0	0	0	0.000%	0.000%
SUP-M2_SFD	BR3	SUPM2_BR3	File Name: SUPM2_09_03 (F037252)	Endogenous retrovirus group K member 13-1 Env polyprotein OS=Homo sapiens GN=ERVK13-1 PE=2 SV=2	sp|Q9NX77|ENK13_HUMAN,tr|Q6ZMS2|Q6ZMS2_HUMAN	uni_human_2016.fasta	55,046.0	93.5%	1	1	1	0.0360%	1.87%
SUP-M2_SFD	BR3	SUPM2_BR3	File Name: SUPM2_09_03 (F037252)	Isoform 2 of Transketolase OS=Homo sapiens GN=TKT	sp|P29401-2|TKT_HUMAN,sp|P29401|TKT_HUMAN,tr|A0A0B4J1R6|A0A0B4J1R6_HUMAN,tr|A0A0K0K1H9|A0A0K0K1H9_HUMAN,tr|B3KSI4|B3KSI4_HUMAN,tr|B4E022|B4E022_HUMAN,tr|Q53EM5|Q53EM5_HUMAN,tr|V9HWD9|V9HWD9_HUMAN	uni_human_2016.fasta	67,879.4	74.8%	1	1	1	0.0360%	1.27%
SUP-M2_SFD	BR3	SUPM2_BR3	File Name: SUPM2_09_03 (F037252)	Cullin-4B OS=Homo sapiens GN=CUL4B PE=1 SV=4	sp|Q13620|CUL4B_HUMAN	uni_human_2016.fasta	103,986.6	43.3%	0	0	0	0.000%	0.000%
SUP-M2_SFD	BR3	SUPM2_BR3	File Name: SUPM2_09_03 (F037252)	Ras GTPase-activating protein-binding protein 1 OS=Homo sapiens GN=G3BP1 PE=1 SV=1	sp|Q13283|G3BP1_HUMAN,tr|Q32P45|Q32P45_HUMAN,tr|Q5U0Q1|Q5U0Q1_HUMAN,tr|Q6FI03|Q6FI03_HUMAN,tr|Q6ZP53|Q6ZP53_HUMAN	uni_human_2016.fasta	52,162.8	93.5%	1	1	1	0.0360%	2.36%
SUP-M2_SFD	BR3	SUPM2_BR3	File Name: SUPM2_09_03 (F037252)	Isoform 2 of Histidine--tRNA ligase, cytoplasmic OS=Homo sapiens GN=HARS	sp|P12081-2|SYHC_HUMAN,sp|P12081-3|SYHC_HUMAN,sp|P12081-4|SYHC_HUMAN,sp|P12081|SYHC_HUMAN,tr|B4DDD8|B4DDD8_HUMAN,tr|B4DEA2|B4DEA2_HUMAN,tr|B4E1C5|B4E1C5_HUMAN,tr|E7ETE2|E7ETE2_HUMAN,tr|Q52NV4|Q52NV4_HUMAN	uni_human_2016.fasta	57,412.5	90.6%	1	1	1	0.0360%	1.71%
SUP-M2_SFD	BR3	SUPM2_BR3	File Name: SUPM2_09_03 (F037252)	cDNA FLJ35177 fis, clone PLACE6013885, highly similar to Polypeptide N-acetylgalactosaminyltransferase 6 (EC 2.4.1.41) OS=Homo sapiens PE=2 SV=1	tr|B3KRZ8|B3KRZ8_HUMAN	uni_human_2016.fasta	21,315.5	80.5%	1	1	1	0.0360%	3.21%
SUP-M2_SFD	BR3	SUPM2_BR3	File Name: SUPM2_09_03 (F037252)	Calcium-activated potassium channel subunit alpha-1 (Fragment) OS=Homo sapiens GN=KCNMA1 PE=1 SV=1	tr|H0Y379|H0Y379_HUMAN	uni_human_2016.fasta	132,850.1	89.4%	1	1	1	0.0360%	1.35%
SUP-M2_SFD	BR3	SUPM2_BR3	File Name: SUPM2_09_03 (F037252)	Isoform 2 of T-complex protein 1 subunit delta OS=Homo sapiens GN=CCT4	sp|P50991-2|TCPD_HUMAN,sp|P50991|TCPD_HUMAN,tr|A8K3C3|A8K3C3_HUMAN	uni_human_2016.fasta	57,926.0	99.2%	2	2	2	0.0720%	3.54%
SUP-M2_SFD	BR3	SUPM2_BR3	File Name: SUPM2_09_03 (F037252)	Protein NRDE2 homolog OS=Homo sapiens GN=NRDE2 PE=1 SV=3	sp|Q9H7Z3|NRDE2_HUMAN,tr|Q0VFW7|Q0VFW7_HUMAN	uni_human_2016.fasta	132,677.5	64.7%	0	0	0	0.000%	0.000%
SUP-M2_SFD	BR3	SUPM2_BR3	File Name: SUPM2_09_03 (F037252)	Isoform 4 of Nuclear protein MDM1 OS=Homo sapiens GN=MDM1	sp|Q8TC05-4|MDM1_HUMAN,sp|Q8TC05|MDM1_HUMAN	uni_human_2016.fasta	80,735.8	90.5%	1	1	1	0.0360%	1.77%
SUP-M2_SFD	BR3	SUPM2_BR3	File Name: SUPM2_09_03 (F037252)	Mitochondrial heat shock 60kD protein 1 variant 1 OS=Homo sapiens GN=HSPD1 PE=2 SV=1	tr|B3GQS7|B3GQS7_HUMAN	uni_human_2016.fasta	60,681.3	93.5%	1	1	1	0.0360%	1.58%
SUP-M2_SFD	BR3	SUPM2_BR3	File Name: SUPM2_09_03 (F037252)	Isoform 1 of Pentraxin-4 OS=Homo sapiens GN=PTX4	sp|Q96A99-2|PTX4_HUMAN,sp|Q96A99|PTX4_HUMAN	uni_human_2016.fasta	52,339.4	72.5%	0	0	0	0.000%	0.000%
SUP-M2_SFD	BR3	SUPM2_BR3	File Name: SUPM2_09_03 (F037252)	Isoform 2 of Coiled-coil domain-containing protein 180 OS=Homo sapiens GN=CCDC180	sp|Q9P1Z9-2|CC180_HUMAN,sp|Q9P1Z9|CC180_HUMAN,tr|B7ZMG3|B7ZMG3_HUMAN	uni_human_2016.fasta	191,103.0	87.6%	1	1	1	0.0360%	1.12%
SUP-M2_SFD	BR3	SUPM2_BR3	File Name: SUPM2_09_03 (F037252)	Isoform 2 of Probable ATP-dependent RNA helicase DDX5 OS=Homo sapiens GN=DDX5	sp|P17844-2|DDX5_HUMAN,sp|P17844|DDX5_HUMAN,tr|B4DN41|B4DN41_HUMAN,tr|B5BUE6|B5BUE6_HUMAN,tr|J3KTA4|J3KTA4_HUMAN	uni_human_2016.fasta	69,149.7	92.6%	1	1	1	0.0360%	1.68%
SUP-M2_SFD	BR3	SUPM2_BR3	File Name: SUPM2_09_03 (F037252)	Chaperonin containing TCP1, subunit 6A isoform a variant (Fragment) OS=Homo sapiens PE=2 SV=1	tr|Q59ET3|Q59ET3_HUMAN	uni_human_2016.fasta	57,763.0	99.9%	3	4	4	0.144%	4.35%
SUP-M2_SFD	BR3	SUPM2_BR3	File Name: SUPM2_09_03 (F037252)	Septin-10 OS=Homo sapiens GN=SEPT10 PE=1 SV=1	tr|E7EX04|E7EX04_HUMAN	uni_human_2016.fasta	54,576.7	69.0%	0	0	0	0.000%	0.000%
SUP-M2_SFD	BR3	SUPM2_BR3	File Name: SUPM2_09_03 (F037252)	Heterogeneous nuclear ribonucleoprotein H (Fragment) OS=Homo sapiens GN=HNRNPH1 PE=1 SV=1	tr|H0YBW2|H0YBW2_HUMAN	uni_human_2016.fasta	4,551.8	45.5%	0	0	0	0.000%	0.000%
SUP-M2_SFD	BR3	SUPM2_BR3	File Name: SUPM2_09_03 (F037252)	Isoform 2 of Protein crumbs homolog 1 OS=Homo sapiens GN=CRB1	sp|P82279-2|CRUM1_HUMAN,sp|P82279-3|CRUM1_HUMAN,sp|P82279|CRUM1_HUMAN,tr|A8K118|A8K118_HUMAN,tr|B7Z826|B7Z826_HUMAN,tr|F5H0L2|F5H0L2_HUMAN	uni_human_2016.fasta	154,182.2	79.7%	1	1	1	0.0360%	1.02%
SUP-M2_SFD	BR3	SUPM2_BR3	File Name: SUPM2_09_03 (F037252)	Copine-3 OS=Homo sapiens GN=CPNE3 PE=1 SV=1	sp|O75131|CPNE3_HUMAN,tr|A0A024R994|A0A024R994_HUMAN	uni_human_2016.fasta	60,131.6	86.7%	1	1	1	0.0360%	1.68%
SUP-M2_SFD	BR3	SUPM2_BR3	File Name: SUPM2_09_03 (F037252)	Keratin 1 OS=Homo sapiens GN=KRT1 PE=3 SV=1	tr|H6VRG2|H6VRG2_HUMAN	uni_human_2016.fasta	66,067.3	100.0%	6	6	6	0.216%	9.63%
SUP-M2_SFD	BR3	SUPM2_BR3	File Name: SUPM2_09_03 (F037252)	60S ribosomal protein L22 OS=Homo sapiens GN=RPL22 PE=1 SV=2	sp|P35268|RL22_HUMAN	uni_human_2016.fasta	14,787.3	47.5%	0	0	0	0.000%	0.000%
SUP-M2_SFD	BR3	SUPM2_BR3	File Name: SUPM2_09_03 (F037252)	Tax_Id=9606 Gene_Symbol=KRT10 Keratin, type I cytoskeletal 10	IPI:CON_00009865.2|SWISS-PROT:P13645,sp|P13645|K1C10_HUMAN	uni_human_2016.fasta	59,512.4	99.9%	2	2	2	0.0720%	3.71%
SUP-M2_SFD	BR3	SUPM2_BR3	File Name: SUPM2_09_03 (F037252)	Isoform 2 of Syntaxin-7 OS=Homo sapiens GN=STX7	sp|O15400-2|STX7_HUMAN	uni_human_2016.fasta	27,400.2	51.1%	0	0	0	0.000%	0.000%
SUP-M2_SFD	BR3	SUPM2_BR3	File Name: SUPM2_09_03 (F037252)	Isoform 2 of Polypyrimidine tract-binding protein 1 OS=Homo sapiens GN=PTBP1	sp|P26599-2|PTBP1_HUMAN,sp|P26599-3|PTBP1_HUMAN,sp|P26599|PTBP1_HUMAN,tr|A0A0U1RRM4|A0A0U1RRM4_HUMAN	uni_human_2016.fasta	57,222.5	93.5%	1	2	2	0.0720%	2.55%
SUP-M2_SFD	BR3	SUPM2_BR3	File Name: SUPM2_09_03 (F037252)	Isoform 2 of Phenylalanine--tRNA ligase alpha subunit OS=Homo sapiens GN=FARSA	sp|Q9Y285-2|SYFA_HUMAN,sp|Q9Y285|SYFA_HUMAN,tr|Q6IBR2|Q6IBR2_HUMAN	uni_human_2016.fasta	57,564.5	93.5%	1	1	1	0.0360%	2.31%
SUP-M2_SFD	BR3	SUPM2_BR3	File Name: SUPM2_09_03 (F037252)	Alternative protein CSF2RB OS=Homo sapiens GN=CSF2RB PE=4 SV=1	tr|L0R5A1|L0R5A1_HUMAN	uni_human_2016.fasta	11,645.2	66.1%	0	0	0	0.000%	0.000%
SUP-M2_SFD	BR3	SUPM2_BR3	File Name: SUPM2_09_03 (F037252)	Vimentin OS=Homo sapiens GN=VIM PE=1 SV=4	sp|P08670|VIME_HUMAN,tr|Q53HU8|Q53HU8_HUMAN,tr|V9HWE1|V9HWE1_HUMAN	uni_human_2016.fasta	53,652.7	93.5%	1	1	1	0.0360%	3.00%
SUP-M2_SFD	BR3	SUPM2_BR3	File Name: SUPM2_09_03 (F037252)	Coatomer subunit delta OS=Homo sapiens GN=ARCN1 PE=1 SV=1	sp|P48444|COPD_HUMAN,tr|B0YIW5|B0YIW5_HUMAN,tr|B0YIW6|B0YIW6_HUMAN,tr|Q6MZV5|Q6MZV5_HUMAN	uni_human_2016.fasta	57,211.2	99.1%	2	2	2	0.0720%	3.13%
SUP-M2_SFD	BR3	SUPM2_BR3	File Name: SUPM2_09_03 (F037252)	Dual-specificity protein phosphatase 15 (Fragment) OS=Homo sapiens GN=DUSP15 PE=4 SV=1	tr|Q5QP64|Q5QP64_HUMAN	uni_human_2016.fasta	8,109.7	68.7%	0	0	0	0.000%	0.000%
SUP-M2_SFD	BR3	SUPM2_BR3	File Name: SUPM2_09_03 (F037252)	PDZ and LIM domain protein 5 (Fragment) OS=Homo sapiens GN=PDLIM5 PE=1 SV=1	tr|H0YBI4|H0YBI4_HUMAN	uni_human_2016.fasta	21,768.1	55.2%	0	0	0	0.000%	0.000%
SUP-M2_SFD	BR3	SUPM2_BR3	File Name: SUPM2_09_03 (F037252)	Tripartite motif-containing protein 65 (Fragment) OS=Homo sapiens GN=TRIM65 PE=1 SV=1	tr|H0YG27|H0YG27_HUMAN	uni_human_2016.fasta	32,259.8	82.4%	1	1	1	0.0360%	3.82%
SUP-M2_SFD	BR3	SUPM2_BR3	File Name: SUPM2_09_03 (F037252)	Centrosomal protein of 104 kDa OS=Homo sapiens GN=CEP104 PE=1 SV=1	sp|O60308|CE104_HUMAN	uni_human_2016.fasta	104,451.1	84.0%	1	1	1	0.0360%	3.03%
SUP-M2_SFD	BR3	SUPM2_BR3	File Name: SUPM2_09_03 (F037252)	Raslp2 OS=Homo sapiens PE=2 SV=1	tr|Q7Z513|Q7Z513_HUMAN	uni_human_2016.fasta	23,705.3	55.9%	0	0	0	0.000%	0.000%
SUP-M2_SFD	BR3	SUPM2_BR3	File Name: SUPM2_09_03 (F037252)	Tax_Id=9606 Gene_Symbol=KRT14 Keratin, type I cytoskeletal 14	IPI:CON_00384444.5|SWISS-PROT:P02533,sp|P02533|K1C14_HUMAN	uni_human_2016.fasta	51,622.6	98.0%	1	1	1	0.0360%	4.66%
SUP-M2_SFD	BR3	SUPM2_BR3	File Name: SUPM2_09_03 (F037252)	(Bos taurus) Beta-2-glycoprotein 1 precursor	IPI:CON_00707884.1|SWISS-PROT:P17690	uni_human_2016.fasta	38,252.1	90.0%	1	1	1	0.0360%	2.61%
SUP-M2_SFD	BR3	SUPM2_BR3	File Name: SUPM2_09_03 (F037252)	cDNA FLJ77404, highly similar to Homo sapiens small nuclear ribonucleoprotein 70kDa polypeptide (RNP antigen) (SNRP70), transcript variant 1, mRNA OS=Homo sapiens PE=2 SV=1	tr|A8KAQ5|A8KAQ5_HUMAN	uni_human_2016.fasta	51,497.4	89.2%	1	1	1	0.0360%	1.60%
SUP-M2_SFD	BR3	SUPM2_BR3	File Name: SUPM2_09_03 (F037252)	Periaxin OS=Homo sapiens GN=PRX PE=1 SV=2	sp|Q9BXM0|PRAX_HUMAN	uni_human_2016.fasta	154,902.0	87.9%	0	0	0	0.000%	0.000%
SUP-M2_SFD	BR3	SUPM2_BR3	File Name: SUPM2_09_03 (F037252)	Pituitary homeobox 1 OS=Homo sapiens GN=PITX1 PE=1 SV=2	sp|P78337|PITX1_HUMAN,tr|D6R955|D6R955_HUMAN,tr|D6R9U1|D6R9U1_HUMAN,tr|X5D9A5|X5D9A5_HUMAN	uni_human_2016.fasta	34,128.9	79.6%	1	1	1	0.0360%	3.82%
SUP-M2_SFD	BR3	SUPM2_BR3	File Name: SUPM2_09_03 (F037252)	Phosphoribosyl pyrophosphate amidotransferase proprotein variant (Fragment) OS=Homo sapiens PE=2 SV=1	tr|Q59G63|Q59G63_HUMAN	uni_human_2016.fasta	24,562.0	93.5%	1	1	1	0.0360%	4.61%
SUP-M2_SFD	BR3	SUPM2_BR3	File Name: SUPM2_09_03 (F037252)	60S ribosomal export protein NMD3 OS=Homo sapiens GN=NMD3 PE=1 SV=1	sp|Q96D46|NMD3_HUMAN,tr|B3KT11|B3KT11_HUMAN,tr|C9IY70|C9IY70_HUMAN,tr|C9IZW9|C9IZW9_HUMAN,tr|C9J0B9|C9J0B9_HUMAN,tr|C9JA08|C9JA08_HUMAN,tr|C9K0C2|C9K0C2_HUMAN	uni_human_2016.fasta	57,603.4	93.5%	1	1	1	0.0360%	1.99%
SUP-M2_SFD	BR3	SUPM2_BR3	File Name: SUPM2_09_03 (F037252)	Fascin OS=Homo sapiens GN=FSCN1 PE=1 SV=3	sp|Q16658|FSCN1_HUMAN,tr|B3KTA3|B3KTA3_HUMAN	uni_human_2016.fasta	54,530.3	93.5%	1	1	1	0.0360%	1.62%
SUP-M2_SFD	BR3	SUPM2_BR3	File Name: SUPM2_09_03 (F037252)	Isoform 2 of Proteasome subunit beta type-8 OS=Homo sapiens GN=PSMB8	sp|P28062-2|PSB8_HUMAN,sp|P28062|PSB8_HUMAN,tr|Q6FHU0|Q6FHU0_HUMAN,tr|X5CMJ9|X5CMJ9_HUMAN,tr|X5D2R7|X5D2R7_HUMAN	uni_human_2016.fasta	30,354.7	66.5%	0	0	0	0.000%	0.000%
SUP-M2_SFD	BR3	SUPM2_BR3	File Name: SUPM2_09_03 (F037252)	Isoform 2 of Methylcrotonoyl-CoA carboxylase beta chain, mitochondrial OS=Homo sapiens GN=MCCC2	sp|Q9HCC0-2|MCCB_HUMAN,sp|Q9HCC0|MCCB_HUMAN,tr|A0A140VK29|A0A140VK29_HUMAN	uni_human_2016.fasta	61,334.7	93.5%	1	1	1	0.0360%	2.48%
SUP-M2_SFD	BR3	SUPM2_BR3	File Name: SUPM2_09_03 (F037252)	Isoform 2 of U4/U6 small nuclear ribonucleoprotein Prp31 OS=Homo sapiens GN=PRPF31	sp|Q8WWY3-2|PRP31_HUMAN,sp|Q8WWY3-3|PRP31_HUMAN,sp|Q8WWY3-4|PRP31_HUMAN,sp|Q8WWY3|PRP31_HUMAN,tr|B4DWW8|B4DWW8_HUMAN,tr|E7EVX8|E7EVX8_HUMAN,tr|F1T0A5|F1T0A5_HUMAN	uni_human_2016.fasta	55,457.4	93.5%	1	1	1	0.0360%	2.20%
SUP-M2_SFD	BR3	SUPM2_BR3	File Name: SUPM2_09_03 (F037252)	Isoform 3 of Porphobilinogen deaminase OS=Homo sapiens GN=HMBS	sp|P08397-3|HEM3_HUMAN,sp|P08397|HEM3_HUMAN,tr|F5H226|F5H226_HUMAN	uni_human_2016.fasta	39,330.5	48.9%	0	0	0	0.000%	0.000%
SUP-M2_SFD	BR3	SUPM2_BR3	File Name: SUPM2_09_03 (F037252)	Isoform 2 of 26S proteasome non-ATPase regulatory subunit 3 OS=Homo sapiens GN=PSMD3	sp|O43242-2|PSMD3_HUMAN,sp|O43242|PSMD3_HUMAN,tr|B3KNN7|B3KNN7_HUMAN,tr|B4DPM7|B4DPM7_HUMAN,tr|B4DV84|B4DV84_HUMAN,tr|Q6IBN0|Q6IBN0_HUMAN,tr|Q8N9M2|Q8N9M2_HUMAN,tr|Q96N86|Q96N86_HUMAN	uni_human_2016.fasta	60,979.6	74.6%	1	1	1	0.0360%	1.97%
SUP-M2_SFD	BR3	SUPM2_BR3	File Name: SUPM2_09_03 (F037252)	Isoform 2 of Heterogeneous nuclear ribonucleoprotein K OS=Homo sapiens GN=HNRNPK	sp|P61978-2|HNRPK_HUMAN,sp|P61978-3|HNRPK_HUMAN,sp|P61978|HNRPK_HUMAN,tr|A0A024R228|A0A024R228_HUMAN,tr|B4DUQ1|B4DUQ1_HUMAN,tr|Q5EC54|Q5EC54_HUMAN,tr|Q6IBN1|Q6IBN1_HUMAN	uni_human_2016.fasta	50,978.5	99.8%	2	2	2	0.0720%	5.60%
SUP-M2_SFD	BR3	SUPM2_BR3	File Name: SUPM2_09_03 (F037252)	Biorientation of chromosomes in cell division protein 1-like 1 OS=Homo sapiens GN=BOD1L1 PE=1 SV=2	sp|Q8NFC6|BD1L1_HUMAN	uni_human_2016.fasta	330,459.7	90.3%	0	0	0	0.000%	0.000%
SUP-M2_SFD	BR3	SUPM2_BR3	File Name: SUPM2_09_03 (F037252)	Isoform 2 of Chromodomain-helicase-DNA-binding protein 4 OS=Homo sapiens GN=CHD4	sp|Q14839-2|CHD4_HUMAN,sp|Q14839|CHD4_HUMAN,tr|A0A0C4DGG9|A0A0C4DGG9_HUMAN,tr|B3KY63|B3KY63_HUMAN,tr|F5GWX5|F5GWX5_HUMAN	uni_human_2016.fasta	218,008.6	55.1%	0	0	0	0.000%	0.000%
SUP-M2_SFD	BR3	SUPM2_BR3	File Name: SUPM2_09_03 (F037252)	Ankyrin-3 (Fragment) OS=Homo sapiens GN=ANK3 PE=1 SV=5	tr|A0A087WZ26|A0A087WZ26_HUMAN	uni_human_2016.fasta	22,341.1	56.0%	0	0	0	0.000%	0.000%
SUP-M2_SFD	BR3	SUPM2_BR3	File Name: SUPM2_10_03 (F037253)	T-complex protein 1 subunit beta OS=Homo sapiens GN=CCT2 PE=1 SV=4	sp|P78371|TCPB_HUMAN,tr|B7Z4R3|B7Z4R3_HUMAN,tr|V9HW96|V9HW96_HUMAN	uni_human_2016.fasta	57,489.9	99.8%	2	2	2	0.0584%	6.36%
SUP-M2_SFD	BR3	SUPM2_BR3	File Name: SUPM2_10_03 (F037253)	T-complex protein 1 subunit alpha OS=Homo sapiens GN=TCP1 PE=1 SV=1	sp|P17987|TCPA_HUMAN	uni_human_2016.fasta	60,345.2	46.0%	0	0	0	0.000%	0.000%
SUP-M2_SFD	BR3	SUPM2_BR3	File Name: SUPM2_10_03 (F037253)	Myeloid cell nuclear differentiation antigen (Fragment) OS=Homo sapiens GN=MNDA PE=1 SV=1	tr|H0Y6P3|H0Y6P3_HUMAN	uni_human_2016.fasta	11,901.5	60.4%	0	0	0	0.000%	0.000%
SUP-M2_SFD	BR3	SUPM2_BR3	File Name: SUPM2_10_03 (F037253)	Thyroid hormone receptor-associated protein 3 OS=Homo sapiens GN=THRAP3 PE=1 SV=2	sp|Q9Y2W1|TR150_HUMAN	uni_human_2016.fasta	108,668.9	45.5%	0	0	0	0.000%	0.000%
SUP-M2_SFD	BR3	SUPM2_BR3	File Name: SUPM2_10_03 (F037253)	M-phase phosphoprotein 8 (Fragment) OS=Homo sapiens GN=MPHOSPH8 PE=1 SV=1	tr|A0A0A0MT47|A0A0A0MT47_HUMAN	uni_human_2016.fasta	36,125.9	54.3%	0	0	0	0.000%	0.000%
SUP-M2_SFD	BR3	SUPM2_BR3	File Name: SUPM2_10_03 (F037253)	Anaphase-promoting complex subunit 7 (Fragment) OS=Homo sapiens GN=ANAPC7 PE=1 SV=1	tr|H0YIW2|H0YIW2_HUMAN	uni_human_2016.fasta	16,785.6	63.5%	0	0	0	0.000%	0.000%
SUP-M2_SFD	BR3	SUPM2_BR3	File Name: SUPM2_10_03 (F037253)	Isoform 4 of Tyrosine-protein kinase HCK OS=Homo sapiens GN=HCK	sp|P08631-4|HCK_HUMAN,sp|P08631|HCK_HUMAN	uni_human_2016.fasta	59,601.3	93.9%	1	1	1	0.0292%	1.90%
SUP-M2_SFD	BR3	SUPM2_BR3	File Name: SUPM2_10_03 (F037253)	Folliculin OS=Homo sapiens GN=FLCN PE=1 SV=1	sp|Q8NFG4|FLCN_HUMAN	uni_human_2016.fasta	64,473.0	48.7%	0	0	0	0.000%	0.000%
SUP-M2_SFD	BR3	SUPM2_BR3	File Name: SUPM2_10_03 (F037253)	Isoform 2 of Dolichyl-diphosphooligosaccharide--protein glycosyltransferase subunit 2 OS=Homo sapiens GN=RPN2	sp|P04844-2|RPN2_HUMAN,sp|P04844|RPN2_HUMAN,tr|B2RE46|B2RE46_HUMAN	uni_human_2016.fasta	69,284.8	93.9%	1	1	1	0.0292%	1.95%
SUP-M2_SFD	BR3	SUPM2_BR3	File Name: SUPM2_10_03 (F037253)	Elongation factor 2 OS=Homo sapiens GN=EEF2 PE=1 SV=4	sp|P13639|EF2_HUMAN	uni_human_2016.fasta	95,340.1	82.7%	1	1	1	0.0292%	1.17%
SUP-M2_SFD	BR3	SUPM2_BR3	File Name: SUPM2_10_03 (F037253)	Zinc finger CW-type PWWP domain protein 1 OS=Homo sapiens GN=ZCWPW1 PE=1 SV=2	sp|Q9H0M4|ZCPW1_HUMAN,tr|B4DXS7|B4DXS7_HUMAN	uni_human_2016.fasta	72,008.1	56.2%	0	0	0	0.000%	0.000%
SUP-M2_SFD	BR3	SUPM2_BR3	File Name: SUPM2_10_03 (F037253)	E3 ubiquitin-protein ligase RAD18 (Fragment) OS=Homo sapiens GN=RAD18 PE=1 SV=1	tr|H7C3I2|H7C3I2_HUMAN	uni_human_2016.fasta	14,792.2	55.9%	0	0	0	0.000%	0.000%
SUP-M2_SFD	BR3	SUPM2_BR3	File Name: SUPM2_10_03 (F037253)	Protein LLP homolog OS=Homo sapiens GN=LLPH PE=1 SV=1	sp|Q9BRT6|LLPH_HUMAN,tr|A0A024RB76|A0A024RB76_HUMAN	uni_human_2016.fasta	15,225.8	62.3%	0	0	0	0.000%	0.000%
SUP-M2_SFD	BR3	SUPM2_BR3	File Name: SUPM2_10_03 (F037253)	Splicing factor U2AF 65 kDa subunit (Fragment) OS=Homo sapiens GN=U2AF2 PE=4 SV=1	tr|M0QYQ9|M0QYQ9_HUMAN	uni_human_2016.fasta	5,533.3	93.9%	1	1	1	0.0292%	15.7%
SUP-M2_SFD	BR3	SUPM2_BR3	File Name: SUPM2_10_03 (F037253)	(Bos taurus) hypothetical protein	IPI:CON_00713000.2|ENSEMBL:ENSBTAP00000025008	uni_human_2016.fasta	59,300.1	67.4%	0	0	0	0.000%	0.000%
SUP-M2_SFD	BR3	SUPM2_BR3	File Name: SUPM2_10_03 (F037253)	Keratin, type II cytoskeletal 1 OS=Homo sapiens GN=KRT1 PE=1 SV=6	sp|P04264|K2C1_HUMAN,tr|H6VRF8|H6VRF8_HUMAN,tr|H6VRG0|H6VRG0_HUMAN,tr|H6VRG1|H6VRG1_HUMAN,tr|H6VRG3|H6VRG3_HUMAN	uni_human_2016.fasta	66,040.3	93.9%	1	1	1	0.0292%	12.1%
SUP-M2_SFD	BR3	SUPM2_BR3	File Name: SUPM2_10_03 (F037253)	FLJ00227 protein (Fragment) OS=Homo sapiens GN=FLJ00227 PE=2 SV=1	tr|Q8TEH0|Q8TEH0_HUMAN	uni_human_2016.fasta	20,776.1	53.7%	0	0	0	0.000%	0.000%
SUP-M2_SFD	BR3	SUPM2_BR3	File Name: SUPM2_10_03 (F037253)	G-protein-signaling modulator 2 (Fragment) OS=Homo sapiens GN=GPSM2 PE=1 SV=1	tr|H0Y4A4|H0Y4A4_HUMAN	uni_human_2016.fasta	24,522.8	82.0%	1	1	1	0.0292%	2.76%
SUP-M2_SFD	BR3	SUPM2_BR3	File Name: SUPM2_10_03 (F037253)	Succinyl-CoA:3-ketoacid coenzyme A transferase 1, mitochondrial OS=Homo sapiens GN=OXCT1 PE=1 SV=1	sp|P55809|SCOT1_HUMAN,tr|A0A024R040|A0A024R040_HUMAN,tr|Q6IAV5|Q6IAV5_HUMAN	uni_human_2016.fasta	56,158.8	93.9%	1	1	1	0.0292%	2.69%
SUP-M2_SFD	BR3	SUPM2_BR3	File Name: SUPM2_10_03 (F037253)	cDNA FLJ53422, highly similar to TATA-binding protein-associated factor 2N OS=Homo sapiens PE=2 SV=1	tr|B4E312|B4E312_HUMAN	uni_human_2016.fasta	40,079.8	46.2%	0	0	0	0.000%	0.000%
SUP-M2_SFD	BR3	SUPM2_BR3	File Name: SUPM2_10_03 (F037253)	G1/S-specific cyclin-E2 (Fragment) OS=Homo sapiens GN=CCNE2 PE=1 SV=1	tr|H0YBQ2|H0YBQ2_HUMAN	uni_human_2016.fasta	17,887.0	61.5%	0	0	0	0.000%	0.000%
SUP-M2_SFD	BR3	SUPM2_BR3	File Name: SUPM2_10_03 (F037253)	Isoform 2C2A of Collagen alpha-2(VI) chain OS=Homo sapiens GN=COL6A2	sp|P12110-2|CO6A2_HUMAN,sp|P12110-3|CO6A2_HUMAN,sp|P12110|CO6A2_HUMAN	uni_human_2016.fasta	108,580.8	69.6%	0	0	0	0.000%	0.000%
SUP-M2_SFD	BR3	SUPM2_BR3	File Name: SUPM2_10_03 (F037253)	Non-POU domain-containing octamer-binding protein OS=Homo sapiens GN=NONO PE=1 SV=4	sp|Q15233|NONO_HUMAN,tr|A0A0S2Z4Z9|A0A0S2Z4Z9_HUMAN,tr|A8K525|A8K525_HUMAN	uni_human_2016.fasta	54,231.6	93.9%	1	1	1	0.0292%	5.10%
SUP-M2_SFD	BR3	SUPM2_BR3	File Name: SUPM2_10_03 (F037253)	Charged multivesicular body protein 4a (Fragment) OS=Homo sapiens GN=CHMP4A PE=1 SV=1	tr|E9PQ80|E9PQ80_HUMAN	uni_human_2016.fasta	24,229.1	89.1%	1	1	1	0.0292%	2.82%
SUP-M2_SFD	BR3	SUPM2_BR3	File Name: SUPM2_10_03 (F037253)	Heat shock 70 kDa protein 14 OS=Homo sapiens GN=HSPA14 PE=1 SV=1	sp|Q0VDF9|HSP7E_HUMAN	uni_human_2016.fasta	54,795.5	93.9%	1	1	1	0.0292%	2.16%
SUP-M2_SFD	BR3	SUPM2_BR3	File Name: SUPM2_10_03 (F037253)	cDNA FLJ51504, highly similar to Reelin (EC 3.4.21.-) OS=Homo sapiens PE=2 SV=1	tr|B4DEZ5|B4DEZ5_HUMAN	uni_human_2016.fasta	110,123.3	67.3%	0	0	0	0.000%	0.000%
SUP-M2_SFD	BR3	SUPM2_BR3	File Name: SUPM2_10_03 (F037253)	Protein disulfide-isomerase A3 (Fragment) OS=Homo sapiens GN=PDIA3 PE=1 SV=1	tr|H7BZJ3|H7BZJ3_HUMAN	uni_human_2016.fasta	13,519.7	93.9%	1	2	2	0.0584%	11.4%
SUP-M2_SFD	BR3	SUPM2_BR3	File Name: SUPM2_10_03 (F037253)	KAT8 regulatory NSL complex subunit 1-like protein (Fragment) OS=Homo sapiens GN=KANSL1L PE=4 SV=1	tr|A0A0U1RR24|A0A0U1RR24_HUMAN	uni_human_2016.fasta	8,310.9	87.4%	1	1	1	0.0292%	10.00%
SUP-M2_SFD	BR3	SUPM2_BR3	File Name: SUPM2_10_03 (F037253)	Deoxythymidylate kinase (Thymidylate kinase) variant (Fragment) OS=Homo sapiens PE=2 SV=1	tr|Q53F55|Q53F55_HUMAN	uni_human_2016.fasta	23,761.7	83.8%	1	1	1	0.0292%	7.08%
SUP-M2_SFD	BR3	SUPM2_BR3	File Name: SUPM2_10_03 (F037253)	V-type proton ATPase subunit B, brain isoform OS=Homo sapiens GN=ATP6V1B2 PE=1 SV=3	sp|P21281|VATB2_HUMAN,tr|A0A140VK65|A0A140VK65_HUMAN,tr|B4DFM5|B4DFM5_HUMAN,tr|B4DQI9|B4DQI9_HUMAN	uni_human_2016.fasta	56,502.1	93.9%	1	1	1	0.0292%	2.35%
SUP-M2_SFD	BR3	SUPM2_BR3	File Name: SUPM2_10_03 (F037253)	Lysophosphatidylcholine acyltransferase 1 OS=Homo sapiens GN=LPCAT1 PE=1 SV=2	sp|Q8NF37|PCAT1_HUMAN	uni_human_2016.fasta	59,152.9	93.9%	1	1	1	0.0292%	2.43%
SUP-M2_SFD	BR3	SUPM2_BR3	File Name: SUPM2_10_03 (F037253)	PDZ and LIM domain protein 5 (Fragment) OS=Homo sapiens GN=PDLIM5 PE=1 SV=1	tr|H0YBI4|H0YBI4_HUMAN	uni_human_2016.fasta	21,768.1	64.7%	0	0	0	0.000%	0.000%
SUP-M2_SFD	BR3	SUPM2_BR3	File Name: SUPM2_10_03 (F037253)	Isoform 3 of Torsin-1A-interacting protein 1 OS=Homo sapiens GN=TOR1AIP1	sp|Q5JTV8-3|TOIP1_HUMAN,sp|Q5JTV8|TOIP1_HUMAN,tr|J3KN66|J3KN66_HUMAN	uni_human_2016.fasta	66,248.5	93.9%	1	1	1	0.0292%	2.05%
SUP-M2_SFD	BR3	SUPM2_BR3	File Name: SUPM2_10_03 (F037253)	Lamina-associated polypeptide 2, isoforms beta/gamma variant (Fragment) OS=Homo sapiens PE=2 SV=1	tr|Q59G12|Q59G12_HUMAN	uni_human_2016.fasta	41,807.0	93.9%	1	1	1	0.0292%	4.23%
SUP-M2_SFD	BR3	SUPM2_BR3	File Name: SUPM2_10_03 (F037253)	Isoform 2 of Kinesin-like protein KIF27 OS=Homo sapiens GN=KIF27	sp|Q86VH2-2|KIF27_HUMAN,sp|Q86VH2|KIF27_HUMAN	uni_human_2016.fasta	160,286.0	65.8%	0	0	0	0.000%	0.000%
SUP-M2_SFD	BR3	SUPM2_BR3	File Name: SUPM2_10_03 (F037253)	SUMO-activating enzyme subunit 1 (Fragment) OS=Homo sapiens GN=SAE1 PE=1 SV=1	tr|M0QX65|M0QX65_HUMAN	uni_human_2016.fasta	22,621.8	82.3%	1	1	1	0.0292%	10.2%
SUP-M2_SFD	BR3	SUPM2_BR3	File Name: SUPM2_10_03 (F037253)	CRYZL1 protein (Fragment) OS=Homo sapiens GN=CRYZL1 PE=2 SV=1	tr|Q8TBV9|Q8TBV9_HUMAN	uni_human_2016.fasta	4,949.6	84.2%	1	1	1	0.0292%	26.1%
SUP-M2_SFD	BR3	SUPM2_BR3	File Name: SUPM2_10_03 (F037253)	Smoothelin (Fragment) OS=Homo sapiens GN=SMTN PE=1 SV=1	tr|A0A096LNK9|A0A096LNK9_HUMAN	uni_human_2016.fasta	34,982.5	63.7%	0	0	0	0.000%	0.000%
SUP-M2_SFD	BR3	SUPM2_BR3	File Name: SUPM2_10_03 (F037253)	Keratin, type I cytoskeletal 9 OS=Homo sapiens GN=KRT9 PE=1 SV=3	sp|P35527|K1C9_HUMAN	uni_human_2016.fasta	62,065.9	100.0%	3	3	3	0.0876%	5.78%
SUP-M2_SFD	BR3	SUPM2_BR3	File Name: SUPM2_10_03 (F037253)	Guanine nucleotide-binding protein-like 1 OS=Homo sapiens GN=GNL1 PE=1 SV=2	sp|P36915|GNL1_HUMAN,tr|A0A024RCR2|A0A024RCR2_HUMAN	uni_human_2016.fasta	68,660.8	67.8%	0	0	0	0.000%	0.000%
SUP-M2_SFD	BR3	SUPM2_BR3	File Name: SUPM2_10_03 (F037253)	Aspartate--tRNA ligase, cytoplasmic OS=Homo sapiens GN=DARS PE=1 SV=2	sp|P14868|SYDC_HUMAN,tr|A0A140VJW5|A0A140VJW5_HUMAN	uni_human_2016.fasta	57,136.7	100.0%	3	3	3	0.0876%	8.18%
SUP-M2_SFD	BR3	SUPM2_BR3	File Name: SUPM2_10_03 (F037253)	Isoform 2 of E3 ubiquitin-protein ligase DTX4 OS=Homo sapiens GN=DTX4	sp|Q9Y2E6-2|DTX4_HUMAN,sp|Q9Y2E6|DTX4_HUMAN	uni_human_2016.fasta	67,258.5	80.7%	1	1	1	0.0292%	1.95%
SUP-M2_SFD	BR3	SUPM2_BR3	File Name: SUPM2_10_03 (F037253)	Isoform 2 of Adenylyl cyclase-associated protein 1 OS=Homo sapiens GN=CAP1	sp|Q01518-2|CAP1_HUMAN,sp|Q01518|CAP1_HUMAN,tr|B2RDY9|B2RDY9_HUMAN,tr|B4DNA3|B4DNA3_HUMAN,tr|B4DNW7|B4DNW7_HUMAN,tr|B4DUZ8|B4DUZ8_HUMAN,tr|D3DPU2|D3DPU2_HUMAN	uni_human_2016.fasta	51,901.6	90.2%	1	1	1	0.0292%	1.90%
SUP-M2_SFD	BR3	SUPM2_BR3	File Name: SUPM2_10_03 (F037253)	Fatty acid-binding protein 12 (Fragment) OS=Homo sapiens GN=FABP12 PE=3 SV=1	tr|H0YAS1|H0YAS1_HUMAN	uni_human_2016.fasta	10,303.2	67.1%	0	0	0	0.000%	0.000%
SUP-M2_SFD	BR3	SUPM2_BR3	File Name: SUPM2_10_03 (F037253)	Isoform 2 of 3-oxo-5-beta-steroid 4-dehydrogenase OS=Homo sapiens GN=AKR1D1	sp|P51857-2|AK1D1_HUMAN,sp|P51857|AK1D1_HUMAN,tr|C4PL35|C4PL35_HUMAN	uni_human_2016.fasta	37,377.9	56.8%	0	0	0	0.000%	0.000%
SUP-M2_SFD	BR3	SUPM2_BR3	File Name: SUPM2_10_03 (F037253)	Adenosine deaminase, RNA-specific isoform ADAR-a variant (Fragment) OS=Homo sapiens PE=2 SV=1	tr|Q59EC0|Q59EC0_HUMAN	uni_human_2016.fasta	137,836.5	76.1%	1	1	1	0.0292%	0.723%
SUP-M2_SFD	BR3	SUPM2_BR3	File Name: SUPM2_10_03 (F037253)	Eukaryotic translation initiation factor 5 OS=Homo sapiens GN=EIF5 PE=1 SV=2	sp|P55010|IF5_HUMAN,tr|A0A024R6Q1|A0A024R6Q1_HUMAN,tr|H0YK11|H0YK11_HUMAN,tr|H0YK29|H0YK29_HUMAN,tr|H0YLZ1|H0YLZ1_HUMAN,tr|H0YM54|H0YM54_HUMAN,tr|H0YMJ8|H0YMJ8_HUMAN,tr|H0YN40|H0YN40_HUMAN,tr|Q05DF3|Q05DF3_HUMAN,tr|Q32Q19|Q32Q19_HUMAN,tr|Q6IBU0|Q6IBU0_HUMAN	uni_human_2016.fasta	49,223.4	92.5%	1	1	1	0.0292%	1.86%
SUP-M2_SFD	BR3	SUPM2_BR3	File Name: SUPM2_10_03 (F037253)	Citrate synthase OS=Homo sapiens GN=CS PE=1 SV=1	tr|A0A0C4DGI3|A0A0C4DGI3_HUMAN,tr|B7Z1E1|B7Z1E1_HUMAN,tr|F8VPA1|F8VPA1_HUMAN,tr|F8VPF9|F8VPF9_HUMAN,tr|F8VRP1|F8VRP1_HUMAN,tr|F8VX07|F8VX07_HUMAN,tr|F8VX68|F8VX68_HUMAN,tr|F8VZK9|F8VZK9_HUMAN,tr|F8W642|F8W642_HUMAN	uni_human_2016.fasta	16,147.2	56.6%	0	0	0	0.000%	0.000%
SUP-M2_SFD	BR3	SUPM2_BR3	File Name: SUPM2_10_03 (F037253)	Coagulation factor V OS=Homo sapiens GN=F5 PE=1 SV=4	sp|P12259|FA5_HUMAN,tr|A0A0A0MRJ7|A0A0A0MRJ7_HUMAN	uni_human_2016.fasta	251,710.5	67.7%	0	0	0	0.000%	0.000%
SUP-M2_SFD	BR3	SUPM2_BR3	File Name: SUPM2_10_03 (F037253)	Vacuolar protein sorting-associated protein 13D (Fragment) OS=Homo sapiens GN=VPS13D PE=1 SV=1	tr|H3BLS7|H3BLS7_HUMAN	uni_human_2016.fasta	357,032.9	78.6%	1	1	1	0.0292%	0.187%
SUP-M2_SFD	BR3	SUPM2_BR3	File Name: SUPM2_10_03 (F037253)	Putative uncharacterized protein FLJ37218 OS=Homo sapiens PE=5 SV=2	sp|Q8N1Y9|YI025_HUMAN	uni_human_2016.fasta	24,915.0	87.8%	1	1	1	0.0292%	4.33%
SUP-M2_SFD	BR3	SUPM2_BR3	File Name: SUPM2_10_03 (F037253)	14-3-3 protein epsilon (Fragment) OS=Homo sapiens GN=YWHAE PE=1 SV=1	tr|K7EIT4|K7EIT4_HUMAN	uni_human_2016.fasta	12,703.1	79.1%	1	1	1	0.0292%	6.42%
SUP-M2_SFD	BR3	SUPM2_BR3	File Name: SUPM2_10_03 (F037253)	Nuclear migration protein nudC OS=Homo sapiens GN=NUDC PE=1 SV=1	sp|Q9Y266|NUDC_HUMAN	uni_human_2016.fasta	38,243.7	80.3%	1	1	1	0.0292%	2.72%
SUP-M2_SFD	BR3	SUPM2_BR3	File Name: SUPM2_10_03 (F037253)	Vesicle-associated membrane protein 8 OS=Homo sapiens GN=VAMP8 PE=1 SV=1	sp|Q9BV40|VAMP8_HUMAN,tr|B8ZZT4|B8ZZT4_HUMAN	uni_human_2016.fasta	11,438.3	61.5%	0	0	0	0.000%	0.000%
SUP-M2_SFD	BR3	SUPM2_BR3	File Name: SUPM2_10_03 (F037253)	Trypsin - Sus scrofa (Pig).	IPI:CON_Trypsin|SWISS-PROT:P00761|TRYP_PIG	uni_human_2016.fasta	24,409.3	99.8%	2	2	2	0.0584%	12.1%
SUP-M2_SFD	BR3	SUPM2_BR3	File Name: SUPM2_10_03 (F037253)	Epididymis secretory protein Li 106 OS=Homo sapiens GN=HEL-S-106 PE=2 SV=1	tr|V9HW38|V9HW38_HUMAN	uni_human_2016.fasta	56,050.5	67.9%	0	0	0	0.000%	0.000%
SUP-M2_SFD	BR3	SUPM2_BR3	File Name: SUPM2_10_03 (F037253)	Caspase-14 OS=Homo sapiens GN=CASP14 PE=1 SV=2	sp|P31944|CASPE_HUMAN,tr|A9UFC0|A9UFC0_HUMAN,tr|B2CIS9|B2CIS9_HUMAN	uni_human_2016.fasta	27,679.8	54.8%	0	0	0	0.000%	0.000%
SUP-M2_SFD	BR3	SUPM2_BR3	File Name: SUPM2_10_03 (F037253)	Isoform 2 of Nucleosome assembly protein 1-like 1 OS=Homo sapiens GN=NAP1L1	sp|P55209-2|NP1L1_HUMAN,sp|P55209-3|NP1L1_HUMAN,sp|P55209|NP1L1_HUMAN,tr|A0A024RBB7|A0A024RBB7_HUMAN,tr|A0A024RBE6|A0A024RBE6_HUMAN,tr|B7Z2V4|B7Z2V4_HUMAN,tr|B7Z5H0|B7Z5H0_HUMAN,tr|B7Z9C2|B7Z9C2_HUMAN,tr|F5H4R6|F5H4R6_HUMAN,tr|F8VRJ2|F8VRJ2_HUMAN,tr|F8VUX1|F8VUX1_HUMAN,tr|F8VV59|F8VV59_HUMAN,tr|F8VXI6|F8VXI6_HUMAN,tr|F8VY35|F8VY35_HUMAN,tr|F8W020|F8W020_HUMAN,tr|F8W0J6|F8W0J6_HUMAN,tr|F8W118|F8W118_HUMAN,tr|H0YHC3|H0YHC3_HUMAN,tr|H0YIV4|H0YIV4_HUMAN	uni_human_2016.fasta	45,375.0	93.9%	1	1	1	0.0292%	4.62%
SUP-M2_SFD	BR3	SUPM2_BR3	File Name: SUPM2_10_03 (F037253)	Uncharacterized protein (Fragment) OS=Homo sapiens PE=4 SV=1	tr|H0YGN5|H0YGN5_HUMAN	uni_human_2016.fasta	17,789.3	94.5%	1	1	1	0.0292%	4.35%
SUP-M2_SFD	BR3	SUPM2_BR3	File Name: SUPM2_10_03 (F037253)	Isoform 2 of Heat shock 70 kDa protein 1A OS=Homo sapiens GN=HSPA1A	sp|P0DMV8-2|HS71A_HUMAN,sp|P0DMV8|HS71A_HUMAN,sp|P0DMV9|HS71B_HUMAN,tr|A0A0G2JIW1|A0A0G2JIW1_HUMAN,tr|A8K5I0|A8K5I0_HUMAN	uni_human_2016.fasta	70,054.0	93.9%	1	1	1	0.0292%	2.22%
SUP-M2_SFD	BR3	SUPM2_BR3	File Name: SUPM2_10_03 (F037253)	LIM domain only protein 7 (Fragment) OS=Homo sapiens GN=LMO7 PE=1 SV=7	tr|H0Y424|H0Y424_HUMAN	uni_human_2016.fasta	121,541.5	63.7%	0	0	0	0.000%	0.000%
SUP-M2_SFD	BR3	SUPM2_BR3	File Name: SUPM2_10_03 (F037253)	Histone H1.2 OS=Homo sapiens GN=HIST1H1C PE=1 SV=2	sp|P16403|H12_HUMAN	uni_human_2016.fasta	21,365.8	67.6%	0	0	0	0.000%	0.000%
SUP-M2_SFD	BR3	SUPM2_BR3	File Name: SUPM2_10_03 (F037253)	Mitogen-activated protein kinase kinase kinase 6 (Fragment) OS=Homo sapiens GN=MAP3K6 PE=1 SV=1	tr|H0Y8A3|H0Y8A3_HUMAN	uni_human_2016.fasta	9,215.2	79.7%	1	1	1	0.0292%	11.0%
SUP-M2_SFD	BR3	SUPM2_BR3	File Name: SUPM2_10_03 (F037253)	Peroxisomal membrane protein PEX16 (Fragment) OS=Homo sapiens GN=PEX16 PE=1 SV=1	tr|E9PLS4|E9PLS4_HUMAN,tr|E9PP98|E9PP98_HUMAN	uni_human_2016.fasta	17,995.6	64.6%	0	0	0	0.000%	0.000%
SUP-M2_SFD	BR3	SUPM2_BR3	File Name: SUPM2_10_03 (F037253)	cDNA, FLJ93750, Homo sapiens DEAD (Asp-Glu-Ala-Asp) box polypeptide 6 (DDX6), mRNA OS=Homo sapiens PE=2 SV=1	tr|B2R858|B2R858_HUMAN	uni_human_2016.fasta	53,218.3	93.9%	1	1	1	0.0292%	2.12%
SUP-M2_SFD	BR3	SUPM2_BR3	File Name: SUPM2_10_03 (F037253)	Isoform AGX1 of UDP-N-acetylhexosamine pyrophosphorylase OS=Homo sapiens GN=UAP1	sp|Q16222-2|UAP1_HUMAN,sp|Q16222-3|UAP1_HUMAN,sp|Q16222|UAP1_HUMAN,tr|A0A140VKC0|A0A140VKC0_HUMAN	uni_human_2016.fasta	58,769.5	93.9%	1	1	1	0.0292%	2.77%
SUP-M2_SFD	BR3	SUPM2_BR3	File Name: SUPM2_10_03 (F037253)	CMT1A duplicated region transcript 1 protein (Fragment) OS=Homo sapiens GN=CDRT1 PE=4 SV=1	tr|K7ER72|K7ER72_HUMAN	uni_human_2016.fasta	7,970.3	62.7%	0	0	0	0.000%	0.000%
SUP-M2_SFD	BR3	SUPM2_BR3	File Name: SUPM2_10_03 (F037253)	Heterogeneous nuclear ribonucleoprotein H (Fragment) OS=Homo sapiens GN=HNRNPH1 PE=1 SV=1	tr|H0YBW2|H0YBW2_HUMAN	uni_human_2016.fasta	4,551.8	56.8%	0	0	0	0.000%	0.000%
SUP-M2_SFD	BR3	SUPM2_BR3	File Name: SUPM2_10_03 (F037253)	Wolframin (Fragment) OS=Homo sapiens GN=WFS1 PE=1 SV=1	tr|H0Y9G5|H0Y9G5_HUMAN	uni_human_2016.fasta	28,845.3	70.9%	0	0	0	0.000%	0.000%
SUP-M2_SFD	BR3	SUPM2_BR3	File Name: SUPM2_10_03 (F037253)	UDP-glucuronosyltransferase OS=Homo sapiens GN=UGT2B7 PE=3 SV=1	tr|A0A024RDC9|A0A024RDC9_HUMAN,tr|D6RH08|D6RH08_HUMAN	uni_human_2016.fasta	31,639.3	82.8%	1	1	1	0.0292%	3.21%
SUP-M2_SFD	BR3	SUPM2_BR3	File Name: SUPM2_10_03 (F037253)	Importin subunit alpha-1 (Fragment) OS=Homo sapiens GN=KPNA2 PE=1 SV=1	tr|J3KS65|J3KS65_HUMAN	uni_human_2016.fasta	16,264.7	93.9%	1	1	1	0.0292%	11.9%
SUP-M2_SFD	BR3	SUPM2_BR3	File Name: SUPM2_10_03 (F037253)	Insulin gene enhancer protein ISL-1 OS=Homo sapiens GN=ISL1 PE=1 SV=1	sp|P61371|ISL1_HUMAN,tr|A8K3X7|A8K3X7_HUMAN,tr|D6RBJ1|D6RBJ1_HUMAN	uni_human_2016.fasta	39,035.6	54.7%	0	0	0	0.000%	0.000%
SUP-M2_SFD	BR3	SUPM2_BR3	File Name: SUPM2_10_03 (F037253)	NADH-ubiquinone oxidoreductase chain 4 OS=Homo sapiens GN=ND4 PE=3 SV=1	tr|H9E7I9|H9E7I9_HUMAN	uni_human_2016.fasta	51,652.2	97.7%	1	1	1	0.0292%	3.92%
SUP-M2_SFD	BR3	SUPM2_BR3	File Name: SUPM2_10_03 (F037253)	Nucleolar protein NOP52 variant (Fragment) OS=Homo sapiens PE=2 SV=1	tr|Q53FR7|Q53FR7_HUMAN,tr|Q96J73|Q96J73_HUMAN	uni_human_2016.fasta	52,854.5	93.9%	1	1	1	0.0292%	2.60%
SUP-M2_SFD	BR3	SUPM2_BR3	File Name: SUPM2_10_03 (F037253)	Transcription factor HIVEP2 OS=Homo sapiens GN=HIVEP2 PE=1 SV=2	sp|P31629|ZEP2_HUMAN	uni_human_2016.fasta	269,054.4	56.3%	0	0	0	0.000%	0.000%
SUP-M2_SFD	BR3	SUPM2_BR3	File Name: SUPM2_10_03 (F037253)	Chromodomain-helicase-DNA-binding protein 6 OS=Homo sapiens GN=CHD6 PE=1 SV=4	sp|Q8TD26|CHD6_HUMAN	uni_human_2016.fasta	305,419.0	64.3%	0	0	0	0.000%	0.000%
SUP-M2_SFD	BR3	SUPM2_BR3	File Name: SUPM2_10_03 (F037253)	F-box only protein 22 OS=Homo sapiens GN=FBXO22 PE=1 SV=1	sp|Q8NEZ5|FBX22_HUMAN,tr|Q53EY9|Q53EY9_HUMAN	uni_human_2016.fasta	44,508.3	57.8%	0	0	0	0.000%	0.000%
SUP-M2_SFD	BR3	SUPM2_BR3	File Name: SUPM2_10_03 (F037253)	Chaperonin containing TCP1, subunit 6A isoform a variant (Fragment) OS=Homo sapiens PE=2 SV=1	tr|Q59ET3|Q59ET3_HUMAN	uni_human_2016.fasta	57,763.0	48.4%	0	0	0	0.000%	0.000%
SUP-M2_SFD	BR3	SUPM2_BR3	File Name: SUPM2_10_03 (F037253)	Bifunctional endoribonuclease and deubiquitinase ZC3H12A OS=Homo sapiens GN=ZC3H12A PE=1 SV=1	sp|Q5D1E8|ZC12A_HUMAN	uni_human_2016.fasta	65,699.8	92.2%	1	1	1	0.0292%	1.50%
SUP-M2_SFD	BR3	SUPM2_BR3	File Name: SUPM2_10_03 (F037253)	F-box-like/WD repeat-containing protein TBL1XR1 OS=Homo sapiens GN=TBL1XR1 PE=1 SV=1	sp|Q9BZK7|TBL1R_HUMAN,tr|A0A068L529|A0A068L529_HUMAN,tr|A0A0D9SEW5|A0A0D9SEW5_HUMAN,tr|A0A0D9SF63|A0A0D9SF63_HUMAN,tr|A0A0D9SFS8|A0A0D9SFS8_HUMAN,tr|C9IYU9|C9IYU9_HUMAN,tr|C9J3H2|C9J3H2_HUMAN,tr|C9J7E1|C9J7E1_HUMAN,tr|C9J903|C9J903_HUMAN,tr|C9JCW4|C9JCW4_HUMAN,tr|C9JEC9|C9JEC9_HUMAN,tr|C9JTW8|C9JTW8_HUMAN,tr|C9JY82|C9JY82_HUMAN,tr|F8W9D8|F8W9D8_HUMAN	uni_human_2016.fasta	59,798.5	93.6%	1	1	1	0.0292%	2.53%
SUP-M2_SFD	BR3	SUPM2_BR3	File Name: SUPM2_10_03 (F037253)	Isoform 2 of Heat shock protein HSP 90-alpha OS=Homo sapiens GN=HSP90AA1	sp|P07900-2|HS90A_HUMAN,sp|P07900|HS90A_HUMAN,tr|K9JA46|K9JA46_HUMAN	uni_human_2016.fasta	84,663.2	93.9%	1	1	1	0.0292%	1.64%
SUP-M2_SFD	BR3	SUPM2_BR3	File Name: SUPM2_10_03 (F037253)	Protein Daple (Fragment) OS=Homo sapiens GN=CCDC88C PE=1 SV=1	tr|H0YJX5|H0YJX5_HUMAN	uni_human_2016.fasta	14,171.5	48.2%	0	0	0	0.000%	0.000%
SUP-M2_SFD	BR3	SUPM2_BR3	File Name: SUPM2_10_03 (F037253)	Protein Hook homolog 2 (Fragment) OS=Homo sapiens GN=HOOK2 PE=1 SV=1	tr|K7EJ65|K7EJ65_HUMAN	uni_human_2016.fasta	23,278.5	86.9%	1	1	1	0.0292%	4.78%
SUP-M2_SFD	BR3	SUPM2_BR3	File Name: SUPM2_10_03 (F037253)	Isoform 2 of Dynein heavy chain 9, axonemal OS=Homo sapiens GN=DNAH9	sp|Q9NYC9-2|DYH9_HUMAN,sp|Q9NYC9|DYH9_HUMAN,tr|A8KAY3|A8KAY3_HUMAN,tr|B0I1R1|B0I1R1_HUMAN,tr|E7EP17|E7EP17_HUMAN	uni_human_2016.fasta	511,878.4	54.2%	0	0	0	0.000%	0.000%
SUP-M2_SFD	BR3	SUPM2_BR3	File Name: SUPM2_10_03 (F037253)	Copine-3 OS=Homo sapiens GN=CPNE3 PE=1 SV=1	sp|O75131|CPNE3_HUMAN,tr|A0A024R994|A0A024R994_HUMAN	uni_human_2016.fasta	60,131.6	65.3%	0	0	0	0.000%	0.000%
SUP-M2_SFD	BR3	SUPM2_BR3	File Name: SUPM2_10_03 (F037253)	Heat shock protein HSP 90-beta OS=Homo sapiens GN=HSP90AB1 PE=1 SV=4	sp|P08238|HS90B_HUMAN,tr|A0A024RD80|A0A024RD80_HUMAN	uni_human_2016.fasta	83,267.3	93.9%	1	1	1	0.0292%	3.87%
SUP-M2_SFD	BR3	SUPM2_BR3	File Name: SUPM2_10_03 (F037253)	Keratin 1 OS=Homo sapiens GN=KRT1 PE=3 SV=1	tr|H6VRG2|H6VRG2_HUMAN	uni_human_2016.fasta	66,067.3	100.0%	7	7	7	0.204%	12.1%
SUP-M2_SFD	BR3	SUPM2_BR3	File Name: SUPM2_10_03 (F037253)	Tax_Id=9606 Gene_Symbol=KRT10 Keratin, type I cytoskeletal 10	IPI:CON_00009865.2|SWISS-PROT:P13645,sp|P13645|K1C10_HUMAN	uni_human_2016.fasta	59,512.4	99.8%	2	2	2	0.0584%	4.38%
SUP-M2_SFD	BR3	SUPM2_BR3	File Name: SUPM2_10_03 (F037253)	Tyrosine-protein kinase OS=Homo sapiens PE=2 SV=1	tr|B4DMZ0|B4DMZ0_HUMAN	uni_human_2016.fasta	42,097.9	49.5%	0	0	0	0.000%	0.000%
SUP-M2_SFD	BR3	SUPM2_BR3	File Name: SUPM2_10_03 (F037253)	Isoform 2 of Polypyrimidine tract-binding protein 1 OS=Homo sapiens GN=PTBP1	sp|P26599-2|PTBP1_HUMAN,sp|P26599-3|PTBP1_HUMAN,sp|P26599|PTBP1_HUMAN,tr|A0A0U1RRM4|A0A0U1RRM4_HUMAN	uni_human_2016.fasta	57,222.5	93.9%	1	3	3	0.0876%	2.55%
SUP-M2_SFD	BR3	SUPM2_BR3	File Name: SUPM2_10_03 (F037253)	Isoform 2 of Phenylalanine--tRNA ligase alpha subunit OS=Homo sapiens GN=FARSA	sp|Q9Y285-2|SYFA_HUMAN,sp|Q9Y285|SYFA_HUMAN,tr|Q6IBR2|Q6IBR2_HUMAN	uni_human_2016.fasta	57,564.5	93.9%	1	1	1	0.0292%	2.31%
SUP-M2_SFD	BR3	SUPM2_BR3	File Name: SUPM2_10_03 (F037253)	Isoform 2 of Annexin A11 OS=Homo sapiens GN=ANXA11	sp|P50995-2|ANX11_HUMAN,sp|P50995|ANX11_HUMAN,tr|B4DPJ2|B4DPJ2_HUMAN,tr|B7Z6L0|B7Z6L0_HUMAN,tr|Q59EP1|Q59EP1_HUMAN,tr|Q5T0G8|Q5T0G8_HUMAN,tr|Q6ICS0|Q6ICS0_HUMAN	uni_human_2016.fasta	54,391.7	99.8%	2	2	2	0.0584%	5.30%
SUP-M2_SFD	BR3	SUPM2_BR3	File Name: SUPM2_10_03 (F037253)	Peptidyl-prolyl cis-trans isomerase FKBP4 OS=Homo sapiens GN=FKBP4 PE=1 SV=3	sp|Q02790|FKBP4_HUMAN,tr|B2R9U2|B2R9U2_HUMAN	uni_human_2016.fasta	51,805.9	99.8%	2	2	2	0.0584%	6.54%
SUP-M2_SFD	BR3	SUPM2_BR3	File Name: SUPM2_10_03 (F037253)	Isoform 3 of Regulation of nuclear pre-mRNA domain-containing protein 2 OS=Homo sapiens GN=RPRD2	sp|Q5VT52-3|RPRD2_HUMAN,sp|Q5VT52-5|RPRD2_HUMAN,sp|Q5VT52|RPRD2_HUMAN	uni_human_2016.fasta	156,023.0	87.2%	1	1	1	0.0292%	0.767%
SUP-M2_SFD	BR3	SUPM2_BR3	File Name: SUPM2_10_03 (F037253)	Heat shock cognate 71 kDa protein OS=Homo sapiens GN=HSPA8 PE=1 SV=1	sp|P11142|HSP7C_HUMAN,tr|B3KTV0|B3KTV0_HUMAN,tr|Q53GZ6|Q53GZ6_HUMAN,tr|V9HW22|V9HW22_HUMAN	uni_human_2016.fasta	70,899.8	52.9%	0	0	0	0.000%	2.01%
SUP-M2_SFD	BR3	SUPM2_BR3	File Name: SUPM2_10_03 (F037253)	DEAD (Asp-Glu-Ala-Asp) box polypeptide 20 OS=Homo sapiens GN=DDX20 PE=2 SV=1	tr|Q8NEH0|Q8NEH0_HUMAN,tr|Q8TDR3|Q8TDR3_HUMAN	uni_human_2016.fasta	92,222.1	55.5%	0	0	0	0.000%	0.000%
SUP-M2_SFD	BR3	SUPM2_BR3	File Name: SUPM2_10_03 (F037253)	Tax_Id=9606 Gene_Symbol=KRT14 Keratin, type I cytoskeletal 14	IPI:CON_00384444.5|SWISS-PROT:P02533,sp|P02533|K1C14_HUMAN	uni_human_2016.fasta	51,622.6	93.9%	1	1	1	0.0292%	2.75%
SUP-M2_SFD	BR3	SUPM2_BR3	File Name: SUPM2_10_03 (F037253)	Protein RTF2 homolog OS=Homo sapiens GN=RTFDC1 PE=1 SV=3	sp|Q9BY42|RTF2_HUMAN	uni_human_2016.fasta	33,887.1	61.2%	0	0	0	0.000%	0.000%
SUP-M2_SFD	BR3	SUPM2_BR3	File Name: SUPM2_10_03 (F037253)	Protein TANC2 (Fragment) OS=Homo sapiens GN=TANC2 PE=1 SV=1	tr|J3KTM5|J3KTM5_HUMAN	uni_human_2016.fasta	16,341.6	81.9%	1	1	1	0.0292%	5.92%
SUP-M2_SFD	BR3	SUPM2_BR3	File Name: SUPM2_10_03 (F037253)	cDNA FLJ55563, highly similar to Homo sapiens G1 to S phase transition 2 (GSPT2), mRNA OS=Homo sapiens PE=2 SV=1	tr|B4DQM6|B4DQM6_HUMAN	uni_human_2016.fasta	60,418.7	49.6%	0	0	0	0.000%	0.000%
SUP-M2_SFD	BR3	SUPM2_BR3	File Name: SUPM2_10_03 (F037253)	Fascin OS=Homo sapiens GN=FSCN1 PE=1 SV=3	sp|Q16658|FSCN1_HUMAN,tr|B3KTA3|B3KTA3_HUMAN	uni_human_2016.fasta	54,530.3	99.4%	2	2	2	0.0584%	5.27%
SUP-M2_SFD	BR3	SUPM2_BR3	File Name: SUPM2_10_03 (F037253)	Small subunit processome component 20 homolog OS=Homo sapiens GN=UTP20 PE=1 SV=3	sp|O75691|UTP20_HUMAN	uni_human_2016.fasta	318,395.6	79.7%	1	1	1	0.0292%	0.682%
SUP-M2_SFD	BR3	SUPM2_BR3	File Name: SUPM2_10_03 (F037253)	Isoform 2 of ATP synthase subunit alpha, mitochondrial OS=Homo sapiens GN=ATP5A1	sp|P25705-2|ATPA_HUMAN,sp|P25705|ATPA_HUMAN,tr|V9HW26|V9HW26_HUMAN	uni_human_2016.fasta	59,752.1	100.0%	3	4	4	0.117%	8.35%
SUP-M2_SFD	BR3	SUPM2_BR3	File Name: SUPM2_10_03 (F037253)	Isoform 2 of Transketolase OS=Homo sapiens GN=TKT	sp|P29401-2|TKT_HUMAN,sp|P29401|TKT_HUMAN,tr|A0A0B4J1R6|A0A0B4J1R6_HUMAN,tr|A0A0K0K1H9|A0A0K0K1H9_HUMAN,tr|B3KSI4|B3KSI4_HUMAN,tr|B4E022|B4E022_HUMAN,tr|Q53EM5|Q53EM5_HUMAN,tr|V9HWD9|V9HWD9_HUMAN	uni_human_2016.fasta	67,879.4	52.6%	0	0	0	0.000%	0.000%
SUP-M2_SFD	BR3	SUPM2_BR3	File Name: SUPM2_10_03 (F037253)	ATP-dependent RNA helicase DDX19A OS=Homo sapiens GN=DDX19A PE=1 SV=1	sp|Q9NUU7|DD19A_HUMAN,sp|Q9UMR2-2|DD19B_HUMAN,sp|Q9UMR2-4|DD19B_HUMAN,sp|Q9UMR2|DD19B_HUMAN,tr|A0A0U4B4U6|A0A0U4B4U6_HUMAN,tr|B4DS24|B4DS24_HUMAN,tr|F6QDS0|F6QDS0_HUMAN,tr|H3BMQ5|H3BMQ5_HUMAN,tr|H3BN59|H3BN59_HUMAN,tr|H3BQK0|H3BQK0_HUMAN,tr|H3BTB3|H3BTB3_HUMAN,tr|I3L0H8|I3L0H8_HUMAN,tr|Q2NL95|Q2NL95_HUMAN,tr|Q53G16|Q53G16_HUMAN,tr|Q7Z4W5|Q7Z4W5_HUMAN,tr|Q9HBZ9|Q9HBZ9_HUMAN	uni_human_2016.fasta	53,927.7	93.9%	1	1	1	0.0292%	3.14%
SUP-M2_SFD	BR3	SUPM2_BR3	File Name: SUPM2_10_03 (F037253)	Splicing factor, proline- and glutamine-rich OS=Homo sapiens GN=SFPQ PE=1 SV=2	sp|P23246|SFPQ_HUMAN,tr|Q86VG2|Q86VG2_HUMAN	uni_human_2016.fasta	76,149.5	93.9%	1	1	1	0.0292%	1.13%
SUP-M2_SFD	BR3	SUPM2_BR3	File Name: SUPM2_10_03 (F037253)	(Bos taurus) Vitronectin	IPI:CON_00712934.1|TREMBL:Q3ZBS7	uni_human_2016.fasta	54,100.2	85.3%	1	1	1	0.0292%	2.48%
SUP-M2_SFD	BR3	SUPM2_BR3	File Name: SUPM2_10_03 (F037253)	Vimentin OS=Homo sapiens GN=VIM PE=1 SV=4	sp|P08670|VIME_HUMAN,tr|Q53HU8|Q53HU8_HUMAN,tr|V9HWE1|V9HWE1_HUMAN	uni_human_2016.fasta	53,652.7	100.0%	6	6	6	0.175%	14.6%
SUP-M2_SFD	BR3	SUPM2_BR3	File Name: SUPM2_10_03 (F037253)	Protein-methionine sulfoxide oxidase MICAL3 (Fragment) OS=Homo sapiens GN=MICAL3 PE=1 SV=1	tr|J3QR21|J3QR21_HUMAN	uni_human_2016.fasta	21,838.9	52.8%	0	0	0	0.000%	0.000%
SUP-M2_SFD	BR3	SUPM2_BR3	File Name: SUPM2_10_03 (F037253)	Isoform 2 of Heterogeneous nuclear ribonucleoprotein K OS=Homo sapiens GN=HNRNPK	sp|P61978-2|HNRPK_HUMAN,sp|P61978-3|HNRPK_HUMAN,sp|P61978|HNRPK_HUMAN,tr|A0A024R228|A0A024R228_HUMAN,tr|B4DUQ1|B4DUQ1_HUMAN,tr|Q5EC54|Q5EC54_HUMAN,tr|Q6IBN1|Q6IBN1_HUMAN	uni_human_2016.fasta	50,978.5	97.5%	1	1	1	0.0292%	2.16%
SUP-M2_SFD	BR3	SUPM2_BR3	File Name: SUPM2_10_03 (F037253)	ATP-dependent RNA helicase A OS=Homo sapiens GN=DHX9 PE=1 SV=4	sp|Q08211|DHX9_HUMAN	uni_human_2016.fasta	140,961.5	97.9%	1	1	1	0.0292%	0.945%
SUP-M2_SFD	BR3	SUPM2_BR3	File Name: SUPM2_10_03 (F037253)	cGMP-dependent 3',5'-cyclic phosphodiesterase (Fragment) OS=Homo sapiens GN=PDE2A PE=1 SV=1	tr|F5GXX2|F5GXX2_HUMAN	uni_human_2016.fasta	20,504.2	68.6%	0	0	0	0.000%	0.000%
SUP-M2_SFD	BR3	SUPM2_BR3	File Name: SUPM2_10_03 (F037253)	Centrosomal protein of 170 kDa (Fragment) OS=Homo sapiens GN=CEP170 PE=1 SV=1	tr|H0Y2V6|H0Y2V6_HUMAN	uni_human_2016.fasta	172,086.5	55.4%	0	0	0	0.000%	0.000%
SUP-M2_SFD	BR3	SUPM2_BR3	File Name: SUPM2_10_03 (F037253)	Glutamate dehydrogenase 1, mitochondrial OS=Homo sapiens GN=GLUD1 PE=1 SV=2	sp|P00367|DHE3_HUMAN,tr|B4DMF5|B4DMF5_HUMAN,tr|B4DMG8|B4DMG8_HUMAN,tr|B4E0N9|B4E0N9_HUMAN,tr|E9KL48|E9KL48_HUMAN,tr|Q53GW3|Q53GW3_HUMAN	uni_human_2016.fasta	61,399.7	93.9%	1	1	1	0.0292%	2.51%
SUP-M2_SFD	BR3	SUPM2_BR3	File Name: SUPM2_10_03 (F037253)	cDNA FLJ10609 fis, clone NT2RP2005276, highly similar to Long-chain-fatty-acid--CoA ligase 3 (EC 6.2.1.3) OS=Homo sapiens PE=2 SV=1	tr|B3KMA6|B3KMA6_HUMAN	uni_human_2016.fasta	51,307.8	53.0%	0	0	0	0.000%	0.000%
SUP-M2_SFD	BR3	SUPM2_BR3	File Name: SUPM2_10_03 (F037253)	Ankyrin-3 (Fragment) OS=Homo sapiens GN=ANK3 PE=1 SV=5	tr|A0A087WZ26|A0A087WZ26_HUMAN	uni_human_2016.fasta	22,341.1	68.8%	0	0	0	0.000%	0.000%
SUP-M2_SFD	BR3	SUPM2_BR3	File Name: SUPM2_11_03 (F037254)	Isoform 2 of Cohesin subunit SA-3 OS=Homo sapiens GN=STAG3	sp|Q9UJ98-2|STAG3_HUMAN,sp|Q9UJ98-3|STAG3_HUMAN,sp|Q9UJ98|STAG3_HUMAN,tr|A8K8M9|A8K8M9_HUMAN,tr|B2RU25|B2RU25_HUMAN,tr|D6W5U7|D6W5U7_HUMAN	uni_human_2016.fasta	139,037.4	64.6%	0	0	0	0.000%	0.000%
SUP-M2_SFD	BR3	SUPM2_BR3	File Name: SUPM2_11_03 (F037254)	Splicing factor, proline- and glutamine-rich OS=Homo sapiens GN=SFPQ PE=1 SV=2	sp|P23246|SFPQ_HUMAN,tr|Q86VG2|Q86VG2_HUMAN	uni_human_2016.fasta	76,149.5	80.7%	1	1	1	0.0284%	2.69%
SUP-M2_SFD	BR3	SUPM2_BR3	File Name: SUPM2_11_03 (F037254)	Isoform 2 of Cohesin subunit SA-1 OS=Homo sapiens GN=STAG1	sp|Q8WVM7-2|STAG1_HUMAN,sp|Q8WVM7|STAG1_HUMAN,tr|Q4LE48|Q4LE48_HUMAN	uni_human_2016.fasta	144,431.9	77.1%	0	0	0	0.000%	0.000%
SUP-M2_SFD	BR3	SUPM2_BR3	File Name: SUPM2_11_03 (F037254)	Ankyrin-3 (Fragment) OS=Homo sapiens GN=ANK3 PE=1 SV=5	tr|A0A087WZ26|A0A087WZ26_HUMAN	uni_human_2016.fasta	22,341.1	55.9%	0	0	0	0.000%	0.000%
SUP-M2_SFD	BR3	SUPM2_BR3	File Name: SUPM2_11_03 (F037254)	Ethanolaminephosphotransferase 1 OS=Homo sapiens GN=EPT1 PE=1 SV=3	sp|Q9C0D9|EPT1_HUMAN	uni_human_2016.fasta	45,229.7	79.6%	1	1	1	0.0284%	3.02%
SUP-M2_SFD	BR3	SUPM2_BR3	File Name: SUPM2_11_03 (F037254)	Mariner transposase OS=Homo sapiens PE=4 SV=1	tr|Q13539|Q13539_HUMAN	uni_human_2016.fasta	40,411.9	71.9%	0	0	0	0.000%	0.000%
SUP-M2_SFD	BR3	SUPM2_BR3	File Name: SUPM2_11_03 (F037254)	ERCC5-202 protein OS=Homo sapiens GN=ERCC5-202 PE=2 SV=1	tr|A0A090J7P6|A0A090J7P6_HUMAN	uni_human_2016.fasta	184,456.6	59.4%	0	0	0	0.000%	0.000%
SUP-M2_SFD	BR3	SUPM2_BR3	File Name: SUPM2_11_03 (F037254)	Protein DENND6B OS=Homo sapiens GN=DENND6B PE=2 SV=1	sp|Q8NEG7|DEN6B_HUMAN	uni_human_2016.fasta	66,465.7	80.7%	1	1	1	0.0284%	2.39%
SUP-M2_SFD	BR3	SUPM2_BR3	File Name: SUPM2_11_03 (F037254)	cDNA FLJ30345 fis, clone BRACE2007522, highly similar to Neurabin-2 OS=Homo sapiens PE=2 SV=1	tr|B3KNT0|B3KNT0_HUMAN	uni_human_2016.fasta	35,130.2	80.7%	1	1	1	0.0284%	5.57%
SUP-M2_SFD	BR3	SUPM2_BR3	File Name: SUPM2_11_03 (F037254)	Isoform 2 of Rab GDP dissociation inhibitor beta OS=Homo sapiens GN=GDI2	sp|P50395-2|GDIB_HUMAN,sp|P50395|GDIB_HUMAN,tr|B4DLV7|B4DLV7_HUMAN,tr|Q5SX87|Q5SX87_HUMAN,tr|Q5SX91|Q5SX91_HUMAN,tr|Q6IAT1|Q6IAT1_HUMAN	uni_human_2016.fasta	50,665.5	94.5%	1	1	1	0.0284%	3.75%
SUP-M2_SFD	BR3	SUPM2_BR3	File Name: SUPM2_11_03 (F037254)	Vimentin OS=Homo sapiens GN=VIM PE=1 SV=4	sp|P08670|VIME_HUMAN,tr|Q53HU8|Q53HU8_HUMAN,tr|V9HWE1|V9HWE1_HUMAN	uni_human_2016.fasta	53,652.7	100.0%	6	6	7	0.199%	14.8%
SUP-M2_SFD	BR3	SUPM2_BR3	File Name: SUPM2_11_03 (F037254)	Complement C1q subcomponent subunit C OS=Homo sapiens GN=C1QC PE=1 SV=3	sp|P02747|C1QC_HUMAN,tr|A0A024RAA7|A0A024RAA7_HUMAN	uni_human_2016.fasta	25,774.0	80.7%	1	1	1	0.0284%	9.80%
SUP-M2_SFD	BR3	SUPM2_BR3	File Name: SUPM2_11_03 (F037254)	60S ribosomal protein L6 OS=Homo sapiens GN=RPL6 PE=1 SV=3	sp|Q02878|RL6_HUMAN,tr|A0A024RBK3|A0A024RBK3_HUMAN,tr|B2R4K7|B2R4K7_HUMAN,tr|Q8TBK5|Q8TBK5_HUMAN,tr|U3KQR5|U3KQR5_HUMAN	uni_human_2016.fasta	32,729.3	93.3%	0	0	0	0.000%	0.000%
SUP-M2_SFD	BR3	SUPM2_BR3	File Name: SUPM2_11_03 (F037254)	Elongator complex protein 1 OS=Homo sapiens PE=2 SV=1	tr|B4E3I9|B4E3I9_HUMAN	uni_human_2016.fasta	138,110.2	58.6%	0	0	0	0.000%	0.000%
SUP-M2_SFD	BR3	SUPM2_BR3	File Name: SUPM2_11_03 (F037254)	Flotillin-2 OS=Homo sapiens GN=FLOT2 PE=1 SV=2	sp|Q14254|FLOT2_HUMAN,tr|A0A024QZ62|A0A024QZ62_HUMAN,tr|E7EMK3|E7EMK3_HUMAN,tr|J3QLD9|J3QLD9_HUMAN,tr|K7EKW9|K7EKW9_HUMAN,tr|Q6FG43|Q6FG43_HUMAN,tr|Q9BTI6|Q9BTI6_HUMAN	uni_human_2016.fasta	47,063.9	94.5%	1	1	1	0.0284%	2.57%
SUP-M2_SFD	BR3	SUPM2_BR3	File Name: SUPM2_11_03 (F037254)	Low density lipoprotein receptor-related protein 4, isoform CRA_a OS=Homo sapiens GN=LRP4 PE=4 SV=1	tr|D3DQQ7|D3DQQ7_HUMAN	uni_human_2016.fasta	187,118.3	80.7%	1	1	1	0.0284%	2.15%
SUP-M2_SFD	BR3	SUPM2_BR3	File Name: SUPM2_11_03 (F037254)	Peroxisomal membrane protein PEX16 (Fragment) OS=Homo sapiens GN=PEX16 PE=1 SV=1	tr|E9PLS4|E9PLS4_HUMAN,tr|E9PP98|E9PP98_HUMAN	uni_human_2016.fasta	17,995.6	78.2%	1	1	1	0.0284%	4.37%
SUP-M2_SFD	BR3	SUPM2_BR3	File Name: SUPM2_11_03 (F037254)	Vacuolar-sorting protein SNF8 (Fragment) OS=Homo sapiens GN=SNF8 PE=1 SV=1	tr|H0Y8S5|H0Y8S5_HUMAN	uni_human_2016.fasta	9,158.6	64.3%	0	0	0	0.000%	0.000%
SUP-M2_SFD	BR3	SUPM2_BR3	File Name: SUPM2_11_03 (F037254)	Ankyrin repeat domain-containing protein 36A OS=Homo sapiens GN=ANKRD36 PE=2 SV=3	sp|A6QL64|AN36A_HUMAN	uni_human_2016.fasta	217,469.4	48.7%	0	0	0	0.000%	0.000%
SUP-M2_SFD	BR3	SUPM2_BR3	File Name: SUPM2_11_03 (F037254)	Discoidin domain-containing receptor 2 (Fragment) OS=Homo sapiens GN=DDR2 PE=1 SV=1	tr|H0Y570|H0Y570_HUMAN	uni_human_2016.fasta	18,978.8	80.7%	1	1	1	0.0284%	8.77%
SUP-M2_SFD	BR3	SUPM2_BR3	File Name: SUPM2_11_03 (F037254)	cDNA FLJ61733, highly similar to Merlin OS=Homo sapiens PE=2 SV=1	tr|B7Z4B6|B7Z4B6_HUMAN	uni_human_2016.fasta	70,574.5	80.7%	1	1	1	0.0284%	2.50%
SUP-M2_SFD	BR3	SUPM2_BR3	File Name: SUPM2_11_03 (F037254)	CDK5 regulatory subunit-associated protein 1 (Fragment) OS=Homo sapiens GN=CDK5RAP1 PE=1 SV=1	tr|H0Y721|H0Y721_HUMAN	uni_human_2016.fasta	28,565.3	80.0%	1	1	1	0.0284%	3.12%
SUP-M2_SFD	BR3	SUPM2_BR3	File Name: SUPM2_11_03 (F037254)	Homeobox protein TGIF2 (Fragment) OS=Homo sapiens GN=TGIF2 PE=4 SV=1	tr|U3KQB5|U3KQB5_HUMAN	uni_human_2016.fasta	10,279.3	88.4%	1	1	1	0.0284%	12.0%
SUP-M2_SFD	BR3	SUPM2_BR3	File Name: SUPM2_11_03 (F037254)	Isoform 2 of Annexin A2 OS=Homo sapiens GN=ANXA2	sp|P07355-2|ANXA2_HUMAN	uni_human_2016.fasta	40,413.4	62.1%	0	0	0	0.000%	0.000%
SUP-M2_SFD	BR3	SUPM2_BR3	File Name: SUPM2_11_03 (F037254)	Fatty acid-binding protein 12 (Fragment) OS=Homo sapiens GN=FABP12 PE=3 SV=1	tr|H0YAS1|H0YAS1_HUMAN	uni_human_2016.fasta	10,303.2	80.7%	1	1	1	0.0284%	8.89%
SUP-M2_SFD	BR3	SUPM2_BR3	File Name: SUPM2_11_03 (F037254)	Isoform 3 of Histone-lysine N-methyltransferase 2C OS=Homo sapiens GN=KMT2C	sp|Q8NEZ4-3|KMT2C_HUMAN,sp|Q8NEZ4|KMT2C_HUMAN	uni_human_2016.fasta	541,359.9	80.7%	1	1	1	0.0284%	0.221%
SUP-M2_SFD	BR3	SUPM2_BR3	File Name: SUPM2_11_03 (F037254)	Isoform 4 of Polypeptide N-acetylgalactosaminyltransferase 14 OS=Homo sapiens GN=GALNT14	sp|Q96FL9-4|GLT14_HUMAN	uni_human_2016.fasta	61,589.4	81.9%	1	1	1	0.0284%	1.69%
SUP-M2_SFD	BR3	SUPM2_BR3	File Name: SUPM2_11_03 (F037254)	Protein TRAJ12 (Fragment) OS=Homo sapiens GN=TRAJ12 PE=4 SV=1	tr|A0A075B6U8|A0A075B6U8_HUMAN	uni_human_2016.fasta	2,251.7	73.7%	0	0	0	0.000%	0.000%
SUP-M2_SFD	BR3	SUPM2_BR3	File Name: SUPM2_11_03 (F037254)	Dynamin-2 (Fragment) OS=Homo sapiens GN=DNM2 PE=1 SV=1	tr|K7ENE7|K7ENE7_HUMAN	uni_human_2016.fasta	14,390.4	65.0%	0	0	0	0.000%	0.000%
SUP-M2_SFD	BR3	SUPM2_BR3	File Name: SUPM2_11_03 (F037254)	Alternative protein UBE2R2 OS=Homo sapiens GN=UBE2R2 PE=4 SV=1	tr|L8ECH4|L8ECH4_HUMAN	uni_human_2016.fasta	9,286.3	80.7%	1	1	1	0.0284%	23.8%
SUP-M2_SFD	BR3	SUPM2_BR3	File Name: SUPM2_11_03 (F037254)	UPF0686 protein C11orf1 (Fragment) OS=Homo sapiens GN=C11orf1 PE=4 SV=1	tr|E9PS33|E9PS33_HUMAN	uni_human_2016.fasta	16,622.4	80.3%	1	1	1	0.0284%	9.15%
SUP-M2_SFD	BR3	SUPM2_BR3	File Name: SUPM2_11_03 (F037254)	C-1-tetrahydrofolate synthase, cytoplasmic OS=Homo sapiens GN=MTHFD1 PE=1 SV=3	sp|P11586|C1TC_HUMAN,tr|A0A024R652|A0A024R652_HUMAN,tr|B7Z809|B7Z809_HUMAN,tr|F5H2F4|F5H2F4_HUMAN	uni_human_2016.fasta	101,561.5	70.1%	0	0	0	0.000%	0.000%
SUP-M2_SFD	BR3	SUPM2_BR3	File Name: SUPM2_11_03 (F037254)	Centrosomal protein of 170 kDa (Fragment) OS=Homo sapiens GN=CEP170 PE=1 SV=1	tr|H0Y2V6|H0Y2V6_HUMAN	uni_human_2016.fasta	172,086.5	80.7%	1	1	1	0.0284%	0.578%
SUP-M2_SFD	BR3	SUPM2_BR3	File Name: SUPM2_11_03 (F037254)	Raslp2 OS=Homo sapiens PE=2 SV=1	tr|Q7Z513|Q7Z513_HUMAN	uni_human_2016.fasta	23,705.3	80.7%	1	1	1	0.0284%	8.88%
SUP-M2_SFD	BR3	SUPM2_BR3	File Name: SUPM2_11_03 (F037254)	Vacuolar protein sorting-associated protein 13D (Fragment) OS=Homo sapiens GN=VPS13D PE=1 SV=1	tr|H3BLS7|H3BLS7_HUMAN	uni_human_2016.fasta	357,032.9	68.2%	0	0	0	0.000%	0.000%
SUP-M2_SFD	BR3	SUPM2_BR3	File Name: SUPM2_11_03 (F037254)	Protocadherin-1 (Fragment) OS=Homo sapiens GN=PCDH1 PE=4 SV=1	tr|H0Y9I5|H0Y9I5_HUMAN	uni_human_2016.fasta	1,993.1	62.7%	0	0	0	0.000%	0.000%
SUP-M2_SFD	BR3	SUPM2_BR3	File Name: SUPM2_11_03 (F037254)	TXLNA protein (Fragment) OS=Homo sapiens GN=TXLNA PE=2 SV=1	tr|A0AUK0|A0AUK0_HUMAN	uni_human_2016.fasta	7,518.9	80.7%	1	1	1	0.0284%	14.5%
SUP-M2_SFD	BR3	SUPM2_BR3	File Name: SUPM2_11_03 (F037254)	Isoform 2 of Rhotekin-2 OS=Homo sapiens GN=RTKN2	sp|Q8IZC4-2|RTKN2_HUMAN,sp|Q8IZC4|RTKN2_HUMAN	uni_human_2016.fasta	69,305.8	74.3%	0	0	0	0.000%	0.000%
SUP-M2_SFD	BR3	SUPM2_BR3	File Name: SUPM2_11_03 (F037254)	Isoform 2 of SH3 domain and tetratricopeptide repeat-containing protein 2 OS=Homo sapiens GN=SH3TC2	sp|Q8TF17-2|S3TC2_HUMAN,sp|Q8TF17-3|S3TC2_HUMAN	uni_human_2016.fasta	17,155.3	80.7%	1	1	1	0.0284%	8.00%
SUP-M2_SFD	BR3	SUPM2_BR3	File Name: SUPM2_11_03 (F037254)	Isoform 4 of Growth hormone receptor OS=Homo sapiens GN=GHR	sp|P10912-4|GHR_HUMAN,sp|P10912|GHR_HUMAN,tr|A0A087X0H5|A0A087X0H5_HUMAN,tr|B9EGJ3|B9EGJ3_HUMAN	uni_human_2016.fasta	71,500.4	80.7%	1	1	1	0.0284%	3.73%
SUP-M2_SFD	BR3	SUPM2_BR3	File Name: SUPM2_11_03 (F037254)	CXXC-type zinc finger protein 5 (Fragment) OS=Homo sapiens GN=CXXC5 PE=4 SV=1	tr|D6RJC1|D6RJC1_HUMAN	uni_human_2016.fasta	1,009.1	80.7%	1	1	1	0.0284%	100.0%
SUP-M2_SFD	BR3	SUPM2_BR3	File Name: SUPM2_11_03 (F037254)	Putative polypeptide N-acetylgalactosaminyltransferase-like protein 3 OS=Homo sapiens GN=WBSCR17 PE=2 SV=2	sp|Q6IS24|GLTL3_HUMAN,tr|A0A087WV18|A0A087WV18_HUMAN,tr|Q2L4S5|Q2L4S5_HUMAN,tr|Q58A53|Q58A53_HUMAN	uni_human_2016.fasta	67,753.2	80.7%	1	1	1	0.0284%	1.67%
SUP-M2_SFD	BR3	SUPM2_BR3	File Name: SUPM2_11_03 (F037254)	Alternative protein KIAA1704 OS=Homo sapiens GN=KIAA1704 PE=4 SV=1	tr|L8EB00|L8EB00_HUMAN	uni_human_2016.fasta	7,062.3	80.7%	1	1	1	0.0284%	13.3%
SUP-M2_SFD	BR3	SUPM2_BR3	File Name: SUPM2_11_03 (F037254)	14-3-3 protein epsilon (Fragment) OS=Homo sapiens GN=YWHAE PE=1 SV=1	tr|K7EIT4|K7EIT4_HUMAN	uni_human_2016.fasta	12,703.1	69.8%	0	0	0	0.000%	0.000%
SUP-M2_SFD	BR3	SUPM2_BR3	File Name: SUPM2_11_03 (F037254)	Putative uncharacterized protein LQK1 OS=Homo sapiens GN=FLVCR1-AS1 PE=5 SV=1	sp|Q8TAF5|LQK1_HUMAN	uni_human_2016.fasta	10,020.6	83.3%	1	1	1	0.0284%	14.8%
SUP-M2_SFD	BR3	SUPM2_BR3	File Name: SUPM2_11_03 (F037254)	cDNA FLJ40462 fis, clone TESTI2042062, highly similar to Transcription initiation factor TFIID subunit 6 OS=Homo sapiens PE=2 SV=1	tr|B3KUR4|B3KUR4_HUMAN	uni_human_2016.fasta	64,218.4	76.0%	0	0	0	0.000%	0.000%
SUP-M2_SFD	BR3	SUPM2_BR3	File Name: SUPM2_11_03 (F037254)	Isoform 2 of Peroxisomal membrane protein 4 OS=Homo sapiens GN=PXMP4	sp|Q9Y6I8-2|PXMP4_HUMAN,sp|Q9Y6I8|PXMP4_HUMAN,tr|B4DWH1|B4DWH1_HUMAN,tr|Q6FIF5|Q6FIF5_HUMAN	uni_human_2016.fasta	24,265.4	80.7%	1	1	1	0.0284%	18.3%
SUP-M2_SFD	BR3	SUPM2_BR3	File Name: SUPM2_11_03 (F037254)	Isoform 2 of DNA ligase 3 OS=Homo sapiens GN=LIG3	sp|P49916-2|DNLI3_HUMAN,sp|P49916-3|DNLI3_HUMAN,sp|P49916-4|DNLI3_HUMAN,sp|P49916|DNLI3_HUMAN,tr|K7ENR9|K7ENR9_HUMAN,tr|K7ERZ5|K7ERZ5_HUMAN,tr|Q96DF0|Q96DF0_HUMAN	uni_human_2016.fasta	112,909.8	80.7%	1	1	1	0.0284%	2.11%
SUP-M2_SFD	BR3	SUPM2_BR3	File Name: SUPM2_11_03 (F037254)	Sickle tail protein homolog OS=Homo sapiens GN=KIAA1217 PE=1 SV=2	sp|Q5T5P2|SKT_HUMAN	uni_human_2016.fasta	214,116.7	80.7%	1	1	1	0.0284%	0.721%
SUP-M2_SFD	BR3	SUPM2_BR3	File Name: SUPM2_11_03 (F037254)	Spermatogenesis-associated protein 21 OS=Homo sapiens GN=SPATA21 PE=2 SV=3	sp|Q7Z572|SPT21_HUMAN	uni_human_2016.fasta	52,207.7	68.5%	0	0	0	0.000%	0.000%
SUP-M2_SFD	BR3	SUPM2_BR3	File Name: SUPM2_11_03 (F037254)	Histone-lysine N-methyltransferase 2B OS=Homo sapiens GN=KMT2B PE=1 SV=1	sp|Q9UMN6|KMT2B_HUMAN	uni_human_2016.fasta	293,512.2	57.3%	0	0	0	0.000%	0.000%
SUP-M2_SFD	BR3	SUPM2_BR3	File Name: SUPM2_11_03 (F037254)	Isoform 2 of Disintegrin and metalloproteinase domain-containing protein 28 OS=Homo sapiens GN=ADAM28	sp|Q9UKQ2-2|ADA28_HUMAN	uni_human_2016.fasta	61,233.0	52.2%	0	0	0	0.000%	0.000%
SUP-M2_SFD	BR3	SUPM2_BR3	File Name: SUPM2_11_03 (F037254)	Carboxylesterase 5A OS=Homo sapiens GN=CES5A PE=1 SV=1	tr|A0A0J9YW16|A0A0J9YW16_HUMAN,tr|A0A140TA65|A0A140TA65_HUMAN	uni_human_2016.fasta	40,299.3	80.7%	1	1	1	0.0284%	2.25%
SUP-M2_SFD	BR3	SUPM2_BR3	File Name: SUPM2_11_03 (F037254)	cDNA FLJ32944 fis, clone TESTI2007864, highly similar to Zinc finger protein 232 OS=Homo sapiens PE=2 SV=1	tr|B3KQ61|B3KQ61_HUMAN	uni_human_2016.fasta	19,458.1	79.8%	1	1	1	0.0284%	4.09%
SUP-M2_SFD	BR3	SUPM2_BR3	File Name: SUPM2_11_03 (F037254)	Isoform 12 of Titin OS=Homo sapiens GN=TTN	sp|Q8WZ42-12|TITIN_HUMAN,tr|A0A0A0MTS7|A0A0A0MTS7_HUMAN	uni_human_2016.fasta	3,994,212.8	98.6%	2	2	2	0.0569%	0.0750%
SUP-M2_SFD	BR3	SUPM2_BR3	File Name: SUPM2_11_03 (F037254)	CXXC-type zinc finger protein 5 OS=Homo sapiens GN=CXXC5 PE=1 SV=1	sp|Q7LFL8|CXXC5_HUMAN,tr|D6R966|D6R966_HUMAN,tr|D6R9V1|D6R9V1_HUMAN,tr|D6RBE0|D6RBE0_HUMAN,tr|D6RCN9|D6RCN9_HUMAN,tr|D6RDY2|D6RDY2_HUMAN,tr|D6RHC6|D6RHC6_HUMAN,tr|D6RHG9|D6RHG9_HUMAN,tr|D6RIR8|D6RIR8_HUMAN,tr|E7EV55|E7EV55_HUMAN,tr|E7EVI8|E7EVI8_HUMAN	uni_human_2016.fasta	32,978.1	80.7%	1	1	1	0.0284%	11.5%
SUP-M2_SFD	BR3	SUPM2_BR3	File Name: SUPM2_11_03 (F037254)	Heterogeneous nuclear ribonucleoprotein H (Fragment) OS=Homo sapiens GN=HNRNPH1 PE=1 SV=1	tr|H0YBW2|H0YBW2_HUMAN	uni_human_2016.fasta	4,551.8	74.0%	0	0	0	0.000%	0.000%
SUP-M2_SFD	BR3	SUPM2_BR3	File Name: SUPM2_11_03 (F037254)	Neuregulin 1 type IV fetal C beta 1a (Fragment) OS=Homo sapiens GN=NRG1 PE=2 SV=1	tr|A6MW56|A6MW56_HUMAN	uni_human_2016.fasta	53,252.8	55.5%	0	0	0	0.000%	0.000%
SUP-M2_SFD	BR3	SUPM2_BR3	File Name: SUPM2_11_03 (F037254)	Mitochondrial heat shock 60kD protein 1 variant 1 OS=Homo sapiens GN=HSPD1 PE=2 SV=1	tr|B3GQS7|B3GQS7_HUMAN	uni_human_2016.fasta	60,681.3	72.3%	0	0	0	0.000%	0.000%
SUP-M2_SFD	BR3	SUPM2_BR3	File Name: SUPM2_11_03 (F037254)	Dynein heavy chain 7, axonemal OS=Homo sapiens GN=DNAH7 PE=1 SV=2	sp|Q8WXX0|DYH7_HUMAN	uni_human_2016.fasta	461,168.4	53.4%	0	0	0	0.000%	0.000%
SUP-M2_SFD	BR3	SUPM2_BR3	File Name: SUPM2_11_03 (F037254)	E3 ubiquitin-protein ligase TRIP12 OS=Homo sapiens GN=TRIP12 PE=1 SV=1	sp|Q14669|TRIPC_HUMAN	uni_human_2016.fasta	220,438.1	94.8%	1	1	1	0.0284%	1.46%
SUP-M2_SFD	BR3	SUPM2_BR3	File Name: SUPM2_11_03 (F037254)	Isoform 2 of E3 ubiquitin-protein ligase MYCBP2 OS=Homo sapiens GN=MYCBP2	sp|O75592-2|MYCB2_HUMAN,sp|O75592|MYCB2_HUMAN	uni_human_2016.fasta	510,080.9	73.6%	0	0	0	0.000%	0.000%
SUP-M2_SFD	BR3	SUPM2_BR3	File Name: SUPM2_11_03 (F037254)	Alternative protein RBM28 OS=Homo sapiens GN=RBM28 PE=4 SV=1	tr|L8ECH6|L8ECH6_HUMAN	uni_human_2016.fasta	6,066.4	67.8%	0	0	0	0.000%	0.000%
SUP-M2_SFD	BR3	SUPM2_BR3	File Name: SUPM2_11_03 (F037254)	Isoform 2 of Collagen alpha-1(VII) chain OS=Homo sapiens GN=COL7A1	sp|Q02388-2|CO7A1_HUMAN,sp|Q02388|CO7A1_HUMAN	uni_human_2016.fasta	295,217.5	51.5%	0	0	0	0.000%	0.000%
SUP-M2_SFD	BR3	SUPM2_BR3	File Name: SUPM2_11_03 (F037254)	Putative eukaryotic translation initiation factor 2 subunit 3-like protein OS=Homo sapiens GN=EIF2S3L PE=5 SV=2	sp|Q2VIR3|IF2GL_HUMAN	uni_human_2016.fasta	51,229.3	94.5%	1	1	1	0.0284%	3.39%
SUP-M2_SFD	BR3	SUPM2_BR3	File Name: SUPM2_11_03 (F037254)	Golgi membrane protein 1 OS=Homo sapiens GN=GOLM1 PE=1 SV=1	sp|Q8NBJ4|GOLM1_HUMAN,tr|B3KNK9|B3KNK9_HUMAN	uni_human_2016.fasta	45,332.6	79.7%	1	1	1	0.0284%	2.00%
SUP-M2_SFD	BR3	SUPM2_BR3	File Name: SUPM2_11_03 (F037254)	Histone-lysine N-methyltransferase EHMT1 (Fragment) OS=Homo sapiens GN=EHMT1 PE=1 SV=1	tr|A0A0D9SER9|A0A0D9SER9_HUMAN	uni_human_2016.fasta	25,123.8	64.7%	0	0	0	0.000%	0.000%
SUP-M2_SFD	BR3	SUPM2_BR3	File Name: SUPM2_11_03 (F037254)	Alternative protein TTC27 OS=Homo sapiens GN=TTC27 PE=4 SV=1	tr|L8EA00|L8EA00_HUMAN	uni_human_2016.fasta	6,669.1	69.5%	0	0	0	0.000%	0.000%
SUP-M2_SFD	BR3	SUPM2_BR3	File Name: SUPM2_11_03 (F037254)	Growth arrest-specific protein 8 OS=Homo sapiens GN=GAS8 PE=1 SV=1	sp|O95995|GAS8_HUMAN	uni_human_2016.fasta	56,356.5	75.3%	0	0	0	0.000%	0.000%
SUP-M2_SFD	BR3	SUPM2_BR3	File Name: SUPM2_11_03 (F037254)	26S protease regulatory subunit 7 OS=Homo sapiens GN=PSMC2 PE=1 SV=3	sp|P35998|PRS7_HUMAN,tr|A0A140VK70|A0A140VK70_HUMAN	uni_human_2016.fasta	48,635.6	94.5%	1	1	1	0.0284%	3.00%
SUP-M2_SFD	BR3	SUPM2_BR3	File Name: SUPM2_11_03 (F037254)	Thymidine phosphorylase OS=Homo sapiens GN=TYMP PE=1 SV=2	sp|P19971|TYPH_HUMAN,tr|E5KRG5|E5KRG5_HUMAN	uni_human_2016.fasta	49,955.8	94.5%	1	1	1	0.0284%	2.70%
SUP-M2_SFD	BR3	SUPM2_BR3	File Name: SUPM2_11_03 (F037254)	Isoform 2 of Immunoglobulin superfamily member 22 OS=Homo sapiens GN=IGSF22	sp|Q8N9C0-2|IGS22_HUMAN,sp|Q8N9C0|IGS22_HUMAN	uni_human_2016.fasta	100,401.0	89.0%	1	1	1	0.0284%	0.830%
SUP-M2_SFD	BR3	SUPM2_BR3	File Name: SUPM2_11_03 (F037254)	Isoform 2 of Advillin OS=Homo sapiens GN=AVIL	sp|O75366-2|AVIL_HUMAN	uni_human_2016.fasta	91,164.9	57.2%	0	0	0	0.000%	0.000%
SUP-M2_SFD	BR3	SUPM2_BR3	File Name: SUPM2_11_03 (F037254)	Isoform 2 of FK506-binding protein 15 OS=Homo sapiens GN=FKBP15	sp|Q5T1M5-2|FKB15_HUMAN,sp|Q5T1M5-3|FKB15_HUMAN,sp|Q5T1M5|FKB15_HUMAN,tr|A0A0A0MT60|A0A0A0MT60_HUMAN,tr|B4DZS8|B4DZS8_HUMAN,tr|X6RKW4|X6RKW4_HUMAN	uni_human_2016.fasta	133,630.3	80.7%	1	1	1	0.0284%	1.24%
SUP-M2_SFD	BR3	SUPM2_BR3	File Name: SUPM2_11_03 (F037254)	Keratin 1 OS=Homo sapiens GN=KRT1 PE=3 SV=1	tr|H6VRG2|H6VRG2_HUMAN	uni_human_2016.fasta	66,067.3	99.8%	2	2	2	0.0569%	3.57%
SUP-M2_SFD	BR3	SUPM2_BR3	File Name: SUPM2_11_03 (F037254)	SH3 and cysteine-rich domain-containing protein 2 OS=Homo sapiens GN=STAC2 PE=1 SV=1	sp|Q6ZMT1|STAC2_HUMAN,tr|D0IN09|D0IN09_HUMAN	uni_human_2016.fasta	45,009.1	80.7%	1	1	1	0.0284%	1.70%
SUP-M2_SFD	BR3	SUPM2_BR3	File Name: SUPM2_11_03 (F037254)	E3 ubiquitin-protein ligase ARIH1 (Fragment) OS=Homo sapiens GN=ARIH1 PE=4 SV=1	tr|H3BUS0|H3BUS0_HUMAN	uni_human_2016.fasta	4,914.4	70.7%	0	0	0	0.000%	0.000%
SUP-M2_SFD	BR3	SUPM2_BR3	File Name: SUPM2_11_03 (F037254)	Ubiquitously transcribed tetratricopeptide repeat protein Y-linked transcript variant 111 OS=Homo sapiens GN=UTY PE=2 SV=1	tr|F4MHQ2|F4MHQ2_HUMAN	uni_human_2016.fasta	21,132.8	79.7%	1	1	1	0.0284%	10.8%
SUP-M2_SFD	BR3	SUPM2_BR3	File Name: SUPM2_11_03 (F037254)	Tax_Id=9606 Gene_Symbol=KRT10 Keratin, type I cytoskeletal 10	IPI:CON_00009865.2|SWISS-PROT:P13645,sp|P13645|K1C10_HUMAN	uni_human_2016.fasta	59,512.4	94.5%	1	1	1	0.0284%	2.02%
SUP-M2_SFD	BR3	SUPM2_BR3	File Name: SUPM2_11_03 (F037254)	Histone H1.5 OS=Homo sapiens GN=HIST1H1B PE=1 SV=3	sp|P16401|H15_HUMAN	uni_human_2016.fasta	22,581.7	51.9%	0	0	0	0.000%	0.000%
SUP-M2_SFD	BR3	SUPM2_BR3	File Name: SUPM2_11_03 (F037254)	Isoform 2 of Pre-mRNA-splicing factor RBM22 OS=Homo sapiens GN=RBM22	sp|Q9NW64-2|RBM22_HUMAN,sp|Q9NW64|RBM22_HUMAN	uni_human_2016.fasta	46,896.6	89.9%	1	1	1	0.0284%	2.96%
SUP-M2_SFD	BR3	SUPM2_BR3	File Name: SUPM2_11_03 (F037254)	Ndr Ser/Thr kinase-like protein (Fragment) OS=Homo sapiens PE=2 SV=1	tr|Q9UPD3|Q9UPD3_HUMAN	uni_human_2016.fasta	22,467.0	81.0%	1	1	1	0.0284%	11.5%
SUP-M2_SFD	BR3	SUPM2_BR3	File Name: SUPM2_11_03 (F037254)	Serine/arginine repetitive matrix protein 2 OS=Homo sapiens GN=SRRM2 PE=1 SV=2	sp|Q9UQ35|SRRM2_HUMAN,tr|A0A140VK53|A0A140VK53_HUMAN	uni_human_2016.fasta	299,621.6	65.5%	0	0	0	0.000%	0.000%
SUP-M2_SFD	BR3	SUPM2_BR3	File Name: SUPM2_11_03 (F037254)	NIF3-like protein 1 (Fragment) OS=Homo sapiens GN=NIF3L1 PE=1 SV=1	tr|H7C1A8|H7C1A8_HUMAN	uni_human_2016.fasta	8,810.4	80.7%	1	1	1	0.0284%	39.3%
SUP-M2_SFD	BR3	SUPM2_BR3	File Name: SUPM2_11_03 (F037254)	RuvB-like 2 OS=Homo sapiens GN=RUVBL2 PE=1 SV=3	sp|Q9Y230|RUVB2_HUMAN	uni_human_2016.fasta	51,158.1	94.5%	1	1	1	0.0284%	2.81%
SUP-M2_SFD	BR3	SUPM2_BR3	File Name: SUPM2_11_03 (F037254)	PH-interacting protein OS=Homo sapiens GN=PHIP PE=1 SV=2	sp|Q8WWQ0|PHIP_HUMAN	uni_human_2016.fasta	206,692.2	60.3%	0	0	0	0.000%	0.000%
SUP-M2_SFD	BR3	SUPM2_BR3	File Name: SUPM2_11_03 (F037254)	Isoform 3 of Porphobilinogen deaminase OS=Homo sapiens GN=HMBS	sp|P08397-3|HEM3_HUMAN,sp|P08397|HEM3_HUMAN,tr|F5H226|F5H226_HUMAN	uni_human_2016.fasta	39,330.5	80.4%	1	1	1	0.0284%	5.92%
SUP-M2_SFD	BR3	SUPM2_BR3	File Name: SUPM2_11_03 (F037254)	Poly(ADP-ribose) glycohydrolase ARH3 OS=Homo sapiens GN=ADPRHL2 PE=1 SV=1	sp|Q9NX46|ARHL2_HUMAN	uni_human_2016.fasta	38,947.3	72.4%	0	0	0	0.000%	0.000%
SUP-M2_SFD	BR3	SUPM2_BR3	File Name: SUPM2_11_03 (F037254)	Protein TRAJ44 (Fragment) OS=Homo sapiens GN=TRAJ44 PE=4 SV=1	tr|A0A075B6X8|A0A075B6X8_HUMAN	uni_human_2016.fasta	2,177.4	54.3%	0	0	0	0.000%	0.000%
SUP-M2_SFD	BR3	SUPM2_BR3	File Name: SUPM2_11_03 (F037254)	General transcription factor IIF subunit 1 OS=Homo sapiens GN=GTF2F1 PE=1 SV=2	sp|P35269|T2FA_HUMAN,tr|B4DDB5|B4DDB5_HUMAN,tr|Q6IBK5|Q6IBK5_HUMAN	uni_human_2016.fasta	58,241.9	51.6%	0	0	0	0.000%	0.000%
SUP-M2_SFD	BR3	SUPM2_BR3	File Name: SUPM2_11_03 (F037254)	60S ribosomal protein L19 OS=Homo sapiens GN=RPL19 PE=1 SV=1	sp|P84098|RL19_HUMAN,tr|J3KTE4|J3KTE4_HUMAN,tr|J3QR09|J3QR09_HUMAN,tr|Q53G49|Q53G49_HUMAN	uni_human_2016.fasta	23,467.4	80.7%	1	1	1	0.0284%	6.12%
SUP-M2_SFD	BR3	SUPM2_BR3	File Name: SUPM2_11_03 (F037254)	Isoform 2 of Chromodomain-helicase-DNA-binding protein 4 OS=Homo sapiens GN=CHD4	sp|Q14839-2|CHD4_HUMAN,sp|Q14839|CHD4_HUMAN,tr|A0A0C4DGG9|A0A0C4DGG9_HUMAN,tr|B3KY63|B3KY63_HUMAN,tr|F5GWX5|F5GWX5_HUMAN	uni_human_2016.fasta	218,008.6	53.4%	0	0	0	0.000%	0.000%
SUP-M2_SFD	BR3	SUPM2_BR3	File Name: SUPM2_11_03 (F037254)	Pyruvate kinase PKM OS=Homo sapiens GN=PKM PE=1 SV=4	sp|P14618|KPYM_HUMAN,tr|V9HWB8|V9HWB8_HUMAN	uni_human_2016.fasta	57,937.5	94.5%	1	1	1	0.0284%	2.07%
SUP-M2_SFD	BR3	SUPM2_BR3	File Name: SUPM2_11_03 (F037254)	(Bos taurus) similar to alpha-tubulin I isoform 1	IPI:CON_00700865.3|ENSEMBL:ENSBTAP00000016242,sp|P68363|TBA1B_HUMAN,tr|A8JZY9|A8JZY9_HUMAN,tr|B3KPS3|B3KPS3_HUMAN,tr|B3KT06|B3KT06_HUMAN	uni_human_2016.fasta	50,179.7	80.7%	1	1	1	0.0284%	3.77%
SUP-M2_SFD	BR3	SUPM2_BR3	File Name: SUPM2_11_03 (F037254)	Elongation factor 1-gamma OS=Homo sapiens GN=EEF1G PE=1 SV=3	sp|P26641|EF1G_HUMAN,tr|Q53YD7|Q53YD7_HUMAN	uni_human_2016.fasta	50,119.4	94.5%	1	1	1	0.0284%	3.20%
SUP-M2_SFD	BR3	SUPM2_BR3	File Name: SUPM2_11_03 (F037254)	Isoform 2 of Disintegrin and metalloproteinase domain-containing protein 22 OS=Homo sapiens GN=ADAM22	sp|Q9P0K1-2|ADA22_HUMAN,sp|Q9P0K1-3|ADA22_HUMAN,sp|Q9P0K1-4|ADA22_HUMAN,sp|Q9P0K1-5|ADA22_HUMAN,sp|Q9P0K1|ADA22_HUMAN,tr|Q08AL8|Q08AL8_HUMAN	uni_human_2016.fasta	100,434.3	80.7%	1	1	1	0.0284%	2.11%
SUP-M2_SFD	BR3	SUPM2_BR3	File Name: SUPM2_11_03 (F037254)	Microtubule-actin cross-linking factor 1, isoforms 1/2/3/5 OS=Homo sapiens GN=MACF1 PE=1 SV=4	sp|Q9UPN3|MACF1_HUMAN,tr|H3BPE1|H3BPE1_HUMAN,tr|H3BQK9|H3BQK9_HUMAN	uni_human_2016.fasta	838,314.2	71.0%	0	0	0	0.000%	0.000%
SUP-M2_SFD	BR3	SUPM2_BR3	File Name: SUPM2_11_03 (F037254)	Isoform 2 of Death domain-associated protein 6 OS=Homo sapiens GN=DAXX	sp|Q9UER7-2|DAXX_HUMAN,sp|Q9UER7-3|DAXX_HUMAN,sp|Q9UER7|DAXX_HUMAN,tr|A0A024RCS3|A0A024RCS3_HUMAN,tr|A8K822|A8K822_HUMAN,tr|B2R7M0|B2R7M0_HUMAN,tr|B4E1C1|B4E1C1_HUMAN,tr|Q53F85|Q53F85_HUMAN	uni_human_2016.fasta	81,374.1	56.4%	0	0	0	0.000%	0.000%
SUP-M2_SFD	BR3	SUPM2_BR3	File Name: SUPM2_11_03 (F037254)	cDNA FLJ54213, moderately similar to Programmed cell death protein 7 OS=Homo sapiens PE=2 SV=1	tr|B4E031|B4E031_HUMAN	uni_human_2016.fasta	19,355.5	80.7%	1	1	1	0.0284%	10.1%
SUP-M2_SFD	BR3	SUPM2_BR3	File Name: SUPM2_11_03 (F037254)	Tubulin beta chain OS=Homo sapiens GN=TUBB PE=1 SV=2	sp|P07437|TBB5_HUMAN,tr|B4DY90|B4DY90_HUMAN,tr|Q5JP53|Q5JP53_HUMAN,tr|Q5SU16|Q5SU16_HUMAN,tr|Q6LC01|Q6LC01_HUMAN	uni_human_2016.fasta	49,670.6	94.5%	1	1	2	0.0569%	2.25%
SUP-M2_SFD	BR3	SUPM2_BR3	File Name: SUPM2_11_03 (F037254)	Isoform 2 of Signal recognition particle subunit SRP68 OS=Homo sapiens GN=SRP68	sp|Q9UHB9-2|SRP68_HUMAN,sp|Q9UHB9-4|SRP68_HUMAN,sp|Q9UHB9|SRP68_HUMAN	uni_human_2016.fasta	70,732.0	59.6%	0	0	0	0.000%	0.000%
SUP-M2_SFD	BR3	SUPM2_BR3	File Name: SUPM2_11_03 (F037254)	Isoform 2 of Probable global transcription activator SNF2L1 OS=Homo sapiens GN=SMARCA1	sp|P28370-2|SMCA1_HUMAN,sp|P28370|SMCA1_HUMAN	uni_human_2016.fasta	122,610.2	73.1%	0	0	0	0.000%	0.000%
SUP-M2_SFD	BR3	SUPM2_BR3	File Name: SUPM2_11_03 (F037254)	Cyclic nucleotide gated channel beta 3 OS=Homo sapiens GN=CNGB3 PE=2 SV=1	tr|B9EK43|B9EK43_HUMAN	uni_human_2016.fasta	92,181.2	94.5%	1	1	1	0.0284%	0.989%
SUP-M2_SFD	BR3	SUPM2_BR3	File Name: SUPM2_11_03 (F037254)	Metallothionein OS=Homo sapiens GN=MTB PE=2 SV=2	tr|Q86YX6|Q86YX6_HUMAN	uni_human_2016.fasta	4,160.6	94.2%	1	1	1	0.0284%	55.0%
SUP-M2_SFD	BR3	SUPM2_BR3	File Name: SUPM2_11_03 (F037254)	Isoform 2 of Leucine-rich repeat-containing protein 18 OS=Homo sapiens GN=LRRC18	sp|Q8N456-2|LRC18_HUMAN,sp|Q8N456|LRC18_HUMAN	uni_human_2016.fasta	29,739.1	52.7%	0	0	0	0.000%	0.000%
SUP-M2_SFD	BR3	SUPM2_BR3	File Name: SUPM2_11_03 (F037254)	Maestro heat-like repeat-containing protein family member 6 OS=Homo sapiens GN=MROH6 PE=4 SV=2	sp|A6NGR9|MROH6_HUMAN	uni_human_2016.fasta	77,187.0	56.0%	0	0	0	0.000%	0.000%
SUP-M2_SFD	BR3	SUPM2_BR3	File Name: SUPM2_11_03 (F037254)	P2Y purinoceptor 1 OS=Homo sapiens GN=P2RY1 PE=1 SV=1	sp|P47900|P2RY1_HUMAN,tr|B2R9U4|B2R9U4_HUMAN	uni_human_2016.fasta	42,073.5	84.2%	1	1	1	0.0284%	2.68%
SUP-M2_SFD	BR3	SUPM2_BR3	File Name: SUPM2_11_03 (F037254)	Kinesin-like protein KIF23 OS=Homo sapiens GN=KIF23 PE=1 SV=3	sp|Q02241|KIF23_HUMAN,tr|H7BYN4|H7BYN4_HUMAN	uni_human_2016.fasta	110,059.4	58.6%	0	0	0	0.000%	0.000%
SUP-M2_SFD	BR3	SUPM2_BR3	File Name: SUPM2_11_03 (F037254)	D-3-phosphoglycerate dehydrogenase OS=Homo sapiens GN=PHGDH PE=1 SV=4	sp|O43175|SERA_HUMAN,tr|B3KSC3|B3KSC3_HUMAN,tr|Q5SZU1|Q5SZU1_HUMAN,tr|V9HW79|V9HW79_HUMAN	uni_human_2016.fasta	56,650.6	69.8%	0	0	0	0.000%	0.000%
SUP-M2_SFD	BR3	SUPM2_BR3	File Name: SUPM2_11_03 (F037254)	Heterogeneous nuclear ribonucleoprotein H OS=Homo sapiens GN=HNRNPH1 PE=1 SV=4	sp|P31943|HNRH1_HUMAN,tr|E9PCY7|E9PCY7_HUMAN,tr|G8JLB6|G8JLB6_HUMAN	uni_human_2016.fasta	49,229.8	99.8%	2	2	3	0.0853%	6.68%
SUP-M2_SFD	BR3	SUPM2_BR3	File Name: SUPM2_11_03 (F037254)	Isoform 2 of Zinc finger protein 644 OS=Homo sapiens GN=ZNF644	sp|Q9H582-2|ZN644_HUMAN,sp|Q9H582|ZN644_HUMAN,tr|A7E234|A7E234_HUMAN	uni_human_2016.fasta	149,567.0	60.6%	0	0	0	0.000%	0.000%
SUP-M2_SFD	BR3	SUPM2_BR3	File Name: SUPM2_11_03 (F037254)	REST corepressor 3 (Fragment) OS=Homo sapiens GN=RCOR3 PE=1 SV=1	tr|H0YDD7|H0YDD7_HUMAN	uni_human_2016.fasta	15,967.6	92.6%	0	0	0	0.000%	0.000%
SUP-M2_SFD	BR3	SUPM2_BR3	File Name: SUPM2_11_03 (F037254)	Far upstream element-binding protein 2 OS=Homo sapiens GN=KHSRP PE=1 SV=4	sp|Q92945|FUBP2_HUMAN,tr|A0A087WTP3|A0A087WTP3_HUMAN	uni_human_2016.fasta	73,115.6	71.7%	0	0	0	0.000%	0.000%
SUP-M2_SFD	BR3	SUPM2_BR3	File Name: SUPM2_11_03 (F037254)	Solute carrier family 12 member 9 OS=Homo sapiens GN=SLC12A9 PE=4 SV=1	tr|F8WEK3|F8WEK3_HUMAN	uni_human_2016.fasta	4,572.2	80.7%	1	1	1	0.0284%	35.6%
SUP-M2_SFD	BR3	SUPM2_BR3	File Name: SUPM2_11_03 (F037254)	Zinc finger protein AEBP2 (Fragment) OS=Homo sapiens GN=AEBP2 PE=1 SV=1	tr|F5GZR7|F5GZR7_HUMAN,tr|G5EA50|G5EA50_HUMAN	uni_human_2016.fasta	30,729.2	80.7%	1	1	1	0.0284%	25.5%
SUP-M2_SFD	BR3	SUPM2_BR3	File Name: SUPM2_11_03 (F037254)	ATP synthase F(0) complex subunit B1, mitochondrial OS=Homo sapiens GN=ATP5F1 PE=1 SV=2	sp|P24539|AT5F1_HUMAN,tr|A8K4W2|A8K4W2_HUMAN,tr|Q08ET0|Q08ET0_HUMAN,tr|Q53GB3|Q53GB3_HUMAN	uni_human_2016.fasta	28,908.8	68.5%	0	0	0	0.000%	0.000%
SUP-M2_SFD	BR3	SUPM2_BR3	File Name: SUPM2_11_03 (F037254)	Isoform 2 of Heterogeneous nuclear ribonucleoprotein K OS=Homo sapiens GN=HNRNPK	sp|P61978-2|HNRPK_HUMAN,sp|P61978-3|HNRPK_HUMAN,sp|P61978|HNRPK_HUMAN,tr|A0A024R228|A0A024R228_HUMAN,tr|B4DUQ1|B4DUQ1_HUMAN,tr|Q5EC54|Q5EC54_HUMAN,tr|Q6IBN1|Q6IBN1_HUMAN	uni_human_2016.fasta	50,978.5	94.5%	1	1	1	0.0284%	3.66%
SUP-M2_SFD	BR3	SUPM2_BR3	File Name: SUPM2_11_03 (F037254)	Dynein heavy chain domain-containing protein 1 OS=Homo sapiens GN=DNHD1 PE=2 SV=2	sp|Q96M86|DNHD1_HUMAN,tr|B0I1S4|B0I1S4_HUMAN	uni_human_2016.fasta	533,642.1	72.4%	0	0	0	0.000%	0.000%
SUP-M2_SFD	BR3	SUPM2_BR3	File Name: SUPM2_11_03 (F037254)	TAR DNA-binding protein 43 (Fragment) OS=Homo sapiens GN=TARDBP PE=1 SV=1	tr|A0A087WTG4|A0A087WTG4_HUMAN	uni_human_2016.fasta	3,281.5	80.7%	1	1	1	0.0284%	100.0%
SUP-M2_SFD	BR3	SUPM2_BR3	File Name: SUPM2_11_03 (F037254)	40S ribosomal protein S8 OS=Homo sapiens GN=RPS8 PE=1 SV=2	sp|P62241|RS8_HUMAN,tr|Q5JR95|Q5JR95_HUMAN	uni_human_2016.fasta	24,206.4	70.0%	0	0	0	0.000%	0.000%
SUP-M2_SFD	BR3	SUPM2_BR3	File Name: SUPM2_11_03 (F037254)	Isoform 2 of Protein AMN1 homolog OS=Homo sapiens GN=AMN1	sp|Q8IY45-2|AMN1_HUMAN,sp|Q8IY45|AMN1_HUMAN,tr|F5GWF7|F5GWF7_HUMAN,tr|F5H1R2|F5H1R2_HUMAN,tr|F5H286|F5H286_HUMAN	uni_human_2016.fasta	28,408.9	80.7%	1	1	1	0.0284%	4.17%
SUP-M2_SFD	BR3	SUPM2_BR3	File Name: SUPM2_11_03 (F037254)	Synaptotagmin-2 OS=Homo sapiens GN=SYT2 PE=1 SV=2	sp|Q8N9I0|SYT2_HUMAN,tr|A0A024R9B3|A0A024R9B3_HUMAN	uni_human_2016.fasta	46,873.7	80.7%	1	1	1	0.0284%	8.83%
SUP-M2_SFD	BR3	SUPM2_BR3	File Name: SUPM2_11_03 (F037254)	ATP synthase subunit beta, mitochondrial OS=Homo sapiens GN=ATP5B PE=1 SV=3	sp|P06576|ATPB_HUMAN,tr|H0YH81|H0YH81_HUMAN,tr|Q0QEN7|Q0QEN7_HUMAN,tr|V9HW31|V9HW31_HUMAN	uni_human_2016.fasta	56,560.6	99.8%	2	2	2	0.0569%	5.86%
SUP-M2_SFD	BR3	SUPM2_BR3	File Name: SUPM2_11_03 (F037254)	Bromodomain-containing protein 2 (Fragment) OS=Homo sapiens GN=BRD2 PE=1 SV=1	tr|A0A140T9E9|A0A140T9E9_HUMAN,tr|H0Y6K2|H0Y6K2_HUMAN	uni_human_2016.fasta	88,402.5	84.8%	0	0	0	0.000%	0.000%
SUP-M2_SFD	BR3	SUPM2_BR3	File Name: SUPM2_11_03 (F037254)	Metalloendopeptidase OMA1, mitochondrial (Fragment) OS=Homo sapiens GN=OMA1 PE=1 SV=1	tr|H7BZX2|H7BZX2_HUMAN	uni_human_2016.fasta	37,824.3	59.0%	0	0	0	0.000%	0.000%
SUP-M2_SFD	BR3	SUPM2_BR3	File Name: SUPM2_11_03 (F037254)	Isoform 3 of Treacle protein OS=Homo sapiens GN=TCOF1	sp|Q13428-3|TCOF_HUMAN,sp|Q13428-4|TCOF_HUMAN,sp|Q13428-6|TCOF_HUMAN,sp|Q13428-7|TCOF_HUMAN,sp|Q13428|TCOF_HUMAN,tr|E7ETY2|E7ETY2_HUMAN,tr|J3KQ96|J3KQ96_HUMAN	uni_human_2016.fasta	152,104.5	68.0%	0	0	0	0.000%	0.000%
SUP-M2_SFD	BR3	SUPM2_BR3	File Name: SUPM2_11_03 (F037254)	Isoform PACE4A-II of Proprotein convertase subtilisin/kexin type 6 OS=Homo sapiens GN=PCSK6	sp|P29122-2|PCSK6_HUMAN,sp|P29122-7|PCSK6_HUMAN,sp|P29122-8|PCSK6_HUMAN,sp|P29122|PCSK6_HUMAN,tr|A0A024RCD0|A0A024RCD0_HUMAN,tr|A0A024RCE2|A0A024RCE2_HUMAN,tr|A0A087WY68|A0A087WY68_HUMAN,tr|A0A087WZR0|A0A087WZR0_HUMAN,tr|H0Y3Q0|H0Y3Q0_HUMAN,tr|Q59H04|Q59H04_HUMAN	uni_human_2016.fasta	106,419.0	94.5%	1	1	1	0.0284%	0.732%
SUP-M2_SFD	BR3	SUPM2_BR3	File Name: SUPM2_11_03 (F037254)	Trinucleotide repeat-containing gene 6A protein (Fragment) OS=Homo sapiens GN=TNRC6A PE=1 SV=1	tr|H3BTQ1|H3BTQ1_HUMAN	uni_human_2016.fasta	22,158.4	68.1%	0	0	0	0.000%	0.000%
SUP-M2_SFD	BR3	SUPM2_BR3	File Name: SUPM2_11_03 (F037254)	Histone H1.2 OS=Homo sapiens GN=HIST1H1C PE=1 SV=2	sp|P16403|H12_HUMAN	uni_human_2016.fasta	21,365.8	56.1%	0	0	0	0.000%	0.000%
SUP-M2_SFD	BR3	SUPM2_BR3	File Name: SUPM2_11_03 (F037254)	Estrogen receptor alpha splice variant (Fragment) OS=Homo sapiens GN=ESR1 PE=2 SV=1	tr|B5TZ80|B5TZ80_HUMAN,tr|B5TZ82|B5TZ82_HUMAN,tr|B6DP72|B6DP72_HUMAN,tr|B6DP73|B6DP73_HUMAN,tr|C8CJL2|C8CJL2_HUMAN,tr|C8CJL3|C8CJL3_HUMAN	uni_human_2016.fasta	7,607.9	80.7%	1	1	1	0.0284%	9.90%
SUP-M2_SFD	BR3	SUPM2_BR3	File Name: SUPM2_11_03 (F037254)	Isoform 2 of Sodium channel protein type 11 subunit alpha OS=Homo sapiens GN=SCN11A	sp|Q9UI33-2|SCNBA_HUMAN,sp|Q9UI33-3|SCNBA_HUMAN,sp|Q9UI33|SCNBA_HUMAN	uni_human_2016.fasta	204,930.3	53.7%	0	0	0	0.000%	0.000%
SUP-M2_SFD	BR3	SUPM2_BR3	File Name: SUPM2_11_03 (F037254)	Regulating synaptic membrane exocytosis protein 1 OS=Homo sapiens GN=RIMS1 PE=1 SV=1	sp|Q86UR5|RIMS1_HUMAN	uni_human_2016.fasta	189,073.5	80.7%	1	1	1	0.0284%	2.13%
SUP-M2_SFD	BR3	SUPM2_BR3	File Name: SUPM2_11_03 (F037254)	Isoform 1 of Core histone macro-H2A.1 OS=Homo sapiens GN=H2AFY	sp|O75367-2|H2AY_HUMAN,sp|O75367-3|H2AY_HUMAN,sp|O75367|H2AY_HUMAN,tr|D6RCF2|D6RCF2_HUMAN	uni_human_2016.fasta	39,618.9	69.2%	0	0	0	0.000%	0.000%
SUP-M2_SFD	BR3	SUPM2_BR3	File Name: SUPM2_11_03 (F037254)	Protein RIDA (Fragment) OS=Homo sapiens GN=RIDA PE=1 SV=1	tr|H0YBX3|H0YBX3_HUMAN	uni_human_2016.fasta	13,826.2	67.3%	0	0	0	0.000%	0.000%
SUP-M2_SFD	BR3	SUPM2_BR3	File Name: SUPM2_11_03 (F037254)	Tubulin beta-6 chain OS=Homo sapiens GN=TUBB6 PE=1 SV=1	sp|Q9BUF5|TBB6_HUMAN,tr|B4DP54|B4DP54_HUMAN	uni_human_2016.fasta	49,857.2	91.0%	1	1	1	0.0284%	3.36%
SUP-M2_SFD	BR3	SUPM2_BR3	File Name: SUPM2_11_03 (F037254)	N-acetylgalactosamine kinase (Fragment) OS=Homo sapiens GN=GALK2 PE=1 SV=1	tr|H0YLL3|H0YLL3_HUMAN	uni_human_2016.fasta	18,125.5	66.0%	0	0	0	0.000%	0.000%
SUP-M2_SFD	BR3	SUPM2_BR3	File Name: SUPM2_11_03 (F037254)	Alternative protein LIN9 OS=Homo sapiens GN=LIN9 PE=4 SV=1	tr|L8E9Q2|L8E9Q2_HUMAN	uni_human_2016.fasta	4,778.7	80.7%	1	1	1	0.0284%	41.9%
SUP-M2_SFD	BR3	SUPM2_BR3	File Name: SUPM2_11_03 (F037254)	Isoform 3 of BTB/POZ domain-containing protein 7 OS=Homo sapiens GN=BTBD7	sp|Q9P203-3|BTBD7_HUMAN,sp|Q9P203|BTBD7_HUMAN,tr|A5D8X4|A5D8X4_HUMAN,tr|G3V3T2|G3V3T2_HUMAN	uni_human_2016.fasta	126,370.9	51.9%	0	0	0	0.000%	0.000%
SUP-M2_SFD	BR3	SUPM2_BR3	File Name: SUPM2_11_03 (F037254)	Alternative protein ADH6 OS=Homo sapiens GN=ADH6 PE=4 SV=1	tr|L8E8M5|L8E8M5_HUMAN	uni_human_2016.fasta	5,340.7	80.7%	1	1	1	0.0284%	16.3%
SUP-M2_SFD	BR3	SUPM2_BR3	File Name: SUPM2_11_03 (F037254)	Isoform 3 of CLIP-associating protein 2 OS=Homo sapiens GN=CLASP2	sp|O75122-3|CLAP2_HUMAN,tr|E7EW49|E7EW49_HUMAN	uni_human_2016.fasta	165,928.4	80.7%	1	1	1	0.0284%	1.12%
SUP-M2_SFD	BR3	SUPM2_BR3	File Name: SUPM2_11_03 (F037254)	Zinc finger protein 214 OS=Homo sapiens GN=ZNF214 PE=2 SV=2	sp|Q9UL59|ZN214_HUMAN,tr|B7ZMB1|B7ZMB1_HUMAN	uni_human_2016.fasta	70,990.5	80.7%	1	1	1	0.0284%	1.98%
SUP-M2_SFD	BR3	SUPM2_BR3	File Name: SUPM2_11_03 (F037254)	Protein SON (Fragment) OS=Homo sapiens GN=SON PE=1 SV=1	tr|H7C1M2|H7C1M2_HUMAN	uni_human_2016.fasta	160,022.0	75.0%	0	0	0	0.000%	0.000%
SUP-M2_SFD	BR3	SUPM2_BR3	File Name: SUPM2_11_03 (F037254)	Iroquois-class homeodomain protein IRX-4 OS=Homo sapiens GN=IRX4 PE=1 SV=2	sp|P78413|IRX4_HUMAN	uni_human_2016.fasta	54,446.2	76.0%	0	0	0	0.000%	0.000%
SUP-M2_SFD	BR3	SUPM2_BR3	File Name: SUPM2_11_03 (F037254)	MHC class II antigen (Fragment) OS=Homo sapiens GN=HLA-DQB1 PE=3 SV=1	tr|S6AP35|S6AP35_HUMAN	uni_human_2016.fasta	41,187.0	80.7%	1	1	1	0.0284%	7.92%
SUP-M2_SFD	BR3	SUPM2_BR3	File Name: SUPM2_11_03 (F037254)	Little elongation complex subunit 1 OS=Homo sapiens GN=ICE1 PE=1 SV=5	sp|Q9Y2F5|ICE1_HUMAN	uni_human_2016.fasta	247,891.8	80.7%	1	1	1	0.0284%	0.353%
SUP-M2_SFD	BR3	SUPM2_BR3	File Name: SUPM2_11_03 (F037254)	cDNA FLJ50996, highly similar to 60S ribosomal protein L4 OS=Homo sapiens PE=2 SV=1	tr|B4DMJ6|B4DMJ6_HUMAN	uni_human_2016.fasta	46,014.0	58.0%	0	0	0	0.000%	0.000%
SUP-M2_SFD	BR3	SUPM2_BR3	File Name: SUPM2_12_03 (F037255)	SRR1-like protein OS=Homo sapiens GN=SRRD PE=2 SV=1	sp|Q9UH36|SRR1L_HUMAN,tr|A0A087WYR1|A0A087WYR1_HUMAN,tr|B4DF37|B4DF37_HUMAN	uni_human_2016.fasta	38,574.3	49.1%	0	0	0	0.000%	0.000%
SUP-M2_SFD	BR3	SUPM2_BR3	File Name: SUPM2_12_03 (F037255)	Protein kinase C eta type OS=Homo sapiens GN=PRKCH PE=1 SV=4	sp|P24723|KPCL_HUMAN,tr|B5BU77|B5BU77_HUMAN	uni_human_2016.fasta	77,829.1	82.6%	1	1	1	0.0357%	1.02%
SUP-M2_SFD	BR3	SUPM2_BR3	File Name: SUPM2_12_03 (F037255)	Isoform 2 of Protein KIAA0100 OS=Homo sapiens GN=KIAA0100	sp|Q14667-2|K0100_HUMAN,sp|Q14667-3|K0100_HUMAN,sp|Q14667|K0100_HUMAN,tr|K7EQ86|K7EQ86_HUMAN,tr|Q08E86|Q08E86_HUMAN	uni_human_2016.fasta	253,702.8	73.8%	0	0	0	0.000%	0.000%
SUP-M2_SFD	BR3	SUPM2_BR3	File Name: SUPM2_12_03 (F037255)	C-C motif chemokine 13 (Fragment) OS=Homo sapiens GN=CCL13 PE=4 SV=1	tr|J3QLQ9|J3QLQ9_HUMAN	uni_human_2016.fasta	7,262.7	60.1%	0	0	0	0.000%	0.000%
SUP-M2_SFD	BR3	SUPM2_BR3	File Name: SUPM2_12_03 (F037255)	Aldehyde dehydrogenase family 3 member B1 (Fragment) OS=Homo sapiens GN=ALDH3B1 PE=1 SV=1	tr|A0A087X192|A0A087X192_HUMAN	uni_human_2016.fasta	23,313.4	90.9%	1	1	1	0.0357%	3.79%
SUP-M2_SFD	BR3	SUPM2_BR3	File Name: SUPM2_12_03 (F037255)	Tripartite motif-containing 14, isoform CRA_c OS=Homo sapiens GN=TRIM14 PE=4 SV=1	tr|A0A024R143|A0A024R143_HUMAN	uni_human_2016.fasta	39,675.3	82.6%	1	1	1	0.0357%	4.30%
SUP-M2_SFD	BR3	SUPM2_BR3	File Name: SUPM2_12_03 (F037255)	Isoform 3 of Cytosolic 10-formyltetrahydrofolate dehydrogenase OS=Homo sapiens GN=ALDH1L1	sp|O75891-3|AL1L1_HUMAN	uni_human_2016.fasta	99,754.3	75.6%	0	0	0	0.000%	0.000%
SUP-M2_SFD	BR3	SUPM2_BR3	File Name: SUPM2_12_03 (F037255)	Isoform 2 of Flotillin-1 OS=Homo sapiens GN=FLOT1	sp|O75955-2|FLOT1_HUMAN,sp|O75955|FLOT1_HUMAN,tr|Q53HQ0|Q53HQ0_HUMAN,tr|Q5ST80|Q5ST80_HUMAN	uni_human_2016.fasta	47,354.8	99.7%	2	2	2	0.0715%	5.54%
SUP-M2_SFD	BR3	SUPM2_BR3	File Name: SUPM2_12_03 (F037255)	Isoform 2 of Polyamine-modulated factor 1-binding protein 1 OS=Homo sapiens GN=PMFBP1	sp|Q8TBY8-2|PMFBP_HUMAN,sp|Q8TBY8|PMFBP_HUMAN,tr|B2RCA2|B2RCA2_HUMAN,tr|G3V1Q7|G3V1Q7_HUMAN	uni_human_2016.fasta	119,035.6	59.2%	0	0	0	0.000%	0.000%
SUP-M2_SFD	BR3	SUPM2_BR3	File Name: SUPM2_12_03 (F037255)	Protein Wnt-2 OS=Homo sapiens GN=WNT2 PE=2 SV=1	sp|P09544|WNT2_HUMAN	uni_human_2016.fasta	40,417.7	81.0%	1	1	1	0.0357%	3.61%
SUP-M2_SFD	BR3	SUPM2_BR3	File Name: SUPM2_12_03 (F037255)	CMT1A duplicated region transcript 1 protein (Fragment) OS=Homo sapiens GN=CDRT1 PE=4 SV=1	tr|K7ER72|K7ER72_HUMAN	uni_human_2016.fasta	7,970.3	76.3%	0	0	0	0.000%	0.000%
SUP-M2_SFD	BR3	SUPM2_BR3	File Name: SUPM2_12_03 (F037255)	Vimentin OS=Homo sapiens GN=VIM PE=1 SV=4	sp|P08670|VIME_HUMAN,tr|Q53HU8|Q53HU8_HUMAN,tr|V9HWE1|V9HWE1_HUMAN	uni_human_2016.fasta	53,652.7	77.5%	1	1	1	0.0357%	2.36%
SUP-M2_SFD	BR3	SUPM2_BR3	File Name: SUPM2_12_03 (F037255)	cDNA FLJ58655, highly similar to Notchless homolog 1 OS=Homo sapiens PE=2 SV=1	tr|B4E074|B4E074_HUMAN,tr|B4E303|B4E303_HUMAN	uni_human_2016.fasta	50,729.4	94.3%	1	1	1	0.0357%	2.39%
SUP-M2_SFD	BR3	SUPM2_BR3	File Name: SUPM2_12_03 (F037255)	Mitochondrial-processing peptidase subunit beta OS=Homo sapiens GN=PMPCB PE=1 SV=2	sp|O75439|MPPB_HUMAN,tr|B3KM34|B3KM34_HUMAN,tr|G3V0E4|G3V0E4_HUMAN	uni_human_2016.fasta	54,367.1	99.8%	2	2	2	0.0715%	4.50%
SUP-M2_SFD	BR3	SUPM2_BR3	File Name: SUPM2_12_03 (F037255)	cGMP-dependent 3',5'-cyclic phosphodiesterase (Fragment) OS=Homo sapiens GN=PDE2A PE=1 SV=1	tr|F5GXX2|F5GXX2_HUMAN	uni_human_2016.fasta	20,504.2	61.0%	0	0	0	0.000%	0.000%
SUP-M2_SFD	BR3	SUPM2_BR3	File Name: SUPM2_12_03 (F037255)	26S proteasome non-ATPase regulatory subunit 12 OS=Homo sapiens GN=PSMD12 PE=1 SV=3	sp|O00232|PSD12_HUMAN,tr|A0A0S2Z476|A0A0S2Z476_HUMAN,tr|A0A0S2Z489|A0A0S2Z489_HUMAN	uni_human_2016.fasta	52,906.2	65.7%	0	0	0	0.000%	0.000%
SUP-M2_SFD	BR3	SUPM2_BR3	File Name: SUPM2_12_03 (F037255)	Isoform 2 of Thioredoxin domain-containing protein 5 OS=Homo sapiens GN=TXNDC5	sp|Q8NBS9-2|TXND5_HUMAN,sp|Q8NBS9|TXND5_HUMAN,tr|A0A024QZV0|A0A024QZV0_HUMAN,tr|Q658S9|Q658S9_HUMAN,tr|Q6EHZ3|Q6EHZ3_HUMAN,tr|Q86UY0|Q86UY0_HUMAN	uni_human_2016.fasta	47,629.1	94.3%	1	1	1	0.0357%	2.78%
SUP-M2_SFD	BR3	SUPM2_BR3	File Name: SUPM2_12_03 (F037255)	Putative uncharacterized protein DKFZp686O07189 OS=Homo sapiens GN=DKFZp686O07189 PE=2 SV=1	tr|Q6N0A8|Q6N0A8_HUMAN	uni_human_2016.fasta	20,251.4	74.7%	0	0	0	0.000%	0.000%
SUP-M2_SFD	BR3	SUPM2_BR3	File Name: SUPM2_12_03 (F037255)	Testis-specific kinase 1 (Fragment) OS=Homo sapiens PE=2 SV=1	tr|Q8WXD6|Q8WXD6_HUMAN	uni_human_2016.fasta	16,997.6	82.6%	1	1	1	0.0357%	4.40%
SUP-M2_SFD	BR3	SUPM2_BR3	File Name: SUPM2_12_03 (F037255)	Isoform 12 of Titin OS=Homo sapiens GN=TTN	sp|Q8WZ42-12|TITIN_HUMAN,tr|A0A0A0MTS7|A0A0A0MTS7_HUMAN	uni_human_2016.fasta	3,994,212.8	63.2%	0	0	0	0.000%	0.000%
SUP-M2_SFD	BR3	SUPM2_BR3	File Name: SUPM2_12_03 (F037255)	Peroxisomal membrane protein PEX16 (Fragment) OS=Homo sapiens GN=PEX16 PE=1 SV=1	tr|E9PLS4|E9PLS4_HUMAN,tr|E9PP98|E9PP98_HUMAN	uni_human_2016.fasta	17,995.6	82.6%	1	1	1	0.0357%	4.37%
SUP-M2_SFD	BR3	SUPM2_BR3	File Name: SUPM2_12_03 (F037255)	Isoform 3 of Fer-1-like protein 4 OS=Homo sapiens GN=FER1L4	sp|A9Z1Z3-3|FR1L4_HUMAN,sp|A9Z1Z3|FR1L4_HUMAN,tr|Q2NNQ8|Q2NNQ8_HUMAN	uni_human_2016.fasta	200,981.9	58.9%	0	0	0	0.000%	0.000%
SUP-M2_SFD	BR3	SUPM2_BR3	File Name: SUPM2_12_03 (F037255)	HCG2005638, isoform CRA_c OS=Homo sapiens GN=hCG_2005638 PE=2 SV=1	tr|B4DP52|B4DP52_HUMAN	uni_human_2016.fasta	40,578.2	74.6%	0	0	0	0.000%	0.000%
SUP-M2_SFD	BR3	SUPM2_BR3	File Name: SUPM2_12_03 (F037255)	Angio-associated migratory cell protein OS=Homo sapiens GN=AAMP PE=1 SV=2	sp|Q13685|AAMP_HUMAN,tr|A0A024R410|A0A024R410_HUMAN,tr|C9JEH3|C9JEH3_HUMAN,tr|C9JG97|C9JG97_HUMAN,tr|C9JTS3|C9JTS3_HUMAN	uni_human_2016.fasta	46,749.6	94.3%	1	1	1	0.0357%	2.53%
SUP-M2_SFD	BR3	SUPM2_BR3	File Name: SUPM2_12_03 (F037255)	Tax_Id=9606 Gene_Symbol=KRT14 Keratin, type I cytoskeletal 14	IPI:CON_00384444.5|SWISS-PROT:P02533,sp|P02533|K1C14_HUMAN	uni_human_2016.fasta	51,622.6	94.3%	1	1	1	0.0357%	6.14%
SUP-M2_SFD	BR3	SUPM2_BR3	File Name: SUPM2_12_03 (F037255)	SUMO-activating enzyme subunit 1 (Fragment) OS=Homo sapiens GN=SAE1 PE=1 SV=1	tr|M0QX65|M0QX65_HUMAN	uni_human_2016.fasta	22,621.8	54.2%	0	0	0	0.000%	0.000%
SUP-M2_SFD	BR3	SUPM2_BR3	File Name: SUPM2_12_03 (F037255)	Thioredoxin reductase 2, mitochondrial (Fragment) OS=Homo sapiens GN=TXNRD2 PE=1 SV=2	tr|A0A096LNY7|A0A096LNY7_HUMAN	uni_human_2016.fasta	18,429.4	81.8%	1	1	1	0.0357%	4.68%
SUP-M2_SFD	BR3	SUPM2_BR3	File Name: SUPM2_12_03 (F037255)	Alternative protein IPO7 OS=Homo sapiens GN=IPO7 PE=4 SV=1	tr|L8E8A9|L8E8A9_HUMAN	uni_human_2016.fasta	12,709.7	52.2%	0	0	0	0.000%	0.000%
SUP-M2_SFD	BR3	SUPM2_BR3	File Name: SUPM2_12_03 (F037255)	cDNA FLJ61649, highly similar to Homo sapiens estrogen receptor binding protein (ERBP), mRNA OS=Homo sapiens PE=2 SV=1	tr|B7Z854|B7Z854_HUMAN,tr|J3KP30|J3KP30_HUMAN	uni_human_2016.fasta	66,161.1	82.6%	1	1	1	0.0357%	1.50%
SUP-M2_SFD	BR3	SUPM2_BR3	File Name: SUPM2_12_03 (F037255)	Deuterosome protein 1 OS=Homo sapiens GN=CCDC67 PE=4 SV=1	tr|E9PLL9|E9PLL9_HUMAN	uni_human_2016.fasta	5,737.6	81.5%	1	1	1	0.0357%	22.6%
SUP-M2_SFD	BR3	SUPM2_BR3	File Name: SUPM2_12_03 (F037255)	Serine/threonine-protein phosphatase 1 regulatory subunit 10 OS=Homo sapiens GN=PPP1R10 PE=1 SV=1	sp|Q96QC0|PP1RA_HUMAN,tr|Q2L6I0|Q2L6I0_HUMAN	uni_human_2016.fasta	99,058.8	82.6%	1	1	1	0.0357%	0.851%
SUP-M2_SFD	BR3	SUPM2_BR3	File Name: SUPM2_12_03 (F037255)	SUMO-activating enzyme subunit 2 OS=Homo sapiens GN=UBA2 PE=1 SV=2	sp|Q9UBT2|SAE2_HUMAN,tr|B2RDF5|B2RDF5_HUMAN,tr|B3KMZ6|B3KMZ6_HUMAN	uni_human_2016.fasta	71,225.2	52.4%	0	0	0	0.000%	0.000%
SUP-M2_SFD	BR3	SUPM2_BR3	File Name: SUPM2_12_03 (F037255)	Serine/threonine-protein phosphatase 5 OS=Homo sapiens GN=PPP5C PE=1 SV=1	sp|P53041|PPP5_HUMAN,tr|A0A024R0Q7|A0A024R0Q7_HUMAN,tr|B2R6R6|B2R6R6_HUMAN,tr|B4DDZ8|B4DDZ8_HUMAN,tr|B4DLP6|B4DLP6_HUMAN,tr|Q53FR0|Q53FR0_HUMAN	uni_human_2016.fasta	56,880.3	57.4%	0	0	0	0.000%	0.000%
SUP-M2_SFD	BR3	SUPM2_BR3	File Name: SUPM2_12_03 (F037255)	cDNA FLJ51504, highly similar to Reelin (EC 3.4.21.-) OS=Homo sapiens PE=2 SV=1	tr|B4DEZ5|B4DEZ5_HUMAN	uni_human_2016.fasta	110,123.3	71.3%	0	0	0	0.000%	0.000%
SUP-M2_SFD	BR3	SUPM2_BR3	File Name: SUPM2_12_03 (F037255)	Eukaryotic translation initiation factor 2 subunit 2 OS=Homo sapiens GN=EIF2S2 PE=1 SV=2	sp|P20042|IF2B_HUMAN,tr|B5BU01|B5BU01_HUMAN,tr|Q6IBR8|Q6IBR8_HUMAN	uni_human_2016.fasta	38,389.7	94.3%	1	1	1	0.0357%	3.00%
SUP-M2_SFD	BR3	SUPM2_BR3	File Name: SUPM2_12_03 (F037255)	Isoform 2 of Transcription factor Dp-1 OS=Homo sapiens GN=TFDP1	sp|Q14186-2|TFDP1_HUMAN,sp|Q14186|TFDP1_HUMAN,tr|A0A024RDY4|A0A024RDY4_HUMAN,tr|B7Z569|B7Z569_HUMAN	uni_human_2016.fasta	45,070.5	91.8%	1	1	1	0.0357%	5.79%
SUP-M2_SFD	BR3	SUPM2_BR3	File Name: SUPM2_12_03 (F037255)	Cyclic nucleotide gated channel beta 3 OS=Homo sapiens GN=CNGB3 PE=2 SV=1	tr|B9EK43|B9EK43_HUMAN	uni_human_2016.fasta	92,181.2	69.2%	0	0	0	0.000%	0.000%
SUP-M2_SFD	BR3	SUPM2_BR3	File Name: SUPM2_12_03 (F037255)	Isoform 2 of 26S protease regulatory subunit 8 OS=Homo sapiens GN=PSMC5	sp|P62195-2|PRS8_HUMAN,sp|P62195|PRS8_HUMAN,tr|A0A140VJS3|A0A140VJS3_HUMAN	uni_human_2016.fasta	45,627.2	94.3%	1	1	1	0.0357%	3.27%
SUP-M2_SFD	BR3	SUPM2_BR3	File Name: SUPM2_12_03 (F037255)	Isoform 4 of Interferon regulatory factor 3 OS=Homo sapiens GN=IRF3	sp|Q14653-4|IRF3_HUMAN,sp|Q14653|IRF3_HUMAN,tr|A0A024QZE1|A0A024QZE1_HUMAN,tr|E2GIM5|E2GIM5_HUMAN,tr|E2GIM7|E2GIM7_HUMAN,tr|M0QXC8|M0QXC8_HUMAN,tr|M0QYT9|M0QYT9_HUMAN,tr|M0QZB7|M0QZB7_HUMAN,tr|M0QZB8|M0QZB8_HUMAN,tr|M0R0X9|M0R0X9_HUMAN,tr|M0R205|M0R205_HUMAN,tr|Q96GL3|Q96GL3_HUMAN	uni_human_2016.fasta	47,219.4	88.7%	1	1	1	0.0357%	1.99%
SUP-M2_SFD	BR3	SUPM2_BR3	File Name: SUPM2_12_03 (F037255)	Transcriptional regulator ATRX (Fragment) OS=Homo sapiens GN=ATRX PE=1 SV=1	tr|A0A096LNR8|A0A096LNR8_HUMAN	uni_human_2016.fasta	8,053.8	81.6%	1	1	1	0.0357%	10.6%
SUP-M2_SFD	BR3	SUPM2_BR3	File Name: SUPM2_12_03 (F037255)	Isoform 2 of Solute carrier family 13 member 3 OS=Homo sapiens GN=SLC13A3	sp|Q8WWT9-2|S13A3_HUMAN,sp|Q8WWT9-4|S13A3_HUMAN,sp|Q8WWT9-5|S13A3_HUMAN,sp|Q8WWT9|S13A3_HUMAN	uni_human_2016.fasta	66,844.6	82.6%	1	1	1	0.0357%	9.48%
SUP-M2_SFD	BR3	SUPM2_BR3	File Name: SUPM2_12_03 (F037255)	DNA-directed RNA polymerases I, II, and III subunit RPABC2 (Fragment) OS=Homo sapiens GN=POLR2F PE=4 SV=1	tr|H0Y439|H0Y439_HUMAN	uni_human_2016.fasta	9,858.4	79.8%	1	1	1	0.0357%	20.4%
SUP-M2_SFD	BR3	SUPM2_BR3	File Name: SUPM2_12_03 (F037255)	Isoform 2 of Nebulin OS=Homo sapiens GN=NEB	sp|P20929-2|NEBU_HUMAN,sp|P20929-3|NEBU_HUMAN,tr|A0A087X1N7|A0A087X1N7_HUMAN	uni_human_2016.fasta	986,687.6	81.3%	1	1	1	0.0357%	0.0938%
SUP-M2_SFD	BR3	SUPM2_BR3	File Name: SUPM2_12_03 (F037255)	Ribonuclease inhibitor OS=Homo sapiens GN=RNH1 PE=1 SV=2	sp|P13489|RINI_HUMAN,tr|A0A024RC87|A0A024RC87_HUMAN,tr|A0A140VJT8|A0A140VJT8_HUMAN	uni_human_2016.fasta	49,974.4	99.9%	2	2	2	0.0715%	4.56%
SUP-M2_SFD	BR3	SUPM2_BR3	File Name: SUPM2_12_03 (F037255)	Isoform 2 of Heat shock protein HSP 90-alpha OS=Homo sapiens GN=HSP90AA1	sp|P07900-2|HS90A_HUMAN,sp|P07900|HS90A_HUMAN,tr|K9JA46|K9JA46_HUMAN	uni_human_2016.fasta	84,663.2	94.3%	1	1	1	0.0357%	1.64%
SUP-M2_SFD	BR3	SUPM2_BR3	File Name: SUPM2_12_03 (F037255)	Protein TMEM110-MUSTN1 (Fragment) OS=Homo sapiens GN=TMEM110-MUSTN1 PE=4 SV=1	tr|H0Y8V1|H0Y8V1_HUMAN	uni_human_2016.fasta	16,631.3	82.6%	1	1	1	0.0357%	8.11%
SUP-M2_SFD	BR3	SUPM2_BR3	File Name: SUPM2_12_03 (F037255)	Isoform 2 of Trifunctional enzyme subunit beta, mitochondrial OS=Homo sapiens GN=HADHB	sp|P55084-2|ECHB_HUMAN,sp|P55084|ECHB_HUMAN,tr|B4DY96|B4DY96_HUMAN,tr|F5GZQ3|F5GZQ3_HUMAN	uni_human_2016.fasta	51,296.0	94.3%	1	1	1	0.0357%	1.99%
SUP-M2_SFD	BR3	SUPM2_BR3	File Name: SUPM2_12_03 (F037255)	Serpin H1 OS=Homo sapiens GN=SERPINH1 PE=1 SV=2	sp|P50454|SERPH_HUMAN,tr|A0A024R5K8|A0A024R5K8_HUMAN,tr|A8K259|A8K259_HUMAN,tr|B4DN87|B4DN87_HUMAN,tr|E9PIG2|E9PIG2_HUMAN,tr|E9PJH8|E9PJH8_HUMAN,tr|E9PK86|E9PK86_HUMAN,tr|E9PMI5|E9PMI5_HUMAN,tr|E9PNX1|E9PNX1_HUMAN,tr|E9PPV6|E9PPV6_HUMAN,tr|E9PQ34|E9PQ34_HUMAN,tr|E9PR70|E9PR70_HUMAN,tr|E9PRS3|E9PRS3_HUMAN,tr|Q9NPA9|Q9NPA9_HUMAN	uni_human_2016.fasta	46,442.0	82.3%	1	1	1	0.0357%	3.59%
SUP-M2_SFD	BR3	SUPM2_BR3	File Name: SUPM2_12_03 (F037255)	cDNA FLJ32944 fis, clone TESTI2007864, highly similar to Zinc finger protein 232 OS=Homo sapiens PE=2 SV=1	tr|B3KQ61|B3KQ61_HUMAN	uni_human_2016.fasta	19,458.1	74.8%	0	0	0	0.000%	0.000%
SUP-M2_SFD	BR3	SUPM2_BR3	File Name: SUPM2_12_03 (F037255)	Tubulin gamma-1 chain OS=Homo sapiens GN=TUBG1 PE=1 SV=2	sp|P23258|TBG1_HUMAN,sp|Q9NRH3|TBG2_HUMAN,tr|K7EIS0|K7EIS0_HUMAN,tr|K7EKE5|K7EKE5_HUMAN	uni_human_2016.fasta	51,171.2	88.7%	1	1	1	0.0357%	2.00%
SUP-M2_SFD	BR3	SUPM2_BR3	File Name: SUPM2_12_03 (F037255)	Isoform 4 of Branched-chain-amino-acid aminotransferase, cytosolic OS=Homo sapiens GN=BCAT1	sp|P54687-4|BCAT1_HUMAN	uni_human_2016.fasta	42,838.7	81.9%	1	1	1	0.0357%	6.49%
SUP-M2_SFD	BR3	SUPM2_BR3	File Name: SUPM2_12_03 (F037255)	Eukaryotic peptide chain release factor subunit 1 OS=Homo sapiens GN=ETF1 PE=1 SV=3	sp|P62495|ERF1_HUMAN,tr|D6RCB3|D6RCB3_HUMAN	uni_human_2016.fasta	49,032.6	94.3%	1	1	1	0.0357%	2.97%
SUP-M2_SFD	BR3	SUPM2_BR3	File Name: SUPM2_12_03 (F037255)	CCT8 protein OS=Homo sapiens GN=CCT8 PE=2 SV=1	tr|Q7Z759|Q7Z759_HUMAN	uni_human_2016.fasta	54,106.7	82.4%	1	1	1	0.0357%	1.61%
SUP-M2_SFD	BR3	SUPM2_BR3	File Name: SUPM2_12_03 (F037255)	Tax_Id=9606 Gene_Symbol=KRT2 Keratin, type II cytoskeletal 2 epidermal	IPI:CON_00021304.1|SWISS-PROT:P35908,sp|P35908|K22E_HUMAN	uni_human_2016.fasta	65,866.4	94.3%	1	1	1	0.0357%	3.26%
SUP-M2_SFD	BR3	SUPM2_BR3	File Name: SUPM2_12_03 (F037255)	Uncharacterized protein KIAA1522 OS=Homo sapiens GN=KIAA1522 PE=1 SV=2	sp|Q9P206|K1522_HUMAN	uni_human_2016.fasta	107,095.1	58.1%	0	0	0	0.000%	0.000%
SUP-M2_SFD	BR3	SUPM2_BR3	File Name: SUPM2_12_03 (F037255)	CYLC1 protein (Fragment) OS=Homo sapiens GN=CYLC1 PE=2 SV=1	tr|Q6NS94|Q6NS94_HUMAN	uni_human_2016.fasta	50,045.1	82.6%	1	1	1	0.0357%	1.62%
SUP-M2_SFD	BR3	SUPM2_BR3	File Name: SUPM2_12_03 (F037255)	Trypsin - Sus scrofa (Pig).	IPI:CON_Trypsin|SWISS-PROT:P00761|TRYP_PIG	uni_human_2016.fasta	24,409.3	94.3%	1	1	1	0.0357%	3.46%
SUP-M2_SFD	BR3	SUPM2_BR3	File Name: SUPM2_12_03 (F037255)	Transmembrane protein 255B OS=Homo sapiens GN=TMEM255B PE=1 SV=1	tr|A0A0B4J2D1|A0A0B4J2D1_HUMAN	uni_human_2016.fasta	17,765.7	82.6%	1	1	1	0.0357%	12.7%
SUP-M2_SFD	BR3	SUPM2_BR3	File Name: SUPM2_12_03 (F037255)	Trafficking protein particle complex subunit 5 OS=Homo sapiens GN=TRAPPC5 PE=1 SV=1	sp|Q8IUR0|TPPC5_HUMAN	uni_human_2016.fasta	20,783.4	81.6%	1	1	1	0.0357%	3.72%
SUP-M2_SFD	BR3	SUPM2_BR3	File Name: SUPM2_12_03 (F037255)	Proteolipid protein 2 OS=Homo sapiens GN=PLP2 PE=1 SV=1	sp|Q04941|PLP2_HUMAN,tr|A0A024QYW3|A0A024QYW3_HUMAN	uni_human_2016.fasta	16,691.4	61.0%	0	0	0	0.000%	0.000%
SUP-M2_SFD	BR3	SUPM2_BR3	File Name: SUPM2_12_03 (F037255)	Trinucleotide repeat-containing gene 18 protein OS=Homo sapiens GN=TNRC18 PE=1 SV=3	sp|O15417|TNC18_HUMAN,tr|H9KVB4|H9KVB4_HUMAN	uni_human_2016.fasta	314,525.6	65.5%	0	0	0	0.000%	0.000%
SUP-M2_SFD	BR3	SUPM2_BR3	File Name: SUPM2_12_03 (F037255)	Isoform 2 of Vacuolar protein sorting-associated protein 13A OS=Homo sapiens GN=VPS13A	sp|Q96RL7-2|VP13A_HUMAN	uni_human_2016.fasta	350,908.3	87.6%	1	1	1	0.0357%	0.323%
SUP-M2_SFD	BR3	SUPM2_BR3	File Name: SUPM2_12_03 (F037255)	Cell division cycle 5-like protein OS=Homo sapiens GN=CDC5L PE=1 SV=2	sp|Q99459|CDC5L_HUMAN,tr|B3KY60|B3KY60_HUMAN,tr|B4DSH1|B4DSH1_HUMAN	uni_human_2016.fasta	92,254.2	66.8%	0	0	0	0.000%	0.000%
SUP-M2_SFD	BR3	SUPM2_BR3	File Name: SUPM2_12_03 (F037255)	Alternative protein OGFOD1 OS=Homo sapiens GN=OGFOD1 PE=4 SV=1	tr|L8ECH8|L8ECH8_HUMAN	uni_human_2016.fasta	9,764.1	77.1%	1	1	1	0.0357%	17.2%
SUP-M2_SFD	BR3	SUPM2_BR3	File Name: SUPM2_12_03 (F037255)	Isoform 2 of Dual serine/threonine and tyrosine protein kinase OS=Homo sapiens GN=DSTYK	sp|Q6XUX3-2|DUSTY_HUMAN,sp|Q6XUX3-3|DUSTY_HUMAN,sp|Q6XUX3|DUSTY_HUMAN,tr|B4DNQ3|B4DNQ3_HUMAN	uni_human_2016.fasta	105,207.5	82.5%	1	1	1	0.0357%	2.83%
SUP-M2_SFD	BR3	SUPM2_BR3	File Name: SUPM2_12_03 (F037255)	Otolin-1 OS=Homo sapiens GN=OTOL1 PE=3 SV=1	sp|A6NHN0|OTOL1_HUMAN	uni_human_2016.fasta	49,423.5	60.7%	0	0	0	0.000%	0.000%
SUP-M2_SFD	BR3	SUPM2_BR3	File Name: SUPM2_12_03 (F037255)	Tubulin beta-4A chain OS=Homo sapiens GN=TUBB4A PE=1 SV=2	sp|P04350|TBB4A_HUMAN,sp|P68371|TBB4B_HUMAN,tr|B3KML9|B3KML9_HUMAN,tr|B4DE77|B4DE77_HUMAN,tr|B4DJ43|B4DJ43_HUMAN,tr|Q8IWP6|Q8IWP6_HUMAN,tr|Q8IZ29|Q8IZ29_HUMAN,tr|Q8N6N5|Q8N6N5_HUMAN	uni_human_2016.fasta	49,830.7	94.3%	1	1	1	0.0357%	12.4%
SUP-M2_SFD	BR3	SUPM2_BR3	File Name: SUPM2_12_03 (F037255)	DNA topoisomerase OS=Homo sapiens PE=2 SV=1	tr|B4E3G2|B4E3G2_HUMAN	uni_human_2016.fasta	31,223.9	81.7%	1	1	1	0.0357%	2.13%
SUP-M2_SFD	BR3	SUPM2_BR3	File Name: SUPM2_12_03 (F037255)	Zinc finger protein DZIP1L OS=Homo sapiens GN=DZIP1L PE=1 SV=2	sp|Q8IYY4|DZI1L_HUMAN,tr|D3DNE5|D3DNE5_HUMAN	uni_human_2016.fasta	86,848.5	82.6%	1	1	1	0.0357%	3.13%
SUP-M2_SFD	BR3	SUPM2_BR3	File Name: SUPM2_12_03 (F037255)	SH3 and PX domain-containing protein 2B OS=Homo sapiens GN=SH3PXD2B PE=1 SV=3	sp|A1X283|SPD2B_HUMAN	uni_human_2016.fasta	101,580.9	66.0%	0	0	0	0.000%	0.000%
SUP-M2_SFD	BR3	SUPM2_BR3	File Name: SUPM2_12_03 (F037255)	Isoform 2 of Collagen alpha-1(VII) chain OS=Homo sapiens GN=COL7A1	sp|Q02388-2|CO7A1_HUMAN,sp|Q02388|CO7A1_HUMAN	uni_human_2016.fasta	295,217.5	82.6%	1	1	1	0.0357%	0.618%
SUP-M2_SFD	BR3	SUPM2_BR3	File Name: SUPM2_12_03 (F037255)	Isoform 2 of Alpha-actinin-2 OS=Homo sapiens GN=ACTN2	sp|P35609-2|ACTN2_HUMAN,sp|P35609|ACTN2_HUMAN,tr|B7Z2N5|B7Z2N5_HUMAN,tr|B7Z4K1|B7Z4K1_HUMAN	uni_human_2016.fasta	103,857.6	81.6%	1	1	1	0.0357%	0.895%
SUP-M2_SFD	BR3	SUPM2_BR3	File Name: SUPM2_12_03 (F037255)	cDNA, FLJ94268, highly similar to Homo sapiens histone 1, H1e (HIST1H1E), mRNA OS=Homo sapiens PE=2 SV=1	tr|B2R984|B2R984_HUMAN	uni_human_2016.fasta	21,894.9	70.4%	0	0	0	0.000%	0.000%
SUP-M2_SFD	BR3	SUPM2_BR3	File Name: SUPM2_12_03 (F037255)	Neuropeptide Y receptor type 1 OS=Homo sapiens GN=NPY1R PE=1 SV=1	sp|P25929|NPY1R_HUMAN,tr|D6REY0|D6REY0_HUMAN	uni_human_2016.fasta	44,393.6	82.6%	1	1	1	0.0357%	2.08%
SUP-M2_SFD	BR3	SUPM2_BR3	File Name: SUPM2_12_03 (F037255)	Alpha-enolase OS=Homo sapiens GN=ENO1 PE=1 SV=2	sp|P06733|ENOA_HUMAN,tr|A0A024R4F1|A0A024R4F1_HUMAN	uni_human_2016.fasta	47,170.2	99.7%	2	2	2	0.0715%	6.22%
SUP-M2_SFD	BR3	SUPM2_BR3	File Name: SUPM2_12_03 (F037255)	Keratin 1 OS=Homo sapiens GN=KRT1 PE=3 SV=1	tr|H6VRG2|H6VRG2_HUMAN	uni_human_2016.fasta	66,067.3	100.0%	3	3	3	0.107%	4.97%
SUP-M2_SFD	BR3	SUPM2_BR3	File Name: SUPM2_12_03 (F037255)	Isoform 2 of 5-phosphohydroxy-L-lysine phospho-lyase OS=Homo sapiens GN=PHYKPL	sp|Q8IUZ5-2|AT2L2_HUMAN,sp|Q8IUZ5-3|AT2L2_HUMAN,sp|Q8IUZ5|AT2L2_HUMAN,tr|H7BYK2|H7BYK2_HUMAN	uni_human_2016.fasta	49,710.1	94.3%	1	1	1	0.0357%	12.1%
SUP-M2_SFD	BR3	SUPM2_BR3	File Name: SUPM2_12_03 (F037255)	Isoform 6 of Zinc finger protein 415 OS=Homo sapiens GN=ZNF415	sp|Q09FC8-6|ZN415_HUMAN	uni_human_2016.fasta	64,011.5	82.5%	1	1	1	0.0357%	1.44%
SUP-M2_SFD	BR3	SUPM2_BR3	File Name: SUPM2_12_03 (F037255)	DnaJ homolog subfamily C member 14 OS=Homo sapiens GN=DNAJC14 PE=2 SV=2	sp|Q6Y2X3|DJC14_HUMAN,tr|A0A024RB64|A0A024RB64_HUMAN,tr|A8K5A7|A8K5A7_HUMAN,tr|B3KVP2|B3KVP2_HUMAN	uni_human_2016.fasta	78,569.7	75.2%	0	0	0	0.000%	0.000%
SUP-M2_SFD	BR3	SUPM2_BR3	File Name: SUPM2_12_03 (F037255)	Isoform 2 of Syntaxin-7 OS=Homo sapiens GN=STX7	sp|O15400-2|STX7_HUMAN	uni_human_2016.fasta	27,400.2	69.3%	0	0	0	0.000%	0.000%
SUP-M2_SFD	BR3	SUPM2_BR3	File Name: SUPM2_12_03 (F037255)	Tax_Id=9606 Gene_Symbol=KRT10 Keratin, type I cytoskeletal 10	IPI:CON_00009865.2|SWISS-PROT:P13645,sp|P13645|K1C10_HUMAN	uni_human_2016.fasta	59,512.4	99.7%	2	3	3	0.107%	2.70%
SUP-M2_SFD	BR3	SUPM2_BR3	File Name: SUPM2_12_03 (F037255)	Tetratricopeptide repeat protein 4 OS=Homo sapiens GN=TTC4 PE=1 SV=3	sp|O95801|TTC4_HUMAN	uni_human_2016.fasta	44,680.1	94.3%	1	1	1	0.0357%	2.58%
SUP-M2_SFD	BR3	SUPM2_BR3	File Name: SUPM2_12_03 (F037255)	Vigilin (Fragment) OS=Homo sapiens GN=HDLBP PE=1 SV=1	tr|H0Y394|H0Y394_HUMAN	uni_human_2016.fasta	108,846.8	53.6%	0	0	0	0.000%	0.000%
SUP-M2_SFD	BR3	SUPM2_BR3	File Name: SUPM2_12_03 (F037255)	Cytochrome b-c1 complex subunit 1, mitochondrial OS=Homo sapiens GN=UQCRC1 PE=1 SV=3	sp|P31930|QCR1_HUMAN	uni_human_2016.fasta	52,645.9	81.9%	0	0	0	0.000%	0.000%
SUP-M2_SFD	BR3	SUPM2_BR3	File Name: SUPM2_12_03 (F037255)	Isoform 2 of DNA helicase MCM8 OS=Homo sapiens GN=MCM8	sp|Q9UJA3-2|MCM8_HUMAN,sp|Q9UJA3-3|MCM8_HUMAN,sp|Q9UJA3-4|MCM8_HUMAN,sp|Q9UJA3|MCM8_HUMAN	uni_human_2016.fasta	93,699.6	81.1%	1	1	1	0.0357%	2.40%
SUP-M2_SFD	BR3	SUPM2_BR3	File Name: SUPM2_12_03 (F037255)	Isoform 2 of Peptidyl-glycine alpha-amidating monooxygenase OS=Homo sapiens GN=PAM	sp|P19021-2|AMD_HUMAN,sp|P19021-3|AMD_HUMAN,sp|P19021-4|AMD_HUMAN,sp|P19021-5|AMD_HUMAN,sp|P19021-6|AMD_HUMAN,sp|P19021|AMD_HUMAN,tr|B4DKE0|B4DKE0_HUMAN,tr|H0Y9I4|H0Y9I4_HUMAN,tr|H7BYD9|H7BYD9_HUMAN	uni_human_2016.fasta	108,332.5	88.2%	1	1	1	0.0357%	0.693%
SUP-M2_SFD	BR3	SUPM2_BR3	File Name: SUPM2_12_03 (F037255)	Potassium voltage-gated channel subfamily E regulatory beta subunit 5 OS=Homo sapiens GN=KCNE5 PE=1 SV=1	sp|Q9UJ90|KCNE5_HUMAN,tr|Q2N1H9|Q2N1H9_HUMAN,tr|Q53FI0|Q53FI0_HUMAN	uni_human_2016.fasta	14,993.5	80.6%	1	1	1	0.0357%	4.93%
SUP-M2_SFD	BR3	SUPM2_BR3	File Name: SUPM2_12_03 (F037255)	Alternative protein EIF4B OS=Homo sapiens GN=EIF4B PE=4 SV=1	tr|L8EC87|L8EC87_HUMAN	uni_human_2016.fasta	4,884.0	97.0%	2	2	2	0.0715%	47.8%
SUP-M2_SFD	BR3	SUPM2_BR3	File Name: SUPM2_12_03 (F037255)	Suppressor of cytokine-signaling 2 (Fragment) OS=Homo sapiens GN=SOCS2 PE=1 SV=1	tr|S4R3W1|S4R3W1_HUMAN	uni_human_2016.fasta	13,171.0	80.5%	1	1	1	0.0357%	7.76%
SUP-M2_SFD	BR3	SUPM2_BR3	File Name: SUPM2_12_03 (F037255)	Nucleolar complex protein 3 homolog OS=Homo sapiens GN=NOC3L PE=1 SV=1	sp|Q8WTT2|NOC3L_HUMAN,tr|A8K905|A8K905_HUMAN	uni_human_2016.fasta	92,552.2	48.0%	0	0	0	0.000%	0.000%
SUP-M2_SFD	BR3	SUPM2_BR3	File Name: SUPM2_12_03 (F037255)	Hydrocephalus-inducing protein homolog OS=Homo sapiens GN=HYDIN PE=1 SV=3	sp|Q4G0P3|HYDIN_HUMAN	uni_human_2016.fasta	575,891.5	51.6%	0	0	0	0.000%	0.000%
SUP-M2_SFD	BR3	SUPM2_BR3	File Name: SUPM2_12_03 (F037255)	Isoform 3 of HAUS augmin-like complex subunit 6 OS=Homo sapiens GN=HAUS6	sp|Q7Z4H7-3|HAUS6_HUMAN,sp|Q7Z4H7|HAUS6_HUMAN,tr|Q5VY60|Q5VY60_HUMAN	uni_human_2016.fasta	108,624.0	81.7%	1	1	1	0.0357%	0.761%
SUP-M2_SFD	BR3	SUPM2_BR3	File Name: SUPM2_12_03 (F037255)	Isoform 4 of ATP-binding cassette sub-family B member 8, mitochondrial OS=Homo sapiens GN=ABCB8	sp|Q9NUT2-4|ABCB8_HUMAN	uni_human_2016.fasta	68,067.4	75.9%	0	0	0	0.000%	0.000%
SUP-M2_SFD	BR3	SUPM2_BR3	File Name: SUPM2_12_03 (F037255)	Alternative protein RBM28 OS=Homo sapiens GN=RBM28 PE=4 SV=1	tr|L8ECH6|L8ECH6_HUMAN	uni_human_2016.fasta	6,066.4	77.1%	1	1	1	0.0357%	40.4%
SUP-M2_SFD	BR3	SUPM2_BR3	File Name: SUPM2_12_03 (F037255)	cAMP-dependent protein kinase type I-alpha regulatory subunit OS=Homo sapiens GN=PRKAR1A PE=1 SV=1	sp|P10644|KAP0_HUMAN,tr|B2R5T5|B2R5T5_HUMAN,tr|Q68DQ4|Q68DQ4_HUMAN	uni_human_2016.fasta	42,982.4	94.3%	1	1	1	0.0357%	3.41%
SUP-M2_SFD	BR3	SUPM2_BR3	File Name: SUPM2_12_03 (F037255)	Protoporphyrinogen oxidase OS=Homo sapiens GN=PPOX PE=1 SV=1	sp|P50336|PPOX_HUMAN,tr|B4DY76|B4DY76_HUMAN,tr|H0YFP3|H0YFP3_HUMAN	uni_human_2016.fasta	50,765.4	99.8%	2	2	2	0.0715%	4.82%
SUP-M2_SFD	BR3	SUPM2_BR3	File Name: SUPM2_12_03 (F037255)	WD repeat-containing protein 18 OS=Homo sapiens GN=WDR18 PE=1 SV=2	sp|Q9BV38|WDR18_HUMAN,tr|A0A0A0MQU0|A0A0A0MQU0_HUMAN,tr|K7EIR0|K7EIR0_HUMAN,tr|U3KQC1|U3KQC1_HUMAN	uni_human_2016.fasta	47,405.1	94.3%	1	1	1	0.0357%	2.08%
SUP-M2_SFD	BR3	SUPM2_BR3	File Name: SUPM2_12_03 (F037255)	Isoform 3 of Regulation of nuclear pre-mRNA domain-containing protein 2 OS=Homo sapiens GN=RPRD2	sp|Q5VT52-3|RPRD2_HUMAN,sp|Q5VT52-5|RPRD2_HUMAN,sp|Q5VT52|RPRD2_HUMAN	uni_human_2016.fasta	156,023.0	82.6%	1	1	2	0.0715%	0.767%
SUP-M2_SFD	BR3	SUPM2_BR3	File Name: SUPM2_12_03 (F037255)	THUMP domain-containing protein 1 OS=Homo sapiens GN=THUMPD1 PE=1 SV=2	sp|Q9NXG2|THUM1_HUMAN,tr|A0A024R388|A0A024R388_HUMAN,tr|O60362|O60362_HUMAN,tr|Q6MZT3|Q6MZT3_HUMAN	uni_human_2016.fasta	39,315.6	94.3%	1	1	1	0.0357%	4.25%
SUP-M2_SFD	BR3	SUPM2_BR3	File Name: SUPM2_12_03 (F037255)	FLJ00227 protein (Fragment) OS=Homo sapiens GN=FLJ00227 PE=2 SV=1	tr|Q8TEH0|Q8TEH0_HUMAN	uni_human_2016.fasta	20,776.1	75.1%	0	0	0	0.000%	0.000%
SUP-M2_SFD	BR3	SUPM2_BR3	File Name: SUPM2_12_03 (F037255)	Protein lin-52 homolog (Fragment) OS=Homo sapiens GN=LIN52 PE=1 SV=2	tr|G3V5T8|G3V5T8_HUMAN	uni_human_2016.fasta	11,109.6	69.5%	0	0	0	0.000%	0.000%
SUP-M2_SFD	BR3	SUPM2_BR3	File Name: SUPM2_12_03 (F037255)	Heterogeneous nuclear ribonucleoprotein H (Fragment) OS=Homo sapiens GN=HNRNPH1 PE=1 SV=1	tr|H0YBW2|H0YBW2_HUMAN	uni_human_2016.fasta	4,551.8	97.6%	2	2	2	0.0715%	43.8%
SUP-M2_SFD	BR3	SUPM2_BR3	File Name: SUPM2_12_03 (F037255)	Isoform 2 of Serine hydroxymethyltransferase, mitochondrial OS=Homo sapiens GN=SHMT2	sp|P34897-2|GLYM_HUMAN,sp|P34897-3|GLYM_HUMAN,sp|P34897|GLYM_HUMAN,tr|A0A024RB99|A0A024RB99_HUMAN,tr|B4DJ63|B4DJ63_HUMAN,tr|B4DLV4|B4DLV4_HUMAN,tr|B4DP88|B4DP88_HUMAN,tr|B4DW25|B4DW25_HUMAN,tr|B4DWA7|B4DWA7_HUMAN,tr|B4E1G2|B4E1G2_HUMAN,tr|Q53ET4|Q53ET4_HUMAN,tr|Q5BJF5|Q5BJF5_HUMAN,tr|Q5HYG8|Q5HYG8_HUMAN,tr|V9HW06|V9HW06_HUMAN	uni_human_2016.fasta	55,994.7	98.1%	1	1	1	0.0357%	1.82%
SUP-M2_SFD	BR3	SUPM2_BR3	File Name: SUPM2_12_03 (F037255)	Histone H1.0 OS=Homo sapiens GN=H1F0 PE=1 SV=3	sp|P07305|H10_HUMAN	uni_human_2016.fasta	20,864.1	59.1%	0	0	0	0.000%	0.000%
SUP-M2_SFD	BR3	SUPM2_BR3	File Name: SUPM2_12_03 (F037255)	Isoform 2 of Zinc finger FYVE domain-containing protein 9 OS=Homo sapiens GN=ZFYVE9	sp|O95405-2|ZFYV9_HUMAN,sp|O95405|ZFYV9_HUMAN,tr|Q59GI4|Q59GI4_HUMAN	uni_human_2016.fasta	156,403.1	81.8%	1	1	1	0.0357%	1.39%
SUP-M2_SFD	BR3	SUPM2_BR3	File Name: SUPM2_12_03 (F037255)	Isoform 3 of Sterile alpha motif domain-containing protein 13 OS=Homo sapiens GN=SAMD13	sp|Q5VXD3-3|SAM13_HUMAN	uni_human_2016.fasta	10,402.3	74.5%	0	0	0	0.000%	0.000%
SUP-M2_SFD	BR3	SUPM2_BR3	File Name: SUPM2_12_03 (F037255)	Putative Metabotropic Glutamate Receptor 8 OS=Homo sapiens PE=4 SV=1	tr|Q99997|Q99997_HUMAN	uni_human_2016.fasta	20,233.4	81.4%	1	1	1	0.0357%	3.80%
SUP-M2_SFD	BR3	SUPM2_BR3	File Name: SUPM2_12_03 (F037255)	Heat shock cognate 71 kDa protein OS=Homo sapiens GN=HSPA8 PE=1 SV=1	sp|P11142|HSP7C_HUMAN,tr|B3KTV0|B3KTV0_HUMAN,tr|Q53GZ6|Q53GZ6_HUMAN,tr|V9HW22|V9HW22_HUMAN	uni_human_2016.fasta	70,899.8	94.3%	1	1	1	0.0357%	3.56%
SUP-M2_SFD	BR3	SUPM2_BR3	File Name: SUPM2_12_03 (F037255)	(Bos taurus) similar to alpha-tubulin I isoform 1	IPI:CON_00700865.3|ENSEMBL:ENSBTAP00000016242,sp|P68363|TBA1B_HUMAN,tr|A8JZY9|A8JZY9_HUMAN,tr|B3KPS3|B3KPS3_HUMAN,tr|B3KT06|B3KT06_HUMAN	uni_human_2016.fasta	50,179.7	94.3%	1	1	1	0.0357%	3.33%
SUP-M2_SFD	BR3	SUPM2_BR3	File Name: SUPM2_12_03 (F037255)	Chloride anion exchanger OS=Homo sapiens GN=DKFZp686P10213 PE=2 SV=1	tr|Q6MZW7|Q6MZW7_HUMAN	uni_human_2016.fasta	71,920.1	80.7%	1	1	1	0.0357%	2.00%
SUP-M2_SFD	BR3	SUPM2_BR3	File Name: SUPM2_12_03 (F037255)	Isoform 2 of Perilipin-3 OS=Homo sapiens GN=PLIN3	sp|O60664-2|PLIN3_HUMAN,sp|O60664-3|PLIN3_HUMAN,sp|O60664-4|PLIN3_HUMAN,sp|O60664|PLIN3_HUMAN,tr|A0A140VJN8|A0A140VJN8_HUMAN	uni_human_2016.fasta	47,073.6	87.6%	1	1	1	0.0357%	2.79%
SUP-M2_SFD	BR3	SUPM2_BR3	File Name: SUPM2_12_03 (F037255)	Isoform 5 of Protein disulfide-isomerase A6 OS=Homo sapiens GN=PDIA6	sp|Q15084-5|PDIA6_HUMAN	uni_human_2016.fasta	53,262.4	94.3%	1	1	1	0.0357%	3.48%
SUP-M2_SFD	BR3	SUPM2_BR3	File Name: SUPM2_12_03 (F037255)	Elongation factor 1-gamma OS=Homo sapiens GN=EEF1G PE=1 SV=3	sp|P26641|EF1G_HUMAN,tr|Q53YD7|Q53YD7_HUMAN	uni_human_2016.fasta	50,119.4	100.0%	3	3	3	0.107%	7.32%
SUP-M2_SFD	BR3	SUPM2_BR3	File Name: SUPM2_12_03 (F037255)	Microtubule-actin cross-linking factor 1, isoforms 1/2/3/5 OS=Homo sapiens GN=MACF1 PE=1 SV=4	sp|Q9UPN3|MACF1_HUMAN,tr|H3BPE1|H3BPE1_HUMAN,tr|H3BQK9|H3BQK9_HUMAN	uni_human_2016.fasta	838,314.2	79.0%	1	1	1	0.0357%	0.0947%
SUP-M2_SFD	BR3	SUPM2_BR3	File Name: SUPM2_12_03 (F037255)	Keratin-associated protein 5-1 OS=Homo sapiens GN=KRTAP5-1 PE=2 SV=1	sp|Q6L8H4|KRA51_HUMAN	uni_human_2016.fasta	24,190.2	82.6%	1	1	1	0.0357%	7.19%
SUP-M2_SFD	BR3	SUPM2_BR3	File Name: SUPM2_12_03 (F037255)	Tubulin beta chain OS=Homo sapiens GN=TUBB PE=1 SV=2	sp|P07437|TBB5_HUMAN,tr|B4DY90|B4DY90_HUMAN,tr|Q5JP53|Q5JP53_HUMAN,tr|Q5SU16|Q5SU16_HUMAN,tr|Q6LC01|Q6LC01_HUMAN	uni_human_2016.fasta	49,670.6	100.0%	5	7	7	0.250%	12.4%
SUP-M2_SFD	BR3	SUPM2_BR3	File Name: SUPM2_12_03 (F037255)	Isoform 2 of Transmembrane protein 214 OS=Homo sapiens GN=TMEM214	sp|Q6NUQ4-2|TM214_HUMAN,sp|Q6NUQ4|TM214_HUMAN,tr|B2RD07|B2RD07_HUMAN,tr|B3LEU8|B3LEU8_HUMAN,tr|Q8N3H6|Q8N3H6_HUMAN	uni_human_2016.fasta	77,153.5	81.1%	1	1	1	0.0357%	1.40%
SUP-M2_SFD	BR3	SUPM2_BR3	File Name: SUPM2_12_03 (F037255)	Insulin gene enhancer protein ISL-1 OS=Homo sapiens GN=ISL1 PE=1 SV=1	sp|P61371|ISL1_HUMAN,tr|A8K3X7|A8K3X7_HUMAN,tr|D6RBJ1|D6RBJ1_HUMAN	uni_human_2016.fasta	39,035.6	76.5%	0	0	0	0.000%	0.000%
SUP-M2_SFD	BR3	SUPM2_BR3	File Name: SUPM2_12_03 (F037255)	Neuropilin-1 (Fragment) OS=Homo sapiens GN=NRP1 PE=1 SV=1	tr|H0Y4A0|H0Y4A0_HUMAN	uni_human_2016.fasta	19,112.9	68.9%	0	0	0	0.000%	0.000%
SUP-M2_SFD	BR3	SUPM2_BR3	File Name: SUPM2_12_03 (F037255)	Caspase-14 OS=Homo sapiens GN=CASP14 PE=1 SV=2	sp|P31944|CASPE_HUMAN,tr|A9UFC0|A9UFC0_HUMAN,tr|B2CIS9|B2CIS9_HUMAN	uni_human_2016.fasta	27,679.8	77.5%	1	1	1	0.0357%	3.31%
SUP-M2_SFD	BR3	SUPM2_BR3	File Name: SUPM2_12_03 (F037255)	60S ribosomal protein L32 OS=Homo sapiens GN=RPL32 PE=1 SV=2	sp|P62910|RL32_HUMAN,tr|A0A024R2G7|A0A024R2G7_HUMAN,tr|D3YTB1|D3YTB1_HUMAN,tr|F8W727|F8W727_HUMAN	uni_human_2016.fasta	15,860.4	60.6%	0	0	0	0.000%	0.000%
SUP-M2_SFD	BR3	SUPM2_BR3	File Name: SUPM2_12_03 (F037255)	Uncharacterized protein (Fragment) OS=Homo sapiens PE=4 SV=1	tr|H7C5I2|H7C5I2_HUMAN	uni_human_2016.fasta	6,276.5	70.2%	0	0	0	0.000%	0.000%
SUP-M2_SFD	BR3	SUPM2_BR3	File Name: SUPM2_12_03 (F037255)	Keratin, type I cytoskeletal 9 OS=Homo sapiens GN=KRT9 PE=1 SV=3	sp|P35527|K1C9_HUMAN	uni_human_2016.fasta	62,065.9	99.9%	1	1	1	0.0357%	2.09%
SUP-M2_SFD	BR3	SUPM2_BR3	File Name: SUPM2_12_03 (F037255)	Heterogeneous nuclear ribonucleoprotein H OS=Homo sapiens GN=HNRNPH1 PE=1 SV=4	sp|P31943|HNRH1_HUMAN,tr|E9PCY7|E9PCY7_HUMAN,tr|G8JLB6|G8JLB6_HUMAN	uni_human_2016.fasta	49,229.8	94.3%	1	1	1	0.0357%	2.90%
SUP-M2_SFD	BR3	SUPM2_BR3	File Name: SUPM2_12_03 (F037255)	Isoform 2 of Proliferation-associated protein 2G4 OS=Homo sapiens GN=PA2G4	sp|Q9UQ80-2|PA2G4_HUMAN	uni_human_2016.fasta	38,059.4	74.6%	0	0	0	0.000%	0.000%
SUP-M2_SFD	BR3	SUPM2_BR3	File Name: SUPM2_12_03 (F037255)	Formin-1 OS=Homo sapiens GN=FMN1 PE=1 SV=3	sp|Q68DA7|FMN1_HUMAN,tr|H0YM30|H0YM30_HUMAN	uni_human_2016.fasta	157,582.2	70.6%	0	0	0	0.000%	0.000%
SUP-M2_SFD	BR3	SUPM2_BR3	File Name: SUPM2_12_03 (F037255)	WDR13 OS=Homo sapiens GN=WDR13 PE=2 SV=1	tr|Q06DW9|Q06DW9_HUMAN	uni_human_2016.fasta	39,656.3	81.4%	1	1	1	0.0357%	7.44%
SUP-M2_SFD	BR3	SUPM2_BR3	File Name: SUPM2_12_03 (F037255)	Isoform 2 of Cytoskeleton-associated protein 5 OS=Homo sapiens GN=CKAP5	sp|Q14008-2|CKAP5_HUMAN,sp|Q14008-3|CKAP5_HUMAN,sp|Q14008|CKAP5_HUMAN	uni_human_2016.fasta	225,501.7	75.2%	0	0	0	0.000%	0.000%
SUP-M2_SFD	BR3	SUPM2_BR3	File Name: SUPM2_12_03 (F037255)	LTG9/MLLT3 protein (Fragment) OS=Homo sapiens GN=LTG9/MLLT3 PE=2 SV=1	tr|Q6LEQ8|Q6LEQ8_HUMAN	uni_human_2016.fasta	38,109.9	82.0%	1	1	1	0.0357%	2.63%
SUP-M2_SFD	BR3	SUPM2_BR3	File Name: SUPM2_12_03 (F037255)	Endoplasmin OS=Homo sapiens GN=HSP90B1 PE=1 SV=1	sp|P14625|ENPL_HUMAN,tr|Q5CAQ5|Q5CAQ5_HUMAN,tr|V9HWP2|V9HWP2_HUMAN	uni_human_2016.fasta	92,471.7	74.0%	0	0	0	0.000%	0.000%
SUP-M2_SFD	BR3	SUPM2_BR3	File Name: SUPM2_12_03 (F037255)	Isoform 2 of Uncharacterized protein KIAA1958 OS=Homo sapiens GN=KIAA1958	sp|Q8N8K9-2|K1958_HUMAN	uni_human_2016.fasta	81,630.5	49.0%	0	0	0	0.000%	0.000%
SUP-M2_SFD	BR3	SUPM2_BR3	File Name: SUPM2_12_03 (F037255)	Isoform 2 of Heat shock 70 kDa protein 1A OS=Homo sapiens GN=HSPA1A	sp|P0DMV8-2|HS71A_HUMAN,sp|P0DMV8|HS71A_HUMAN,sp|P0DMV9|HS71B_HUMAN,tr|A0A0G2JIW1|A0A0G2JIW1_HUMAN,tr|A8K5I0|A8K5I0_HUMAN	uni_human_2016.fasta	70,054.0	94.3%	1	1	1	0.0357%	2.22%
SUP-M2_SFD	BR3	SUPM2_BR3	File Name: SUPM2_12_03 (F037255)	Uteroglobin OS=Homo sapiens GN=SCGB1A1 PE=1 SV=1	tr|E9PN95|E9PN95_HUMAN	uni_human_2016.fasta	6,285.6	81.6%	1	1	1	0.0357%	37.5%
SUP-M2_SFD	BR3	SUPM2_BR3	File Name: SUPM2_12_03 (F037255)	Uncharacterized protein (Fragment) OS=Homo sapiens PE=4 SV=1	tr|H0YJX3|H0YJX3_HUMAN	uni_human_2016.fasta	16,615.3	75.2%	0	0	0	0.000%	0.000%
SUP-M2_SFD	BR3	SUPM2_BR3	File Name: SUPM2_12_03 (F037255)	Isoform 2 of Interferon regulatory factor 4 OS=Homo sapiens GN=IRF4	sp|Q15306-2|IRF4_HUMAN,sp|Q15306|IRF4_HUMAN,tr|F2Z3D5|F2Z3D5_HUMAN	uni_human_2016.fasta	51,773.5	94.3%	1	1	1	0.0357%	2.44%
SUP-M2_SFD	BR3	SUPM2_BR3	File Name: SUPM2_12_03 (F037255)	TRMT1-like protein OS=Homo sapiens GN=TRMT1L PE=1 SV=2	sp|Q7Z2T5|TRM1L_HUMAN,tr|B2R713|B2R713_HUMAN,tr|B4DXX1|B4DXX1_HUMAN	uni_human_2016.fasta	81,748.4	64.4%	0	0	0	0.000%	0.000%
SUP-M2_SFD	BR3	SUPM2_BR3	File Name: SUPM2_12_03 (F037255)	Isoform 3 of Ubiquitin carboxyl-terminal hydrolase 43 OS=Homo sapiens GN=USP43	sp|Q70EL4-3|UBP43_HUMAN,sp|Q70EL4-4|UBP43_HUMAN,sp|Q70EL4|UBP43_HUMAN,tr|V9GXZ5|V9GXZ5_HUMAN	uni_human_2016.fasta	122,810.8	82.4%	1	1	1	0.0357%	0.985%
SUP-M2_SFD	BR3	SUPM2_BR3	File Name: SUPM2_12_03 (F037255)	Synaptotagmin-2 OS=Homo sapiens GN=SYT2 PE=1 SV=2	sp|Q8N9I0|SYT2_HUMAN,tr|A0A024R9B3|A0A024R9B3_HUMAN	uni_human_2016.fasta	46,873.7	64.3%	0	0	0	0.000%	0.000%
SUP-M2_SFD	BR3	SUPM2_BR3	File Name: SUPM2_12_03 (F037255)	ATP synthase subunit beta, mitochondrial OS=Homo sapiens GN=ATP5B PE=1 SV=3	sp|P06576|ATPB_HUMAN,tr|H0YH81|H0YH81_HUMAN,tr|Q0QEN7|Q0QEN7_HUMAN,tr|V9HW31|V9HW31_HUMAN	uni_human_2016.fasta	56,560.6	94.3%	1	1	1	0.0357%	2.27%
SUP-M2_SFD	BR3	SUPM2_BR3	File Name: SUPM2_12_03 (F037255)	Isoform 3 of C2 domain-containing protein 5 OS=Homo sapiens GN=C2CD5	sp|Q86YS7-3|C2CD5_HUMAN,sp|Q86YS7|C2CD5_HUMAN,tr|B7ZLK1|B7ZLK1_HUMAN	uni_human_2016.fasta	110,448.7	79.6%	1	1	1	0.0357%	0.951%
SUP-M2_SFD	BR3	SUPM2_BR3	File Name: SUPM2_12_03 (F037255)	Elongation factor Tu, mitochondrial OS=Homo sapiens GN=TUFM PE=1 SV=2	sp|P49411|EFTU_HUMAN	uni_human_2016.fasta	49,542.4	94.3%	1	1	1	0.0357%	2.21%
SUP-M2_SFD	BR3	SUPM2_BR3	File Name: SUPM2_12_03 (F037255)	Zinc finger protein castor homolog 1 OS=Homo sapiens GN=CASZ1 PE=1 SV=4	sp|Q86V15|CASZ1_HUMAN	uni_human_2016.fasta	190,070.0	82.0%	1	1	1	0.0357%	0.398%
SUP-M2_SFD	BR3	SUPM2_BR3	File Name: SUPM2_12_03 (F037255)	WD repeat-containing protein 38 OS=Homo sapiens GN=WDR38 PE=2 SV=1	sp|Q5JTN6|WDR38_HUMAN,tr|A0A087X0D8|A0A087X0D8_HUMAN,tr|B7ZW23|B7ZW23_HUMAN,tr|B7ZW24|B7ZW24_HUMAN,tr|B9EK65|B9EK65_HUMAN	uni_human_2016.fasta	34,311.6	82.4%	1	1	1	0.0357%	4.78%
SUP-M2_SFD	BR3	SUPM2_BR3	File Name: SUPM2_12_03 (F037255)	cDNA FLJ50442, highly similar to T-complex protein 1 subunit epsilon OS=Homo sapiens PE=2 SV=1	tr|B4DDU6|B4DDU6_HUMAN,tr|B7ZAR1|B7ZAR1_HUMAN	uni_human_2016.fasta	55,349.8	94.3%	1	1	1	0.0357%	1.99%
SUP-M2_SFD	BR3	SUPM2_BR3	File Name: SUPM2_12_03 (F037255)	Eukaryotic initiation factor 4A-III OS=Homo sapiens GN=EIF4A3 PE=1 SV=4	sp|P38919|IF4A3_HUMAN,tr|A0A024R8W0|A0A024R8W0_HUMAN	uni_human_2016.fasta	46,872.4	94.3%	1	2	2	0.0715%	3.16%
SUP-M2_SFD	BR3	SUPM2_BR3	File Name: SUPM2_12_03 (F037255)	Exonuclease mut-7 homolog, isoform 5 (Fragment) OS=Homo sapiens GN=EXD3 PE=4 SV=1	tr|H0YD51|H0YD51_HUMAN	uni_human_2016.fasta	4,168.5	81.3%	1	1	1	0.0357%	36.1%
SUP-M2_SFD	BR3	SUPM2_BR3	File Name: SUPM2_12_03 (F037255)	Putative elongation factor 1-alpha-like 3 OS=Homo sapiens GN=EEF1A1P5 PE=5 SV=1	sp|Q5VTE0|EF1A3_HUMAN	uni_human_2016.fasta	50,185.4	58.1%	0	0	0	0.000%	0.000%
SUP-M2_SFD	BR3	SUPM2_BR3	File Name: SUPM2_12_03 (F037255)	Hsp90 co-chaperone Cdc37 OS=Homo sapiens GN=CDC37 PE=1 SV=1	sp|Q16543|CDC37_HUMAN,tr|A0A024R7B7|A0A024R7B7_HUMAN,tr|K7EKQ2|K7EKQ2_HUMAN,tr|K7EQA9|K7EQA9_HUMAN,tr|Q6FG59|Q6FG59_HUMAN	uni_human_2016.fasta	44,468.2	94.3%	1	1	1	0.0357%	2.38%
SUP-M2_SFD	BR3	SUPM2_BR3	File Name: SUPM2_12_03 (F037255)	Trinucleotide repeat-containing gene 6A protein (Fragment) OS=Homo sapiens GN=TNRC6A PE=1 SV=1	tr|H3BTQ1|H3BTQ1_HUMAN	uni_human_2016.fasta	22,158.4	82.6%	1	1	1	0.0357%	10.8%
SUP-M2_SFD	BR3	SUPM2_BR3	File Name: SUPM2_12_03 (F037255)	Isoform Short of Spectrin beta chain, non-erythrocytic 1 OS=Homo sapiens GN=SPTBN1	sp|Q01082-2|SPTB2_HUMAN,sp|Q01082-3|SPTB2_HUMAN,sp|Q01082|SPTB2_HUMAN,tr|A0A087WUZ3|A0A087WUZ3_HUMAN,tr|B2ZZ89|B2ZZ89_HUMAN,tr|K9MS24|K9MS24_HUMAN	uni_human_2016.fasta	274,613.4	66.2%	0	0	0	0.000%	0.000%
SUP-M2_SFD	BR3	SUPM2_BR3	File Name: SUPM2_12_03 (F037255)	Isoform 2 of Tenascin OS=Homo sapiens GN=TNC	sp|P24821-2|TENA_HUMAN,sp|P24821-3|TENA_HUMAN,sp|P24821-4|TENA_HUMAN,sp|P24821-5|TENA_HUMAN,sp|P24821-6|TENA_HUMAN,sp|P24821|TENA_HUMAN,tr|A0A024R884|A0A024R884_HUMAN,tr|E9PC84|E9PC84_HUMAN,tr|F5H7V9|F5H7V9_HUMAN,tr|J3QSU6|J3QSU6_HUMAN	uni_human_2016.fasta	240,850.1	57.7%	0	0	0	0.000%	0.000%
SUP-M2_SFD	BR3	SUPM2_BR3	File Name: SUPM2_12_03 (F037255)	Putative ankyrin repeat domain-containing protein 20A12 pseudogene OS=Homo sapiens GN=ANKRD20A12P PE=5 SV=3	sp|Q8NF67|A2012_HUMAN	uni_human_2016.fasta	31,170.3	56.9%	0	0	0	0.000%	0.000%
SUP-M2_SFD	BR3	SUPM2_BR3	File Name: SUPM2_12_03 (F037255)	Isoform 2 of Testis-expressed sequence 10 protein OS=Homo sapiens GN=TEX10	sp|Q9NXF1-2|TEX10_HUMAN	uni_human_2016.fasta	103,919.2	66.5%	0	0	0	0.000%	0.000%
SUP-M2_SFD	BR3	SUPM2_BR3	File Name: SUPM2_12_03 (F037255)	Sushi domain-containing protein 1 (Fragment) OS=Homo sapiens GN=SUSD1 PE=1 SV=1	tr|H3BLV4|H3BLV4_HUMAN	uni_human_2016.fasta	78,726.1	59.9%	0	0	0	0.000%	0.000%
SUP-M2_SFD	BR3	SUPM2_BR3	File Name: SUPM2_12_03 (F037255)	Leucine-rich repeat-containing protein 7 (Fragment) OS=Homo sapiens GN=LRRC7 PE=4 SV=1	tr|V9GYE1|V9GYE1_HUMAN	uni_human_2016.fasta	4,164.7	80.9%	1	1	1	0.0357%	38.9%
SUP-M2_SFD	BR3	SUPM2_BR3	File Name: SUPM2_12_03 (F037255)	Alternative protein ASPH OS=Homo sapiens GN=ASPH PE=4 SV=1	tr|L8EA92|L8EA92_HUMAN	uni_human_2016.fasta	4,779.7	81.8%	1	1	1	0.0357%	43.2%
SUP-M2_SFD	BR3	SUPM2_BR3	File Name: SUPM2_12_03 (F037255)	Isoform 2 of N-alpha-acetyltransferase 25, NatB auxiliary subunit OS=Homo sapiens GN=NAA25	sp|Q14CX7-2|NAA25_HUMAN,sp|Q14CX7|NAA25_HUMAN	uni_human_2016.fasta	112,297.8	72.4%	0	0	0	0.000%	0.000%
SUP-M2_SFD	BR3	SUPM2_BR3	File Name: SUPM2_12_03 (F037255)	Isoform 2 of Calcium-binding mitochondrial carrier protein SCaMC-1 OS=Homo sapiens GN=SLC25A24	sp|Q6NUK1-2|SCMC1_HUMAN,sp|Q6NUK1|SCMC1_HUMAN,tr|B4E290|B4E290_HUMAN,tr|B7ZB41|B7ZB41_HUMAN	uni_human_2016.fasta	53,356.6	94.3%	1	1	1	0.0357%	2.84%
SUP-M2_SFD	BR3	SUPM2_BR3	File Name: SUPM2_12_03 (F037255)	WD repeat-containing protein 73 OS=Homo sapiens GN=WDR73 PE=1 SV=1	sp|Q6P4I2|WDR73_HUMAN,tr|B3KP50|B3KP50_HUMAN,tr|B4DI20|B4DI20_HUMAN,tr|H0YLH0|H0YLH0_HUMAN,tr|H0YMT3|H0YMT3_HUMAN,tr|H0YMX2|H0YMX2_HUMAN,tr|Q5RKY8|Q5RKY8_HUMAN,tr|Q6PJL8|Q6PJL8_HUMAN	uni_human_2016.fasta	9,627.3	47.5%	0	0	0	0.000%	0.000%
SUP-M2_SFD	BR3	SUPM2_BR3	File Name: SUPM2_12_03 (F037255)	Isoform 4 of Plectin OS=Homo sapiens GN=PLEC	sp|Q15149-4|PLEC_HUMAN	uni_human_2016.fasta	516,193.3	85.1%	0	0	0	0.000%	0.000%
SUP-M2_SFD	BR3	SUPM2_BR3	File Name: SUPM2_12_03 (F037255)	Coronin-1A OS=Homo sapiens GN=CORO1A PE=1 SV=4	sp|P31146|COR1A_HUMAN,tr|A0A024R611|A0A024R611_HUMAN	uni_human_2016.fasta	51,026.1	94.3%	1	1	1	0.0357%	3.47%
SUP-M2_SFD	BR3	SUPM2_BR3	File Name: SUPM2_12_03 (F037255)	NEDD8-activating enzyme E1 catalytic subunit OS=Homo sapiens GN=UBA3 PE=1 SV=2	sp|Q8TBC4|UBA3_HUMAN,tr|B2RBP3|B2RBP3_HUMAN,tr|J3JZZ9|J3JZZ9_HUMAN	uni_human_2016.fasta	51,853.4	73.1%	0	0	0	0.000%	0.000%
SUP-M2_SFD	BR3	SUPM2_BR3	File Name: SUPM2_12_03 (F037255)	Nucleolar protein NOP52 variant (Fragment) OS=Homo sapiens PE=2 SV=1	tr|Q53FR7|Q53FR7_HUMAN,tr|Q96J73|Q96J73_HUMAN	uni_human_2016.fasta	52,854.5	67.0%	0	0	0	0.000%	0.000%
SUP-M2_SFD	BR3	SUPM2_BR3	File Name: SUPM2_12_03 (F037255)	Zinc finger protein 587B OS=Homo sapiens GN=ZNF587B PE=1 SV=1	sp|E7ETH6|Z587B_HUMAN,tr|M0QY62|M0QY62_HUMAN	uni_human_2016.fasta	45,540.1	79.9%	1	1	1	0.0357%	6.22%
SUP-M2_SFD	BR3	SUPM2_BR3	File Name: SUPM2_12_03 (F037255)	Isoform 2 of 1-phosphatidylinositol 4,5-bisphosphate phosphodiesterase delta-1 OS=Homo sapiens GN=PLCD1	sp|P51178-2|PLCD1_HUMAN,tr|Q5HYD7|Q5HYD7_HUMAN	uni_human_2016.fasta	88,136.8	82.6%	1	1	1	0.0357%	1.03%
SUP-M2_SFD	BR3	SUPM2_BR3	File Name: SUPM2_12_03 (F037255)	NADH-ubiquinone oxidoreductase chain 3 OS=Homo sapiens GN=ND3 PE=3 SV=1	tr|A0A059RH87|A0A059RH87_HUMAN	uni_human_2016.fasta	13,210.4	82.6%	1	1	1	0.0357%	18.3%
SUP-M2_SFD	BR3	SUPM2_BR3	File Name: SUPM2_12_03 (F037255)	Immunity-related GTPase family M protein OS=Homo sapiens GN=IRGM PE=1 SV=2	sp|A1A4Y4|IRGM_HUMAN	uni_human_2016.fasta	20,142.2	79.8%	1	1	1	0.0357%	4.42%
SUP-M2_SFD	BR3	SUPM2_BR3	File Name: SUPM2_12_03 (F037255)	PDZ and LIM domain protein 5 (Fragment) OS=Homo sapiens GN=PDLIM5 PE=1 SV=1	tr|H0YBI4|H0YBI4_HUMAN	uni_human_2016.fasta	21,768.1	82.6%	1	1	1	0.0357%	3.06%
SUP-M2_SFD	BR3	SUPM2_BR3	File Name: SUPM2_12_03 (F037255)	Protein SON (Fragment) OS=Homo sapiens GN=SON PE=1 SV=1	tr|H7C1M2|H7C1M2_HUMAN	uni_human_2016.fasta	160,022.0	80.9%	1	1	1	0.0357%	1.17%
SUP-M2_SFD	BR3	SUPM2_BR3	File Name: SUPM2_12_03 (F037255)	Solute carrier family 2, facilitated glucose transporter member 1 OS=Homo sapiens GN=SLC2A1 PE=1 SV=2	sp|P11166|GTR1_HUMAN,tr|B4DKW1|B4DKW1_HUMAN,tr|Q0P512|Q0P512_HUMAN	uni_human_2016.fasta	54,085.3	94.3%	1	1	1	0.0357%	2.03%
SUP-M2_SFD	BR3	SUPM2_BR3	File Name: SUPM2_12_03 (F037255)	Cell cycle control protein 50C OS=Homo sapiens GN=TMEM30C PE=2 SV=2	sp|A0ZSE6|CC50C_HUMAN	uni_human_2016.fasta	13,039.9	87.6%	1	1	1	0.0357%	7.08%
SUP-M2_SFD	BR3	SUPM2_BR3	File Name: SUPM2_12_03 (F037255)	Isoform 2 of Protein MON2 homolog OS=Homo sapiens GN=MON2	sp|Q7Z3U7-2|MON2_HUMAN,sp|Q7Z3U7-5|MON2_HUMAN,sp|Q7Z3U7-6|MON2_HUMAN,sp|Q7Z3U7|MON2_HUMAN,tr|B7ZM73|B7ZM73_HUMAN	uni_human_2016.fasta	190,361.5	70.7%	0	0	0	0.000%	0.000%
SUP-M2_SFD	BR3	SUPM2_BR3	File Name: SUPM2_12_03 (F037255)	cDNA FLJ44434 fis, clone UTERU2019491, moderately similar to Homo sapiens 41-kDa phosphoribosylpyrophosphate synthetase-associated protein OS=Homo sapiens PE=2 SV=1	tr|Q6ZTP6|Q6ZTP6_HUMAN	uni_human_2016.fasta	17,659.7	59.8%	0	0	0	0.000%	0.000%
SUP-M2_SFD	BR3	SUPM2_BR3	File Name: SUPM2_12_03 (F037255)	cDNA FLJ50996, highly similar to 60S ribosomal protein L4 OS=Homo sapiens PE=2 SV=1	tr|B4DMJ6|B4DMJ6_HUMAN	uni_human_2016.fasta	46,014.0	100.0%	3	4	4	0.143%	9.18%
SUP-M2_SFD	BR3	SUPM2_BR3	File Name: SUPM2_12_03 (F037255)	Isoform 2 of Hematopoietic SH2 domain-containing protein OS=Homo sapiens GN=HSH2D	sp|Q96JZ2-2|HSH2D_HUMAN	uni_human_2016.fasta	32,703.5	50.6%	0	0	0	0.000%	0.000%
SUP-M2_SFD	BR3	SUPM2_BR3	File Name: SUPM2_13_03 (F037256)	cDNA FLJ32944 fis, clone TESTI2007864, highly similar to Zinc finger protein 232 OS=Homo sapiens PE=2 SV=1	tr|B3KQ61|B3KQ61_HUMAN	uni_human_2016.fasta	19,458.1	58.9%	0	0	0	0.000%	0.000%
SUP-M2_SFD	BR3	SUPM2_BR3	File Name: SUPM2_13_03 (F037256)	Isoform 2 of 26S proteasome non-ATPase regulatory subunit 11 OS=Homo sapiens GN=PSMD11	sp|O00231-2|PSD11_HUMAN,sp|O00231|PSD11_HUMAN,tr|B4DTS5|B4DTS5_HUMAN	uni_human_2016.fasta	47,466.3	94.1%	1	1	1	0.0305%	2.36%
SUP-M2_SFD	BR3	SUPM2_BR3	File Name: SUPM2_13_03 (F037256)	Signal recognition particle 54 kDa protein OS=Homo sapiens GN=SRP54 PE=1 SV=1	sp|P61011|SRP54_HUMAN	uni_human_2016.fasta	55,706.3	80.3%	1	1	1	0.0305%	3.77%
SUP-M2_SFD	BR3	SUPM2_BR3	File Name: SUPM2_13_03 (F037256)	Eukaryotic translation initiation factor 2 subunit 2 OS=Homo sapiens GN=EIF2S2 PE=1 SV=2	sp|P20042|IF2B_HUMAN,tr|B5BU01|B5BU01_HUMAN,tr|Q6IBR8|Q6IBR8_HUMAN	uni_human_2016.fasta	38,389.7	94.1%	1	1	1	0.0305%	3.00%
SUP-M2_SFD	BR3	SUPM2_BR3	File Name: SUPM2_13_03 (F037256)	Acyl-coenzyme A thioesterase 2, mitochondrial OS=Homo sapiens GN=ACOT2 PE=1 SV=1	tr|A0A087WT95|A0A087WT95_HUMAN	uni_human_2016.fasta	50,930.7	99.8%	2	2	2	0.0610%	4.75%
SUP-M2_SFD	BR3	SUPM2_BR3	File Name: SUPM2_13_03 (F037256)	Cytochrome b-c1 complex subunit 2, mitochondrial OS=Homo sapiens GN=UQCRC2 PE=1 SV=3	sp|P22695|QCR2_HUMAN,tr|H3BP04|H3BP04_HUMAN,tr|H3BRG4|H3BRG4_HUMAN,tr|H3BSJ9|H3BSJ9_HUMAN	uni_human_2016.fasta	48,443.4	99.8%	2	2	2	0.0610%	5.30%
SUP-M2_SFD	BR3	SUPM2_BR3	File Name: SUPM2_13_03 (F037256)	Isoform 2 of Filamin-A OS=Homo sapiens GN=FLNA	sp|P21333-2|FLNA_HUMAN,sp|P21333|FLNA_HUMAN,tr|Q5HY54|Q5HY54_HUMAN	uni_human_2016.fasta	280,729.4	66.1%	0	0	0	0.000%	0.000%
SUP-M2_SFD	BR3	SUPM2_BR3	File Name: SUPM2_13_03 (F037256)	Kelch repeat and BTB domain-containing protein 11 OS=Homo sapiens GN=KBTBD11 PE=1 SV=1	sp|O94819|KBTBB_HUMAN	uni_human_2016.fasta	65,719.8	94.1%	1	1	1	0.0305%	2.41%
SUP-M2_SFD	BR3	SUPM2_BR3	File Name: SUPM2_13_03 (F037256)	Prelamin-A/C OS=Homo sapiens GN=LMNA PE=1 SV=1	sp|P02545|LMNA_HUMAN	uni_human_2016.fasta	74,140.7	94.1%	1	1	1	0.0305%	1.51%
SUP-M2_SFD	BR3	SUPM2_BR3	File Name: SUPM2_13_03 (F037256)	cDNA FLJ56070, highly similar to Sorting nexin-13 OS=Homo sapiens PE=2 SV=1	tr|B4DGG2|B4DGG2_HUMAN	uni_human_2016.fasta	115,979.5	59.1%	0	0	0	0.000%	0.000%
SUP-M2_SFD	BR3	SUPM2_BR3	File Name: SUPM2_13_03 (F037256)	Eukaryotic translation initiation factor 3 subunit F OS=Homo sapiens GN=EIF3F PE=1 SV=1	sp|O00303|EIF3F_HUMAN,tr|B3KSH1|B3KSH1_HUMAN,tr|B4DEW9|B4DEW9_HUMAN,tr|B4DMT5|B4DMT5_HUMAN,tr|H0YDT6|H0YDT6_HUMAN	uni_human_2016.fasta	37,563.5	94.1%	1	1	1	0.0305%	4.76%
SUP-M2_SFD	BR3	SUPM2_BR3	File Name: SUPM2_13_03 (F037256)	Transcriptional regulator ATRX (Fragment) OS=Homo sapiens GN=ATRX PE=1 SV=1	tr|A0A096LNR8|A0A096LNR8_HUMAN	uni_human_2016.fasta	8,053.8	80.9%	1	1	1	0.0305%	10.6%
SUP-M2_SFD	BR3	SUPM2_BR3	File Name: SUPM2_13_03 (F037256)	Tubulin beta-4A chain OS=Homo sapiens GN=TUBB4A PE=1 SV=2	sp|P04350|TBB4A_HUMAN,sp|P68371|TBB4B_HUMAN,tr|B3KML9|B3KML9_HUMAN,tr|B4DE77|B4DE77_HUMAN,tr|B4DJ43|B4DJ43_HUMAN,tr|Q8IWP6|Q8IWP6_HUMAN,tr|Q8IZ29|Q8IZ29_HUMAN,tr|Q8N6N5|Q8N6N5_HUMAN	uni_human_2016.fasta	49,830.7	94.1%	1	1	1	0.0305%	5.63%
SUP-M2_SFD	BR3	SUPM2_BR3	File Name: SUPM2_13_03 (F037256)	Membrane-spanning 4-domains subfamily A member 6E (Fragment) OS=Homo sapiens GN=MS4A6E PE=4 SV=1	tr|H0YEW2|H0YEW2_HUMAN	uni_human_2016.fasta	6,441.1	92.5%	1	1	1	0.0305%	25.4%
SUP-M2_SFD	BR3	SUPM2_BR3	File Name: SUPM2_13_03 (F037256)	(Bos taurus) similar to alpha-tubulin I isoform 1	IPI:CON_00700865.3|ENSEMBL:ENSBTAP00000016242,sp|P68363|TBA1B_HUMAN,tr|A8JZY9|A8JZY9_HUMAN,tr|B3KPS3|B3KPS3_HUMAN,tr|B3KT06|B3KT06_HUMAN	uni_human_2016.fasta	50,179.7	87.0%	1	1	1	0.0305%	3.33%
SUP-M2_SFD	BR3	SUPM2_BR3	File Name: SUPM2_13_03 (F037256)	Mitochondrial-processing peptidase subunit beta OS=Homo sapiens GN=PMPCB PE=1 SV=2	sp|O75439|MPPB_HUMAN,tr|B3KM34|B3KM34_HUMAN,tr|G3V0E4|G3V0E4_HUMAN	uni_human_2016.fasta	54,367.1	94.1%	1	1	1	0.0305%	2.45%
SUP-M2_SFD	BR3	SUPM2_BR3	File Name: SUPM2_13_03 (F037256)	Chromobox protein homolog 8 OS=Homo sapiens GN=CBX8 PE=1 SV=3	sp|Q9HC52|CBX8_HUMAN,tr|C9J6K3|C9J6K3_HUMAN,tr|C9JM54|C9JM54_HUMAN	uni_human_2016.fasta	43,397.2	94.1%	1	1	1	0.0305%	2.57%
SUP-M2_SFD	BR3	SUPM2_BR3	File Name: SUPM2_13_03 (F037256)	Isoform 2 of Aspartate aminotransferase, mitochondrial OS=Homo sapiens GN=GOT2	sp|P00505-2|AATM_HUMAN,sp|P00505|AATM_HUMAN,tr|A0A024R6W0|A0A024R6W0_HUMAN,tr|B3KUZ8|B3KUZ8_HUMAN	uni_human_2016.fasta	47,518.6	75.7%	0	0	0	0.000%	0.000%
SUP-M2_SFD	BR3	SUPM2_BR3	File Name: SUPM2_13_03 (F037256)	Alternative protein RBM28 OS=Homo sapiens GN=RBM28 PE=4 SV=1	tr|L8ECH6|L8ECH6_HUMAN	uni_human_2016.fasta	6,066.4	49.3%	0	0	0	0.000%	0.000%
SUP-M2_SFD	BR3	SUPM2_BR3	File Name: SUPM2_13_03 (F037256)	Tax_Id=9606 Gene_Symbol=KRT2 Keratin, type II cytoskeletal 2 epidermal	IPI:CON_00021304.1|SWISS-PROT:P35908,sp|P35908|K22E_HUMAN	uni_human_2016.fasta	65,866.4	71.9%	0	0	0	0.000%	1.24%
SUP-M2_SFD	BR3	SUPM2_BR3	File Name: SUPM2_13_03 (F037256)	Pyruvate kinase PKM OS=Homo sapiens GN=PKM PE=1 SV=4	sp|P14618|KPYM_HUMAN,tr|V9HWB8|V9HWB8_HUMAN	uni_human_2016.fasta	57,937.5	99.8%	2	2	2	0.0610%	4.52%
SUP-M2_SFD	BR3	SUPM2_BR3	File Name: SUPM2_13_03 (F037256)	Isoform 2 of ATP synthase subunit alpha, mitochondrial OS=Homo sapiens GN=ATP5A1	sp|P25705-2|ATPA_HUMAN,sp|P25705|ATPA_HUMAN,tr|V9HW26|V9HW26_HUMAN	uni_human_2016.fasta	59,752.1	77.3%	1	1	1	0.0305%	3.18%
SUP-M2_SFD	BR3	SUPM2_BR3	File Name: SUPM2_13_03 (F037256)	Sulfide:quinone oxidoreductase, mitochondrial OS=Homo sapiens GN=SQRDL PE=1 SV=1	sp|Q9Y6N5|SQRD_HUMAN,tr|A0A024R5X2|A0A024R5X2_HUMAN,tr|B2R7T6|B2R7T6_HUMAN,tr|Q53HW7|Q53HW7_HUMAN,tr|Q9UHS8|Q9UHS8_HUMAN	uni_human_2016.fasta	49,962.0	94.1%	1	1	1	0.0305%	2.22%
SUP-M2_SFD	BR3	SUPM2_BR3	File Name: SUPM2_13_03 (F037256)	Isoform 2 of snRNA-activating protein complex subunit 5 OS=Homo sapiens GN=SNAPC5	sp|O75971-2|SNPC5_HUMAN,sp|O75971|SNPC5_HUMAN,tr|A0A024R5X1|A0A024R5X1_HUMAN,tr|H3BQA0|H3BQA0_HUMAN,tr|H3BSI3|H3BSI3_HUMAN	uni_human_2016.fasta	11,328.4	94.1%	1	1	1	0.0305%	11.8%
SUP-M2_SFD	BR3	SUPM2_BR3	File Name: SUPM2_13_03 (F037256)	Isoform 2 of Guanine nucleotide-binding protein subunit beta-5 OS=Homo sapiens GN=GNB5	sp|O14775-2|GBB5_HUMAN,sp|O14775-3|GBB5_HUMAN,sp|O14775|GBB5_HUMAN,tr|A0A024R5R9|A0A024R5R9_HUMAN,tr|A0A024R5V3|A0A024R5V3_HUMAN,tr|A0A024R5Y0|A0A024R5Y0_HUMAN,tr|A8K2R5|A8K2R5_HUMAN,tr|B3KWS4|B3KWS4_HUMAN	uni_human_2016.fasta	43,566.0	81.0%	1	1	1	0.0305%	5.10%
SUP-M2_SFD	BR3	SUPM2_BR3	File Name: SUPM2_13_03 (F037256)	Keratin, type II cuticular Hb3 (Hair keratin, type II Hb3) - Homo sapiens (Human).	IPI:CON_104456|SWISS-PROT:P78385	uni_human_2016.fasta	54,213.9	94.1%	1	1	1	0.0305%	1.62%
SUP-M2_SFD	BR3	SUPM2_BR3	File Name: SUPM2_13_03 (F037256)	Alternative protein CUL9 OS=Homo sapiens GN=CUL9 PE=4 SV=1	tr|L8E9R8|L8E9R8_HUMAN	uni_human_2016.fasta	13,584.0	79.4%	1	1	1	0.0305%	5.88%
SUP-M2_SFD	BR3	SUPM2_BR3	File Name: SUPM2_13_03 (F037256)	Eukaryotic translation initiation factor 3 subunit E OS=Homo sapiens GN=EIF3E PE=2 SV=1	tr|Q6IAX5|Q6IAX5_HUMAN	uni_human_2016.fasta	52,207.7	94.1%	1	1	1	0.0305%	3.15%
SUP-M2_SFD	BR3	SUPM2_BR3	File Name: SUPM2_13_03 (F037256)	cDNA FLJ58404, highly similar to Rab proteins geranylgeranyltransferase component A 1 OS=Homo sapiens PE=2 SV=1	tr|B4DRL9|B4DRL9_HUMAN	uni_human_2016.fasta	57,265.7	80.9%	1	1	1	0.0305%	7.33%
SUP-M2_SFD	BR3	SUPM2_BR3	File Name: SUPM2_13_03 (F037256)	CCR4-NOT transcription complex subunit 2 (Fragment) OS=Homo sapiens GN=CNOT2 PE=1 SV=1	tr|H0YH84|H0YH84_HUMAN	uni_human_2016.fasta	20,323.8	64.7%	0	0	0	0.000%	0.000%
SUP-M2_SFD	BR3	SUPM2_BR3	File Name: SUPM2_13_03 (F037256)	Coiled-coil domain-containing protein 146 OS=Homo sapiens GN=CCDC146 PE=1 SV=2	sp|Q8IYE0|CC146_HUMAN	uni_human_2016.fasta	112,811.3	53.6%	0	0	0	0.000%	0.000%
SUP-M2_SFD	BR3	SUPM2_BR3	File Name: SUPM2_13_03 (F037256)	Ankyrin repeat domain-containing protein 30B OS=Homo sapiens GN=ANKRD30B PE=2 SV=3	sp|Q9BXX2|AN30B_HUMAN	uni_human_2016.fasta	158,051.5	48.7%	0	0	0	0.000%	0.000%
SUP-M2_SFD	BR3	SUPM2_BR3	File Name: SUPM2_13_03 (F037256)	WD repeat-containing protein 18 OS=Homo sapiens GN=WDR18 PE=1 SV=2	sp|Q9BV38|WDR18_HUMAN,tr|A0A0A0MQU0|A0A0A0MQU0_HUMAN,tr|K7EIR0|K7EIR0_HUMAN,tr|U3KQC1|U3KQC1_HUMAN	uni_human_2016.fasta	47,405.1	94.1%	1	1	1	0.0305%	2.08%
SUP-M2_SFD	BR3	SUPM2_BR3	File Name: SUPM2_13_03 (F037256)	Spondin-1 OS=Homo sapiens GN=SPON1 PE=1 SV=2	sp|Q9HCB6|SPON1_HUMAN	uni_human_2016.fasta	90,973.6	79.6%	1	1	1	0.0305%	1.24%
SUP-M2_SFD	BR3	SUPM2_BR3	File Name: SUPM2_13_03 (F037256)	Isoform 2 of Heat shock protein HSP 90-alpha OS=Homo sapiens GN=HSP90AA1	sp|P07900-2|HS90A_HUMAN,sp|P07900|HS90A_HUMAN,tr|K9JA46|K9JA46_HUMAN	uni_human_2016.fasta	84,663.2	99.6%	2	2	2	0.0610%	2.69%
SUP-M2_SFD	BR3	SUPM2_BR3	File Name: SUPM2_13_03 (F037256)	Protein disulfide-isomerase A3 (Fragment) OS=Homo sapiens GN=PDIA3 PE=1 SV=1	tr|H7BZJ3|H7BZJ3_HUMAN	uni_human_2016.fasta	13,519.7	94.1%	1	1	1	0.0305%	9.76%
SUP-M2_SFD	BR3	SUPM2_BR3	File Name: SUPM2_13_03 (F037256)	LTG9/MLLT3 protein (Fragment) OS=Homo sapiens GN=LTG9/MLLT3 PE=2 SV=1	tr|Q6LEQ8|Q6LEQ8_HUMAN	uni_human_2016.fasta	38,109.9	85.3%	0	0	0	0.000%	0.000%
SUP-M2_SFD	BR3	SUPM2_BR3	File Name: SUPM2_13_03 (F037256)	Isoform 2 of Glutamine-rich protein 2 OS=Homo sapiens GN=QRICH2	sp|Q9H0J4-2|QRIC2_HUMAN,sp|Q9H0J4|QRIC2_HUMAN	uni_human_2016.fasta	180,823.8	53.5%	0	0	0	0.000%	0.000%
SUP-M2_SFD	BR3	SUPM2_BR3	File Name: SUPM2_13_03 (F037256)	LanC-like protein 2 OS=Homo sapiens GN=LANCL2 PE=1 SV=1	sp|Q9NS86|LANC2_HUMAN,tr|B3KTN5|B3KTN5_HUMAN	uni_human_2016.fasta	50,855.6	69.7%	0	0	0	0.000%	0.000%
SUP-M2_SFD	BR3	SUPM2_BR3	File Name: SUPM2_13_03 (F037256)	Isoform Gamma of Nuclear inhibitor of protein phosphatase 1 OS=Homo sapiens GN=PPP1R8	sp|Q12972-3|PP1R8_HUMAN,tr|Q6ICT4|Q6ICT4_HUMAN	uni_human_2016.fasta	13,344.4	94.1%	1	1	1	0.0305%	11.8%
SUP-M2_SFD	BR3	SUPM2_BR3	File Name: SUPM2_13_03 (F037256)	Eukaryotic initiation factor 4A-III OS=Homo sapiens GN=EIF4A3 PE=1 SV=4	sp|P38919|IF4A3_HUMAN,tr|A0A024R8W0|A0A024R8W0_HUMAN	uni_human_2016.fasta	46,872.4	94.1%	1	1	1	0.0305%	3.16%
SUP-M2_SFD	BR3	SUPM2_BR3	File Name: SUPM2_13_03 (F037256)	D-3-phosphoglycerate dehydrogenase OS=Homo sapiens GN=PHGDH PE=1 SV=4	sp|O43175|SERA_HUMAN,tr|B3KSC3|B3KSC3_HUMAN,tr|Q5SZU1|Q5SZU1_HUMAN,tr|V9HW79|V9HW79_HUMAN	uni_human_2016.fasta	56,650.6	58.5%	0	0	0	0.000%	0.000%
SUP-M2_SFD	BR3	SUPM2_BR3	File Name: SUPM2_13_03 (F037256)	Isoform 2 of Flotillin-1 OS=Homo sapiens GN=FLOT1	sp|O75955-2|FLOT1_HUMAN,sp|O75955|FLOT1_HUMAN,tr|Q53HQ0|Q53HQ0_HUMAN,tr|Q5ST80|Q5ST80_HUMAN	uni_human_2016.fasta	47,354.8	99.7%	2	2	2	0.0610%	5.54%
SUP-M2_SFD	BR3	SUPM2_BR3	File Name: SUPM2_13_03 (F037256)	Differentially expressed in FDCP 6 homolog OS=Homo sapiens GN=DEF6 PE=1 SV=1	sp|Q9H4E7|DEFI6_HUMAN,tr|B2RBP7|B2RBP7_HUMAN	uni_human_2016.fasta	73,910.8	84.5%	1	1	1	0.0305%	1.58%
SUP-M2_SFD	BR3	SUPM2_BR3	File Name: SUPM2_13_03 (F037256)	Keratin, type I cytoskeletal 9 OS=Homo sapiens GN=KRT9 PE=1 SV=3	sp|P35527|K1C9_HUMAN	uni_human_2016.fasta	62,065.9	73.6%	0	0	0	0.000%	0.000%
SUP-M2_SFD	BR3	SUPM2_BR3	File Name: SUPM2_13_03 (F037256)	cDNA FLJ30200 fis, clone BRACE2001455, highly similar to HEAT SHOCK FACTOR PROTEIN 1 OS=Homo sapiens PE=2 SV=1	tr|B3KNQ9|B3KNQ9_HUMAN,tr|B3KWP0|B3KWP0_HUMAN	uni_human_2016.fasta	31,943.6	78.5%	1	1	1	0.0305%	4.26%
SUP-M2_SFD	BR3	SUPM2_BR3	File Name: SUPM2_13_03 (F037256)	Putative uncharacterized protein FP3517 OS=Homo sapiens GN=FP3517 PE=2 SV=1	tr|Q71MH5|Q71MH5_HUMAN	uni_human_2016.fasta	14,753.2	82.0%	1	1	1	0.0305%	8.27%
SUP-M2_SFD	BR3	SUPM2_BR3	File Name: SUPM2_13_03 (F037256)	Isoform 2 of Trifunctional enzyme subunit beta, mitochondrial OS=Homo sapiens GN=HADHB	sp|P55084-2|ECHB_HUMAN,sp|P55084|ECHB_HUMAN,tr|B4DY96|B4DY96_HUMAN,tr|F5GZQ3|F5GZQ3_HUMAN	uni_human_2016.fasta	51,296.0	94.1%	1	1	1	0.0305%	1.99%
SUP-M2_SFD	BR3	SUPM2_BR3	File Name: SUPM2_13_03 (F037256)	Protein TRDJ1 (Fragment) OS=Homo sapiens GN=TRDJ1 PE=4 SV=1	tr|A0A075B706|A0A075B706_HUMAN	uni_human_2016.fasta	1,872.1	87.0%	1	1	1	0.0305%	70.6%
SUP-M2_SFD	BR3	SUPM2_BR3	File Name: SUPM2_13_03 (F037256)	Adipocyte plasma membrane-associated protein (Fragment) OS=Homo sapiens GN=APMAP PE=1 SV=1	tr|H0Y512|H0Y512_HUMAN	uni_human_2016.fasta	45,407.0	94.1%	1	1	1	0.0305%	2.20%
SUP-M2_SFD	BR3	SUPM2_BR3	File Name: SUPM2_13_03 (F037256)	Endoplasmin (Fragment) OS=Homo sapiens GN=HSP90B1 PE=1 SV=1	tr|H0YIV0|H0YIV0_HUMAN	uni_human_2016.fasta	17,044.1	58.5%	0	0	0	0.000%	0.000%
SUP-M2_SFD	BR3	SUPM2_BR3	File Name: SUPM2_13_03 (F037256)	Isoform 2 of Multifunctional protein ADE2 OS=Homo sapiens GN=PAICS	sp|P22234-2|PUR6_HUMAN,sp|P22234|PUR6_HUMAN,tr|A0A024RD93|A0A024RD93_HUMAN,tr|B4DGX3|B4DGX3_HUMAN,tr|D6RF62|D6RF62_HUMAN,tr|E9PBS1|E9PBS1_HUMAN	uni_human_2016.fasta	47,080.0	94.1%	1	1	1	0.0305%	2.08%
SUP-M2_SFD	BR3	SUPM2_BR3	File Name: SUPM2_13_03 (F037256)	Alpha-enolase OS=Homo sapiens GN=ENO1 PE=1 SV=2	sp|P06733|ENOA_HUMAN,tr|A0A024R4F1|A0A024R4F1_HUMAN	uni_human_2016.fasta	47,170.2	94.1%	1	1	1	0.0305%	4.15%
SUP-M2_SFD	BR3	SUPM2_BR3	File Name: SUPM2_13_03 (F037256)	Proliferating cell nuclear antigen (Fragment) OS=Homo sapiens GN=PCNA PE=3 SV=1	tr|Q7Z6A1|Q7Z6A1_HUMAN	uni_human_2016.fasta	8,162.5	75.6%	0	0	0	0.000%	0.000%
SUP-M2_SFD	BR3	SUPM2_BR3	File Name: SUPM2_13_03 (F037256)	KH domain containing, RNA binding, signal transduction associated 1, isoform CRA_b OS=Homo sapiens GN=KHDRBS1 PE=2 SV=1	tr|B4E043|B4E043_HUMAN	uni_human_2016.fasta	38,683.4	54.4%	0	0	0	0.000%	0.000%
SUP-M2_SFD	BR3	SUPM2_BR3	File Name: SUPM2_13_03 (F037256)	Isoform SM-B of Small nuclear ribonucleoprotein-associated proteins B and B' OS=Homo sapiens GN=SNRPB	sp|P14678-2|RSMB_HUMAN,sp|P14678-3|RSMB_HUMAN,sp|P14678|RSMB_HUMAN,tr|A8MT02|A8MT02_HUMAN,tr|B4DVS0|B4DVS0_HUMAN,tr|Q15182|Q15182_HUMAN,tr|Q66K91|Q66K91_HUMAN	uni_human_2016.fasta	24,610.6	86.3%	1	1	1	0.0305%	3.46%
SUP-M2_SFD	BR3	SUPM2_BR3	File Name: SUPM2_13_03 (F037256)	HCG201155, isoform CRA_d OS=Homo sapiens GN=PDPR PE=4 SV=1	tr|H3BRS5|H3BRS5_HUMAN	uni_human_2016.fasta	4,191.7	79.7%	1	1	1	0.0305%	35.1%
SUP-M2_SFD	BR3	SUPM2_BR3	File Name: SUPM2_13_03 (F037256)	Isoform 2 of Sodium/nucleoside cotransporter 1 OS=Homo sapiens GN=SLC28A1	sp|O00337-2|S28A1_HUMAN,sp|O00337|S28A1_HUMAN,tr|B7Z3L5|B7Z3L5_HUMAN,tr|B7Z3L6|B7Z3L6_HUMAN,tr|B7Z3M4|B7Z3M4_HUMAN,tr|B7Z533|B7Z533_HUMAN,tr|Q96PL7|Q96PL7_HUMAN	uni_human_2016.fasta	71,586.0	67.2%	0	0	0	0.000%	0.000%
SUP-M2_SFD	BR3	SUPM2_BR3	File Name: SUPM2_13_03 (F037256)	Isoform 4 of Dipeptidyl peptidase 3 OS=Homo sapiens GN=DPP3	sp|Q9NY33-4|DPP3_HUMAN,sp|Q9NY33|DPP3_HUMAN,tr|G3V180|G3V180_HUMAN,tr|G3V1D3|G3V1D3_HUMAN,tr|Q5JPB8|Q5JPB8_HUMAN	uni_human_2016.fasta	82,591.6	60.1%	0	0	0	0.000%	0.000%
SUP-M2_SFD	BR3	SUPM2_BR3	File Name: SUPM2_13_03 (F037256)	CCT8 protein OS=Homo sapiens GN=CCT8 PE=2 SV=1	tr|Q7Z759|Q7Z759_HUMAN	uni_human_2016.fasta	54,106.7	84.9%	1	1	1	0.0305%	2.01%
SUP-M2_SFD	BR3	SUPM2_BR3	File Name: SUPM2_13_03 (F037256)	Histone H1.0 OS=Homo sapiens GN=H1F0 PE=1 SV=3	sp|P07305|H10_HUMAN	uni_human_2016.fasta	20,864.1	56.2%	0	0	0	0.000%	0.000%
SUP-M2_SFD	BR3	SUPM2_BR3	File Name: SUPM2_13_03 (F037256)	Isoform 2 of Y-box-binding protein 3 OS=Homo sapiens GN=YBX3	sp|P16989-2|YBOX3_HUMAN,sp|P16989-3|YBOX3_HUMAN,sp|P16989|YBOX3_HUMAN,sp|P67809|YBOX1_HUMAN,sp|Q9Y2T7|YBOX2_HUMAN,tr|A0A024RAQ1|A0A024RAQ1_HUMAN,tr|A0A024RAV4|A0A024RAV4_HUMAN,tr|A0A087X1S2|A0A087X1S2_HUMAN,tr|B2RCC2|B2RCC2_HUMAN,tr|C9J5V9|C9J5V9_HUMAN,tr|Q05D43|Q05D43_HUMAN,tr|Q59EB5|Q59EB5_HUMAN,tr|Q6PKI6|Q6PKI6_HUMAN,tr|Q7KZ24|Q7KZ24_HUMAN,tr|Q96GD7|Q96GD7_HUMAN	uni_human_2016.fasta	40,089.4	94.1%	1	1	1	0.0305%	2.64%
SUP-M2_SFD	BR3	SUPM2_BR3	File Name: SUPM2_13_03 (F037256)	Peroxisomal multifunctional enzyme type 2 OS=Homo sapiens GN=HSD17B4 PE=1 SV=3	sp|P51659|DHB4_HUMAN,tr|A0A0S2Z4J1|A0A0S2Z4J1_HUMAN,tr|B2R659|B2R659_HUMAN	uni_human_2016.fasta	79,688.5	94.1%	1	1	1	0.0305%	1.63%
SUP-M2_SFD	BR3	SUPM2_BR3	File Name: SUPM2_13_03 (F037256)	Isoform 2 of Protein FAM214A OS=Homo sapiens GN=FAM214A	sp|Q32MH5-2|F214A_HUMAN,sp|Q32MH5-3|F214A_HUMAN,sp|Q32MH5|F214A_HUMAN,tr|H0Y3Q9|H0Y3Q9_HUMAN	uni_human_2016.fasta	121,672.2	92.8%	1	1	1	0.0305%	0.831%
SUP-M2_SFD	BR3	SUPM2_BR3	File Name: SUPM2_13_03 (F037256)	LIM domain only protein 7 (Fragment) OS=Homo sapiens GN=LMO7 PE=1 SV=7	tr|H0Y424|H0Y424_HUMAN	uni_human_2016.fasta	121,541.5	94.4%	1	1	1	0.0305%	1.42%
SUP-M2_SFD	BR3	SUPM2_BR3	File Name: SUPM2_13_03 (F037256)	TET1 splice variant VP_DE4 OS=Homo sapiens PE=2 SV=1	tr|A0A023HHL0|A0A023HHL0_HUMAN	uni_human_2016.fasta	75,604.0	81.6%	1	1	1	0.0305%	1.44%
SUP-M2_SFD	BR3	SUPM2_BR3	File Name: SUPM2_13_03 (F037256)	Isoform 2 of Collagen alpha-1(IV) chain OS=Homo sapiens GN=COL4A1	sp|P02462-2|CO4A1_HUMAN,sp|P02462|CO4A1_HUMAN	uni_human_2016.fasta	160,617.5	82.6%	1	1	1	0.0305%	1.59%
SUP-M2_SFD	BR3	SUPM2_BR3	File Name: SUPM2_13_03 (F037256)	Peroxisomal membrane protein PEX16 (Fragment) OS=Homo sapiens GN=PEX16 PE=1 SV=1	tr|E9PLS4|E9PLS4_HUMAN,tr|E9PP98|E9PP98_HUMAN	uni_human_2016.fasta	17,995.6	66.9%	0	0	0	0.000%	0.000%
SUP-M2_SFD	BR3	SUPM2_BR3	File Name: SUPM2_13_03 (F037256)	Serine/threonine-protein phosphatase 6 regulatory subunit 3 (Fragment) OS=Homo sapiens GN=PPP6R3 PE=1 SV=1	tr|H0YDK9|H0YDK9_HUMAN	uni_human_2016.fasta	5,134.4	66.5%	0	0	0	0.000%	0.000%
SUP-M2_SFD	BR3	SUPM2_BR3	File Name: SUPM2_13_03 (F037256)	Neuroblastoma-amplified sequence (Fragment) OS=Homo sapiens GN=NBAS PE=1 SV=1	tr|H0Y5G7|H0Y5G7_HUMAN	uni_human_2016.fasta	160,531.2	74.5%	0	0	0	0.000%	0.000%
SUP-M2_SFD	BR3	SUPM2_BR3	File Name: SUPM2_13_03 (F037256)	MHC class I antigen (Fragment) OS=Homo sapiens GN=HLA-B PE=3 SV=1	tr|E3Q1J2|E3Q1J2_HUMAN	uni_human_2016.fasta	31,581.5	87.4%	1	1	1	0.0305%	3.30%
SUP-M2_SFD	BR3	SUPM2_BR3	File Name: SUPM2_13_03 (F037256)	V-type proton ATPase subunit a OS=Homo sapiens PE=2 SV=1	tr|Q96N91|Q96N91_HUMAN	uni_human_2016.fasta	58,476.7	69.2%	0	0	0	0.000%	0.000%
SUP-M2_SFD	BR3	SUPM2_BR3	File Name: SUPM2_13_03 (F037256)	Isoform 5 of Nuclear pore complex protein Nup214 OS=Homo sapiens GN=NUP214	sp|P35658-5|NU214_HUMAN	uni_human_2016.fasta	215,401.1	54.7%	0	0	0	0.000%	0.000%
SUP-M2_SFD	BR3	SUPM2_BR3	File Name: SUPM2_13_03 (F037256)	Trypsin - Sus scrofa (Pig).	IPI:CON_Trypsin|SWISS-PROT:P00761|TRYP_PIG	uni_human_2016.fasta	24,409.3	99.8%	2	2	4	0.122%	12.1%
SUP-M2_SFD	BR3	SUPM2_BR3	File Name: SUPM2_13_03 (F037256)	Cullin-4B OS=Homo sapiens GN=CUL4B PE=1 SV=4	sp|Q13620|CUL4B_HUMAN	uni_human_2016.fasta	103,986.6	85.4%	1	1	1	0.0305%	2.08%
[truncated: 2,808,822 more chars]
